# Supplementary material for: The Neural and Computational Architecture of Feedback Dynamics in Mouse Cortex during Stimulus Report
Source: eNeuro. 2024 Sep 24;11(9):ENEURO.0191-24.2024. doi: 10.1523/ENEURO.0191-24.2024 (PMC11444237; doi:10.1523/ENEURO.0191-24.2024)
Supplement: Extended Data 1 — The file code.zip includes all code used to generate the figures and perform the analyses presented in this manuscript. The folder "./ephys analysis/" contains code and instructions concerning experimental data and Figure 1. The files "Figure2CDE.m", "Figure3AB.m" and "Figure3C.m" simulate the model in the nominal setup, and generate the corresponding figures. The file "Morphing.m" allows changing the connectivity strengths with respect to the nominal setup, and plotting the resulting trajectories. The folder "./Figure4/" contains instructions, code and data concerning Figure 4. Download Extended Data 1, ZIP file. [file eneuro-11-ENEURO.0191-24.2024-s003.zip]

Archive with 403 entries (393 files):
- code/.gitattributes
- code/ephys analysis/
- code/ephys analysis/helper functions/
- code/ephys analysis/helper functions/eventRasters_2ndbump.m
- code/ephys analysis/helper functions/realdata_bootstrap.m
- code/ephys analysis/helper functions/shadedErrorBar.m
- code/ephys analysis/plot_oudeLohuisData.m
- code/ephys analysis/plot_SteinmetzData.m
- code/ephys analysis/README_ephys_analysis.md
- code/Figure2CDE.m
- code/Figure3AB.m
- code/Figure3C.m
- code/Figure4/
- code/Figure4/Figure4_datagenerator.m
- code/Figure4/Figure4_plot.py
- code/Figure4/globalfeedback/
- code/Figure4/globalfeedback/v1Int_a0.025.dat
- code/Figure4/globalfeedback/v1Int_a0.05.dat
- code/Figure4/globalfeedback/v1Int_a0.075.dat
- code/Figure4/globalfeedback/v1Int_a0.1.dat
- code/Figure4/globalfeedback/v1Int_a0.125.dat
- code/Figure4/globalfeedback/v1Int_a0.15.dat
- code/Figure4/globalfeedback/v1Int_a0.175.dat
- code/Figure4/globalfeedback/v1Int_a0.2.dat
- code/Figure4/globalfeedback/v1Int_a0.225.dat
- code/Figure4/globalfeedback/v1Int_a0.25.dat
- code/Figure4/globalfeedback/v1Int_a0.275.dat
- code/Figure4/globalfeedback/v1Int_a0.3.dat
- code/Figure4/globalfeedback/v1Int_a0.325.dat
- code/Figure4/globalfeedback/v1Int_a0.35.dat
- code/Figure4/globalfeedback/v1Int_a0.375.dat
- code/Figure4/globalfeedback/v1Int_a0.4.dat
- code/Figure4/globalfeedback/v1Int_a0.425.dat
- code/Figure4/globalfeedback/v1Int_a0.45.dat
- code/Figure4/globalfeedback/v1Int_a0.475.dat
- code/Figure4/globalfeedback/v1Int_a0.5.dat
- code/Figure4/globalfeedback/v1Int_a0.525.dat
- code/Figure4/globalfeedback/v1Int_a0.55.dat
- code/Figure4/globalfeedback/v1Int_a0.575.dat
- code/Figure4/globalfeedback/v1Int_a0.6.dat
- code/Figure4/globalfeedback/v1Int_a0.625.dat
- code/Figure4/globalfeedback/v1Int_a0.65.dat
- code/Figure4/globalfeedback/v1Int_a0.675.dat
- code/Figure4/globalfeedback/v1Int_a0.7.dat
- code/Figure4/globalfeedback/v1Int_a0.725.dat
- code/Figure4/globalfeedback/v1Int_a0.75.dat
- code/Figure4/globalfeedback/v1Int_a0.775.dat
- code/Figure4/globalfeedback/v1Int_a0.8.dat
- code/Figure4/globalfeedback/v1Int_a0.825.dat
- code/Figure4/globalfeedback/v1Int_a0.85.dat
- code/Figure4/globalfeedback/v1Int_a0.875.dat
- code/Figure4/globalfeedback/v1Int_a0.9.dat
- code/Figure4/globalfeedback/v1Int_a0.925.dat
- code/Figure4/globalfeedback/v1Int_a0.95.dat
- code/Figure4/globalfeedback/v1Int_a0.975.dat
- code/Figure4/globalfeedback/v1Int_a0.dat
- code/Figure4/globalfeedback/v1Int_a1.025.dat
- code/Figure4/globalfeedback/v1Int_a1.05.dat
- code/Figure4/globalfeedback/v1Int_a1.075.dat
- code/Figure4/globalfeedback/v1Int_a1.1.dat
- code/Figure4/globalfeedback/v1Int_a1.125.dat
- code/Figure4/globalfeedback/v1Int_a1.15.dat
- code/Figure4/globalfeedback/v1Int_a1.175.dat
- code/Figure4/globalfeedback/v1Int_a1.2.dat
- code/Figure4/globalfeedback/v1Int_a1.225.dat
- code/Figure4/globalfeedback/v1Int_a1.25.dat
- code/Figure4/globalfeedback/v1Int_a1.275.dat
- code/Figure4/globalfeedback/v1Int_a1.3.dat
- code/Figure4/globalfeedback/v1Int_a1.325.dat
- code/Figure4/globalfeedback/v1Int_a1.35.dat
- code/Figure4/globalfeedback/v1Int_a1.375.dat
- code/Figure4/globalfeedback/v1Int_a1.4.dat
- code/Figure4/globalfeedback/v1Int_a1.425.dat
- code/Figure4/globalfeedback/v1Int_a1.45.dat
- code/Figure4/globalfeedback/v1Int_a1.475.dat
- code/Figure4/globalfeedback/v1Int_a1.5.dat
- code/Figure4/globalfeedback/v1Int_a1.525.dat
- code/Figure4/globalfeedback/v1Int_a1.dat
- code/Figure4/isolatePFC/
- code/Figure4/isolatePFC/v1Int_a0.025.dat
- code/Figure4/isolatePFC/v1Int_a0.05.dat
- code/Figure4/isolatePFC/v1Int_a0.075.dat
- code/Figure4/isolatePFC/v1Int_a0.1.dat
- code/Figure4/isolatePFC/v1Int_a0.125.dat
- code/Figure4/isolatePFC/v1Int_a0.15.dat
- code/Figure4/isolatePFC/v1Int_a0.175.dat
- code/Figure4/isolatePFC/v1Int_a0.2.dat
- code/Figure4/isolatePFC/v1Int_a0.225.dat
- code/Figure4/isolatePFC/v1Int_a0.25.dat
- code/Figure4/isolatePFC/v1Int_a0.275.dat
- code/Figure4/isolatePFC/v1Int_a0.3.dat
- code/Figure4/isolatePFC/v1Int_a0.325.dat
- code/Figure4/isolatePFC/v1Int_a0.35.dat
- code/Figure4/isolatePFC/v1Int_a0.375.dat
- code/Figure4/isolatePFC/v1Int_a0.4.dat
- code/Figure4/isolatePFC/v1Int_a0.425.dat
- code/Figure4/isolatePFC/v1Int_a0.45.dat
- code/Figure4/isolatePFC/v1Int_a0.475.dat
- code/Figure4/isolatePFC/v1Int_a0.5.dat
- code/Figure4/isolatePFC/v1Int_a0.525.dat
- code/Figure4/isolatePFC/v1Int_a0.55.dat
- code/Figure4/isolatePFC/v1Int_a0.575.dat
- code/Figure4/isolatePFC/v1Int_a0.6.dat
- code/Figure4/isolatePFC/v1Int_a0.625.dat
- code/Figure4/isolatePFC/v1Int_a0.65.dat
- code/Figure4/isolatePFC/v1Int_a0.675.dat
- code/Figure4/isolatePFC/v1Int_a0.7.dat
- code/Figure4/isolatePFC/v1Int_a0.725.dat
- code/Figure4/isolatePFC/v1Int_a0.75.dat
- code/Figure4/isolatePFC/v1Int_a0.775.dat
- code/Figure4/isolatePFC/v1Int_a0.8.dat
- code/Figure4/isolatePFC/v1Int_a0.825.dat
- code/Figure4/isolatePFC/v1Int_a0.85.dat
- code/Figure4/isolatePFC/v1Int_a0.875.dat
- code/Figure4/isolatePFC/v1Int_a0.9.dat
- code/Figure4/isolatePFC/v1Int_a0.925.dat
- code/Figure4/isolatePFC/v1Int_a0.95.dat
- code/Figure4/isolatePFC/v1Int_a0.975.dat
- code/Figure4/isolatePFC/v1Int_a0.dat
- code/Figure4/isolatePFC/v1Int_a1.025.dat
- code/Figure4/isolatePFC/v1Int_a1.05.dat
- code/Figure4/isolatePFC/v1Int_a1.075.dat
- code/Figure4/isolatePFC/v1Int_a1.1.dat
- code/Figure4/isolatePFC/v1Int_a1.125.dat
- code/Figure4/isolatePFC/v1Int_a1.15.dat
- code/Figure4/isolatePFC/v1Int_a1.175.dat
- code/Figure4/isolatePFC/v1Int_a1.2.dat
- code/Figure4/isolatePFC/v1Int_a1.225.dat
- code/Figure4/isolatePFC/v1Int_a1.25.dat
- code/Figure4/isolatePFC/v1Int_a1.275.dat
- code/Figure4/isolatePFC/v1Int_a1.3.dat
- code/Figure4/isolatePFC/v1Int_a1.325.dat
- code/Figure4/isolatePFC/v1Int_a1.35.dat
- code/Figure4/isolatePFC/v1Int_a1.375.dat
- code/Figure4/isolatePFC/v1Int_a1.4.dat
- code/Figure4/isolatePFC/v1Int_a1.425.dat
- code/Figure4/isolatePFC/v1Int_a1.45.dat
- code/Figure4/isolatePFC/v1Int_a1.475.dat
- code/Figure4/isolatePFC/v1Int_a1.5.dat
- code/Figure4/isolatePFC/v1Int_a1.525.dat
- code/Figure4/isolatePFC/v1Int_a1.dat
- code/Figure4/isolatePPC/
- code/Figure4/isolatePPC/v1Int_a0.025.dat
- code/Figure4/isolatePPC/v1Int_a0.05.dat
- code/Figure4/isolatePPC/v1Int_a0.075.dat
- code/Figure4/isolatePPC/v1Int_a0.1.dat
- code/Figure4/isolatePPC/v1Int_a0.125.dat
- code/Figure4/isolatePPC/v1Int_a0.15.dat
- code/Figure4/isolatePPC/v1Int_a0.175.dat
- code/Figure4/isolatePPC/v1Int_a0.2.dat
- code/Figure4/isolatePPC/v1Int_a0.225.dat
- code/Figure4/isolatePPC/v1Int_a0.25.dat
- code/Figure4/isolatePPC/v1Int_a0.275.dat
- code/Figure4/isolatePPC/v1Int_a0.3.dat
- code/Figure4/isolatePPC/v1Int_a0.325.dat
- code/Figure4/isolatePPC/v1Int_a0.35.dat
- code/Figure4/isolatePPC/v1Int_a0.375.dat
- code/Figure4/isolatePPC/v1Int_a0.4.dat
- code/Figure4/isolatePPC/v1Int_a0.425.dat
- code/Figure4/isolatePPC/v1Int_a0.45.dat
- code/Figure4/isolatePPC/v1Int_a0.475.dat
- code/Figure4/isolatePPC/v1Int_a0.5.dat
- code/Figure4/isolatePPC/v1Int_a0.525.dat
- code/Figure4/isolatePPC/v1Int_a0.55.dat
- code/Figure4/isolatePPC/v1Int_a0.575.dat
- code/Figure4/isolatePPC/v1Int_a0.6.dat
- code/Figure4/isolatePPC/v1Int_a0.625.dat
- code/Figure4/isolatePPC/v1Int_a0.65.dat
- code/Figure4/isolatePPC/v1Int_a0.675.dat
- code/Figure4/isolatePPC/v1Int_a0.7.dat
- code/Figure4/isolatePPC/v1Int_a0.725.dat
- code/Figure4/isolatePPC/v1Int_a0.75.dat
- code/Figure4/isolatePPC/v1Int_a0.775.dat
- code/Figure4/isolatePPC/v1Int_a0.8.dat
- code/Figure4/isolatePPC/v1Int_a0.825.dat
- code/Figure4/isolatePPC/v1Int_a0.85.dat
- code/Figure4/isolatePPC/v1Int_a0.875.dat
- code/Figure4/isolatePPC/v1Int_a0.9.dat
- code/Figure4/isolatePPC/v1Int_a0.925.dat
- code/Figure4/isolatePPC/v1Int_a0.95.dat
- code/Figure4/isolatePPC/v1Int_a0.975.dat
- code/Figure4/isolatePPC/v1Int_a0.dat
- code/Figure4/isolatePPC/v1Int_a1.025.dat
- code/Figure4/isolatePPC/v1Int_a1.05.dat
- code/Figure4/isolatePPC/v1Int_a1.075.dat
- code/Figure4/isolatePPC/v1Int_a1.1.dat
- code/Figure4/isolatePPC/v1Int_a1.125.dat
- code/Figure4/isolatePPC/v1Int_a1.15.dat
- code/Figure4/isolatePPC/v1Int_a1.175.dat
- code/Figure4/isolatePPC/v1Int_a1.2.dat
- code/Figure4/isolatePPC/v1Int_a1.225.dat
- code/Figure4/isolatePPC/v1Int_a1.25.dat
- code/Figure4/isolatePPC/v1Int_a1.275.dat
- code/Figure4/isolatePPC/v1Int_a1.3.dat
- code/Figure4/isolatePPC/v1Int_a1.325.dat
- code/Figure4/isolatePPC/v1Int_a1.35.dat
- code/Figure4/isolatePPC/v1Int_a1.375.dat
- code/Figure4/isolatePPC/v1Int_a1.4.dat
- code/Figure4/isolatePPC/v1Int_a1.425.dat
- code/Figure4/isolatePPC/v1Int_a1.45.dat
- code/Figure4/isolatePPC/v1Int_a1.475.dat
- code/Figure4/isolatePPC/v1Int_a1.5.dat
- code/Figure4/isolatePPC/v1Int_a1.525.dat
- code/Figure4/isolatePPC/v1Int_a1.dat
- code/Figure4/README_Fig4.md
- code/Figure4/subfigures/
- code/Figure4/subfigures/globalfeedback.pdf
- code/Figure4/subfigures/isolatePFC.pdf
- code/Figure4/subfigures/isolatePPC.pdf
- code/Figure4/subfigures/w12.pdf
- code/Figure4/subfigures/w13.pdf
- code/Figure4/subfigures/w23.pdf
- code/Figure4/w12/
- code/Figure4/w12/v1Int_a0.025.dat
- code/Figure4/w12/v1Int_a0.05.dat
- code/Figure4/w12/v1Int_a0.075.dat
- code/Figure4/w12/v1Int_a0.1.dat
- code/Figure4/w12/v1Int_a0.125.dat
- code/Figure4/w12/v1Int_a0.15.dat
- code/Figure4/w12/v1Int_a0.175.dat
- code/Figure4/w12/v1Int_a0.2.dat
- code/Figure4/w12/v1Int_a0.225.dat
- code/Figure4/w12/v1Int_a0.25.dat
- code/Figure4/w12/v1Int_a0.275.dat
- code/Figure4/w12/v1Int_a0.3.dat
- code/Figure4/w12/v1Int_a0.325.dat
- code/Figure4/w12/v1Int_a0.35.dat
- code/Figure4/w12/v1Int_a0.375.dat
- code/Figure4/w12/v1Int_a0.4.dat
- code/Figure4/w12/v1Int_a0.425.dat
- code/Figure4/w12/v1Int_a0.45.dat
- code/Figure4/w12/v1Int_a0.475.dat
- code/Figure4/w12/v1Int_a0.5.dat
- code/Figure4/w12/v1Int_a0.525.dat
- code/Figure4/w12/v1Int_a0.55.dat
- code/Figure4/w12/v1Int_a0.575.dat
- code/Figure4/w12/v1Int_a0.6.dat
- code/Figure4/w12/v1Int_a0.625.dat
- code/Figure4/w12/v1Int_a0.65.dat
- code/Figure4/w12/v1Int_a0.675.dat
- code/Figure4/w12/v1Int_a0.7.dat
- code/Figure4/w12/v1Int_a0.725.dat
- code/Figure4/w12/v1Int_a0.75.dat
- code/Figure4/w12/v1Int_a0.775.dat
- code/Figure4/w12/v1Int_a0.8.dat
- code/Figure4/w12/v1Int_a0.825.dat
- code/Figure4/w12/v1Int_a0.85.dat
- code/Figure4/w12/v1Int_a0.875.dat
- code/Figure4/w12/v1Int_a0.9.dat
- code/Figure4/w12/v1Int_a0.925.dat
- code/Figure4/w12/v1Int_a0.95.dat
- code/Figure4/w12/v1Int_a0.975.dat
- code/Figure4/w12/v1Int_a0.dat
- code/Figure4/w12/v1Int_a1.025.dat
- code/Figure4/w12/v1Int_a1.05.dat
- code/Figure4/w12/v1Int_a1.075.dat
- code/Figure4/w12/v1Int_a1.1.dat
- code/Figure4/w12/v1Int_a1.125.dat
- code/Figure4/w12/v1Int_a1.15.dat
- code/Figure4/w12/v1Int_a1.175.dat
- code/Figure4/w12/v1Int_a1.2.dat
- code/Figure4/w12/v1Int_a1.225.dat
- code/Figure4/w12/v1Int_a1.25.dat
- code/Figure4/w12/v1Int_a1.275.dat
- code/Figure4/w12/v1Int_a1.3.dat
- code/Figure4/w12/v1Int_a1.325.dat
- code/Figure4/w12/v1Int_a1.35.dat
- code/Figure4/w12/v1Int_a1.375.dat
- code/Figure4/w12/v1Int_a1.4.dat
- code/Figure4/w12/v1Int_a1.425.dat
- code/Figure4/w12/v1Int_a1.45.dat
- code/Figure4/w12/v1Int_a1.475.dat
- code/Figure4/w12/v1Int_a1.5.dat
- code/Figure4/w12/v1Int_a1.525.dat
- code/Figure4/w12/v1Int_a1.dat
- code/Figure4/w13/
- code/Figure4/w13/v1Int_a0.025.dat
- code/Figure4/w13/v1Int_a0.05.dat
- code/Figure4/w13/v1Int_a0.075.dat
- code/Figure4/w13/v1Int_a0.1.dat
- code/Figure4/w13/v1Int_a0.125.dat
- code/Figure4/w13/v1Int_a0.15.dat
- code/Figure4/w13/v1Int_a0.175.dat
- code/Figure4/w13/v1Int_a0.2.dat
- code/Figure4/w13/v1Int_a0.225.dat
- code/Figure4/w13/v1Int_a0.25.dat
- code/Figure4/w13/v1Int_a0.275.dat
- code/Figure4/w13/v1Int_a0.3.dat
- code/Figure4/w13/v1Int_a0.325.dat
- code/Figure4/w13/v1Int_a0.35.dat
- code/Figure4/w13/v1Int_a0.375.dat
- code/Figure4/w13/v1Int_a0.4.dat
- code/Figure4/w13/v1Int_a0.425.dat
- code/Figure4/w13/v1Int_a0.45.dat
- code/Figure4/w13/v1Int_a0.475.dat
- code/Figure4/w13/v1Int_a0.5.dat
- code/Figure4/w13/v1Int_a0.525.dat
- code/Figure4/w13/v1Int_a0.55.dat
- code/Figure4/w13/v1Int_a0.575.dat
- code/Figure4/w13/v1Int_a0.6.dat
[truncated: 103 more entries]
