# Supplementary material for: The Neural and Computational Architecture of Feedback Dynamics in Mouse Cortex during Stimulus Report
Source: eNeuro. 2024 Sep 24;11(9):ENEURO.0191-24.2024. doi: 10.1523/ENEURO.0191-24.2024 (PMC11444237; doi:10.1523/ENEURO.0191-24.2024)
Supplement: Extended Data 1 — The file code.zip includes all code used to generate the figures and perform the analyses presented in this manuscript. The folder "./ephys analysis/" contains code and instructions concerning experimental data and Figure 1. The files "Figure2CDE.m", "Figure3AB.m" and "Figure3C.m" simulate the model in the nominal setup, and generate the corresponding figures. The file "Morphing.m" allows changing the connectivity strengths with respect to the nominal setup, and plotting the resulting trajectories. The folder "./Figure4/" contains instructions, code and data concerning Figure 4. Download Extended Data 1, ZIP file. [file eneuro-11-ENEURO.0191-24.2024-s003.zip › code/ephys analysis/helper functions/shadedErrorBar.m]

function varargout=shadedErrorBar(x,y,errBar,lineProps,transparent)
% function H=shadedErrorBar(x,y,errBar,lineProps,transparent)
%
% Purpose 
% Makes a 2-d line plot with a pretty shaded error bar made
% using patch. Error bar color is chosen automatically.
%
% Inputs
% x - vector of x values [optional, can be left empty]
% y - vector of y values or a matrix of n observations by m cases
%     where m has length(x);
% errBar - if a vector we draw symmetric errorbars. If it has a size
%          of [2,length(x)] then we draw asymmetric error bars with
%          row 1 being the upper bar and row 2 being the lower bar
%          (with respect to y). ** alternatively ** errBar can be a
%          cellArray of two function handles. The first defines which
%          statistic the line should be and the second defines the
%          error bar.
% lineProps - [optional,'-k' by default] defines the properties of
%             the data line. e.g.:    
%             'or-', or {'-or','markerfacecolor',[1,0.2,0.2]}
% transparent - [optional, 0 by default] if ==1 the shaded error
%               bar is made transparent, which forces the renderer
%               to be openGl. However, if this is saved as .eps the
%               resulting file will contain a raster not a vector
%               image. 
%
% Outputs
% H - a structure of handles to the generated plot objects.     
%
%
% Examples
% y=randn(30,80); x=1:size(y,2);
% shadedErrorBar(x,mean(y,1),std(y),'g');
% shadedErrorBar(x,y,{@median,@std},{'r-o','markerfacecolor','r'});    
% shadedErrorBar([],y,{@median,@std},{'r-o','markerfacecolor','r'});    
%
% Overlay two transparent lines
% y=randn(30,80)*10; x=(1:size(y,2))-40;
% shadedErrorBar(x,y,{@mean,@std},'-r',1); 
% hold on
% y=ones(30,1)*x; y=y+0.06*y.^2+randn(size(y))*10;
% shadedErrorBar(x,y,{@mean,@std},'-b',1); 
% hold off
%
%
% Rob Campbell - November 2009


    
%%%%%%%%%%%%%%%%%%%%%%%%%%%%%%%%%%%%%%%%%%%%%%%%%%%%%%%%%%%%%    
% Error checking    
% error(nargchk(3,5,nargin))

narginchk(3,5)

%Process y using function handles if needed to make the error bar
%dynamically
if iscell(errBar) 
    fun1=errBar{1};
    fun2=errBar{2};
    errBar=fun2(y);
    y=fun1(y);
else
    y=y(:)';
end

if isempty(x)
    x=1:length(y);
else
    x=x(:)';
end


%Make upper and lower error bars if only one was specified
if length(errBar)==length(errBar(:))
    errBar=repmat(errBar(:)',2,1);
else
    s=size(errBar);
    f=find(s==2);
    if isempty(f), error('errBar has the wrong size'), end
    if f==2, errBar=errBar'; end
end

if length(x) ~= length(errBar)
    error('length(x) must equal length(errBar)')
end

%Set default options
defaultProps={'-k'};
if nargin<4, lineProps=defaultProps; end
if isempty(lineProps), lineProps=defaultProps; end
if ~iscell(lineProps), lineProps={lineProps}; end

if nargin<5, transparent=0; end


%%%%%%%%%%%%%%%%%%%%%%%%%%%%%%%%%%%%%%%%%%%%%%%%%%%%%%%%%%%%%    
% Plot to get the parameters of the line 
H.mainLine=plot(x,y,lineProps{:});


% Work out the color of the shaded region and associated lines
% Using alpha requires the render to be openGL and so you can't
% save a vector image. On the other hand, you need alpha if you're
% overlaying lines. There we have the option of choosing alpha or a
% de-saturated solid colour for the patch surface .

col=get(H.mainLine,'color');
edgeColor=col+(1-col)*0.55;
patchSaturation=0.15; %How de-saturated or transparent to make patch
if transparent
    faceAlpha=patchSaturation;
    patchColor=col;
    set(gcf,'renderer','openGL')
else
    faceAlpha=1;
    patchColor=col+(1-col)*(1-patchSaturation);
    set(gcf,'renderer','painters')
end

    
%Calculate the error bars
uE=y+errBar(1,:);
lE=y-errBar(2,:);


%Add the patch error bar
holdStatus=ishold;
if ~holdStatus, hold on,  end


%Make the patch
yP=[lE,fliplr(uE)];
xP=[x,fliplr(x)];

%remove nans otherwise patch won't work
xP(isnan(yP))=[];
yP(isnan(yP))=[];


H.patch=patch(xP,yP,1,'facecolor',patchColor,...
              'edgecolor','none',...
              'facealpha',faceAlpha);


%Make pretty edges around the patch. 
H.edge(1)=plot(x,lE,'-','color',edgeColor);
H.edge(2)=plot(x,uE,'-','color',edgeColor);

%Now replace the line (this avoids having to bugger about with z coordinates)
delete(H.mainLine)
H.mainLine=plot(x,y,lineProps{:});


if ~holdStatus, hold off, end


if nargout==1
    varargout{1}=H;
end
