# Supplementary material for: The Neural and Computational Architecture of Feedback Dynamics in Mouse Cortex during Stimulus Report
Source: eNeuro. 2024 Sep 24;11(9):ENEURO.0191-24.2024. doi: 10.1523/ENEURO.0191-24.2024 (PMC11444237; doi:10.1523/ENEURO.0191-24.2024)
Supplement: Extended Data 1 — The file code.zip includes all code used to generate the figures and perform the analyses presented in this manuscript. The folder "./ephys analysis/" contains code and instructions concerning experimental data and Figure 1. The files "Figure2CDE.m", "Figure3AB.m" and "Figure3C.m" simulate the model in the nominal setup, and generate the corresponding figures. The file "Morphing.m" allows changing the connectivity strengths with respect to the nominal setup, and plotting the resulting trajectories. The folder "./Figure4/" contains instructions, code and data concerning Figure 4. Download Extended Data 1, ZIP file. [file eneuro-11-ENEURO.0191-24.2024-s003.zip › code/ephys analysis/plot_oudeLohuisData.m]

clear all;
close all;

addpath(genpath('/Users/umberto/surfdrive/Shared/IAS_paper/repo/IAS_project/ephys analysis/helper functions'));

addpath(genpath('/Users/umberto/Documents/GitRepositories/steinmetz-et-al-2019'));

load('/Users/umberto/surfdrive/Shared/INFLOW-PSTHs/PSTHoutput/dataPSTH.mat')

colors=[0.5 0 0;
    1 0 0;
    0 0.5 0;
    0 1 0];
t=(-50:149)*10;

smoothWin=0.025;
dt=0.01;

smWin = myGaussWin(smoothWin, 1/dt);
smWin(1:round(numel(smWin)/2)) = 0;
smWin = smWin./sum(smWin);

compute_sig=1;
alpha=0.025;

subplot(3,1,1);
PSTH_avg_norm=[];
PSTH_err_norm=[];
for i=1:4
    bsl{i}=mean(dataPSTH.V1.visual.PSTHmat{i}(:,1:99),2);
    PSTHmat_norm=dataPSTH.V1.visual.PSTHmat{i}-repmat(bsl{i},1,250);
    for j=1:length(bsl{i})
        PSTHmat_norm(j,:)=conv(PSTHmat_norm(j,:),smWin,'same');
    end
    if compute_sig
%         for j=1:size(PSTHmat_norm,2)
%             %[h(i,j),p(i,j)]=ttest(PSTHmat_norm(:,j));
%             [p(i,j),h(i,j)]=signrank(PSTHmat_norm(:,j),mean(PSTHmat_norm(:,51:99),2));
%         end
        dataPSTH.V1.visual.PSTHmat_norm{i}=PSTHmat_norm;
    end
    PSTH_avg_norm(:,i)=mean(PSTHmat_norm);
    PSTH_err_norm(:,i)=std(PSTHmat_norm)./sqrt(length(bsl{i}));
    plot(t,PSTH_avg_norm(51:end,i),'Color',colors(i,:),'LineWidth',2);
    hold on;
end
if compute_sig
    for j=1:size(PSTHmat_norm,2)
        %[hs(1,j),ps(1,j)]=ttest2(dataPSTH.V1.visual.PSTHmat_norm{1}(:,j),dataPSTH.V1.visual.PSTHmat_norm{2}(:,j));
        %[hs(2,j),ps(2,j)]=ttest2(dataPSTH.V1.visual.PSTHmat_norm{3}(:,j),dataPSTH.V1.visual.PSTHmat_norm{4}(:,j));
        %[hr(1,j),pr(1,j)]=ttest2(dataPSTH.V1.visual.PSTHmat_norm{1}(:,j),dataPSTH.V1.visual.PSTHmat_norm{3}(:,j));
        %[hr(2,j),pr(2,j)]=ttest2(dataPSTH.V1.visual.PSTHmat_norm{2}(:,j),dataPSTH.V1.visual.PSTHmat_norm{4}(:,j));
        [hs(1,j),ps(1,j)]=realdata_bootstrap(dataPSTH.V1.visual.PSTHmat_norm{1}(:,j),dataPSTH.V1.visual.PSTHmat_norm{2}(:,j),1000,alpha);
        [hs(2,j),ps(2,j)]=realdata_bootstrap(dataPSTH.V1.visual.PSTHmat_norm{3}(:,j),dataPSTH.V1.visual.PSTHmat_norm{4}(:,j),1000,alpha);
        [hr(1,j),pr(1,j)]=realdata_bootstrap(dataPSTH.V1.visual.PSTHmat_norm{1}(:,j),dataPSTH.V1.visual.PSTHmat_norm{3}(:,j),1000,alpha);
        [hr(2,j),pr(2,j)]=realdata_bootstrap(dataPSTH.V1.visual.PSTHmat_norm{2}(:,j),dataPSTH.V1.visual.PSTHmat_norm{4}(:,j),1000,alpha);
    end
    hs=fdr_bh(ps(:,51:end),0.05,'pdep');
    hr=fdr_bh(pr(:,51:end),0.05,'pdep');
    hs_V1=(hs(1,:) & hs(2,:));
    hr_V1=(hr(1,:) & hr(2,:));
end
for i=1:4
    shadedErrorBar(t,PSTH_avg_norm(51:end,i),PSTH_err_norm(51:end,i),{'-','LineWidth',2,'Color',colors(i,:)},1);
    hold on
end
set(gca,'FontSize',16,'XTick',-500:100:1500,'XGrid', 'on');
title('V1','FontSize',20);
xlabel('Time (ms)');
ylabel('Firing rate (Hz)');
legend(dataPSTH.V1.visual.selectionLegend);

subplot(3,1,2);
PSTH_avg_norm=[];
PSTH_err_norm=[];
for i=1:4
    bsl{i}=mean(dataPSTH.PPC.visual.PSTHmat{i}(:,1:99),2);
    PSTHmat_norm=dataPSTH.PPC.visual.PSTHmat{i}-repmat(bsl{i},1,250);
    for j=1:length(bsl{i})
        PSTHmat_norm(j,:)=conv(PSTHmat_norm(j,:),smWin,'same');
    end
    if compute_sig
%         for j=1:size(PSTHmat_norm,2)
%             %[h(i,j),p(i,j)]=ttest(PSTHmat_norm(:,j));
%             [p(i,j),h(i,j)]=signrank(PSTHmat_norm(:,j),mean(PSTHmat_norm(:,51:99),2));
%         end
        dataPSTH.PPC.visual.PSTHmat_norm{i}=PSTHmat_norm;
    end
    PSTH_avg_norm(:,i)=mean(PSTHmat_norm);
    PSTH_err_norm(:,i)=std(PSTHmat_norm)./sqrt(length(bsl{i}));
    plot(t,PSTH_avg_norm(51:end,i),'Color',colors(i,:),'LineWidth',2);
    hold on;
end
if compute_sig
    for j=1:size(PSTHmat_norm,2)
        %[hs(1,j),ps(1,j)]=ttest2(dataPSTH.PPC.visual.PSTHmat_norm{1}(:,j),dataPSTH.PPC.visual.PSTHmat_norm{2}(:,j));
        %[hs(2,j),ps(2,j)]=ttest2(dataPSTH.PPC.visual.PSTHmat_norm{3}(:,j),dataPSTH.PPC.visual.PSTHmat_norm{4}(:,j));
        %[hr(1,j),pr(1,j)]=ttest2(dataPSTH.PPC.visual.PSTHmat_norm{1}(:,j),dataPSTH.PPC.visual.PSTHmat_norm{3}(:,j));
        %[hr(2,j),pr(2,j)]=ttest2(dataPSTH.PPC.visual.PSTHmat_norm{2}(:,j),dataPSTH.PPC.visual.PSTHmat_norm{4}(:,j));
        [hs(1,j),ps(1,j)]=realdata_bootstrap(dataPSTH.PPC.visual.PSTHmat_norm{1}(:,j),dataPSTH.PPC.visual.PSTHmat_norm{2}(:,j),1000,alpha);
        [hs(2,j),ps(2,j)]=realdata_bootstrap(dataPSTH.PPC.visual.PSTHmat_norm{3}(:,j),dataPSTH.PPC.visual.PSTHmat_norm{4}(:,j),1000,alpha);
        [hr(1,j),pr(1,j)]=realdata_bootstrap(dataPSTH.PPC.visual.PSTHmat_norm{1}(:,j),dataPSTH.PPC.visual.PSTHmat_norm{3}(:,j),1000,alpha);
        [hr(2,j),pr(2,j)]=realdata_bootstrap(dataPSTH.PPC.visual.PSTHmat_norm{2}(:,j),dataPSTH.PPC.visual.PSTHmat_norm{4}(:,j),1000,alpha);
    end
    hs=fdr_bh(ps(:,51:end),0.05,'pdep');
    hr=fdr_bh(pr(:,51:end),0.05,'pdep');
    hs_PPC=(hs(1,:) & hs(2,:));
    hr_PPC=(hr(1,:) & hr(2,:));
end
for i=1:4
    shadedErrorBar(t,PSTH_avg_norm(51:end,i),PSTH_err_norm(51:end,i),{'-','LineWidth',2,'Color',colors(i,:)},1);
    hold on
end
set(gca,'FontSize',16,'XTick',-500:100:1500,'XGrid', 'on');
title('PPC','FontSize',20);
xlabel('Time (ms)');
ylabel('Firing rate (Hz)');
legend(dataPSTH.PPC.visual.selectionLegend);

subplot(3,1,3);
PSTH_avg_norm=[];
PSTH_err_norm=[];
for i=1:4
    bsl{i}=mean(dataPSTH.CG1.visual.PSTHmat{i}(:,1:99),2);
    PSTHmat_norm=dataPSTH.CG1.visual.PSTHmat{i}-repmat(bsl{i},1,250);
    for j=1:length(bsl{i})
        PSTHmat_norm(j,:)=conv(PSTHmat_norm(j,:),smWin,'same');
    end
    if compute_sig
%         for j=1:size(PSTHmat_norm,2)
%             %[h(i,j),p(i,j)]=ttest(PSTHmat_norm(:,j));
%             [p(i,j),h(i,j)]=signrank(PSTHmat_norm(:,j),mean(PSTHmat_norm(:,51:99),2));
%         end
        dataPSTH.CG1.visual.PSTHmat_norm{i}=PSTHmat_norm;
    end
    PSTH_avg_norm(:,i)=mean(PSTHmat_norm);
    PSTH_err_norm(:,i)=std(PSTHmat_norm)./sqrt(length(bsl{i}));
    plot(t,PSTH_avg_norm(51:end,i),'Color',colors(i,:),'LineWidth',2);
    hold on;
end
if compute_sig
    for j=1:size(PSTHmat_norm,2)
        %[hs(1,j),ps(1,j)]=ttest2(dataPSTH.CG1.visual.PSTHmat_norm{1}(:,j),dataPSTH.CG1.visual.PSTHmat_norm{2}(:,j));
        %[hs(2,j),ps(2,j)]=ttest2(dataPSTH.CG1.visual.PSTHmat_norm{3}(:,j),dataPSTH.CG1.visual.PSTHmat_norm{4}(:,j));
        %[hr(1,j),pr(1,j)]=ttest2(dataPSTH.CG1.visual.PSTHmat_norm{1}(:,j),dataPSTH.CG1.visual.PSTHmat_norm{3}(:,j));
        %[hr(2,j),pr(2,j)]=ttest2(dataPSTH.CG1.visual.PSTHmat_norm{2}(:,j),dataPSTH.CG1.visual.PSTHmat_norm{4}(:,j));
        [hs(1,j),ps(1,j)]=realdata_bootstrap(dataPSTH.CG1.visual.PSTHmat_norm{1}(:,j),dataPSTH.CG1.visual.PSTHmat_norm{2}(:,j),1000,alpha);
        [hs(2,j),ps(2,j)]=realdata_bootstrap(dataPSTH.CG1.visual.PSTHmat_norm{3}(:,j),dataPSTH.CG1.visual.PSTHmat_norm{4}(:,j),1000,alpha);
        [hr(1,j),pr(1,j)]=realdata_bootstrap(dataPSTH.CG1.visual.PSTHmat_norm{1}(:,j),dataPSTH.CG1.visual.PSTHmat_norm{3}(:,j),1000,alpha);
        [hr(2,j),pr(2,j)]=realdata_bootstrap(dataPSTH.CG1.visual.PSTHmat_norm{2}(:,j),dataPSTH.CG1.visual.PSTHmat_norm{4}(:,j),1000,alpha);
    end
    hs=fdr_bh(ps(:,51:end),0.05,'pdep');
    hr=fdr_bh(pr(:,51:end),0.05,'pdep');
    hs_CG1=(hs(1,:) & hs(2,:));
    hr_CG1=(hr(1,:) & hr(2,:));
end
for i=1:4
    shadedErrorBar(t,PSTH_avg_norm(51:end,i),PSTH_err_norm(51:end,i),{'-','LineWidth',2,'Color',colors(i,:)},1);
    hold on
end
set(gca,'FontSize',16,'XTick',-500:100:1500,'XGrid', 'on');
title('ACC','FontSize',20);
xlabel('Time (ms)');
ylabel('Firing rate (Hz)');
legend(dataPSTH.CG1.visual.selectionLegend);

%% Plot significance
if compute_sig
    figure;
    hs=[hs_V1;hs_PPC;hs_CG1];
    hr=[hr_V1;hr_PPC;hr_CG1];
    hV1=[hs_V1;hr_V1];
    hPPC=[hs_PPC;hr_PPC];
    hCG1=[hs_CG1;hr_CG1];

    subplot(611);
    bar(t,hs_V1,1,'k');
    set(gca,'FontSize',16,'XTick',-500:100:1500,'XGrid', 'on');
    title('V1 stimulus coding')
    subplot(613);
    bar(t,hs_PPC,1,'k');
    set(gca,'FontSize',16,'XTick',-500:100:1500,'XGrid', 'on');
    title('PPC stimulus coding')
    subplot(615);
    bar(t,hs_CG1,1,'k');
    set(gca,'FontSize',16,'XTick',-500:100:1500,'XGrid', 'on');
    title('CG1 stimulus coding')

    subplot(612);
    bar(t,hr_V1,1,'k');
    set(gca,'FontSize',16,'XTick',-500:100:1500,'XGrid', 'on');
    title('V1 report coding')
    subplot(614);
    bar(t,hr_PPC,1,'k');
    set(gca,'FontSize',16,'XTick',-500:100:1500,'XGrid', 'on');
    title('PPC report coding')
    subplot(616);
    bar(t,hr_CG1,1,'k');
    set(gca,'FontSize',16,'XTick',-500:100:1500,'XGrid', 'on');
    title('CG1 report coding')
end
