# Supplementary material for: The Neural and Computational Architecture of Feedback Dynamics in Mouse Cortex during Stimulus Report
Source: eNeuro. 2024 Sep 24;11(9):ENEURO.0191-24.2024. doi: 10.1523/ENEURO.0191-24.2024 (PMC11444237; doi:10.1523/ENEURO.0191-24.2024)
Supplement: Extended Data 1 — The file code.zip includes all code used to generate the figures and perform the analyses presented in this manuscript. The folder "./ephys analysis/" contains code and instructions concerning experimental data and Figure 1. The files "Figure2CDE.m", "Figure3AB.m" and "Figure3C.m" simulate the model in the nominal setup, and generate the corresponding figures. The file "Morphing.m" allows changing the connectivity strengths with respect to the nominal setup, and plotting the resulting trajectories. The folder "./Figure4/" contains instructions, code and data concerning Figure 4. Download Extended Data 1, ZIP file. [file eneuro-11-ENEURO.0191-24.2024-s003.zip › code/ephys analysis/plot_SteinmetzData.m]

clear all;
close all;

addpath(genpath('/Users/umberto/surfdrive/Shared/IAS_paper/repo/IAS_project/ephys analysis/helper functions')); %---UO

addpath(genpath('/Users/umberto/Documents/GitRepositories/steinmetz-et-al-2019'));

mainFolder='/Users/umberto/Documents/GitRepositories/steinmetz-et-al-2019/Data/allData';

area_list={'VISp','VISa','ACA ','MOs '};

compute_sig=1;
alpha=0.025;

for ak=1:length(area_list)
    
    nArea=area_list{ak};
    dt=0.01;
    window=[-0.6 1.6];
    smoothWin=0.05;
    
    sessions=dir(mainFolder);
    sessions=sessions(4:end);
    
    psth_all=[];
    % all_areas={};
    % id=1;
    for i=1:length(sessions)
        s=loadSession(fullfile(mainFolder,sessions(i).name));
        %     for k=1:size(s.channels.brainLocation.allen_ontology,1)
        %         all_areas{id}=s.channels.brainLocation.allen_ontology(k,:);
        %         id=id+1;
        %     end
        
        for nProbe=1:size(s.probes.sitePositions,2)
            
            [psth,abins]=eventRasters_2ndbump(s,nProbe,nArea,window,dt,smoothWin);
            
            if ~isempty(abins)
                bins=abins;
            end
            
            if isempty(psth_all)
                psth_all=psth;
            else
                psth_all=cat(2,psth_all,psth);
            end
            
        end
    end
    
    jt=smoothWin/dt*2;
    psth_all=psth_all(:,:,jt+1:length(bins)-jt);
    bins=bins(jt+1:end-jt);
    
    %Remove bsl
    app=find(bins<0);
    bsl_all=nanmean(psth_all(:,:,app),3);
    
    % bsl_std=nanstd(psth_all(:,:,app),[],3);
    % bsl_all=repmat(bsl_all,1,1,length(bins));
    % sig_th=repmat(2*bsl_std,1,1,length(bins));
    
    psth_all=psth_all-bsl_all;
    
   
    if compute_sig
        for j=1:size(psth_all,3)
            %[hs(1,j),ps(1,j)]=ttest2(dataPSTH.PPC.visual.PSTHmat_norm{1}(:,j),dataPSTH.PPC.visual.PSTHmat_norm{2}(:,j));
            %[hs(2,j),ps(2,j)]=ttest2(dataPSTH.PPC.visual.PSTHmat_norm{3}(:,j),dataPSTH.PPC.visual.PSTHmat_norm{4}(:,j));
            %[hr(1,j),pr(1,j)]=ttest2(dataPSTH.PPC.visual.PSTHmat_norm{1}(:,j),dataPSTH.PPC.visual.PSTHmat_norm{3}(:,j));
            %[hr(2,j),pr(2,j)]=ttest2(dataPSTH.PPC.visual.PSTHmat_norm{2}(:,j),dataPSTH.PPC.visual.PSTHmat_norm{4}(:,j));
            [hs(1,j),ps(1,j)]=realdata_bootstrap(psth_all(3,:,j),psth_all(1,:,j),1000,alpha);
            [hs(2,j),ps(2,j)]=realdata_bootstrap(psth_all(6,:,j),psth_all(4,:,j),1000,alpha);
            [hr(1,j),pr(1,j)]=realdata_bootstrap(psth_all(3,:,j),psth_all(6,:,j),1000,alpha);
            [hr(2,j),pr(2,j)]=realdata_bootstrap(psth_all(1,:,j),psth_all(4,:,j),1000,alpha);
        end
        hs=fdr_bh(ps,0.05,'pdep');
        hr=fdr_bh(pr,0.05,'pdep');
        hs_all{ak}=(hs(1,:) & hs(2,:));
        hr_all{ak}=(hr(1,:) & hr(2,:));
    end


    psth_mean=squeeze(nanmean(psth_all,2));
    psth_sem=squeeze(nanstd(psth_all,[],2))./sqrt(size(psth_all,2));
    
    
    colors=[1 0 0;
        0.75 0 0;
        0.5 0 0;
        0 1 0;
        0 0.75 0;
        0 0.5 0;
        0.5 0.5 0.5;
        0 0 0];
    
    %figure;
    subplot(length(area_list),1,ak);
    for i=1:size(psth_mean,1)
        plot(bins*1000,psth_mean(i,:),'Color',colors(i,:),'LineWidth',2);
        hold on;
    end
    for i=1:size(psth_mean,1)
        shadedErrorBar(bins*1000,psth_mean(i,:),psth_sem(i,:),{'-','LineWidth',2,'Color',colors(i,:)},1);
        hold on
    end
    legend('Hit, contrast 25%','Hit, contrast 50%','Hit, contrast 100%','Miss, contrast 25%','Miss, contrast 50%','Miss, contrast 100%');%,'Correct rejection','False Alarm');
    
    xlabel('Time (ms)');
    ylabel('Firing rate (Hz)');
    title(nArea,'FontSize',20);
    set(gca,'FontSize',16,'XTick',-500:100:1500,'XGrid', 'on');
    %grid;
    
end

%% Plot significance
if compute_sig
    figure;

    subplot(811);
    bar(bins*1000,hs_all{1},1,'k');
    set(gca,'FontSize',16,'XTick',-500:100:1500,'XGrid', 'on');
    title('V1 stimulus coding')
    subplot(813);
    bar(bins*1000,hs_all{2},1,'k');
    set(gca,'FontSize',16,'XTick',-500:100:1500,'XGrid', 'on');
    title('PPC stimulus coding')
    subplot(815);
    bar(bins*1000,hs_all{3},1,'k');
    set(gca,'FontSize',16,'XTick',-500:100:1500,'XGrid', 'on');
    title('CG1 stimulus coding')
    subplot(817);
    bar(bins*1000,hs_all{4},1,'k');
    set(gca,'FontSize',16,'XTick',-500:100:1500,'XGrid', 'on');
    title('PFC stimulus coding')

    subplot(812);
    bar(bins*1000,hr_all{1},1,'k');
    set(gca,'FontSize',16,'XTick',-500:100:1500,'XGrid', 'on');
    title('V1 report coding')
    subplot(814);
    bar(bins*1000,hr_all{2},1,'k');
    set(gca,'FontSize',16,'XTick',-500:100:1500,'XGrid', 'on');
    title('PPC report coding')
    subplot(816);
    bar(bins*1000,hr_all{3},1,'k');
    set(gca,'FontSize',16,'XTick',-500:100:1500,'XGrid', 'on');
    title('CG1 report coding')
    subplot(818);
    bar(bins*1000,hr_all{4},1,'k');
    set(gca,'FontSize',16,'XTick',-500:100:1500,'XGrid', 'on');
    title('PFC report coding')
end
