# Supplementary material for: The Neural and Computational Architecture of Feedback Dynamics in Mouse Cortex during Stimulus Report
Source: eNeuro. 2024 Sep 24;11(9):ENEURO.0191-24.2024. doi: 10.1523/ENEURO.0191-24.2024 (PMC11444237; doi:10.1523/ENEURO.0191-24.2024)
Supplement: Extended Data 1 — The file code.zip includes all code used to generate the figures and perform the analyses presented in this manuscript. The folder "./ephys analysis/" contains code and instructions concerning experimental data and Figure 1. The files "Figure2CDE.m", "Figure3AB.m" and "Figure3C.m" simulate the model in the nominal setup, and generate the corresponding figures. The file "Morphing.m" allows changing the connectivity strengths with respect to the nominal setup, and plotting the resulting trajectories. The folder "./Figure4/" contains instructions, code and data concerning Figure 4. Download Extended Data 1, ZIP file. [file eneuro-11-ENEURO.0191-24.2024-s003.zip › code/ephys analysis/README_ephys_analysis.md]

# Instructions for using the code to analyze ephys data for the manuscript "The neural and computational architecture of feedback dynamics in mouse cortex during stimulus report"

## Requirements
The code has been developed and tested in MATLAB r2021b (The Mathworks).

Paths to dependencies need to be changed within the main scripts.

## List of files
**plot_oudeLohuisData.m** will allow to plot the PSTHs shown in Fig. 1C

**plot_SteinmetzData.m** will allow to plot the PSTHs shown in Fig. 1E

## List of dependencies
**Datasets** 
The required data for Fig. 1C will be made available upon publication.

The data for Fig. 1D is available at https://figshare.com/articles/dataset/Dataset_from_Steinmetz_et_al_2019/9598406

**Software dependencies**
Custom-made helper functions have been included in the "helpers" folder

The code also requires some dependencies from https://github.com/nsteinme/steinmetz-et-al-2019
