# Supplementary material for: The Neural and Computational Architecture of Feedback Dynamics in Mouse Cortex during Stimulus Report
Source: eNeuro. 2024 Sep 24;11(9):ENEURO.0191-24.2024. doi: 10.1523/ENEURO.0191-24.2024 (PMC11444237; doi:10.1523/ENEURO.0191-24.2024)
Supplement: Extended Data 1 — The file code.zip includes all code used to generate the figures and perform the analyses presented in this manuscript. The folder "./ephys analysis/" contains code and instructions concerning experimental data and Figure 1. The files "Figure2CDE.m", "Figure3AB.m" and "Figure3C.m" simulate the model in the nominal setup, and generate the corresponding figures. The file "Morphing.m" allows changing the connectivity strengths with respect to the nominal setup, and plotting the resulting trajectories. The folder "./Figure4/" contains instructions, code and data concerning Figure 4. Download Extended Data 1, ZIP file. [file eneuro-11-ENEURO.0191-24.2024-s003.zip › code/Figure2CDE.m]

%% Code generating Figures 2C, 2D, 2E

% Cleaning 
clear all, close all, clc;

% Maximum input-current values (C,D,E respectively) 
IMaxVals = [1.1 1.8 1.8];

% Initial conditions (C,D,E respectively) 
IC_C = [0.0, 0.0, 0.0, 0.0, 0.0, 0.0];
IC_D = [0.050, 0.00, 0.062, 0.046, 0.035, 0.35];
IC_E = [0.005, 0.00, 0.052, 0.03, 0.08, 0.35];
ICVals = [IC_C; IC_D; IC_E];


for i = 1:length(IMaxVals)      % For each input current values...

    
    %% External inputs (as a vector)  
    I1fun = @(t) (t<=500).*IMaxVals(i);
    I = @(t) [I1fun(t); 0*t; 0*t; 0*t; 0*t; 0*t];       %Applied current (only) in V1
    
    %% Connectivity matrices
    W = [... %V1E  PPCE     PFCE         V1I     PPCI     PFCI
             1.0,   11.22,  1.29,       -2.3,    0,     0;...    % V1E
             4.57,  1.0,    10.57,       0,     -1.8,   0;...    % PPCE
             0.72,  9.87,   1.0,         0,      0,    -1.9;...  % PFCE

             2.0,    0,      0,          0.5,    0,     0;...    % V1I
             0,      2.0,    0,          0,      0.5,   0;...    % PPCI
             0,      0,      2.0,        0,      0,     0.5;     % PFCI
    ];
    
    %% Gain functions excitatory & inhibitory parts
    mu1E= 3;  nu1E =2.0;
    mu2E= 2;  nu2E =4.0;
    mu3E= 2;  nu3E =2.0;
    mu1I= 2;  nu1I =0.3;
    mu2I= 2;  nu2I =0.3;
    mu3I= 2;  nu3I =0.3;
    
    % Firing rate function
    fr = @(v,mu,nu) 1/(1+exp(-mu*(v-nu)));       
    S = @(v) [ fr(v(1),mu1E,nu1E);  fr(v(2),mu2E,nu2E); fr(v(3),mu3E,nu3E); fr(v(4),mu1E,nu1E); fr(v(5),mu2E,nu2E); fr(v(6),mu3E,nu3E)]; 

    %% Time constants
    tauE = [30; 66.6;  38]; 
    tauI = [10; 10;  10];
    tau = [tauE; tauI];

    %% Decay constants
    betaE = [0.8; 0.3; 0.8]; 
    betaI = [0.07; 0.1; 0.07];
    beta = [betaE; betaI];

    %% Right-hand side
    F = @(t,u)(-beta.*u + S(W*u + I(t)))./tau;

    %% Time step
    tSpan = [0:1:1500];
    [t,U] = ode23s(F,tSpan, ICVals(i,:));

    %% Plot trajectory
    figure, hold on;
    for subl = 1:6
       subplot(6,1,subl)
       plot(t,U(:,subl)); drawnow;
    end
    subplot(6,1,1)
        
    titles_list = ["Figure 2C"; "Figure 2D"; "Figure 2E"];
    title([titles_list(i)])
    subtitle(['IMax = ' num2str(IMaxVals(i))]);
    hold off;

end
