# Supplementary material for: The Neural and Computational Architecture of Feedback Dynamics in Mouse Cortex during Stimulus Report
Source: eNeuro. 2024 Sep 24;11(9):ENEURO.0191-24.2024. doi: 10.1523/ENEURO.0191-24.2024 (PMC11444237; doi:10.1523/ENEURO.0191-24.2024)
Supplement: Extended Data 1 — The file code.zip includes all code used to generate the figures and perform the analyses presented in this manuscript. The folder "./ephys analysis/" contains code and instructions concerning experimental data and Figure 1. The files "Figure2CDE.m", "Figure3AB.m" and "Figure3C.m" simulate the model in the nominal setup, and generate the corresponding figures. The file "Morphing.m" allows changing the connectivity strengths with respect to the nominal setup, and plotting the resulting trajectories. The folder "./Figure4/" contains instructions, code and data concerning Figure 4. Download Extended Data 1, ZIP file. [file eneuro-11-ENEURO.0191-24.2024-s003.zip › code/Figure3C.m]

%% Code generating Figure 3C
% Note: it might take some time. Reducing nI and nIC makes it faster


clear all, close all, clc;

% Maximum input values
nI =    20; 
IMaxVals = linspace(1,3,nI);

% Number of random initial conditions
nIC =   50;      

% Container storing number of spikes of each trajectory
v1Int = zeros(nI,nIC);    

% Plotting options
plotTrajectories = false;
plotHistograms = false;


for i = 1:length(IMaxVals)      % For each input current values...

    %% Random initial conditions
    vrand = 0.05;             % Uniform distribution width
    ICVals = vrand*[rand(1,nIC); rand(1,nIC); rand(1,nIC); rand(1,nIC); rand(1,nIC); rand(1,nIC)];
    
    if plotTrajectories 
        figure(2), hold on; title(['IMax = ' num2str(IMaxVals(i))]);
    end

    for ik = 1:length(ICVals)   % For each (random) initial condition

        %% External inputs (as a vector)  
        I1fun = @(t) (t>30 & t<=500).*IMaxVals(i);
        I = @(t) [I1fun(t); 0*t; 0*t; 0*t; 0*t; 0*t];       %Applied current (only) in V1

        %% Connectivity matrices
        W = [... %V1E  PPCE     PFCE         V1I     PPCI     PFCI
                 1.0,   11.22,  1.29,       -2.3,    0,     0;...    % V1E
                 4.57,  1.0,    10.57,       0,     -1.8,   0;...    % PPCE
                 0.72,  9.87,   1.0,         0,      0,    -1.9;...  % PFCE

                 2.0,    0,      0,          0.5,    0,     0;...    % V1I
                 0,      2.0,    0,          0,      0.5,   0;...    % PPCI
                 0,      0,      2.0,        0,      0,     0.5;     % PFCI
        ];


        %% Gain functions excitatory & inhibitory parts
        mu1E= 3;  nu1E =2.0;
        mu2E= 2;  nu2E =4.0;
        mu3E= 2;  nu3E =2.0;
        mu1I= 2;  nu1I =0.3;
        mu2I= 2;  nu2I =0.3;
        mu3I= 2;  nu3I =0.3;

        % Firing rate function
        fr = @(v,mu,nu) 1/(1+exp(-mu*(v-nu)));       
        S = @(v) [ fr(v(1),mu1E,nu1E);  fr(v(2),mu2E,nu2E); fr(v(3),mu3E,nu3E); fr(v(4),mu1E,nu1E); fr(v(5),mu2E,nu2E); fr(v(6),mu3E,nu3E)]; 

        %% Time constants
        tauE = [30; 66.6;  38]; 
        tauI = [10; 10; 10];
        tau = [tauE; tauI];

        %% Decay constants
        betaE = [0.8; 0.3; 0.8]; 
        betaI = [0.07; 0.1; 0.07];
        beta = [betaE; betaI];

        %% Right-hand side
        F = @(t,u)(-beta.*u + S(W*u + I(t)))./tau;

        %% Time step
        u0 = [0. 0. 0. 0. 0. 0.];
        tSpan = [-500 0];
        [t,U] = ode23s(F,tSpan,u0);                         % condense to a steady state
    
        tSpan = [0:1:1500];
        [t,U] = ode23s(F,tSpan,U(end,:)' + ICVals(:,ik));   % add noise

        %% Integral of V1E between t0 and 150
        t0 = 250;                    
        dt = tSpan(2)-tSpan(1); 
        idt = find(t>=t0);
        v1Int(i,ik) = sum(U(idt,1))*dt / 1000;

        
        if plotTrajectories 
            figure(2);
            plot(t,U(:,1)); drawnow;
        end
    end
    
    if plotTrajectories
        hold off;
    end

  
    if plotHistograms
        figure(3); 
        title(['IMax = ' num2str(IMaxVals(i))]);
        h = histogram(v1Int(i,:),20); drawnow;
        pause
    end

end

%% Surface plot
n_bins = 50;
y = linspace( 0 , max(v1Int, [], 'all')+0.05, n_bins);

for i = 1:length(IMaxVals)
    figure(3);
    h = histogram(v1Int(i,:), y);
    z(:, i) = h.Values;
end
y(end) = [];
[X,Y] = meshgrid(IMaxVals, y);

% Probability of counting a certain amount of spikes
spike_prob = zeros(nI,1);
for i = 1:nI
    spike_prob(i) = sum( v1Int(i,:)>0.2 & v1Int(i,:)<0.35 ) / nIC;
end

% Plot the probability
figure(1), hold on;
surf(X,Y,z); 
colormap(flipud(gray));
colorbar;
drawnow;
hold off;

if not(plotHistograms)
    close(figure(3));
end
