# Supplementary material for: The Neural and Computational Architecture of Feedback Dynamics in Mouse Cortex during Stimulus Report
Source: eNeuro. 2024 Sep 24;11(9):ENEURO.0191-24.2024. doi: 10.1523/ENEURO.0191-24.2024 (PMC11444237; doi:10.1523/ENEURO.0191-24.2024)
Supplement: Extended Data 1 — The file code.zip includes all code used to generate the figures and perform the analyses presented in this manuscript. The folder "./ephys analysis/" contains code and instructions concerning experimental data and Figure 1. The files "Figure2CDE.m", "Figure3AB.m" and "Figure3C.m" simulate the model in the nominal setup, and generate the corresponding figures. The file "Morphing.m" allows changing the connectivity strengths with respect to the nominal setup, and plotting the resulting trajectories. The folder "./Figure4/" contains instructions, code and data concerning Figure 4. Download Extended Data 1, ZIP file. [file eneuro-11-ENEURO.0191-24.2024-s003.zip › code/Figure4/Figure4_datagenerator.m]

%% Code for Figure 4

% Code for network morphing:
%   Change morphing parameters to 
%   modify the connection strengths
% NOTE: data generation might take few hours.


% Cleaning 
clear all, close all, clc;


%% homotopy parameters 
% number of homotopy values
na = 61;  
alphaL = linspace(0.0, 1.5, na);     

% By setting one of these parameters to true, the respective
% set of connections gets multiplied by a factor alpha

w12 = false;                    % PPC -> V1
w13 = false;                    % PFC -> V1
w23 = false;                    % PFC -> PPC
globalfeedback = false;         % global feedback
isolatePPC = false;             % Isolate PPC
isolatePFC = false;             % Isolate PFC
                                       

% Maximum input values
nI =    100; 
IMaxVals = linspace(1,4,nI);

% Number of random initial conditions
nIC =   50;           

% Container storing number of spikes of each trajectory
v1Int = zeros(nI,nIC);

% Plotting options
plotTrajectories = false;
plotHistograms = false;

for ia=1:na                             % For each value of alpha ...
    for i = 1:length(IMaxVals)          % FOR EVERY INPUT CURRENT VALUE ....
        %% Random initial conditions
        vrand = 0.05;             % Uniform distribution width
        ICVals = vrand*[rand(1,nIC); rand(1,nIC); rand(1,nIC); rand(1,nIC); rand(1,nIC); rand(1,nIC)];
        for ik = 1:length(ICVals)     % FOR EVERY RANDOM INITIAL CONDITION ...

            %% External inputs (as a vector)  
            I1fun = @(t) (t>30 & t<=500).*IMaxVals(i);
            I = @(t) [I1fun(t); 0*t; 0*t; 0*t; 0*t; 0*t];       %Applied current (only) in V1

            %% Connectivity matrices
            W = [... %V1E   PPCE     PFCE       V1I     PPCI     PFCI
                     1.0,   11.22,  1.29,       -2.3,    0,     0;...    % V1E
                     4.57,  1.0,    10.57,       0,     -1.8,   0;...    % PPCE
                     0.72,  9.87,   1.0,         0,      0,    -1.9;...  % PFCE

                     2.0,    0,      0,          0.5,    0,     0;...    % V1I
                     0,      2.0,    0,          0,      0.5,   0;...    % PPCI
                     0,      0,      2.0,        0,      0,     0.5;     % PFCI
            ];
            %% Homotopies:
            % Changing connectivity values
            alpha = alphaL(ia);
            
            % PFC -> V1
            if w13
                W(1,3) = alpha*W(1,3);
            end
            
            % PPC -> V1
            if w12
                W(1,2) = alpha*W(1,2);
            end
            
            % PFC -> PPC
            if w23
                W(2,3) = alpha*W(2,3);
            end
                
            % Global feedback
            if globalfeedback
                W(1,2) = alpha*W(1,2);  
                W(2,3) = alpha*W(2,3);  
                W(1,3) = alpha*W(1,3);
            end

            % Isolate PPC
            if isolatePPC
                W(2,1) = alpha*W(2,1);
                W(1,2) = alpha*W(1,2);
                W(3,2) = alpha*W(3,2); 
                W(2,3) = alpha*W(2,3);
            end
            
            % Isolate PFC
            if isolatePFC
                W(3,1) = alpha*W(3,1);
                W(1,3) = alpha*W(1,3);
                W(3,2) = alpha*W(3,2); 
                W(2,3) = alpha*W(2,3);
            end

            %% Gain functions excitatory part
            mu1E= 3;  nu1E =2.0;
            mu2E= 2;  nu2E =4.0;
            mu3E= 2;  nu3E =2.0;
            mu1I= 2;  nu1I =0.3;
            mu2I= 2;  nu2I =0.3;
            mu3I= 2;  nu3I =0.3;
            fr = @(v,mu,nu) 1./(1+exp(-mu*(v-nu)));       % FIRING RATE FUNCTION
            S = @(v) [ fr(v(1),mu1E,nu1E);  fr(v(2),mu2E,nu2E); fr(v(3),mu3E,nu3E); fr(v(4),mu1E,nu1E); fr(v(5),mu2E,nu2E); fr(v(6),mu3E,nu3E)]; 

            %% Time constants
            tauE = [30; 66.6;  38]; tauI = [10; 10;  10];
            tau = [tauE; tauI];

            %% Decay constants
            betaE = [0.8; 0.3; 0.8]; betaI = [0.07; 0.1; 0.07];
            beta = [betaE; betaI];

            %% Right-hand side
            F = @(t,u) (-beta.*u + S(W*u + I(t)))./tau;

            %% Time step
            u0 = [0. 0. 0. 0. 0. 0.];
            tSpan = [-500 0];
            [t,U] = ode23s(F,tSpan,u0);                         % condense to a steady state

            tSpan = [0:1:1500];
            [t,U] = ode23s(F,tSpan,U(end,:)' + ICVals(:,ik));   % add noise

            %% Integral of V1E between t0 and 150
            t0 = 250;                    
            dt = tSpan(2)-tSpan(1); 
            idt = find(t>=t0);
            v1Int(i,ik) = sum(U(idt,1))*dt / 1000;


            if plotTrajectories 
                figure(2);
                plot(t,U(:,1)); drawnow;
            end

        end
    end

    
    
    spike_prob = zeros(nI,1);
    for i = 1:nI
        spike_prob(i) = sum( v1Int(i,:)>0.2 & v1Int(i,:)<0.35 ) / nIC;
    end
    
    dir_name = "";
    if w13 
        dir_name = "w13";
    elseif w12 
        dir_name = "w12";
    elseif w23 
        dir_name = "w23";
    elseif globalfeedback 
        dir_name = "globalfeedback";
    elseif isolatePPC
        dir_name = "isolatePPC";
    elseif isolatePFC
        dir_name = "isolatePFC";
    end
        
    fname = sprintf(dir_name +'/v1Int_a%g.dat', alpha);
    [maxprob(ia), i_star(ia)] = max(spike_prob);
    writematrix(v1Int, fname);

end
