# Supplementary material for: The Neural and Computational Architecture of Feedback Dynamics in Mouse Cortex during Stimulus Report
Source: eNeuro. 2024 Sep 24;11(9):ENEURO.0191-24.2024. doi: 10.1523/ENEURO.0191-24.2024 (PMC11444237; doi:10.1523/ENEURO.0191-24.2024)
Supplement: Extended Data 1 — The file code.zip includes all code used to generate the figures and perform the analyses presented in this manuscript. The folder "./ephys analysis/" contains code and instructions concerning experimental data and Figure 1. The files "Figure2CDE.m", "Figure3AB.m" and "Figure3C.m" simulate the model in the nominal setup, and generate the corresponding figures. The file "Morphing.m" allows changing the connectivity strengths with respect to the nominal setup, and plotting the resulting trajectories. The folder "./Figure4/" contains instructions, code and data concerning Figure 4. Download Extended Data 1, ZIP file. [file eneuro-11-ENEURO.0191-24.2024-s003.zip › code/Figure4/Figure4_plot.py]

import matplotlib.pyplot as plt 
import matplotlib
import seaborn as sns
import numpy as np
import math

from matplotlib import rcParams
rcParams.update({'figure.autolayout': True})
matplotlib.rcParams['pdf.fonttype'] = 42
matplotlib.rcParams['ps.fonttype'] = 42


plot_colorbar = False
bool_isolines = True


dir_list = [    
    "globalfeedback",
    "w12",
    "w13",
    "w23",
    "isolatePPC",
    "isolatePFC"
    ]

titlelist = [   
    "Global feedback",
    r"PPC $\to$ V1",
    r"PFC $\to$ V1",
    r"PFC $\to$ PPC",
    "Isolate PPC",  #isolate2
    "Isolate PFC",  #isolate3
    ]


x_lims = {                              #not used anymore
    "global_feedback":[0.6, 1.51],
    "w21":[0.4, 1.51],
    "w31":[0., 1.51],
    "w32":[0.6, 1.51],
    "isolate2":[0.9, 1.1],
    "isolate3":[0.8, 1.3]
    }

xticks=[0., 0.5, 1., 1.5]
yticks=[0., 1, 2, 3, 4]


NA = 61                                         # number of homotopy param values 
NI = 100                                        # number of applied current values
NIC = 50                                        # number of different initial conditions for each value of current and alpha
alpha_list = np.arange(0., 1.51, 0.025)         # homotopy parameter values
maxcurrent = 4
currents = np.arange(0, maxcurrent, 0.04)       # applied current values

title_idx = 0

# FOR EACH ENSEMBLE OF CONNECTIONS
for directory in dir_list:
    prob_fb = np.zeros([NA, NI])                   # probability of feedback bumps
    prob_sb = np.zeros([NA, NI])                   # probability of only one bump
    prob_ov = np.zeros([NA, NI])                   # probability of overshooting

# FOR EACH VALUE OF HOMOTOPY PARAMETER ALPHA
    for ai in range(NA):

        alpha = alpha_list[ai]                                              #alpha            
        filename = "./" + directory + "/v1Int_a{:g}.dat".format(alpha)      #open file
        f = open(filename, "r")
        lines = f.readlines()
        f.close()

        #reading & assembling the distribution of integrals
        distr_int = []
        for line in lines:
            distr_int += [np.array( eval(line)) ]
        distr_int = np.stack(distr_int)
        #print(distr_int.shape)

        #findind the probability of second bump for each value of applied current
        for ni in range(NI):
            hit=0
            for nic in range(NIC):
                if(distr_int[ni, nic]<20): prob_sb[ai, ni]+=1
                elif(distr_int[ni, nic]>20 and distr_int[ni, nic]<35): prob_fb[ai,ni]+=1
                else: prob_ov[ai, ni]+=1
            prob_fb[ai, ni] /= NIC
            prob_sb[ai, ni] /= NIC
            prob_ov[ai, ni] /= NIC

    prob_fb = np.transpose(prob_fb)
    prob_sb = np.transpose(prob_sb)
    prob_ov = np.transpose(prob_ov)


    # ========= HEATMAP OF THE FEEDBACK BUMP PROBABILITY ===========
    plt.contourf(alpha_list, currents, prob_fb, cmap="viridis", levels=50, vmin=0.01, vmax=1, 
                        norm=matplotlib.colors.PowerNorm(0.4))
                        #normalizing the colorbar with power Law weight
    
    if plot_colorbar:
        cbar = plt.colorbar(ticks=[0,0.25, 0.5, 0.75, 1])
        cbar.set_label('Feedback-bump Probability',size=20)
        cbar.ax.tick_params(labelsize=15)

     
    if(bool_isolines):
        # ========= ISOMETRYC LINES OF THE OVERSHOOTING PROB: 99% ===========
        plt.contour(alpha_list, currents, prob_ov, levels=[0.99], colors="tab:orange", linestyles="-")

        # ========= ISOMETRYC LINES OF THE SINGLE-BUMP PROB: 99% ===========
        plt.contour(alpha_list, currents, prob_sb, levels=[0.99], colors="tab:green", linestyles="-")


    # some cosmetics
    plt.rcParams["hatch.linewidth"] = 4
    plt.xlim([0, 1.5])
    plt.ylim(0, 3.9)
    plt.xlabel("Morphing parameter", fontsize=20)
    plt.ylabel("Maximum applied current (mA)", fontsize=19)
    #plt.ylabel(r"Maximum applied current $I_{max}$ (mA)", fontsize=19)
    #plt.title("{}".format(titlelist[title_idx]), fontsize=22)
    plt.xticks(ticks=xticks, fontsize=18)
    plt.yticks(ticks=yticks, fontsize=18)
    plt.text(0.1, 0.5, "{}".format(titlelist[title_idx]), fontsize=22, color="white")

    #change figure size
    fig = plt.gcf()
    [figWidth,figHeight] = plt.rcParams.get('figure.figsize')
    fig.set_figheight(figHeight + 0.7)

    # save figures in SVG format
    fig.savefig("./subfigures/{}.pdf".format(dir_list[title_idx]))
    title_idx +=1

    plt.show()
    #break
