# Supplementary material for: The Neural and Computational Architecture of Feedback Dynamics in Mouse Cortex during Stimulus Report
Source: eNeuro. 2024 Sep 24;11(9):ENEURO.0191-24.2024. doi: 10.1523/ENEURO.0191-24.2024 (PMC11444237; doi:10.1523/ENEURO.0191-24.2024)
Supplement: Extended Data 1 — The file code.zip includes all code used to generate the figures and perform the analyses presented in this manuscript. The folder "./ephys analysis/" contains code and instructions concerning experimental data and Figure 1. The files "Figure2CDE.m", "Figure3AB.m" and "Figure3C.m" simulate the model in the nominal setup, and generate the corresponding figures. The file "Morphing.m" allows changing the connectivity strengths with respect to the nominal setup, and plotting the resulting trajectories. The folder "./Figure4/" contains instructions, code and data concerning Figure 4. Download Extended Data 1, ZIP file. [file eneuro-11-ENEURO.0191-24.2024-s003.zip › code/Figure4/globalfeedback/v1Int_a0.025.dat]

0.298892689387508	0.299629098148639	0.298601794857546	0.300002808419258	0.299255322043557	0.298613286413552	0.298892239077933	0.297619156166913	0.298429021259894	0.299107580882678	0.299570956469789	0.299109791724496	0.300092056654529	0.301169640529325	0.297648585125619	0.298453501863811	0.299247170983376	0.300391634888295	0.29864974091731	0.299775351940167	0.300521655878288	0.300219177279278	0.297765303529332	0.299611979219737	0.299961622104194	0.298588315817263	0.299530948974794	0.298052886533575	0.300309940758135	0.29825552826744	0.298516576184672	0.301101758632971	0.300402679720376	0.300955186738903	0.297707713115715	0.298552451522093	0.300831139631031	0.298937245504206	0.298461807631697	0.297632660549471	0.298409967398279	0.300368976832338	0.298159049089862	0.29928457206676	0.299496838367426	0.30015392743918	0.29827872393379	0.298823339451186	0.300181249940898	0.298702632940264
0.308606787388085	0.306935933808133	0.307152968938142	0.308672953316183	0.306993163709074	0.307837719169306	0.307404801091871	0.30761262447989	0.306470526236633	0.308953745699181	0.309680380389173	0.306842463631573	0.309821930430001	0.306982872298945	0.307788669574955	0.309177543508708	0.307575811910599	0.30840107952259	0.308871177277403	0.309254941485991	0.309450658430951	0.309581250480334	0.307421231546692	0.307197606113633	0.306266435272923	0.307565490428215	0.307254832521965	0.30810426955572	0.307070601101965	0.306619780483571	0.30819962961179	0.309527611932203	0.309925708343205	0.309350922966618	0.309524040842192	0.309455082440029	0.307005037626701	0.308686680379596	0.308064412277618	0.308374409478807	0.306447293404071	0.30700903907564	0.308095188165065	0.308597304783835	0.309321213451248	0.307098569383649	0.308061759461456	0.309065750159838	0.308353264702631	0.308637407911944
0.315882598991595	0.318643546344755	0.317897485247187	0.318626597095702	0.317415817011814	0.316841308804397	0.317547956572748	0.318967276685216	0.318330666119052	0.317835942707736	0.319747879679201	0.319370779796565	0.317446784404679	0.316284866879309	0.319886627826363	0.31810635113624	0.316940129398869	0.31847028515138	0.317768892921668	0.317272454536133	0.316995487270794	0.319065851474108	0.316568668339908	0.316337108199665	0.316292244021507	0.319420377599254	0.320152421049665	0.318002494958518	0.318151109078254	0.319520338280705	0.317233006432153	0.317236493615894	0.317189649843252	0.31790840817069	0.317682942551807	0.318867134739153	0.318896511245454	0.318777798511563	0.316578885828918	0.316173701636909	0.318247579924133	0.318599316156933	0.316966948483171	0.316862256097906	0.316287316262438	0.317063370512838	0.317415140953242	0.318972496052989	0.316776080790008	0.316826855131621
0.329741284502777	0.327432019010203	0.3280091087003	0.328413556319685	0.328353854635753	0.327187339248378	0.327222662325225	0.330742923510218	0.329607714536041	0.331646833544406	0.328199533109168	0.328636030759335	0.32894883208833	0.330733093499418	0.330701221331117	0.330528539457084	0.330106409484322	0.32945861457866	0.328792760833329	0.328261128250172	0.3278365770446	0.330407645071169	0.328468032645871	0.327828192578792	0.328780293086467	0.32717645582488	0.328434514554517	0.327760217411583	0.33121843776815	0.327770226153027	0.329971720422587	0.328629449959889	0.330525116679489	0.331007091476186	0.329953713333599	0.331331128750744	0.330618212196394	0.329161939990966	0.329513714008902	0.327629853939776	0.328599606410649	0.329742342723216	0.329091060855505	0.331634521719775	0.330213010330849	0.330528255326403	0.330607114030207	0.329194747265576	0.330442495845622	0.328712568887616
0.341605293501515	0.343762652224468	0.341210799961765	0.343769881321016	0.341781546412741	0.341393562141985	0.339658877332366	0.343918533294404	0.342326288697872	0.34427785282309	0.339420570854786	0.340654403080912	0.341679274093781	0.342699287175501	0.343318426694828	0.342156127481227	0.343628125315736	0.340311761964201	0.34042795605877	0.342508982216565	0.343149683562283	0.342422948466951	0.339348636636108	0.34164213110651	0.342839102076774	0.34334148771073	0.340892178116066	0.340151274753948	0.34087506394261	0.341767475294414	0.339375068366092	0.342864463189732	0.341176543159079	0.342921223429788	0.341099530301834	0.342149064380714	0.344396142733352	0.341897834295862	0.34311035488184	0.33909572033082	0.340338821954682	0.344333708299845	0.342413007156817	0.341402530737503	0.341503227633911	0.344020297026908	0.340138826326718	0.344385631782971	0.343862140878915	0.340381347117447
0.35653472754445	0.355919703624614	0.353489661814766	0.357573502974054	0.356770045281413	0.35624868330526	0.357584694331657	0.355866057762883	0.357949129232038	0.356547789453583	0.356763698044028	0.358122798912853	0.355706523277012	0.35598471720193	0.357043311686381	0.355633949273361	0.35852270786803	0.355348186054635	0.356546708413945	0.356314981429051	0.357426940002991	0.356297485103678	0.35774844948951	0.358480579231706	0.355196248071605	0.35697199490153	0.356535176297897	0.357681735892112	0.357246244848284	0.355973603100194	0.355146512585738	0.356270477833796	0.355927608203645	0.355520180755405	0.354371550949758	0.353817494006922	0.357771615232157	0.353886421455117	0.357288662086874	0.359110136941072	0.35399716514436	0.358393339885884	0.35804374718296	0.357865321483533	0.354752369893282	0.357507558809945	0.358823862609111	0.355019595780662	0.35774707355892	0.356075887944891
0.37219385168683	0.372759661787614	0.37431145408731	0.370388692586412	0.370523950733898	0.374520579053901	0.374686607508099	0.371275543385719	0.374953929726121	0.370374959781766	0.373948134917264	0.374660885886375	0.374497166352677	0.373848122527242	0.371507410575044	0.374194002818004	0.370478565648942	0.372993259589013	0.370735610240454	0.374198233684153	0.374648062684257	0.37438701655895	0.375534238908966	0.372263835442835	0.371217614131054	0.373075873500468	0.371571112028476	0.372654058673278	0.370583748625346	0.371034300648396	0.370047777342816	0.370530464850116	0.372030510341046	0.370978284371973	0.37508753281564	0.373897485031375	0.373260979597866	0.374755561951808	0.371768629961705	0.374260184169196	0.370029884614579	0.370001940608555	0.370207840472874	0.371759679916564	0.37207889743279	0.368724730614485	0.371217385027108	0.37178398194802	0.375004570282832	0.375258345949969
0.392364399235983	0.389824013715025	0.388512091728882	0.392950010818943	0.390546560983364	0.390185227700082	0.392510383573383	0.389753801029728	0.392515372867691	0.393718068367834	0.389605295717862	0.38777437634685	0.392421217866422	0.393169656526398	0.39254145773092	0.393523688092663	0.389129045293139	0.388283114167611	0.391158983679982	0.393232709371615	0.39102574886651	0.391152507061627	0.390873037465123	0.392354034266384	0.393256394354758	0.387520282373478	0.389538249718784	0.389142778420454	0.390606935061221	0.387855522448405	0.390724319061093	0.387622362217034	0.387147908054426	0.393234357297005	0.390697712866757	0.393678338242468	0.390680121280402	0.389388914764302	0.388680579375822	0.388128575239086	0.389904378335075	0.391283188096518	0.392548822449146	0.386487957385074	0.386767061301254	0.387924927393865	0.387575235029683	0.386647829774662	0.392582589966385	0.387905256100332
0.412960744242352	0.410333747138985	0.411322056572213	0.4105255548858	0.40985992607465	0.409940375272278	0.408605922009145	0.413526593371705	0.408276309061022	0.408270820459715	0.410442181363916	0.414475490124527	0.408135548532207	0.406637099608281	0.410281369810716	0.409438637245565	0.412801604303168	0.415712651247423	0.407444385888376	0.411947031366399	0.409755163453056	0.411235737862683	0.414171463597048	0.408993551603394	0.409878908433854	0.41331824083076	0.410139603107962	0.409868588429912	0.415047455442133	0.412416272511563	0.414471489729495	0.408182796002595	0.409519750239313	0.413417576060507	0.415082831027849	0.408392764649561	0.413961858469937	0.412871009968698	0.407591684875598	0.414568103802017	0.409362983222017	0.413479778412859	0.411358873963103	0.413682505558783	0.409841900767872	0.413376349103032	0.414833569942436	0.414354640738938	0.413621975215111	0.41129862556814
0.436057112446296	0.433515365340089	0.432036595213862	0.438578673977766	0.434564024437505	0.437826773597062	0.430957537065219	0.432409800918966	0.430944680631998	0.43230328810877	0.431904240054869	0.438245254368317	0.431256178984468	0.438701367025525	0.430917380094667	0.437587813430875	0.43594950403903	0.434922990748663	0.432083641030312	0.438250114094886	0.434555753014124	0.436867067391455	0.432543899730509	0.432586427039874	0.437125858425409	0.436042477332993	0.430100089468488	0.430026431929627	0.435107608015193	0.439145708915914	0.436006159537049	0.434621412657413	0.431302523378149	0.435863271482341	0.432399733124574	0.436210379371939	0.43161989960193	0.437092791568812	0.435005221008963	0.434802838114473	0.434149344005701	0.437325012531882	0.43817512656673	0.431832254417467	0.432811977281764	0.434333688282512	0.437550136610751	0.434322686939146	0.43487110134335	0.429430649450023
0.460107629130997	0.465005151382131	0.457558237513695	0.463700002283018	0.457596687532148	0.460280534470933	0.462574741497566	0.462100154867205	0.459345941418159	0.457994216647942	0.462519031993473	0.460160189009352	0.465652248480382	0.462980888775026	0.4591370498999	0.461695710264212	0.458787452223257	0.463498497923329	0.46242908628539	0.460903594297653	0.455590768952919	0.455801977338667	0.458580054615457	0.460616320378212	0.462016846104649	0.465610457134644	0.457095235716773	0.466118664626667	0.459868472251545	0.463632572390073	0.464255820821579	0.46277817252537	0.460344965080688	0.457633549299514	0.455143318490716	0.457904630966603	0.459986644177128	0.462956495845758	0.458482705470305	0.459493598894008	0.463759240877297	0.460257155073596	0.45937038319894	0.465550387246583	0.459818302007286	0.463899949897396	0.464884733426499	0.462212353243387	0.46087508876947	0.457835338169078
0.489096327194583	0.494495684148956	0.492110253877069	0.490863561722027	0.493915396758801	0.491109016391126	0.487504164509949	0.496367675205776	0.492141082204038	0.489161670862339	0.485296033591602	0.497243617339045	0.486481117542376	0.488795344158265	0.487976998472823	0.487819086799378	0.489366490718372	0.489436503837173	0.487244707084203	0.486861923407813	0.494108292841805	0.490237293323078	0.487815522617387	0.491550009023433	0.485537231925382	0.489928614474076	0.49670083377151	0.489219443006221	0.48734547711906	0.48699304812621	0.493173048113187	0.487768547322091	0.495707137950528	0.494909397641358	0.490491461052297	0.488390103287724	0.495430762753173	0.495464909928904	0.485882753622062	0.492125074424185	0.493637545724176	0.491646464721574	0.4887791176961	0.490801472197095	0.490705526842235	0.493410140424953	0.486768929147615	0.486432942827903	0.494339193212915	0.485135154774079
0.522222603657687	0.528747454601922	0.526147869282853	0.52256540705328	0.528292536350527	0.524777402171727	0.528506315577122	0.522256562333586	0.525191589476505	0.523021878193176	0.528238460338145	0.523657560873187	0.530438471114212	0.519758747558535	0.525207676750301	0.526245785168823	0.523532557309759	0.520654205020261	0.519872350497114	0.521933162287781	0.528217124774816	0.524159908868075	0.517790436472784	0.52289866720194	0.520951206667011	0.524094873622238	0.52637469905975	0.528690551088682	0.519565493075755	0.519602569281886	0.525605094613597	0.526534191977454	0.52270086376136	0.524699030911731	0.525991665313121	0.522790253997529	0.524582308082317	0.523387669166728	0.526797023586095	0.5232172790267	0.519599922538724	0.528950334147701	0.520276842281722	0.522360256124369	0.527314795022504	0.523996835300841	0.524150798401933	0.524043196730662	0.52937956811171	0.523066133573896
0.556613000904948	0.564266343413844	0.563702009686567	0.562605213191041	0.55776223344816	0.566562590647418	0.56274910561203	0.555282863849961	0.559575848768822	0.561542216918762	0.564555832473183	0.563595928514252	0.558093428320913	0.557642517178093	0.562769612998286	0.565340845042365	0.56277141463802	0.55486817431738	0.559723089358749	0.557326499662185	0.558632033888247	0.55944223107533	0.560812293939907	0.563974211748018	0.567475622026682	0.566058872767068	0.567981098258065	0.555286473555954	0.561406435823528	0.562813166215165	0.561482671494317	0.558967584651598	0.570217956336236	0.557165148161272	0.567760801531294	0.567592237285273	0.567266744783507	0.556741974842337	0.5648229271224	0.561499542988394	0.562730471010853	0.555623187673856	0.555055577165114	0.55771748970708	0.568663166857247	0.556783900239662	0.568328669911099	0.554901384198354	0.556744197592878	0.56435179621019
0.598820908654246	0.609586934724087	0.610410603709174	0.602008312010043	0.611889906355171	0.607215571022779	0.606320991027626	0.610503923864327	0.600328302464281	0.608206996911933	0.601002516718794	0.599658718146169	0.598207971328005	0.606276359710133	0.610534981655841	0.612974874220131	0.606277661197455	0.613108148441752	0.597307936872265	0.606661322783127	0.610965498308998	0.59775214823	0.601895625004142	0.610096678958233	0.607645061396383	0.603537181008075	0.598684258914422	0.598592720774667	0.601126252166794	0.611027274283886	0.610009750441893	0.607066917318921	0.605359977538322	0.599842054244856	0.609673453611566	0.611284237444774	0.610351681183931	0.608964530871666	0.610078684660828	0.60987805733793	0.612353289257069	0.611504247700367	0.614014538792416	0.607717712985647	0.609285755700851	0.611297914630374	0.60409361792278	0.606672950612341	0.606020150109303	0.606277782643947
0.651653308704418	0.645502160203215	0.650705981188474	0.648660004808184	0.648197879606365	0.648730976487613	0.65715403553421	0.652140432500693	0.660911611878896	0.655147952225785	0.651862648398899	0.649166353890176	0.655340436994111	0.648767353088381	0.650657822245837	0.658788099113161	0.655808887734592	0.651929445435685	0.653374278657546	0.645947697735454	0.662718199814556	0.661100993883048	0.652818053852767	0.660668651625914	0.65186079418859	0.648435619551387	0.654749797800078	0.647046575544559	0.656484003415447	0.650037485184056	0.662304297811397	0.65315448625973	0.658673917883749	0.659216825137239	0.653277307457776	0.659450087880597	0.66461210512468	0.658545453878979	0.652859747892743	0.651029739382004	0.647899155481235	0.656275988978065	0.646943296914486	0.652844694743435	0.660517347417411	0.659262817121582	0.652565650001041	0.652454370729285	0.650389160203492	0.662221112234329
0.707132988941697	0.715266589738024	0.704137628823332	0.701241861080507	0.70410452006916	0.697680544097932	0.708213662318349	0.71256713629875	0.7069209751268	0.699335331865265	0.710721734780615	0.70599322198853	0.707943529414175	0.706443481166345	0.703964737268141	0.713457841314699	0.70757619869118	0.708710162817443	0.707394206496191	0.706242727209774	0.717958914547846	0.700542671577983	0.709686845522545	0.716388142590235	0.716415704350769	0.714778299923825	0.718534528525269	0.705035069647031	0.709304014300326	0.707370587330199	0.71255703154403	0.705429431157414	0.702302893597831	0.715465659525704	0.70133321342969	0.715286724257778	0.708913242708084	0.704543799368292	0.718772811133663	0.701144888495512	0.701437782806386	0.716476888332984	0.703305428336584	0.700898084277367	0.709457897814396	0.70918777186642	0.705942008463146	0.715121142140576	0.709994361113971	0.701532355711571
0.780002092034777	0.764635264109128	0.775847150032708	0.779850144617746	0.779115652225877	0.783197737955839	0.779524620097428	0.776426665065712	0.772169141425913	0.762037388343812	0.768531283967445	0.770817876646372	0.769081463311459	0.760625108221126	0.78308534420318	0.775258996811176	0.762446175541538	0.767296806046691	0.780085276574869	0.767759888595671	0.776448815862168	0.76906598465396	0.780302774917943	0.764303181353219	0.758798462099839	0.765720782948792	0.770956864838776	0.763961748777661	0.768567420027329	0.766114406183812	0.778100898951418	0.771238387743683	0.770918422759574	0.765348704814117	0.767500306218662	0.773673472718143	0.759315375361733	0.761238839158914	0.761949811403676	0.761894566061413	0.76823534863359	0.767439605605743	0.782523733196626	0.76651508296686	0.781075119599966	0.759454279663791	0.762336121492377	0.780662471027706	0.767808637032861	0.784305676387957
0.846985960662141	0.853132823622596	0.849219518915825	0.828469757490825	0.843784593548884	0.84753593606134	0.83859513626496	0.850505651997115	0.846285466404434	0.851511705553964	0.852710822388953	0.835953320125664	0.839734516477314	0.838171644993038	0.846694928840471	0.851319101167125	0.842357949701636	0.836729755814249	0.837254392143195	0.841395190640486	0.853208477313138	0.849814606432449	0.834416862103741	0.845552303789632	0.837913911715238	0.846536845602375	0.845864525466108	0.84587488837615	0.831695417683131	0.845022707059894	0.853389332748314	0.848938864743914	0.845391775343468	0.844373342375015	0.843172374229064	0.844750735486191	0.833398914152323	0.830299165166309	0.847785778621252	0.832301204194529	0.847937838376304	0.839019342656006	0.844099527509309	0.839138902455746	0.853061370952387	0.834133088306263	0.847782153748605	0.833828396287779	0.85298541206289	0.854919930354748
0.924328305373729	0.912155017531525	0.9302386877176	0.932969260809505	0.922502882679102	0.916267511087127	0.924765236076802	0.920272363836794	0.937857023095636	0.912243389078241	0.928448987215657	0.931463556053385	0.921264621031024	0.921016064006676	0.93555505796645	0.908775039251448	0.921572893742405	0.927698804374528	0.909793177676973	0.932618822474493	0.919202273815541	0.925544585019809	0.918666825203537	0.915756028578337	0.913991182247914	0.925637532904245	0.92898053172818	0.936518996950893	0.930276075317345	0.923301718802126	0.913981356672093	0.90992213934598	0.907767218070498	0.912062205756122	0.928514094531618	0.918832485228783	0.908448415129473	0.928344062205706	0.912801793042379	0.923593764197308	0.93075398235673	0.925940920843696	0.921410607783663	0.920466125102521	0.909785610992936	0.934390279547808	0.933050201972808	0.930376449881188	0.924370005772674	0.925536858488853
0.997175350015237	1.01116173116072	1.02836621258055	1.00196296125037	1.02019596367137	1.02109675785054	1.02416407407935	1.01813707930262	1.01494980259118	1.0119636014285	1.02567666562391	1.01916124505625	1.00190399615127	1.00180429511175	1.01423486407776	1.00292352042319	1.00228948405486	1.01259924769853	1.01793308554747	1.00547654016872	1.00569197762913	1.01063024794924	1.0073399543694	1.00602459569168	1.0245578943996	1.00853430559412	1.01907889672845	1.02377756072935	1.01330870873939	1.01278158496542	1.00779351438068	1.01058313184198	0.998673288434823	1.01673418372362	1.00883378019598	1.01148329826122	1.0066606628932	1.0221463646327	1.01299448323219	1.00513505464853	0.996279556137387	0.999658671650056	1.01585394157703	1.0015268128607	1.00740577319908	1.02584729114227	1.0105169017399	1.02252860399351	1.01101595172302	1.02457098227129
1.12167290794057	1.12072243525031	1.11204600179831	1.11546851604845	1.12367070661354	1.12125953764502	1.12205637098346	1.1298065893163	1.12858411763905	1.13176065160018	1.12772951880095	1.10273850154937	1.10093008151034	1.12008677197517	1.11900481067785	1.12924514738393	1.11505446697737	1.10383492522033	1.1285341774055	1.11035265795021	1.13027425690808	1.13173557881172	1.13206974993749	1.11902281794674	1.13056952284537	1.10536318144014	1.11185406780798	1.10481163712081	1.12576258038512	1.10159448425201	1.12798854162386	1.12917821436746	1.1203369129939	1.11606396972572	1.11424945746882	1.09840641123923	1.10252905276468	1.11577714994886	1.11619208158321	1.10135735283903	1.12513136021614	1.1215900072369	1.11441621109284	1.11542006465385	1.10662367627671	1.13467074321846	1.11904700007631	1.13104181201282	1.103632836942	1.10606866339983
1.226492226453	1.24871464783547	1.23475224045772	1.21655560975279	1.21862787307165	1.24675679944422	1.24548887142886	1.23921489034989	1.21337172378297	1.24804825027871	1.20865802705742	1.22202346542805	1.23663741179439	1.21485887884172	1.21759383159596	1.22963334265895	1.24646165455142	1.22287736706642	1.24442431512332	1.24711790740506	1.23423792685211	1.21798058366876	1.22689228174032	1.21507000850385	1.24225746968171	1.24075599936793	1.24421262145175	1.23963773614044	1.24075939252648	1.21137236545286	1.23177587049054	1.233229328718	1.23771473062169	1.22612882949357	1.2356939413812	1.25023960413021	1.23968201051822	1.23875176180887	1.22694394718124	1.23196410843202	1.21605404175994	1.23747814791715	1.22822468987806	1.22155422718939	1.21250016538934	1.23924145745587	1.24432437917249	1.23761273074077	1.24044208947308	1.21680557585339
1.3695840259542	1.38130855552867	1.35339817872233	1.3743814017293	1.37799631449269	1.35479061343402	1.35033148895176	1.3739567303989	1.37716186158139	1.35057050551982	1.3457088527966	1.37258178339955	1.34690379242263	1.37640073784432	1.36413646342307	1.34451515183789	1.36644777808154	1.35157788193696	1.38253086118065	1.34716985735885	1.36285201461802	1.34930265102964	1.37413374322696	1.37907475508919	1.35720601674568	1.34329244680557	1.38680554218385	1.35093606093407	1.35002283400923	1.37108597805825	1.35546138954888	1.37623147483597	1.37238184761418	1.37729650093574	1.34943937869323	1.38011243298876	1.3602593779723	1.36949955761791	1.363897346353	1.34873758203576	1.33835515416907	1.34131686126461	1.35740492710179	1.3471434798426	1.36533852492098	1.37927624376925	1.38377793589713	1.37594758354754	1.36141898870964	1.36736855114748
1.48267744566991	1.53454229196242	1.49094332296031	1.51322987883092	1.53006462839082	1.49096544579227	1.53884366034783	1.50290940652916	1.52042808550809	1.49969472174941	1.53116323073053	1.5165308592322	1.50882637099272	1.51217702594898	1.50061567449542	1.49589665328059	1.52983713665542	1.51054429297202	1.52680492518894	1.52968444931828	1.48727252140906	1.48780149524478	1.52978214428536	1.50624127906589	1.48608534662096	1.50437394311175	1.49387389493541	1.53017520115857	1.49311974129252	1.52130690612227	1.53950149609309	1.50001439189757	1.52461507188341	1.50177372774449	1.48616260507609	1.51383885858671	1.50242446569196	1.49511596088609	1.49584432593419	1.5190296238238	1.53368942970056	1.52565300158032	1.50971200714816	1.52883255868569	1.49551489563673	1.50890863534986	1.51044524044432	1.49923176458411	1.50898609301738	1.49442944932255
1.67704629449107	1.70354706464374	1.70631576758131	1.66946095856173	1.68484992872466	1.67397873400782	1.70167534554652	1.70227596925375	1.66428191479586	1.67586020455328	1.66986106149195	1.6569675825851	1.69369584642074	1.70566619268007	1.65594565443725	1.68177127631859	1.70142199264009	1.69404125536836	1.65875395250354	1.66736720704176	1.69171073582986	1.67116481839977	1.66615400441092	1.69747642512772	1.68286807361818	1.68088552728413	1.65797946696615	1.69770021330213	1.6989214813268	1.69809300927018	1.69104356651587	1.67154685665548	1.6773087298988	1.69969401786234	1.68550571214151	1.66785939190547	1.65750786535893	1.67480174061262	1.67725680066313	1.69119894830658	1.66552935533039	1.68554814582916	1.65980181659735	1.66029907009259	1.68025432967885	1.66220584877147	1.65527970167467	1.69335040578439	1.66768618822686	1.67725063524019
1.89020381188117	1.84860867297859	1.88316470560926	1.8377922432325	1.87782750270977	1.8615520948804	1.86637007113872	1.86103082365021	1.86304802085829	1.89357639482947	1.89631651982413	1.87363477346318	1.90381534641788	1.89222511833155	1.90029149506023	1.87363338651868	1.86128925205257	1.85257485670988	1.84946188865595	1.86916129626179	1.88985370403439	1.85045726234387	1.86484398156855	1.88071114348567	1.87538669390097	1.84940829390219	1.89659256721359	1.83666528923864	1.84118449328394	1.85026220228053	1.87239514001225	1.87545956132742	1.85485149082511	1.87637848418947	1.86380273148625	1.8643855812606	1.86073814797128	1.87942636668249	1.86780613894584	1.87788822260031	1.87684067096634	1.84384589232664	1.86968358758339	1.89921711249662	1.87616116850492	1.83297160672865	1.84272344343473	1.86903347825804	1.88825688395066	1.85215413698925
2.08769987381455	2.114145950917	2.0693603966438	2.11202296693427	2.11174335498761	2.05226687355259	2.08796433071623	2.09540206818764	2.11395623016666	2.06508987632243	2.07730352106196	2.11551344962674	2.09550390730313	2.10046757433395	2.11459834272135	2.0829182675752	2.06590707003347	2.06643317907176	2.11699603820807	2.06763081686318	2.09185809251864	2.07220008225178	2.07988062638834	2.08143539475846	2.07520537630022	2.08369511129798	2.05330893899885	2.10620448279329	2.11556371994739	2.05560171274926	2.08944793020915	2.05515436335865	2.10536812474968	2.07429183577811	2.1214230962883	2.05202821960333	2.10648050555026	2.09848293848228	2.10718045379654	2.11612251216563	2.09802295323442	2.05021266580448	2.0908062580363	2.08106147863366	2.09558697629157	2.06780409630725	2.06315602386222	2.07638930332719	2.05596135248253	2.04334120448856
2.34387022405994	2.32704169321079	2.31774021647078	2.30976745374783	2.31564110552926	2.32844245018956	2.34558158439465	2.29302931284428	2.28002280143799	2.32283349075505	2.35257922523053	2.3125557546223	2.35004079319666	2.35070213089648	2.30017100792281	2.30269812391941	2.32458278151616	2.31216097997504	2.33305710185414	2.30571317452787	2.30068665614899	2.32661409170534	2.29338045341015	2.36723757203385	2.30317741992732	2.31520517666704	2.29503329285533	2.29960013696059	2.34088207883089	2.30192539056449	2.30697876463887	2.35082929256646	2.34203042129218	2.3225929150916	2.30236141096624	2.30114681137857	2.2947479064123	2.33895843125978	2.36116242538751	2.35005911638111	2.30759678781944	2.31604739572081	2.34089072607605	2.34641881189824	2.30668464258861	2.31002742979819	2.34738515134824	2.30391413581531	2.32002700916218	2.31122106019785
2.63115658899474	2.58865409362272	2.58554624286621	2.58136115621353	2.61840191584551	2.59861236552202	2.61942790958427	2.58261957170568	2.56422830244714	2.6206135502961	2.59811082449848	2.63586315989134	2.63299393370943	2.61527337251477	2.60273401727444	2.61432972115629	2.56923878249759	2.57515714225523	2.54540122792654	2.58071826155583	2.56542854019477	2.57503969777663	2.57128617679056	2.57849972869699	2.59239210501281	2.57665086663978	2.61389950695742	2.55721041708359	2.60728835619899	2.57325079173741	2.58751972317551	2.55026047988307	2.57258422367876	2.55485110962462	2.54281239344399	2.62405834665843	2.5445957530564	2.61881731829138	2.61439534190579	2.60591878363772	2.55632155536287	2.57214706670775	2.56205891893298	2.60810357479984	2.56010553288247	2.5580709564814	2.63101206774626	2.62650011970068	2.60073916186033	2.56962867946466
2.92171359238827	2.90947454435346	2.8596036020214	2.90892947736132	2.86718035873563	2.88105594362048	2.90529829244172	2.85291889178454	2.90343477046392	2.91026821460417	2.88270288273522	2.87548426030267	2.8668140940619	2.91526713160571	2.92713621539477	2.84383430900822	2.87805089524258	2.88337186193672	2.85803714773381	2.86798470178729	2.87133933665761	2.92493463927087	2.86098753177051	2.83505488808852	2.9158222499271	2.8846637018544	2.90198758558035	2.83514440055673	2.83727489399427	2.90216190253681	2.88085797360386	2.91862565710344	2.90706679711213	2.88195480610652	2.8668938859387	2.9165618524333	2.91640354684972	2.84556471679921	2.90772426150007	2.88659264819478	2.88702012552594	2.85175621725567	2.90137452518807	2.91751429041271	2.89828401882891	2.87994490025153	2.85144222596457	2.92402752187306	2.88463243746781	2.90923675605855
3.21383884623087	3.17697244157413	3.18626427673909	3.22811659900761	3.23273563841583	3.19751933974904	3.19381188966105	3.20034092629025	3.16213997337674	3.22422777006225	3.19150652060864	3.22499808584423	3.23186026419847	3.21582742268042	3.20054222809552	3.18289339772825	3.21004122351368	3.18770894990451	3.17283984814176	3.17009646841041	3.16745624259795	3.16851533926863	3.19731636360553	3.24794809667026	3.2296145263233	3.18114792416669	3.21212014964658	3.17238639985615	3.22076997988569	3.16183172069701	3.25188511572947	3.18738900799397	3.21728786566167	3.19694738550218	3.19428832650668	3.18899586983956	3.22770260695509	3.16939201882901	3.17604709504383	3.18691621052579	3.21640553552409	3.25256647067922	3.15894666792787	3.22464514101133	3.21861697021844	3.16366994458344	3.20181808647919	3.23316177488127	3.20605646102095	3.22002105121847
3.5636406435801	3.54183859608732	3.56346627081085	3.55986843941019	3.57833759281066	3.57062067225022	3.53610134661636	3.59480515530815	3.59400600572858	3.5517089105806	3.55949924168069	3.55650812577451	3.52607885764794	3.58612394008462	3.58142532460305	3.52621984878987	3.54942642484225	3.5548859766211	3.57880343539599	3.5422001693803	3.54282105716209	3.5981801613599	3.53780064501643	3.51124418487287	3.56238851337721	3.5690688641605	3.55393328175741	3.53597387287253	3.58214256563501	3.52842086845613	3.55515700099005	3.5371438618616	3.54237373980156	3.55494928394242	3.57995683028327	3.53682111898646	3.5144901175222	3.51170905651365	3.57287081523283	3.52296894311174	3.58516713042301	3.57981646077883	3.56492834428694	3.53435542458513	3.52720314701093	3.5471582941968	3.54164197284594	3.58194956148807	3.53898678381586	3.56858299304989
3.8856708626478	3.9093535276871	3.9289844064647	3.94551767679253	3.88835618001636	3.91385809459064	3.93653128525798	3.92856967807162	3.91416565862283	3.92895222337312	3.89848780033913	3.90206205337715	3.91051008980802	3.87577673056152	3.93702904528845	3.94402072227943	3.93192650337371	3.92544057196001	3.93000625345961	3.91861237986675	3.91458046938875	3.94261876592502	3.92372315210513	3.91917068204132	3.93577539476498	3.93963988375999	3.91822650169273	3.89122556037713	3.93196737887272	3.91766691655171	3.93334001556074	3.88182750535283	3.93796631896854	3.91778174346127	3.90049503982956	3.92245826447401	3.91862191374773	3.91949563414212	3.89605145848126	3.92990502928576	3.91230542012614	3.92455314673292	3.89102682642819	3.91553747883075	3.93231476132363	3.95057035222112	3.88328204488834	3.93655570771848	3.91447714079648	3.94606230752352
4.30705407852838	4.2981589563293	4.29524218621923	4.27924258198475	4.30380456510658	4.28422548908929	4.30782439537165	4.29543625790525	4.29837764450468	4.29913200567991	4.26269765639495	4.30886114216616	4.26561512000449	4.28524359609354	4.26821650170751	4.29458553313665	4.31395786429514	4.29825339634344	4.27780405174272	4.26650791985504	4.27718995080576	4.31190692423249	4.27284488313042	4.30671795867398	4.30411109927387	4.28211600780039	4.30434347016469	4.28772769011332	4.30312804964578	4.27918067205124	4.2767551385605	4.2908297531269	4.29602705920276	4.2796874001463	4.30533682806523	4.26686132113956	4.28300600571805	4.29607452413937	4.27750477051624	4.30118094364458	4.29684135483623	4.29255173251791	4.28668008817712	4.29807504561697	4.28344244175593	4.27305707752783	4.27115470271931	4.29828690798224	4.29671495571833	4.28553441973199
4.65017735860969	4.64660434673824	4.65474322975632	4.64480122376526	4.64563962210403	4.6563721301127	4.64436020491492	4.64691509683055	4.65160567915621	4.64338130603886	4.65142026464094	4.64966990586052	4.64598300894143	4.63531872641454	4.65893902000966	4.64689490075874	4.64839398448322	4.65602747601794	4.65585804399495	4.64151643676344	4.6451586746476	4.63266688581319	4.65578587162257	4.64895327072873	4.64383557632292	4.6518677834207	4.64539768188999	4.65626372720923	4.65547454945717	4.64218188561851	4.64378579372089	4.63380164116656	4.65001270035148	4.65241554092776	4.64798728717659	4.66276524098309	4.65727373809924	4.65202215037468	4.64603991380088	4.64188780751673	4.63676677108218	4.65427342179749	4.65970818254095	4.64640778594733	4.65071937669011	4.64022066411218	4.64646434809581	4.64909227135471	4.64683760263752	4.65354204005965
4.98514520774266	4.99451839629397	4.98714194006066	4.99647488062388	4.99337833814486	4.98835823582318	4.98845879166656	4.97984338246689	5.00786092709262	4.96982721117745	4.96039256745501	5.00169900881518	4.97258847026354	4.99131487980454	4.98237781043076	4.97950367394771	4.98660848023528	5.00052937758909	5.00490792744913	5.0053057131448	4.99758163133565	4.98199641330435	4.98573375427533	4.98405758889203	5.00411689493882	4.98383674208561	4.9835080530265	4.99574008958842	4.99402750544297	4.96986081520195	4.97874466443554	4.99542993333589	4.99445997011508	4.99691169133321	4.98420717368682	4.99235353254263	4.98065684008744	4.98006370048054	5.00040775686435	5.00422672687767	4.99549373895324	4.99692387675928	4.95743695595008	4.96997116886029	4.99351047162652	5.0086688080622	4.9935465914021	5.00374518145562	4.96874386025753	4.99246041670449
5.32029099548776	5.3038909380842	5.29472301904532	5.25735081666152	5.25290702780632	5.25127330320093	5.29838945240545	5.24549907313605	5.29815736641724	5.24128120389602	5.3239861437461	5.27910372823602	5.30145988030302	5.25515689946856	5.30230855196277	5.30097353798213	5.22694584148369	5.3333691599018	5.29495924363112	5.30330130540817	5.27148813536607	5.2690752294707	5.28017053795086	5.31954800328293	5.31983961250261	5.32801791877233	5.31229554309321	5.3207301738757	5.28669244060795	5.30299395027871	5.25656157115903	5.25705919546423	5.30594647342634	5.29728807438962	5.32187318954235	5.32507947872765	5.28315895832304	5.28464225231254	5.25877563816766	5.25477011147736	5.31348209864205	5.24539802391403	5.31704680999441	5.30274853995179	5.26264104238812	5.31056777121935	5.29918383124485	5.2400559841197	5.32348401410477	5.33291164304205
5.48475708995306	5.54605947761899	5.46224377429844	5.4687946384861	5.51985339598804	5.60510218013328	5.52495047666575	5.55059346941253	5.55559219775822	5.51907448962246	5.56770071974154	5.4918133697259	5.56023300115098	5.58039883712592	5.5117014906093	5.53011011757194	5.5929434427534	5.55148306661578	5.59543376950869	5.56919622401669	5.50081335062425	5.4748923793548	5.58258335847639	5.4815481746077	5.54662409344021	5.48873033051849	5.52347024124805	5.48480485620567	5.6124198101637	5.59975370658194	5.51973561007799	5.46454748730248	5.51813505656211	5.53652444120824	5.59595031818954	5.54565040157049	5.51293400457021	5.56699201001492	5.53650584273415	5.61192150576423	5.50329665443363	5.51928676633774	5.61103954353934	5.55510134807398	5.56241648896196	5.54157419275458	5.54190890224366	5.53498665590848	5.49310289910478	5.54398753873971
5.74573218498342	5.72933563008608	5.82638252318058	5.83307540521022	5.8295182389329	5.77266348832691	5.76517385740566	5.76228326363894	5.81659053461603	5.72156598702396	5.69615165286771	5.7995954134999	5.6974475528795	5.80445291491322	5.84134174677891	5.83692323273762	5.77859316460258	5.73285584572029	5.79508348931673	5.76162242588352	5.69725266614731	5.74391045779934	5.80375060209446	5.82158266060508	5.69060579463645	5.84653764054655	5.84061522088054	5.80667908020242	5.7837361816121	5.78434098112612	5.84424694093462	5.82562706653145	5.72870902087472	5.71923380767526	5.83587625289739	5.75235452465984	5.75060984379356	5.77747624341804	5.78050857700183	5.76344128358764	5.75099382482541	5.8278400902522	5.78379372174864	5.76367472241251	5.73336687323455	5.69806840881584	5.72810988828014	5.7773580927557	5.80739095087579	5.83979489537871
5.92432990651078	5.95374865990018	5.9290634640116	6.01826510962092	5.94646900575695	5.93285574387698	6.00607810097005	5.99849649489204	5.97971614302511	5.9401640190515	5.94097770158656	5.92492883671172	5.91521649283339	5.95773654742072	6.03659144399305	5.99016388949529	6.03119897568209	6.02149195506817	5.93434991804935	5.9516084847468	5.90639965036188	6.03216597910988	6.05914972238121	5.96842136336035	5.88809653628677	6.04648447096208	6.05174594385861	5.98969303473152	5.96670919144308	5.97889473672897	5.94156577419765	6.03476105160251	6.03371668321559	6.02139723418139	6.01990570896519	5.99096155054657	5.90769837591693	5.90728215014507	5.945127405988	5.99777286530559	5.95093485299616	5.93149040047024	5.94770019472404	5.92308399657813	5.92603396068243	5.89308114288829	5.98209093261566	6.04170625628843	6.00964265210933	6.04142570480565
6.19928245886779	6.11554913671069	6.21720509480553	6.19329099615157	6.14111833364016	6.2209663560563	6.20872978490089	6.178245273755	6.24448795232296	6.20429814852357	6.12491320490805	6.22558805307919	6.16964304842338	6.23719497905167	6.17286264477735	6.14893876800987	6.15769761139505	6.11722285215806	6.20080007054992	6.19958548517676	6.14737140602873	6.1950315512715	6.2358251752737	6.24094631774139	6.14018086877515	6.18546766180691	6.19190712436901	6.2017542170649	6.24044712051281	6.16354600926459	6.22155226618159	6.11262772637021	6.18270999237623	6.12305851696838	6.20116193557832	6.2266844377235	6.20735818799201	6.15574431896478	6.13946928314901	6.20645029376652	6.13663810016416	6.11229663984864	6.13041151173606	6.14025879270676	6.21724167949387	6.1386486897105	6.09399577050216	6.10901811298733	6.13310983555072	6.23969732472668
6.43480304185693	6.35220912894912	6.33608113794865	6.43516436515527	6.36495482534992	6.36234173368833	6.37092369196519	6.40932560541904	6.45580826598396	6.43821150728135	6.38782226618156	6.33983650755307	6.43191699541408	6.43021222961731	6.40924866300482	6.35265848718483	6.40822708326591	6.36871817244063	6.34598329051623	6.36112234534378	6.42901635931508	6.36070766991835	6.37285536923366	6.38936905841094	6.38699779764279	6.33513256196365	6.45187394210282	6.45324569250462	6.37759235555944	6.37466871355327	6.3839443104768	6.39204388198661	6.40628542039393	6.35735409063034	6.37541575943928	6.39777673876584	6.41425734826578	6.38635337903754	6.39751045577558	6.38523955045699	6.38235313071376	6.43703952481989	6.41032908039556	6.42097219241203	6.38426792506275	6.4335142519483	6.32015682519405	6.39603083196332	6.39216798762825	6.44153180479081
6.6491694848758	6.61011409536427	6.64355248004788	6.59557226524205	6.64480709030367	6.61528743592326	6.60121885822275	6.63540196724714	6.59530933800115	6.65262764871005	6.67398971357473	6.61495455059157	6.56447780855901	6.62079589898963	6.62107029879227	6.65115822726584	6.65637421498921	6.61018085409015	6.64883271060421	6.63733862669546	6.5741995790418	6.60277475748673	6.61023274010897	6.6871388579281	6.61749477821692	6.58110315711799	6.61554299333044	6.60519511269715	6.64562160502166	6.59658792243372	6.66993088121365	6.61767542160215	6.60804036960552	6.64759618547376	6.60991044510363	6.5918994482012	6.6626614825082	6.66136333465376	6.67840729412662	6.6384439230807	6.58856803142359	6.57074275324772	6.60594226769703	6.65881613632048	6.65112855408728	6.58302893625135	6.578747529411	6.59232371488421	6.63677851411174	6.6234755871855
6.89254209376208	6.89634794962203	6.8822915489684	6.88818259165571	6.90266973496981	6.81844127334636	6.84460347160905	6.84989192304098	6.90265084430505	6.88831832247737	6.91793109699981	6.83244756234671	6.89031351349504	6.88113199172235	6.8790016801956	6.87979197563084	6.89498345826635	6.83417903758605	6.87899017992542	6.91624973086161	6.88211415571731	6.82171135253367	6.84709600031817	6.90244845151499	6.85077866571317	6.82943778704033	6.87325016172245	6.87362151115213	6.86986116750721	6.87175358937775	6.82962183319026	6.86361614481992	6.89133561822764	6.88972234961148	6.86722894224176	6.88605681308179	6.86196728057265	6.89641266288703	6.88679287440422	6.8846655656646	6.87976260876424	6.84542156859008	6.85458436444918	6.89901039770755	6.84572492606002	6.86850984350448	6.87724244694154	6.82141525398194	6.8795090568509	6.89308048445947
7.12148515223333	7.13981596546356	7.13109152556932	7.14889619899846	7.09561217440343	7.10825795393739	7.11254970668605	7.08317282587873	7.1159094983312	7.05567965798466	7.06948121825032	7.11085134557382	7.08677767419131	7.06370184726518	7.10096656456074	7.12610069443575	7.09269967487324	7.13684668497397	7.13654045789621	7.13049996996843	7.08574473795222	7.09368849037764	7.11154874123413	7.13862161512126	7.09195637829196	7.0912441953257	7.09968946452654	7.10768514491189	7.12801719732597	7.08045650407248	7.13410488898596	7.10250737409818	7.11557065898924	7.10514373583148	7.09653677240205	7.13149391122625	7.10007016073267	7.10770021959232	7.11738967490974	7.11222904568337	7.07171416674339	7.11136991026543	7.11567072277528	7.07403562373653	7.07927089319084	7.10367054666283	7.12305811874192	7.14879425934638	7.09057988897282	7.05971382446672
7.32398724069961	7.33657562666189	7.27427375310514	7.36686104854466	7.34205573771296	7.28767346262612	7.28729228903517	7.31834162645493	7.36117686016878	7.33908004168212	7.30125743045763	7.2885573921942	7.34429716367698	7.28594457318775	7.32736024455464	7.35934858177979	7.35665119992457	7.34148237258668	7.35140949111342	7.35257337243344	7.3153728102856	7.32162752595641	7.33550832039102	7.35642642939765	7.28601769456785	7.28511757035135	7.32933957581953	7.31063754460779	7.32814212244932	7.32910346804076	7.29267021431417	7.33383420063016	7.32576437100769	7.33463800867751	7.3407065337923	7.35342373443191	7.29487630523695	7.35986765998818	7.32786796449081	7.33688400282676	7.27757838300452	7.3266793958183	7.34943226029576	7.35391369685495	7.29469847547912	7.31461209359697	7.28822821117017	7.2831133771479	7.30794096318546	7.33399182348871
7.54807598781449	7.54972927641778	7.55123371038358	7.49993190147206	7.55271840766149	7.4829188717141	7.50462921091808	7.56105232522224	7.50299878113883	7.51689444853484	7.54770050015996	7.49985535456434	7.52238722139606	7.50431916285888	7.51852214639055	7.55043107406023	7.52499732186361	7.53117890530331	7.50823700435245	7.49140785772721	7.52660021140884	7.57403334439796	7.55199068188098	7.54974528560544	7.52827287302645	7.52663671691534	7.47420959211316	7.55325628665296	7.55816390019905	7.5477971580158	7.54667895622633	7.55305088659689	7.5597229574445	7.46118176908697	7.47698914083442	7.57085895708876	7.55931033052919	7.53341541313903	7.55428561475537	7.51305101883156	7.53597729476045	7.56086035253636	7.53562589935659	7.5506563394053	7.48502468613179	7.54844341883613	7.55871937713487	7.53237489230775	7.55075188016216	7.54524356104149
7.73343713897294	7.65479303346447	7.6248551704258	7.72105569290202	7.71289050636499	7.72013685390151	7.64067189289038	7.67086703790988	7.65010745232866	7.71179625766071	7.69266122938722	7.73473899242389	7.69729799550919	7.66151016774853	7.70377637797181	7.70202680255181	7.66321570324548	7.73609813898831	7.65996254088256	7.68986732655274	7.71102976111928	7.63805451207737	7.69338252247979	7.64287271033338	7.69861170650301	7.71584597147055	7.72698111753674	7.72056961219618	7.70241123731524	7.68390704288336	7.66799825359875	7.70402462898368	7.66214751977891	7.7195055850225	7.62043473907885	7.64328272946684	7.66943458506547	7.63952105540699	7.7173981523667	7.69591988131641	7.7368693428122	7.66669656890371	7.64478552568016	7.67757591454576	7.71113096096036	7.64218192770518	7.68434832882263	7.65320174899948	7.67403067821561	7.70774237106394
7.82017347659588	7.86291830521483	7.81725907863254	7.79111519383787	7.87716114570077	7.86396176248709	7.76595818876336	7.85793345473594	7.83116757500471	7.83322258459889	7.86799253011066	7.83984714682909	7.87299166956443	7.87991772244292	7.87804850781612	7.89814919065918	7.86249914942699	7.83973541383283	7.83281994955274	7.87063261966415	7.87931796963373	7.85343614437205	7.82533284408756	7.82543591311172	7.821881139429	7.85165288753968	7.79774619205571	7.88938592549628	7.80553245416739	7.77597212719	7.81763061847189	7.80040394348969	7.87927331448406	7.86200885600925	7.87974158546328	7.85044322465999	7.85832404345917	7.78470326065999	7.84631597770107	7.81090392900607	7.82964389079753	7.81123115884455	7.87271653738695	7.75998481103924	7.82923077332919	7.8709754756202	7.82061623593992	7.79813627035979	7.81207159206312	7.85520335861743
7.89436613710747	7.90195943623317	7.88115054612596	8.00084127816287	7.93812763696083	7.99475727363019	7.93677380793631	7.93560989165165	7.96083219595318	7.90804730566843	7.89907828689268	7.93529174506346	7.89263494920865	7.99005711437457	7.9651335058715	7.97875266275713	7.916641538779	7.92397709078367	7.94400245675797	7.9446453932143	7.97093451442058	8.00743869435947	7.97512014443153	7.90813354675744	7.98139381363451	7.93072356633307	7.94609292490972	7.94878802521041	7.96542723606688	7.93621952008014	7.93944826455544	7.9246579055158	7.97179601693857	7.89367234464645	7.90391894458762	7.9284648917876	7.89026355662927	7.99675144341496	7.99358918874537	8.00611594021681	7.89886996073949	7.90599884697858	7.95504810608798	7.95798464171391	7.97793966201115	7.8985044649209	7.95795238122107	7.89864030080093	7.92697175583707	7.96670095587557
7.98311274769056	7.99415925248465	8.07792656026689	7.99255937167421	8.04904717113796	8.06817722347386	7.99947107396781	8.0871925422849	8.10161952382702	8.02834511696348	8.06587034381606	8.00739496412799	7.95255625328212	8.08364929752584	7.98582894569314	8.06497706712366	8.08816840779775	7.99176410637889	8.05043705792399	8.07351666056764	8.05428152600502	8.01102246252786	8.02219071715125	8.01005729564607	7.99762577198214	8.04809520933384	7.97414123931338	7.96229332103425	8.01361686776705	7.99629162221723	8.05829140610316	7.95244260242987	8.03063409817478	8.02845590279418	8.03385569232031	8.0226768358586	8.05479940255609	8.07402830524706	7.97916693815508	8.05531794226953	7.97221303038283	8.07243412325482	8.08057039420382	8.10427775876265	7.96989944390659	8.0026832570864	7.96168168369874	8.03017024376089	8.05632537916396	7.94466540426933
8.09636633293542	8.15794821677252	8.07843734589275	8.15025302874071	8.04977352107276	8.00940302159269	8.08130507356341	8.08564863000927	8.12942605979488	8.16065079523841	8.07064369351973	8.07964919864695	8.11098765646511	8.02324003022551	8.14095857718929	8.06457052923404	8.05124500617978	8.03414098048721	8.13044320515732	8.10889066020668	8.15669576391084	8.10772327297589	8.11628754138424	8.1117805698197	8.13548622920877	8.03504050226447	8.04630503647615	8.10154314297973	8.11047533595815	8.07041530031684	8.00536627500917	8.15336018119149	8.06912363670722	8.131748226962	8.05856528783602	8.04564555859226	8.10880751224565	8.05472244847039	8.06775870047991	8.14977520947398	8.07699831466156	8.14436668294468	8.02713570638018	8.03364472602311	8.0603257461285	8.03794982884845	8.01767648288363	8.05917548253804	8.12839944316602	8.09705780025309
8.07766522466177	8.14303865915452	8.04946248574793	8.11356525614745	8.16413351828565	8.15238904963025	8.19591801492694	8.12015139795224	8.08957491975062	8.13653501894133	8.11656587993907	8.0864043386835	8.21485610795328	8.18513123702565	8.11685795649077	8.10553052755744	8.1201144264443	8.20069602207085	8.10523226336822	8.17836935756933	8.10204094388871	8.15391522610375	8.06145785776163	8.12602840920199	8.20628192925116	8.19343071342049	8.12195126171103	8.11584534748117	8.19370034636778	8.18269031530315	8.14270323223273	8.08232767996203	8.09149360050896	8.15338071227167	8.14414872053961	8.1928331336494	8.19958683922753	8.22202672508428	8.21905583828064	8.09124961712861	8.07773442233802	8.12393402744119	8.15640167745076	8.21255783163515	8.05200907443485	8.21017001817898	8.08223124289586	8.06291189683265	8.13946540792145	8.20579757681975
8.1025899470556	8.2005984524158	8.16868563910562	8.18896817856991	8.20519876065766	8.20032865352333	8.18590386031931	8.19638008747815	8.14265703424485	8.25840955400133	8.24169072464943	8.23810283375635	8.26526740571313	8.10383541021483	8.20536889814667	8.09416730066492	8.14316996958391	8.09770668546619	8.08614001460461	8.2270476406691	8.18300440161896	8.12504319197441	8.18946974942152	8.24344790672627	8.15880956969346	8.17039793201742	8.21012466987088	8.19865973658351	8.1361452380681	8.13218264109203	8.08057642433652	8.1572005585052	8.21103966170448	8.11827716680887	8.08145874005405	8.07790038275066	8.21545429395807	8.20029416970549	8.15342929498533	8.18160883272222	8.13659874085142	8.27433131632672	8.16432015446914	8.12832671551423	8.20224448512672	8.2057981574479	8.2509250584558	8.2508489290124	8.20455869428689	8.23263935118385
8.17708569528259	8.18313055333211	8.18587888799634	8.15371117800369	8.19496786927664	8.11775090765739	8.21428419447682	8.22170801314626	8.1606853540507	8.23671022807642	8.11331411025314	8.10970841156012	8.24357070837222	8.25742536099643	8.10995827658248	8.22776667721214	8.16487087325513	8.0889315035219	8.21998441141162	8.22274163460428	8.15557231063642	8.2458363808578	8.11658616502027	8.14071906606834	8.06656048763834	8.25237095503929	8.2733752675105	8.09356805624975	8.21049234230254	8.09075877034478	8.22008945050175	8.1280573052701	8.24367471096969	8.12494858922485	8.21903031142082	8.28890385069245	8.091251214574	8.14460300565311	8.12927246835738	8.19910688396493	8.08474379964917	8.09100445663614	8.23314742948762	8.15375005608816	8.13288994545038	8.19448873583734	8.13795866234961	8.18694689355916	8.09406387735427	8.24209693589451
8.16651863910939	8.24312334815665	8.14236048090605	8.15085054398707	8.08346192167872	8.10617649906293	8.22430873497141	8.27273119163988	8.26572161151254	8.17146124978637	8.14380795960533	8.17594966132372	8.22452438565776	8.08825461880181	8.18468661005766	8.15503458657144	8.07166401663008	8.22208193954191	8.14159371278475	8.23924040799209	8.1591423398127	8.25066818037671	8.18080728986384	8.22634535855979	8.10113027536183	8.15686875670953	8.09038730556551	8.21280347654928	8.19550886121713	8.25521994260022	8.2328478324837	8.18369956388193	8.13846782142367	8.19971552983853	8.26409416337092	8.16049243347903	8.14791106914324	8.16428270510169	8.22879010105735	8.18097617316976	8.17084506318362	8.0976082078257	8.09746960546602	8.16127960882775	8.07649875427033	8.09717548821074	8.05462810251162	8.07633597699335	8.20313226501572	8.17715158598945
8.2160724026077	8.14383762882299	8.11052720230145	8.24666685944653	8.07684799551144	8.17507324721152	8.22543155724552	8.21793110726911	8.16182072371435	8.20344278006405	8.14529900677002	8.05063153304794	8.19519061309901	8.24319299050236	8.09428419340868	8.2175633219682	8.13963203074275	8.10329762996415	8.21816576713484	8.1031488263063	8.24349490256596	8.25267099230056	8.10174586050564	8.03345447616716	8.17741034536553	8.18259312942261	8.05246762100842	8.23337331463872	8.04606803592614	8.1560871195534	8.13011259335947	8.19714608361233	8.19010583573845	8.24588053818585	8.24762015212604	8.0705092319962	8.11973701299585	8.23158071763932	8.12206722848007	8.16607066698628	8.08111936777905	8.21743403362501	8.20364207689162	8.1093080149319	8.19556436223267	8.14959581116569	8.11874617951698	8.15546630058215	8.16026072360771	8.15574348023001
8.1994704864062	8.01948331350411	8.14233266125136	8.10928380039879	8.10949851009229	8.21859843353976	8.20042120259119	8.09448137461997	8.02340463696515	8.07696660698454	8.00913359906271	8.17129078838283	8.19472523115249	8.15615642207364	8.12069936094972	8.16367166317322	8.0925095348376	8.1324175567333	8.02175954451931	8.09748226966521	8.12834351296244	8.08323846931091	8.04930491219852	8.10591810119762	8.05095775978748	8.16410599601761	8.16737940996851	8.04747635434574	8.12952748209286	8.17438015289016	8.10924968432367	8.03407542391871	8.14994370905915	8.14444149066738	8.18856176538682	8.17572991796094	8.16583324920508	7.98691812493904	8.18626675740767	8.13048116671296	8.14246504846165	8.08315991157413	8.05441040726957	8.0120852563369	8.21153619533132	8.02711615351244	8.05733267691181	8.01973034645409	8.12152332189202	8.01400548159204
8.05031771813469	8.00158882149592	8.06084699804526	7.99508912758841	7.94473736558875	8.05656950926548	7.98386826832663	8.07824989901088	8.11534595490557	8.00593856246203	8.16031828612839	8.04063914140823	7.97690649445398	8.15611817205999	8.1762092869418	8.09123449292602	8.12141081475431	8.01689933305224	8.15079617850447	8.02293994164239	7.96934565922839	8.00739949560093	8.04411454699204	7.9911621541037	8.12351494667509	8.07059538015281	7.95630016720126	8.03445668140122	8.12936820472918	8.0440184940047	7.99311272526749	8.11950763388935	8.11914740045393	7.98017938918797	8.07708031671746	8.13065551576724	8.03947400321768	7.94177377685625	8.01878226873858	8.07358956099116	8.13476639035196	8.06032348634615	8.17996434860771	8.1766403688784	8.07121881151823	8.02493791138943	8.03363472947442	8.0742548580329	7.96434640272529	8.00706037381233
7.91466184528396	8.11238631793103	8.02093050699909	8.0592782556862	7.91457090315866	7.87482206578045	8.08128592014558	7.90861370766606	7.90376293652495	7.90119717827701	8.04954424139231	8.11074569647154	7.91798367337649	8.07166103510255	7.96397899310209	7.92206918794549	7.98646153881383	7.90670478933137	7.96232207660402	7.98408521575896	7.874717821504	8.0315260573354	8.02217980208309	7.93221960332214	7.95794424409173	7.99370719721112	8.03982692206678	8.04187562635993	7.97996304132191	8.08330026726649	7.94665979420047	7.94947831135466	8.08179542607789	8.08828337741865	8.02802262442254	7.9948642475925	8.09922972021232	7.96611125409529	8.01143246669154	7.99903098240972	8.13916569611011	8.09515556665235	8.0389443221299	7.94509992760142	8.01150983338511	7.93640452706056	8.07639573218757	7.88827941012318	7.88158920271547	8.02933581621612
7.87805734727089	7.88310239378981	7.83140397768286	7.82614830371272	8.00830805449719	7.99673973396103	7.89122930902044	7.83778769508239	8.04334358974288	8.02200363729295	7.8348582324253	7.94081498266181	7.84255897579519	7.91578833534727	7.83989673494682	7.9680559828986	8.02533499689394	7.9378983254108	7.86562269619001	7.87800716495812	7.88017713901141	8.00758800471002	7.99605466744197	8.01928634589308	7.87147922062911	8.05968597413854	7.98696230349689	7.91480332974011	8.03923998578514	7.78895523411412	7.77001306044298	7.98532628844702	8.04067458946651	7.9190676902668	7.81161202163376	7.76625899984077	7.80850726504857	8.03403967948551	7.94514625068399	7.77409482509293	8.00943457057012	7.78872902993131	7.99971418540958	7.89663950119366	8.01111218568898	7.94471742124099	7.88837663806826	7.927514868982	8.03257364690918	7.80512980268337
7.84321964979876	7.77358956265878	7.83717546599304	7.97476897579294	7.78874857879499	7.70706865617569	7.84145241869643	7.7053144956349	7.78875987053902	7.90889062675452	7.75125323654642	7.79037779340191	7.91175638238839	7.89418534936074	7.72764160664575	7.90808881570431	7.92305528207186	7.86009435925947	7.8377463926401	7.86429607633245	7.78648259049829	7.6896704984579	7.89168013088727	7.7943298943995	7.81307336196346	7.72233493533647	7.68546787909101	7.77191105278021	7.89744366916259	7.79582250071584	7.78578424703823	7.7052790889188	7.81101080890283	7.89548337072781	7.79088865037118	7.88962378491645	7.82413295295042	7.91387950218555	7.69377777814694	7.92937293671845	7.76539133474274	7.94266451157964	7.84059342113269	7.74784088163277	7.83586037509605	7.89917577282137	7.74267725541872	7.78187876608215	7.84419329612092	7.71940803611211
7.69777001360317	7.71796643419155	7.60117349930212	7.86093847811632	7.83619598378264	7.81389949862466	7.76292760060034	7.76871245770959	7.72993185244594	7.64770472923616	7.58939496503644	7.75255074638609	7.74223410941721	7.82574469833841	7.57095272340684	7.5910272116253	7.84569974484184	7.84320600263609	7.57280339681938	7.58787526948578	7.84048051668114	7.80168122021457	7.76318676514396	7.78598697398856	7.62455891602474	7.78196261953958	7.57506583667641	7.85467559703297	7.66358823785288	7.55266497263316	7.70078490507505	7.58545257838962	7.80511290026066	7.78075336203135	7.84092930386077	7.85153176179376	7.6120687979137	7.59551346373468	7.57525966980613	7.71778767058991	7.75908631382463	7.58289849101569	7.62128937657063	7.66108311693775	7.80751770045267	7.71681492126189	7.67742474973025	7.66041801254047	7.58581764537272	7.71612568191155
7.73411491023328	7.66792391016819	7.53383318435955	7.47726018164419	7.46923802400898	7.62763194690663	7.70482852021817	7.63215586018911	7.6980250543519	7.66967830288911	7.71393269244515	7.63217611117044	7.49217138768894	7.4886643059464	7.48693290064186	7.52594105427433	7.48652382041324	7.73926155698681	7.72410187474402	7.61419012457291	7.51904929227945	7.50548440265797	7.69066766162013	7.67658540760716	7.47365247461131	7.45588346844556	7.66520492966282	7.41547580213587	7.54635137151153	7.66053131458868	7.75861768878128	7.50523408407825	7.58537518109957	7.61381815524928	7.53037351179286	7.49845205200233	7.57040207177898	7.58935918363399	7.54743906864496	7.51460090923735	7.62409205519367	7.52812015188044	7.67945281759608	7.48636206408419	7.71215820070886	7.454494154217	7.68932707732132	7.63821714670359	7.55004751987815	7.62523023726237
7.4872743979274	7.36488682400688	7.46226393268157	7.42462830334712	7.4537672108862	7.61414085694737	7.48445689827911	7.53200247254613	7.3366750498453	7.54468339903949	7.49639962409854	7.52267582381947	7.56579686801646	7.60878355325634	7.60879863842888	7.41995190316623	7.35602633319838	7.37637361844779	7.52769992580324	7.36499006431111	7.60845473235246	7.61599627362675	7.61081018021146	7.42105611152796	7.58119640259249	7.59011250838914	7.59290307888531	7.59946785157241	7.40827892996971	7.47828221216461	7.499972220049	7.34110650736052	7.38883854330141	7.35972390501274	7.45559852137866	7.53747458832628	7.58685630906682	7.59746558287967	7.35762995753989	7.55625790616088	7.33622944745134	7.42583194887387	7.51705262207494	7.57576620972828	7.5146183138588	7.50360200066977	7.39644159735333	7.3440352122847	7.54262031709546	7.55456071187663
7.29661807519057	7.27958469341719	7.32368068206789	7.42729194973676	7.48057286626263	7.32300614216661	7.19384950314014	7.24273090384899	7.35345545893843	7.4698329736018	7.41168165850936	7.15458318633942	7.46476881928671	7.22368105504646	7.35630657498888	7.34924930034031	7.43522913734107	7.2168222598215	7.38030852730343	7.20939406351603	7.20490113447072	7.16504134730767	7.23439909890722	7.26765578434851	7.29644089942984	7.26683733043932	7.36675967810584	7.48109690338444	7.37875840426903	7.39977228414569	7.42943007225692	7.40234568858286	7.29927332218929	7.21587952220294	7.2840598214238	7.34707810452659	7.1742341318299	7.26764190610563	7.36781984744064	7.4390176382283	7.33698768015255	7.26881255164458	7.15105020443786	7.34949737002647	7.42117675080802	7.2137919406048	7.26627355403536	7.26014765880671	7.25888368728004	7.19217491405399
7.07442871453242	7.11844663412097	7.06492616658903	7.10275950561669	7.25232367698305	7.1840041504636	7.18939561337359	7.24383925507039	7.0074532563076	7.16862251606245	7.06001795841372	7.18413468618879	7.31766862118661	7.21090135023168	7.28250268573384	7.2487681748166	7.17394825762093	7.15441956279769	7.11921672820405	7.20974693917463	7.185783705009	7.08788489698104	7.19761700208507	7.09426149715704	7.03890417096626	7.24543156586666	7.01643516237833	7.08799531941843	7.12359128715736	7.09043329080594	7.06415956121126	7.13086897101765	6.99767288142101	7.19620171413343	7.28707933533582	7.09004470716125	7.12422970110007	7.16880007035022	7.17129738992967	7.13297583749948	7.25442732014907	7.24293527396893	7.26397430519541	7.12482553524453	7.27206502631724	7.16654498648863	7.16217391795661	7.31333286755883	7.11565023165125	7.25913752659514
6.92511678796896	6.89589373576381	7.01778141302703	7.14832870362792	6.90593536454748	7.09824069463783	6.96849261384726	6.815950936186	7.06861567431575	7.03359606941104	7.10063744066252	7.1139684785845	6.81078908035776	7.01059191447832	6.93390572714778	6.90530326399713	6.86019197971995	6.92274243607237	7.05349272145965	7.09995105683819	7.07615507459182	6.93094968110904	7.08064797384174	7.01116302440956	6.87013901263447	7.08873009074183	6.86506932465189	7.06310858486377	6.99795751561371	6.89548463055828	6.83156656562046	6.92369181657386	6.92724470190788	6.88758328380552	6.99168184760275	6.88063689716339	7.11213009538166	6.92726979776495	7.06808192591453	6.97057278106215	6.96984720407314	7.05795322947394	7.00472985638633	6.99286033325306	7.06641556728565	6.96150723004098	7.1062688046706	6.97067561995945	6.85576118080187	6.84970290884748
6.64682808417968	6.88508574288329	6.7172619600066	6.80866051172426	6.74713870314385	6.83347553954811	6.67117631886868	6.74078627408831	6.68854077393468	6.90604156181409	6.86116162022985	6.81468297900279	6.92712508472349	6.661506618128	6.8348225221706	6.67984389160874	6.70154944613219	6.9673416001364	6.93997755751703	6.78157706628006	6.95959890613742	6.79198705241323	6.94655653021593	6.82610386024243	6.83114518262783	6.78345631671612	6.90543068348165	6.8908677909597	6.87895461840668	6.90268714652446	6.82441354918131	6.74344179537738	6.72006111256686	6.97316430947131	6.64293535690098	6.74610590126932	6.90180558560993	6.91505234025301	6.8577455099023	6.88198304605708	6.85403815883982	6.66920041483836	6.67107811281489	6.84612962503195	6.74255827070116	6.96781495190236	6.8628993500819	6.68373600522538	6.93291335261675	6.7332416789414
6.63390709295189	6.59015268874832	6.52678263653788	6.7047120038509	6.59777436774234	6.57773836805632	6.78148591019194	6.66408810195507	6.4891585325601	6.68089747210211	6.60741103188816	6.72765227538985	6.7036404941593	6.68807033529409	6.59611276269351	6.69985973409842	6.64462801466003	6.62067169909752	6.65325856736456	6.57617011126397	6.65015116717063	6.57944094835766	6.72988176772264	6.52909512833699	6.77654594881495	6.54525713118034	6.51261404491831	6.50372329308418	6.48840058489558	6.55084674608906	6.62319512501471	6.46843941529266	6.6100084194212	6.51468693538716	6.5982497871142	6.50837942632256	6.57369334307379	6.52646656901458	6.62100215255907	6.42930118800356	6.72008707554048	6.74741302863521	6.56659887454955	6.65990141750651	6.51470675546289	6.72916729207936	6.61120497746941	6.50730092361539	6.52002765360584	6.59991865651811
6.27868159652606	6.36905251873493	6.51865317011312	6.37297352477697	6.27780906468267	6.32749822026458	6.49496345778641	6.2894360603563	6.5406614512395	6.41883728903163	6.25600081006062	6.52457374672448	6.53786766247938	6.3597200955139	6.51891903220082	6.51053009548783	6.50836265019343	6.5768550568536	6.30615665600609	6.31008787823992	6.346772146094	6.46044863950987	6.32984898745515	6.52586375691186	6.47393939508662	6.44997836481497	6.44967140442709	6.48768122697381	6.49281900641607	6.39850543407859	6.48998009186652	6.36655781604091	6.4158518959427	6.45321637791114	6.48177339891444	6.30513473245678	6.33774957334228	6.45950461968586	6.34464402510874	6.36897847343288	6.37080662429287	6.50230162552721	6.28534655410833	6.51080626040214	6.34389022608686	6.31980240425182	6.34845949775378	6.32627042185886	6.52160927561409	6.35102203394547
6.33992576215841	6.30455773941634	6.11099360794729	6.18057145758451	6.30741633067834	6.18393080206202	6.04752511079399	6.2205502748031	6.33050672034554	6.24385775462051	6.25898030289849	6.29699281049852	6.14001959561707	6.15293811947294	6.18645581715644	6.31386734725757	6.04990168207045	6.19500521239395	6.19692901943962	6.16379518480479	6.31566663306735	6.21529666066608	6.10292387317591	6.31049828384012	6.30700139023548	6.24511869015902	6.28955396096087	6.34293392042304	6.1285231550566	6.3741933870198	6.12704038074731	6.29474093337782	6.10462372569878	6.26672285531821	6.21689108429568	6.30110275204283	6.10214009263143	6.25602371836644	6.14566242956218	6.36609377621388	6.2153756476448	6.27632706178183	6.31532798086347	6.29089860948567	6.28692863141335	6.35232019032342	6.34307499466942	6.19131832815076	6.25736018807929	6.29853526170744
5.86005188568433	5.90827947140804	6.12063605822665	5.82008044082074	6.06077385031444	6.01934895132968	5.78542329157948	6.06663153030481	5.97257766945824	5.82777267518886	6.01131581865682	6.12301174536059	5.83897722908994	5.97935673295179	5.86181459978549	5.97544097366175	5.89340393285514	6.03140026219935	5.98039991609779	6.0857127681766	6.10077100844673	5.80006088589982	5.86403313153381	5.8712259582381	5.86875601824577	5.9611555654065	5.87191766004073	6.01044908520992	6.0627975695251	5.97708669278196	6.13998331867546	6.02020242685248	5.90635548692649	6.14929888898806	5.86453879299974	5.98153185812023	5.94412034169147	6.12109740632321	6.11876876781914	5.97358100092174	5.85501210132514	5.92777850440038	6.11129912123146	5.851356087885	6.06434771324402	5.81360042949369	5.99789749048029	6.0663571098481	6.03335050881446	5.87324155144979
5.64301596648114	5.52720475365854	5.72394224389959	5.87852086252316	5.76466828920535	5.83408711620564	5.69214262345777	5.80209021629394	5.84102351818288	5.89019201967078	5.66019871168543	5.87382643238379	5.52701920617532	5.8694762419394	5.54705829627393	5.58337016583978	5.84289311789369	5.87951662032597	5.8948412866664	5.92468183178242	5.91987640861935	5.81815865596897	5.54379144382209	5.8788484807889	5.67930548271192	5.63259165995842	5.71100811653275	5.84814003544704	5.75478794458126	5.92018955286161	5.49810075556648	5.57451116071584	5.60444715079489	5.77012225283502	5.6765479898044	5.62178805616621	5.60221713214287	5.81090645267386	5.8511176886436	5.65953337178058	5.73774665623227	5.56767150703963	5.66449930688808	5.76177909246839	5.61646632101363	5.74237764052706	5.83476645970596	5.79842694955212	5.86571414402761	5.59456916980905
5.32134371667821	5.17804720733983	5.66102770616038	5.6658384424827	5.23407628552348	5.49173774902667	5.51508501524182	5.58303691565158	4.93151280791242	5.65387448815674	5.46812903900399	5.08441835965227	5.52657630534283	5.1380732968289	5.10637189319256	5.5514470342735	5.62243832237422	5.56908786616907	5.18719473749822	5.3929751617489	5.38105084309785	5.47067969360968	5.50482461066807	5.5751411686171	5.5137922298429	5.18200100558778	5.28464133270901	5.4983332320555	5.26902188323202	5.62186812946659	5.46962564428133	5.17936003460848	5.30376523500758	5.46104402989843	5.24304869938032	5.31204070083243	5.2426739861756	5.47089844981638	5.33632470212586	5.64509742088356	5.32876813431014	5.16139303178769	5.12876066045097	5.48676192045402	5.53506374139811	5.11329284667155	5.58332252867099	5.38252794284399	5.50435606921362	5.52238756667988
4.69951956499135	4.60241939780507	3.6168434721359	4.65879563702975	4.36393792633552	4.65714625203606	4.91971486255482	4.98495422892028	4.94346410475053	4.97281237080157	4.45244558791321	4.7807765978185	5.05857503509334	4.40056868516278	5.31022763372034	4.82091948149684	3.72145957531524	4.66356069470871	4.87463803173023	4.78471075246864	4.50281744131026	4.12339508258333	4.48178009050969	4.91723331497355	4.49052261360539	4.14925806601475	5.05076739385802	5.27813407364499	3.8627567239758	4.78147721123063	5.24489532811505	4.76660428020944	4.9727187816117	4.4538317911418	4.8094818557978	4.84040587307223	5.00839630064705	5.32099553503017	5.21971693362742	4.24366552726118	5.26563790966474	5.14118730157797	5.24448341842664	5.04401728339419	3.74210170815844	3.449342185733	5.36303728627076	3.96309229366926	5.0231426492891	4.75591962264411
4.26543236522757	2.86802992565609	3.93692432952867	2.73993090161527	4.20610533846428	1.49357045778234	3.50242161223488	1.85680691790232	1.5503179415714	1.25659170634556	3.70249781143335	1.89401758757931	1.21325162324088	1.23627591565666	2.88606753926284	2.09695120062509	3.91045538891148	2.98471867547639	2.4717040348046	3.72777248926978	4.03699406196046	3.57167075001878	0.952445066118593	2.49418344374568	1.81121704545872	1.59516599049031	3.2396024079582	1.74246876097473	1.02567021592818	4.16140414584663	4.09761930449065	2.22580487965331	4.47429576011381	1.01392649844021	4.37112204556814	4.20049991059507	4.38849527872869	2.85284167371714	2.34209630697916	1.07597092013889	1.0007391883676	1.50841339597915	2.57640536229727	3.07061750424571	3.75259267889009	2.47083283099304	4.14851557020894	1.40928369588875	3.40772473991805	3.77784684951726
0.0386353452872934	0.152510986107109	1.40249557246805	0.46474924544847	1.44175043643423	0.464077010027791	0.039234393858221	0.207292529512135	0.64173094781603	0.877732428300028	0.429126919593521	0.380846932049822	0.038797748716538	0.148238585877872	0.0390648184915438	0.0391738808147576	0.532055462263193	0.897175466840963	0.0385353313369128	0.991720563193484	0.248869633017092	0.0388540779818257	1.11190357560762	1.28352615678785	0.0389411651366352	1.13535591218979	1.13586322356036	0.942404692486067	0.854012587128562	0.0387609460587582	0.206257301718481	0.462712028684057	1.06261342751195	0.038525609391898	0.529044761311902	0.682629127976985	0.0389580931179972	1.29407005522447	0.0390089225796324	1.97887099051016	1.33281588969202	0.286435949373122	0.0393504642360326	0.0387507483349444	0.939821819204966	0.039094078020736	0.0387134290511097	0.0384773506126095	0.0387473076057568	0.341011675940777
0.0391351679251678	0.0383012579001644	0.0389842002522688	0.038180503499416	0.038569215804331	0.0386172303593814	0.0390490439918888	0.0384583351594593	0.0388970012905681	0.0383322942820784	0.0385296149598195	0.0391918222996674	0.0390846468579022	0.0383148928424388	0.0388552101242418	0.0386349351201573	0.0383216561726917	0.0390102302849545	0.0379610134054864	0.0389977858500482	0.0385586678930997	0.038711087811148	0.0391194337226113	0.0387388606434466	0.0393380254452544	0.0381638945158755	0.0388438771453382	0.0394396505911133	0.0385513043312894	0.0388626017220909	0.0383637714943222	0.0381034923237473	0.0386260065591048	0.0389891960043963	0.0384350743360737	0.0383628061061919	0.0384782121933065	0.0385944633450109	0.0386958705914485	0.0389421061139729	0.0383739215969487	0.0381420070812039	0.038217888734929	0.0391634879520439	0.0389052100833795	0.038974207185565	0.0381076005124636	0.0382172409926178	0.0387866622819029	0.0387569900822468
0.0384553048798609	0.0387638336635206	0.0386650468747687	0.0381130077012025	0.0387670749768876	0.039267984169021	0.0388722641031279	0.0396551549328988	0.0381789120634282	0.0390297364960509	0.0384132797832767	0.0385948090961463	0.0383518692314594	0.0389216434105644	0.0391338495040474	0.0392787554504148	0.0387211735461404	0.0383205163658545	0.0384950795780373	0.0393712741385609	0.0383425975470756	0.0388012217001984	0.0388341889601028	0.0391488839204798	0.0393016644763528	0.038621805609448	0.038790582755426	0.0381669703685108	0.0383569287304005	0.0388111706835025	0.0391313474251557	0.0385402338947547	0.0390586550975695	0.0386201599732179	0.0393530101181182	0.0393092645130717	0.0384935071452635	0.0391613888860865	0.0390460323498283	0.0390376941689726	0.0390622454246578	0.0391633130312059	0.0388354147334487	0.0382943893390306	0.0383953712274585	0.0392014428063756	0.0396092785715252	0.0386844588959183	0.0382666330651108	0.0388381670815002
0.0393505013112716	0.0393685220661361	0.0392877744408612	0.0390822010733584	0.0391290113143776	0.0390010974705554	0.0391726787656573	0.0398306991106311	0.03868626941982	0.038712084922266	0.0389536017019078	0.0389190157179158	0.0391702676418077	0.0391151045480897	0.0392460011914709	0.038410134502518	0.0388710683967264	0.039054132308832	0.0385439540199778	0.0385533954012402	0.0391126618692251	0.0390344938014467	0.0397223691930459	0.0384069746534548	0.0393932951980768	0.0396953366547734	0.0391612908309473	0.0384575752174059	0.0388478934962447	0.0395541251126306	0.0394698245297886	0.0382802786732443	0.0392900792120704	0.039007019232465	0.0388907513016539	0.0389137327817472	0.0392202001991752	0.0391388292216086	0.0387838837746288	0.038945977751339	0.039296634553055	0.0396418864053813	0.0391840627676388	0.0394583509596134	0.0385967729755074	0.0388018841815717	0.0393524877411401	0.0394240629751537	0.0389714030730478	0.0394914582040789
0.0389829415033717	0.0390099269588019	0.0397139713153759	0.0394658664563445	0.0391463366912797	0.0386756826571311	0.039611690800807	0.0387701523714047	0.0398457044522719	0.0391644779576804	0.0400115959006488	0.0395764415343118	0.039345387798206	0.0395708306658239	0.0391429760577198	0.0392197145142246	0.0394439973273617	0.0399013494420622	0.0394557342651299	0.0396374537114556	0.0396271478601342	0.0393739414711719	0.0391720634588256	0.0394061249945405	0.039313802550235	0.0391365146523816	0.0390992130004987	0.0391525850909546	0.0390044109601249	0.0394487560049756	0.0397344768580778	0.039267375038827	0.0388523067064188	0.0392355245986203	0.0392300738224454	0.0390247113984197	0.0394193011950016	0.0395297453695941	0.0394389557044003	0.0393851239970005	0.0398456747558742	0.0395056854889369	0.0400963128045783	0.039975523785737	0.0390842916441058	0.0396860567188703	0.0394626402423522	0.0389333943476812	0.0391958598647009	0.0390549650920676
0.0389227467637828	0.0400187189843162	0.0393208131182643	0.0393466729048932	0.0390731640433606	0.0400623737487748	0.0394948454242128	0.0391293757745331	0.0391778047554098	0.0403533592640742	0.0388844037268018	0.039550026365424	0.0395604415026857	0.0393028243040305	0.0397367309283498	0.0397698367529792	0.0398615051165703	0.0392611746728606	0.039803057689039	0.0402561391765555	0.0397179761972366	0.039726829929306	0.0397793606905178	0.0395851895264047	0.0399909336680796	0.0393893025255904	0.0399882206489681	0.0390666095753752	0.0398628706944199	0.0395510791663465	0.0393245175928137	0.040141276648223	0.0392701331046789	0.0399093812639553	0.040043570605423	0.0400701393005147	0.0392198424040517	0.0396050136536963	0.0392505894464414	0.0401116917837197	0.0394846990130362	0.0397339822976404	0.0400242800603286	0.040248020413354	0.0401916298900347	0.0397393121271058	0.0397439975445997	0.0398923084652574	0.0396101764863821	0.0404471249855402
0.0403320304120656	0.0393847478363937	0.0400183596158341	0.0393771248368473	0.0395851088629768	0.0402174489414038	0.0392982270599466	0.0397247233289873	0.0402544474741251	0.0404497117996652	0.03969042812555	0.040334236625088	0.0405474868431975	0.0407265009290441	0.0401015720891278	0.0399658660115285	0.0391585315832229	0.0404740227193882	0.0397645611309044	0.0394842954030047	0.0405244580039499	0.0399266839249313	0.0400525728437922	0.04042034930397	0.039380732014345	0.0397060248218234	0.0401881107515639	0.0391221356187201	0.0398070506712305	0.0405736543618759	0.0390285800350312	0.0393245560673113	0.0396405947079032	0.0397599516397175	0.0400047384480031	0.0403970268472698	0.0391722228610306	0.0404543012676795	0.0405630635702203	0.0401187740636196	0.0398339311986438	0.04043221149125	0.0403687384339993	0.0403296878790107	0.0396543719475328	0.0399940971127274	0.0398445690649039	0.0398959633557967	0.0397551125446689	0.0402870078736533
0.0410502993465154	0.0404587916191341	0.0396711155842731	0.0404541258214259	0.0397032792201887	0.0409066664715494	0.0404520626653893	0.0407454174069035	0.0401018931780814	0.0403352569159105	0.0408580101146958	0.0401829677250304	0.0400561127314009	0.040571610961203	0.0404949476394252	0.0396269536974101	0.0401034867196777	0.0404419750820024	0.0409285614434036	0.0404156823389763	0.0393991826753235	0.0397003191603137	0.0406249736955611	0.0403075286812404	0.0406645015365915	0.0403482516162116	0.0402412935484046	0.0394490914274831	0.0394277495430641	0.0401641638133207	0.0405660945494515	0.0399908345435738	0.0402697466405509	0.0405056925929917	0.0394998590600247	0.0404366194616449	0.0395970709126131	0.0405105076174753	0.0399803021637319	0.0395462399764842	0.0402275198019593	0.039920338252929	0.0405029465750396	0.0403869064634093	0.0400541279001941	0.041094258651727	0.0405413813998452	0.0402058024974021	0.0400925513495898	0.0405410117631313
0.0408669767670376	0.0408794699396353	0.0402196367564314	0.0396654304455849	0.0408573153227635	0.0406375725178472	0.041084644425808	0.040059235632274	0.0407806947028987	0.0409112938745273	0.0401620592930617	0.0397578809735549	0.0406311344749206	0.0402159192529594	0.0396493411662789	0.039822788425014	0.0400070546875621	0.0401580750648511	0.0399273653416492	0.040844948191641	0.0403845086692316	0.040722484586277	0.0413522162991692	0.0402852603772003	0.0404027708069461	0.0398698387676772	0.0399470485196323	0.0401470798187649	0.0400254360583089	0.0401761582415055	0.040188174605081	0.0398127166461788	0.0405918061878094	0.0408049219845378	0.039806422744973	0.03999897043531	0.0409104434056576	0.0402055170842009	0.0405466927223485	0.0410863873328294	0.040355846579246	0.0402240063245616	0.0405726625183801	0.0406435998550873	0.0399066414181768	0.0399191789615204	0.0403821068027175	0.039894348398943	0.0403028248376961	0.0405705344217799
0.0405829166630331	0.0404298850403948	0.0402030756509404	0.0401477467487873	0.0408700605424961	0.0404661873615663	0.0405462178951807	0.0400896059268393	0.0402088212834397	0.0409523307852509	0.0408522418129613	0.041088055157241	0.0406053651986287	0.0403280913552801	0.0413310567894981	0.040430970832035	0.0406964546675338	0.0404586876561615	0.0409186483139038	0.0410177405474434	0.0402914694613849	0.0415605553027872	0.0409812165352578	0.0412912786795026	0.0401261181829257	0.0403823427834872	0.04099671392231	0.0400780389409789	0.0405744280467637	0.0414438660550281	0.0403875527912679	0.0404576782146448	0.0414924951010325	0.0409884226928842	0.0411833624775902	0.0402685201592106	0.040368286030977	0.0416995286698569	0.0401207331686767	0.0401149409570699	0.0406987715438417	0.0406575167150545	0.0409748563372751	0.0406837202548276	0.040757478619507	0.0415459399166309	0.0400482197987041	0.0403557895554953	0.0408632732040516	0.0403658997533119
0.0412842791646385	0.0400078549673902	0.0406832150140533	0.0415452252807337	0.040771588568442	0.0408809274835635	0.0407384261343128	0.0419954759740451	0.0407665664714647	0.0414175740811169	0.040871219396091	0.040805227788889	0.0417217490737137	0.0416547394628634	0.0405357882502796	0.0408711754205768	0.0410556484861494	0.0411910583801917	0.04107430398533	0.0411206605233162	0.0416685740428015	0.040431568581181	0.0405704488788379	0.0409100680148235	0.0410062361008351	0.0402148595831194	0.040701431188109	0.0409326553540391	0.0419180556340034	0.0414665747258916	0.0413503924226657	0.0411119556657514	0.0415315763513537	0.0413020926061916	0.0411081459437418	0.0417240470907193	0.0412765163022917	0.0412936048218669	0.0409034492120391	0.0412130496172306	0.0407603967612088	0.0414632812006729	0.0404120296431824	0.0404494690351487	0.0408472062236681	0.0412327650619722	0.040882403747584	0.0409611975940133	0.0410534984263407	0.0407124115821281
0.0415502833425273	0.0407587694993179	0.0412624757511983	0.0410454028594468	0.040733445838725	0.0409112833756508	0.0418875136617262	0.0412074254428582	0.041318756266889	0.0411339309922635	0.0419190466204706	0.0411897169552067	0.0418796979523001	0.0405314974893886	0.0405058657814117	0.041866505212806	0.0405126727082384	0.0414560670872592	0.0407527665194093	0.0412199098242008	0.0406282265131581	0.0411867267868112	0.0417805370946983	0.0410360689981078	0.0420252325531034	0.0421168241754465	0.0415759033921295	0.041953443508942	0.041386023723887	0.0412136121070465	0.0410041075482171	0.0409651543617391	0.0411714553282965	0.0403955347971494	0.0420985175004447	0.0415928586046902	0.0420402890373713	0.0415023475766868	0.0417987152964011	0.0413086948061285	0.0406520483736414	0.0414267914182052	0.0419420717346172	0.041647316627905	0.0410422600738339	0.0416995946322977	0.0406137157399763	0.0408165470822429	0.0413979910964965	0.0411739284650236
0.0412957781536595	0.0418114490502928	0.0414191216682826	0.0412661741937776	0.0418999629059258	0.0413179203077997	0.0411681473673112	0.0424119961561563	0.0424186506850297	0.0412102482027327	0.0412687080405594	0.0415037348534306	0.0415075149304579	0.0415306714321737	0.0408872239155099	0.041769251107616	0.0417789296968488	0.0415567741416476	0.0413517030841515	0.041707145426993	0.0418219688775733	0.0416274201362262	0.0414294613578268	0.0414812160313192	0.0419604873027404	0.0418761342952985	0.0418492302337769	0.0422094988636917	0.0413898400316327	0.0408786312892262	0.0416048676789413	0.0412155206469999	0.0416222584443633	0.0416708524924728	0.0410534533165283	0.041809815112609	0.0417091595862032	0.0406327152399649	0.0414021292420866	0.0414931721653242	0.0422085925666972	0.0419263894490723	0.0414604553255285	0.0413491298040056	0.0411994349354162	0.0415647724599224	0.0409578076083127	0.041827345393414	0.0416624361321528	0.0417748428495419
0.0426363492259037	0.041450009838996	0.0415843857769344	0.0422161736808163	0.0419649770629874	0.041817781499101	0.0413211031901258	0.0424448617483932	0.0424198029269649	0.0420168689017647	0.0414582048927833	0.0411960643125334	0.0426665456335866	0.0422268075826176	0.0422731533257752	0.0411549821686876	0.0422332477699344	0.0420959166725844	0.042503558584388	0.0419151273929588	0.0416826422045469	0.0420451346519064	0.0424574837291435	0.0417673640546321	0.0425500389636009	0.0427584974098123	0.0416340718196863	0.0415070267312731	0.0418551883874348	0.0414757936018843	0.0410766874554381	0.0423454776323903	0.0423550921526711	0.0419530640099781	0.0419991057791608	0.0415657766693066	0.0421344091259152	0.0412432327437688	0.0411838417203572	0.0421291491254047	0.0415956363929797	0.0413144682942652	0.0424301482297663	0.042540510684016	0.041893649103845	0.0427627247456681	0.0415573603925972	0.0414657402841988	0.0416467219700144	0.0412770733322468
0.0414527910162963	0.0428850312229642	0.0423757645021575	0.0423399154345532	0.0421745917309297	0.0417300846821218	0.0423330258727971	0.0413536575278323	0.0421920849555456	0.0425681148493437	0.0428800721650303	0.0416561966719356	0.0426885015939658	0.0418775047639216	0.0419860437060833	0.0413225710820568	0.0425536650004174	0.0425554570865084	0.0427702412076861	0.0429582196433891	0.0418293125460728	0.0411790997095966	0.0419109049749885	0.0418631007813408	0.0428864295688577	0.0420062770763664	0.0413780388280232	0.0425683875658616	0.0422313423130275	0.0414631189668781	0.0428319386858599	0.0416226803768332	0.0420738359934912	0.0420260912369313	0.042817492551535	0.0425763236049532	0.041779171451631	0.0426518435347393	0.0416686753971873	0.0418394862338838	0.0422388304806356	0.0417774606285782	0.0422875813558638	0.0418148737453258	0.0426284819295321	0.0418512350101086	0.0424140858111214	0.0419652171520335	0.0422204319879109	0.0422490593219274
0.0421498043939227	0.0425976852893056	0.0428835126175744	0.0422253322196639	0.0420424894883868	0.0422768699758355	0.0422481264506176	0.041765374923076	0.0415764019303831	0.0420660214251943	0.0420945675444689	0.0426867261752083	0.0418997058060592	0.0420380504959587	0.0418609667233545	0.042795313943978	0.0425011673609417	0.0422929944479533	0.0420140973388442	0.0425839738632437	0.0422214751627501	0.041629410032763	0.0432009140469553	0.0427058230704614	0.0425902373734852	0.0425418232781638	0.0425532050085928	0.0433350054208063	0.0425713272581914	0.0421882817890396	0.0428853023586546	0.0417743476805705	0.0425679698540955	0.0428648433825312	0.0427010749102632	0.0423752579650815	0.0426345366675531	0.0426812349597707	0.0421774089671464	0.0429333759012761	0.0423094204694771	0.0421908575799033	0.0422890842461903	0.0423270669580373	0.04266241158863	0.0416692877768417	0.0424024007250393	0.0416874226841467	0.0418631454515819	0.0420776563519871
0.0424120404537044	0.0428251556873405	0.0418434626483686	0.0425928407167678	0.0427426531639602	0.0434588164683591	0.042556728108775	0.0426968914692834	0.0429729730819822	0.042348705645673	0.0427448890762252	0.0429374490929888	0.0434801225029609	0.0425888572358074	0.0422349298401639	0.0425294264192824	0.043004108564252	0.0433209693778384	0.0417465458133321	0.0422400366323622	0.0424499101377199	0.0428641084509075	0.0424967438190126	0.042308279582993	0.0431336100661425	0.0427077520402573	0.0426865471582429	0.0422772764779322	0.0434302136935848	0.0436093038201575	0.0437929446162683	0.0428328507136611	0.0424652175719568	0.0428891238463207	0.043081241110095	0.042221498814107	0.0422649700106325	0.0427992794418327	0.0427822876905346	0.0427569579055457	0.0434296131029076	0.0424441227124897	0.0423868766594209	0.0425273636403714	0.0419635052799235	0.0421174590837366	0.0428672911387763	0.0428986004711679	0.042917275915356	0.0428136873373044
0.0435580634101817	0.0430760019638205	0.0428985020773575	0.0431296105369336	0.0433590702667327	0.0433399025852076	0.0437950968635509	0.0434012854492165	0.0430229738281198	0.0429391382467479	0.0432236432064401	0.0430616453463214	0.0430497415481625	0.0426131457856343	0.0424715836471606	0.0429363831135857	0.0429394271311124	0.0437748477617722	0.0433418133713514	0.0429317935847175	0.0428736240332488	0.0431104506626205	0.0429814708100776	0.0434145213051926	0.0431995184194398	0.0438492565929738	0.0436198140264583	0.042916727902267	0.0440297218494068	0.0424953867271815	0.0431996494139622	0.0425132029382662	0.0435480835278665	0.0426455936883057	0.042796110664961	0.0431238955116646	0.0433970339714287	0.0425486111341912	0.0432807478376337	0.0436712262497693	0.0427556341560295	0.0429448290365579	0.0430007585281465	0.0433394180542546	0.0430557910169378	0.0431242338873728	0.0439182654234385	0.0430193615403886	0.0423084891366973	0.0434484093378323
0.0430793369268367	0.0435259789096163	0.0441291609783763	0.0425616023935414	0.0440201895094741	0.0429475420598698	0.0434492855205381	0.0431155808164561	0.0433922336477253	0.0428283645362818	0.0435773218009307	0.0442937320972294	0.0434821951945898	0.0437914131434368	0.0432708858519622	0.0427797085251186	0.0428888999983284	0.04386892237822	0.0432007638061602	0.0438121651993069	0.0435930091866089	0.0433657876452512	0.0432103702111513	0.0434518704360849	0.0430905219624108	0.0440699744605748	0.0429600384838047	0.0434302145097845	0.04320654787667	0.0429328296035661	0.0432995707755115	0.042919537563542	0.0434866530830875	0.0427119807626834	0.0428809439351372	0.0436745118277354	0.0436764229173526	0.0427208190081608	0.0427091623143553	0.0433965923702387	0.0431582454901334	0.0431030731383068	0.0431047751132957	0.043483763000755	0.0439231354564557	0.0423384740015102	0.0427194636718459	0.0424760473943423	0.0433534037852868	0.0439697364741586
0.044301913631512	0.0437868602875688	0.0432595226685277	0.0436408180625972	0.0432432339673629	0.0437295934471912	0.0432226243957617	0.0431278729889005	0.0436619571943507	0.0440560401439767	0.0436674243714147	0.0445258670908893	0.0431299457271757	0.0435612657869698	0.0435327902609899	0.0445674578845397	0.0439075705414078	0.0438574925261857	0.0435551150884626	0.0442856041403491	0.0435895001336184	0.0438907543748086	0.0429875509958077	0.0427694293181757	0.044369999211684	0.0439880485125885	0.0435888980713369	0.0434159879519922	0.0437738376252294	0.0433567819058169	0.0441011381995953	0.0437572525307967	0.0434821544653052	0.0430686459979194	0.0445968629736499	0.0443498311591142	0.0438160988559342	0.0431454451095721	0.0434990354753492	0.0432059662813791	0.0432921465434718	0.0437516965982943	0.0440058600274123	0.0440550644444552	0.0430686635715349	0.0439865152379462	0.0430257755462623	0.0438398714983917	0.0438638295884892	0.0431115679831238
0.0432350629326382	0.0439574774533446	0.0438254205741054	0.0441948146927775	0.0435384162227361	0.0440675065465635	0.0445971029272571	0.0431963052254502	0.0447000269716399	0.0440676320238209	0.0438691075835722	0.0439113651723556	0.0439530439699075	0.0440690827718023	0.043794795425883	0.0441925827236981	0.0437393067401238	0.0437790753176054	0.0441255642377532	0.0434659188372038	0.0439667844096306	0.0440433216031664	0.0447876967805353	0.0443184959912652	0.0436644131418768	0.0440788707323031	0.0448837189878507	0.0448430326385327	0.0438524754302251	0.0435799005486198	0.0433510469293806	0.0436289006973181	0.0451380229251332	0.0441234151194652	0.0434533421000684	0.0446839445318514	0.0440544472287063	0.0443542759317173	0.0434941365870513	0.0445779839023866	0.0446782495768335	0.0436296221953043	0.0435162894193178	0.0435069420164287	0.0440065876747939	0.0441063835238591	0.0439688390071896	0.0440099152235943	0.0439638686042344	0.0430692939070377
0.0440026865698085	0.0447793024353879	0.0435753570783782	0.0442078158592742	0.0444064978322421	0.0447204989508042	0.0447625014290788	0.0446286826830122	0.0450496923022168	0.0438399886681069	0.0442168754169883	0.0441779823839084	0.0434019400361232	0.0452444449806897	0.0445337675298572	0.043806489029504	0.0436618963501642	0.0449260485742427	0.0448077795274356	0.0437174838724894	0.0440640775133211	0.044582827749523	0.0445114038110938	0.0442970486984995	0.043944128397466	0.0438967227226162	0.0439312400436485	0.0441901331666455	0.0447227157606578	0.0439152933082517	0.0441378401823388	0.0441231274616407	0.043974279396334	0.0444666971266987	0.0445646206486079	0.0441042506338032	0.0451395758812152	0.0445062976654426	0.0442561935944203	0.0450277840399005	0.0440141674534425	0.045116102572974	0.0445886755371404	0.044536752978556	0.0446817475645786	0.0448235410182855	0.0436668120810482	0.0440538333846724	0.0444638270278944	0.0442148342505138
