# Supplementary material for: The Neural and Computational Architecture of Feedback Dynamics in Mouse Cortex during Stimulus Report
Source: eNeuro. 2024 Sep 24;11(9):ENEURO.0191-24.2024. doi: 10.1523/ENEURO.0191-24.2024 (PMC11444237; doi:10.1523/ENEURO.0191-24.2024)
Supplement: Extended Data 1 — The file code.zip includes all code used to generate the figures and perform the analyses presented in this manuscript. The folder "./ephys analysis/" contains code and instructions concerning experimental data and Figure 1. The files "Figure2CDE.m", "Figure3AB.m" and "Figure3C.m" simulate the model in the nominal setup, and generate the corresponding figures. The file "Morphing.m" allows changing the connectivity strengths with respect to the nominal setup, and plotting the resulting trajectories. The folder "./Figure4/" contains instructions, code and data concerning Figure 4. Download Extended Data 1, ZIP file. [file eneuro-11-ENEURO.0191-24.2024-s003.zip › code/Figure4/globalfeedback/v1Int_a0.05.dat]

0.301984706594186	0.30057643320907	0.299255584716193	0.298971193497733	0.299488184801261	0.29858168389176	0.300024995195806	0.298608000936936	0.301676308540683	0.301024763182018	0.299547775139759	0.298861086138671	0.301402570147249	0.298985921900209	0.300106354573711	0.298994899109499	0.299512215209307	0.301057581801319	0.300972708183736	0.300406568782285	0.300315459042476	0.301400569904968	0.300370966317203	0.300410435806465	0.299878582607259	0.299335994043877	0.299482214962917	0.300433525422869	0.30000752251962	0.299702333227678	0.300066660971578	0.298607635496868	0.300101338688993	0.299327767094614	0.298272034088867	0.29820333081195	0.301201603787109	0.298167548978326	0.298755870967554	0.299595451679046	0.301078150550442	0.300193417831483	0.301489820643313	0.298906306709749	0.300842724147776	0.299425321888626	0.299158067312337	0.29834888229843	0.29913752608304	0.299330983831957
0.307639272014844	0.310476127140203	0.309087832954264	0.310321775745056	0.308719250577495	0.309657805552556	0.309358010223715	0.309224806390291	0.309073868254452	0.310373630851088	0.307932454900946	0.307496454038888	0.307036412348803	0.310568967634211	0.308857178130667	0.307051423786982	0.309926054752363	0.311399815792775	0.310521253737058	0.307685937974134	0.310021208307071	0.309831759790111	0.309369704019147	0.306653739609069	0.310671911990899	0.310053139832001	0.308431117860603	0.307163437695922	0.309820469057487	0.31048792342784	0.306926543388093	0.309400850317455	0.307053751665862	0.309906621017536	0.307243442583105	0.309601636846947	0.308749568299683	0.308726502032329	0.308483335830624	0.310207485074124	0.307955942708617	0.310094377308043	0.308642917960756	0.30692574592139	0.309252134240824	0.308325825192684	0.310585680147135	0.307891434993399	0.309736792526679	0.308321131370578
0.317600507801609	0.31974764806488	0.320647811638474	0.317240029262927	0.318199503788522	0.319667393851381	0.32011441390257	0.320961860797043	0.319088955032206	0.317168591861297	0.318876819721716	0.319421794519136	0.320741873655404	0.32038713758119	0.319214375331304	0.318027380427904	0.319012395258185	0.319775574779537	0.31830077223232	0.320792307296453	0.320156594918304	0.31855822475286	0.320363552657691	0.317619149090578	0.320633751825408	0.319682130572146	0.319851338704306	0.320566711552134	0.318511841086821	0.317559439762066	0.317001373252842	0.318410071909818	0.31956333623624	0.318170103119514	0.319672685426419	0.318769346870073	0.318675569085119	0.320935428953034	0.318272404879395	0.318431627443307	0.31935819281098	0.320460185775361	0.319665413747133	0.319316398663273	0.320193151324746	0.320163402895004	0.319914241351534	0.31963040718717	0.317796389900926	0.318523296408599
0.327372318674796	0.329205866911908	0.332360906850348	0.330071340804057	0.330786926999998	0.328539723669082	0.331374569421814	0.328919455550077	0.328884903168246	0.330048013099194	0.331354163990305	0.331786082854976	0.327821896404778	0.330631666459436	0.333589984035948	0.332334373336938	0.32842045398965	0.330090965037261	0.327406184064608	0.331044212212881	0.331419144270208	0.330037349595118	0.330820095715235	0.328596751669987	0.329239660196947	0.328838516553411	0.328054629385276	0.328239584346384	0.329103163595084	0.330274752993209	0.328306427408033	0.331144758878624	0.329756616369481	0.332154836018729	0.329627399807389	0.329415102439643	0.332069566810427	0.331452223803503	0.328711416147694	0.327575307503158	0.33035479487761	0.33216052592043	0.330787248470007	0.332132354308707	0.330888607822578	0.332118285664103	0.328928029216393	0.329436141182895	0.330871652505461	0.332494336097543
0.342396508527792	0.342433765093634	0.341766672636447	0.346012401063319	0.34287765827457	0.344435309137934	0.345804630143953	0.34275331979571	0.343810745425471	0.345519503441312	0.342959817062487	0.341869313413892	0.34401710688103	0.341026680972662	0.34303963714107	0.341969607473278	0.340617705191163	0.346142506506257	0.341082110853201	0.340340046437863	0.344928957498368	0.341124804390646	0.341370044366019	0.345140715139373	0.344180714714499	0.343704273731215	0.344689771636702	0.34312655698017	0.342926557933394	0.340375961060353	0.340825174785718	0.343323091646071	0.344633174875603	0.344226365189745	0.342959818835935	0.343224604875621	0.34485357254666	0.345372615067051	0.340335713837845	0.340247309829168	0.339719951032706	0.342863898881854	0.341133935653915	0.34049065810215	0.343819680637904	0.344860610113484	0.342865805428029	0.341297007960472	0.34379701625088	0.346125424151573
0.35585022796113	0.360563771261452	0.35787147694907	0.357335233299146	0.358569742545967	0.358643164014483	0.356104253292071	0.354963062357963	0.355949215409579	0.358915847887539	0.359766797387914	0.358719319303253	0.359079643271712	0.354500683229391	0.360181606124446	0.35688800858184	0.358719823482868	0.359028329091911	0.356827289053915	0.359802384026253	0.355290272246883	0.358670200193259	0.359498412464966	0.359634782400667	0.358924590969359	0.356581301100791	0.358791680232896	0.358403769225369	0.359066931626714	0.357685038151094	0.358071689788417	0.356465890870847	0.35779196286919	0.356360064942078	0.359325665076066	0.358256857583816	0.36076581722409	0.357994562636429	0.359567743311606	0.360417686353148	0.357524337657374	0.357906896118443	0.355320908295789	0.356260980196976	0.359984416707461	0.35826313196256	0.359909583793764	0.359798704232281	0.354373696362958	0.358858680179565
0.372207624029125	0.37550602332493	0.374079264859827	0.376923245546072	0.376469298452708	0.370833707634885	0.374632589711423	0.372661689299425	0.376562952162108	0.375092972019748	0.372706390847574	0.376299040929515	0.376446913560164	0.369752451745453	0.373926183448554	0.370999834563033	0.375603568328859	0.375532617210749	0.375145616944061	0.376579452102242	0.373969858730841	0.373981837558861	0.371380726501878	0.373382710905558	0.374005992064916	0.376784181535227	0.377709322063683	0.374458123835254	0.372020027740981	0.374005569925544	0.374799047572696	0.375553972821338	0.375507298617428	0.376690696229189	0.373150324966322	0.374390804193463	0.37213770759339	0.372942057584533	0.371622684274413	0.372621269674692	0.378087239110862	0.370927177259393	0.372716221013809	0.373003636152124	0.37162561425105	0.373957741649627	0.370872110453119	0.374829401040007	0.371534496335238	0.37169915011931
0.395035697588624	0.392317626937859	0.39178358846666	0.390874737741279	0.392570662276426	0.395667148176537	0.387567709993169	0.391225368979611	0.394400050042794	0.391604278370209	0.393850211350287	0.394235021368076	0.390732702961169	0.389592946902133	0.386845875766948	0.392435621443516	0.390442827279518	0.394266252544454	0.388808397356124	0.389776700706468	0.39511716249553	0.394948098588368	0.391875965161445	0.392129245394988	0.390145656332816	0.391607499561927	0.390193761543898	0.39564642110916	0.390625572837072	0.387213381698461	0.391484694081987	0.391092571312853	0.391640876529198	0.395168662465587	0.394366772584896	0.392093491079551	0.393154284597445	0.394628085728983	0.392078545748797	0.390479531562546	0.390201457454141	0.395201348256996	0.388245153646876	0.394574508831788	0.394059913006345	0.394691120002084	0.393766015054665	0.390257979858166	0.396721058301036	0.387482010708857
0.416025543740288	0.411010402281932	0.412334517309129	0.415983967742216	0.411019134258813	0.410508062126734	0.41596048589014	0.410849783035441	0.412616828669188	0.410373733199549	0.40919070360056	0.411588689232555	0.41458102916201	0.41178250565205	0.407900095269079	0.413342769227038	0.409535150818072	0.410542432421397	0.411516168519278	0.412928395674597	0.415830386040947	0.410924604862158	0.414830579317494	0.411140735748098	0.411219795623619	0.410066155104732	0.410993521561573	0.413843559822597	0.412183531800269	0.410795400235864	0.411352845226508	0.410390860409399	0.415726144521394	0.415245897445448	0.41333611248532	0.413641884401242	0.41318630381632	0.410921699122911	0.410528525022674	0.413359466309088	0.410370676846179	0.40694182939497	0.415099134896379	0.41172374182147	0.410764141012033	0.414374813893409	0.412958030110805	0.41025745964066	0.413629908487774	0.410875466493565
0.433001963337024	0.435842504332975	0.437110693825276	0.43438873620707	0.440568839582184	0.439052613713849	0.432443028726975	0.44150559055892	0.440430177061141	0.438382022052841	0.435140205960243	0.434045467570811	0.434308967926168	0.433512202420366	0.435324683906957	0.435213781785985	0.432482837108407	0.436481337479502	0.439822995066138	0.435056147305168	0.438873925162155	0.439262839024614	0.433918611965148	0.438478431969628	0.434139851844512	0.438037804545295	0.432220324164414	0.435755012219208	0.432055739826651	0.433258927454603	0.437249061010327	0.436539546003845	0.434760060240098	0.436971471897379	0.440562948515394	0.434141581489674	0.436117196518381	0.43538511755405	0.437280919420685	0.43962500238712	0.437927215950414	0.433124081569349	0.43446797716133	0.440334127437518	0.439418463816408	0.430761082014453	0.432651886273127	0.437740403152648	0.438778859927563	0.438441529791163
0.460956261823492	0.458058460460569	0.465107157712467	0.462263668694409	0.464503768389461	0.463900485062126	0.460993897453502	0.463713287109864	0.465177084048663	0.465098873225963	0.465313618202244	0.460098808543941	0.465713880631512	0.460428122871495	0.461061303801521	0.467025632524575	0.463971116471748	0.461045736874364	0.467109081895671	0.458897332027116	0.463375730580939	0.460818701425809	0.467757719092673	0.465929474285006	0.466197299323378	0.468192026030864	0.467757957469394	0.469171345435975	0.457175387388211	0.461433777496029	0.457478384891643	0.468030800097213	0.462706928883178	0.464974238963758	0.464717031238719	0.46591369129773	0.462717114790833	0.461809502246594	0.464579829628719	0.459573304362353	0.462980079053573	0.459487919398769	0.457809444079847	0.458566983223118	0.462190835740958	0.466046426107466	0.463610462637882	0.464524889404962	0.456590343543139	0.4617443715159
0.494980745067595	0.494865337449827	0.49934520545925	0.488785983736088	0.490545601175891	0.494573436255297	0.494526567579719	0.485157705751258	0.487537894957222	0.487497531064302	0.499057503215753	0.498724500891351	0.488745776248281	0.487147961045218	0.492097627261405	0.495211340292289	0.489507227753829	0.491535494876917	0.496924089960043	0.489823860163911	0.49779560540796	0.499337655193113	0.488058755882149	0.489662803977876	0.492831244521769	0.496497753143787	0.496811959543997	0.498926587139866	0.496138263282496	0.49494228171457	0.489466329051768	0.49088443684918	0.492033051115979	0.489287820396044	0.490559482430016	0.495929783294592	0.494710578559568	0.487443261652719	0.486495951408031	0.48770950331564	0.496214775518405	0.497985545561941	0.493764815307272	0.48770328710913	0.493585199450871	0.491833464238596	0.48911175827178	0.492910405859477	0.491954384623962	0.487827942927419
0.523224961027825	0.52655301321278	0.530149883794416	0.519804721212879	0.527878687384308	0.524994296267605	0.531627527947803	0.527150354480961	0.526279653387789	0.5261128158346	0.525348816549535	0.533295404395288	0.529290818964964	0.530401025707938	0.524471717379847	0.526450294549611	0.531490082889878	0.526683882211164	0.521423654877364	0.526654350939816	0.528835978338854	0.531072693967947	0.528209122763371	0.530302055132917	0.523026632630875	0.52196754584823	0.524453987706617	0.528166232540971	0.528314212747985	0.528264247039366	0.524562223462899	0.526064496973817	0.526153687042232	0.521709200899185	0.521691579145879	0.528225773241977	0.523542199171336	0.526123414464569	0.523678052773608	0.52829498845677	0.524358237116707	0.521714993521614	0.526909443259965	0.527767563661365	0.519226344546766	0.521194938847524	0.519892800114978	0.524095384514651	0.523614446926962	0.524084840258233
0.563823992641687	0.573472527943777	0.565573495603192	0.561953797286891	0.56734238013015	0.565167039437406	0.564752974795346	0.561474789484161	0.560197430467233	0.56247669091085	0.567219193967118	0.561847884818582	0.564368817474087	0.568632255212886	0.558079593916808	0.573456663878625	0.571234504961976	0.561128963731245	0.562070419258355	0.565541549602396	0.568086495443787	0.5620273622607	0.566284838629412	0.565957189110484	0.571771604056001	0.563764720309057	0.565966379416013	0.565597262753728	0.56638229850655	0.564499543580413	0.559635247468472	0.562055519284239	0.566651506824246	0.562837764891555	0.563801309752492	0.558601493929359	0.562001439437372	0.566941987758276	0.56612914109303	0.564824487218819	0.57140096277277	0.560648619779284	0.566739544686224	0.562207871941302	0.564301377308718	0.564626416246563	0.565781856159719	0.563642016183967	0.569107002913665	0.568159188885433
0.611046528136486	0.611438501556274	0.60058598336954	0.61504386044625	0.613094654844787	0.614950684380008	0.601560048277115	0.604309351356708	0.610808327666095	0.602242818458855	0.611030189201765	0.611507743226898	0.611604164604227	0.610751691927219	0.601285061809923	0.604453270637576	0.612165166453251	0.609706643158196	0.604802338436699	0.605533233998227	0.599382660269392	0.608966813742003	0.613547104776848	0.615344720564794	0.614076205084418	0.60455459013267	0.618558820900521	0.605721050559814	0.605985185453028	0.608134665142474	0.613960567927191	0.613517795873715	0.61085765874089	0.60144619914303	0.606230523493823	0.619320011111338	0.612883028267523	0.608459119272296	0.608360225815069	0.615053886571749	0.604237546122523	0.611670857464192	0.606813525127019	0.609298918715952	0.604462245372027	0.612827452529922	0.61199199004508	0.607198536014193	0.604083037923493	0.607580492301761
0.655050252060945	0.65399299283209	0.658893987518679	0.652215755835876	0.649192992394504	0.660088750185994	0.66144536253358	0.668993754690761	0.658677982093593	0.653652962012705	0.663758640212801	0.658517533540055	0.66120962127377	0.660607960502887	0.651623748758601	0.657039502063401	0.659838583909026	0.650040463138923	0.665038526765429	0.649042795325736	0.660256384846186	0.651910300822292	0.652423377551411	0.652925753775866	0.664869689016483	0.647413285370065	0.652986537117172	0.663897494087504	0.645493059435186	0.64996741501425	0.662078127544037	0.655797693437166	0.659258742217788	0.665889678118491	0.657669907280856	0.654948497809883	0.656020483235519	0.647575842044393	0.653947190635778	0.654396599895244	0.648318470108522	0.661156318653586	0.654269559006502	0.65075109669074	0.661597082420739	0.64690118126383	0.650461984978178	0.650109530225737	0.654292485279747	0.654516101757956
0.700931130946353	0.715824278794582	0.707202459882446	0.705993902546187	0.709248705442198	0.701739242250272	0.711400387685539	0.723945568492974	0.720207035173812	0.71280761891446	0.719235422586494	0.716861274438779	0.71947266054055	0.722783817113807	0.720227510305751	0.707832447848256	0.704527708645515	0.709374606536557	0.69982371061647	0.70753453322824	0.702351703169691	0.708547748068134	0.71363483737836	0.716339048260736	0.715472096200095	0.726877919907741	0.70995103420323	0.715976824746571	0.715861081911648	0.716256478000262	0.714949935852173	0.714153024918171	0.710646242504669	0.72207445190197	0.715760750885313	0.709307638203046	0.718711853991345	0.712497167361923	0.719232878874365	0.716882799385095	0.716332408590812	0.715573440177011	0.709779427469703	0.708894827450713	0.713022017645716	0.71849478120771	0.713469944597453	0.702802775712295	0.718501385411591	0.720056712504013
0.768175651735607	0.778765584912401	0.780259927845605	0.766753966606932	0.777469311984566	0.780055653195136	0.781372418865719	0.78138477844087	0.784002227262626	0.769527978113889	0.781120802358844	0.787443408482156	0.776736945863802	0.770908431716022	0.782239614627113	0.775970751391474	0.777063237527055	0.774031008447155	0.772698783318098	0.782418891412517	0.769793069503327	0.781112882250421	0.768494791377568	0.771976354834782	0.782144788530044	0.783181860900211	0.780977585477074	0.779841680452405	0.782288604556271	0.765582380868255	0.778588924088569	0.767432500383033	0.768867572187476	0.777713537707756	0.769193268065006	0.774098593552606	0.768698684865442	0.770805424728227	0.785614404017366	0.788212719011738	0.767982295896194	0.77167388749606	0.777828946261893	0.777735213712656	0.780950385205557	0.770861387817019	0.772025420279268	0.771467502088324	0.772834399704603	0.765468789887493
0.839387789636457	0.836193673826345	0.850435425098078	0.841136062512819	0.841772450742123	0.835660676226058	0.837050269168573	0.839339403523919	0.856065565779373	0.853011867560143	0.856259054085388	0.842604091001658	0.848350814854131	0.851622370705693	0.854726212139594	0.843330706081742	0.830133778327126	0.83747792478757	0.848057557755122	0.831440423028419	0.829223471493365	0.840669880613598	0.843478754875263	0.849836381711227	0.850848142406912	0.84584715050964	0.853729550189691	0.834362436643993	0.84314074850922	0.854071153270088	0.852518001433381	0.844727927740329	0.83988246888425	0.850311815343624	0.857734222625486	0.852174020877874	0.839746071426774	0.85712260678636	0.835290247213188	0.834650212370618	0.853909603815842	0.853045262001098	0.837254271008966	0.860153087461045	0.835749860692937	0.836740579329303	0.853201946595059	0.842829612442937	0.833055699782962	0.839262685928429
0.917449430287742	0.910410980333109	0.929599682692036	0.928429569953064	0.932555740821976	0.912092799302965	0.929701131548513	0.914722260426484	0.920901748428811	0.93483944848415	0.927967020122391	0.91538031643721	0.931136673925594	0.91589938095093	0.936180258336303	0.926035265291314	0.937851638422541	0.931843137758441	0.939749245092314	0.933032220306613	0.931692319318678	0.937031959036565	0.920701363805315	0.920457947674744	0.919852970566376	0.922005855514028	0.918712570664018	0.921864637689674	0.916859864778592	0.927098706512445	0.939074948574637	0.92756050692465	0.922885763322423	0.916114669150304	0.933746723295882	0.913810715270996	0.920403864966011	0.9277675855031	0.920233443756046	0.929327909145139	0.929453719178064	0.925599944208021	0.924075274296456	0.91419413229439	0.918792902249967	0.915526113962137	0.915933375618338	0.922394431656242	0.908572322286266	0.934109295715187
1.02351259175897	1.01794472374828	1.02850153034471	1.02700448008797	1.00728445657472	1.02771543672833	1.02316044330005	1.01801667195422	1.04036330230698	1.02242461672368	1.02413788914461	1.0102020164886	1.02156510880855	1.0293712079372	1.01595248557704	1.0059177176822	1.01838614881444	1.01526596243468	1.00729066844221	1.01416588057362	1.02012370233019	1.02660883602967	1.00673544179972	1.01762323066226	1.01445145330089	1.01565390957337	1.02164658048804	1.00062480500666	1.02468797600657	1.00594965621172	1.02567602439424	1.00208113061099	1.03369848082588	1.03461357243582	1.01592007815105	1.03030466604739	1.02528218061524	1.01875648177301	1.02895827077111	0.998994704169001	1.02298092251062	1.01592269675519	1.01056235209536	1.02559261814225	1.02838539090449	1.01293314921774	1.01457108161902	1.0142775716084	1.02379380779884	1.01508532980244
1.12304784387173	1.1071048053072	1.14524960570739	1.13357895764728	1.1121273227066	1.10654117842764	1.14640315134622	1.12341204362575	1.13505796685686	1.11843076115033	1.14450456014806	1.12766158086908	1.11569562568126	1.11081636997367	1.1153021989228	1.1272393374156	1.13608910028857	1.13737438014823	1.10601929823224	1.11119039132665	1.11232698598309	1.10503015758165	1.12340051582888	1.11781407595281	1.13306315209828	1.11053622299168	1.13371415118896	1.13461613616473	1.13311195823995	1.13129576396829	1.13944715802675	1.13778490813427	1.10000253266684	1.10727134270889	1.1159830924731	1.10476699984255	1.10600630671279	1.11917339344248	1.1075285921166	1.12741628133319	1.11913486221154	1.11518034497213	1.11159065011009	1.13382001777715	1.12296968671481	1.10858145994857	1.11693539973275	1.11044882899131	1.10037806596591	1.11581070035435
1.23891064611268	1.25300551272086	1.24708256548431	1.23841440367221	1.2530812459893	1.22577893554837	1.22663219247279	1.24830276406964	1.23047119973966	1.23093138521846	1.21616455045037	1.22449540507818	1.26382980827484	1.2284866736437	1.23198250603976	1.23626116278533	1.23993908609082	1.25416128379314	1.23713100313131	1.23582324421064	1.24475953552545	1.22329623783332	1.22448611400036	1.22813536690589	1.23724338579713	1.2241925588096	1.25367475844118	1.2425196935682	1.23123813876952	1.25017838985251	1.22834124712663	1.25521726747507	1.25309884927805	1.23162526570351	1.23524917947907	1.24031569536537	1.21485397685996	1.23087111940887	1.22200685801102	1.23280553116524	1.24627816569435	1.26380527473152	1.23454091774373	1.23419509531663	1.24334553989204	1.25249254165344	1.22262469625974	1.24005480623642	1.24124860152156	1.23276297244792
1.36832840486725	1.37965679435146	1.38624978280994	1.38718529029099	1.36425327176604	1.38555828777855	1.35342345637688	1.36353063194296	1.34855985189836	1.37699077018555	1.36470501283827	1.34880657093508	1.36892544185266	1.38894224404571	1.35475015119076	1.39123777112003	1.3513454791103	1.37806613502967	1.389588064979	1.38207023491363	1.3760464833381	1.38383409884226	1.4002047458941	1.35041808958504	1.37964559328037	1.38248264653601	1.38066003976712	1.38415257964393	1.34838006832867	1.37291302580329	1.35748954634604	1.35480831702803	1.3450853401329	1.38146983282533	1.36900422172766	1.38967547030048	1.38544213511802	1.35012522927903	1.37857303775982	1.36104383400216	1.34983128087248	1.34392071821526	1.38113612207557	1.37416775452737	1.39458678003322	1.38033777294349	1.37985754064253	1.38557800586679	1.35956704136717	1.37514219496141
1.53788409335463	1.54044458951305	1.50149462027092	1.52091649171113	1.51322214499248	1.5137033348292	1.51672372219412	1.50893299437912	1.52670955831279	1.54747423624248	1.54970329885065	1.51070825629843	1.53580401657069	1.53240677524106	1.5426320904847	1.52532093323856	1.55919829721133	1.49550169496198	1.50673464190213	1.50890204647502	1.52848116866677	1.52247439713928	1.51994715372501	1.54141771146048	1.53454044532628	1.52955583785653	1.51557800137553	1.52843377291277	1.54061717046537	1.51679623888499	1.51001626621307	1.5170487243564	1.51463425969972	1.52068289681949	1.51011027426838	1.52842816587217	1.5133155190975	1.51025445063727	1.51408171433468	1.49912915831521	1.50497741911152	1.54916049640572	1.51882146570804	1.49264905308409	1.50303687159766	1.50215162489456	1.48881548985828	1.49959808977302	1.51383308899963	1.50968491045727
1.68839237279725	1.6705486125562	1.6813871495475	1.68288397711358	1.70820339117686	1.68550603557993	1.67841380443764	1.70262988822837	1.70764737092473	1.66563162841421	1.69467116428237	1.67932259235352	1.68659465400899	1.6757363084255	1.69959302070288	1.69916700593674	1.68057032882684	1.69738540254214	1.7028211560747	1.67986185613208	1.66977015967589	1.70578743592882	1.66105888204011	1.72624852121176	1.66835097703035	1.69124184412763	1.71012627012864	1.66845003825919	1.65633668170046	1.70100063825725	1.69099625080015	1.68128932346393	1.69972795668038	1.69977831686202	1.65482607819231	1.68416204999745	1.72004429492531	1.67300742190822	1.70168931113516	1.69780453572804	1.69434232258295	1.66405541598455	1.71104745760633	1.70258905024943	1.71288010896883	1.65992232092466	1.67148684064093	1.65718734437326	1.71503395214919	1.71920344197934
1.89249480189428	1.87681915958879	1.92531615952408	1.8647366967925	1.87709404296667	1.8871493020768	1.89607037665608	1.84849227137147	1.85647730632341	1.86995048524828	1.90824687588632	1.8569559054693	1.86397827256084	1.86645973365607	1.85836739522609	1.90351360163634	1.86554940411206	1.90966230174777	1.90117324691512	1.89383720558344	1.87170212942401	1.87146665328402	1.8672721733289	1.85012592840725	1.84666180197414	1.90143960019842	1.85891437086262	1.84532648721683	1.86161083734238	1.87703792586306	1.84653531225196	1.88804601098338	1.90966515170806	1.88843227734614	1.86560353407022	1.89070648366531	1.85225936976898	1.86924265062696	1.87555475939549	1.88124767021878	1.86376244568185	1.90254136145908	1.9033693431193	1.86709071948665	1.88000878377309	1.87631520934702	1.8853192943439	1.902266501485	1.87691560934833	1.86603808427659
2.07043904058937	2.14087127763327	2.10949479812535	2.07265211474235	2.06119052083305	2.08126370294989	2.11170157869556	2.08686649454415	2.13154232334741	2.10917547702711	2.08555168977817	2.08541125857439	2.09970845460915	2.05730224345148	2.07600582707388	2.09170916063619	2.06688239455779	2.07145291165069	2.10733059460389	2.09766528007117	2.08358306959738	2.1033857726835	2.11531824673223	2.08043709855722	2.08474341727218	2.11614144293482	2.08193639655751	2.10870074461027	2.10492848622677	2.11232252807277	2.0737368226917	2.11083668627589	2.11883730923078	2.10131097330894	2.1314427895746	2.08978537355739	2.09174921092634	2.089422017632	2.11339248120238	2.10144810594247	2.11584184042802	2.10644445453919	2.08239552373602	2.09390461145591	2.05531990407266	2.09031374430566	2.10567518838117	2.09892667568863	2.10158520821614	2.10630913977637
2.36690229798183	2.37273225522494	2.35262780257161	2.3349413247202	2.33739614218985	2.31565011367446	2.34857577327467	2.33397762594912	2.3536906146767	2.36081408010243	2.33809270618734	2.35253782305475	2.33122671443137	2.35164030914047	2.32114475489664	2.31393123485571	2.3371420381511	2.3368772814603	2.36617292438831	2.33848000189685	2.30209705492643	2.35765390727414	2.34271560072014	2.35379726182197	2.347638988898	2.31587753470324	2.31128159658068	2.30105145709962	2.34871518579396	2.36134411823888	2.29164305582509	2.33851721794319	2.35991695555853	2.33666516452875	2.38094906180543	2.30361437917551	2.36843753832357	2.3848638956588	2.37049055394563	2.36593917558584	2.34710858129378	2.336319688321	2.35132066037796	2.3405070604292	2.34613192967672	2.29828628331722	2.29046042019955	2.35035339303376	2.3505674207772	2.30147586413593
2.64809844479025	2.62814942204063	2.57659866824595	2.58830536782826	2.60860511222323	2.63536269422473	2.64799425242831	2.57446400868804	2.63335317012169	2.59310131063801	2.59847832577533	2.62855292204111	2.61791270309174	2.57773225788768	2.6272161924478	2.60580389365968	2.60725256189381	2.54939710814911	2.58998830431072	2.6291537599949	2.59883567702557	2.6331215978736	2.54946031375676	2.62588396005938	2.61245700539657	2.59750228327811	2.61269397129389	2.61059698226005	2.57800035639786	2.65229554953834	2.59938110386249	2.57858849579003	2.58807939049922	2.62613012817141	2.59486499566331	2.59428316168356	2.60787194567025	2.57408110373586	2.6170743790194	2.58333430442205	2.58378855078373	2.64751066083309	2.58584885913822	2.57335419900026	2.60825977937026	2.55804341423823	2.56296483337152	2.5962076953309	2.64107491046997	2.61138407619486
2.95733395035794	2.89391344400788	2.8963672305591	2.87799890300204	2.95430803145107	2.95375003730534	2.90593225095606	2.8795982567976	2.8580609310491	2.91690295608053	2.93700737933792	2.89947895905414	2.90849735826307	2.94097710958435	2.8841113002241	2.89694582266405	2.90825003038567	2.9325114619346	2.8731864307507	2.93043679275422	2.87351007678958	2.8875410681087	2.87794636153232	2.87975567368302	2.92308394632313	2.88632134533959	2.90101730468741	2.91417677041349	2.84907881450153	2.89778961653717	2.86856502560125	2.9365570218086	2.92110193824432	2.91114843964367	2.8907629267285	2.94152972304231	2.89650515675912	2.91301929989121	2.93646941389275	2.90031980200888	2.92765697095195	2.91923901171697	2.87221352139421	2.9111509652526	2.90066545737381	2.879754671406	2.91411105521887	2.86236462713706	2.90880756878168	2.93672415598179
3.21994896065379	3.27850873610373	3.24256607715828	3.22326222797125	3.23175921480482	3.20123245298325	3.21624859724571	3.19024718254881	3.21910009042617	3.25162314676491	3.20989597314982	3.18459581451492	3.24006833719052	3.23108586369618	3.2262717823072	3.25834397248128	3.22318499777871	3.24796941973026	3.20614966732854	3.19240607455108	3.25170849795593	3.27074583573885	3.17722778424568	3.21687797948174	3.19853877977412	3.26268331356742	3.2032843880705	3.21697061417647	3.23379581579264	3.19550689313205	3.19853108312197	3.27116097168966	3.26327516518819	3.27650724413485	3.24663544161833	3.23921101512366	3.22107445780145	3.19703802893833	3.24901231041431	3.26042892872057	3.23204568108152	3.23072764952046	3.2374372014437	3.25559523008741	3.26713094713734	3.2403502620239	3.23077355853085	3.20590615535788	3.2499715597298	3.20516297221494
3.55658616286209	3.54823649846896	3.53991211009915	3.58728345444698	3.5479587765273	3.58371616306059	3.59474134192105	3.59955929134887	3.60296020623948	3.56445827927918	3.6104838200858	3.59164100385816	3.57427002486603	3.55757916787256	3.52070753726593	3.56160551486489	3.56264078103169	3.56762627478199	3.56657045489722	3.57824963344847	3.59694479985034	3.55256540207885	3.5751993483937	3.58277467357352	3.54962690101868	3.53962588266357	3.59027700118907	3.55787296825126	3.55109617513784	3.59138237308989	3.55329739608294	3.60471130241801	3.58612105621424	3.57856839793244	3.60480378291363	3.56271045597122	3.54753984530618	3.55155872197371	3.58044929731216	3.53886266078717	3.56013442417956	3.53104724860488	3.55190918740388	3.60608547739739	3.61500296257733	3.54031698567392	3.55658513570018	3.58366614971046	3.56865671859649	3.58352264294672
3.98094180191479	3.97236316393385	3.95229059175105	3.94605370835539	3.93718284844181	3.89914731867053	3.9184089868777	3.90128966772914	3.91686000671024	3.90769858412626	3.94003572074552	3.93440337602831	3.92345321125758	3.89185403467682	3.89950658676133	3.92006257573589	3.96832899798783	3.92979913061553	3.92838777525571	3.95396809961805	3.95023677993575	3.951529323867	3.92786711036047	3.95934083838816	3.95222123427502	3.91222472333481	3.93903101104908	3.89367977592255	3.98234852183239	3.89827862279174	3.9507426231742	3.89651829103476	3.97004156796522	3.94168417053333	3.94616743821198	3.90580719107276	3.94497197222013	3.94419708104155	3.91734765989078	3.91868795955721	3.88301430891074	3.92517454110548	3.94493864136039	3.96656893108035	3.93275848195036	3.9714152234055	3.94709693622402	3.93722472861483	3.9484822741224	3.94549488260253
4.30120490437226	4.27147690340331	4.30043714271774	4.33480846760307	4.30307065069238	4.30646884606073	4.31908023116852	4.30703614022843	4.28506959062765	4.29287690398351	4.3302192549778	4.31862001550818	4.30180297950787	4.32604840708968	4.31673265049654	4.30962598742309	4.31594796534726	4.32756626046914	4.31108704574042	4.3353923855023	4.31119620752138	4.31608639587941	4.32471171007331	4.30813205138715	4.28393267887229	4.32255645329639	4.32961268204286	4.30788073343344	4.30825143221713	4.33248057080734	4.29758313191561	4.29421457378975	4.32672836871363	4.33710427502699	4.28700119302192	4.3111539257264	4.32362489735421	4.28350289570127	4.3257013387648	4.28949327748745	4.31780249884673	4.27966008194276	4.29541321160685	4.30116062438498	4.31026975383407	4.31460484429097	4.29238348252615	4.31291689493051	4.29943140848754	4.29092994686113
4.67402470399703	4.66873139357053	4.65783295931955	4.66842334589595	4.66568357447167	4.6608889344613	4.66890748239281	4.66968717093411	4.66842641636455	4.6698467157499	4.67184514521853	4.66306242720185	4.68153754937348	4.66531708975908	4.67020080530443	4.66712331155544	4.6755128825264	4.65867825893191	4.65988176393712	4.67447139968406	4.65874549466825	4.6665419221814	4.66823025990993	4.66679344557227	4.66187887546859	4.66787521907448	4.67127198867224	4.67857417277114	4.66931605431459	4.67827295783422	4.6574684440777	4.68090187014446	4.67525538178423	4.67513668758246	4.6599613880841	4.66625961979125	4.66991218446028	4.65445035972613	4.66778999176616	4.66084701537506	4.66345812557961	4.66175565379134	4.66345891728309	4.66873044945243	4.67515767638933	4.67528892954419	4.66921028619089	4.66342929028018	4.67364227528178	4.66852505115189
5.0109695094031	5.01221142008345	5.01885131510706	4.9998437913033	5.02096590221919	5.00024407654667	5.02588222451071	4.97548529227169	5.01515120854686	4.98161830102502	4.98987467987289	5.02550460207449	4.98124319391672	5.02182099189906	4.98276669524412	5.00672746289243	4.9953586278663	5.03013091423494	4.96901781807621	4.99456834262644	5.00557457342749	5.01590927450662	4.98720690270076	5.01892099875364	5.01872257892465	4.98801113970275	5.00447517414335	4.98649024148527	5.00483437534951	5.02435598591972	4.98935706061456	4.99851256658517	4.99417586972201	5.01140468596193	5.0182804374608	5.00471238870617	4.99438314324269	5.00614897665853	4.98576300251102	5.01166685973143	5.00350874380854	5.00546192322943	5.00797645790686	4.99276283422665	4.99934804861741	5.00145088041493	5.02179412506649	4.98672757383714	4.98353437729177	4.98702626537674
5.32531153180953	5.33417656013426	5.29159825814562	5.31354216221	5.33051154308673	5.28320779678913	5.31953626539338	5.29149352080495	5.34003013130328	5.31184682911999	5.32723186009755	5.31487749808251	5.25240895947806	5.28476614607262	5.31098292405288	5.31984415612368	5.27008212821583	5.2562852831381	5.32737171833694	5.29080261900725	5.27134545849874	5.29147981759871	5.34524657349623	5.27240315743103	5.32102798374848	5.33463641846854	5.26813272150749	5.29326949476659	5.3084487079539	5.24264064266105	5.26274913002528	5.33109199793205	5.31119763680057	5.33032785388733	5.24777270729274	5.28457164359818	5.28364003283815	5.25487430920728	5.26105210474151	5.28372971512666	5.32401572778105	5.30875908403315	5.23763012540558	5.34126984407486	5.26324178212665	5.33513455457881	5.26832465318758	5.34085913920733	5.32032271297735	5.30478264970248
5.49973342343213	5.51214007138127	5.53672860485979	5.54248680980408	5.51825136614885	5.53839466450347	5.55030035128608	5.48674692850564	5.53808677612132	5.49755955397626	5.60303554326948	5.48574758129419	5.54483460098377	5.51484095520608	5.47245212236824	5.54341518769933	5.53909656511198	5.54355197042205	5.62955330505937	5.60244209744413	5.58161458268556	5.51960367147856	5.55414054391069	5.55922503817276	5.49867529082919	5.53810939850365	5.59764338107644	5.47333349450371	5.58941300663109	5.5145449949438	5.61793651050978	5.4962235270535	5.54997254175294	5.5461042016163	5.50124728904038	5.57247783174845	5.50977317817593	5.49551148071625	5.58959504739988	5.60048232787736	5.49878106392585	5.60895773601304	5.50513091600867	5.58236778874474	5.61723100826908	5.57706609608504	5.5503311774696	5.56292650621322	5.52396021860245	5.53722013631609
5.74227545115465	5.84165413343378	5.75831221475641	5.69863501317045	5.72999301690622	5.71273015671623	5.84103042991393	5.75188315322963	5.77287451846034	5.7924253739897	5.82254391526175	5.71461540383602	5.78324239943122	5.80274279508246	5.79812653870546	5.84534269225621	5.67813125775665	5.73140656480542	5.76594760596139	5.70010901670949	5.77029627762942	5.66907450083626	5.82679714187817	5.79826610805759	5.68357924109349	5.81558674217431	5.79184870095603	5.77674035189007	5.79797963018871	5.69946977021603	5.77748825989838	5.7710366874296	5.75873501134988	5.6839107381027	5.77743136687311	5.69116275109441	5.73441779396867	5.70806934590144	5.67033649563871	5.69322214373013	5.66618338796786	5.78983623111677	5.70171556386007	5.66948644567726	5.82998533877353	5.67283416191725	5.69478308770249	5.70498474441668	5.82784824090184	5.73611008956541
6.05721429597086	5.93419417798186	5.93720508326537	5.93658267412811	6.00611573445891	5.99750035432655	6.05098276606481	5.89002375361378	6.00390675397047	5.89671996254074	6.00866191537945	6.02245879667703	5.96340580826898	5.92846514821813	5.91083948243395	5.89337702329438	6.06849094010473	6.03246596323659	5.9467173406754	5.93269183232031	5.94166265132327	5.91196171905564	5.91316385593759	5.87205767782702	5.96645172337029	5.90478084213333	5.94530833934244	6.00258848310323	5.88391235414677	6.04615740101781	5.98152462469811	5.89773631780272	6.00911079802174	5.91792121397171	5.94016405890966	5.97698599166285	5.94855691332214	5.91117703816978	5.94737578396234	5.96889594269493	5.91249416464917	5.92887793891662	5.98640651619212	5.98752273474552	5.99816247744826	5.9846424940636	5.86241815845507	5.94337743485515	6.01240394881286	5.922819231313
6.17384991496803	6.25287601913858	6.18941548125363	6.22333031410846	6.11502849316915	6.15674720370925	6.1539463116101	6.23895488457567	6.2623512494629	6.16497786746216	6.08838019404627	6.15336754714515	6.10509930593413	6.15229488540996	6.2175758439265	6.13165695847714	6.20412669254229	6.21165987178785	6.26254776234961	6.23643321402924	6.21927727607558	6.1153889180793	6.26410668880652	6.25389989578658	6.16105219826075	6.22336181250723	6.13035824095766	6.22058393271212	6.18291735147097	6.11692063813908	6.10533977019588	6.15166145907807	6.1769288395962	6.11948539444866	6.25099110834077	6.2091492459529	6.20499339641	6.25867234378396	6.21065898523588	6.16594392564372	6.25166690953079	6.16147465161805	6.22955432066173	6.26105145267093	6.12519557017507	6.13058914855362	6.17912114939218	6.25094299824647	6.19283646126996	6.16694461210995
6.48358155651077	6.36117485629194	6.45689618362224	6.44904292562736	6.34863084964878	6.35372746337378	6.40826295674728	6.35989660395138	6.37331587524095	6.416664469427	6.39786476830749	6.42506518351182	6.37588217196048	6.35398644868377	6.44133427927512	6.37097644092721	6.3994739816515	6.43434107385054	6.35347647501697	6.46328264240598	6.43018221669474	6.3843650911477	6.40019909308689	6.39707799990776	6.35662680503528	6.41634245896807	6.45220926274844	6.45896079874126	6.36651587896852	6.44094196380963	6.35003598600674	6.41139615703516	6.42725466013746	6.37402914297456	6.34212675563589	6.44262064407891	6.33990469373587	6.35361980005466	6.40139463504177	6.3498323415867	6.38163656378457	6.39462670553487	6.39999597319401	6.45794383020669	6.45742136970018	6.47307421589167	6.38804099600161	6.34468986186805	6.48405768536382	6.39882985022137
6.66661412554259	6.65662700832136	6.69124947211535	6.61545459985324	6.61590042141832	6.61248223553994	6.63173817685933	6.62569903023065	6.63078074852769	6.61816273244704	6.61501168243481	6.60249869543439	6.57623322991799	6.65097369315438	6.60486137158623	6.58770876347602	6.67611853989748	6.66038881981603	6.60353544398107	6.61921358002302	6.67318183860119	6.59297255899435	6.61223409744761	6.59228312948194	6.66122550467648	6.69152133798701	6.60352983681196	6.70049214083575	6.6334035751635	6.63786492705741	6.62527774932641	6.63218391049498	6.63170690441819	6.66931801106801	6.65570123327286	6.63849326965849	6.60622200000833	6.65751248414925	6.66602033716583	6.69036247110259	6.6640726768101	6.58335171209083	6.58450704782538	6.63338632158952	6.66474674923994	6.61418618400201	6.67985420654295	6.59242669169879	6.65819670780762	6.6783851819414
6.91820559650154	6.86528492117922	6.92784562616578	6.85243378062164	6.92084297447786	6.92053301138106	6.88885863470077	6.91975988765022	6.84374166717243	6.8501708343923	6.91060116364607	6.86654624814764	6.90117441312907	6.9325612503191	6.93285982471131	6.88974577125737	6.92342115525501	6.91422939852976	6.90258522633555	6.90767800748518	6.89668516855223	6.87058681506243	6.88001633026531	6.87450889115659	6.90913990055463	6.90533472537899	6.83593405409951	6.89619484909892	6.91589394289992	6.91444171310575	6.84515718185674	6.85624450239958	6.86342607695491	6.89080870500128	6.90682250113402	6.89438227296577	6.88240321245183	6.87867078302032	6.89739985097337	6.8795150231785	6.90609946351259	6.85728201292456	6.8807737804253	6.92012974261212	6.92183177912194	6.93005545645085	6.92046830871836	6.87903461057456	6.91654616435883	6.9083570813862
7.08453135982802	7.10906050756147	7.10638235066942	7.14491379771465	7.11328387664833	7.13030821772835	7.10707570768336	7.12758642912571	7.15235874054393	7.15386646153229	7.12937089677768	7.12761729373532	7.16276880890098	7.14205561952594	7.10230687372304	7.08840834453849	7.09045825431561	7.11021703173657	7.14006213814652	7.11151618698444	7.10972366537572	7.12623865189685	7.15165418336912	7.14637555870737	7.08559410954045	7.13325361643142	7.12860607008936	7.10863350970327	7.15775075132781	7.07485915558239	7.14473950501288	7.12310937731864	7.11326294307025	7.07828515549111	7.13691171213507	7.10509036222627	7.13737492223156	7.13720647285562	7.13823085924786	7.12296952059101	7.10265496696657	7.14346162136637	7.13618534768133	7.13968371219887	7.10489534860833	7.14551438299246	7.09927769846659	7.13577047511856	7.1200824354768	7.0791686110712
7.33944823378004	7.31353140203882	7.31146652681654	7.29953249850967	7.34956466897706	7.3855874974703	7.35788466508127	7.32246423535376	7.36658207867977	7.33457245679267	7.3208425861265	7.29760609992184	7.3368292448919	7.32354151446089	7.3065404678409	7.28993641673086	7.3013113845621	7.36045923576761	7.38192573608692	7.33606581998875	7.3374907497582	7.27978186745	7.28447689278057	7.31473940411008	7.32757939562279	7.33985526586961	7.35458664030501	7.36014066929177	7.32678684224923	7.36038460709234	7.37471600480613	7.344796975105	7.35996091854578	7.35717631902024	7.31229802549882	7.38228572245152	7.35870883791219	7.36839772319513	7.33887871106364	7.29115231572617	7.34361518805238	7.33578481524281	7.34685125600659	7.36768399958827	7.37756835826004	7.3646454984956	7.33570375359024	7.3106239378455	7.37071156344647	7.30641812593298
7.57144072597457	7.47101060900122	7.55292456326302	7.51125485233396	7.51551339294709	7.56126587163431	7.55135021251254	7.52582908152054	7.58752608927032	7.48819066258451	7.57580310528124	7.5526300302093	7.52591453582074	7.49212590787807	7.4951443869577	7.55731368029984	7.50919325942267	7.5032734847921	7.52517138918079	7.53008510017504	7.53325368043622	7.50695495183826	7.55404386204916	7.52778412782561	7.57484395890073	7.53982687238983	7.5160293214311	7.51753180863599	7.5527766738115	7.52961707309254	7.55165076457924	7.57268213930814	7.51746505795236	7.50781173883852	7.57419377313172	7.56171534925564	7.55670785826009	7.56311897183376	7.57812543541858	7.51205732109767	7.50405722319856	7.52147323074685	7.53561792908163	7.57025226353617	7.5474625484472	7.52914795604867	7.5369798535089	7.50836657351739	7.56526769095285	7.53044780433505
7.69343852862584	7.71293984818488	7.72040478729219	7.63003988783646	7.74972331603765	7.71094625687891	7.71199411578699	7.65029186861305	7.63050390824842	7.72331466330785	7.70537112098974	7.70235061155966	7.71264293903681	7.7209104747553	7.6708384096158	7.74800821690236	7.6970260885846	7.71320998261625	7.71336299688416	7.68292591586624	7.68024312598745	7.68714993166156	7.71557065590726	7.73675821684891	7.62983390708838	7.68071268239692	7.64529190709835	7.65810083133301	7.70947862379703	7.69433606763947	7.75425881388797	7.65134157566129	7.70210161685071	7.73843555715744	7.75225660887094	7.72942726251003	7.68287268821974	7.63635357971241	7.64214718360126	7.64252980944479	7.65696461541497	7.67531756937901	7.74824863485846	7.73501417351203	7.72162342581467	7.69762994552062	7.69676270186506	7.6554387057022	7.72446167262756	7.6948366995014
7.8210169512911	7.88228924474169	7.85310454929528	7.86161981310762	7.84649603405867	7.88173008852654	7.76580324247179	7.84681332009517	7.85516861679522	7.75793337949129	7.86476522581762	7.85679567684881	7.81523855480848	7.81008026585365	7.85228522241013	7.89276065522057	7.8296475162026	7.88400941820449	7.8654858272909	7.76190710840872	7.77848409069017	7.82488116095519	7.7712668742155	7.83240518766925	7.7850702881127	7.8751995172791	7.77154142012362	7.8198284581817	7.78107904759058	7.8602072119552	7.79528581455757	7.8809900323969	7.83929035809141	7.772818587863	7.81634106627913	7.86463923568531	7.78612454718703	7.86914503580875	7.84294531078139	7.81026068964318	7.74981245784044	7.77467259231785	7.7961470334615	7.80536347116998	7.81389241719023	7.82003126983957	7.77576472824135	7.84893719271047	7.83481038834342	7.81580815585676
7.96385208476336	7.92004634535539	7.94488176493588	7.96404373957822	7.88553389855391	8.00092015318967	8.00531108856956	7.88556710364553	8.01011987203039	7.9785087047766	7.90182048544773	7.98273631604649	7.93235929503145	7.98623770621305	7.94965356288946	7.92453685453326	7.94749775048924	7.90282086418017	7.94240034859968	7.95003821354503	8.02670109676828	7.92512620943134	7.98006970821405	7.98687662493637	7.96859075856478	7.97747004703968	7.91920456975164	7.94535366208042	8.01996193097848	7.9217822314818	7.96250820854573	7.96179610250191	7.88569214436448	7.87871297561908	7.96926531494932	7.85649080167624	7.93415020352898	7.91094823326315	7.97583542772847	7.96566604576927	7.99322648017544	7.98454246303552	7.96181709752705	7.91241530159741	7.85003797670826	7.87349021670108	7.92043436486678	7.89727746040372	7.964229573824	8.00714663058284
8.0850860620366	8.0944351126064	7.98565679398465	8.09157353066426	8.06474183023403	8.05799403478149	8.07080968188635	8.06089439288468	8.02562228452461	7.97223952209206	7.93784955994533	7.9590449325854	8.02658030272791	8.0180683181827	8.10436125948626	8.09172034677729	8.06154020211349	8.07856175082907	7.98535523239315	8.03678151386132	8.11028204087149	8.04540772496418	8.05649424117076	8.04815212765894	7.96295534066373	7.98836173225074	8.07499448031418	7.98544426574023	8.08326038155142	8.11980603511831	8.00438122672179	7.98967452766372	7.95038444354922	8.0763373109384	8.04692478908219	7.95280734289067	7.96711791998176	7.95815044916071	8.09545634815655	8.09465501295615	7.92091572398798	8.03595347695247	8.11799925713315	7.98193331236781	7.93604984640085	8.04824547716815	7.98066717441697	8.06035656205679	7.97348479558002	8.04614261768176
8.10674336176498	8.10861561952579	8.00176038858088	8.06995279131082	8.00606865419856	8.05613455977566	8.14618343278149	8.14025462361909	8.16485014672036	7.98450253760743	8.12176857461531	8.0931293777857	8.10911052588683	8.09833868552314	8.07503533778196	8.16745072172513	8.13811139047104	8.11657839990523	8.04853553827371	8.16611006461268	8.0620175625878	8.16264645784147	8.03371014472082	8.04806764742984	8.12925387624104	8.05555546217507	8.13775843218654	7.97297942731845	8.08536761847976	8.03416414061969	8.07478233249988	8.05104151677846	8.06093067853758	8.13391006242208	8.12766970853473	8.0384249953845	8.0725195206111	8.00602531091307	8.06407686891827	8.00715707238133	8.12084075581368	8.09740987859861	8.0356639670407	8.03111523150524	8.08504402952477	8.06222872743449	8.06215892758153	8.08556477325683	7.99978377241725	8.09410380259945
8.14695438656414	8.1264870626901	8.11871137617599	8.06971659082206	8.17135927386855	8.07617207822538	8.10367283441518	8.13318302931036	8.0260015502006	8.19795639878971	8.10028544690015	8.13391532830461	8.1221725852904	8.04309666680539	8.21347715364849	8.12906326075293	8.10355627055522	8.10011202291122	8.14042502023104	8.14021020550754	8.20845333791956	8.07406837771354	8.12539526779411	8.11966674534499	8.19074627919333	8.20533918916855	8.15530419792841	8.18921270887529	8.14901117789986	8.06662331621337	8.06125010842493	8.20432986394683	8.06895876276131	8.13012882335305	8.15947478545808	8.10068887080297	8.07507976760613	8.19829359820072	8.02827722085324	8.04611828562068	8.09737335597893	8.07173287345583	8.12973197994267	8.14419610746565	8.10293465241811	8.08046979029758	8.06143948900265	8.06364102937538	8.04473436199662	8.1382352400627
8.08306608533999	8.13048974288074	8.13005669874947	8.1977973794995	8.14130715276062	8.1289493391262	8.16728305087113	8.14235443157292	8.14510467126867	8.23768871037808	8.14571441455759	8.24725486884122	8.10397863956573	8.05844159190937	8.17486718281702	8.20125956098681	8.21793942046819	8.09242001869742	8.12912603039733	8.13416250100329	8.09113025200898	8.2189647939879	8.09959764460615	8.07588863945668	8.06520741369319	8.18683462582462	8.17789644653737	8.15283904535962	8.13593512619259	8.14633112092867	8.17628015085557	8.06584738396868	8.06899079494563	8.2033812224559	8.10470230524381	8.14066070406349	8.08332941985815	8.23480928013115	8.22085288383022	8.0627954853179	8.22958815471977	8.08156098886054	8.19768586514392	8.14376253664729	8.07394772460284	8.18744296232128	8.18728187132328	8.14218898257382	8.10009127956491	8.20702514011185
8.22184392964744	8.08429555183868	8.08749908094011	8.06645314794524	8.1635371645178	8.08945838856799	8.08205914283205	8.17019625618161	8.16291394543436	8.17118753697222	8.24765761977478	8.18907683687575	8.2415155722074	8.1600137792493	8.20878103744604	8.11505438391079	8.0759995917976	8.11397190150674	8.06412669628787	8.12780880532461	8.22194678679358	8.0829033102725	8.17283190181904	8.10421143405134	8.20090808239859	8.23151199852526	8.20163279679064	8.09359681574176	8.11915549087506	8.27245736341336	8.14537613704147	8.06446283051732	8.16576481257503	8.18800780566142	8.23342470515313	8.12597042375398	8.15577149612336	8.22638951643859	8.15147905088243	8.19768014539112	8.24634151873783	8.24461690543012	8.16598711092159	8.12985207687878	8.14548488462284	8.12722438649475	8.17812584153243	8.11034881462087	8.12363915759824	8.13215591157285
8.17604199013447	8.09257569423536	8.18008778918125	8.15411103818464	8.15030544594785	8.23486942724871	8.13946336932478	8.17126443635725	8.00553743179753	8.21968578590945	8.12978081311724	8.04082870442831	8.10836962951796	8.08506472359383	8.20013423688354	8.16161851656372	8.07654223735365	8.19902476742071	8.21707724072641	8.07108840310762	8.16115456480981	8.24826508033705	8.08320878746542	8.21934313986746	8.18193082328975	8.13966363985971	8.07751242414515	8.21088568903347	8.16234482976092	8.05374513879425	8.15508286006698	8.15098289995374	8.13228306168345	8.08184876726716	8.23368123025573	8.15596328898857	8.21822501296038	8.17923161200618	8.10173148027148	8.07475841538833	8.24226157986741	8.10141069833634	8.1025427056534	8.14158621421805	8.15937872765073	8.27142131371209	8.16306295823054	8.20239130206039	8.09181157750237	8.1912209546315
8.08094654882667	8.18986581682572	8.08178262337346	8.16570513480458	8.06014285353408	8.09442244310534	8.0799230720719	8.24545348571339	8.04463945995109	8.11885542317208	8.15853356796956	8.12154527439692	8.07536728410557	8.13316784688158	8.04971386104004	8.01846997269087	8.12195179669011	8.05737811111338	8.06444492297925	8.1406042014211	8.15719251410008	8.1846071385151	8.0432921507257	8.08889568639543	8.03079593196552	8.02294874639502	8.10726669864104	8.15624920557575	8.04284312106997	8.07768580839908	8.10135722801293	7.98673918381798	8.13231517847149	8.13376356190679	8.14676522586568	8.07636323315808	8.16044929688482	8.20113083348986	8.08698886055767	8.18162796672419	8.10565057094132	8.04269391641649	8.03113524130271	8.11712208759184	8.06448650779956	8.05552151277524	8.18993941959516	8.11209086361868	8.16929487110897	8.15201704183305
8.13193639273036	8.03466671572499	8.02624231272871	8.07911273054214	7.9633534541541	8.15044880455863	8.04105155347058	8.12736267200756	8.16404933153012	8.10042928477382	8.20537887539461	8.05887573106739	8.08953666559259	8.10414003776411	7.97488415610836	8.13639410440624	8.16359174748564	7.9837681627764	8.10065647726414	8.22000589947977	8.12654549104598	8.1265746723606	8.06282684621013	8.12155065548456	8.13627951637083	8.15100600094082	8.15340555418534	8.04513924680415	8.17222510728045	7.94724023996513	8.03586734480843	7.94053207689456	8.1154697262711	8.14210140905654	8.20761372643871	8.01071547332785	8.06013025483643	8.09151835989191	7.94988418631387	8.16269832753547	8.0651649338042	8.02957850354729	8.15823795692805	8.04994730206823	8.09597674617819	8.13229894960739	8.11942162678568	8.02901270231034	8.02906703601066	8.03484090487989
8.01395999589745	8.07328836033222	7.89065860050889	8.07100330188014	7.89535676411712	7.99178306717121	7.94975322837477	7.96192421169888	8.08731153415926	8.08499661220716	8.06431831105118	7.9404982394676	7.88767313465553	8.0576788416853	8.01670767373043	8.08213138312121	7.98795559695796	8.10867843682563	7.910942291194	8.12578658495614	8.06035724901579	8.10881847042458	7.98818990169684	7.92890834605936	8.06377882602824	7.95219324590311	7.99035714518398	7.95868328136989	7.92652807062996	7.92598101185968	8.14175844061565	7.90549079219448	8.05253259835242	7.93639945759121	7.92115879165429	7.8968874947624	8.06965374963567	7.94070427388673	7.98919556162909	8.05423001851231	7.9457829286724	7.97498662132893	7.99670014476493	8.06196159433192	7.96725853022487	7.8565867202334	8.06510910273807	7.9615819333523	8.08939872351659	8.0434914373955
7.92971209463683	7.92714120509423	8.04010334388672	7.79395245413213	7.96189709623238	8.03225875301137	8.02106407912171	7.97132890155229	8.01028439316743	8.01271203489462	7.99065353111351	7.86098828207858	7.95124888250112	7.79828809674255	7.87214899202293	7.86395030818446	7.90987609120586	7.91936643130351	7.9107413552759	8.06326014035341	7.9698743334008	7.82146093133956	8.01807754072871	7.99373717115481	7.84056261595796	8.02520402496068	7.9910922570176	7.95711181638073	7.8738839403831	8.00373048043896	7.92514807878753	7.88059114667475	7.87627961947605	7.90287501398889	7.9623133627552	7.96395037623194	7.85461939032205	7.97614510440665	7.92795684330537	7.96016928040782	7.88083548401317	8.03384294654984	7.98600926534417	8.06608088799247	7.86277572669741	7.98457335632534	7.9711757375963	7.90755332527485	7.93880947444529	7.81863630863212
7.77150692659273	7.86129784200741	7.81511820893231	7.76307837239926	8.00442405975611	7.86700447843594	7.83225972303542	7.73394722944169	7.71979336491735	7.91903709431936	7.73328271173687	7.97111003003104	7.91165013601925	7.96659301216829	7.72924719657857	7.82885646681704	7.86090986996422	7.95003998930474	7.87362747664419	7.81853846604076	7.8806889946223	7.79162866708297	7.76207108043882	7.84344020177489	7.72472848330183	7.70966640252396	7.82730215358275	7.85238496282648	7.8707840617116	7.91274434717	7.9171783300401	7.79097769741788	7.7163485845448	7.94689208428601	7.94674717270189	7.81377489758119	7.73957327723752	7.93653036102534	7.7767655252711	7.73831645993255	7.90228146347387	7.82326000180812	7.95919739777852	7.93564917737265	7.84840803300994	7.75857241021693	7.97414451833009	7.98353432547	7.80167551419709	7.77243250724579
7.66783864324044	7.82641818762227	7.87912046084744	7.68254632578386	7.66934444264466	7.71739583762482	7.89418314851235	7.87838273142521	7.79037813980609	7.79959963507442	7.59117363324437	7.62280617473021	7.79222293251075	7.69656837957654	7.81352298268585	7.77251941183033	7.63433898870839	7.60716054387687	7.8298424961628	7.65010195365656	7.85127035537157	7.70157574693408	7.74919399104652	7.75870817984119	7.81310037437937	7.66070358527537	7.67782112592638	7.76897832263057	7.80868282751757	7.71712754044659	7.71486892153144	7.81689948903416	7.75848222412331	7.73974899604763	7.69195912618442	7.85074990479642	7.80029654171958	7.82041328561847	7.89429295573786	7.80277046658601	7.62924183509431	7.67156111779842	7.59905553381954	7.6926421218216	7.85385706899858	7.79731491265073	7.56111027640695	7.6254974453922	7.75441904557573	7.84299575281096
7.58407826834858	7.53097200597502	7.5147221270048	7.7865045050705	7.52390880882233	7.63744123180059	7.5795516325264	7.56562283471376	7.66195300016966	7.53104424985603	7.75304600034193	7.48577301164827	7.44939037270557	7.58774385428117	7.46602883293917	7.5239581515299	7.6791499764299	7.50885069370502	7.54664361550592	7.60484011415	7.63356138002157	7.65370779363514	7.6654851357399	7.53916310828898	7.69371130917219	7.52667410419038	7.71171903793005	7.73489453761048	7.62293896456972	7.58014473009122	7.67437583645864	7.47206017866687	7.58081118101842	7.57669366351902	7.64356614459299	7.4992740921082	7.50081707688456	7.80284753002935	7.41336105071255	7.47190881355526	7.78128886004038	7.50888407789377	7.60207327519821	7.74371222584943	7.64880461826229	7.63344520504259	7.58790954830809	7.6515167473927	7.79693311954174	7.53792218184563
7.43647355887842	7.56652673536676	7.5473362697005	7.48944169831432	7.34885868024918	7.69246615513527	7.61833984766536	7.48506007176628	7.62608036880525	7.51567463660406	7.52146029478774	7.63494928781965	7.46893124859203	7.64046202777019	7.5907762298988	7.4812551887942	7.57256330314605	7.41935877203915	7.55803626502975	7.55383872309789	7.59216506261581	7.45781201329261	7.64874782878933	7.43088773706823	7.42845361098349	7.33260549252897	7.47846266263821	7.55534023954909	7.35853631323997	7.57284369264393	7.58377326988198	7.51242798524846	7.48296774390329	7.43807204369784	7.3645807505837	7.34639178463133	7.4490622835762	7.44126239254988	7.53259431152748	7.55910013652385	7.56688421518031	7.4533265816673	7.44310280916821	7.31469155127051	7.42035865154012	7.34271124387714	7.56510295818919	7.49844187778126	7.48068021283045	7.41820674699432
7.51237767426046	7.30961874974887	7.38126738048653	7.40928303662482	7.48516559055351	7.38915294838215	7.24512713745376	7.33434088082584	7.3767598625366	7.37153061244338	7.40253095779802	7.29919867185518	7.48952533137923	7.32231139225363	7.30654516037859	7.38053611794858	7.53275536078006	7.25289943285382	7.27607078322254	7.23767217202916	7.22842507532143	7.26448381149648	7.24317179716352	7.40888497161309	7.53951637529053	7.2205153864171	7.42783150482828	7.47170744070718	7.30092483652632	7.33853535979119	7.24949568357001	7.29064204947548	7.34487524785063	7.32701161156112	7.29568419096294	7.22739522250755	7.45400174428147	7.3103961408226	7.35749435707697	7.21564558465067	7.4765164539864	7.39722575444573	7.45038501368887	7.46514816963652	7.39443055261845	7.21742428910203	7.55046586061329	7.30686502563239	7.24248936035894	7.5729733426634
7.27254851822575	7.14599127337472	7.14020720962983	7.23130555772852	7.29773932756803	7.16843239730585	7.22570828957748	7.21611129556858	7.07470663639622	7.18421638267486	7.07325394356789	7.3746378667466	7.35689824877768	7.11106662482678	7.17216931091593	7.30629142513318	6.98893502437125	7.18865226031793	7.09174071035696	7.28247383637422	7.36870741850322	7.15668659912058	7.09749130453609	7.2696768301338	7.06026040875981	7.30108122928706	7.06812798104275	7.25406396282681	7.28638909330935	7.15992768232814	7.20354898134377	7.33073077204289	7.20011683430715	7.03287313067629	7.26779942658007	7.12570189423363	7.16683879638893	7.04679605065752	7.12275877070556	7.22169681919577	7.24710212685938	7.19717486523388	7.0824934639704	7.33995766951081	7.20464059904593	7.00077779265714	7.07073816125995	7.31679787741254	7.08296216356279	7.12312681527052
6.83645126090493	6.97925465548755	6.98458946706237	6.86844998097244	6.85375966154433	7.04815336319159	7.03740446038784	7.00960671862976	7.04750399850616	7.08981933533244	6.90299263975964	7.03028372808405	7.13255050900418	6.84622538777154	7.19036247556198	7.02471688592198	7.03128546065062	7.00115881816674	7.19082281040298	7.06053941490084	7.02032115711466	7.05874492281507	7.13602607060353	7.0733579584655	6.97163948580643	6.97677943769954	7.00250669587913	7.04778843208255	7.05233490144199	7.19363031194283	6.94906014310602	6.9694679592364	7.04545675154476	6.96539748129394	7.00492114066919	7.19639256154035	6.89811593062808	7.03870830335621	6.97432740543203	6.96915379894677	6.9868652019393	7.06267905045171	7.16905242056187	7.1076132250439	6.98872348677964	7.17629131564822	7.06988171046986	6.92176028021972	7.21397086224708	6.92453901635617
6.7631765608857	6.92143340734906	6.73897171373513	6.76137130786467	6.89749336298466	6.7889248554084	6.77507813783509	6.71017307352053	6.78765517922093	6.93976807872279	6.83986658593899	6.70174886178385	6.84933322755658	6.80232107027183	6.74474671698857	6.97979842392342	6.80925110951509	6.72156021485256	6.9815340566958	6.65312425969514	6.76743873209317	6.74170432508162	6.78291463933414	6.76236941850151	6.73815925479774	6.87138025543409	6.70717836253124	6.70275572604872	6.70707531433421	6.94326633922802	6.84719907161098	6.76283634526851	6.83193657916843	6.79733086828017	6.97206849130498	6.87935531858792	6.89766071347861	6.80002861918459	6.75719097074426	6.6947820482968	6.89760819440364	6.82047558421481	6.90849067706952	6.80019043719161	6.82403232341166	6.7873470714082	6.76432259870369	6.7862852674433	6.95794818073412	7.05825966144451
6.54744873777405	6.77065165355195	6.55288154875148	6.75103054770767	6.64612580635534	6.74407512154438	6.72238855534533	6.70320669988467	6.69580540515163	6.51309445717333	6.77632535762439	6.76136372334773	6.51260310775171	6.50112672408149	6.57017372306114	6.84736080808472	6.77393528175579	6.62405641206801	6.80125206094874	6.58706410371457	6.63933508013757	6.48615652209637	6.63243631636347	6.64512147277488	6.79867518666986	6.44523562139663	6.7729888465725	6.52816675251594	6.6258314886725	6.80673689812118	6.79598991687927	6.62660216325549	6.66274060005251	6.52732649463433	6.70101752289756	6.66132025965759	6.69706280348304	6.79445469731367	6.64176363427564	6.76070560167831	6.44216570481126	6.63886964053874	6.6934936146133	6.46161899711054	6.75402277880039	6.71883403841098	6.6891855518755	6.63051842750102	6.55481831455608	6.67675276350377
6.53751273072794	6.38701028193822	6.3440024542941	6.48392303625612	6.45965111828137	6.31146751146497	6.52492905781739	6.42362172976499	6.37906355948712	6.53418166102038	6.44022012737453	6.67159895327115	6.56362424445047	6.33645957325725	6.26109122817217	6.50704190362794	6.4607080347716	6.61727498627141	6.58360002097629	6.47064827301312	6.40463478205637	6.33079221815435	6.4188944691183	6.36315530561363	6.38163173479217	6.33609803738988	6.55431123488665	6.58618267850948	6.58189946432606	6.56521397563829	6.35013398224216	6.61518201395485	6.45037687809112	6.62850127136906	6.35916840514307	6.54091601551513	6.38628474784681	6.46935760159876	6.57069996472844	6.3810754694897	6.36278849870088	6.45814441026758	6.38218482110761	6.551243359839	6.36112366399177	6.36769023183702	6.33672979537296	6.5890533200768	6.39803995429209	6.42442812940325
6.18078512209744	6.26609670049664	6.31898239362379	6.21786469305543	6.32071913762912	6.23180832299349	6.34162352339744	6.21477746494661	6.16690508218463	6.15883583475741	6.14628899525981	6.23330355350928	6.11459488735039	6.32758572827546	6.21029422445885	6.13406450082374	6.41349972448422	6.46932920381907	6.36632075915342	6.31385999456465	6.35538735353135	6.115779577886	6.44287469651984	6.31389432579428	6.30586303171772	6.17802754918072	6.29421948561557	6.26161957500437	6.34583324447527	6.25281303196998	6.38050593193328	6.13630670348812	6.44604271957369	6.30076254056828	6.14417560989319	6.27628321692677	6.19670301143785	6.29182991729519	6.20319394622248	6.09668933558714	6.31016258167661	6.12342495178738	6.09155235325884	6.1472127768176	6.22493057362486	6.16993367949861	6.26225135737391	6.12636177849877	6.090701103519	6.23168497783143
5.77533591645037	6.03332546066379	6.00352007530261	6.00265774759425	6.05633320925222	5.87057473464831	6.08590580656573	5.9615723037817	5.98201935002036	5.90519132094636	6.03050956572248	6.11924026350438	5.7945151411024	6.17589570426836	5.9586353734605	6.13067742453022	5.76502133069771	6.16371748804528	5.92131073393198	5.94504881595311	6.00649075407249	5.85700159617279	5.95512324433628	6.16553969404628	6.13907546129913	6.08328216369084	5.98126567448205	6.11665501045697	6.13680984280782	5.89039385362705	5.86716706177236	6.06262144546582	5.9599878892919	6.01401047092865	6.06061382167726	5.92075324574331	5.96337292109619	5.86795628553474	6.08837132397228	5.97779380010071	5.93358520411035	6.10479284219015	6.0221336899916	6.09036454282731	6.04528117313595	6.16913336526263	5.96155796661135	5.87364872454986	6.21992521016848	6.00959166071785
5.80184980474997	5.59690040925457	5.61352953347989	5.92552558574589	5.90907529197558	5.76118417980728	5.68695120132337	5.89348615535724	5.43718624919848	5.51051854017684	5.86385701282064	5.71704010024803	5.67365439561027	5.90706493843252	5.53174452129273	5.64675916832429	5.72811544847043	5.71721891540927	5.69796593570917	5.8405611472207	5.62349827541152	5.72017065939524	5.67286585875833	5.97429485728826	5.50618442313172	5.92862240695444	5.59448610538987	5.93902099338149	5.85482364687186	5.86044854067271	5.61107175671726	5.59569570093912	5.65694964005689	5.70886980664116	5.52052343748136	5.57415072871589	5.58609017054889	5.86261852864907	5.75227864170884	5.67414045027451	5.81836453544395	5.82449710266484	5.64032702156808	5.83608166929697	5.80253538169383	5.76074779215167	5.89479116933009	5.9406951853379	5.82640607587069	5.64170933936562
5.56845451550204	5.52306979496525	5.30860766209319	5.59246425406803	5.76103177828107	5.08108573428482	5.17445626783315	5.2999729777729	5.74514884189428	5.33356137338702	5.60719969762967	5.42001303372488	5.60706112897631	5.25761532922901	5.58504199665632	5.55344999960678	5.34682776708896	5.6821090653792	5.45463678665297	5.48816433223708	5.31540553444246	5.6733925175637	5.42947239562222	5.62934768994739	5.52518006856687	5.67053625830328	5.54632946871224	5.70635141354582	5.56657111976378	5.21256088766859	5.53016439778493	5.36097798107436	5.36647710853136	5.70592770430518	5.5800204663935	5.60707233642983	5.58424345978026	5.30327788924551	5.39884268424716	5.58056404099649	5.54269139751432	5.77581968369891	5.38037608817791	5.60737722864753	5.58177481798956	5.12227318844368	5.30176290251095	5.59374445977103	5.73053224025594	5.52053465433964
4.20360570190678	3.84087048921492	4.05442552742668	4.9011845788629	5.21269290950593	3.85655796552413	4.68336266031749	5.2926670480584	5.30893637117188	4.61062180437549	5.23164320511648	5.28792826449102	4.88653932826478	2.99353264672679	4.17576846633663	5.12097087041888	4.44881297585694	5.22250867843735	4.73947939450958	5.11178423487737	4.63554189558513	4.8895034470447	4.72500314356977	5.23573967465635	5.37474090939478	3.61333872913878	4.5270463767255	4.36011315059476	5.14797752136839	5.12612178697017	4.24702567316991	4.71894262172521	4.65229286925699	4.48057637234112	3.73340502564141	5.09811251590233	4.50125615121611	5.16981643874002	4.79015315894734	4.83380104261761	3.77727417001443	4.35211207936681	4.18869388467652	3.95078469305599	4.6957829788065	5.24576969380175	4.75924400485225	3.50405547753733	4.97740275074363	4.72327375793643
3.2676850985673	1.79077774909434	4.57271243684477	4.06011600668057	3.01538563740667	2.22153988107289	2.97024594639269	4.14505110771703	4.15152941033418	2.07510723216131	3.14738043015144	3.50923302924011	1.0699819254059	3.54020073159459	3.54478252151491	1.12346986785659	1.99709152942525	1.588958546475	4.08419443901986	3.69676286510054	2.14299263049739	4.39390318134523	4.23391919917264	4.05638893070485	3.14510815036445	1.23188223201715	2.92564915842275	2.68450406944458	0.565855956217189	4.52816409816765	3.38812727186274	3.70267266150597	3.2276652077201	1.94002028985678	2.0219741607991	1.95334216694761	3.20922185298764	3.70799930060265	0.739494813267241	3.40810563375742	1.94125177674839	1.67818575073967	0.651661905931118	4.65307051752397	4.32935870918455	3.28280908908322	3.59263838917747	4.33247429709456	1.03611794554893	2.75931646553854
0.0389885999938063	0.0387247419060257	0.0389103094373295	0.171070930633959	0.0387552752334902	0.143890603790224	0.184620165722859	0.0390664921917863	0.0391648188561376	0.358486771545728	0.0392351412861776	0.360240699523202	1.78586486341688	0.0388953633076376	1.21766346275318	0.591372124189014	0.911050845068962	0.198285261511989	0.239056016966525	0.991152484103827	0.0389317225504994	2.46948243878228	0.0387213462482749	2.43598217999874	0.658013552172422	0.0392416387370934	2.1346728560677	1.95704807649122	1.26423362691891	0.0391566011139968	2.44126336458653	0.335600505039261	0.038709507575338	0.938874803185729	1.04851958683171	0.143208112273466	0.194344882472901	2.3351851816606	0.0390618832350081	0.544160123361853	1.73170670951489	1.30029594426644	0.0393321028564395	1.36211323479037	0.611215579479165	0.254651679308739	2.01282483687936	0.0394058654686088	0.0386664651933413	0.0391292462996049
0.0392516475021965	0.0389575051664037	0.0384934955288582	0.0389556766341621	0.0384177928345074	0.12642823328688	0.0388125543559611	0.0397538864039226	0.0389958589126269	0.038816155131102	0.038576766981747	0.0392282732926658	0.0383277131882755	0.0381711108318472	0.0391120717083451	0.0390204117896211	0.0389539721972394	0.0394720765624958	0.0392208365758628	0.0387472291773588	0.0389395766108528	0.038768049346746	0.0393405130114772	0.0392104099495671	0.0390216082010602	0.0387640469079429	0.0386033082435746	0.0393229772174845	0.0384278980106239	0.0382637694921944	0.0386783837769949	0.0386822024057343	0.0392955571994655	0.0393131432471568	0.0381984387148878	0.0379453012659855	0.0380732381638012	0.0381891336355197	0.0386791212498531	0.0393647018679647	0.0390008070973853	0.0394779631098557	0.0393442043458531	0.0396150468029662	0.0386206542023627	0.0386189946131358	0.0380893147730851	0.0385416846855952	0.0392608645680365	0.0383782139946504
0.0391309159849434	0.0397521865070194	0.0386571544916435	0.0396141014650734	0.0391962999524694	0.0396079992978417	0.0385779765939677	0.0383766045143495	0.0391532622577683	0.0394405834529842	0.0390617203315078	0.0383265749280648	0.0385795388897179	0.0388820940974177	0.0390749415858287	0.0390511762168827	0.0398280974420776	0.0390214878905157	0.0391928845454774	0.0393688583592143	0.0386594937087292	0.0395186792739367	0.0387674798324418	0.0385481625167757	0.0389816988067825	0.0398433393289118	0.0393807482044176	0.039502295031289	0.0384920598131449	0.0396800211480578	0.0393878450165781	0.0390534976603913	0.0386138681650273	0.0397027547474597	0.0396078218439359	0.0393186572481245	0.0392491058175162	0.0388758125437376	0.0391553832030213	0.0391492979162258	0.0391156799575375	0.0393141258735333	0.0385323481995845	0.0393369898935656	0.0384592731722983	0.0389632428795672	0.0390119045941299	0.0389692019747585	0.0385459058811676	0.0394961880918969
0.0395682498871632	0.0388596381722063	0.0388437671313437	0.0398986728284739	0.0390287627124792	0.0393147470542662	0.0383746273253738	0.0392618511381599	0.0390679254145182	0.0395869813684759	0.0390306439097553	0.0394709479824969	0.0392888838004163	0.0396185224456435	0.0397264600992902	0.0390974902770823	0.039645100743	0.0399642061390718	0.0384854002576261	0.0393072451349961	0.0400460604678027	0.0398981450343023	0.0397377905277963	0.0396757387395702	0.0390217880932009	0.0395653545998937	0.0400088331193092	0.0392821537456429	0.0392070116672559	0.0388955664051148	0.0397609917884005	0.039603656616724	0.0389612889526407	0.0391288701548898	0.0387935162708453	0.0394239960068134	0.0392937700542622	0.0386719225070818	0.0398048752896713	0.0392445493412579	0.0393137696182242	0.0392593813996394	0.0394886664117376	0.0402024235015654	0.0387709304565938	0.0393356856334439	0.038896563941276	0.0397762167602249	0.0388128520758701	0.039249436477254
0.0388874316177601	0.039703834592472	0.0397544608304294	0.0396163221667921	0.0394657972348101	0.0402314729326026	0.039923357944862	0.0396865797746869	0.0396348020458329	0.0391520989528131	0.039470049270984	0.039549372381324	0.0395114910068811	0.0390568440948023	0.0387985382440107	0.0397539114069281	0.0393015710170827	0.0393337338953961	0.0399726943791305	0.0391378283984321	0.040505113846471	0.0394551522683084	0.0393747288826895	0.0395818519357256	0.0396663652444084	0.0399261070952044	0.0393059862247798	0.0388422470638474	0.0398130486737808	0.0396165528325118	0.0401159060464844	0.0394328994958376	0.0398346183581172	0.0390632344536271	0.0393166839133634	0.038923831167613	0.0394197293511091	0.0399722047540646	0.0391620974963512	0.0391833582161407	0.0395380013743371	0.0392193402854042	0.0393636331546386	0.0394283230838383	0.0397641212912345	0.0396411641748288	0.039230916356649	0.0396633274608203	0.0389020839977905	0.0397060045664976
0.0399697323677512	0.0395835317628135	0.0396539492323988	0.0389731187089913	0.0408638363234692	0.0395789970623399	0.0404961724870993	0.0400826854720699	0.0401703702065064	0.0391009182926402	0.0397326744564785	0.0399903805236011	0.0395791743648843	0.0401080838602182	0.0392771142603003	0.0399336335691359	0.0388969358138136	0.0397614919110323	0.0397510976229117	0.0403703851675506	0.0391029901857113	0.0395778591253175	0.0396294820936937	0.0402300240762365	0.0398316252473311	0.0396910213399938	0.0398405684201859	0.0398242435177325	0.0392721532818692	0.0398243643275347	0.0389557767748348	0.039945411335814	0.0396619647403593	0.0394698445001612	0.0399714476735351	0.0399851524110437	0.0405919682824414	0.0405266595158091	0.0390131280708647	0.0399247709422759	0.0398520659207099	0.0396049443013193	0.0389960962831355	0.0393651715889907	0.0395366341546151	0.0399597146943526	0.0393560359759178	0.040038215406132	0.0399031518474549	0.0391912829588318
0.0398326581815918	0.0405053716391464	0.0403953644910249	0.0400889581396981	0.0401156515734989	0.0406596762714085	0.0403900887362145	0.0400349592458601	0.0402964058057523	0.0396849477420601	0.0399972719053261	0.0401842248121179	0.0405250191865472	0.0407598000565993	0.0404932659999443	0.0408653363782424	0.0402775219464393	0.040342204276763	0.0401386538436635	0.0396715636093943	0.0401060487772861	0.0396840647141479	0.0402746855415742	0.0401107214140655	0.0404064996608329	0.0408463967220254	0.0404355778792124	0.0408404784439701	0.0398574351731442	0.0404098199159056	0.0399356779126186	0.0404996777233078	0.0398102631725646	0.0398018279485888	0.0404752174194165	0.039929255238104	0.0400655069678295	0.0397585530634694	0.0402107513931828	0.0400662453624321	0.0399420334177565	0.0404003736703847	0.0400550373451582	0.0402065670489418	0.0392355745451042	0.0401925005071221	0.0401154822128477	0.0398347680309116	0.0404742396059268	0.0393795951032683
0.0400634592278874	0.0397287295151407	0.0400525018517931	0.0401364332601784	0.040562555512406	0.0407910898457266	0.040280656172448	0.0404260627275516	0.0402098797103075	0.0402406123243002	0.0403262094839318	0.039768411441898	0.0405066277449274	0.0397981066283987	0.0402089427854348	0.0401999065490586	0.0403783657624359	0.0404167978904781	0.0412027320806127	0.0396217042126877	0.0405330451808966	0.0401834547714071	0.0406526802488486	0.0399762344790089	0.0404757545190529	0.0406791990424779	0.0404409509776353	0.039615905587193	0.0398976920750707	0.0397013070710304	0.0403746227116141	0.0406749814641878	0.0406674728441799	0.041276155300705	0.040478055796206	0.0403296242202409	0.0402909114954931	0.039589136147928	0.0404017769480446	0.0404835307520115	0.0402912090615589	0.03948889537719	0.0396943384053731	0.0401300189296228	0.0409117741217107	0.0403094431759359	0.0411770809542087	0.0408142807314576	0.0401844883478352	0.0409089824937237
0.0406701064007921	0.0400592779776171	0.0401916745374283	0.0403046272578204	0.0409900855065372	0.0409897874734022	0.0415237045442306	0.0404936675038442	0.0398596684486996	0.0408546612591141	0.0408453372744493	0.0406797729067902	0.0399463435196719	0.0407004129545043	0.0405759107440839	0.039934808921947	0.0403229990012851	0.041104281746682	0.0407868865534934	0.0406652676094481	0.0402567513590232	0.0404159234320592	0.0402341089570609	0.0408145352087389	0.0408143121775204	0.0405107952688739	0.0405420949758645	0.041426497425414	0.0400647145597606	0.0405137740189521	0.0403008302247912	0.0407411576420022	0.0410504451954239	0.0416056126619209	0.0402412278290242	0.0397235524325712	0.0401540798774304	0.0408490065864464	0.0401730264022692	0.0406347716937399	0.0398903525067128	0.0400001353715489	0.0395697246964658	0.0404598141194358	0.0409435837874598	0.0408307908062189	0.0409653746437423	0.0406294560310255	0.0411519581027716	0.0410111789606792
0.0404223680839543	0.0406473276809346	0.0411871035504094	0.0408106900018701	0.041555051394649	0.0404863381598754	0.0404402099609138	0.0406257012560916	0.0411912376854316	0.0406131612948051	0.0402595673447539	0.0414010308656348	0.0414429702353878	0.0406560008782464	0.0402363017579992	0.0411605180117563	0.0410541828772545	0.0399401091437635	0.0409073291075431	0.0412606520807209	0.0414954364848357	0.0409922228205063	0.0403976869194585	0.040817054396747	0.0415057591063387	0.0408018750574305	0.0403108666180238	0.0404217001390612	0.0406793698029436	0.0404768155727654	0.0401578752365865	0.0415697022220235	0.0410578001588043	0.0402615267372	0.0413986282841437	0.0414931811354197	0.0410191292119913	0.0405501933543556	0.0407124572827278	0.0415407549230686	0.041060951944671	0.0412601347949188	0.0417363723738613	0.0412535087936524	0.0408633042131221	0.0416299280152056	0.0412997063348443	0.0401575422283455	0.0413918840319887	0.0413603760577813
0.0411609844183696	0.0404679429575771	0.0418829384048673	0.0412557731483443	0.0408873470162246	0.0413710817208599	0.0417819648694489	0.0414379121416238	0.0405551397266976	0.0413038870771859	0.0411367793240894	0.0403273204223036	0.0405798250347297	0.04168165847801	0.0412101536490282	0.0402040455768097	0.0412549168539617	0.0419681176782525	0.0413759022060389	0.0418442479601571	0.0415832889172156	0.0413290795832211	0.0416301624941184	0.0408140075191169	0.0415049672520641	0.0400674822192472	0.0412264496462434	0.0413867780314091	0.0412829215754139	0.0413528196627596	0.0416468627054464	0.04168731273786	0.0414750579478775	0.0413720917436959	0.0417665224374844	0.0414297084768017	0.0409363243700595	0.0418717689478096	0.0403771685350331	0.0415000400795592	0.0412472106064988	0.0417917156625884	0.0420980244135909	0.0412578813986134	0.0407000082824263	0.041325167197053	0.0409535891696688	0.041393225310075	0.0404955128744526	0.0412741903629261
0.041696124616274	0.0407685592451655	0.0407669681031621	0.0410985293827592	0.0407565301530861	0.0413833505940375	0.0415229966568578	0.0410980967133571	0.0411532993140678	0.0421729965828191	0.0423956594856459	0.0410967154836008	0.0413556144797135	0.0422543594445396	0.0416395349966462	0.0412374333517236	0.0407704544128814	0.0418954083437913	0.0412719404799972	0.0406980370905462	0.0419800175065443	0.0418526922530405	0.0411354901263226	0.0420690483045681	0.0413120358301204	0.041889205242738	0.0418487925330483	0.0411072111933975	0.042204876098727	0.0418263786305265	0.0419651225335127	0.0418971323395165	0.0408807266408915	0.0414839863761995	0.0406217541548196	0.0412332000382279	0.0414483432856851	0.0417891693567389	0.0408868393709048	0.0416767673265094	0.041258259055908	0.0424379223633947	0.0416443313769518	0.0414337258114461	0.0419304215554176	0.0416771642478367	0.0423469699340043	0.0414676647515599	0.0408088657011	0.0413908803936682
0.0416925585109451	0.0416085334633331	0.041419308647055	0.0415404830003267	0.0425230609522184	0.0414427381781276	0.0414427718940179	0.0425884782957341	0.0419725194522674	0.0419193942682553	0.0415463105298657	0.0410107121655619	0.0415314806669829	0.0411700383342749	0.042208016188539	0.0417343533779124	0.0417810739081418	0.0418666221024988	0.041617345268246	0.0417376709515061	0.0412598022278514	0.0418158015253187	0.0419818614374402	0.041144072937502	0.0410927582138287	0.041652197465369	0.0415816145187214	0.0416965580918368	0.0416128388150279	0.0420279429522651	0.0421872117494556	0.0423127392331299	0.0416220334504402	0.0415601294807217	0.0423268671628137	0.0418042031989347	0.0420783874026174	0.0412848899240864	0.0419305173726071	0.0424930679931643	0.0415087237945445	0.0419980823121739	0.0413307543789682	0.0415154184812304	0.0411720108423967	0.0418678491593369	0.0423523547313141	0.0409424765928542	0.0411020620838246	0.0422201647146794
0.0417632115216501	0.0416644402275223	0.0425159762525413	0.0414549711278225	0.042389636701681	0.0418548965743988	0.0418381164898269	0.0418142983310972	0.0424142557890542	0.0420764669252367	0.0420156842964386	0.0425651930565192	0.0418897444507876	0.0429460696775454	0.0422179920654608	0.041586855237742	0.0423348054371527	0.0415784463584919	0.0413112091010738	0.0416285532201992	0.0424119448958431	0.0420381024904329	0.0419707717482318	0.0425746592494057	0.0422921111729625	0.0414533709609282	0.0415025612662371	0.0417253912880584	0.0417588886249323	0.0427878956012285	0.0424398514118048	0.0426023696723083	0.0412687491447657	0.0424734221690355	0.0422505704003531	0.0426431280065284	0.0417895616785059	0.041276609624836	0.0420841402448995	0.042521374501207	0.0420033378857644	0.0425775086308114	0.0421801160356056	0.0419295432341248	0.0424489192779532	0.0418277628704387	0.0419311012532577	0.0417414026507349	0.0419848652756333	0.0414974554148165
0.0429632694731299	0.0428928457129359	0.0417648882529726	0.0425497699794022	0.0425307365803148	0.0424200219271121	0.0431001883443994	0.0429399886351069	0.0420724581872874	0.0423969897175164	0.0426664252579772	0.0432456584727299	0.0422548002871284	0.0431385069269611	0.0423106450542618	0.0428058429111186	0.0425477480680748	0.0429738706730756	0.0428637282313447	0.0420272187082412	0.0420479762612421	0.0430300773138765	0.0424449879550315	0.0427100798700202	0.0423991053702516	0.0421272415124441	0.0422719047843986	0.0420091006999252	0.0432915611898832	0.042070666245847	0.0422704248415241	0.0430543297872487	0.0419020202181911	0.042089184177688	0.0430916704171796	0.0427306939449603	0.0429302599544565	0.0421835009554924	0.0433294910393897	0.0419635199059122	0.0424124929386458	0.042404447351199	0.0427318546789293	0.0422613410979727	0.0423660136865907	0.0418561355863605	0.0424294338361072	0.0431136028232311	0.0415428289208564	0.0430918480574927
0.042528960607987	0.0426508865936248	0.0432714874540695	0.0424349001345147	0.0419106129802911	0.0429147057589257	0.0423547812313454	0.0424564888890197	0.041895904982264	0.0422695608558677	0.0424830505002956	0.0418675725755978	0.0433716714371606	0.0426505957264005	0.0427751713622454	0.042461797157659	0.0429510882300929	0.0429242226949473	0.0422546180290542	0.0418403376676156	0.0422690078511129	0.0433800828840275	0.0423792741051044	0.0422523278073299	0.0436666042988259	0.0418689706749058	0.0431472315737094	0.0422621898604905	0.0422057246152239	0.0429706600368244	0.043120633534517	0.0426322031605196	0.0429428573207238	0.04322414223675	0.0421647543006915	0.0428920523788869	0.0425420773900151	0.0417692569594822	0.0425633884921607	0.0426568999446378	0.043166273279411	0.0428826967315079	0.0434815845361055	0.0433207022186046	0.0422586800244268	0.0425124260787174	0.0425186547809387	0.043145909115708	0.0427568701345159	0.0421332077646787
0.0422848313419729	0.0423942615306707	0.0427714789457792	0.042744479973033	0.0426107646572013	0.042937709889124	0.0430238584128515	0.0436557373527596	0.042874952806414	0.0439105406484037	0.0439245454449901	0.0434655890948403	0.0423458574069055	0.0431349828722259	0.0438799784150622	0.0420858971150214	0.0428956227054532	0.0432921309845643	0.0425281276359624	0.0432001759913238	0.0437961698352849	0.0439214954902033	0.042902035356856	0.042162199435734	0.0427862992582146	0.0425806418343655	0.0430410627812396	0.0430644320327836	0.0433230543016025	0.0425829481722435	0.0428834825451636	0.0427582390616168	0.0435870017689242	0.0435232841975579	0.0438433073309425	0.0427130800864644	0.0432444458802701	0.0422257578769728	0.0433714479343656	0.0433244161954015	0.0425895680362183	0.0428470462908011	0.0430200705585553	0.0431860761999719	0.0428951545618705	0.0430958469857209	0.0436683602267785	0.0433003166086089	0.0437738122353703	0.0426599349738321
0.043190071320135	0.0437353809362364	0.0437086604476126	0.0436349157500509	0.0431574546373459	0.0426001535675454	0.0435254932316925	0.0431712014318137	0.0440803497478721	0.0431935753638287	0.043581903102951	0.0433816551239425	0.0439369952334103	0.0425437417058301	0.0434661995224114	0.0436121419364504	0.0432759866620522	0.0430361713585551	0.0433341167459081	0.0437380451334612	0.0431640725979918	0.0430493146125779	0.0438771744956159	0.0432570677974846	0.0429357317541721	0.0433189976565585	0.0439256739049835	0.0431379365996784	0.0434154798980224	0.0428161665293089	0.0431898534011989	0.0440893551565329	0.0429276600410179	0.0433399298592669	0.0436993525952771	0.0425934305730117	0.0429944611019898	0.043958934891239	0.043910433323202	0.0429344163968125	0.0434620102274295	0.0426489342254684	0.0430745540237669	0.0427498515371388	0.0424878332700616	0.0436847062918109	0.043648297136108	0.0431018191214508	0.0432387500808779	0.0433471491841474
0.043790221108174	0.0439211049132209	0.0427594128431617	0.0439771811506264	0.0438815767272592	0.0434463291032202	0.0440247783040154	0.044164224519683	0.043610771737336	0.0429336315730474	0.0437664752193326	0.0432398601783761	0.0429640630314599	0.0442274462693634	0.043513545266347	0.0434975396542421	0.0438866702471231	0.0440567799208643	0.0431590234566702	0.0435169175747186	0.0433855073307887	0.0435282134791261	0.0438694529253521	0.0429162527853702	0.044249943651864	0.0438705969970245	0.0432129852409506	0.0435023376120201	0.0443168154154167	0.0431958037727193	0.0436324742461777	0.0437328316875195	0.042720789905791	0.0441162908769075	0.0430674298330936	0.0431736635181904	0.0439472013915439	0.0432081214480529	0.0438215314247352	0.0431321477010096	0.0434719689015298	0.0431110130216822	0.0430672911229067	0.0441256556715929	0.042879653773572	0.0432117446558931	0.043337857920491	0.0433993035775642	0.0444009694931186	0.0436708056172938
0.0437575814938155	0.0433508959870447	0.0430636852045957	0.0432914767805666	0.0435856204240872	0.0444121372231241	0.0434428708413879	0.0431182506749695	0.0436999768787555	0.0441192809610305	0.0440199086220523	0.0439190727600875	0.044038676824086	0.0438391882691946	0.0443177762496603	0.0441813321008608	0.044182900626881	0.0438388015759798	0.044795474291194	0.0437257104861375	0.0440407108114697	0.043706843518314	0.043285186566878	0.0437502714835079	0.0442452369916843	0.0438280677475243	0.0445932181903803	0.0432745082986782	0.0441665387114358	0.0432406814004866	0.0434675134850375	0.0432867165548423	0.0436459949767184	0.0447897777966946	0.0440882249388704	0.0432618135965193	0.0435561651997205	0.0438461785357753	0.0442747434059592	0.0444010606343169	0.0436432665554148	0.0441702337881682	0.0440319452520708	0.0436220756028265	0.0436101521327926	0.0433852147351628	0.0440302186119296	0.043926671232243	0.0439755238661758	0.0438614429643366
0.0435596900298727	0.044256453833133	0.0438277204664799	0.0444819264878098	0.0448141500494515	0.0443573923122559	0.0450011267254147	0.0445258784643162	0.0442670677336633	0.0443268139499816	0.0438958935972628	0.0442652756846495	0.0438800949752089	0.0438589485139422	0.0437005890011038	0.0443710421112918	0.0448064724581893	0.0444312849886381	0.0440047569880579	0.0447349821685489	0.0444175002212877	0.0438679530604632	0.0440213447223935	0.0444931105794651	0.0441503827901777	0.0439633267701228	0.0447959468326161	0.0439874455864714	0.044104225901894	0.0440064253943063	0.0442903014087457	0.0432178788434501	0.0436527199661778	0.0438352044156026	0.0444308435330656	0.0440831943864387	0.0444556564851189	0.0441134791437715	0.04389487693484	0.0442593971102685	0.0445029879530028	0.0441591612298307	0.0441870106198287	0.0436686587065293	0.0440394670535325	0.0447897517245428	0.0442023266865212	0.0432674807292225	0.0439469224953757	0.0439761366529147
0.0443949436432005	0.0439679150901899	0.0444172769677267	0.0441417977120029	0.0439358723105737	0.0449366379534954	0.0451735497040542	0.0442766778262019	0.0440839237126879	0.0442081846180562	0.0439560604565945	0.0454986949227488	0.044310510126946	0.0441680617464777	0.0445451263740974	0.0441606115455024	0.0443049342602449	0.0439904717101307	0.0448218616089642	0.0446974453859239	0.045062390712945	0.0450944864853948	0.0445059176157011	0.0443351750021394	0.0441661716735849	0.0444488066824928	0.0442312092809529	0.0448807227710334	0.0448316419470488	0.0455099979458219	0.0447311377659535	0.0449407839888629	0.0449759737646339	0.0443478343055468	0.0445335700644104	0.0443066454415383	0.0451542605773197	0.0445034296970291	0.045006561680485	0.0444763996141528	0.0437677350325567	0.0446002793235149	0.0439189941157259	0.0453960058437499	0.0443215569517394	0.044782207469735	0.0450202331259582	0.0441722849719819	0.0453235989220591	0.0443173223966145
0.0450361579648413	0.0449001423404969	0.0440015945003458	0.0446082909084054	0.0455298168738504	0.0451440238471997	0.0443562559635234	0.0449315932239505	0.0445182955684623	0.0449487274184311	0.0440352956195251	0.0449601943154973	0.0441912997717603	0.0454412753894965	0.0451657934665847	0.0447470008189973	0.0456368917645103	0.0451581575519553	0.0442827997201391	0.0453318824854776	0.0444759732977414	0.0454995219214879	0.0453862312776957	0.04568422476171	0.0443576071214211	0.0443201405951516	0.0457462880836659	0.0457579006588181	0.0450474574744165	0.0454937382514291	0.0453299528893088	0.0443322421084462	0.0444355065597899	0.0449794556626171	0.0449347338645033	0.0448438825874362	0.0440845760123049	0.0453385364436931	0.0452504242563931	0.0447274986413951	0.0453572164219835	0.0448607385883608	0.0449800434929094	0.0457868356846167	0.044208517925971	0.0448662880656812	0.0448046444129838	0.0447110765825698	0.0443300954537604	0.0450485574632285
