# Supplementary material for: The Neural and Computational Architecture of Feedback Dynamics in Mouse Cortex during Stimulus Report
Source: eNeuro. 2024 Sep 24;11(9):ENEURO.0191-24.2024. doi: 10.1523/ENEURO.0191-24.2024 (PMC11444237; doi:10.1523/ENEURO.0191-24.2024)
Supplement: Extended Data 1 — The file code.zip includes all code used to generate the figures and perform the analyses presented in this manuscript. The folder "./ephys analysis/" contains code and instructions concerning experimental data and Figure 1. The files "Figure2CDE.m", "Figure3AB.m" and "Figure3C.m" simulate the model in the nominal setup, and generate the corresponding figures. The file "Morphing.m" allows changing the connectivity strengths with respect to the nominal setup, and plotting the resulting trajectories. The folder "./Figure4/" contains instructions, code and data concerning Figure 4. Download Extended Data 1, ZIP file. [file eneuro-11-ENEURO.0191-24.2024-s003.zip › code/Figure4/globalfeedback/v1Int_a0.075.dat]

0.301601546167221	0.299531235820453	0.302137095282073	0.300385062385156	0.301294408251202	0.29850194427953	0.300320757673235	0.301634968913209	0.299206350320759	0.301685487932811	0.300504985561688	0.30252863170586	0.301646267055375	0.301252544147657	0.299942009180637	0.302197330389159	0.299430934342429	0.299470384032219	0.301410014525554	0.29936097731975	0.30169426591657	0.299575987735484	0.30279086777724	0.300259129035805	0.30261961274408	0.298969832391186	0.302893826242706	0.300591404252517	0.299565898241478	0.301243963574154	0.300924332846915	0.299455733780505	0.301102639481191	0.301683394411199	0.302402795885763	0.299831449496356	0.299889327287685	0.299973079103801	0.301540120940093	0.301888960846537	0.299174766741322	0.300997686767274	0.302042084663229	0.301120055383009	0.300418063173778	0.301227630944086	0.298924608463409	0.299298639142808	0.301658094746606	0.302102903385571
0.312024474910101	0.309437379911416	0.311842158019095	0.307864301713666	0.311427355628147	0.312437610368697	0.310457994947186	0.310103439698427	0.307546347339454	0.310715127524322	0.309530917376223	0.310202158523388	0.309404886979137	0.310292812498673	0.308357211893645	0.308938494771181	0.310011906036501	0.310972768878029	0.309581385900725	0.308578192597582	0.308905415182582	0.309796831455358	0.312402981135488	0.309216088003396	0.310553410285619	0.308610414803169	0.312742523200244	0.309007252519176	0.307669950459267	0.309188702192622	0.310791911276105	0.312486791082849	0.307348844899435	0.308467781884242	0.310527296898111	0.307782418823822	0.309283838978356	0.309761737024437	0.310663184547399	0.311283687070802	0.308771767150326	0.309994862145396	0.309391171250844	0.31044413600516	0.313107337818817	0.311948206797007	0.308443365324381	0.310798973531192	0.308826625473233	0.311069109277687
0.320192804056177	0.319968115429454	0.318297706636937	0.32057627746288	0.322025622452924	0.321474824125014	0.318905207558008	0.319707992770701	0.32219492280308	0.319561410584988	0.320160295993184	0.32048893942642	0.320420961035541	0.318790247097562	0.319360454253302	0.320722296831723	0.321797480143634	0.322432978209133	0.318762175963854	0.32261105480939	0.319581124100322	0.321290040648126	0.32000735641516	0.323465140610126	0.321244197242662	0.320496676315429	0.321301676366005	0.319112164979126	0.317016995557478	0.320645873858294	0.319652420859035	0.319172850219569	0.322489327727702	0.32187340667634	0.320245568942078	0.318341777451155	0.319628279473692	0.321726065111111	0.318279949314341	0.319013919222764	0.318405663800626	0.319599345301164	0.322724877456073	0.320672986969412	0.321340194994303	0.319181079523253	0.322860657158439	0.320455427921873	0.320385055425653	0.323065223271627
0.331056031547802	0.331266021401018	0.333854592460954	0.334118384390687	0.334977291439653	0.330992580846742	0.328231717080894	0.332947514484576	0.329870948051775	0.330694683988819	0.331644234859297	0.330675986562949	0.330201252846085	0.329718962556913	0.333813752041788	0.332874384816255	0.333151603660376	0.332429639187379	0.330183895399461	0.330760000335116	0.330575341086621	0.330276316264728	0.331023723607792	0.333144296317149	0.331126587515619	0.329836652041797	0.329567946388684	0.328431072227877	0.331646616622654	0.329546748110791	0.32908800939275	0.332010325358251	0.329661924377362	0.33477589617095	0.331988095941031	0.331403342597192	0.332573724968263	0.331158265044471	0.332406348403598	0.3316521710052	0.331548289569329	0.329254624551018	0.332548499815851	0.331869446663585	0.32997794220991	0.330922901108738	0.330943312487357	0.331498947356346	0.332455582421929	0.329157191976775
0.343729736706113	0.343504693774067	0.344308172094016	0.347810349994258	0.347448034127561	0.34613912716505	0.346389607816479	0.343194200876124	0.342802566196065	0.340576795131249	0.341904748543326	0.342641895976378	0.340304274917485	0.345524736659338	0.346015734412781	0.346964495145632	0.342983808367781	0.342212879488609	0.34251279267452	0.344299490712871	0.343514636467464	0.344246324665713	0.343323607533611	0.345841130569404	0.346046305963615	0.345452625013758	0.345719324271052	0.341565053950372	0.343524975917471	0.344728800308228	0.344017779426121	0.344123094223983	0.344793080072948	0.342756112332014	0.342046696304767	0.34167901942455	0.345628150037374	0.346453825462537	0.341218662166194	0.345498353353083	0.343488025851349	0.343634481179998	0.344574502860417	0.343712063527925	0.343221872589543	0.344354848994794	0.346583420338435	0.341427135474808	0.343474513812642	0.346317588937524
0.362060596565234	0.357028779625404	0.360769982886468	0.358908638290968	0.359182438235714	0.361590915972966	0.358522356708448	0.35868536726766	0.35675795391567	0.357571956651517	0.357548228511243	0.360586454830267	0.357118716861102	0.35835217720272	0.356556201477907	0.360414172559359	0.357773046275824	0.359104522873519	0.358968819370202	0.359859297469045	0.358253103404793	0.355744019732314	0.358259637888808	0.358524465045193	0.356659759545261	0.362389329090205	0.358673858243665	0.357927582187656	0.354566477060894	0.355985934740231	0.355806821616678	0.354934866156737	0.359062683724048	0.359896976634289	0.356717850520903	0.361213285942243	0.363356757849487	0.357571842574887	0.356180906716087	0.35610506378152	0.358097904399072	0.361182175847211	0.359736918658961	0.360984380506503	0.355644331791965	0.360251656208869	0.35926485211238	0.357490981186035	0.356333141568617	0.355817380671089
0.374700369707928	0.373156993151767	0.37488837646176	0.376034046468415	0.374893819174437	0.371999450241889	0.376263565616005	0.375333940017195	0.373644804459174	0.374296288186747	0.374263190399477	0.375460807874254	0.372737529682614	0.372121481846692	0.373995923524066	0.374712485133704	0.377229080631183	0.37379160921065	0.374854877506785	0.377827555023317	0.372266967488005	0.37727985025663	0.377300989270528	0.371073997742263	0.372387988032099	0.374407619993006	0.374567107687111	0.374963684627179	0.374449620844985	0.370465823761862	0.374721050954357	0.378698703006071	0.373808312094099	0.377108420263972	0.37406293508582	0.372094248385008	0.374224320693786	0.371221735671517	0.374169612129812	0.374169277432489	0.372934856901886	0.376123885253447	0.371799013398449	0.372678096667162	0.375020377887673	0.370713968015199	0.376251764684129	0.374224597800267	0.37261789131646	0.378377923611946
0.388272401816271	0.396212752467687	0.394948375869761	0.394377078733664	0.393693011052015	0.389564520527575	0.394465559649229	0.39094812217498	0.391363388852339	0.393765875807171	0.39072755077125	0.38904674807419	0.394393494922453	0.394345386169898	0.389405785871387	0.394195015809433	0.393876101840545	0.393590585839322	0.394098557303916	0.392387334113677	0.39145855167538	0.395220006901796	0.388968119062509	0.39482676635179	0.39077540167895	0.393567331384913	0.392249994711306	0.392552606346389	0.388199612371404	0.392421506115279	0.394401723607863	0.391157032127754	0.394863997938323	0.395081586379344	0.390690227843567	0.392951825002604	0.392610043510806	0.393900654443522	0.38943247669182	0.392331128196772	0.393356814796456	0.389728021400536	0.395326886701485	0.392155191746263	0.395177930542407	0.394633404342996	0.388238118107864	0.390835663597801	0.393445580179271	0.392100629908797
0.417451947412557	0.410517407889559	0.41993998679422	0.41393037614545	0.412549983662019	0.413387276149706	0.412650781708667	0.415608453576931	0.413100832597245	0.412866066962032	0.416877085225537	0.413884835334907	0.4147334343941	0.411109194466096	0.411670925658676	0.41372655393781	0.415178614149234	0.41617599161629	0.414485626204943	0.408469967463686	0.416982850516358	0.416938345930899	0.414169582887435	0.417178764772558	0.415293052272208	0.416317182006507	0.415923826252514	0.413526297756292	0.413397013029102	0.414381195527131	0.416527892531927	0.417508397907376	0.411042907801104	0.414912832412485	0.412790333512582	0.415615398700841	0.409993024339639	0.41003322853202	0.414990260510133	0.414257016048148	0.417176799438724	0.413266800020642	0.412760323698509	0.4140671069458	0.408636365707295	0.411261308974079	0.410542430184731	0.40937173780329	0.414845529238101	0.414265348254213
0.438267832155934	0.432296964411705	0.436676997986235	0.442315989791042	0.44104048721786	0.439221594213263	0.435861314808184	0.442874637043288	0.437739656880488	0.442934898514498	0.439441236324535	0.437833150909542	0.444027577252834	0.432431401682005	0.439831017424434	0.438485605546901	0.43575199694518	0.440376082040283	0.439438883222962	0.434290336254627	0.443286061694953	0.436419644637533	0.433123107033523	0.434796243943717	0.435305060805314	0.43682429568899	0.437002723860333	0.433763430410926	0.443463433193095	0.44095132909077	0.445790470601702	0.436217377726887	0.441312237015195	0.43745980603527	0.433901665220969	0.434274644742634	0.43816381334515	0.437787544476529	0.441466419437338	0.439362238581785	0.44137390808336	0.437650949451784	0.439376293388254	0.440496116181392	0.43360368298878	0.439498683130706	0.432858053488309	0.442901809972579	0.436519815197183	0.439268444611204
0.461630303016072	0.46118764149011	0.465108188225416	0.463860210790677	0.470605725608482	0.468023302345415	0.457572952495097	0.464326395280324	0.461872498573567	0.467940771674517	0.4626913979472	0.467718694787255	0.461394673419712	0.462656466494302	0.464176762805958	0.465869173267185	0.463659899840771	0.462200743576097	0.466797413482588	0.470685455420091	0.464953373717531	0.466378704108973	0.470956185779006	0.469047650824393	0.466822941489534	0.459100520104483	0.461976155713141	0.461378739467976	0.466733340384454	0.465660889635799	0.463801202617904	0.464107068458752	0.462806300057794	0.462665813232964	0.465293934809134	0.464269042908793	0.464116006200597	0.469256708628716	0.459361025770001	0.462022342769989	0.468249075075936	0.467541872728455	0.464166639047139	0.460092048573366	0.468206296822489	0.467248100230899	0.465585030620844	0.464682141091448	0.463313936147949	0.46503759918432
0.49436332875407	0.49733774923408	0.499290276578852	0.495237971774953	0.493772787593456	0.490716426127826	0.499651274712049	0.495548454928413	0.496186692027484	0.489965948865625	0.495744022892744	0.494488533324897	0.497114538756797	0.493838991668186	0.493745515853623	0.495572130074544	0.493059841266084	0.496720960785508	0.488589497574097	0.49769020730992	0.495661157718653	0.491727925718323	0.491448930331365	0.498903347827545	0.495090488693038	0.491796530511076	0.497274250342149	0.489882738617041	0.49029009801128	0.494944519500313	0.495894991065855	0.493009172784285	0.4984393492889	0.492008445803255	0.495203857613023	0.497801738833958	0.491512268017019	0.496586526475183	0.496391216214986	0.493323748852699	0.49029151743836	0.491486126780428	0.498433003468868	0.491560429394123	0.49341275945031	0.499954813154483	0.490222167110215	0.493869713599863	0.490423632357057	0.490019707118466
0.529735468397269	0.527907424488037	0.538864437233484	0.534375960735542	0.520912822841003	0.529634475613795	0.520866556613507	0.538252128984011	0.529098793755333	0.533003709358171	0.525564899377655	0.529694916485951	0.537542648377174	0.522604032712669	0.531167796914198	0.524631099597381	0.527073581962471	0.533715452939842	0.522306130364231	0.533554754647467	0.529687199857115	0.527431446099631	0.536131144253028	0.529858395580631	0.528330694989887	0.526788160612937	0.532454989428105	0.532967547419797	0.526019446530051	0.535768631746264	0.526203426439962	0.535035641636812	0.536009237111002	0.528489176814626	0.522570714086761	0.533958722152772	0.526371754479344	0.520829527690532	0.524672015723132	0.529602235743141	0.531522312119851	0.530490764227775	0.522531529278885	0.534145459259446	0.529966733761634	0.527733988960365	0.53344649030152	0.528713125350429	0.529677922964106	0.522854227002974
0.574872249162632	0.566264143527507	0.574292355121772	0.569583184285182	0.564530113019618	0.565146944398689	0.568880562389815	0.57095195904065	0.569491082349953	0.5636078923496	0.568670689245354	0.564207707057797	0.570306275265091	0.567935743084984	0.562842662880715	0.564414845314804	0.575922480397916	0.565726556031812	0.56418279646336	0.564336614599203	0.574739399776284	0.562876493427273	0.56611083704334	0.575584061776641	0.568453555053035	0.567471502531741	0.56961814426294	0.562904198981105	0.556722633171281	0.562088104446228	0.565643783665207	0.566997790370937	0.56456721203665	0.564658726339818	0.567341089212474	0.572444632232663	0.561195909260905	0.564580348493086	0.577406564402956	0.569714005433509	0.560414182759495	0.567644172823218	0.565882199078031	0.574394814917094	0.578424847013298	0.577284689545209	0.564655375619603	0.570322402977015	0.574384266326044	0.571551593996326
0.613975842485442	0.608618691803016	0.609955745392011	0.619640279306667	0.606018171110191	0.601744381825182	0.61514935725089	0.612395810552795	0.603942947459188	0.612498051186759	0.613410362498942	0.602131013771426	0.618305643403043	0.617309152497154	0.606345094825923	0.620633646076033	0.617493863199609	0.613939688875537	0.608840998693351	0.616437475817391	0.609841400275971	0.617194787948949	0.606161687278612	0.615075273509289	0.601507441621314	0.613827193694257	0.618719610957129	0.603885938781107	0.608874629394756	0.61520651304634	0.609012058037365	0.601790458805975	0.617568498748984	0.611599193507279	0.60228744504336	0.60768704517164	0.602535802571754	0.618926568406515	0.610389933663677	0.618515639908873	0.604575508752449	0.610204805607562	0.610835133661242	0.615674458097013	0.616594047633531	0.615236268788282	0.613434069069519	0.610907006058355	0.619286283362105	0.607394294534377
0.67398979898109	0.658087250580067	0.653935879008161	0.658002952647207	0.661523976724029	0.652004039070189	0.670768680062352	0.666647466350094	0.659891434337483	0.666878062214654	0.667262400532175	0.658688319821525	0.659244493328265	0.65285868784719	0.670002698523394	0.661609036862335	0.661112570945552	0.656785576678341	0.671357714712728	0.666835117544168	0.670013274399702	0.667471908691967	0.657346532905372	0.666340482138795	0.657838739351416	0.656936378129564	0.654854290371071	0.6576686882735	0.662273452602314	0.648408285456389	0.660697883487261	0.660391208686564	0.657219966287719	0.6664058169017	0.656577846286122	0.657846858019866	0.664600290246517	0.657002171867029	0.65857514498259	0.647688011247972	0.657832522264882	0.658601176957673	0.665174818589156	0.659140680148488	0.656074005215858	0.661502389645181	0.662032160976644	0.649723312199029	0.6675660734397	0.664724581129801
0.70767935061237	0.717631557416959	0.713653437871768	0.706495424553233	0.715823624538755	0.724271846831175	0.715260008600767	0.726794468602311	0.72017455382782	0.717470745182131	0.701705979386136	0.726975574862518	0.727186879920104	0.715338549109292	0.712017470151283	0.710933094128106	0.71840101120345	0.705958170367817	0.71020938195522	0.718088543598262	0.721041959710984	0.715238311757196	0.713044236132143	0.727003424812751	0.719372950442817	0.722535644976595	0.708477821079739	0.729770932011057	0.703424293834056	0.711363943266394	0.72649675730603	0.719440950443878	0.706425764814986	0.714862002215112	0.7120699409423	0.715866140041015	0.71259933318954	0.713911797802418	0.723964070355216	0.720275321559919	0.725343510675102	0.717756721995236	0.714012104856952	0.7223752875267	0.724423581604336	0.722428283408954	0.727274143554599	0.716262008363486	0.713738601979239	0.717698817608409
0.794605284274579	0.770946337319952	0.790135305287859	0.781248479686321	0.780491150894199	0.777586870697868	0.774022687505119	0.770816443656974	0.784323394212558	0.768253622471796	0.776586232929149	0.771586725741584	0.780968015583482	0.765761316107469	0.775397721165752	0.785147641122141	0.779505098623388	0.780540678634328	0.784358908372544	0.768630123509727	0.772159853247792	0.765747777877989	0.784636381535367	0.789423102932419	0.790364497731531	0.7925776864427	0.79026432007801	0.795841118867925	0.7793686755357	0.787526790014342	0.772709812276053	0.787972241771618	0.784151434053304	0.778660586160746	0.778978421229038	0.778253564988897	0.766166912041286	0.771087224741116	0.792592889784389	0.792496671656209	0.774475587900736	0.78972500147141	0.780540579888739	0.788873821005222	0.776972559991609	0.792869658948824	0.795407184266264	0.773948267054088	0.795104346283256	0.776904058534487
0.861144084967299	0.850468283232237	0.861403552662256	0.837923875999934	0.860797869247316	0.846482835792178	0.846498495587466	0.855654994213452	0.841287490266305	0.854160221305189	0.85936506698814	0.842239539995904	0.832060410792661	0.865159117195736	0.852651052186595	0.843605240401594	0.859712979883903	0.842507655887863	0.845191063673035	0.842999254491695	0.850201444305745	0.847418495288433	0.854644698234417	0.868360197324175	0.869962166778064	0.861260690354076	0.841188899130799	0.86653086911548	0.870009566543786	0.837912931069152	0.843345572429197	0.853548511281717	0.841556466371873	0.866368100673823	0.860304154853864	0.863780470358555	0.858208673447151	0.848212641474811	0.857961027069262	0.857017696420716	0.865900700211214	0.838194200832961	0.859570269167989	0.860948087781499	0.85280591363171	0.858326663320828	0.839594108221645	0.853299679998163	0.855290684703245	0.861350256913072
0.919793666321469	0.929032916808542	0.919896764340393	0.935536436567359	0.916743453305258	0.929143697225201	0.932886340409548	0.9278592906397	0.914145691587045	0.928190359098307	0.937113016945855	0.940300984959959	0.918327277335063	0.938546479579188	0.947359251291347	0.936712111696145	0.939466812889899	0.921556282421314	0.932272198130707	0.928237982274932	0.923202222074001	0.930288369656629	0.931314207725435	0.941816681973038	0.928816138876273	0.950202264542012	0.928943698330762	0.93267619856747	0.929020277546659	0.929715260774141	0.914529057563165	0.943867337975281	0.942997644670913	0.943104112308233	0.926341425493844	0.92805741650687	0.936877756688114	0.921658053483801	0.932002526385167	0.951845543269535	0.933620021890341	0.940186529345351	0.942150325220532	0.927407764576454	0.949647388098682	0.912951824508539	0.924918652431693	0.932996811115223	0.934475229499776	0.930060288665391
1.03590569367227	1.03382557040148	1.0169938753984	1.00078926323073	1.01105887362797	1.01528089235719	1.02408497584727	1.02496889172814	1.02377689468079	1.02209347508337	1.01576411555917	1.01915895352241	1.03538422022936	1.02591001145904	1.02808642716521	1.01289262715648	1.03758128250422	1.0153977743763	1.01532046099437	1.01307104856843	1.0341916168727	1.0406639017771	1.00370696984013	1.04611977752578	1.01732742209375	1.02589680794154	1.00239319637348	1.02473911796735	1.0203970586688	1.02182915999	1.03423385815968	1.01501183757817	1.00259352054482	1.01158181118053	1.03059260238255	1.00685773124755	1.04240339159903	1.0248024831719	1.03592820032833	1.03363845433302	1.02052573265324	1.00433142188101	1.0259223315653	1.00204002987166	1.01663344392685	1.01564868833429	1.01770370021832	1.02025947684998	1.02845825356297	1.01954196165758
1.11709695183772	1.13866988773598	1.11696980507869	1.14636975913424	1.15754921579025	1.11832354773593	1.15110758982373	1.12086185810648	1.10942529366869	1.11034816328901	1.14388991393129	1.12377311826406	1.13755034600095	1.13587369303839	1.10827752192494	1.1295743266534	1.14390446805666	1.11041199698999	1.14112383345687	1.12508071664292	1.12639108950569	1.12369373919206	1.1179920787213	1.12250887714389	1.11917303495101	1.12578664719785	1.13174552404087	1.10982588858425	1.11221544161705	1.12072435337449	1.12133898883027	1.1103752818499	1.11723784879119	1.13062267764954	1.13469937096796	1.13828373839507	1.13189994953233	1.13624359385934	1.14446668516237	1.12806192500104	1.135061937652	1.11921531526679	1.13220461336691	1.11728023087518	1.1355338395536	1.14998225837289	1.12025321941016	1.12445008441003	1.14509933381514	1.13950451483568
1.24749986810355	1.26399305930615	1.22552314911135	1.25912234938409	1.25938879710827	1.2356019264585	1.22528938836309	1.26188535087623	1.21986115596569	1.21973997063116	1.25733668772804	1.26545535222962	1.25591106535507	1.26843174746401	1.24976548616948	1.24668343584272	1.24717327015354	1.25011584639814	1.23395022845543	1.25453588210231	1.26043806008243	1.25258485038464	1.22503258888023	1.26477408999868	1.24184556655972	1.23224075941986	1.25751106523355	1.26050312616989	1.26496300974727	1.2149443310503	1.2265126085568	1.24204876432909	1.25224397680209	1.24076753023884	1.22643108241522	1.23336632096389	1.24104068605604	1.24189948929297	1.27323088978656	1.24822119788128	1.25469634732646	1.23467001140256	1.24963305611919	1.25763642114537	1.27700364607705	1.2645550734731	1.24155561340628	1.2794314265155	1.22588559381354	1.2227787877262
1.35509887925685	1.41001751502551	1.38279350838187	1.37656296577844	1.37427799822906	1.36050656916529	1.36508104429106	1.38249867346283	1.37614266039579	1.37310393685488	1.4005337755703	1.34461246596799	1.36643481888888	1.40534010064477	1.37626597597459	1.37941594758835	1.37662102237983	1.37779567118532	1.35930581759647	1.37669553102919	1.37261451359073	1.35327748287002	1.37515054213983	1.37320356209473	1.38862508579308	1.39399532547665	1.38424098354983	1.39366545428411	1.35981615161475	1.36633790513543	1.38164452310798	1.40848313244622	1.35968151190719	1.37272299126067	1.39992459373812	1.36346590112948	1.34731902124525	1.39199426003329	1.35276026194493	1.36084154850791	1.39878006725405	1.37831794137245	1.38235837522945	1.37498728810722	1.37562670209627	1.3793911682273	1.4022852220345	1.3736286818426	1.37520693964912	1.38639401713451
1.521371019646	1.50562119731885	1.56171744625652	1.52105702274748	1.548420365363	1.5347832300784	1.5509613600912	1.50529238218847	1.55536220904019	1.54017383160979	1.53480111785824	1.52768313451527	1.49812035894101	1.52817038589656	1.52961926395853	1.51828163076457	1.55309873632825	1.55373903520307	1.51284650814447	1.49253465399429	1.52479629499285	1.51791172994109	1.56116835638959	1.50137723677435	1.53995147780087	1.55171280639208	1.50776799891692	1.53900475219025	1.53948940929388	1.49752484418177	1.52034711323258	1.53643178918342	1.52096376706684	1.53300819900752	1.50041505261066	1.56477769628858	1.49478584483867	1.5546992034148	1.51959200791335	1.51952802140562	1.53372366829426	1.53861507989392	1.5187452422503	1.54609816950983	1.54327505355482	1.52112195541986	1.50500454273343	1.53362727152838	1.54288557505037	1.51849621120933
1.67667327786941	1.73296639790764	1.7195239536493	1.6761480276847	1.69059395437625	1.7009479309791	1.72659246163887	1.68806797966435	1.66724692466308	1.70351569243795	1.69028887193191	1.71243271358774	1.68998124403168	1.71249125481949	1.72075217225813	1.71112818204239	1.72661208002102	1.69616456924127	1.70905875875074	1.68467614152377	1.69929545216285	1.67012954759022	1.67647463548375	1.71347024777212	1.7149297509001	1.69852641328727	1.69077749950401	1.66694452132248	1.7281655925319	1.66457848392076	1.7201807077865	1.68389865657729	1.69774215550622	1.66763056498212	1.71215749268302	1.69568779857306	1.70316029295948	1.72870446279339	1.72201167795975	1.67259131761141	1.6824346508282	1.70936765734196	1.67130621060032	1.70013691488509	1.6858705568793	1.71313913240941	1.6585773650081	1.72879172572015	1.72766489848035	1.68665865837384
1.88986115193362	1.89670603918157	1.90771156209721	1.88658918354895	1.91255330849854	1.90300628366048	1.8953545561199	1.8937059894192	1.92713964140779	1.89735644126164	1.92406619873628	1.87378928074336	1.89663664561098	1.8667000083729	1.87403210492581	1.92221372242365	1.91447619911268	1.92452097097451	1.89110863442574	1.8790244831999	1.93145661978289	1.87650978936578	1.87503364317175	1.88044967759834	1.88710132869362	1.88080535698557	1.88709561619056	1.88404392560266	1.8835385783186	1.9137809752244	1.89632938411004	1.92107132810141	1.87191901526546	1.8827793206426	1.93166414919868	1.88978018324782	1.86278437470547	1.88125563312022	1.92876895784271	1.89637672943373	1.87698870527328	1.86250457734667	1.85940723037386	1.86157735414502	1.88422402734381	1.90973728355713	1.89532252843861	1.87215170159057	1.89597543792235	1.89706491625605
2.10539387655915	2.10304799504422	2.13160100058441	2.13863932123332	2.12376329502312	2.08623403752491	2.13010506922327	2.13820095699442	2.09586394061221	2.09916725957237	2.0724314981367	2.05842696458865	2.10172968800448	2.10970450355372	2.08249180612214	2.12085543214776	2.06398549894907	2.09117953203299	2.14498968111382	2.1151406754187	2.0850385682255	2.05020930229585	2.10775921087992	2.12730558805742	2.12542552815594	2.15045184827832	2.13784236588634	2.10006111300018	2.15716298386743	2.10580376481477	2.13979409079661	2.13995184251435	2.06280417262345	2.09190546568138	2.09783915224776	2.11847751399434	2.12358344767794	2.0747886897378	2.15295709303669	2.1650148196829	2.11039324943673	2.09180960222166	2.11485437477386	2.11645132045703	2.13974909791778	2.08145015642566	2.08828107225943	2.11638666097733	2.11855941766383	2.08912982493129
2.31670922862992	2.35941874957988	2.34561260935447	2.36296267383178	2.37302147196208	2.37294717680844	2.38814993263657	2.33125612874542	2.3239012063433	2.33137868640361	2.36047822566941	2.36881972480596	2.35716938644812	2.30882316669841	2.39285836259745	2.33074088708481	2.36456412368969	2.32318669239663	2.38721949796219	2.30093163836057	2.33798305927686	2.32181641753317	2.40717422975233	2.2900824571022	2.32401884721275	2.32692526089032	2.31199951591842	2.33035134020421	2.33309547993347	2.36331176044208	2.38621279779545	2.36512639292003	2.36461968382015	2.33942293020094	2.3187397571548	2.38097235646143	2.31852952423863	2.3496350812861	2.35052979759109	2.37404305901687	2.38954919105413	2.32049088318332	2.34256001484632	2.33847818045764	2.34226744894731	2.35778699055997	2.36258966592	2.3898287486168	2.34919430590475	2.40332871555645
2.57967099977817	2.60441235751545	2.63082145946773	2.58818938497198	2.64656169010835	2.60510778711651	2.61719019297812	2.63094600293348	2.63183253654358	2.62267673017142	2.58878263604729	2.62372751329549	2.64274503542872	2.65883199322581	2.66301273307718	2.56576656460872	2.63300984003601	2.60083479655295	2.66825810995101	2.59291338646085	2.6124743976007	2.66103239919037	2.57189318943675	2.67811613281749	2.5545215617304	2.63283067795742	2.62058351645087	2.61545244414917	2.60173608784342	2.59173042083445	2.60147596759037	2.66915282232021	2.61378637602125	2.63613166404894	2.59204540636261	2.6168498742938	2.64036070687179	2.62340492156115	2.57046273548602	2.62283488479394	2.62713353039449	2.64009721771698	2.63203743604717	2.58200653381285	2.57861064092418	2.60745918928537	2.66856280236499	2.65314075895163	2.61956901022721	2.5586964967714
2.89036314219248	2.91033608458637	2.93917503381136	2.91644677753669	2.93132451618161	2.84737233082731	2.90211529295524	2.85522993203415	2.87964470345572	2.93566746318069	2.90042232003426	2.92730444055386	2.92278163100586	2.91236399965099	2.89826682031797	2.89216434649346	2.94687630218341	2.87787475744097	2.93673209257146	2.84465638513542	2.93492288511424	2.89969772729091	2.86308567656859	2.89318711938735	2.91564812455855	2.98176230932568	2.95328216476546	2.88771580098517	2.88605025949491	2.9322250511047	2.90074916020916	2.91663287856315	2.91818470346395	2.93384628046515	2.92928230546338	2.90669844114329	2.86994658983807	2.89215565075675	2.90028283007697	2.87362619494055	2.91270946761409	2.86135470539909	2.9198638200609	2.90474196013271	2.97973024910467	2.94264204772554	2.94110918629705	2.94012478543664	2.85941387456068	2.89202197749076
3.24848463959252	3.26117992580528	3.23644395165413	3.23861356836829	3.23995588378483	3.2624196916859	3.18824648409087	3.268798331393	3.17879048948679	3.24663502590507	3.26876564903235	3.22013682465363	3.27505077137572	3.23049068947873	3.24643251995462	3.2391033933512	3.27742019251787	3.27142938859638	3.24098875637572	3.2625549125031	3.26275567227445	3.24709525283421	3.28030301758987	3.26307069706693	3.2540119665712	3.22187742835169	3.28989537454618	3.19666862426094	3.23814281610509	3.25115907779825	3.22365825054562	3.21762632682606	3.22520967696045	3.23324656716532	3.25256934264719	3.24286492454347	3.26821747578923	3.26731391294129	3.2221908043571	3.23258675685323	3.20093406939385	3.26957734893072	3.29771976782364	3.22222505186518	3.312474266559	3.24930987689851	3.28436210059384	3.2410331863929	3.23410426587343	3.18822103766387
3.61410969738581	3.61276749837935	3.57135367605543	3.5474077669932	3.59256609118422	3.59815594825437	3.54768509238986	3.52437395928624	3.59640510442564	3.63738632829038	3.58325855917435	3.58277470478957	3.5630632712805	3.61988696840447	3.61320132541549	3.63107860075128	3.60833517278092	3.56178172597462	3.59680878211125	3.64208380853147	3.61662046586486	3.61958601475487	3.55429639211734	3.6324239344884	3.54354949696404	3.53783431157424	3.61715861715049	3.60014114300848	3.59876263274945	3.57982527919978	3.51947133728054	3.6035066344532	3.64217888769711	3.54329421413593	3.632744286841	3.54335908551378	3.59140766878774	3.60013145184803	3.567658566233	3.54526325388899	3.59506142325955	3.60236077325819	3.60802497694385	3.59070433682911	3.56852406578356	3.57031443728212	3.64229493709408	3.58769568079816	3.53204739517514	3.62419266822161
3.95125308277183	3.98864001548145	3.95925437178554	3.96974343412737	3.99660971857858	3.98749361223473	3.96879938364599	3.92323107723423	3.91296135992121	3.97190538792849	4.00346942139441	4.00071570433471	3.94273653401663	3.95512126896144	3.97333809619268	4.0018930734458	3.96988356635527	3.94296195709237	3.97575912504882	3.96212436756534	3.91041298413609	3.98926465765738	3.97866264237803	3.93180553688529	3.97385750874181	3.92694287380033	3.93186475125608	3.94929303516781	3.9752084433183	3.99694594316382	3.96713371698711	3.9695391760956	3.91268871857175	3.92946951327508	3.96417215380115	3.96866480443519	3.94626133821837	3.99859371335445	3.91854303818223	3.95823264842516	3.96477834868422	4.00914979781154	3.98557088173306	3.96828314757476	3.9432759065892	3.97224080205784	3.96273737501523	3.95111100161064	3.96582364910896	3.95482298804909
4.33331380184973	4.30113305802212	4.33077354545884	4.34846321266492	4.35494272703999	4.31867470469774	4.32849827391587	4.35353121782132	4.32378899444604	4.35444953366371	4.3466159620228	4.33697253750354	4.32042712846362	4.34545991459715	4.31029013896628	4.3262544314614	4.33746582018961	4.31834347356757	4.31048635722624	4.333423693568	4.35432578567223	4.31357425341922	4.32968889530721	4.32599193140012	4.33704026067509	4.3212522177482	4.34518641723376	4.31316933557216	4.32400874846773	4.32359494057077	4.32219437935552	4.33428444368029	4.32432187305278	4.32099605484346	4.33883062054144	4.3463548817598	4.35634925021631	4.32629037908241	4.3232809339644	4.34076412143512	4.30818808955902	4.33383180706673	4.33553658773315	4.32051398247615	4.34384489634278	4.30066925841787	4.35088576821	4.34358625308439	4.35067052706103	4.33572703076575
4.6764426387692	4.70832642561354	4.68681478974754	4.67689895408568	4.68296907933557	4.68246817326123	4.68987257205813	4.68726544832033	4.68994645855734	4.67566975751402	4.6836532892273	4.68738121575312	4.69018166167986	4.68455326463756	4.68501861980527	4.67955534033287	4.67949712247727	4.70482839945851	4.67060689204676	4.67974936928107	4.69032933910725	4.67772749460155	4.69350883165169	4.69109648549805	4.69749691019828	4.69026704642062	4.67561747564724	4.68563548169202	4.69644231668942	4.69439773023418	4.68179375228401	4.68965237032238	4.6886707103006	4.68188374436496	4.68321667868391	4.67502603225082	4.68038341169114	4.7026345047446	4.69118695076828	4.67753393318989	4.69414434323103	4.67976341845037	4.69562660761053	4.69152315090298	4.69700100422058	4.6824843333367	4.69512280057166	4.69436578032831	4.70460188413865	4.67299210164295
5.03186842341919	5.03252552367692	5.01830479775448	5.03099299912643	5.0102326318902	4.993110438135	5.04772064137368	5.029949257612	5.01811161683604	5.03445656217476	5.0026720353281	5.01685693662833	4.9821359434821	5.01875671878731	5.00607992415712	5.02958237623507	5.03810613453413	5.02623479089634	5.03057372172531	4.99736338075335	4.99211915845178	5.01871106181801	5.04443275395099	5.0365596887345	5.03728546410855	5.03645391947062	5.03497758132815	4.98782633049978	5.01161347103806	5.02355776056199	5.01002161534968	5.00272034803395	5.00439208638118	5.03636470143666	5.03296130863504	5.02348418631599	5.00541242700004	5.03760164032856	5.031540114829	5.02917228435473	4.99716319014611	4.98864591729059	4.99553636493394	5.04295991073658	5.04041640686941	5.01543414336585	5.01723072987301	5.03184414568578	5.0317051887269	5.03282826713792
5.31221356625927	5.30981509809158	5.32916719265691	5.31996055600282	5.26793757553815	5.33291789367942	5.34442703467425	5.28355457828656	5.24752109540184	5.26597272602611	5.31950944700353	5.31316483969035	5.28464669723538	5.35221588792816	5.26899184991767	5.25027985238899	5.34337455767777	5.30657060744806	5.3544269435943	5.33013718443986	5.35150119011291	5.3386725533952	5.29047269900806	5.34110082458768	5.32005136964919	5.34078696351286	5.31715466069773	5.35256483066445	5.27825310652847	5.32068773577343	5.25736153330755	5.32654291719842	5.26755171584616	5.28697173831542	5.31418048460287	5.3430048388777	5.29956942317346	5.34751956075153	5.32943818701166	5.30440443166731	5.355806072023	5.34775803698263	5.30458460441206	5.34074523116583	5.30231911715944	5.34928044085108	5.32790848056416	5.25581678070577	5.35986787079561	5.31719803240887
5.50965381704137	5.53288159886952	5.51586679999341	5.5123278875712	5.53307531209174	5.46366912645686	5.48926566305068	5.45993842281909	5.52172907116541	5.45117137469789	5.50091114284426	5.5883408634263	5.58487844827364	5.48752880648404	5.64383382519518	5.5930983669934	5.60838123675174	5.51411591707672	5.56569769556169	5.59719446745162	5.47603726733144	5.59394846905488	5.52863181890283	5.52678808021453	5.60009297240837	5.51250670638291	5.48217827347522	5.53711056066518	5.58703962521227	5.46937737118811	5.58612616831865	5.60405131191243	5.49671819718679	5.52907520585729	5.5759013433813	5.56955402554106	5.56853917403129	5.5377961679964	5.50952038796159	5.57237345537287	5.62951506738984	5.55715800370165	5.58172335991393	5.51430023935239	5.53907202077455	5.59711236389026	5.52301504780941	5.50548003077599	5.56925055579234	5.57099980809422
5.82595546690048	5.68345031469816	5.80730750582942	5.74346681714254	5.77770972301278	5.73738451686287	5.80465309443687	5.76702643282927	5.71369044192357	5.79820210653908	5.83179441545553	5.80574378006946	5.70747073187157	5.77014167235551	5.77579210513274	5.68663334634397	5.82696989555236	5.74352060069012	5.71184360067623	5.72713685160259	5.76630862607433	5.8253290037796	5.70605633273895	5.85887246381105	5.82904595225823	5.71087550707312	5.85290670135196	5.85978042964328	5.84224927084774	5.82595895147371	5.72071786611861	5.72272050994629	5.73063099524298	5.73782098970278	5.75594319313726	5.69222791142931	5.71175355908454	5.78880760079369	5.83707645453677	5.87934031902081	5.67861972994365	5.78378273284952	5.81275058053709	5.85251535813903	5.76287278217964	5.79426037551483	5.76196753458301	5.73239696488972	5.75088534250962	5.77145910657581
5.93536226038899	5.93272555964559	6.0306499549797	5.95184330672522	5.92688851220071	5.94721954392641	6.00812847834226	5.92871907642547	5.95220806783675	5.93662448830614	5.92060191956489	6.05954665038132	5.94101027578444	6.0139065646536	5.96948381288544	5.98640887248573	6.03236232719137	6.06815989974047	6.00855592443015	5.94864908589793	6.01267602654989	5.9535196816055	5.99570821765937	6.01053742269178	6.02889511680443	6.02104241179743	6.04421473159844	6.02797963828355	5.95660927787469	5.96899455984898	5.9397788196354	5.98175016361391	6.08423183591808	5.95291296509488	5.96972166393649	5.92202452457673	5.92831497768444	6.06773201287602	5.94288596913118	5.98647831226174	6.02879842672416	6.06650603395234	6.02689458067223	5.99099204268197	5.90364023969609	5.91160271320338	5.92954382243473	5.92088372181904	6.06234133854134	5.92118419975136
6.14445948241269	6.11979966694349	6.10822983345911	6.18831749303742	6.08222439684075	6.21351431687567	6.12957936055312	6.16814029797087	6.27918388215483	6.15110907672693	6.15029728519704	6.18398606957599	6.11939424920962	6.13361303317618	6.17844205911321	6.13826052007214	6.14725396071404	6.24953028441347	6.24719772275173	6.11583889044898	6.18861206475776	6.1675459757551	6.09687876205402	6.17619124784991	6.13314003073408	6.15317846141314	6.21650521798497	6.15506876461205	6.1781398087245	6.22126271865182	6.24695535352351	6.21246886637083	6.24271445426137	6.27794145838029	6.12353980274836	6.22633311437297	6.27621763804067	6.18831145169751	6.21612027409001	6.14819187716431	6.17423529488196	6.18300943603752	6.22515082307696	6.13987326709837	6.16260718281314	6.19436235617592	6.25625882720604	6.16693354502567	6.09628517934958	6.08521526191482
6.39885195531455	6.41036824968789	6.44656351268518	6.44096178276878	6.38309362328895	6.37043552797445	6.41759861471391	6.46498158075008	6.46603251571426	6.37131853419068	6.41599955148904	6.37073226983984	6.39729045173149	6.44538444058397	6.37631852571431	6.34046414605732	6.41305133762498	6.49196511158258	6.3815615730187	6.39424386904903	6.40472800927044	6.45324131591144	6.38409281823242	6.38457699489771	6.47737495366347	6.4422679014966	6.34856787110769	6.38116700930445	6.38291389802396	6.45892776897678	6.43287731587357	6.38875189471346	6.38481292906089	6.40885357306543	6.46917803988572	6.37805480422205	6.45349315846429	6.41256666738108	6.47043855611446	6.3518063497916	6.4297981933275	6.36117131084306	6.44386958687695	6.46451503918464	6.48407354760603	6.46590986786952	6.33840443578386	6.41145047539772	6.34397123009482	6.44479118071095
6.66091786528849	6.63245996531182	6.61908476406624	6.67789281562112	6.64761998045472	6.62561243567444	6.67524740216743	6.68052344541208	6.63344072689898	6.6651529363261	6.60872162009101	6.65806084400017	6.62165875667731	6.67399324061593	6.6043369144988	6.67432197393051	6.65337162644395	6.66089048537747	6.61569700534023	6.66616742840347	6.62867400604972	6.62473219086889	6.60833800424261	6.62895714764235	6.63396831448342	6.63242793176964	6.67254074352193	6.61398908250416	6.63699832139595	6.62160800917196	6.60257968405026	6.61504410273455	6.62730374635578	6.65425188381866	6.61418517563693	6.68059474211014	6.66318399025503	6.66773563460776	6.62422268203018	6.67270585660103	6.6369755203712	6.64537376889245	6.59300828192827	6.6624403467555	6.61691917460885	6.62601531030857	6.69608260058345	6.6898987929669	6.63458814344624	6.65661265234378
6.90717137884039	6.88467738412419	6.94705207519057	6.8467197258731	6.83028240160863	6.86463660130112	6.8986782860114	6.91886375811977	6.87020871228542	6.93259933023966	6.91987542343128	6.91205075477761	6.88532767214097	6.92870925836457	6.88440716808009	6.94002533559888	6.90282229384304	6.9234332302627	6.93135411368372	6.86641829727331	6.92232390325223	6.85213339350477	6.88154035282839	6.86244163983505	6.92515204140759	6.90119279933403	6.92409044506472	6.92281433957864	6.86698820402824	6.85797561813477	6.8863406072712	6.88573163538652	6.85981426214201	6.94143725576282	6.83669874576212	6.91790650615855	6.89207074390352	6.85841627997547	6.86789982441086	6.92950627143315	6.91568310218854	6.84617771942111	6.90233665423815	6.88498410891406	6.86840388243112	6.90478377505123	6.86921698737452	6.88456428873532	6.90724858797382	6.89322704092548
7.15941702094432	7.1605793528952	7.0956251800302	7.08397780746892	7.17209097543204	7.17486923045535	7.14234478868518	7.16067482647759	7.1403777488827	7.12534563343869	7.18134057051548	7.13061464787409	7.18986606136368	7.13829009330898	7.14872803574259	7.14395232337699	7.12378031999985	7.10841529319474	7.15542737395963	7.0859091332198	7.15410352972955	7.10102279883136	7.14069304192361	7.16267306249338	7.13778963048148	7.13455008601329	7.13761571996126	7.09855581004659	7.10092439869546	7.10071406844266	7.11267003536595	7.12973533512267	7.13164412428431	7.11468409578237	7.10251198170424	7.14745171952136	7.17623066024592	7.11366675672491	7.12269559108688	7.09003512706478	7.16730358136646	7.10590912915883	7.10225997755621	7.15406418380188	7.12721224753283	7.13546527122042	7.11401086915943	7.12403912595426	7.18219365648475	7.14873914605297
7.29306727331013	7.3813595155909	7.32214779351885	7.34544757841447	7.29735662005721	7.36680832757042	7.29312342197603	7.3018106232903	7.35889183693343	7.38835010444595	7.38084617614983	7.35115819722695	7.2936073755996	7.306944123205	7.39010191894577	7.4147398874744	7.33916967414702	7.3570748094714	7.37059281779343	7.37045365556071	7.35567079699349	7.36155947538933	7.37321182986769	7.33326286796229	7.35432213321877	7.29639549642314	7.34655049043983	7.34778972482463	7.32087889032611	7.36083216836375	7.28905728019925	7.32644120245164	7.38223807491009	7.3835455142765	7.33402296475484	7.39404675487014	7.35547132671983	7.37941260937622	7.37040052477281	7.31457179063679	7.29840622473502	7.33923555256656	7.29494623132408	7.31124178863988	7.33429682632684	7.34288206822055	7.36156732443282	7.32994845820738	7.32160895134928	7.36150146377363
7.56718015568036	7.50320813329789	7.57089965969131	7.54247083416016	7.58841921796478	7.55964538660373	7.50712626756313	7.54255602921042	7.52574800305596	7.50483641809911	7.51457418930285	7.50874131427588	7.5872665638471	7.52690321404822	7.58822224937925	7.51290688033167	7.52167497324536	7.56509383075784	7.5464140282666	7.54208176376281	7.58368032932254	7.54119458766342	7.55212929023971	7.58148202391485	7.56747774884136	7.47898364676092	7.48940317092585	7.57022369120544	7.55179748512374	7.57314994522455	7.46597708820894	7.50751868968065	7.5500969871518	7.56735562887235	7.45879101191746	7.56076804190092	7.53060296431559	7.51254268729402	7.46389555324207	7.51378128864177	7.58567407152385	7.54771254786969	7.55859333894785	7.53154780912351	7.52285857424052	7.48841086572261	7.50603630799979	7.54394154251447	7.55665293360506	7.53312646411869
7.74300678150289	7.68398520060988	7.68818249875557	7.74013607872241	7.67080769375178	7.73216078417867	7.73011518386086	7.7508006590656	7.75104268799856	7.72793222094752	7.7416719639542	7.65993516697539	7.71900202117591	7.66025452155661	7.66993788037296	7.72605960838986	7.68432808250836	7.74267055102174	7.76054744630735	7.65278397850348	7.68448403942171	7.67010749470737	7.7171353399213	7.67220585060429	7.73305352794492	7.66753782210476	7.65410688512405	7.72426054616568	7.65696210864179	7.71648271685324	7.67887098801379	7.76259557998259	7.74300811641454	7.74281663592776	7.73403663692194	7.73999701892	7.67467567255627	7.65863834540667	7.68168559102386	7.68163799389927	7.72391377688716	7.72198957680881	7.73642467908061	7.71453746899176	7.71040768011672	7.76732289203716	7.70586961885863	7.66848209463726	7.65918853344536	7.71831039832258
7.88160625651029	7.8037781117153	7.89381497001486	7.79134185953176	7.8868863934159	7.81602786176757	7.76811875204192	7.77610929269229	7.80093995492952	7.78568020606087	7.88676655754407	7.81673765484012	7.84064994085475	7.80835256853483	7.81125086006995	7.78602523849547	7.79813570073691	7.8719616309409	7.89226803796139	7.83903906430641	7.75071581089505	7.858963637938	7.81714646465242	7.84984523375016	7.84969975063771	7.8676110798726	7.82974670307666	7.83767632792743	7.84107142893136	7.78257501462021	7.86997676368605	7.79354015878432	7.8489003348704	7.87472473344681	7.78169629152727	7.8870045345779	7.86297621547639	7.79692035384901	7.79257169360834	7.76730788983112	7.81758749481959	7.80370704434373	7.86415526012944	7.86465823041121	7.82195108296496	7.83796730822968	7.88933619713938	7.82776640467785	7.81198818416793	7.85027660513915
7.99984045440912	7.87841236786176	7.91912060322043	7.89855472150668	8.00455653037691	7.88731662347199	7.92194518350008	8.03857946136097	7.96614266058488	7.89391043479307	8.00868070487159	7.90081814233966	7.93182665262735	7.89149309334911	7.9844358068762	7.96905256927614	7.94464971113721	7.92760638593088	7.95411413789107	7.98064660065609	7.93402989643287	7.93427398844991	7.92644213932134	7.9433668483461	7.90635251646752	7.93173482628768	7.89973056439795	7.94296239963734	7.88703091185026	8.02697357414871	7.91241818919786	7.99596293019695	7.88144371883866	7.88584700497089	7.96776619226695	7.9388640698716	7.99885621805588	7.91420511324436	7.98871627410916	7.91206016752824	7.89713367571234	7.96178087265959	7.91724865365558	7.95442171272163	8.02666552422619	7.91031034642149	7.9784045483503	7.98813939264599	7.89333565935578	7.95227937287722
8.07431769861888	7.99775122636555	8.01567921993747	8.10508664216015	7.96470622105441	7.94974196899537	8.06707965883851	8.03074664294134	7.99135925319805	7.99920700512416	8.04423250935379	7.94088259427791	8.03712386340673	8.08381357053425	8.10296572878843	8.10439980289949	8.03802116748738	7.95928295623652	7.9446992349936	8.11703829921995	8.0099142602735	8.0722823558993	8.04827675638679	8.07875617271969	8.03334747031344	7.94294837380616	7.93708298443459	8.02860414925587	8.07607496014599	7.97723997748641	7.97648486551815	8.02687498710154	8.02657706074601	8.03977538260982	8.06623043064622	7.99926508516337	8.08873599848023	7.96688427422818	8.05216836774207	8.03482254765283	8.00412875787114	8.04982953978094	8.04235829551074	8.08211121870852	8.11220307929282	7.9488977418534	7.99508875979727	8.00569111829092	8.01073937214331	8.00266807095489
8.04644108815333	8.0283883639619	8.08381873020603	8.03824482755978	8.00381017501516	8.14889610287363	8.05716401826452	8.1134390420035	8.06247743511622	8.12774867007299	8.11422583557193	8.14169805494638	8.07089565800166	7.94974666206711	8.13023122006228	8.0577706874698	8.09790108635138	8.11630080323235	8.14687426515451	8.06145236225156	8.14730155414971	8.04606758355666	8.0082963791148	7.98893696267414	8.13838415367958	8.15979352723014	8.1429944740778	8.05850918650559	8.09804479842449	8.08427087400957	8.0451389832446	8.06265812560301	8.14186600153734	8.06434742027315	8.06894218439866	8.04704517159382	8.01903495838989	8.08687438625068	8.06052850037625	8.11428229544508	8.11614920808113	8.1048908683676	8.05646547933138	8.08786695046561	8.06620789441519	8.07294605668306	8.05691561105367	8.09513894804458	8.07606098052737	8.06625547198732
8.07608118362706	8.15998118360517	8.03349680550789	8.15086691562421	8.19661565830129	8.10816886835009	8.06531695115066	8.19705585404486	8.08585036380754	8.13033308845316	8.06898600927329	8.08763565751969	8.20906609374966	8.06261968124077	8.14856357591987	8.11121831869301	8.0685506371145	8.05198406070313	8.23756106617661	8.04543028358725	8.00772482379801	8.01706768661127	8.2268648403352	8.19699603329899	8.16317321671204	8.143204832943	8.13130011506244	8.18626500398879	8.08344384870354	8.02268452596676	8.14499536943742	8.03859566272626	8.08995984650316	8.08927525352099	8.11193560232624	8.10451591535389	8.05279351412289	7.99883436069778	8.13282111482731	8.0721519241038	8.1496189021484	8.13540456226308	8.15455475511895	8.09516040285924	8.2090694286332	8.15856309740345	8.11377950080759	7.99745384665029	8.04154462618703	8.16857942325973
8.11150714111449	8.22013250094714	8.19954843150607	8.19512068165126	8.11371262390643	8.06937265923234	8.21641698503454	8.11271116855868	8.20936296617547	8.05763595845383	8.02092100645627	8.16363789930776	8.09836839972204	8.21553652790183	8.20725719839144	8.02889386443742	8.19346574198294	8.15524705253962	8.22208061078014	8.13955487408527	8.14283923539514	8.1255498197984	8.11702793928425	8.20000144076159	8.1094293049887	8.14313845849191	8.11214300053468	8.09065538537499	8.12104341694699	8.04559209700792	8.03660744610381	8.11961490872527	8.07343251846205	8.14153621641318	8.07006496481119	8.14980035083675	7.9915523973594	7.99869187962869	8.08266045985456	8.24353018503495	8.18147501329435	8.17704646410213	8.15456160766719	8.16942642560082	8.12244664223601	8.19498916686908	8.08872551873557	8.10626591781048	8.204598855784	8.18786755943712
8.18275436023892	8.15397437195942	8.09868808708679	8.21530397172874	8.0229917243076	7.99898969600533	8.07207143504608	8.09078531754495	8.07894278505304	8.21733928565778	8.13709796435383	8.14156151342179	8.10749954710066	8.18647991476289	8.21691474444637	8.11066823885596	8.05646543140407	8.10560749361821	8.2633761668746	8.14317897209516	8.17426381182705	8.2086786792345	8.01119717062847	8.11958629109921	8.07137843282588	8.17071615356625	8.02330945902639	8.11762677238804	8.17808951570902	8.01128920920223	8.20111861403279	8.09463087096463	8.10502566221404	8.07935574438457	8.07719008722756	8.13452007146885	8.20432074952654	8.07981378037443	8.17575990840101	8.15505572334574	8.09862745445821	8.18402727908656	8.07039113766701	8.23716009550555	8.23594410852318	8.11509010028705	8.17416141559446	8.15262894530306	8.21616142363049	8.03592688916618
8.18253423338025	8.11919151826984	8.03721797424307	8.20482388118431	8.17174524910258	8.04977304096663	8.00021686492673	8.17664898092589	7.98591866891161	8.15490838910327	8.20100879549895	8.19812241574557	8.13278179687179	8.17084923905488	8.19802871051006	8.11349921980935	8.13531973732322	8.11995919550182	8.10926634848782	8.00387019781198	8.17483579429189	8.13767956763753	8.10001980662601	8.04212088769062	8.14058373883385	8.13813440560928	8.05318781068887	8.03244171179663	8.21185384370998	8.1606411777639	8.03998919753726	8.05437661645493	7.94548731646119	8.20582611106576	8.19060114671398	8.19314137746521	8.12894732402486	8.13804475786938	8.05927569364253	7.9521420453232	7.99470279796489	8.1212971327369	8.19772877592624	8.18819628990276	8.03219608312892	8.06109655819464	7.96299138991147	8.22536831916079	8.05661310873014	8.05683688810126
8.1122991699073	8.05687156512148	7.96402018159045	7.91639471126041	8.07755109999234	8.13753447904758	8.0407767845161	8.0811592827121	8.02996726806009	8.1117327831058	8.06799399196392	8.1077588230703	7.95836254419593	8.22267646721686	8.07233189999178	8.11487020549901	8.07410676531942	7.94529227600469	7.9376373886604	8.11827496432516	8.06304752519661	8.03267674799996	7.99570037134125	8.09445031208806	7.97317891057773	8.06575394854001	8.0350350850213	7.95819557243833	8.08745145523485	7.98770990785913	8.13206861912616	8.0408411658482	8.07633281816949	8.07512509944876	7.96828598370231	7.92534501107968	7.99638382342361	8.0650734364011	8.03976952318236	8.06077392588645	8.11571398019006	7.92124568821555	8.14646730542468	8.15168316416169	8.01889457964976	8.1259985162864	8.00534726335869	8.1027471083544	7.95532558204571	8.12238005897801
8.07376271847062	7.93224092452558	8.00737772280983	7.95509810546554	7.91748886406533	7.90949921214574	8.01131790288161	8.10789327599132	7.93023405776759	8.04558049724275	8.0698151350727	7.98288911006065	7.90083823066143	8.10939537125218	7.92624876874265	7.97323113280748	7.91653175995915	8.02273746659608	7.9870669821437	8.02447719065347	7.92736457018476	8.14038403918875	8.15610744954598	8.05719620369136	8.06665939127683	7.95234508694698	8.13349255753536	8.01154425827078	8.11360013353218	7.93438686356194	8.11765428799714	7.98217330091233	7.96499424563939	8.08033605864803	8.016076159448	8.01896307046461	8.09985578663531	7.88258294723502	7.95875127843432	7.88292135376698	8.06959420853067	8.10026014102944	8.12105781745494	7.94144033473118	8.1294358167246	8.02407770737872	8.07218247792622	7.93521634117464	7.97845131126265	7.88388980260239
8.0252263707139	7.83306957756705	7.91525552827129	8.09638033590686	7.99105916765068	7.87848922041172	7.94332322652821	7.88846788184831	7.94345545728194	8.02149860502306	7.98787511573606	7.98332586863822	7.77115684290813	8.05011171120903	7.91837141331523	7.87733994325904	7.97687093189599	7.87730776497339	7.91160574096104	7.92758133161373	7.94588020749221	7.88291517220935	7.99524422343036	7.95124531650582	7.85738174028878	7.99483722338271	7.98484789474841	8.06399365462669	7.83756693020289	8.0969388675853	7.88299258039403	7.84519588627647	7.89509487859389	7.86042802494535	7.90600091646456	7.83603815978808	7.84921062589807	8.02391894678511	8.00392487607567	8.08640723693166	8.02835368025612	7.9861703121065	7.90826525068931	7.89029616629456	7.75879001127687	7.81682329734846	8.01099951068076	7.82621988248846	7.85455233956919	8.01237889726896
7.81147289488166	7.97743655224779	7.9541120453226	7.89586254504702	7.70821498538935	7.97101838862917	7.69202617928035	7.86390269686739	7.77700384861449	7.91378191686407	7.93173688783838	7.76957896238533	7.73325174734302	7.93064743714042	8.01838292073052	7.96054941494674	7.70883137795023	7.87667321922167	7.91435311154492	7.79600245499013	7.82595251997569	7.80026244785717	7.72003419589085	7.81065162481484	7.73643464520745	7.76801817683143	7.70063386895594	7.78243706704103	7.91254003888852	7.82417651050315	7.73112955257465	7.80099894430566	7.86348998619603	7.89608332053867	7.91456687719591	7.83421845733039	7.94520944567801	7.88770480605557	7.77191150270038	7.77135393420726	7.98510594675887	7.82515193815715	7.84376312918132	7.79134430179668	7.76217846052176	7.71970209286849	7.98095855932029	7.85993293440097	7.87299230201417	7.7710144283507
7.73003170524414	7.59004487264527	7.6565590182098	7.71960602419284	7.79052600122809	7.66758498276998	7.58875491343014	7.70098465916152	7.84682207347937	7.79892482338049	7.78706719556131	7.7779718919678	7.66563316368778	7.799599593128	7.80482731456527	7.64887402913455	7.662349542541	7.632293416129	7.70949816428081	7.75983930615599	7.59929861529886	7.84860748435657	7.84197765553688	7.79407977816261	7.83989019732423	7.64167788833323	7.88934297103317	7.89608637249243	7.69008090641004	7.73310877175356	7.85131305450092	7.82508430205298	7.70557440923383	7.80458664344968	7.79623993683989	7.67160743534438	7.63500028996552	7.80740480614978	7.84326396941138	7.84889709877501	7.88752990315555	7.72592039801232	7.87421226632048	7.86264353556445	7.84176437463803	7.79453111486155	7.62438653938632	7.7895065736398	7.93201797707376	7.70113427479999
7.57083444477783	7.69283198516589	7.72304240239341	7.42837848814067	7.62820741383881	7.67365770015065	7.53172425871819	7.52584470159443	7.45904701168237	7.84701462732517	7.67808660167092	7.41615834265198	7.60468075311863	7.59218597466851	7.48644744421901	7.72619547061144	7.5226479236076	7.59235460367717	7.77910063753563	7.63031244678294	7.64124258124722	7.57078067614549	7.60436659284434	7.56842658242858	7.59021144252245	7.71823911648113	7.65193776843746	7.83153889050337	7.84944219929124	7.50425792461025	7.69058260696019	7.67283404731592	7.62758850523217	7.67562317816049	7.58328313035343	7.73498709926176	7.83090242573021	7.67119804858744	7.71612646005294	7.69828770610467	7.45562523388763	7.71856604901825	7.80401500186272	7.70960503229021	7.70149794985217	7.75354177372017	7.64822626825702	7.59989650971866	7.78004837568556	7.62316801563548
7.5909715784221	7.39444071757506	7.288669999067	7.3536738406533	7.593645958466	7.62243306379786	7.4608143800866	7.45918852879449	7.41275128083377	7.59565441039584	7.5301903973018	7.4461818307294	7.62644989979262	7.44143958214713	7.3924074918989	7.48358250854704	7.509502784566	7.4572266151854	7.43130197401207	7.42676327243083	7.33946542527479	7.68182264735378	7.52494425932308	7.53358321641545	7.62714358156219	7.6742680388742	7.49543604286061	7.4345332077408	7.68653034286652	7.59597138522254	7.54182281934649	7.73292698784293	7.41861943393617	7.65425841482641	7.71220277735307	7.43053630114287	7.59645743531776	7.37986218532691	7.33635558575191	7.42565970745545	7.59933899591325	7.70595809045311	7.57330808478783	7.56458817457951	7.47872781890555	7.48307536334915	7.56403200906699	7.4754736708726	7.4602120971551	7.41054750191564
7.51318946918578	7.27647770035054	7.37270693330817	7.29111433197961	7.40373922135281	7.22446656962996	7.51062525421136	7.53893926403002	7.19747713892871	7.26318991231452	7.50989217257636	7.47968492816219	7.5925399591541	7.4875343828419	7.27884723643668	7.46484968534743	7.60146167491401	7.30444656110611	7.25335773612055	7.54954257716561	7.2688980898929	7.42891570853707	7.27320314450143	7.26097520923141	7.36180228250577	7.21740051601566	7.58908329335006	7.24510248878972	7.42810980673887	7.38538362414396	7.22310793925341	7.38166224267386	7.29132975680402	7.3466435947686	7.39085106406882	7.30160792383086	7.28906449446096	7.44616150766445	7.30559548666672	7.30925319991256	7.23902253138663	7.57179449697823	7.35365392691724	7.49129823013075	7.13661714742956	7.391653329292	7.52156758790801	7.47011509000138	7.27181666025297	7.47493632876882
7.14515931820318	7.18471051786505	7.36321338015919	7.21435294201925	7.13904886312541	7.26211460318894	7.00875940669904	7.30929032657777	7.13354822136967	7.43229997120009	7.32755868111505	7.11544905249626	7.21841678102959	7.17484913840998	7.28200695941428	7.27534015611202	7.12557984195508	7.14239206666941	7.11623299374454	7.39685266959467	7.12856477158867	7.28458314338433	7.28499865955313	7.01324953098396	7.21459552348249	7.28466973215496	7.1092305900531	7.16387380273515	7.14460382690105	7.10014354818925	7.10078584300577	7.2728312105313	7.28879817501274	7.3546437609472	7.16056255778857	7.13449486717471	7.10486061906742	7.20474580309062	7.07688857492726	7.2654880230096	7.33811091114528	7.10585317851125	7.12604948294677	7.11330406203253	7.23611862303553	7.25113232638316	7.09591420165916	7.13687542284245	7.28186926151873	7.43222806441723
7.10106434773214	7.18498282089308	7.12429430952825	6.94731055741987	7.08856005456272	7.17925829877669	6.96948061928224	7.10386964921917	7.04171141861921	7.05549376587134	7.07201386334238	6.98950177600169	7.16574092424881	7.03280727956439	6.84250015431556	6.98429651527137	7.11878130422597	7.26717141677788	7.06043091770485	7.13009407585563	7.10946676352458	7.07542853142139	7.18338782691834	6.93168472949459	6.99165866849997	7.00904168436863	7.25606560770307	7.11509971585722	6.93796806836692	7.04696726969142	7.09244198423726	7.16824709051631	7.04324763501272	6.97426659354253	6.95133695584337	6.83322679166071	7.13531731025808	7.10071692215082	6.86946883597619	6.97104119965554	7.14076519041287	6.98987558658381	7.19338538936094	7.07458557694213	6.80190175571195	7.2037116349769	6.87080930017553	7.21521658554177	7.1941546776297	7.07594751046603
7.00680114270704	6.83088899031672	6.91782433096358	6.96018671919993	6.71563075189512	6.86881328783483	6.73767346480236	6.99473434342647	6.78975714647252	6.79324676764677	6.97733839895249	6.94288129761607	6.69668108831355	7.01155341019289	6.80710063336024	7.02406902244193	6.74866576489594	6.89701000019365	6.80023142126136	6.64433914428678	6.87882018727502	6.88670934603794	7.08425147718585	6.89059791536313	6.74596146399568	7.0436174090137	6.83122153628237	6.87134552380041	6.86648482087481	6.725654233408	6.78434159883289	6.88629220475422	6.69358418015479	7.06111191496562	6.97288061047347	6.89263933806602	6.99493589833211	6.88083308705688	6.95258650488721	6.93618084857494	6.93675499039688	6.97149405796562	7.05584262713974	6.80359358856878	7.06622619240808	6.8893461417604	6.79125551479585	6.93278765285307	7.06398824621658	7.0815973449504
6.77502317160642	6.6357999753554	6.5542488443484	6.57579210208541	6.87713382492824	6.83137799195472	6.83872429099262	6.80492537155117	6.67238170710805	6.70827156481305	6.81256877883085	6.59750128789396	6.82621274254442	6.76911270797117	6.66010498296448	6.83549692168355	6.81730267144504	6.82006966807209	6.58106556425295	6.66144114906496	6.62060934338976	6.75448778386559	6.61646243415313	6.48964867377831	6.57044022514977	6.62844528202561	6.63068994005935	6.65696286175867	6.6770852990394	6.62441464537495	6.5668098324187	6.86181836218291	6.59586435450012	6.62597609870812	6.85657376210254	6.84151290764375	6.86696007552673	6.48852741994103	6.80172949769555	6.66049562481515	6.63532814743586	6.90419747715825	6.88904673045409	6.82578774063038	6.70241699332717	6.87180032760188	6.65967190630982	6.58893407773697	6.52967352969951	6.64827833928132
6.26240376715759	6.33801465950929	6.56218531131451	6.43575032586337	6.41410852786707	6.53718735699741	6.45927286993364	6.63990613625199	6.35903003369725	6.58000395409041	6.66472450407665	6.5282068517044	6.63402990535602	6.62956160837436	6.73405813301551	6.29999040314575	6.68197147277464	6.6012900852586	6.30036017058323	6.52057563968536	6.50606248463672	6.35712640788249	6.60580514363794	6.48790182381851	6.57816958186212	6.51196202945516	6.41486530296685	6.68419464988421	6.59089800768088	6.38078441377266	6.48820401952607	6.44069270231237	6.43870776309048	6.38800637481825	6.51111864059241	6.45443126977328	6.41371142084427	6.59291851586438	6.32043936716574	6.52709933215734	6.5684765446584	6.3514058107943	6.61154352620906	6.47051443683738	6.59728163266472	6.72079579543881	6.52585278538306	6.39924743678963	6.48537901716986	6.56582351645562
6.13772921724738	6.28641591939816	6.21913896048959	6.26245031204128	6.35024375677627	6.32925772065721	6.22198102909891	6.18018586523279	6.44685932468769	6.40542640052644	6.05537823249964	6.23849993456076	6.49287179122622	6.22787674380905	6.42418524128757	6.41889097285165	6.4138931344021	6.13654648043169	6.34995093793202	6.536284418766	6.39168242699813	6.27806278292016	6.44603889332551	6.18814948156043	6.09999210556821	6.2545657005261	6.16810239532491	6.19414859251563	6.26406096609094	6.110537408964	6.34748305560428	6.31740507453388	6.25956846514384	6.30259539072942	6.31651026991336	6.21061845609971	6.33028998819008	6.24520480091947	6.14404851970564	6.28083315528154	6.19525900993467	6.19495895171262	6.25383105065731	6.35177023416872	6.26919621365322	6.07488398031055	6.42588436865561	6.49045535077701	6.22036177289086	6.42372949343872
6.12984869373407	6.05029069706691	6.02057430609712	5.91254488122342	6.12595515759571	6.10576885285959	5.99620455243188	6.14046833313928	5.98489796810186	6.00977379393552	6.11347691663636	5.9604016113499	5.92802417791005	6.12847874176896	6.12796723888595	6.28999411649918	5.78866914609051	6.3298195375845	6.18269880641371	6.25982704325581	5.91665066779345	6.1686867170223	5.90796377389869	6.01785341701168	6.02605875267493	6.10359777215486	6.14630005372262	6.074408251675	5.90355141852339	5.78776481676795	6.03698314357691	6.18427093964222	6.1080334698488	5.9218831076116	6.06477552154084	6.07839880588763	6.24346017655968	5.99172762328946	6.25512460285504	5.8112283452988	6.00792412715524	6.19487244212385	6.13327538383457	6.06507117475849	6.10040735389298	5.86258855890625	6.03607855039773	5.79992451210964	6.3087691291406	6.11766860590588
5.82664759488376	5.67625970483756	5.58455096865322	5.63971191094848	6.02555599135441	5.8799107792425	5.89431952426029	5.51252821497559	5.90206430717283	6.07191740405184	5.99990828233204	5.90259540638606	5.83124826529686	6.03721228289337	5.78960442534136	5.70106135824938	5.96213655276635	5.5918202149598	5.81462259639597	5.70355660990625	5.92363637317449	5.87086650864956	5.8324274926168	5.80552699330332	5.82512314504625	5.73429337836537	5.87992571270675	5.90625714142744	5.74394088850589	5.76814314848199	5.88647947648445	5.6525714331683	5.91959154590909	5.82831447212154	5.71165100223086	5.77305955949069	5.55517010617289	5.9342636232987	5.8750723580517	5.92015832662065	5.98638623968003	5.69581670971849	5.95359840009326	5.82872875009585	5.74352632188986	5.69524596063298	5.90911667783299	5.82868338506196	5.53381863737687	5.88077829780391
5.7784106095905	5.56357555258361	5.27750044942958	5.60443642941248	5.40656451740864	5.48925669790545	5.17533314972807	5.40236757998529	5.8204395330086	4.84684049470222	5.40539564297586	5.38514059689276	5.01887589013357	4.96377000573227	4.81872674320694	5.57671708440505	5.24638472830139	4.71684116826654	5.53308475057989	5.53667304332469	5.42702750276781	5.22299762776885	5.39492869544535	5.21238403328117	4.83413538053224	5.57808616851123	5.12509485764047	5.7679989543122	5.34623342243463	4.63326946990054	5.54506383137233	5.67660071166838	5.22979335728085	4.48190544615824	5.40767756517263	5.27338295750109	5.30314392936924	5.6961549519494	5.56698853815271	5.57306848221888	5.55917334167085	5.33235660301302	5.58672645129872	5.68979656421172	5.57433663500245	5.30140968433407	5.73891818551422	5.79922906626952	5.453973202609	5.48978632460012
3.59034483833635	5.239876879208	4.72041701703947	5.4829732878451	5.22034878491946	5.2634902973765	3.95435809121202	4.82367416656749	5.46745843325395	3.58545305814735	4.28889787678653	5.03454414873416	3.97410840395685	4.93174125379507	4.0725047691326	4.64709365156918	4.9130588841225	5.14021356333078	4.64067520219474	4.65055061923318	4.90200872172845	4.91487698397893	4.10945144132778	5.13232692910602	5.32210414285255	5.3225282050448	4.68617857450026	3.26720106599097	4.07366273156035	5.16891359305594	5.19337343731309	4.65458576388371	5.10211040719698	3.72529757560732	5.36463344815449	4.5990691594281	2.34305868531927	3.62405501136416	4.04771342736352	3.92946222314897	4.54516292224043	5.31442923673727	5.30187754212741	3.84225368010658	5.10833420297753	4.86554923491295	5.03608432050066	4.62527800764878	5.02658618329122	4.23643451680667
0.670570080761957	4.34898975513893	1.75602203378647	1.99295614663199	4.18983429094526	2.05061929684866	4.30759458581447	2.18637549288382	4.24090272659753	3.80333023733128	3.8043230456373	1.07901997174054	4.23912655073621	4.11801848127938	3.96130592132329	4.71597195592568	2.8581133859546	2.72293376386951	0.838567028678734	0.698812491502758	3.7099291990539	3.52218577528776	3.99044858570015	0.901450948940796	2.38538624119521	1.44160136145642	2.95669825001529	3.11696701664134	2.91314999039231	3.29366298962932	4.62457044687266	1.47238943447917	3.94607521843558	3.10794007070306	2.2670332053697	3.75215231237819	0.940517403846781	2.55066059675101	4.66937651715649	1.36074553241612	4.83714968545333	2.31748029523529	2.76262130179904	4.56038899388013	4.58319976939766	0.961525366243422	4.72784664262776	0.994026002938932	3.16447934888068	3.23308605462467
0.0391438366579638	0.0389092440650345	1.95525911674768	0.447422881852767	0.787824265851935	0.0389234345178522	0.039237407984738	0.0388958763910092	0.039222112155978	0.214020037803763	0.167143542229828	1.47875846416272	0.326959799258018	0.630461967822003	0.0391586523580236	0.229959226966562	0.226992530952238	1.6834897339568	1.02818951483837	0.952658671748956	0.157289831562781	0.0391708931182417	0.709381423688521	1.76447666774594	0.0389768896905664	0.0390944422665165	0.16249187877123	1.16203200231709	0.039138162395549	0.56637903738973	1.10838701675987	0.256826096818996	0.0391627147586572	0.0389093914667764	0.03893068884999	2.35533516615292	0.156842185245274	0.039231848796545	0.139124584471518	0.176540402559603	1.56903855455907	0.819819936150261	0.275622342675868	2.37353968337315	2.43562756185705	1.04435065218665	0.0388142505609056	0.666784408425603	1.49859340139524	0.039484098890832
0.0396292098104349	0.0395127878175685	0.0387656648758164	0.0385220277134444	0.0384102254822391	0.0389832343512331	0.0390359843379754	0.0388232727578209	0.0392397906224065	0.0389449701963896	0.0395812736344544	0.0381465679348532	0.0388994351913562	0.0383986491404592	0.0382340320805731	0.0394737770374578	0.0394526262438022	0.0386604445422038	0.038958341940579	0.0396616092796349	0.0391512040713397	0.039471277656549	0.0390736776524648	0.0387058621080043	0.0386063598314294	0.0396976898746315	0.038829932132434	0.0388825280680616	0.0390062657785223	0.0394052375336831	0.0386149428704288	0.0393964198336662	0.0387418139925357	0.0395237321634819	0.0388150444241761	0.0390593070142076	0.0392914699650935	0.0388502206096127	0.0390733064999617	0.0395232133709032	0.0385319318225368	0.0388621872140646	0.0386850626905621	0.039766526938612	0.0388060276607709	0.0389573035621377	0.0387040758307082	0.0389443905733506	0.0394453754276337	0.0384033257845323
0.0398045680219595	0.0391883097873134	0.0389972041226226	0.03837442517032	0.0390977576414475	0.0392594542462542	0.0399013676221982	0.0399313211872799	0.0395478898479417	0.0389322384650826	0.0395394312063902	0.0392982483098326	0.0391630243010049	0.0385699133568322	0.0386300079128279	0.0388654967030567	0.0395953806682413	0.0388869321488778	0.040000276209497	0.0398888371707237	0.0400308404637098	0.0390562688752753	0.0385623219976923	0.0385342290924022	0.0398798644996736	0.0391678390683708	0.039475465333996	0.0396240368984135	0.0396518855813467	0.0390942850263276	0.0390859060124572	0.0389718563052369	0.0396279275475585	0.0388500730082033	0.0391734221699402	0.040078901025207	0.0391953015108832	0.0394663731900403	0.0391029488898448	0.0383752388031862	0.0390970646627911	0.0389678872081612	0.0397749458028789	0.0390125236464635	0.0396177404836992	0.0391716838572507	0.0391694309787936	0.0386851959691077	0.039182134719941	0.0388681120165668
0.0392484409126676	0.0392249557621848	0.0395077767460616	0.0389026638019264	0.0394450751480863	0.0401979807154011	0.0391763570520197	0.0396186614916405	0.0387435992853711	0.0396837043504571	0.0392593952346317	0.0392300848836699	0.0394093304046015	0.0390274768713183	0.038895499711683	0.0402784524500369	0.0385801617305893	0.0387379247336506	0.0392714301405893	0.0388905936164537	0.0397694592185404	0.039901174131416	0.0398547791146195	0.0395371979007267	0.0396782149655401	0.0393123151840782	0.0401258149190931	0.0396878072689684	0.0395387103019811	0.0398070785827257	0.0398793337659639	0.03878013495223	0.0392670359087883	0.0395628095058126	0.0388844315722227	0.0396257685655778	0.0394886556674355	0.0398843121635633	0.0391388445047629	0.0391388112798579	0.0392267357595059	0.0398494455810436	0.0389746719888905	0.0395419519287804	0.0392016636151139	0.0390881644744293	0.0392565367222057	0.0395355392729441	0.039609524042739	0.039143699430215
0.0398351238931005	0.040159718331021	0.0391341555103009	0.0390210498629352	0.0389532480797231	0.0402082166166468	0.0396885534562043	0.04016893589009	0.0401043323494803	0.0399730506069309	0.0403776337498228	0.0404488722767098	0.0389900280063578	0.0401956490809628	0.0390269679949943	0.0398181484313645	0.0399822935632387	0.0394727407543303	0.0402006226728683	0.039082313835675	0.0396465077955366	0.0399471428513167	0.0396123741009979	0.0402565088114251	0.0392542480887693	0.0395461330348466	0.0403901160297691	0.0392650094641405	0.0403413504261596	0.0393815311060274	0.0396891429564465	0.0404910370217703	0.0394587320080306	0.0399714200321267	0.0405477980788552	0.0393873986807821	0.0391657222153185	0.0397449599815112	0.0397895499818285	0.039704148543343	0.0389764519737333	0.0393023906852536	0.0403253618690447	0.0396238546087392	0.0394567420299923	0.0395578758410703	0.0389122022792647	0.0397698301428066	0.0401151409763255	0.0393919676524678
0.040220551942971	0.0403913332819214	0.0395905027351389	0.0396494927746762	0.0398082521141599	0.0404960203115978	0.0407580654728491	0.0394158104922103	0.040810766225118	0.0398052426258956	0.0401664926061275	0.0402917851109662	0.0394482444819426	0.0402848222428013	0.0400471958606071	0.0391674920085406	0.039888706938733	0.0403211837038278	0.0403740302481111	0.0395458319836978	0.0398104445976828	0.0403781748658858	0.0402429376565459	0.0395259702446064	0.0399487690018768	0.0391469935466048	0.039846933127107	0.0400562699279387	0.039586134752757	0.0392765087988425	0.0406139325080627	0.0393904425947374	0.0390925039890586	0.0400023641166595	0.0399454024469324	0.0395362084498721	0.0402674735747502	0.0391248000132126	0.0395006666721835	0.0403597700842049	0.0398731353080065	0.0403468327091437	0.0406450423153696	0.0396566958846115	0.0398589375975643	0.040101841364486	0.0396730582514825	0.0402262862107201	0.0397505197459807	0.0400995892020552
0.0407355229465874	0.0394586067157077	0.0402390720460512	0.0395607039127326	0.0409825603950182	0.040357170115633	0.0397959970435355	0.0405979969334347	0.0410004652078236	0.0394572298060201	0.0403601247841388	0.0406633440489539	0.0404031724017634	0.0403629890466126	0.040642377791315	0.0397050144800042	0.040613255824579	0.0400699727987588	0.0403892121245541	0.0399320229088004	0.040861383279083	0.0409462973359728	0.0402963378489204	0.0393813200013804	0.0406460708279863	0.0396554792773971	0.0397458619402591	0.0398858254294122	0.0410235045377927	0.0398904026376684	0.0405433475682244	0.0402458367097887	0.0394351477801432	0.0399596139077455	0.0394999788911209	0.0404933877578765	0.0410452355928437	0.0404289760267495	0.0405770807409231	0.0399202992564651	0.0393238835492141	0.039411548572027	0.0399506622108317	0.0395437267782986	0.0405301275553523	0.04093612678386	0.0402375676786425	0.0408255928716133	0.0411171466633506	0.0397902542092703
0.0404026568422072	0.0402743901769206	0.0408535699487333	0.0409352227135282	0.0405859236784504	0.0406017909140339	0.0404478082595144	0.0403185185737259	0.0406345039760332	0.0408532135776617	0.0404588134234169	0.0407600883325543	0.0404402969380816	0.040715859123161	0.0404061191055634	0.0397800569820321	0.0407047342620509	0.0401002245912174	0.0407578233244759	0.040728837867148	0.0400498909579949	0.0411916460790537	0.0407352890109091	0.0406788358833575	0.0403623984774781	0.0416302665014798	0.0404725316229199	0.0411672804392907	0.0408614643943813	0.0405931900933456	0.0405335758265699	0.0398908726381017	0.0406373722505608	0.040928074296506	0.0399203622180403	0.0401897542495431	0.0397498928385102	0.0397901499089891	0.0399520514121991	0.040058425437234	0.0400580034140997	0.0400736341290466	0.0404755495942743	0.0410288058136828	0.0398467225140172	0.0395721358250476	0.040648680090269	0.0411478011857036	0.0411182008995453	0.0400272785218451
0.0408740285809097	0.0406570479245505	0.041869791680059	0.0406864555862895	0.0412534354788752	0.0413197528543294	0.0410111521986978	0.0403183647237733	0.0409976519467379	0.0406991927193338	0.0408304992786141	0.04127481761356	0.0400909888479628	0.0414814183049885	0.039970471257677	0.0405560994678291	0.041203930504534	0.0404302931723468	0.0409824188053318	0.0409577266211914	0.0417131178906046	0.0402402964275203	0.0400683733642456	0.0408276159654175	0.0405001007192494	0.0404503622111596	0.0410126791003234	0.0404195302063282	0.0407022187964233	0.0400767226036761	0.0408665131141278	0.04058062464366	0.0408601900587685	0.0403264234704492	0.0403130373328579	0.0411458201064052	0.0405243664114667	0.0408709428331768	0.0397600668607221	0.0413555632045297	0.0412022173053924	0.0410099881445754	0.041132788377493	0.040240269212709	0.0406650098911584	0.0407279128203545	0.0405894291999513	0.0412663125136629	0.041116007807597	0.0405993660160712
0.0410752192848537	0.0408988284936485	0.0410045542519354	0.0416958581134691	0.0412660707383742	0.0411096657095388	0.0413839060789647	0.0409553364171729	0.041163867664563	0.0413727363103377	0.0408608413395097	0.0417416350106848	0.0403235438443832	0.0407472281724968	0.0407243243339287	0.0408556672640581	0.0405071563339177	0.0411416582460971	0.0407610915150279	0.0406081503496571	0.041895079063167	0.0405086522932117	0.0413686010095201	0.040316865801309	0.0416277593587623	0.041211342462934	0.0420115397571564	0.0410478338421368	0.0410579947070941	0.0409403716702514	0.0410972962420101	0.0414237156711148	0.0411973639150304	0.0402895075170784	0.0418937597534699	0.0415436252459527	0.0412956111737113	0.0411530856436456	0.0407141992885928	0.0407545574468566	0.0414248252261345	0.0409300653391813	0.0413807188039132	0.0406021762023598	0.0409958385110454	0.0408285796010335	0.0412239554998641	0.0416647848810508	0.0416189940997426	0.0417319233949834
0.0410584577526663	0.0413894870036841	0.0422297747956372	0.0418819047661181	0.0408814164387136	0.0420658540633084	0.0407421677190781	0.0411298476745665	0.0416465369786348	0.0410316932226936	0.0416096570512157	0.0412608999623743	0.0417555035754843	0.0410716302755956	0.0413819017256699	0.0419643055330599	0.0409077576073857	0.0416638662760159	0.0414033613842087	0.0421879643373329	0.0413900282290758	0.0406887079899743	0.0423134820041413	0.0408445049802014	0.0416086867917761	0.042144834999124	0.0410841616775353	0.0409863212468019	0.0417878921307115	0.0411587019014206	0.0407310839239751	0.0405200227047883	0.0418907521124863	0.0410916398116275	0.0416571649167951	0.041297396643292	0.041920473221437	0.0412979038310801	0.0420423238916084	0.041195065695061	0.0406331906324996	0.0417535701407545	0.0412324676840186	0.0417230916573433	0.0409343546854961	0.0413722802160332	0.0409772163511157	0.0419225868603596	0.0413333204774202	0.0422018773260662
0.0410161841227588	0.0422316408806341	0.0412788211702295	0.0412856961299575	0.0420985378695901	0.0411886684999989	0.0406729899732305	0.0418256542865213	0.0421078319984826	0.0412648755456027	0.0423469642641835	0.0409709052281093	0.0412772128542712	0.0425611445967851	0.0417240588892357	0.0416177708380414	0.0419593358006094	0.0416051796091011	0.0421717028884488	0.0418637317516476	0.0417426918981925	0.0417056204554001	0.0408502700756333	0.041474204938247	0.0411149988489777	0.0415245766879546	0.0420659877018951	0.041518478901693	0.0410333146180362	0.0419342584832959	0.0417490389444979	0.0409087335595022	0.0416236855173839	0.0407364859991035	0.0414733297335043	0.0415589990437718	0.0417138928076558	0.0412994876789728	0.0416962809568985	0.0415621366808575	0.0422898664915359	0.0418657035431472	0.0423923735926708	0.041597442986393	0.040961403455487	0.0418758227016942	0.0419541231342101	0.0415375752728335	0.042156359229934	0.0422213056253918
0.0417179702462733	0.0419542146858858	0.0419164279281003	0.0426419930750398	0.0417743326104058	0.0421650273876571	0.041649183483832	0.0425887703006063	0.0413558736054113	0.0422021339556005	0.0420228880061489	0.0416145263283106	0.042662956847514	0.041227932539226	0.041299973841741	0.0422613310111183	0.0422896998368269	0.0421283607842299	0.0411355249318636	0.0419897378299848	0.0423191862914212	0.0426112393437127	0.0410245775812592	0.0414643998306611	0.0424096470030984	0.0428760722340359	0.0420416869276784	0.0414586598184359	0.0419213231897786	0.0422656423229609	0.0415616260199274	0.0423184119353243	0.0417585320846643	0.041769886514768	0.0412258262009232	0.0423530389334948	0.0414730761956936	0.0417639781929387	0.0421890306529857	0.0417308403637275	0.0420437619272336	0.042134328115448	0.0419913930302753	0.0419990361295404	0.0416872867345282	0.0419520315175792	0.0417980260297952	0.0431287531214613	0.0419614914279775	0.0418828082290261
0.0422015951441949	0.042148687322517	0.0431631948529303	0.0431542836570498	0.0428466959483234	0.0417111432036587	0.0427346170114791	0.0416877036138589	0.0426068577584097	0.0424730793621655	0.0423157682451857	0.0416484838275856	0.0426772708190346	0.0417205350810757	0.0421986444236118	0.0428730285190705	0.0422208456193788	0.0420834457651941	0.0423452393850196	0.0421758577996637	0.0423636517107823	0.0420203328207032	0.0427556353454097	0.0425687117932873	0.0427323009765305	0.0420346233521079	0.042111249202839	0.0425415807753117	0.0428598886737579	0.0420086248696516	0.0417889719852795	0.0427128921137415	0.0424600076996804	0.0425452950392219	0.0425132206649777	0.0425920471443946	0.0420996771383867	0.0424355615287044	0.0419174578375717	0.0422714605763384	0.0424048288843694	0.041577059321362	0.0426665986973814	0.0413849545123154	0.0429595957715141	0.0413079264898598	0.042139863649634	0.0418019890248815	0.0423133249232478	0.0421815742563764
0.0420298495899383	0.0423616625158841	0.0426823352824599	0.0427536348507447	0.04193602006073	0.0434886542477275	0.0430620264835568	0.0424933405203461	0.0421477009942097	0.0423207314074686	0.0427100938605201	0.0429585493504249	0.0422113333381736	0.0426528195218681	0.042348182072729	0.0423700462777267	0.0422731697024735	0.0426063351178984	0.0419536686461835	0.0425809108669813	0.0428854408702694	0.0425393835411068	0.0423149438528275	0.0423997540599462	0.0428360315241149	0.0423311248112497	0.0428348324913056	0.0425037934021114	0.0435442211209862	0.0434196970976645	0.0429197363228636	0.0432301804783119	0.0419474932204149	0.0424238877841161	0.0425749640734513	0.043127049489409	0.0424787749004451	0.0423494262850396	0.0422711150957373	0.0424293666144886	0.0431618891157753	0.0427697380745344	0.0417570585364597	0.04187259278448	0.0430781427117166	0.0427275628031925	0.042378221627288	0.0429074347673418	0.0419145644810103	0.0425365694517528
0.042938099694265	0.0433305956129269	0.0426672904022374	0.0431728967287468	0.0433213831335009	0.0422536435360793	0.0419025963227884	0.0436138861951827	0.0429514168880148	0.0425759454267548	0.0432224130092178	0.0422405275241894	0.0431168135613426	0.0427019171526808	0.0432533198673017	0.0425604611003582	0.0417997108834922	0.0430445781004768	0.0432451359089743	0.0419204268086229	0.0433647680091518	0.0430423863179531	0.0432147073380161	0.0428464971865118	0.0426552693190771	0.0423750999566882	0.0435020925413645	0.0434637094686834	0.0431234913151157	0.0431201215144969	0.0432356080268714	0.0429000938363181	0.0430371727697366	0.0427120123012595	0.0432305675411623	0.0425220794824174	0.043866799798054	0.042431099336187	0.0423531854920011	0.0421788883493703	0.0420501279349498	0.0420804271541123	0.0433327201440848	0.0429304406077615	0.0426483772863275	0.0437951246590228	0.0425205440561817	0.0432815269291711	0.0438023907339608	0.0438881534385663
0.0436767044196188	0.0433218342457936	0.0425197627049184	0.0424368517652744	0.0436604693340149	0.0436696738857812	0.0427305826078646	0.0434281417437337	0.0434265685795543	0.0429376962735123	0.0433895249983088	0.0436553528237501	0.043798394991405	0.0434239662530204	0.0425107474430345	0.0434268919447043	0.0437633211223116	0.0425084045931204	0.0434319992395034	0.0427542036236185	0.043718790090861	0.0437226024222617	0.0432061756320865	0.0427070185144974	0.0430343281350942	0.0437641253567039	0.0434151309063011	0.0428904253143849	0.0430784216707078	0.0428439202594351	0.0431051727241294	0.043415798230899	0.0429709967569062	0.0432269405069039	0.0432609169773486	0.0427643955538086	0.0427042509621001	0.0433540145213572	0.0436126790210786	0.0431046572230228	0.0439262862240731	0.0436070327305914	0.0437353718055298	0.0433489601730913	0.0428194207486555	0.0437672587167278	0.0436397646817523	0.0437796734307901	0.0434009086898122	0.0428964024436114
0.0426482952315093	0.0435320620091721	0.0430743907578371	0.0446733230988667	0.0439090815105335	0.0436128160728753	0.0427739026467129	0.0435821615967207	0.0435517825016721	0.0425007406641602	0.0440152286420871	0.0436712371123506	0.0440400207282254	0.0432550822748035	0.0441728020428931	0.0432746471631849	0.0429501381500756	0.0437517065836454	0.0436480161016668	0.043069323996307	0.0436441666011288	0.0435382183961618	0.043400947047642	0.0437577705010203	0.0428633456047966	0.0434514995602321	0.0431029768593838	0.043782175612646	0.043839243671396	0.0436318899364913	0.0432643986366346	0.0434582914399455	0.0434967636186698	0.0431772710046005	0.0444698373605414	0.0426853280748489	0.0427723022728389	0.0443465625209868	0.0441568334677616	0.0434798280773724	0.0438630101461448	0.0428577762220643	0.0433115954858712	0.043012228707764	0.043922842795128	0.0435820606443692	0.0433552358762987	0.0431640697619317	0.0431236284969173	0.0430753817995394
0.043391297906848	0.0434347289521472	0.0435450049319435	0.0442099499534785	0.0440225875709051	0.0443584193067362	0.0440653284763809	0.0442156660464623	0.0437496641005665	0.0434692945521204	0.043027492410287	0.0436029622364537	0.0442207145242938	0.0445794271014952	0.0436666004335833	0.0429048465975229	0.0434343806895823	0.0438198147633469	0.0440064097576243	0.044426620105749	0.0439330165474684	0.0435376539731423	0.0438399368599565	0.0433052604504337	0.0438997628757547	0.0435661522032	0.0432993403742296	0.0438062808411537	0.043096799795289	0.0442332551346908	0.0434826794454469	0.0445935498049605	0.0437263890812411	0.0437915544192578	0.0428253479686615	0.0436582503733501	0.0440661056752315	0.0437158742230104	0.0432180026255532	0.0438956373602043	0.0443359360215531	0.04385149539371	0.0444574877083056	0.0439229614597896	0.0431552989369363	0.0446894760031329	0.043336588134337	0.0432973093327112	0.0442168555851453	0.0437679888295319
0.0432051686996861	0.044553936729979	0.0442186416241299	0.044122061916132	0.0446859534053466	0.04478386100015	0.0445619488172186	0.044042772694722	0.044890005665866	0.0447856858705637	0.0441727631352645	0.0449716048802863	0.0445078121539244	0.0434970009554349	0.0441092194118231	0.0439343103513067	0.0449034456202055	0.0439106037236023	0.0434875210159631	0.0436883261908525	0.0438707887679453	0.0439492428233802	0.0441295493702408	0.044105589361648	0.0431766179794499	0.0448907878510061	0.0443585822300618	0.0447425064729383	0.0436731314331274	0.0443742479013782	0.0441443940620065	0.0453077256140956	0.0435635731644949	0.0441529591968254	0.0432195459742923	0.0446110053639175	0.0449023490874926	0.0439743357860459	0.0442066993040175	0.0446195170514162	0.0431644011625789	0.0444564674590198	0.0451177828342673	0.0449561568517106	0.0444243311867136	0.043765733641495	0.0449130946399907	0.0444010074041213	0.043965914111323	0.0437053639636065
0.0452018672468589	0.0456841730550768	0.0438780986551529	0.0439758834488153	0.0442526525589925	0.0442136275005244	0.0442054020852332	0.0447408034747179	0.0449200139691721	0.0452692053523617	0.0435742441850405	0.0446397941503156	0.0445559545855853	0.0449770584573172	0.0445259968828398	0.0447534865581913	0.0444312234926527	0.0447794989148546	0.0436135535692113	0.0442992289583	0.0447058363313469	0.0438843796808494	0.0444029949011295	0.0440430418530544	0.0443907625961115	0.0441709397137318	0.0439852280308413	0.0444011051872217	0.0436811520537296	0.0450057854728568	0.0443291907897492	0.0441667054542228	0.0435044040827676	0.0447868390102296	0.0449169178625245	0.0435554901053922	0.044745143639375	0.0445655616967554	0.0448430885761737	0.0438328023994694	0.043760732042621	0.0445794228716972	0.0438973379637058	0.0451559298960845	0.0442869034724577	0.0441665277687288	0.0440064810367168	0.0445466129353471	0.0445860350378662	0.0443540440600584
0.0452534198645949	0.0441207855356058	0.0445993612988456	0.0445772433133272	0.0454025160130448	0.0453669820373881	0.0449893509198821	0.0450016148936324	0.0450337714261392	0.0438152868003066	0.0457382693588877	0.0452546227154813	0.0454317667822043	0.0445217115569058	0.0443437165723316	0.044593865513533	0.0452297340014639	0.044585696507751	0.0447092533563445	0.0456655647037295	0.0440877181857898	0.0449892186062107	0.0455880637532708	0.0445824743872308	0.044955231758825	0.0443839252271583	0.0451352535334909	0.04415017354253	0.044344181436932	0.0451459814886342	0.0442775053791516	0.0442812260166456	0.0449939118107043	0.045222067739853	0.0449746512448619	0.045319918929963	0.0450268641854884	0.0448521792319157	0.0452759544600249	0.0452639378768609	0.045498339785144	0.0454065774578576	0.0448674086006457	0.0451425839938282	0.043904982730311	0.0448008930217623	0.0443332063539595	0.0447053426000913	0.0449051051725349	0.0451196859330334
0.0447302484986427	0.045221992154606	0.0455269613225264	0.0448448002510375	0.0450866099389469	0.0445562542853178	0.0457606055422724	0.0455647641007753	0.0453189473650577	0.0457806918287419	0.0443731164007806	0.0444910623361735	0.0444217248558314	0.0455007331627229	0.0460717923946074	0.0448142223752948	0.0447116731506046	0.0451130187888723	0.045593082898256	0.0449980828252549	0.0446245420103749	0.0449242989857775	0.0452603392059207	0.0453042080021859	0.0452407319886418	0.0444104814619135	0.0454583639098328	0.045098751714851	0.0447226837836976	0.0451882346311935	0.0443920653578017	0.0447019468836206	0.0451184168726154	0.0446460658331005	0.0460815530974114	0.0448407182462979	0.0460191146502383	0.0447723956842551	0.0446968244787899	0.0444607617158855	0.0453656628297611	0.045721639187913	0.0454711638200529	0.0452135380017604	0.0444080611813779	0.0446132178754022	0.0452996141029336	0.0449743036367355	0.0448639145064012	0.0446445865972947
0.045433614831469	0.0449989279563687	0.0453739608561063	0.0451457387836265	0.0455170463850781	0.0455835049187764	0.0447289909786584	0.0450174557358861	0.0449974172076879	0.0444608978927085	0.0448852592130157	0.0443752850540046	0.0455278156979529	0.0451463660370183	0.0454528107927563	0.0450617361583379	0.0445960469243514	0.0446295523907646	0.0451834153329221	0.0456653694438197	0.0461311531422159	0.0448071189702376	0.0452944017707969	0.0447415524458808	0.0465255558485503	0.0459366877200821	0.044796375595127	0.0453285632627589	0.0456881092897319	0.045109438226062	0.0459050348369594	0.0465696631259272	0.045517514487792	0.0445460280465958	0.0450980246080836	0.0460224913361924	0.0466232416371814	0.0444444295863249	0.0459511790270993	0.0461514300579746	0.0446214788119272	0.0452033570213277	0.0461044816316665	0.0455571668365304	0.0461483538201504	0.0458859334822035	0.0453617113309926	0.0455869589512985	0.0458964129572226	0.0453844751682345
