# Supplementary material for: The Neural and Computational Architecture of Feedback Dynamics in Mouse Cortex during Stimulus Report
Source: eNeuro. 2024 Sep 24;11(9):ENEURO.0191-24.2024. doi: 10.1523/ENEURO.0191-24.2024 (PMC11444237; doi:10.1523/ENEURO.0191-24.2024)
Supplement: Extended Data 1 — The file code.zip includes all code used to generate the figures and perform the analyses presented in this manuscript. The folder "./ephys analysis/" contains code and instructions concerning experimental data and Figure 1. The files "Figure2CDE.m", "Figure3AB.m" and "Figure3C.m" simulate the model in the nominal setup, and generate the corresponding figures. The file "Morphing.m" allows changing the connectivity strengths with respect to the nominal setup, and plotting the resulting trajectories. The folder "./Figure4/" contains instructions, code and data concerning Figure 4. Download Extended Data 1, ZIP file. [file eneuro-11-ENEURO.0191-24.2024-s003.zip › code/Figure4/globalfeedback/v1Int_a0.1.dat]

0.301948027491127	0.30239828672263	0.302725877715199	0.302369303663736	0.302487707304091	0.300071597700129	0.300451853274856	0.303713357409261	0.301606970216806	0.302322730469082	0.301198563370598	0.302151614233168	0.302802575608343	0.302689927144965	0.302686889636317	0.301956295561177	0.304236574354005	0.300972711090091	0.302559611313125	0.301966568225407	0.302118728880321	0.300902778567688	0.301976023025195	0.301851858650957	0.302984597118375	0.302554864158683	0.301790047923752	0.30305336735868	0.303376964704108	0.3001735629205	0.302410672426812	0.301032099058402	0.301695696400218	0.303043056250108	0.3019195911992	0.301168074671908	0.304533738541975	0.30334919047271	0.300106563555684	0.304016871445731	0.302458589788788	0.301775075088104	0.301946354309565	0.301878268800283	0.300089394538814	0.30324836295838	0.299385615335066	0.302588713252196	0.303502228663044	0.300122056557435
0.312999163543321	0.312142278827882	0.311947794354202	0.309883235350876	0.312003521151915	0.311263177453269	0.313402415761683	0.310735854165624	0.308251959216932	0.311475849435758	0.311564556144887	0.310811668172868	0.310257854014933	0.311618346100006	0.310668207763793	0.314436746840389	0.312620325446579	0.310909671561647	0.311066034446481	0.308781618409233	0.311781014922612	0.309276255290455	0.311218347683791	0.312991960072234	0.311630849410423	0.308483311509624	0.313590926672903	0.310916609386582	0.31120804064031	0.310663414556268	0.310295546095981	0.310036764617817	0.309992746462396	0.310302854018384	0.311492922641729	0.309978209267396	0.308597034379397	0.313070229349946	0.310066395378423	0.309982432685845	0.310343057883177	0.313808702312037	0.310807707549281	0.308272298213242	0.308359093059509	0.309844948245159	0.311379497788372	0.309303673195813	0.308648235667145	0.313027401597304
0.319274917969295	0.324357710175894	0.319993966138	0.322286099064619	0.322687561963086	0.321530996369706	0.318118937355213	0.320973351283667	0.319605164181201	0.322101636552559	0.321455080174827	0.319575977496445	0.317908060574588	0.324454332045847	0.321208290644893	0.321968530614331	0.321370363042338	0.322645346424006	0.32193002414319	0.321419669961128	0.319295791254324	0.32126438667793	0.320013290463733	0.317910339609332	0.322843792719962	0.319085966021589	0.323477265401563	0.320061914121905	0.321315140828354	0.321166365023078	0.320950344924959	0.319340544241883	0.320946057441844	0.322104869732324	0.320596409921428	0.319111326857786	0.319196181694766	0.320515311704489	0.321909659919462	0.31957954276151	0.321594054740064	0.32271553004019	0.320921878358569	0.322168250838077	0.318686808492169	0.318898020394906	0.319148152073155	0.320663652823486	0.322924485570165	0.320229968675052
0.331034524918046	0.329617567378538	0.330764687241533	0.332257655465341	0.334098865182937	0.331408403412044	0.33502294363407	0.330870642894902	0.332438134694058	0.329645057608647	0.331643457335265	0.333191488749789	0.329878842831131	0.331308553657862	0.331591750402707	0.33364244399394	0.335089724006096	0.331855108997689	0.331279486132493	0.33246724939391	0.330813071709704	0.332753426103749	0.333074826875704	0.329968043802526	0.332471523686676	0.331432157859307	0.330186864022235	0.333612415540025	0.331400657899231	0.334869720425075	0.334522280812199	0.330164634564969	0.331734759385332	0.328482055444942	0.332190301804903	0.330712561788573	0.333048941059206	0.330369791155496	0.331212256077486	0.333565936355031	0.332646603809488	0.330272832664791	0.333211187473031	0.333458707049588	0.332999481498255	0.335384001796335	0.334560522919726	0.333110015333798	0.333753961613839	0.333096824050201
0.346995306485974	0.345101349568523	0.345324178701193	0.344387969227794	0.343810528786083	0.348291192354197	0.346391531629943	0.342909584357583	0.343807151844995	0.342824676989707	0.345545904791421	0.344471428049419	0.344075046258	0.343145185051016	0.342919301632316	0.344985667598845	0.344118211775534	0.346779951867483	0.346611650461843	0.34646121589478	0.347200636584702	0.345398713771322	0.347406670060716	0.345885890008309	0.347178610034177	0.345509149351312	0.346896016840576	0.344257411104061	0.342050076938286	0.344389212787854	0.342538642094067	0.343386901527972	0.342218584895594	0.344308659909659	0.34543112821124	0.346656440239356	0.343178258040582	0.348632439485984	0.345480576715572	0.349854604669771	0.342061353222586	0.34260573604462	0.341770829409778	0.345519965429518	0.345085640821272	0.348149466089247	0.347199932547746	0.346650840582628	0.342402043277021	0.34555651424876
0.363466086650612	0.36235055761152	0.358954753156701	0.363317386642934	0.356721268849755	0.362723312539608	0.364160093808991	0.35766784555336	0.362048356289731	0.361539059449823	0.360053942769649	0.361241376386146	0.358233196860917	0.360882445333581	0.358726601207772	0.358443132698969	0.361458635905762	0.358489926259558	0.36278287539053	0.356818346040017	0.357235318758988	0.360654642888984	0.357360571569747	0.355190264544036	0.357353674059876	0.360447903665067	0.36151087408965	0.358183886549777	0.363838745873	0.358169069398389	0.356923700086382	0.358334161571155	0.359700564926391	0.360094596242914	0.359937683469703	0.359499790586517	0.363628644038588	0.36196417551364	0.363286068261007	0.361546831366467	0.358742600748425	0.359950303399215	0.361457155354951	0.361572923705464	0.359098979734655	0.361641307141241	0.359962171569661	0.357913366313269	0.358650225792729	0.362646326781586
0.374509991001897	0.370763589870289	0.376023776367533	0.374696348859062	0.377710020237622	0.379906046000189	0.38079909339343	0.378251382662766	0.372626402965092	0.374532264202054	0.380735772316325	0.379211669383224	0.374889262579437	0.374303307091486	0.377186781416738	0.374288177831219	0.378582567344292	0.381279810767433	0.374410697825509	0.373309464524246	0.379228894968855	0.378061527905971	0.373934188225577	0.375951062267082	0.37605405079133	0.376992253523882	0.37543630689926	0.377168089405225	0.378126090838046	0.37672187998755	0.373394286425503	0.374481798058003	0.37567935151682	0.379592651651574	0.379189346631943	0.381267372305491	0.376495666593528	0.379779611562549	0.373803096237487	0.373605337415534	0.371049823943982	0.376985813317468	0.374235238117636	0.378376579755546	0.377784303684322	0.376646735534011	0.376218009215807	0.374082316256243	0.379171407312737	0.378560889310279
0.391580767070536	0.396230605227173	0.398631347848105	0.392060972399121	0.390031722124383	0.397711039063251	0.390281278452303	0.393561536763618	0.391858898828718	0.395433313579033	0.397955692102623	0.394649328881519	0.389469495486005	0.39797035932628	0.392733018345727	0.394983611225629	0.395647613008595	0.39276601399457	0.389385448134841	0.400789033184977	0.397484188372358	0.395599196356075	0.395018280965303	0.398702361605385	0.394496701607438	0.393794828497552	0.396139599565137	0.394305918130556	0.395374009367937	0.394221967239372	0.395343556341576	0.393128565537204	0.394088297247873	0.398863716856136	0.39373057210521	0.390941888759057	0.391358556605651	0.390519129556138	0.394636959442976	0.395887024341297	0.394014151456065	0.391870257698093	0.390256413069735	0.395741948317453	0.397312775055489	0.397141360443623	0.398182241230238	0.395502343099847	0.394646370883447	0.39967428316764
0.416612393827325	0.419779007484506	0.410344663116639	0.417099671239648	0.415091700339631	0.419027462663296	0.415298071709287	0.416501385918478	0.410978668589449	0.414533282489572	0.417979398191817	0.413848763466342	0.413892308046402	0.416356507329569	0.420363844297053	0.417359122010479	0.415703914320985	0.417478831412345	0.416642336435915	0.417522839266937	0.416259351354842	0.418589751971375	0.416026937393302	0.412438079106636	0.419281626155316	0.410346422793148	0.410737022411	0.413144506062904	0.418616896658702	0.416885423532706	0.413526831515239	0.420357902176568	0.414821186978488	0.421268472261114	0.412513352691214	0.414007520426369	0.419221508918968	0.420097240617769	0.410489858460717	0.414715450107736	0.414243129640481	0.412574827857986	0.415073247735553	0.420326781405372	0.418330984834203	0.419896353141198	0.416458365711316	0.417742202404577	0.414542244783597	0.420583728696914
0.435713763893517	0.445718633827032	0.438507957831033	0.439672905441817	0.444018975240748	0.436520171945411	0.43811228806754	0.438879862207456	0.438647804117185	0.44340183549863	0.437944785786307	0.436458072691077	0.443383365526065	0.437569197779862	0.439606410532135	0.446294097260613	0.442119654440852	0.44703449134117	0.437443148032633	0.43507618810473	0.440963552416784	0.44038053643384	0.43719450293385	0.442137403568856	0.436643634232779	0.443264540142354	0.436477577466298	0.439646618622474	0.439513934902138	0.442287297654349	0.434540425096168	0.443604113661672	0.43632792684715	0.43732817233245	0.446467880943711	0.436382162547999	0.439463253576569	0.439742703047958	0.437696353415538	0.443320571548782	0.432456388233587	0.436573194888706	0.441871866107169	0.439929611592503	0.443479436861718	0.440191568770543	0.441069347295335	0.437999365348107	0.435749615456195	0.440835907464884
0.472082988879819	0.468996271455454	0.467642360690174	0.465039235412019	0.464922563964535	0.471022478577127	0.466769863705511	0.466640160784596	0.463253418699265	0.469571609912366	0.467171545596059	0.463178474363919	0.465846080426705	0.469239924441643	0.468510778649237	0.468708630717041	0.474594634482665	0.46189126811834	0.469952050267053	0.466997164356381	0.46175690424639	0.461126659771391	0.463236124298428	0.466974521357389	0.461123922125676	0.46356711937971	0.4663022066025	0.473350826254362	0.465204521234097	0.464868139330016	0.47255696154452	0.463314996186848	0.469952133370968	0.463030212459913	0.463116402273682	0.464040646283831	0.465145356719318	0.463759046589898	0.46553350404881	0.458119612822361	0.462502232501585	0.470860512011168	0.464482652647037	0.464033117338288	0.465243487584675	0.469824601408631	0.470037064643576	0.466234829457903	0.465519473256865	0.472839599919793
0.502906371966985	0.502847409410328	0.495837586717554	0.495744605444503	0.49995096822724	0.49403821606664	0.501744942749615	0.499499843468434	0.501092158143496	0.498028951713062	0.497180295691903	0.497509529975709	0.498948232517257	0.493627640377209	0.500233355535632	0.494752047545798	0.500161901943382	0.494238258790916	0.493655290400216	0.501353899416979	0.500472580954055	0.506033822139535	0.493567018939531	0.492205839132274	0.501130924903665	0.493025575734031	0.501610210246338	0.496462169370623	0.48656626286983	0.489475175912811	0.49557002322223	0.496111426678334	0.498675825928162	0.492879049714927	0.493827009827524	0.497184821964179	0.495743689849844	0.499698083493818	0.502251482344278	0.500859734086864	0.500020200478071	0.496773699133103	0.499621492442894	0.494941187937228	0.495661762854243	0.49380461466282	0.497731959887441	0.499086998385718	0.503724984425404	0.496362059365296
0.523295077038182	0.538419584646813	0.53238141200388	0.521260783873207	0.533053741885928	0.526973636246014	0.529181456316243	0.529821619787312	0.530745689054873	0.537735768006995	0.526887399738182	0.526542918993271	0.534656333620559	0.534797003413803	0.528188650648053	0.534810319413866	0.528550985201457	0.525386713070941	0.531992973750533	0.537710849122654	0.531213427111565	0.524796896559284	0.532667782995552	0.541963578215649	0.534637327740609	0.531577715135421	0.540299841906954	0.527022888085835	0.53112134321276	0.526674019760381	0.529226729070022	0.536235398519913	0.522261586608914	0.525211728458509	0.530797120394387	0.528569828632461	0.534188683172641	0.52789736024877	0.529391789033851	0.527996594251885	0.533513145138298	0.532881796924155	0.536656654845756	0.532171044411431	0.524700750722137	0.537180727387392	0.52496908459422	0.526926330883277	0.529977453663577	0.529988566407011
0.57917303397892	0.56751855782484	0.579795359400318	0.574136479602163	0.564562034274273	0.569446766940864	0.575646208739188	0.559897078709451	0.577121084195945	0.567120922572625	0.56452644596971	0.567304429875798	0.572005681786518	0.564937401526057	0.57162757561624	0.565473392059745	0.572614238331653	0.565943468363242	0.575173904963417	0.581315917020636	0.569823284383005	0.563873427586059	0.579872875648667	0.569898270466916	0.575260269276809	0.575798445938019	0.564356845849089	0.572924664451876	0.568920653325875	0.568556518044372	0.571419658405136	0.565804265396438	0.568736465807495	0.575960726690323	0.569847636662114	0.573127323426724	0.564968960645231	0.563813638577348	0.579983810835298	0.570592554643529	0.573643595177503	0.564203195627745	0.569217879604661	0.568806047164878	0.578687781294613	0.574436709430702	0.567692566281524	0.571873761727839	0.56527718170836	0.57337816573404
0.614516060627422	0.605041917056393	0.621158320695801	0.607118854154059	0.612245881583974	0.611513411872302	0.604254906037616	0.620207513210569	0.613614856079534	0.611288688823524	0.612989791466891	0.617711198456139	0.619869756383581	0.609593803830882	0.612121997273753	0.615319159219786	0.612286189769249	0.605705170127817	0.607792392246285	0.614952871106008	0.608355492738674	0.616674247708311	0.611473614184745	0.609417076817129	0.606646030567806	0.612965202001315	0.612851772372971	0.616384829770992	0.600888895001976	0.618090597366194	0.608777522825479	0.622101828508995	0.619519925977169	0.617479627593555	0.603100336357873	0.626823972337913	0.614042210006421	0.601542195093835	0.621160596126074	0.613896064417591	0.623736769391789	0.611880378556484	0.626253650206324	0.612675073920002	0.610805245001849	0.616175367522192	0.610418475353181	0.616986935188672	0.600784224470872	0.615818411877961
0.677365475934129	0.66632470112193	0.650829839139114	0.668449704995689	0.653036480332699	0.660060388162377	0.674803332813464	0.650287928363074	0.665242619389517	0.669228490246843	0.660255476067596	0.652661385719499	0.663795433660924	0.676406153462145	0.668748477826193	0.646883368758469	0.654547272317291	0.664692624789222	0.652569911939555	0.662267178826319	0.655220486622371	0.664700508677377	0.667849232102382	0.664588534294887	0.661302988446915	0.662862356971817	0.656671793176459	0.648754658591289	0.662217282415719	0.670932984667504	0.667520868276082	0.667998319435281	0.657558895378203	0.668678487023413	0.663829212917607	0.67199908682068	0.670841934880353	0.661986968242033	0.667171172494561	0.661591812860404	0.665213124883003	0.67039903743635	0.67529188218818	0.66491934829549	0.655187754124622	0.670366512559448	0.663241616898806	0.663411682574414	0.659358199438881	0.654052717369079
0.720565641083882	0.715523318880117	0.719725373116327	0.72667573174749	0.706695246820114	0.7120597011274	0.720703400633991	0.722799443273846	0.716923768926889	0.715176069570449	0.726583642392372	0.712180460178864	0.714754967411036	0.714416615379073	0.726840548130635	0.730437277717711	0.704901840989668	0.720159317141996	0.727806007081716	0.711882762140706	0.722799963145368	0.712574164244085	0.732071802579932	0.721920852590675	0.71641630357182	0.724713873161439	0.721088228381982	0.712798004521154	0.735253055032296	0.713550582695305	0.71206930990089	0.725049356664383	0.720260806226717	0.717236276611001	0.717675819830468	0.724960648349847	0.723037021652681	0.729507094608868	0.719647108491564	0.723671587664062	0.718751518372174	0.714566485605285	0.716234698383527	0.722386856276227	0.713457540861403	0.717889424561302	0.718116926849942	0.722083504914382	0.722468313801296	0.732887347408463
0.783887837265562	0.783435349963973	0.774062614365251	0.798588535152032	0.762721156970982	0.775811057896238	0.778240012658109	0.790656827527074	0.79469218868085	0.781929186477331	0.79144402800607	0.783698927519509	0.782431691307399	0.769870429176483	0.775529308393954	0.798600921176901	0.778839166070436	0.776939623585737	0.791053860237104	0.770290692663564	0.80083095978413	0.792050348990639	0.783699312993717	0.767176670834624	0.785746031283047	0.776593816901419	0.781228022209023	0.775343037411	0.799944989491895	0.791791629028587	0.787770421948729	0.784263126847146	0.779044034569247	0.782583568958951	0.791306865101529	0.78522704917424	0.766812607901534	0.788758369868236	0.766178721115505	0.780655856619183	0.79837471747652	0.777104546711773	0.782643418017702	0.78487865711736	0.780599847847024	0.790145777309481	0.780261053096661	0.78304077873594	0.780454996618484	0.796988698591975
0.858465659061432	0.869419109161074	0.871734254017736	0.857788355256487	0.85148736830935	0.859390590122199	0.84615189224817	0.856503357258591	0.86399453217238	0.863356794221922	0.859929912578739	0.83903896506605	0.847808988275506	0.8549809797331	0.845563646202954	0.865658744200701	0.843948827466047	0.848405176573971	0.866978647156925	0.850662456198705	0.878121183880349	0.86461076620709	0.859354225583419	0.847189041064777	0.856500400259465	0.85927039554864	0.859551884401139	0.875918960776217	0.868644602193567	0.862903207369138	0.871998666385144	0.852591634182119	0.855461150801024	0.852532021490815	0.850454821447328	0.869861252175942	0.837191113322281	0.858283561765398	0.85826780521089	0.876597017580139	0.837962138184317	0.846880278063479	0.854482272066767	0.843046858210119	0.8712688874768	0.852745193808152	0.843889761956303	0.871500861714829	0.853026851244939	0.859721771961947
0.922806402383004	0.959141185517522	0.927971184036732	0.929588988321567	0.950212029885869	0.95109344592389	0.917104793161083	0.930191318681767	0.926889617738522	0.947168722385035	0.943615212444614	0.935602911012216	0.921687591403347	0.927007773972414	0.937732961627214	0.934636577991935	0.934658728918939	0.912300451559211	0.942568853118439	0.932369929004713	0.928436365849532	0.928749425278484	0.917524266906982	0.952729500629808	0.931640009173394	0.931732931673137	0.940516233642219	0.950262067296443	0.928370071808928	0.939497599180688	0.935200691524695	0.927732508864441	0.924090710373958	0.929197533571769	0.924445054138234	0.921773453931439	0.93590784940123	0.942283051905276	0.957323453685697	0.932909300220126	0.939841107130601	0.948104235457655	0.937454071746738	0.9211552953259	0.924855326958955	0.933619307491512	0.923324935575057	0.941551896080872	0.935577499487505	0.933875850422721
1.01099430311469	1.01785519139788	1.02857648242897	1.03418624078884	1.01268316816638	1.03595486686561	1.03600214725123	1.04747979650068	1.02571629917314	1.04277375857475	1.01188686131744	1.04053356404005	1.03654575786193	1.03180835994139	1.05447989009726	1.03772219422005	1.03300268821733	1.0183164683216	1.04844560473458	1.05418915485615	1.0217590974436	1.00670672332214	1.032650562218	1.00812838942557	1.01922037179264	1.03463316674564	1.03178769686463	1.00697388449011	1.02871230180072	1.0589554483213	1.01570585559845	1.04998616054617	1.01548763913318	1.03735310159405	1.02455300565526	1.0281626961184	1.02593902490973	1.02355713742586	1.0266415249119	1.04257694835264	1.02243985638828	1.05198074528895	1.02949727957154	1.00976295870772	1.04188445811609	1.02912822300587	1.01199856299455	1.01475148124028	1.02047015354636	1.02537248295867
1.13494160946201	1.12469556990205	1.12198568933886	1.12890015653118	1.15333081765576	1.14491166157951	1.14519727674328	1.12135947643206	1.12757986325412	1.12945977760704	1.14000685751348	1.14281428368353	1.14829221066141	1.13802261100134	1.11224507753108	1.15172242564657	1.16599261311233	1.1301849054705	1.15095509476037	1.12678886600864	1.11218737208282	1.13590090332402	1.16159363350158	1.12539136340096	1.13872560937336	1.13870811524822	1.11855054732725	1.14018017029247	1.15109808149442	1.1182725665496	1.13286943937222	1.12332538810431	1.13226491894731	1.12396565040967	1.16282155678306	1.13262307895703	1.12383203443979	1.14981433225953	1.15403778088916	1.14658584070026	1.11789652869226	1.14720198451732	1.16177609944114	1.11220580903956	1.15431070406	1.13614047663192	1.14261351830348	1.15159495875381	1.13535097790001	1.16105149350924
1.22631847787313	1.24437623404253	1.25533790877215	1.23645896232864	1.26079239192552	1.22447743554054	1.27214465873901	1.27412155675703	1.21373733995197	1.26931862504101	1.24565735325774	1.2621533030853	1.23891852297921	1.25369915161523	1.23121461178021	1.23756501235555	1.2311313211781	1.26281682274635	1.24352416379019	1.2517034162357	1.25406264559802	1.24904620810384	1.22467182556531	1.27003342922271	1.24292606520362	1.25937789594231	1.24263552084032	1.28829346439807	1.2544029744078	1.25758693544026	1.28231859456719	1.27180337195086	1.24940882726571	1.23373965191943	1.23268046613362	1.27575846572929	1.25945207445341	1.24179883270482	1.24294097153596	1.24733387381683	1.26832607279822	1.26621538995266	1.23254367445893	1.21887789299503	1.25038395532126	1.26250648331771	1.24930775667061	1.25059147622708	1.25238934591122	1.24550893438899
1.35402939522061	1.41231017363719	1.41048553505946	1.37331246063123	1.39256874996519	1.41294023588031	1.38248371497265	1.38246584446932	1.37018515017809	1.35657182081176	1.40432174229463	1.35412059873282	1.35054953230855	1.40454364342214	1.40604054882472	1.39705807223519	1.40208041486748	1.3671389583744	1.38275224225827	1.40297680378449	1.34709647175786	1.36895010202562	1.40565677236343	1.41243631755282	1.36747093437542	1.38748250466805	1.35674495465502	1.37054762896499	1.36571516993542	1.40912115236063	1.39176970131445	1.37475975281366	1.38298724137143	1.42383727328722	1.3650070065277	1.40056946041444	1.40107461003844	1.38798074084215	1.37999995491975	1.37941053756904	1.38220421874908	1.41375919141547	1.41762839722771	1.39890416843106	1.37057611871381	1.38526476426338	1.37018680271211	1.38321103596637	1.41270891993703	1.39256031754969
1.5528920347094	1.52560076738238	1.539282743059	1.54585141359798	1.54867678654523	1.55127085603958	1.5187309164302	1.54974374236268	1.55716622871743	1.50543532189828	1.54114546687559	1.53010487687371	1.55262990459795	1.57855782902223	1.54822654071292	1.50641843090324	1.54552500383794	1.52196822843959	1.53382051398121	1.5686178075119	1.5335722416602	1.53373445683052	1.56731605545142	1.56344823595646	1.54270757410226	1.55368817811214	1.52761229527615	1.51153748625701	1.50700208375448	1.54552886160792	1.54098137568139	1.54536952187894	1.52058830922601	1.54234221793073	1.52883837673793	1.55120868669979	1.57364241554016	1.56939355725652	1.56104937197814	1.52680803892028	1.55334738283411	1.54037868526912	1.5583332320696	1.51043598350624	1.51628433776252	1.5794573398725	1.53390601649728	1.51527996980311	1.56409019164353	1.58444597541908
1.72259526126949	1.72729773261351	1.6889624860761	1.74486480364561	1.71116579031943	1.67939727303332	1.71504604060069	1.74096433622676	1.69500470353087	1.73598568252481	1.74759560838027	1.68698223484419	1.75938558693958	1.67780316585397	1.74398919050964	1.72967744565359	1.73700716769505	1.71458014684974	1.72407175306938	1.70176504945101	1.6992228570216	1.67721582797899	1.72623300861602	1.7298459119739	1.69830258256348	1.74979338757302	1.68201728929002	1.68862105123018	1.69337364785011	1.71399528448866	1.70273376289778	1.68623216279675	1.70198796582088	1.70665633214995	1.69815698991482	1.72458601060685	1.69771992237463	1.72122556348271	1.69625800970352	1.67346002048605	1.68557984795283	1.67727600471284	1.73829140819626	1.70226929539711	1.72840610297428	1.70911597594765	1.68764739818721	1.68047718832111	1.71168781419201	1.68530400253545
1.91610533482253	1.89613495502952	1.89339041792915	1.89551615536458	1.88716910394546	1.90461386000447	1.90928346084754	1.8590272910902	1.92718423631552	1.88751248965539	1.91133155127496	1.90151070570895	1.849480873601	1.92671752764465	1.8834388666164	1.86256905879458	1.88031904763511	1.8908827543059	1.90825148127559	1.8544794573799	1.92027710978009	1.88706495658852	1.93108325296283	1.94319522747488	1.88928113297215	1.91803759064471	1.87394936992293	1.89740428533508	1.90870209784893	1.88990453701753	1.92129592224636	1.94676506612143	1.89989758146661	1.89480292536168	1.89915197685337	1.931526218939	1.91155370084521	1.88667772118047	1.89740486978805	1.93339729962418	1.91682791912943	1.90838690963128	1.88365528562951	1.91442075156005	1.87732917508595	1.90405511305481	1.87841151099572	1.8687776141465	1.90829620450678	1.92153658356997
2.16278383283968	2.14445842482063	2.1248675292484	2.09946215622064	2.08162904748098	2.11766512490377	2.10977531103911	2.1490336336073	2.17539994216166	2.10197634312734	2.12126666679778	2.09474740453459	2.0963016731998	2.09100425097877	2.17384458557708	2.11756987589205	2.1568022757795	2.16372256989346	2.13554029862768	2.17392459315116	2.10814574254956	2.13958867341162	2.15758325178385	2.15908012598486	2.10854574286495	2.06520897619446	2.18116255499434	2.07505552843532	2.06083605510722	2.10646474169938	2.16591931774043	2.13088900738699	2.07905268986474	2.16356950588671	2.16709138459804	2.1429065499786	2.14947308657178	2.10268946546975	2.08537182159686	2.12806931113853	2.14703561007869	2.13019946515632	2.05931220907003	2.13220053985122	2.11877381784991	2.14235018158103	2.10982393883282	2.13962495999069	2.10340181392082	2.08644711830352
2.37557025952276	2.41067136059867	2.34380957059091	2.35769225263575	2.34133180350641	2.34995121899442	2.38820567443513	2.41837456199515	2.35558997671075	2.35658846261451	2.41004513323102	2.40134421900055	2.30788105566953	2.36840649050834	2.3446786411937	2.30992577317742	2.3999391775047	2.42243848779805	2.36962966325073	2.34447581903844	2.40695342436368	2.35979923490923	2.32644492887603	2.37225131130223	2.39610196343911	2.34299032093271	2.32410061068061	2.3801155934215	2.33866606311748	2.35800523072636	2.38463562128539	2.3937274347867	2.36232959987061	2.41693904460484	2.38081071082122	2.31702136364379	2.34693705708742	2.3697079777939	2.36149171991514	2.36977443421751	2.35523267589623	2.38454440968973	2.36606649338835	2.4063000813231	2.36505991190225	2.34512856583395	2.30991840767538	2.37371624046257	2.32857394379653	2.3645946788865
2.69162105664269	2.6356292984214	2.66605182129485	2.59602257083295	2.66109992721887	2.65500303918309	2.58772912731919	2.68304530050786	2.64259985190159	2.62262681886233	2.66538052567392	2.62638321660558	2.61325348559355	2.61971718233089	2.68804862961227	2.68095063134353	2.63053985899207	2.67881300454827	2.60357883960774	2.57264527497612	2.70211630918824	2.59678605791948	2.60539419042096	2.58670031242915	2.65415384964068	2.60642413313316	2.6321018399324	2.63310793937301	2.57852743296706	2.65010401387116	2.6399039509843	2.67672890128577	2.71567414795397	2.62124234790438	2.64048671093956	2.66429867963083	2.57376614706053	2.68634197510665	2.64122582588002	2.67518665700543	2.60146968446866	2.60782814955814	2.63719839310494	2.65022718456176	2.56977621996322	2.63050009582134	2.62855704461497	2.61433164381967	2.62946837711665	2.60916350429852
2.88812164466375	2.95497909116976	2.8896480084508	2.92296052217889	2.96621942618254	2.93453925898971	2.93179640530374	2.89978039024747	2.90941066306127	2.88952779611271	2.85856555247365	2.89723690214357	2.88139029814279	2.87667557217834	2.94885687050944	2.94979519771389	2.89656879016007	2.95176154925355	2.92425365276602	2.94407849475572	2.99748905042445	2.95752792355031	2.89930828520081	2.87833851951847	2.88308197596885	2.97134210523635	2.9425535112048	2.93885250695919	2.94247782204882	2.93734301528019	2.94832527035076	2.93010716688323	2.91419746105323	2.95381653212913	2.94868176546119	2.943087189064	2.93595368919229	2.89226592981401	3.01033410403209	2.87215783663248	2.93874034940354	2.98806128420647	2.90660378882463	2.97453460339307	2.97701351313747	2.9354740895017	2.92773236851868	2.9219278965826	2.97545857223856	2.97770304616742
3.26733341719845	3.33218129317209	3.20020326866307	3.23202656498971	3.21014492758326	3.21358884077451	3.2916229175636	3.27577491245499	3.28222754569242	3.18105894416195	3.32167697659311	3.2436896052026	3.29086855883313	3.2710567243812	3.235199144011	3.25643163655259	3.28127068288937	3.26425512252031	3.23624868441451	3.26707820089569	3.25695321866746	3.25158024973508	3.30127940127525	3.24826795734775	3.26154487157564	3.26116794929076	3.29986382983699	3.25359864004739	3.27350577971126	3.30006153319657	3.27304473387202	3.25824008603126	3.26045278869491	3.30202030710205	3.2303437173682	3.24392064602549	3.31468725832565	3.28759363824567	3.28757635843521	3.24781701201869	3.2069960236333	3.25205127420586	3.28205369722457	3.30276779297383	3.30373652464982	3.21754721809206	3.26262216892775	3.21051038579042	3.21019750938093	3.25376253334757
3.54619330455158	3.63815781465469	3.55008893384513	3.63565784272806	3.62101077449347	3.60819337789894	3.66974254979993	3.63727968002093	3.65264684926312	3.58425953037475	3.62114336606156	3.63210612616966	3.59651538581275	3.61592362350671	3.53511738123794	3.64129212802423	3.56171357868116	3.5971614797179	3.5838018340648	3.63543853095038	3.65082713390213	3.62002064973407	3.64925351877119	3.62249081390439	3.59320420293621	3.61109841899412	3.60343248766728	3.6082980589618	3.57117165123207	3.63372926643792	3.67738261275984	3.55733783542212	3.53463759110869	3.65526907787315	3.62371695347471	3.63871056148883	3.66138710447043	3.67135044617305	3.63715110149812	3.65329596697829	3.62584668645216	3.64671615610808	3.61500328490568	3.62143550872778	3.64820559108295	3.55889674759525	3.57930902071218	3.64120270201522	3.65692443230039	3.5833351291475
3.9765958566208	3.98963227719176	3.99793759573462	4.00072451329306	4.02740389460709	3.98227623048059	3.99162678158982	3.99572615352828	3.98787002851551	3.93355914305896	3.9767511096591	3.98516920518902	3.99648468398002	3.99919265815595	3.97142577424639	4.00789304200897	3.9574120644484	3.96202303173418	4.01045608183952	3.96738017237293	3.9898109404676	3.9624848442088	4.02355267613038	4.02911978360454	3.96944273143959	3.932360017477	4.00724146099076	3.99176448873222	3.9401292162344	3.99390447708762	3.99082847113596	3.97867487572259	4.03470412120772	4.02546062468927	3.99121186043157	3.91549821731541	4.02755922570588	3.95543375259468	3.97290402496687	3.96148246799565	3.9428704786619	4.0046309166099	3.98176910901317	3.94588493453347	4.00662621462721	4.00333939853096	3.9972365066823	3.99094213826136	4.0131506779181	3.95188351851298
4.3366402961191	4.3528853955179	4.32151330038554	4.36786616874547	4.3393816400707	4.34247036417184	4.34879341425227	4.32449798495339	4.34844386440624	4.33700042409358	4.36676218279733	4.3824050287873	4.37343253351835	4.37111865170312	4.35632534454711	4.32285441294376	4.36588974120867	4.36719223964775	4.3718328120301	4.35145277103886	4.34598350039296	4.35861991817076	4.34826929414574	4.33176836592112	4.31579227913778	4.37930106068043	4.37397702687524	4.32139297501132	4.3757188029621	4.340221987175	4.33869799906382	4.34216113282953	4.34019821236704	4.34588317814967	4.33025105957284	4.33723273525788	4.35559395708348	4.37601803014727	4.37771161314689	4.34149035796884	4.33229167631473	4.37195893323166	4.3487611837606	4.33443152620253	4.35613797060356	4.37032205844747	4.36037590039881	4.34923694915027	4.3684765197278	4.33148983720869
4.70189708680874	4.72363738365075	4.69217649095191	4.69212596064972	4.70631687745367	4.72620988342053	4.69837528976306	4.69816029550671	4.69020974740297	4.68454225652031	4.71285289975513	4.67885021309318	4.70047040902303	4.71748692753772	4.71059568701886	4.70163016878872	4.70125787335722	4.69221022698454	4.71318189185464	4.69544343219875	4.69744082867026	4.6884420366803	4.70539522324675	4.69394235355946	4.71503819690045	4.70358024914414	4.69665422278954	4.71832069055645	4.6907141197272	4.69115401971619	4.71871893077843	4.70967226119317	4.69768733485598	4.69814955673205	4.72619588787723	4.68200837211539	4.70730507749129	4.68387207903083	4.70087720342194	4.71773439124364	4.69175182405234	4.70675748182585	4.71907912770005	4.69549240898548	4.71279317160452	4.69074488799752	4.7215474451279	4.70010382520773	4.72437642217684	4.70337914562418
5.01287682657281	5.03187441442476	5.01328009896803	5.01091432141989	5.02496060867985	5.0421790252037	5.00890230640565	5.03754437640232	5.03476776833853	5.00570095510247	5.05027587577823	5.03230468772628	5.04018291341391	5.04031640661877	5.04489123473375	5.03115536207677	5.04859017595012	5.03233909337339	5.00091510029968	5.02170057854056	5.04996338562446	5.04156151120474	5.04313302495382	5.03969968952588	4.98828453484847	5.01858669690833	5.0371543274265	5.06692988797394	5.05856317044976	5.04284334026787	5.03800198013689	5.06041028829112	5.05308021150221	5.02646423626804	5.01662356171803	5.05361361597115	5.03760618891849	5.03839086188924	5.05653469346761	5.03340967033868	5.04973035821924	5.04393919898449	5.02421738785196	5.03881897856757	5.03028202513001	5.04946925293014	5.01468853809238	5.01715364977284	5.04296968223054	5.05136611306773
5.32701357861417	5.29639867358068	5.27582842263038	5.25270149901454	5.31380645337352	5.29506788475348	5.26565050232821	5.23912801184641	5.33099114307172	5.3737687361027	5.35915395739121	5.34138969196744	5.30538992311194	5.37371950153067	5.34165795255622	5.37174085361024	5.33907177912961	5.33050903820331	5.28921986014844	5.35154972151085	5.30685329660081	5.35111145288984	5.33441286628661	5.35790851373216	5.3597585100354	5.32458211463284	5.31384593565591	5.32550226152503	5.35990236621931	5.34006449486614	5.35220609949829	5.35080603621824	5.32129351266385	5.31203512279704	5.31347561954863	5.31781396247079	5.33183791109066	5.3686187000382	5.35942187950777	5.36669341141721	5.31508261544533	5.27538703190435	5.36151685998728	5.32657153511969	5.35691610783966	5.32917550105561	5.2644025152841	5.28710321125893	5.31424407603332	5.27147409674943
5.62094389504849	5.57745099775704	5.61073852091511	5.489647801439	5.57282203328483	5.47862728336566	5.61706944763636	5.62519736338071	5.58571502302207	5.64529933612191	5.53047965169741	5.54465877653157	5.60344867828498	5.5510749182246	5.51397162423887	5.51676285768719	5.61276707999154	5.53763322608663	5.59740343595955	5.58103072956117	5.59794186201578	5.59554307155519	5.49616299885685	5.58588300489585	5.49896618832118	5.59694127375325	5.59396696604504	5.51717441318386	5.60629563126885	5.62569541895159	5.59608616525417	5.61863051951587	5.58815387616959	5.6030025991211	5.63758474740016	5.57447276505712	5.55750841798423	5.64714775851795	5.63512391252792	5.65858943146944	5.49657602654374	5.65092839924354	5.52622139261493	5.59379223092609	5.57112124113212	5.55694102110425	5.47407367745506	5.54556294968778	5.51500226231946	5.5314041860189
5.76381538164407	5.83790952230041	5.74593754310407	5.800456022985	5.78242711169269	5.84742348272229	5.7470334099251	5.84970499239424	5.73455095354373	5.69705144380009	5.79458478985177	5.80397549689362	5.80617003851618	5.73769226299699	5.8115025442109	5.70578954334431	5.75748310020327	5.83890861545027	5.68225527460175	5.74166728370454	5.85540796128244	5.7898924199363	5.77095082748877	5.89071087711544	5.71317942897068	5.75753742239082	5.83358275956079	5.87335500891764	5.85133828355208	5.79242023338351	5.8795508292221	5.85749887118052	5.80072973051296	5.73361855889796	5.80009868623498	5.80833249587639	5.71012661047741	5.68543044049398	5.79275601535925	5.67222691418935	5.83242096241031	5.72921260782979	5.83778298527743	5.69869455459481	5.71958348654182	5.75338384392934	5.82791333324816	5.80859352217897	5.7777782840675	5.87479099815282
6.05177830122954	6.03083037146963	6.01450266338439	5.94721588276173	5.99064088403979	6.03543297206095	6.09145590628367	5.97378789811771	6.00876625664455	5.98438036879396	6.02318410545056	5.98249731317638	5.93579733014372	6.08235097159765	5.91577657623687	5.93461773344785	6.00086770286349	5.89787595948614	6.04123032354859	6.06236475161648	6.06916702880621	6.05614289348879	6.04188605116689	5.96104063072379	5.90678629295051	5.98844360482526	6.06600781359848	5.97189248429578	5.96404537141339	5.98293249462874	6.0750614175756	5.97232764201151	6.02925151324694	6.01576870210246	6.00747085694767	6.07740252922944	5.9799436040185	5.97967082959996	5.8884617865852	6.02306984407381	5.97481558832069	6.01492821202405	6.03402754120802	5.97410307635932	5.90952065110162	6.00779941370104	6.00126297105939	6.1089915871876	5.98996292558997	6.02914925841653
6.15195182209208	6.21037564945477	6.23720607269744	6.13588083036138	6.1616624554627	6.13916110662761	6.16199299047325	6.20471124447814	6.13326392397821	6.27148069371867	6.18423353342803	6.13068216505503	6.13158257814858	6.141436192583	6.16921753835037	6.23550975649637	6.15173932851743	6.11642324091762	6.25269138568484	6.19952395857169	6.13736371007786	6.17158494109532	6.15175593035601	6.17715314694846	6.26096873105295	6.1680827771465	6.16080817884835	6.28939097441694	6.18543045701133	6.27282476621937	6.21960318385796	6.18434751720516	6.20903973251565	6.20076288248619	6.17285054581297	6.24012749603218	6.10994081104302	6.18936213615105	6.21887190349004	6.1939379205666	6.18321078888008	6.17097061568718	6.16330815277588	6.17613879974909	6.12001982595012	6.24515263565396	6.2820904761419	6.21791367659002	6.09790303998627	6.26984142165776
6.37798741649415	6.47863319880266	6.44052225028566	6.40768657097176	6.3962125731328	6.45320275029205	6.42150817192028	6.45111158820913	6.41615769369709	6.42221776810689	6.4327766799544	6.41776069586863	6.35026050279558	6.37885814975465	6.4645234186387	6.41258374459159	6.45942999985575	6.44752234695847	6.49577360453055	6.45903554240022	6.40802270286768	6.44485888995339	6.36523533251713	6.37915903297281	6.37731550405031	6.39126525771023	6.3931015242959	6.39244770659972	6.36283169824203	6.33867789147811	6.41942551270368	6.46608559823964	6.44491610972114	6.39458901125991	6.40055069538238	6.38122136265478	6.36346372619515	6.37935897186816	6.37813044298823	6.420710802798	6.44313307467426	6.42026072243494	6.40574942488483	6.41667116767963	6.44108789804853	6.3967175630854	6.48584871646015	6.41378493341942	6.45599000188573	6.38126294763825
6.71136656069248	6.69622206919715	6.68163723321785	6.58812029678837	6.63441594882342	6.63787066708595	6.62492538923878	6.63776607547778	6.64837356814205	6.64546243446043	6.65779585643949	6.65527166905146	6.6076783071533	6.69329830581663	6.66852630594516	6.6415429708966	6.61245254733501	6.64121464403763	6.6886342439978	6.60460663201531	6.63547164970616	6.70362219108237	6.60734196705053	6.67482907521485	6.67984143436391	6.61298504014772	6.62593193033459	6.68779255443204	6.68362162107551	6.67126299439508	6.71449683135719	6.63397868722156	6.64343717952593	6.68532634792598	6.69077898544862	6.69879131551411	6.716639549984	6.68970888228279	6.64719251393134	6.70578430634864	6.6578208455465	6.67804590203731	6.69870957912263	6.70095364073542	6.69698322745774	6.67572373079011	6.6569934059258	6.69779006063774	6.59696379363089	6.67998884397079
6.89363416575393	6.86748464258888	6.95229295033303	6.95224462946672	6.95348306227264	6.88042104691014	6.87395878885364	6.85869415688915	6.87570739642199	6.86159989117936	6.912164203258	6.95559066485568	6.86373452176553	6.90073988444345	6.86265822398071	6.8831987671359	6.90423978882573	6.93351931499755	6.92459867896971	6.8815838246551	6.85708635800781	6.88929722853123	6.90091524395712	6.8622061440394	6.88899719586995	6.91272591705573	6.87636662423876	6.87872922730052	6.94398395812881	6.87627581911403	6.91699593592139	6.88003608282688	6.93545539141345	6.90284720920106	6.85164118142239	6.87121883803107	6.9592143068319	6.90965153536857	6.90421381123555	6.87013840349623	6.90722276946734	6.86823291045907	6.88722231585576	6.95964353571648	6.9381194299125	6.86563473839188	6.87521492753298	6.84153315261489	6.94590306570423	6.88961603085633
7.09331479606632	7.15879495380024	7.10243124117025	7.17589857391671	7.13304534333518	7.14717751999441	7.17089867854169	7.15740450027849	7.14164859412298	7.09792889900786	7.10427945896556	7.16707284740607	7.16835459510094	7.11915869313928	7.16048194866586	7.10168433479808	7.11621118056537	7.17177534312836	7.09219443837021	7.18395526942311	7.15051063546564	7.1203707425592	7.1341839716535	7.1423983033028	7.14378463734117	7.15560685171925	7.12349451790213	7.103650798556	7.1709396278473	7.15974321718168	7.17792587204432	7.13559982961916	7.14866724511575	7.15014919098536	7.12108582462729	7.17535122954055	7.18240750217813	7.17401233436157	7.15029215668885	7.17866862971296	7.11819667639336	7.1817383222479	7.13423370670091	7.13963884427856	7.17887727595919	7.17080270288583	7.09597638721885	7.18101060479949	7.11520681903609	7.12291609805693
7.38784797269841	7.39642604265406	7.30611035551404	7.35408454471856	7.32593634086248	7.31539363729622	7.36587034824581	7.36333231359111	7.36565029454594	7.41135102745291	7.37940237467701	7.35293890123362	7.37966354134063	7.38586999534979	7.38566377640711	7.36820016472932	7.33889491052281	7.35839717434483	7.30847856124391	7.29940446184895	7.33041066614406	7.33692230325554	7.38999490744847	7.34999909860888	7.36321007174477	7.37142287564239	7.33308112154877	7.32716522856589	7.33870921350794	7.30606801976762	7.33473677663734	7.40594337575047	7.34244295580164	7.37573491725464	7.38031983868697	7.30446785566072	7.30986423005946	7.33344299391283	7.33298228146592	7.35792777177441	7.38649106998259	7.30271522061317	7.38435507138248	7.38851059641679	7.33725260462902	7.38527971992676	7.36751440417204	7.34216574890459	7.34724192447699	7.30656304576525
7.52722083827286	7.51103045836761	7.55986425696674	7.51004642219558	7.55131130522071	7.53564611665962	7.57921519165056	7.56618666180208	7.52520301936734	7.60027745725393	7.57618255291783	7.57716019199531	7.51207426718699	7.59908601734859	7.55736789014167	7.46504273901918	7.57783765831192	7.60833191679386	7.50346133712052	7.53766022564841	7.59499185067074	7.61204623286655	7.53595582701222	7.5485098606614	7.59224500410958	7.56619875374014	7.54816911740257	7.57765095917725	7.56494750139113	7.50249627684333	7.52916619354746	7.58668188418645	7.51740447177018	7.48309466707597	7.5394756255121	7.53599068741813	7.4961811192623	7.47413404279927	7.5680376326777	7.56914177810371	7.54827923660506	7.54964609595355	7.57081580487361	7.5859004387219	7.54402404163831	7.51225203948728	7.50426591676507	7.55584682660038	7.52745784707636	7.53588360673113
7.75746763586404	7.68206896513455	7.66277839273637	7.77048141161184	7.69990313590607	7.76272443698676	7.68226016005328	7.65760837561942	7.74626531761528	7.69666467218489	7.69866899164537	7.7043803796535	7.75225144410364	7.67447981969407	7.67444379932308	7.72552163114812	7.68703606349112	7.64368183668133	7.72558231941494	7.69198347075711	7.7312251888497	7.68061457189718	7.71724230185913	7.62095828407279	7.72090425306833	7.73736969397143	7.7268996758419	7.7609054386605	7.7517052607975	7.61354586634061	7.6954680928843	7.75349215746849	7.75568922315659	7.67065256896599	7.72030870468193	7.73843922539299	7.71060037477694	7.65531731215058	7.69173951931024	7.7320989370814	7.69221734808063	7.68147365458695	7.67214271929332	7.75462947605939	7.71508251505342	7.74771589449656	7.6338134065282	7.68275844716852	7.72713090201619	7.69419362298529
7.82883638869364	7.93230563924694	7.81457788554866	7.8499067116436	7.83806640506413	7.88567462702733	7.88086826700393	7.88286627104331	7.82729052460459	7.82515956726872	7.80777055558009	7.81018346599853	7.8539708490773	7.82280889725847	7.90770894688959	7.73558579523803	7.81922370041571	7.87038477970406	7.85537049601817	7.83402266290185	7.90422772346448	7.81058567875665	7.84015683888742	7.86779868895096	7.90373568008852	7.88371732460881	7.8378901858707	7.84238441540298	7.85158827963004	7.86471303243195	7.84749161942017	7.84071846666357	7.85099163192815	7.83198137386056	7.8135577366212	7.85366241661871	7.83209885763416	7.84430035209789	7.7961434599716	7.78671678558	7.85467952096171	7.75789673596007	7.8366259396843	7.85964107996802	7.89924531074214	7.89343118959398	7.85085220662432	7.92863333917092	7.79009026807851	7.88673106384292
7.92334462008309	7.97889029893484	7.91828001346476	7.97176640869375	7.90116849336413	7.90342033439388	7.8901305464144	7.94520177821566	7.94720706503953	7.97190604694141	7.94880304710139	7.92196135862487	8.0049071262546	8.03139029292442	7.88738331324235	7.94709596169116	7.86746021835608	7.98950852217175	8.00499841684523	8.00600128380831	8.01817659776277	7.86897852767235	7.95219759816316	7.92624238738667	7.96772159068569	7.98907203102338	7.92744499806428	7.94223070489367	7.91518429650967	7.95372837684122	7.8954269824445	7.8834869953874	7.93564495278495	7.93704302163955	7.93851501891701	7.98844207796921	7.86265650261597	7.90009662518802	7.93140996810961	7.96879066483534	7.94338732265426	7.90389406113587	7.92390408889417	7.92408679916484	7.87096173024097	7.90781575107714	7.89223281260227	7.93765567950257	7.92045130993981	7.93079462773237
8.0758974851046	8.09599869455532	8.05453357789708	8.02536938864838	8.00483771539863	8.04553335888021	7.96590415002249	8.06795633959603	8.02306774099679	8.04754515266092	8.02712753557037	8.07620860873026	7.91386643589439	8.03407844435689	8.00990684526033	7.99553748307756	8.0804500623817	8.01072058653289	7.96571425694624	8.07451011339938	7.96995559985079	7.94559079249379	7.9904094645261	8.03792349361111	7.93122542325809	7.96469640807526	8.05720836168168	8.07794305348632	8.0614874101523	8.0899147745962	8.06498692002536	8.06702993199013	8.09500462885107	8.06890635087674	7.95313336952039	7.99411482866534	8.00304071768143	8.06116918664636	8.07375163911629	8.02807858222496	8.00753895448047	7.92385941806847	7.91703192103564	7.97036541651367	8.05535963396924	8.07888819407683	8.10843351074177	7.99731518461516	8.08765147895263	7.99087143429072
8.06476231399703	8.0663032547258	8.12453742762541	8.08601674369718	8.1079557374524	8.03180380102625	8.09083562325548	8.12943784540619	8.06354597148829	7.96152716440041	8.1094255487987	8.16542291839123	8.04137279971469	8.13775213747829	8.03255852775501	7.98220003436307	8.14921998735215	8.01500669499054	8.12433518359686	8.02970838343456	8.05737031698978	8.16513537699288	8.07382069986903	8.08878489679972	8.12482406118639	8.01620695516478	8.07527351072927	8.03397621281656	8.00562215954694	8.04075505674103	8.08198422392109	7.98733812670562	8.04222723466565	8.11966958795077	8.08853737886814	8.10641017946791	7.95513256618856	8.03506737465952	8.02920746631208	8.09507971940433	8.06795693178587	8.06990294462523	8.05326969022547	8.07850193066214	8.13619209449414	8.02504223065576	8.00654910019619	8.05809132012053	7.99943624079843	8.01911273016591
8.07207602477277	8.09595121800035	7.97553343049059	8.05218889019974	8.12222082351905	8.0434123153837	8.10803425434458	8.18000631761634	7.99718638388019	8.09814986627312	8.07983519557251	8.13771736439689	8.05500347435713	7.95594327636095	8.04572371101747	8.03185562284563	8.03065260504261	8.13138962010049	8.0474575431141	8.10023468698023	8.05179756595981	8.0254868997977	8.17747101516418	8.04980996677662	8.11716451423598	8.16076987017923	8.17774699552643	8.03330269766204	8.03365999735237	8.19035028742484	8.05571970913544	8.12946803943476	8.09562308975044	8.16684070126241	8.09633886352293	8.17750680072788	8.05107252618794	8.02819283041701	8.19545517166822	8.01588923731626	8.16242140265947	8.17899911650301	8.08084429384593	8.06263105228438	8.12904893373679	8.01608790121914	8.1385929895695	8.11784312488935	8.03901491486168	8.10540073372112
8.02137723334475	7.98080033693538	8.00579911117081	8.17811666342152	8.02760686714349	8.18041005425613	8.09074110617856	8.22655572583319	8.1446748434758	8.14989398639395	8.0642281915963	8.06225773274518	8.11953102357844	8.05232007658933	7.99186147537698	8.09909801420979	8.06214719366207	8.13270647744884	8.05080650608826	8.13820476554741	8.17155209308635	8.17438488862783	8.1163374001831	8.02221597120629	7.93288878202049	8.13598470766514	8.20473869874255	8.07328850288882	8.14939114367981	8.10278945779911	8.2571677707613	8.19651818695877	8.19139869452819	8.02449063193159	8.04319493407976	8.08289920441621	8.17315595688727	8.04513321912043	8.18031800824869	7.9973992131839	8.01611245410226	8.15454820189633	8.06657941333533	8.15837416810926	8.09998047855282	7.98429570785508	8.10737305607416	8.12012995409962	8.19563115167057	8.13889148495247
8.20197396855515	8.09138440502167	8.06455683497192	8.14573352647524	8.24019160958649	8.07748381064471	8.06761505978749	8.17494322680615	7.96012936774628	8.07690998463485	8.1333079537538	8.13634931548641	8.12930465970979	8.09692110247865	8.13528765788565	8.03391369338607	8.07426131568905	8.17996049212682	8.04883714354827	8.18665543529723	8.10137528920689	8.08502509640261	8.11669488557324	7.98027995818173	7.91150741697212	8.0551110335272	8.17468403440365	8.02621873641348	7.92632247570387	8.10940480458286	8.09464228433773	8.04451617296709	8.10929152333805	8.08335854785067	8.12914258798097	8.20000234988301	7.98721657842907	8.17358371786749	8.10405475688073	8.04230942632098	7.98080203019734	7.98842432963207	8.17497753713889	7.98100711543248	8.15624647450052	7.97227837599212	8.03999563996159	8.06163718719368	8.10277184741124	8.05670467943259
7.96057816837299	8.08810757929119	8.0103109108389	8.0394889299733	8.11047546368908	8.16831653342983	7.919477983495	7.95874442028432	8.05695044944185	8.14511338392197	8.04708832362073	8.06739299551595	7.98274309676538	8.16040283382885	8.20718757878603	8.02935051319922	8.14325793249351	8.00804465885319	8.16417867729018	8.19532203218663	8.06895150961311	8.14692651758555	8.07372800488472	7.9791494927593	7.94657127953396	8.02275479611419	8.02473541561602	8.06548822839265	8.15229972266068	8.13818968443175	8.17188234103613	8.19631198284053	8.1224880897799	8.0111691538528	8.11220070250397	8.09949659194875	8.13936386468392	8.01832161581427	8.13199308556123	8.09899659169254	8.181744492351	8.03263556821164	8.00857550622378	8.12360014825531	7.99448396186757	8.04522575804224	8.16650428278592	8.08403249442667	8.24678262263892	8.07843840952536
7.95797178889308	7.90992300005835	8.04157673120481	7.89093693258174	8.10363945745188	8.08675445048537	8.10933944481988	7.87588525642246	7.85153018180422	8.003505220862	8.14940130769009	8.03753409409136	8.0569019320324	8.05744239164891	8.03868309703525	8.01914519590499	8.0148757267457	8.09919479800755	8.09047840677501	7.99134003644936	7.94849416996893	7.9894238114177	8.16642862671444	8.05107351900308	7.89611765362033	8.11663849745568	8.11642703981032	7.91973616758215	7.9659611377278	8.17562010061343	8.01367629931121	8.09445535470688	8.08210886806041	8.18229884577936	8.07974942926129	7.86426559825956	8.10137136260259	7.96061293883473	8.0382415468597	7.99312020552965	7.95685207635037	8.15094369180025	7.99051780746036	7.99222715895141	8.04502532699846	7.96857173653812	7.96724696468063	7.97894414335018	7.83583789822307	8.07006040573672
7.98244465437573	7.98241978259169	7.88289279747409	8.02482053285547	7.96223933657936	7.81235128455511	8.09555105617732	7.86784810382679	8.06500466225803	8.12570906537081	7.96820914525923	7.84260300399663	7.96388115840309	7.77427196899384	7.77978526402477	8.06271102317016	7.82313283307252	7.88166421831806	8.11114803838731	7.94064339434322	8.05922851968232	7.91577506570533	7.91873548613186	7.87511090658466	7.89432381562961	8.09574807267178	7.90869442035198	8.0946125710545	7.91438714827226	8.12425525992644	7.91385931664955	8.02128997749676	7.87060573337444	7.96041448738146	7.86307015832659	7.82302613675364	7.98208825683947	7.82065098123247	7.94506023012215	7.91513077364315	7.88400044026965	8.02505256569175	8.0490665863505	8.09212156372696	7.88505370679352	7.92292601057106	7.98921455798502	7.90713472171618	7.9145569107655	7.87924021417434
7.68872818487102	7.86929662512156	7.87002523027566	7.87061278796985	7.88875126142776	7.78671801816777	7.98369901195716	7.86420156343097	8.03894478442799	8.01587941690432	7.9256945415429	7.80175936650112	7.95122157055332	7.9771962847683	7.7885721756256	7.81633960900067	7.90381518584327	7.99532749666007	7.78225249071962	7.89086027743152	7.74533538758225	7.99613225514868	7.7784263787624	7.84495725894633	8.04427376624489	7.7739665148711	7.87636508953561	7.90226478434491	7.81934930893271	7.76917475009739	7.89318058209548	7.79428649570999	7.82655198747919	7.82927921215612	7.92643522637346	7.85437961316528	7.86833352721672	7.94330976853999	7.85401348051235	8.08714283702611	7.9317114475174	8.09336789493469	7.98998828656608	7.78819285219923	8.02895161784565	7.77389745900182	8.02019131960873	7.73729841330071	8.04184845462598	7.85430010707731
7.72043371310428	7.81572738923621	7.59269020348552	7.70841353976061	7.83361782750922	7.6071383557449	7.88674545558449	7.72360562783386	7.84292316600576	7.8888466717725	7.69085575915797	7.73682244535919	7.74676214961396	7.75906368150681	7.67745490462804	7.8917141224616	7.87046299196081	7.84625413088089	7.68726741209737	7.85286043932497	7.79062492877457	7.74587282064895	7.6793118539276	7.97345657119209	8.01121287344694	7.85854823221638	7.86642553923651	7.80711176447687	7.67796464655433	7.62894009627402	7.81208204089265	7.62714166791091	7.72349713300116	7.89733581447117	7.70582919258528	7.87121200359049	7.76494615093536	7.66820588227275	7.95774479233612	7.67217237770083	7.87749732036125	7.62325057598682	7.62746601781601	7.73943356856658	7.6254142342901	7.56623189438518	7.87223038669577	7.84840338407004	7.76143279832797	7.84253235982375
7.47766920197707	7.64220327813018	7.780328740445	7.69562932391229	7.73714464568505	7.48586543240283	7.66081787890089	7.53739158029645	7.76986478021516	7.58087232041244	7.64625522840451	7.69819036970531	7.47662264872171	7.82159319138289	7.48645000593673	7.85471981644318	7.66128943728033	7.80149162057452	7.48274067084563	7.82132911055378	7.61402663621283	7.84643828699794	7.59830588567201	7.78139201215765	7.69287409427285	7.76769838487289	7.61655761956851	7.69354576288052	7.68754251397979	7.91771494764362	7.70789420377722	7.82685862784977	7.61939560516711	7.66324571664635	7.81557428749501	7.70620234940889	7.77138885760962	7.64705240629693	7.80613416940978	7.55324323043718	7.89345268281912	7.51253983027831	7.85752445554057	7.54182500430506	7.79237471045304	7.83529706354306	7.77034126325503	7.84566465167596	7.50536278818341	7.44426837001248
7.56914822547218	7.49816127064594	7.45321779899466	7.53682403414706	7.59048277205306	7.60103484522848	7.41878316785884	7.34828286704251	7.40918334810274	7.50454050023692	7.62580025405249	7.52702547062013	7.74638668220087	7.38989533612823	7.5901561788367	7.53635396658125	7.49225139626283	7.40648865963796	7.39117116334877	7.52571669622114	7.46506453420485	7.43409731931114	7.6935304441053	7.58912387126109	7.55405563350288	7.7064496947587	7.52627098779261	7.64378252436965	7.61009656684836	7.53066015358164	7.81194496782881	7.56963400833817	7.77698834445608	7.58310024054065	7.4937543306221	7.69300537745679	7.46648341634921	7.54482768535654	7.43753317808468	7.57158787792395	7.44352027956473	7.57552819992445	7.62258470553205	7.43440523518291	7.39805617519223	7.56289019971391	7.76538027124187	7.48862165692563	7.75085867753008	7.43067312093688
7.61369879361364	7.30633742146737	7.30247288006285	7.50891266027965	7.29529539112159	7.4299059956679	7.53475332162313	7.3116401021172	7.22905604147184	7.38534418618119	7.37916102390082	7.20918602684113	7.45305328060449	7.44167340406218	7.48922273584085	7.38521690365374	7.33528119456354	7.42352664933547	7.3487948308764	7.41088894786288	7.63218336673792	7.37726221515384	7.42094471143664	7.48049948562966	7.59651676755518	7.35576572428641	7.60941019985232	7.32945783359839	7.39396555169389	7.49756970795939	7.35852184498666	7.37658945847528	7.47498986647988	7.34137058317033	7.4593040585663	7.41267508235929	7.21984432062021	7.50930498116781	7.56743083596762	7.29487356993728	7.26670343131308	7.43444282279508	7.46201504935941	7.59656868912449	7.32482474695255	7.41496300609295	7.52838499544465	7.48536437221822	7.19936404223841	7.32282712054407
7.20712957514099	7.21373850855309	7.21237536586591	7.33945154368626	7.34604494707119	7.08640183517119	7.31962062300149	7.12983428082186	7.27275759632449	7.20837542723167	7.28261799469797	7.13354325251852	7.46399940142678	7.2149302999418	7.29855313772097	7.48731407484604	7.31369843988633	7.29899764409669	7.54607975955488	7.38200565319744	7.35512493401637	7.20360277350862	7.25223087188325	7.19444653888217	7.25158717103147	7.1004232445863	7.37494382532993	7.07022006840646	7.11177609219645	7.25257934105483	7.44398162024216	7.41661883028147	7.39795218820043	7.39343298937211	7.11490109957593	7.1942695642358	7.32668994917487	7.20892603533636	7.43646177734748	7.273602489043	7.48474434353631	7.33877331308608	7.3461247901821	7.15733377793064	7.46157402071199	7.36805414765161	7.08528713287022	7.15368550795289	7.39340245303496	7.26999555467807
6.83737810193531	6.99415310164523	7.05553469914096	7.01808095069923	6.92264306662216	7.21573949898422	7.20343714668873	7.14365915783736	7.17093157837512	7.0974910438542	7.08291615005704	7.07889765041193	7.07952783429459	7.14641901544609	7.12501279419613	7.10520495571657	7.05812632619544	6.99937632920071	7.07545559720764	7.29741338073442	6.98897256832887	6.92732784467409	7.17063056593188	7.14572868701172	6.93241780440719	7.11726651624329	6.98359322611671	6.94246152102955	7.22602054735296	7.08494836557927	7.06418063759267	7.23084123211375	7.09146248617375	6.99722735626964	7.06300825372464	6.94479599439425	7.33433100585713	7.28834701002146	6.95863535453162	7.0328648241402	7.05943393287928	7.23856382342544	7.00427535781624	7.02783373984655	6.99642989622081	7.02767864727973	7.07687266226242	7.35492154144691	7.30249038488594	6.8675218012407
7.06544400174403	6.90725022995799	6.65961539478067	6.6616874630078	7.01635642363909	6.94039786125216	6.92060312640209	6.88276703529378	7.04420941029606	6.84360040231949	6.83535421577718	6.99364910551003	6.75820769881089	6.92492668790259	6.95326797787187	7.12185211441118	6.70356740975196	6.69442166093497	6.73470683146015	6.86454244644893	7.1024726803499	6.89862529523407	6.88195393938	6.90973429369949	6.68899701996567	6.77278122412058	6.94383591937283	6.98943744820664	6.96185798045491	7.06918643706295	6.77972591096439	6.94639555326688	6.9884694034109	6.879530852965	6.88637817267492	6.81821815366644	6.86826370508616	6.99601534430283	7.05621228329041	7.02795654332337	7.05396354599667	6.61810075078339	6.90690586949691	6.95253613889479	6.90734020364523	6.91247723355342	6.97429284741783	7.15567163630838	6.97868298352439	7.11419273283409
6.78176619092668	6.67001355627467	6.91722712037076	6.85200342278837	6.54441913871143	6.84443696199562	6.75155885508792	6.9915118747389	6.80924319535038	6.71686733505494	6.76493643137257	6.65180840539768	6.80911626159318	6.50678053700762	6.85556547178438	6.65507644105192	6.92993833669597	6.93926374951688	6.92619881557591	6.84426401829572	6.69573295476648	6.81978638129136	6.68137042010797	6.69726766657915	6.87417281073335	6.68416242784032	7.01343829865944	6.65130399056975	6.73642403267188	6.76194054022116	6.55063777846593	6.87649626310965	6.90249095323677	6.65849895067331	6.82725007324754	6.8382316873798	6.74421272700053	6.52345252667644	6.76879876820964	6.89184170406857	6.84979250160511	6.56513178560266	6.73005076938335	6.82301677154204	6.74476038215574	6.59539924716094	6.72859980526937	6.63412771773666	6.82702911247693	6.59442401346555
6.36067451272636	6.43767069862792	6.3750007766614	6.50680369305686	6.64595438889373	6.32474862045503	6.35886155349109	6.56517420332499	6.70863548566069	6.52074251489846	6.50456076631939	6.56909100079949	6.44698975275271	6.38622215735337	6.31934687158611	6.58999954329593	6.5571586764939	6.53654257935707	6.56143833583736	6.62756626328747	6.31611585088522	6.53057389913609	6.50164923183005	6.41305705471624	6.44977246800542	6.56904012420784	6.51461395543974	6.59806580345671	6.60879661373508	6.69178732750684	6.48086314762467	6.58011851393279	6.40586592384187	6.42402794726052	6.69055437482976	6.50696074514142	6.5643153970034	6.61874215109492	6.5126498489264	6.57063932182834	6.48443944220794	6.58059372707046	6.49274455714526	6.62455614561732	6.47309103210118	6.65875825846334	6.31337473129453	6.34930303689578	6.77667146355996	6.52524191777835
6.01951255442303	6.54612533092091	6.26684497395844	6.44324057906932	6.23758775900809	6.37988349431024	6.30445763814916	6.12573781698254	6.25555746579857	6.34495234911887	6.54923100363514	6.23565015015626	6.24249951113057	6.40353468215202	6.07192521732652	6.29571239047551	6.49452139748529	6.46819209228864	6.34069225196613	6.07576182924646	6.20301774372999	6.26251336110595	6.24682193978467	6.24550104281265	6.17885743194343	6.33189028557531	6.52557371211839	6.03838406387683	6.42853738995564	6.35374529385714	6.40714767039722	6.32946156464425	6.34120935888693	6.06165341509201	6.14040617074527	6.00601155861656	6.24675274996769	6.20073384930816	6.29236410166077	6.52055964998302	6.36629454166136	6.56319333529391	6.43245030862003	6.34857970915471	6.34148673669354	6.3052128699254	6.42025675665623	6.25360899367062	6.10779117471725	6.27931643266125
6.04898819278009	6.23691497494442	5.9586275342059	6.24955235841253	5.95477977569501	5.96546708475586	6.33046750930825	6.06365913168964	6.14901407172991	6.08074227204343	6.11384306539147	6.02006686375417	6.31968013331035	6.14267522155547	6.39900972084696	5.80738316855043	6.20222511328644	6.00254511748094	6.13859623220331	5.89128289979915	5.75548262554175	6.14853396937649	6.07228421881867	6.04325538260948	6.03977858372127	5.81436407545333	5.78232410464665	6.29888184496374	5.81729581549322	6.32524777182192	6.25960322430063	6.12018938706335	6.04715752661107	6.17944102279738	6.1120721898732	6.12760155399385	5.97877342271258	6.2401649267691	6.11996547279806	6.04243898849005	6.32265801852314	6.04752547432898	6.12402477145734	5.85456276788596	5.96712290635326	5.83998057651186	6.34223375810272	5.9273219763108	5.91347309292754	6.10482340691774
5.85700919207176	6.0122487544017	6.17186913859232	5.95491348202924	5.91521828162393	5.80153887867165	5.99232801107357	5.83784061961426	5.73293698427937	5.74790156063571	5.58772119804201	5.89387925351562	5.75534658534699	5.93259979979126	5.8608637134919	5.61256065091409	5.4382947494362	5.79402194825545	5.81683809982403	5.76205037419828	5.65208514789859	5.73076933160599	5.71247781132151	5.85217452204246	5.82658930211998	5.99849768677766	5.923328861761	5.64952462911888	5.49009205493759	5.82521286799873	6.0176671977127	5.78518336459206	5.82703393559757	5.75508189315131	5.70714677110996	5.65327771122885	5.90727927523848	6.12536258761684	5.58962884570597	5.96618172952131	5.50443014961146	5.55059246991863	5.67850142220868	5.8710304848632	5.92378716141449	5.83703771566905	5.8221751184286	5.35710972651255	5.85299997679993	5.7270072195387
5.43505442988297	5.49390809992182	5.87411378251775	5.79556365792938	5.47839808031606	4.92559461036355	5.63344096737196	5.37006888517027	5.80428896579864	5.2180971886926	5.79364170522862	5.44811422664661	5.54233689240375	5.81333539458202	5.81566780367481	5.40073779296684	5.4729798299014	5.67410365583184	5.83316533191808	5.33167602684005	5.96905621443434	5.50002029893574	5.05163491972955	5.5540951792341	5.62655935700035	5.50589324418005	5.22144195615631	5.10089594234664	4.33742376847196	5.26552396731498	5.47325709853454	4.80648263482836	5.4773960647765	5.37114709687904	5.5373246167663	5.89215768603895	5.84491140206209	4.77636413761542	5.77236509559413	5.56787060015867	5.55027127840884	5.91769534230441	5.48408519315038	5.73725848959894	5.31379734073002	5.0903762555775	5.76563853592237	5.26993363589601	5.19878226243499	5.63875193464458
4.50842913739836	5.40571208550512	5.50900501647463	3.99169146548583	5.57360079171696	4.95710051093741	3.68158530083209	4.65092729761247	5.13924684157979	3.50794217782266	4.90748275984559	4.9298736526669	5.06724587113033	5.42403268967286	4.57038915660938	3.42001511350522	4.86226433532371	4.75108283852406	3.43676437860715	5.35335639529461	5.3899872373172	5.6623383067053	3.73751215537416	5.00906131656482	3.46478653700898	2.54355935263252	5.49293496049443	5.40881122665406	5.22740188722705	4.51366248345949	5.26817861146477	4.87164355607638	4.32837438059044	3.46354603699284	4.72770089670888	4.58346664881608	4.47491232267601	4.55844964482479	4.36574068791273	5.15994170580639	4.61062436677851	5.14761983597662	4.48372478569094	2.60309548909051	5.47706006142737	4.68880223252676	4.74783234832683	5.30139127435836	5.21820388309116	3.370298747316
2.16749197086358	1.16972798600477	4.43929222567683	3.64127610075314	4.75887856469725	0.301315854072691	3.8273592883144	4.64108705240759	4.81847349006047	3.06289738547548	4.0936021717181	2.88155796305943	3.78687072612345	1.54573865098601	3.10808389114433	4.72537288998274	1.1710876741201	4.8788917092962	4.0936266746019	1.81301965303149	2.59140489069173	2.26364666649174	4.07900653387781	3.33240739262106	3.59066726384676	3.90101095794695	2.84488188554756	2.36441207071373	4.49936711067407	4.38559815354149	4.30446806961797	3.04742229308258	3.75694961971354	1.69242409775827	3.57153493876428	3.35394383035318	1.81817076096049	4.49249856169074	2.44483903994416	4.83121022426626	0.304645867947928	3.54731215376971	0.760901246792314	4.21792850610011	2.87459517828426	3.72259598142594	2.21911363274349	3.70588722801356	2.07478948831426	0.284634234544766
3.29225361300036	0.627759545603446	0.0386269828860845	0.736239684324813	0.039182136805452	0.338227042767251	0.039108829299687	0.232683411529588	2.08189133799967	2.55259413300796	0.0387057644016274	1.82528371296482	0.0394673669200166	2.25459835650567	0.0388705059496097	0.801066786216051	2.18505368071645	0.203308513591984	0.290249823419444	1.62066802735704	0.0394167037153081	0.0393015367089746	2.83393092478474	0.174126559096032	1.45153309873579	0.445067392927191	0.525665483501153	2.0915958274061	0.46852652474514	0.0395264243161648	0.0390326271066092	0.0388908651531322	0.0387051091978039	0.198772012550709	0.0393460632025696	0.971510608414261	0.0396585363642322	3.46527506415797	1.84635689118953	0.241753141953529	0.166071354870771	0.171072562303468	0.0387541163544716	2.52165569589754	2.05841406754932	2.07353662900372	0.158578498165597	0.0392720404612122	0.0394570717584612	1.94903619279447
0.0393467271146727	0.0391181123195526	0.0394323825323623	0.0396738493351984	0.0392429335792268	0.0388854971670099	0.0398604128388589	0.0391065917114761	0.038596787589322	0.038769096868281	0.0395750920183472	0.0392846516266634	0.0388286302793305	0.0396753192993426	0.0387419186501863	0.0398781830122914	0.0394001570204756	0.0391321458547731	0.168148161728781	0.0398609365153885	0.0391157669914746	0.0392877642749134	0.0384142672764448	0.0390500063541418	1.24551345431136	0.0394454772521328	0.038731467944704	0.0394234935817314	0.0389247391709464	0.0387222014578988	0.0396197326586899	0.0393210918286908	0.0394081217120677	0.0393096691812596	0.0395159783624474	0.0390943836124185	0.0394808810052312	0.0389477676714675	0.0392483509809763	0.0396575735800186	0.0393899719503202	0.0391845169161512	0.352542386094943	0.0389671199966569	0.0390956381679564	0.0393405896575825	0.0386769020519971	0.038521123551657	0.0385775766308682	0.0393985619563261
0.0390661274720375	0.0386328287039122	0.0393033942227517	0.0397168524423947	0.0393757597090463	0.0402665982113375	0.0393658813980233	0.0390410155117582	0.039493528901476	0.0396797321740316	0.039441746048655	0.0399214119915358	0.0395981674222406	0.039500747415386	0.0395947593688996	0.0391991254380569	0.0392912307027068	0.0389355402705746	0.0391214439391969	0.0392965151949525	0.0395584493866219	0.0394763385391111	0.0398947392775851	0.0387134695174187	0.0391492404947593	0.039208108421121	0.0392316819198394	0.0387956122409348	0.0392481150562069	0.0395271142432837	0.0396705253037913	0.0393600821122462	0.0396233700031979	0.0397250944362008	0.0391203324162805	0.0395606406927582	0.0399856663333302	0.0401870300026047	0.0396933286122482	0.0393957657976582	0.0399833330005999	0.0391614394751519	0.0394371926802074	0.0386498601949624	0.0389137323175462	0.0397705402514159	0.0393491125381776	0.039817588804143	0.0389314034229571	0.0397333938933127
0.0394213613187699	0.0397496904980921	0.0394712445662275	0.039776242975509	0.0396284023584835	0.0391110627851449	0.0398072387591029	0.0395688840435157	0.039426836697091	0.0396572344346285	0.0403890556567805	0.0396306658315904	0.0394977095528337	0.0400860361098046	0.039977016401708	0.0397229530138369	0.0391441348547231	0.0400487800387234	0.0395342640627249	0.0396059294033644	0.0395541595915382	0.0395927431721105	0.0395589410556759	0.0394911469131396	0.0394460878517832	0.0389762508730072	0.0395667096829489	0.0396128047178759	0.0403186266133333	0.0392703800971508	0.0400901338890551	0.0398086778196423	0.0395805368885303	0.0396448551940526	0.039603412784882	0.0396809893691857	0.040270554294584	0.0392411698510572	0.0394465538196242	0.0394863754015236	0.0400505855682324	0.0394862728623634	0.039076250517752	0.0397869667232326	0.0397703209711432	0.0394761668809002	0.0396794826265012	0.0396914783059218	0.0397700469435501	0.0393659768217045
0.0393745753740175	0.0395027232145759	0.0397828362057425	0.0390719643697223	0.0394627198503908	0.0398185820294393	0.0405662691160076	0.0400747540325127	0.0400498347908092	0.0399635006282869	0.0398408515593734	0.0389139676012513	0.0397298250901515	0.0400096542073641	0.0392146601651399	0.0398815364009341	0.0403757492488349	0.0404574627691571	0.0397317685008961	0.0393228460228072	0.04075235113126	0.0393724910889674	0.0400149181926916	0.0398342276427528	0.039604990169842	0.039879276152408	0.0403205363283396	0.0390900005526065	0.0398475894318427	0.0401951535050823	0.039618358027904	0.0400736430853604	0.0400896186086145	0.0406425280707678	0.0400060898374188	0.0394349798057509	0.0398262372024163	0.0396367666333205	0.0398729972918122	0.0399300106120285	0.0395610946216855	0.03970770729762	0.039734015341939	0.0395953754499074	0.039461752451285	0.0405529380639029	0.0390764802137421	0.0391951975542608	0.0397798322662961	0.0404455285936036
0.0408389716134501	0.0407551565317198	0.0397415234054849	0.0400856156975592	0.0398830883249259	0.040580140500461	0.0393710479064948	0.040458166687479	0.0410564910699415	0.040027167428004	0.0406369603972861	0.0398569303256897	0.0396192542017956	0.0401257687090423	0.0397002995206387	0.0408652573192963	0.039695563959468	0.0407093081043885	0.0392908397395871	0.0411947437698185	0.0394253828839402	0.0399843922830649	0.0393553319007393	0.0406201632112581	0.0403618105366136	0.039689234675178	0.0404643185368589	0.0404630684645871	0.0408467614521192	0.0399223450426466	0.0406835861772203	0.0399305842572506	0.0398216672994366	0.0402389240600013	0.0403305651728902	0.0404384621562854	0.0409753637233202	0.040854956041173	0.0402469147920598	0.0400384448048604	0.0398498414821827	0.0397205315084848	0.0400191183465829	0.0409855235061998	0.0394483040107549	0.0402688229255213	0.0397429331691874	0.0397728082542786	0.040218873821253	0.0400622950747172
0.0406312654811351	0.0406409775344988	0.0404417803616051	0.0406264341119532	0.0412402923152482	0.0397577038342417	0.0407841044464743	0.0397088199806929	0.0399198774711797	0.04070508865637	0.040667906680452	0.0406743805589867	0.0405487214998419	0.0414179632860115	0.0405322200969115	0.0403240387440366	0.0404180681798091	0.0406114902646627	0.0401214358436303	0.0407713594582817	0.0398051363507393	0.0405279045783388	0.040492059096319	0.0402424893957709	0.0408129317009098	0.0403204317543747	0.0402482134662006	0.0412428567383623	0.0408668439779015	0.0409978766133599	0.0409160366950668	0.0404740286942794	0.039791300856201	0.0414082332278945	0.0410638787590622	0.0408202494981576	0.0404572041541268	0.040374742404467	0.0413464753777558	0.0409506762409604	0.0404577409410647	0.0404178615606884	0.040050420422206	0.0408364205136963	0.0398902900371433	0.0401774160433233	0.0405295157360965	0.0411673055086796	0.0405067311507381	0.0398714456639998
0.0399831776151951	0.0415478805493679	0.0402945456779505	0.040966482259153	0.0404069649451736	0.0406646901528979	0.0410030915913897	0.0409416900601181	0.041041290842518	0.0395981317905862	0.0406928217484575	0.0411296215735962	0.0404259460011344	0.0413191383111075	0.0401976521870652	0.0406179597042966	0.0400352528273156	0.0413596705383419	0.0412608904260351	0.0409135381981863	0.0416741510508157	0.0416592072283231	0.0407979691918383	0.0413163368153455	0.0415062569857181	0.0403035845134428	0.0405578002840673	0.0410380851306533	0.0396778858087586	0.0403474117430099	0.041342976408306	0.0403710170627811	0.0415062640596218	0.0415199409846802	0.0408547334523391	0.0409376018060052	0.040746510251627	0.0401292130859831	0.0403802389877977	0.0409405574376009	0.0407167916556888	0.0407021866428633	0.0417826819501737	0.0399621359683518	0.0403415845323145	0.0410932103703744	0.0398099011165121	0.0403753751152435	0.0412113820374012	0.0406615856889037
0.0415462048748933	0.0400331186587142	0.0413514700646068	0.0400350862200263	0.0410060050702346	0.0410495236958874	0.0408923055676413	0.0407487888069457	0.0413197506445895	0.041476168772098	0.0417594967866187	0.0405261897935751	0.0412110012891124	0.0416227932983623	0.0407873149073826	0.0408059520800642	0.0405863885077198	0.0420116425148117	0.0413479205468231	0.0411494015788082	0.0407965735729096	0.0407071843824113	0.0406701705120366	0.040278184434749	0.0415574442609111	0.0409831438134128	0.0411015853659848	0.041597499953213	0.041100418102101	0.0414512093921032	0.0408386813781176	0.0406876339803754	0.0402539583826421	0.0402277978783904	0.040476604204924	0.0413079012508146	0.0405722052861072	0.0408583803853128	0.0402841827432003	0.0406142674929124	0.040448133809704	0.0401583499271459	0.0409020157146137	0.0411675473858094	0.0412735868755129	0.041090251259275	0.0413655867610548	0.0412751528470737	0.0409093620253575	0.0411743391039883
0.0411515554747897	0.0414878922017841	0.0419468089752215	0.0414292933699869	0.0406611198317728	0.0416030634077947	0.0414668444818116	0.0418142399140667	0.04169759386406	0.0411480853130865	0.041343835211812	0.0409585623107272	0.0407305147208155	0.0413807450120297	0.0419818746326714	0.0410571481091213	0.0417901391738737	0.0415073698954585	0.040926871104908	0.0414616409294607	0.0410471952635937	0.0410798217783723	0.0411760905820723	0.0404381890577522	0.0417613351496625	0.0408612694688047	0.0413363505034491	0.0404722264150898	0.0408385633365812	0.0410246143798349	0.0412675576170861	0.0413657653466816	0.040973432636981	0.0405042905931715	0.0408685805465051	0.0409891451853838	0.0414229557375656	0.0408588362325398	0.0403504180616088	0.0417241238604356	0.0407741434634541	0.0405998004452914	0.0419169225034765	0.0414818698194641	0.0409035349708793	0.0412366123235369	0.0410434556356905	0.0414901225519911	0.0412532519134392	0.0417739266023476
0.0412205505627275	0.0416083292794016	0.0418955107235424	0.0417308347276813	0.0411755650615686	0.0415559572161938	0.0419859600255675	0.0420355035142841	0.0417145336796366	0.0414435495968187	0.0420806637317018	0.0415735330321983	0.0419972068739114	0.0412645798008724	0.0408009008299408	0.0418836703309473	0.0411204747359165	0.042232830023788	0.0417592929928827	0.0417947432384877	0.0414073942239424	0.0420257992815349	0.0416832377673311	0.0405044496029447	0.0422054141064684	0.0420200710890692	0.0420473766479527	0.0414790122665571	0.0417494817336853	0.0418941060225567	0.0418706807811702	0.0416419091993402	0.0408809241936559	0.0410266966538629	0.041819454735626	0.0414544638119385	0.0426014292552071	0.0410396273427337	0.0416278566150911	0.0412953789943873	0.0413440358723499	0.0414147037201207	0.0411807234042703	0.0413832359527361	0.0418936771223645	0.0425118644290036	0.0423307905883028	0.0420035067224103	0.0413268764451479	0.0417157063566534
0.0417701427328106	0.0412392008103252	0.0412816426837664	0.0414387798109168	0.0415114762797163	0.041532133110913	0.0415174479389425	0.042518201865412	0.041912884016194	0.0423424505904695	0.0416820243049781	0.0411789140746425	0.0411588379973723	0.0415125638683129	0.0412040239235569	0.0425095092414651	0.0423741693631203	0.0418956465495865	0.0423075269037842	0.0424108197891852	0.0423387871887067	0.0426620627561902	0.0413344686001017	0.0423013910120112	0.0422565836037157	0.0420400576348397	0.0418812832211936	0.0423177494098251	0.0421340949049771	0.0418981211525279	0.0414767235579884	0.0420163010678297	0.0419654408952124	0.0421903027438935	0.042092995690272	0.0413524591321846	0.0422479275574161	0.0422521166566353	0.041956114789742	0.0416338288045681	0.0417601912650829	0.0416923019420548	0.0428940521491789	0.0417820678545646	0.0420553250592752	0.0413031579551026	0.0419430573888202	0.0420577345787669	0.0420160015098982	0.041839881004157
0.0415734779493883	0.0415613103498742	0.0417655042548948	0.0416276960778218	0.0420455532219194	0.0421725274041984	0.0421614381947118	0.0421551798177653	0.0430099480641382	0.0424368391069931	0.0417693442530503	0.0414061928573595	0.0420760233285288	0.0420902982643918	0.0420726302863093	0.0414513995368472	0.0425471519742533	0.0415534168087896	0.0423868225372281	0.0416449342150712	0.0419513908833261	0.0410497566095517	0.0424599891430752	0.0416471102191198	0.0426795736097811	0.0423676003570315	0.042342526403162	0.0423513675112809	0.0422666156886885	0.0425274308099366	0.0417126899776832	0.0429785012036777	0.04249836524194	0.0430212871311571	0.0422220570549231	0.0411774610263455	0.0414831197082675	0.0419077775387015	0.0426160617617493	0.0424884253233501	0.042023592026056	0.0426121634978081	0.0425418829728076	0.0424949974476401	0.042956380753858	0.0424861514071116	0.0423109121552362	0.0420184819436775	0.0418730746890882	0.0426602794832379
0.04180855868293	0.0421585640683414	0.0416979310003447	0.041653651358818	0.0423608964127185	0.0421579160834853	0.0423759380524683	0.0423906403047949	0.042335591347837	0.042638541887985	0.0428328758338296	0.0421855459190625	0.0425486600416059	0.0425655068791864	0.0433855464691145	0.0427143300385384	0.0421174297395363	0.0426699815403703	0.0427358900655377	0.0428733845473534	0.0416079618340338	0.0414008697316197	0.0421551214294584	0.0428349936874192	0.042350561022644	0.0425088801593903	0.0430599624871478	0.0430571601142613	0.0417151814138274	0.0430704832144002	0.0428116248357191	0.0423994142180381	0.0424596416884802	0.0421797279489816	0.0428549937199738	0.0428681347164441	0.0426867469971571	0.0427048877167849	0.0412807888721446	0.0427989466577927	0.0415948630243628	0.042134061646106	0.0422112380486216	0.0427166336341391	0.0419796625399025	0.0427537920214068	0.0423046544839486	0.0423256613260532	0.0416400627727237	0.0417624771100193
0.0427905823404441	0.0430313216770746	0.0422798066958107	0.0427035788257018	0.0433410973267795	0.0421382980531538	0.0437959113372724	0.0432546555195247	0.0424534211601794	0.042437931097538	0.0428171301495517	0.0428801127018765	0.0438557616638652	0.0426896577132096	0.042573339488738	0.0431719984834537	0.0432377058645174	0.0433961546469485	0.0425504898862744	0.0424785773064528	0.0433866194840793	0.0427193793230959	0.0432851642952253	0.0430875427306265	0.0435192467796293	0.0435501358099916	0.0429451029928054	0.0423317302513093	0.0426992002422429	0.0426361826002124	0.0432587924113856	0.0430459938874126	0.0431924039341171	0.0437640889253763	0.0429293493199219	0.0431491473441522	0.0428318263635612	0.0430636577898338	0.0427556357299394	0.0427662508520694	0.0430980991106537	0.0429760129500524	0.0437113027832333	0.042649937073074	0.0434717194663743	0.0420917112509383	0.0438343164357258	0.0436899307020162	0.0426683036094712	0.0422852488602516
0.0431360777720779	0.0437568132325771	0.0433618898879585	0.0423911082618895	0.0429688102193711	0.0431614770699579	0.0431922810863071	0.0438984590183704	0.0432444262124672	0.0424158799027675	0.0427423016945902	0.0424703377588323	0.0421200333998215	0.0429604906394488	0.0436448848203975	0.0429905437006153	0.0440125261527238	0.0427865791585111	0.0433028653107918	0.0429955720768734	0.0436156041837056	0.042783439808304	0.0429711057118891	0.043001722866014	0.0429585276935413	0.0423684767139229	0.0431618752239476	0.043280407953433	0.0435027480208819	0.0428727970791936	0.0429391406982902	0.0426820349476673	0.0430682090828403	0.0433148995591293	0.0429926787500512	0.0431387526835573	0.0429195557976405	0.0437264167835052	0.0439417781350703	0.0439058949351051	0.0424820451277718	0.0428660674419126	0.0427545120443971	0.0439832488706202	0.0432174946727498	0.0433477881209963	0.0433091771073881	0.043230381793925	0.0441202178900818	0.0433593866330503
0.0438868971726356	0.0432156803126086	0.0446404082614549	0.0436243185710806	0.0442916071999535	0.0434833586043485	0.0440084924429502	0.0432472949807151	0.0427502992459346	0.0435174681637153	0.0439218511448045	0.0440229334760128	0.0439946071793481	0.0436756759499429	0.0442587307666364	0.0438540416744555	0.0432242439069291	0.0432878597702266	0.042532598930377	0.0433343993372416	0.0437773887125026	0.0423739246335834	0.0437633936476814	0.0442776779857218	0.0441722237840607	0.0433739986819732	0.0438064641484522	0.0428462012069433	0.0430508924640413	0.0436037497403159	0.0429736936724814	0.0423407300880563	0.0424358125961684	0.0427118936287277	0.0429797398249471	0.0436839561146227	0.0433924712322189	0.0440810811343836	0.0439550004076775	0.0428875676240587	0.0422706240869904	0.0428301652412745	0.0433458273405936	0.0437082174527928	0.0428315573077236	0.0423169004398707	0.0436310930180779	0.0430892666901395	0.0434533877948192	0.0428705063499423
0.0443351636772565	0.043593215729132	0.0442809160534569	0.0445348787285044	0.0430781166988269	0.0440366541279536	0.0447974408374277	0.044114212088264	0.0435764786754683	0.0439616186337394	0.0430644047580893	0.0437015917775128	0.043875358246313	0.0447293895830421	0.0438117997394112	0.0432335289789843	0.042946714144466	0.0426770098033706	0.044130914370362	0.0435367982728307	0.0435755772914124	0.0432571860595789	0.0440397273695424	0.0444855033956952	0.0435736914602047	0.0434367827805301	0.0433553547814548	0.0444817294226826	0.0440567580988992	0.0431912316348211	0.0437304179401093	0.0432980997608146	0.0443518145645528	0.0436778204977958	0.0435923542698188	0.0435883753636474	0.0434273374758761	0.0436158971880007	0.0443039694958168	0.0440878042240516	0.0437859705487706	0.0445814687560948	0.0433275985818092	0.0437497357619821	0.0437734733612699	0.0446955923938877	0.0436676970330036	0.0441558607309722	0.043191489057175	0.043174026939807
0.0431646394501106	0.0431193878856447	0.0435406451375306	0.0435227374337428	0.0442209828310791	0.0444247150722306	0.0429990836156368	0.0436112812638703	0.0440043035868075	0.0436703598982951	0.0439466881098513	0.0435255930985672	0.0439917446678165	0.0438680946195372	0.0444494542946899	0.0435354397716201	0.0444866539176666	0.0433276593112674	0.0442127071762171	0.0432279318444448	0.0439783995370827	0.0438213955429396	0.0447424451712654	0.0435567654878583	0.0436469172652265	0.0437013054739677	0.0437665252771074	0.0442403032773765	0.0449877222972355	0.0446247830971055	0.0433538583834575	0.043826541875183	0.0442734383178844	0.0435114257076097	0.0437219434448045	0.0439148082785358	0.0431190602203617	0.044120425154268	0.0442739751669977	0.0442888280909758	0.0439064259318723	0.0445287243038475	0.0435507048063521	0.0434322080792294	0.0437466647264337	0.0445400726998312	0.0444082329944062	0.0447104086593385	0.0442372264104522	0.0435320342473356
0.0451474727128601	0.0443034802010537	0.0439955267195012	0.0440836786753765	0.0436753189833693	0.0449283340176959	0.043707212408468	0.0443670019208867	0.0439466600037451	0.0445352280672003	0.0437329573040497	0.044649116473108	0.0447344920126628	0.0445009410256553	0.0437169630610817	0.04383694841823	0.0435840444499999	0.0451693338478691	0.044043412722909	0.0437150102021841	0.0442619607701316	0.0454649885563644	0.0444427557282908	0.0442376633122251	0.0444330420818393	0.0437389769790527	0.0436263726461218	0.0446651148127357	0.0443785100089707	0.0440234382386696	0.0444380407067037	0.044201233499469	0.0439018301586899	0.04397554547738	0.0442250529772621	0.0449310349801724	0.0447559670808955	0.0449342638026154	0.0436711653746841	0.045050652035893	0.0446131387071823	0.0451275426176913	0.0445449128871174	0.0437602727762208	0.044140444803938	0.0438138060293054	0.0435842935884174	0.0446816273194985	0.0441479358961381	0.0434082752793565
0.0451110544953622	0.0451816486476443	0.0442082753118986	0.0450825762186045	0.0444366839471541	0.044743447702867	0.044670734928356	0.0449290837120914	0.0457556865617543	0.0452937294321212	0.0439684193371499	0.0448982213635162	0.0455801945231498	0.0448597922114741	0.0454742589083199	0.044391600383371	0.0449998699463621	0.0437760255430268	0.0447920300366884	0.0448313428439578	0.0451549426951636	0.0443406354747694	0.0446094876822093	0.0444367296008971	0.0454346917545198	0.0453079804865406	0.0455623971905957	0.0454896827113972	0.04502489019697	0.0452447956739404	0.0442500142186715	0.0447536493976287	0.0443296605846365	0.044231181838074	0.0441973461124555	0.0456702194072216	0.0446405754935863	0.0443705306969576	0.0452635154954912	0.0440823057995218	0.0443937773095547	0.0454697668888464	0.0444383507185072	0.0442645779743624	0.0447377023960357	0.0449899771727482	0.0448441953029371	0.0440825995714587	0.0440397023977525	0.0440632353815298
0.044061378407227	0.0442630374173597	0.0442247240973529	0.0443704827424974	0.0450785118138017	0.0448699911004353	0.0453498615702027	0.0452125236128529	0.045675677830839	0.045151153374538	0.045181037454653	0.0444380605030655	0.0446411514418787	0.0452722856582455	0.0457767857428092	0.0457061339827965	0.0443083233265929	0.0449585646743742	0.0456965520164923	0.0438327133347171	0.0443363096764068	0.0443265315994053	0.045288627754561	0.0447589256781789	0.045138317805654	0.045200633414164	0.045253971407031	0.0444600565581173	0.0454334382084931	0.0453001905569513	0.0449712802056345	0.0449578641363235	0.0456480168128771	0.0451311196949441	0.0443706942851272	0.0453360606681588	0.0455683546634295	0.0453604593558349	0.0441576841932566	0.0462817241159055	0.0447750550977624	0.0440292018999243	0.0455722889820571	0.0440055211447595	0.045786737475652	0.0459791046265401	0.0453584939772722	0.0457063683748213	0.0449628663094507	0.0454744541944217
0.0456945939626678	0.0455673136078951	0.045424196879691	0.0451826652212196	0.0446256712021654	0.0452847142945155	0.046135012290494	0.0453743872467881	0.045129121862336	0.0458438616907937	0.0451031488867454	0.0447566052593891	0.0447634247504724	0.044584808421319	0.0453964208011044	0.0452247052948988	0.0455434350917328	0.0455554443783541	0.0455108579129826	0.0448459535242565	0.0451571701751108	0.044870880014296	0.0459549296298832	0.0457180936591911	0.0449113032597804	0.0454275609601649	0.0458996750933131	0.0458183077702823	0.0452475016762292	0.0455447975239959	0.0458774492191776	0.0457021059024778	0.0449989768285243	0.0453633688741396	0.0454075504868969	0.0461375410854195	0.0448567818728225	0.044595360512206	0.0446827476969273	0.0465202809406413	0.0459593845214149	0.0453010222500762	0.0458102506203265	0.0446014297566976	0.0458907310492416	0.045196599185969	0.0448710667510817	0.0457700791810954	0.0450144050912284	0.0448190071399368
0.0450521276584608	0.0446155290673929	0.0452891052381967	0.0462445667013986	0.0458218918149103	0.0462573984443757	0.0467954353336895	0.0461239023294518	0.0453216351407082	0.0459355331722856	0.0458006867713513	0.0459930433831268	0.0461952890940797	0.0462951640984754	0.0460740457466423	0.0460774161270727	0.0452331170514505	0.0464239654582323	0.0463496302955702	0.0448516389283941	0.0448187930001641	0.0452468221206981	0.0461746969756682	0.0463381349301042	0.0456229863118817	0.0456043024211271	0.046409949961666	0.0463819280847839	0.0470081536742122	0.0470949721490635	0.046092492684268	0.046220554134604	0.0460623363365818	0.0452435908017563	0.0460398409662624	0.0458545815094623	0.0451143027545694	0.0466451783517923	0.0454023021784226	0.0453356916906626	0.0457896854209464	0.0455252093663746	0.0451934987449902	0.0456656584237018	0.0459627369917656	0.0460790189998183	0.0467230913122378	0.0456637070593407	0.0455490922277767	0.0457257208701073
0.04631888974592	0.0459160208939051	0.0463114615117566	0.0460211814532473	0.0466883989015691	0.0459915523263463	0.0462416904240394	0.0455297547146479	0.0464294997691842	0.045783353808513	0.0457987786206557	0.0456617014410686	0.0466564270890316	0.0448143368579395	0.0464088029694404	0.0455823870979531	0.0465997304858483	0.0467738358070512	0.046411060689286	0.0461758198959912	0.0449930384528953	0.046537165383752	0.047197332447503	0.0455237380588873	0.0469825009061754	0.0460696089068673	0.046382545162267	0.0460534101506365	0.0464570331587664	0.0463603821002039	0.0460538042666901	0.0462539933332842	0.0460717996147721	0.0461168597806306	0.0461922385233943	0.0459116531653988	0.0470631565485856	0.0459440272609157	0.0460856165517043	0.046049917733255	0.0460906259163031	0.046735659636565	0.0453870450430058	0.0455407792774855	0.0459151739088536	0.0466553644186965	0.0460877830246816	0.0466670318218862	0.0457593221113907	0.0465997372399573
