# Supplementary material for: The Neural and Computational Architecture of Feedback Dynamics in Mouse Cortex during Stimulus Report
Source: eNeuro. 2024 Sep 24;11(9):ENEURO.0191-24.2024. doi: 10.1523/ENEURO.0191-24.2024 (PMC11444237; doi:10.1523/ENEURO.0191-24.2024)
Supplement: Extended Data 1 — The file code.zip includes all code used to generate the figures and perform the analyses presented in this manuscript. The folder "./ephys analysis/" contains code and instructions concerning experimental data and Figure 1. The files "Figure2CDE.m", "Figure3AB.m" and "Figure3C.m" simulate the model in the nominal setup, and generate the corresponding figures. The file "Morphing.m" allows changing the connectivity strengths with respect to the nominal setup, and plotting the resulting trajectories. The folder "./Figure4/" contains instructions, code and data concerning Figure 4. Download Extended Data 1, ZIP file. [file eneuro-11-ENEURO.0191-24.2024-s003.zip › code/Figure4/globalfeedback/v1Int_a0.125.dat]

0.302454820372284	0.301189098073749	0.304834174135999	0.300379588529381	0.302500190113668	0.300899854444491	0.303175479152213	0.304523164997077	0.302252404101076	0.303233447646168	0.303368304908221	0.303008966757437	0.303126154699855	0.304068290753594	0.303361768303408	0.301993422447361	0.303012504300374	0.301185971442224	0.301871139378459	0.30212555847429	0.300910892401993	0.301342552891394	0.301871698265354	0.304591351674547	0.30445385344425	0.304785536084069	0.301125988514371	0.30522697523336	0.305070905886605	0.302383655518682	0.301855775260936	0.301377219342471	0.302110752675169	0.302975957234806	0.301901741311182	0.30460031209799	0.304762450861862	0.30215057780427	0.303631239769876	0.304558407247484	0.305016403725297	0.301860473706875	0.303000926588678	0.302893479821416	0.302356255401457	0.303626841467186	0.303512214317879	0.302278438786597	0.305400289357076	0.301365751585207
0.312991310124377	0.309319222414083	0.310547973385565	0.310909819924961	0.31041635981589	0.311718906321393	0.307823443108416	0.315417455032276	0.310487465160036	0.31229689181831	0.312528932469113	0.311057230828911	0.313577383381781	0.314520161261672	0.312174761150234	0.313307207510981	0.313393836764318	0.311184466174201	0.310843101623754	0.312472548195972	0.311753378527034	0.311737423802302	0.311513131250991	0.31097120875649	0.311843416423469	0.314147010382497	0.311260210499485	0.311158273106785	0.310103484158659	0.31207028860532	0.312255586338573	0.315196121081349	0.31091520941586	0.3127732338602	0.310301897516359	0.311314653618197	0.310061120622256	0.311220366348176	0.314438873807392	0.312395238404081	0.309610586084117	0.309467331659683	0.311248316731159	0.312837535436414	0.313950420822765	0.309554023916972	0.311665787928761	0.312060811973906	0.310464995383064	0.312001348052723
0.320433371341029	0.323003712756168	0.323048979779303	0.320645806706801	0.321795307469962	0.321699086988669	0.32271328554376	0.324891106907801	0.322706091245233	0.322496154360116	0.322844741045533	0.323445005957142	0.321399147027338	0.320738200650676	0.31944919716842	0.322096100446032	0.320445546701529	0.323459214818699	0.325890727006365	0.321107115121633	0.324994757296999	0.319395773808839	0.319774247807701	0.321206058016456	0.320630921459921	0.324901631241702	0.320440959703935	0.322065456775648	0.322709904992579	0.322063200283542	0.321797231315567	0.323573144529166	0.318540797534657	0.319936771670987	0.320146714584166	0.322059427723282	0.324997054356485	0.322432501331131	0.320541814653152	0.325301550630278	0.319981189080766	0.321158300339464	0.320405698866586	0.321332836784062	0.322982796640498	0.325260988064543	0.320356549996717	0.325321906862737	0.321963935060395	0.318447003607236
0.33478396128197	0.338397546649014	0.334751989827064	0.332626976964296	0.333543948910938	0.333754009798322	0.335200069329482	0.334657788976696	0.329995523303649	0.335288042783815	0.33557641460651	0.332825342838617	0.330411595522039	0.337632324924685	0.329023914952027	0.33240616157306	0.335323187685234	0.336330978275414	0.333288129442593	0.333441045858042	0.338089218282007	0.330199389142303	0.330132357569719	0.333062127623332	0.332492520688432	0.334632335130172	0.333939017221038	0.334813606347483	0.338351825496119	0.330479133887488	0.331167227283675	0.336906410112982	0.331848896180166	0.332797052276219	0.334745415209242	0.333170323740983	0.331966313282078	0.335323599704472	0.330578073936321	0.334948003274596	0.338149203368626	0.337882038309789	0.331725196400037	0.331700294584848	0.333803906148593	0.333352389363511	0.335061327769279	0.330592756415844	0.334550664796449	0.334905568961825
0.344964240061565	0.351243238501886	0.347094544711743	0.346850087275119	0.347575385619873	0.351176738605301	0.348838864636059	0.345556665234103	0.348666134958072	0.34591540139882	0.347448827956748	0.347542612385914	0.345498382667134	0.34620653935274	0.347521786017163	0.34697812764883	0.345560490869877	0.342833885322525	0.347902311668248	0.344708814949881	0.348341266188493	0.345097327109206	0.347316172295481	0.349675293325229	0.34968182690029	0.346060519657398	0.347336634418102	0.34957539824366	0.346895352944484	0.343212235639148	0.343251403233538	0.347626878468497	0.350313908694962	0.343087959258874	0.348590729322749	0.345785387054913	0.346971630478259	0.345295692019007	0.343871420854947	0.346876015428863	0.345814298652717	0.347051381742835	0.347730197649557	0.347803658437467	0.349860082094899	0.346994227025052	0.344431006274707	0.347253160898364	0.348583475283461	0.348645196612146
0.358524585842103	0.363002643399336	0.364205205388753	0.361593781478803	0.360167791985934	0.36124529346302	0.36107876218677	0.359580166825028	0.364960415122614	0.359167812840341	0.357668717257549	0.361413555564419	0.359571332561591	0.355264936248841	0.356926557597208	0.358378045885698	0.360703561684798	0.36478439072536	0.357566016393871	0.365574095789368	0.360874626249399	0.361554313598453	0.36274327108127	0.358569636841682	0.36302643101477	0.360348981697951	0.363645971558485	0.366744155156733	0.359808868697508	0.358615299237529	0.362939184873391	0.361813478891291	0.358388486089987	0.362699503413452	0.360998966283531	0.358539320032399	0.361138628713514	0.356663466671813	0.362903596737613	0.363073990908965	0.360015695228599	0.361091176738134	0.366000584500132	0.362435456172809	0.361425981033298	0.36301249449688	0.359853941712978	0.358910690266556	0.363507579220799	0.36199099335499
0.384222250242503	0.376533827892372	0.379375720111991	0.380110046289517	0.374789649589996	0.382186287800141	0.375850493093327	0.376503275921855	0.376966037069082	0.37416259786408	0.381738207619467	0.377556125830605	0.373686973388609	0.372670446838976	0.378643790386212	0.37987480572308	0.384012674159016	0.378218207638626	0.377063645402016	0.374244211999697	0.378996635551791	0.37803117310983	0.371883151955879	0.377737567185907	0.377284327347769	0.377882762784312	0.378321857555317	0.376940644205769	0.380618689339391	0.375374903750944	0.378755865188445	0.380851981293394	0.373690320528545	0.374289644983741	0.374136783365106	0.378532261363638	0.379998857466439	0.374148847817652	0.379208460540374	0.378548072761858	0.380228246426973	0.376762361479855	0.382337192048616	0.372772698148001	0.379152158476069	0.378842610612251	0.381071262368049	0.374304964485063	0.383246205130504	0.377696460908254
0.400238392649613	0.390459022477651	0.398714553552919	0.396533341885258	0.400127799759106	0.402350135292174	0.399919935434574	0.392222362084541	0.392408301182766	0.393051726428114	0.400070632888809	0.39947290252288	0.401164154090553	0.395131490073068	0.396947462114715	0.391051339267015	0.397440884597427	0.398429287618887	0.400282865398066	0.399304436259223	0.395735828051321	0.399410341964386	0.394927179059375	0.391376065693619	0.396263685284627	0.394572446931804	0.397533938842989	0.398179988651538	0.39963745500161	0.399867545385745	0.398044299168403	0.394052269813225	0.396857332527099	0.393974924377195	0.393795519273494	0.392653967951368	0.401631952478888	0.395108786240477	0.399662340736734	0.402110338149943	0.39608214963765	0.396301520340346	0.395947328437719	0.398709355584517	0.401419421376141	0.39545244963626	0.394184562006897	0.401467315610366	0.397665330142578	0.392677101380625
0.422183230371182	0.411728342024884	0.422113595141937	0.413708143364408	0.411211356457575	0.420173377300772	0.411547634469904	0.41544183845127	0.412690135006271	0.417924703385473	0.418962419391796	0.417880435615102	0.419776067387805	0.419131078304525	0.420325135411223	0.424388182645987	0.422365899424559	0.414941749564958	0.411972205260046	0.409182274947301	0.418863252737543	0.416391238335197	0.417757780016496	0.411992090016527	0.419148264938877	0.413285057387794	0.42390739901218	0.416110086499508	0.421540685617512	0.420477625151977	0.424106196165913	0.41833996904949	0.413713487440537	0.419276526203738	0.414382210239703	0.417793345435904	0.41662616528732	0.413784451890471	0.418823077274746	0.418346354663036	0.417179093880041	0.419437048839191	0.41640164355907	0.416261956339988	0.423977020365886	0.416750963224604	0.419899152372445	0.416881463686923	0.415490986373191	0.415080110377339
0.434951520832632	0.444900847979314	0.441244116222015	0.434864760676735	0.440002192554634	0.446501701114478	0.450033890529298	0.445690298031125	0.438579929122753	0.439033927497533	0.443275269000147	0.447884586656283	0.439851418871718	0.444870066701451	0.447512721158641	0.442921330786455	0.441872599430355	0.438712413836669	0.441737101539377	0.440241914981895	0.442097680753767	0.441769877553761	0.441247387918737	0.445936664044952	0.447656870671379	0.435788974846675	0.433705553981892	0.435051620780702	0.43871575335695	0.442171076752328	0.44471297949348	0.444177352720802	0.445907572932501	0.446873281597901	0.447221571145503	0.43962092148992	0.436766041080616	0.441167296879692	0.449885731848996	0.44372192286195	0.439674087509377	0.440603900234859	0.439700341869554	0.444299109552561	0.435561988473256	0.441013267730738	0.44573205498464	0.443110264948462	0.438094453609045	0.433587961934412
0.469687628776342	0.473129104697124	0.477350813148826	0.468268062755475	0.464034214013096	0.469500711774678	0.472247437605033	0.467716681417538	0.467818799630773	0.472882528019304	0.466554294297925	0.465350805143371	0.46436919278145	0.469563119891943	0.462380206652349	0.47593250758029	0.461175709762774	0.471600807968708	0.47194009497181	0.468035267854831	0.470833386584667	0.463890864518699	0.470949488116507	0.46824515633394	0.470820420477093	0.470749704518358	0.4698153883074	0.461356015351832	0.468847748893833	0.462335427303864	0.465388927433816	0.462590429716931	0.470863129553223	0.474443295390728	0.46652275644844	0.466663725330232	0.468983452440311	0.463043899172833	0.4629059248568	0.459619078910295	0.465179163604556	0.478811431688089	0.467234755151584	0.466802062854807	0.477096301865022	0.467002950272091	0.470996026822446	0.469766421003436	0.461929235187073	0.462584982057744
0.492088422177605	0.496480524124102	0.496325653604549	0.497412864005388	0.49263588210739	0.50335727357103	0.492558568486237	0.501314820397933	0.501281012049619	0.499129374843331	0.504995338131289	0.49898118471282	0.510291110136647	0.496405205193984	0.500956405460648	0.491514378608746	0.505901070907044	0.493966882069477	0.497329693994374	0.493145892676972	0.492405760436177	0.498834182534944	0.496404717267619	0.501270325693472	0.501243751157236	0.504008935786824	0.501526557987895	0.498994096890063	0.501289984111527	0.497602982397206	0.494958930339088	0.506232847319193	0.500533630329607	0.497943992513875	0.503470251723264	0.500181808741848	0.503400663310889	0.506613915844189	0.499279533914015	0.491547359380911	0.508505822114709	0.50530782865917	0.502725121891938	0.496867199317394	0.496722815704023	0.50685727726533	0.496729563375135	0.497142872100559	0.495624040083786	0.498772252817838
0.539114533899418	0.545116577151837	0.537821001886018	0.522112364689493	0.540315810479245	0.53527112035037	0.532104106508192	0.527115338077469	0.535789614383278	0.535498699971541	0.523907597856087	0.527502100036059	0.521986751959677	0.530753621754741	0.544687685921397	0.53517584569219	0.538143915248893	0.538201979794242	0.529532008990661	0.538711329815716	0.531119690016807	0.523388502118628	0.53470104955989	0.529986756649839	0.523423685801838	0.527924985202733	0.534256145621548	0.531090027769758	0.530000589969611	0.526530311164687	0.540425288997125	0.535700583446743	0.540575859015362	0.536543251200285	0.541159841421711	0.537029547822492	0.525843911659842	0.532292523690028	0.532740176173135	0.538839396228099	0.535417436280311	0.532022898330894	0.536897480993634	0.53938650871522	0.547569632425384	0.528843619286017	0.527715240110579	0.540539254238062	0.539967871575303	0.544690819485294
0.575764759838423	0.579000086693308	0.561707314113886	0.575844841420646	0.563696815735079	0.570110838824228	0.581419506939735	0.575982477720474	0.574134182101626	0.582301878449591	0.571007331599833	0.567747679764674	0.574735871537439	0.564107092006999	0.569456492435243	0.57217129157268	0.561189044288534	0.568317431979774	0.571773094321461	0.564734361844803	0.580135381780505	0.58743106452753	0.578869847332406	0.576346010870887	0.577771328140546	0.569608880427258	0.573970858978281	0.572259362423071	0.580313679691324	0.568714281615856	0.581650496644203	0.560723036396989	0.564114318801051	0.570013875942676	0.570543555844982	0.569219605811809	0.566941979279094	0.569595906790796	0.56201328019213	0.576346934951385	0.575773838176079	0.576766823636292	0.56029347014894	0.571515253448669	0.577500235124863	0.569518360861834	0.568985922505025	0.570341940068107	0.566311815039623	0.574973724618127
0.613429584614374	0.611413093507385	0.624545133763161	0.604160327510884	0.611609982339197	0.612505526533388	0.607560471421537	0.621533077560262	0.623274899859075	0.606134555419685	0.622447482073406	0.624257513048524	0.609783837190036	0.623110235901492	0.60758358097083	0.60558924081963	0.61382172525982	0.623445319364513	0.606649777658508	0.612695870112507	0.609650880395732	0.626977995094699	0.610997140073824	0.60247595800675	0.619849056714158	0.615669281976224	0.628470011088034	0.614957497408842	0.614323023472459	0.631496258444335	0.612437792227107	0.612310744723511	0.608685796068636	0.620501865407685	0.62535667159084	0.610933813502227	0.606867054011795	0.613111345678143	0.614684419579316	0.63057683146377	0.633019266152288	0.625919439977486	0.617855632796851	0.607093077175856	0.620612849732836	0.622234927374986	0.61245189450374	0.62349781193374	0.625696652425715	0.616009017516952
0.673822382079498	0.667634769006067	0.666248505193684	0.668051847606399	0.679200663524375	0.660454772631084	0.66943598834649	0.669456460973076	0.679929094193918	0.671665112286974	0.67461800687435	0.672500532364078	0.667618987639042	0.662428723990584	0.665239468985528	0.67356516807326	0.669399799792481	0.6686058208751	0.65266630972355	0.665683404641711	0.681366398613958	0.661139915778779	0.676005246370081	0.661364501849542	0.683960596249331	0.653970907309935	0.657981911224612	0.677110514552789	0.655727327431318	0.67357230113796	0.677894224567372	0.658475129026259	0.65328644961543	0.679250572748739	0.667418446373677	0.67298207262174	0.673153585106143	0.661745227006115	0.672853389632812	0.66788336268125	0.654769264407393	0.673558083147387	0.675771970523976	0.670493240946344	0.667134969565314	0.673713284214003	0.668089193863744	0.67620366500345	0.66516033313934	0.665510645009139
0.713566226703388	0.723387565036515	0.727623097900051	0.731897602895883	0.717384289129391	0.71753556217353	0.703731270430292	0.714211006623046	0.715103589600225	0.72035997330658	0.731151214574061	0.714266378678957	0.720642980515313	0.717868627678358	0.712963361492591	0.742846163338987	0.725054491842026	0.724231184295302	0.71670390927888	0.723362468923812	0.72746157943402	0.728236823337123	0.721523860579699	0.712164449117576	0.713689932820623	0.718527343153868	0.722603148143712	0.710945393521455	0.72100630608068	0.726670964618806	0.727605734363251	0.72508578246433	0.74095998758266	0.734672129394951	0.726826481589527	0.721720103806192	0.719602342018495	0.711094871787766	0.724681155697727	0.713445173231946	0.727162431334892	0.72495676949456	0.728591791430104	0.705922333523976	0.71930552388052	0.733190624011959	0.718742796574967	0.716286433454554	0.727790740830536	0.720246593897018
0.789169737724051	0.804542687190246	0.7907631220924	0.787553143225286	0.800871975142769	0.783710018040891	0.776738982039647	0.781947330824791	0.789154745340491	0.769778694955711	0.773391495081358	0.785123964794623	0.775270536568011	0.803594675305479	0.796810634287795	0.777394545859658	0.799305873176006	0.803420170371913	0.786984232148154	0.775396524480658	0.800414939114719	0.778614871957091	0.774571671683015	0.774445873362765	0.802794104625096	0.793491926744806	0.773835503302447	0.779462128142096	0.78950767774531	0.787347947589714	0.79506359832112	0.774817674396448	0.772221595528547	0.778431513586927	0.785737514732522	0.769552755955713	0.800054503956803	0.773427506363509	0.781955318152763	0.783408668473021	0.798542110567755	0.78767656542369	0.784354244312359	0.787495339457548	0.783648913433705	0.7956055029146	0.803240786427328	0.792899377994384	0.778031622576637	0.771860108556622
0.851917206405835	0.861730689184294	0.858028969754484	0.859711609267252	0.86472120465922	0.872752503391904	0.862686800679139	0.859708824933514	0.87234786036088	0.860665326803909	0.871517847095083	0.848854036326658	0.836673941041821	0.854112592244469	0.868342106928285	0.857001907319747	0.852318603777424	0.883035987494685	0.843725507208002	0.843068229387509	0.864922393529256	0.857771805475864	0.86695276370895	0.836813755147662	0.872597500112861	0.882316773615143	0.863664332086641	0.859868601521463	0.861857912973412	0.869634123482881	0.855436565150125	0.851156065418014	0.867293468888281	0.844835101387229	0.841046012200822	0.861505819588714	0.858338148946337	0.862196662226976	0.852483814932345	0.840009712414951	0.867422630932427	0.838111344589261	0.866437975263804	0.849254898813112	0.869338725219889	0.836219139472923	0.852980102830158	0.853895130717954	0.858226231454845	0.84153071375258
0.926907362779856	0.936432789900789	0.967613738474462	0.941667328367052	0.937866296981181	0.968508170245759	0.932964094242658	0.959563950680248	0.942563208169934	0.945471056040052	0.953723076541064	0.961638148774829	0.943025590564188	0.943318847386242	0.95235079887419	0.931905854570817	0.94908053041561	0.959801546639603	0.955045406033974	0.933250157497317	0.953930863858678	0.915561943925891	0.928719718024645	0.957532805866854	0.937729926745958	0.95220439368484	0.953286706852621	0.951611943858555	0.920786606179554	0.951198978333846	0.926304010495031	0.928077031502544	0.964700301009492	0.925471054699938	0.933948636766058	0.952377943217217	0.927994637746231	0.932801150174815	0.936330309694337	0.938074971300342	0.958210135587578	0.930186660147319	0.925913717062443	0.954404864231204	0.961456089899631	0.940023271538212	0.923770120453138	0.96061867921435	0.93365017946328	0.961516102799157
1.02986665506189	1.02696111722526	1.03766698307409	1.04928395484277	1.03856012289159	1.05000306571298	1.03120635349689	1.03367588563045	1.00489763569115	1.01193881346423	1.04065310800815	1.01462366768118	1.04848876797224	1.02249524495998	1.03192735834576	1.03720970550091	1.01164588477685	1.02867505046338	1.02051697465276	1.05137768006254	1.03714025002846	1.05744775997318	1.02960607184427	1.02454785904416	1.03040387347707	1.05165945700144	1.0387703167897	1.05231787974861	1.0261801795641	1.02321421159517	1.04428635735591	1.02526070023677	1.01850632236248	1.04948628177996	1.04506055586714	1.03501218368017	1.04369339587026	1.03954008085383	1.04552224860673	1.04772891531131	1.04701152675537	1.05885732213324	1.02122395661533	1.05210540913002	1.03558166858589	1.03551184811583	1.01893854316364	1.03597560007833	1.05184775003304	1.04149830677053
1.15698076617321	1.13587615741416	1.16275944807875	1.15537125206487	1.17534949104634	1.14508429369453	1.15336610287819	1.16243076293803	1.12817374250682	1.14688544618781	1.14792096490948	1.11282513508564	1.15056518204838	1.13330378308785	1.16643939405877	1.15936831669745	1.13236484438997	1.13871628355105	1.15122918315686	1.14238909628614	1.15211151668074	1.11734005034056	1.13966665575038	1.11767097771426	1.14262842254657	1.15629848656882	1.11874609235527	1.11745998146522	1.13378881784355	1.16379003643541	1.14214230398902	1.13452168032257	1.13161362544189	1.16070055317755	1.16942186077899	1.16965429853255	1.13842022816768	1.14336546159675	1.12964098880832	1.12894605432232	1.15450234255781	1.16113479209535	1.11560860131743	1.12596744686324	1.1076920568006	1.14738890030369	1.1373552279346	1.15753682601561	1.12695499095107	1.13085404277121
1.25832256001656	1.26426734041822	1.26763061684961	1.25917803306755	1.25499080982163	1.27486529728893	1.28252841578751	1.26584897143141	1.26010811666494	1.27443360198441	1.25877875158355	1.23233504790481	1.26481500563117	1.25861775374789	1.23757202081358	1.22736059934716	1.27164356871891	1.28517334218237	1.24806067869855	1.24002877942089	1.24396185605421	1.24891906245882	1.24677147557803	1.24969389835052	1.26643282905392	1.22973266699199	1.2789539063007	1.22599205976447	1.24894110249002	1.2488178165931	1.24424966313001	1.25567085404727	1.23381558533199	1.2605881679211	1.24884481992214	1.28494778172969	1.22856485831351	1.26600117860602	1.28392169759866	1.24246998723266	1.27142029286897	1.23797706692203	1.29656098460633	1.29187606410495	1.29656944531608	1.28098038328633	1.27417363127168	1.25027875913356	1.26233716663171	1.24815642410481
1.37269639309421	1.37862849964943	1.37720434504085	1.36731623947152	1.39410385561473	1.41821129991763	1.3490951210067	1.42491108664695	1.39471784444007	1.39412015492747	1.40054610320357	1.3862684729809	1.37676529638124	1.4081894265202	1.37631210411021	1.41134697462644	1.44003517716636	1.40846021220912	1.43020299205943	1.41125814825571	1.39678221659848	1.37891753066669	1.40551645114991	1.37283148277608	1.4288344307759	1.37856447932636	1.37780626730088	1.39504407987571	1.43066692318346	1.39141818462458	1.40170627553167	1.40324742187332	1.41835344149249	1.41411732453742	1.37530340658763	1.43171738549673	1.38507955061937	1.38835102025439	1.43614734020486	1.3766022862474	1.43986761991739	1.37998525564258	1.42550224395759	1.35462699678009	1.39794805366995	1.42389272335372	1.43470534628945	1.39362866701719	1.37492265315553	1.3899825195344
1.54439850698845	1.50815032539118	1.55847442978291	1.56742723617956	1.54007926707546	1.5440146820539	1.53923663797858	1.57248614083053	1.55841715899609	1.5367358324516	1.52836356877982	1.53858529252187	1.561932881631	1.55079145655541	1.55745067584326	1.53841359591134	1.56647587516574	1.5406752101534	1.57696241261576	1.54984626898244	1.52988674813075	1.55293484069733	1.51591978144551	1.52455508002693	1.51352609941831	1.57108256763824	1.54214959354335	1.56884159291935	1.58491209949757	1.52040692559771	1.53982862455843	1.5199402801733	1.54174437854048	1.53453795485161	1.53479709135877	1.54089709689124	1.53429465868361	1.52237103135182	1.50337775498175	1.55942080781215	1.57497032251813	1.58069534378396	1.52948335166626	1.56685657968276	1.53287577172023	1.56194672758043	1.53616431365957	1.53061151306093	1.57100106616363	1.54944377086255
1.6847689443539	1.74301611888303	1.70198729959342	1.68737305141669	1.72935824230295	1.69728841124448	1.68639590148639	1.71803657932106	1.6963917702021	1.66898864739722	1.71162458078577	1.74880146087162	1.68731580161515	1.73184889484532	1.71285084783184	1.7397614773201	1.76917204366594	1.68962913621881	1.74652083204316	1.72283823142299	1.74484688539547	1.69455162290966	1.71976554306233	1.72511963558011	1.71670463492379	1.70236455417951	1.73625935694363	1.67569446567744	1.676968999071	1.71236306898139	1.74269340131457	1.73044584499205	1.72113621171651	1.69451040647369	1.71210455370032	1.72830017657206	1.71425431502105	1.76022485840505	1.75600235340311	1.70811671654149	1.72562004683925	1.72475420200256	1.71853026302653	1.70582724820355	1.70109064775512	1.73010367450075	1.75342768773155	1.7151821810555	1.76732393764772	1.69898003904378
1.87445400621566	1.9105196070986	1.88063150306326	1.95054366031348	1.91891957468208	1.90179325901609	1.89277242092122	1.86333631919495	1.90699625916612	1.87764151974731	1.93235164932944	1.9014454585976	1.9463621924647	1.92413162519401	1.89074132291424	1.85023342962354	1.94122559148798	1.91145997762613	1.93918159303228	1.94566019798751	1.8938972100737	1.8740921444372	1.87419338895648	1.86098349523765	1.91804675535929	1.90307647661864	1.87808270763692	1.8853738398086	1.88940104194651	1.94891788183926	1.91281219074624	1.92662555336189	1.9337273310451	1.89541368919613	1.88817515509881	1.87510391475361	1.89380852602453	1.86535776110294	1.94858181128008	1.9598656193289	1.94777789981601	1.89722550581588	1.91634327619873	1.96855833500177	1.87546914901502	1.97653092036179	1.87993816873275	1.90244720565592	1.90431321499182	1.8973525043581
2.17435539850694	2.16463386346862	2.09733693631848	2.07997765165698	2.19876415094408	2.1921525791207	2.16659954230143	2.1717309489408	2.17246518545832	2.18336612673836	2.11942169382639	2.1340032797908	2.13634637107833	2.16760386315142	2.15672865233164	2.06386042552284	2.10616300333508	2.08554968608823	2.16597832041566	2.12792116575882	2.17009017097771	2.06110124787485	2.11060751233126	2.09001960501395	2.16037519255767	2.13239613148945	2.15647030424453	2.13942972332322	2.10331885702737	2.14991450371094	2.07709353958741	2.07006063297888	2.1719711871827	2.11250935563817	2.14799998827845	2.12470277601858	2.13149690294759	2.11880688642943	2.06602612028339	2.08608065087825	2.18997629439841	2.16386927353188	2.14454140228761	2.09948388947176	2.11931241822843	2.120102277183	2.14014578675841	2.16463830503482	2.12314356497881	2.07124386838374
2.45023519356479	2.36185690709625	2.36906098943096	2.40454481761932	2.39676362615831	2.38203744140117	2.3913284988989	2.42684119788631	2.36228835450509	2.36496922995468	2.40040124551159	2.39513724103969	2.4225626684132	2.39324534933357	2.37627841991851	2.31843379202174	2.36308418645083	2.33616762457305	2.42401757290763	2.36329162317885	2.36803693663339	2.42383844117157	2.37478753733025	2.41060436462834	2.34993624260233	2.35461202576315	2.34020014768199	2.41507093363967	2.4028485023397	2.38046880255442	2.36336285633256	2.37780522721174	2.37295444697652	2.4280460472025	2.39068327581055	2.38307956648175	2.43727520558365	2.37666134217585	2.38936467477539	2.39149217210315	2.37973712062409	2.40533603292744	2.36930948701343	2.39793488994535	2.37161771650391	2.42523890046758	2.3859178934653	2.37715445292798	2.32943860479846	2.37581733602309
2.64877250615634	2.59263397826997	2.67805329316361	2.65941793521444	2.66241225024707	2.64243774844583	2.70728931419929	2.64713418901801	2.649870679604	2.59635194571411	2.68944146401095	2.57466022794114	2.70918136273288	2.66082657793903	2.63248971432932	2.69931644425448	2.64919136704927	2.65676750213472	2.6690219911564	2.63716821999798	2.696871563672	2.58936376589293	2.59109264490922	2.67507885661119	2.6066106698893	2.64515603437829	2.59569834923553	2.65411917530529	2.68109732164514	2.6308547891489	2.65698766121543	2.66505817591334	2.66196398299983	2.65553687675877	2.6412202778123	2.66206548949264	2.67536106428735	2.6312183575079	2.70490715785726	2.63549100422867	2.7191744324893	2.6866777472778	2.70928362561301	2.723600979659	2.6563840069383	2.66161092535469	2.58307066176124	2.68062644063478	2.65675817313644	2.63204383575892
3.0057168280164	2.95719407349684	2.96922271880871	2.93148764650429	2.95320692448348	2.92694811411054	2.94762981780567	2.8905407794594	2.92520748226608	2.90651766198058	2.94550905284913	2.97962949736339	2.94078447219397	2.98154277382717	2.92145682172136	2.98590005784024	2.94133527101332	2.95595595823275	2.9114884331874	2.93674544825321	2.92752051500886	2.9319839513154	3.0375960459723	2.92667555487257	2.93627779812631	2.93116357735272	2.87902106550871	2.97811111411395	3.03062685916365	2.90673505206539	2.91096875374261	2.99092260727083	3.0259846503114	2.90162962363765	2.92258663576267	2.98609326640993	2.95546889425563	2.94475450775444	2.91317212479574	3.00201704385161	2.88860350752277	2.90111895569098	2.90576944455082	2.95203539715726	2.99063007822968	2.96914621765406	3.00903864557939	2.93145249300886	2.97464844252202	2.96562557427106
3.3425388198941	3.20291928805362	3.22653910158958	3.24315206805636	3.32570437774545	3.24519857292502	3.32319985832505	3.31497092384317	3.27933855157791	3.31098877800119	3.32277207689238	3.29810176850287	3.33215175974516	3.18840037520679	3.23623050829851	3.30785783709545	3.36418161997385	3.32316278606512	3.2800297973373	3.26498412926241	3.33740792042186	3.31827677695966	3.2770168101961	3.26858778220143	3.24801034735066	3.26095701548598	3.27875363368332	3.24916903964919	3.26415087757725	3.22541997345466	3.266724523347	3.34222484959369	3.26203864408409	3.27881278169764	3.26170175432746	3.32097388543713	3.2523488581954	3.22055736472674	3.22753458377255	3.27510939260444	3.32242764741491	3.26887506713207	3.27325885843053	3.31636953830637	3.27556126804705	3.27903398941938	3.31949007019439	3.23995533982813	3.30269393845602	3.22847792584821
3.58259484927891	3.6386840537207	3.63938787457776	3.6247822680892	3.61127531219223	3.62743638804747	3.66003581093313	3.68482178995524	3.67104415315602	3.55282900527	3.68652603904739	3.55206421948567	3.6553749294916	3.64034429895342	3.66857785703385	3.62890155404759	3.59866707075837	3.57500245074426	3.69730246428565	3.63268047746277	3.62581566280631	3.61889141205811	3.66603494978132	3.67428312523309	3.64592030757348	3.58797125685542	3.70812976051809	3.65485757654086	3.57199862462037	3.67478550712018	3.61745313266997	3.60138214805095	3.63797043654704	3.59480632966598	3.61441698954874	3.59361604654374	3.61761616264409	3.66087132854057	3.67556566851745	3.63237359891209	3.65514206681991	3.65499922738247	3.57138021991439	3.70079041398661	3.68012134770371	3.68592814057619	3.66885153874129	3.60228887618687	3.63386444682835	3.69520717089702
3.9557311498404	3.93424509765798	4.0245828505509	4.00015416231816	4.01419485460658	4.00892946303092	3.97398456659648	4.03222821942354	4.03214659297468	4.01727010648947	3.99768582934296	3.96977509002409	3.94910483292629	3.95844509614254	4.04984980973457	4.02016684814639	3.97665119049422	4.01954121702144	4.0027695556261	3.98843505759278	4.04611722044356	3.99861901322672	3.99356708534031	4.01229118041357	4.02600282099439	4.04401795422162	3.97618570195911	3.95675705535345	4.03796194282007	4.01111268613071	3.95262799330758	3.95944084762066	3.94837214446116	4.01667257436899	3.98524104530963	3.99363483090111	3.97854115210372	3.98882076209399	3.98744432177531	3.99424153367628	3.97994658312498	3.96657698471678	4.01719448077024	3.95535673931014	4.04799167143952	4.02237675437483	3.96081598278326	3.96365449880401	4.05619284341263	3.97314831160489
4.40526029383004	4.3497694809938	4.34498595250292	4.39548122067146	4.39199204777036	4.36886883977576	4.35098793952602	4.37392328144972	4.35224867301048	4.31337394782824	4.36551159969218	4.34390072188686	4.38847732821573	4.33247647248328	4.36723500986864	4.39023995522493	4.36694519809299	4.39194291271895	4.33862493846881	4.34380993905959	4.39424318953234	4.36731836359065	4.35818629766614	4.36977542770043	4.37089535311288	4.35003185859229	4.32790391902308	4.38533511177252	4.31533215850068	4.377113637356	4.34126009901653	4.35414945518064	4.33786645274932	4.3619145666047	4.39305178394016	4.37214522169844	4.3625603466263	4.37138594699175	4.40323609138206	4.35751290779684	4.3491309903794	4.3775279813199	4.38793530356542	4.38512446265785	4.33650836948692	4.34632392956587	4.36167880082782	4.36917487088534	4.36384037009921	4.34399552029522
4.74740219503907	4.72063297391738	4.72097433022868	4.70737731891429	4.70027689188691	4.71481221316575	4.72374344724639	4.74625731654817	4.72783374713448	4.70545214999001	4.71886932537442	4.7219145281775	4.7472824975754	4.71807726059791	4.72441848557483	4.73271826909202	4.70906479533887	4.70433569976099	4.71087837948826	4.71375242220183	4.70686614335669	4.73172766946448	4.74681359571021	4.70249034201043	4.70200942426152	4.72772875084838	4.71278865803653	4.72212436750276	4.74432566838287	4.74070833341922	4.71435334536782	4.74075647606285	4.73860799540307	4.74245449381951	4.71690115145844	4.71069416654386	4.71377672386045	4.72645633347572	4.72627410719114	4.71593730347444	4.71604261995443	4.73516206412606	4.73431241419184	4.74813476872333	4.72838650780828	4.70867326732904	4.75473104971786	4.7266580128427	4.72770622898001	4.72238887983738
5.04754715346232	5.0339747817141	5.04749692343526	5.07782130726234	5.05811152371767	5.06955519034078	5.03150437204361	5.06474411190561	5.02914114740351	5.04301560332921	5.05716053547406	5.07931000689567	5.0585793426498	5.05254698182211	5.05934576695961	5.014193521312	5.06287774756727	5.051067799976	5.06367039917963	5.06071868501953	5.02940219138029	5.04376945577776	5.06300773853086	5.01179942900022	5.03803296558033	5.01411433419044	5.06716896153168	5.0651564338192	5.06266144576398	5.04166888538917	5.0586692624248	5.04056551434597	5.03633233379267	5.0339090763288	5.07125938658586	5.04061262945977	5.07034008349287	5.05873128519549	5.03446028286295	5.0511129566142	5.03145988291588	5.04156028587366	5.04048214234527	5.06538595808346	5.06463453576854	5.0092506687109	5.06408563441252	5.05042049182863	5.02169950436029	5.01024534344922
5.27989045975758	5.32236464094934	5.26474216604889	5.33435072161224	5.24334812936895	5.2994850027186	5.36201433379386	5.24692613572461	5.36591017383763	5.31441216439096	5.35488400273781	5.36693162348711	5.35555655415048	5.28469291816115	5.36643314979435	5.3136339202542	5.39248500212529	5.34920003006208	5.31099841184339	5.3278796431354	5.33836761450238	5.35933674512734	5.3295265765992	5.26650227667624	5.38092692886223	5.2938011600395	5.32397930939895	5.29421090317311	5.30803566484524	5.35100729283617	5.31061785542915	5.33609906352741	5.31741779313727	5.33133118335546	5.37087518819266	5.36105206533606	5.33278468481131	5.27788368314177	5.34837013250518	5.35288485453938	5.32020056170414	5.34925403963606	5.32985477195271	5.30826254612291	5.3490060758799	5.29017317124073	5.38886919195207	5.31336697031545	5.35732196661262	5.28957312529683
5.65010621030813	5.67613083446511	5.53407818185081	5.5438440987069	5.65099130806223	5.54016215231911	5.61497031651923	5.51327937860288	5.56305234765384	5.50091178883366	5.57144110338003	5.48775432101506	5.63360655382747	5.55003159114874	5.49569708199291	5.53645472132773	5.56721758066739	5.51147982482743	5.59564869913754	5.4823095415407	5.55102332537183	5.56379383948587	5.56430253085369	5.5750128955916	5.60542567516001	5.58981208633671	5.59919713136326	5.6157350645931	5.54535246364201	5.6339617279788	5.6223735133856	5.62657933859825	5.65654080660519	5.61646152246364	5.62421780516273	5.62150527274435	5.49093702637151	5.55407596851359	5.54498355845439	5.50207515558457	5.53718050993018	5.65137295886552	5.5926040875836	5.50858766162702	5.57448123544943	5.47731448717335	5.55038556040775	5.59636339419671	5.57966322779419	5.66237475140199
5.73694777283955	5.85425328972395	5.77376461225409	5.72372393776118	5.75617763989243	5.84098852483611	5.84365497387946	5.84280118637482	5.89092814682722	5.72095187031479	5.76896527889819	5.85829361845153	5.81061949092522	5.85755609585566	5.81775950093958	5.83502878910662	5.86531773965566	5.77729091494	5.8094140340856	5.83169615202901	5.68503198353657	5.88823563576347	5.85147424377473	5.769717129027	5.78793728542531	5.81180715801834	5.84093763287394	5.81618532545168	5.81319208966623	5.88845089191853	5.68324949298342	5.86307908577364	5.74095131176299	5.8583050126618	5.82234097483538	5.84844795554301	5.75260592725306	5.69264982143504	5.72589748737825	5.73525251189818	5.77449906808512	5.89387770978865	5.79347828609733	5.84512272527279	5.78906471768182	5.79616088633041	5.79282293710497	5.84096815366728	5.89611837752401	5.73739063235632
5.99125371764621	6.00471450540374	5.95568274721573	5.99424467158566	5.9633092081276	5.94926444020157	5.93953579550153	6.07534303826864	6.02082637738582	5.99484307232846	5.96445297173317	5.98448985619035	5.97638875744001	6.00781543685714	5.98080875039178	6.03726865529786	6.11103764326532	6.07301003175992	5.98518531306749	5.96188645202084	5.97818388186061	6.09105232049914	5.98483833131259	5.88558821628958	5.98628286206951	5.95335029307672	5.89154033737583	6.01486851129501	5.9410586461375	6.04875878760217	6.02592066941947	6.1132361548861	6.04650354191516	6.03160639005532	6.08136385782382	5.91584125072695	6.0264862816516	5.91453886723756	5.97552739252631	5.94282764586458	6.0512791333834	5.99574710197897	6.09583222375885	6.02297471461713	5.92928181031679	6.0089530337597	6.01113528878759	5.89388102191554	5.99764200021527	6.0592925124548
6.22250954211914	6.15483805836457	6.13574458517734	6.16761702787154	6.21080863542877	6.19687435876787	6.225111832733	6.25414158711613	6.17698711176691	6.23045197116209	6.11164636882721	6.24699164192373	6.28884694143535	6.21144162495772	6.26418622493588	6.14665757405834	6.16652035764519	6.24246828477783	6.15125540471896	6.12075085238575	6.17124906025094	6.1594266126362	6.17512666757023	6.18590515428426	6.28512233922229	6.17907311272523	6.18199321271792	6.15879519896254	6.21721887716017	6.24743518756151	6.21445327322683	6.21842260020932	6.15959814239714	6.29136384176042	6.18804734110684	6.24209821793964	6.16882636577465	6.20769228302932	6.18471813596717	6.29008450664012	6.22485217662624	6.17038176569437	6.11983663776047	6.1458596367822	6.15095021918786	6.10579006606544	6.17182526609242	6.16250605928565	6.2042196965164	6.15887739730084
6.37546927363457	6.37313718384952	6.42118521416024	6.44855689671121	6.41225446875609	6.50278642411828	6.42472049593335	6.41535480609373	6.38898089143745	6.42648900805081	6.38184161661607	6.44283334657309	6.44857109890393	6.45876881600233	6.44582687861193	6.39971461390025	6.36980552543948	6.41696992268197	6.44140577202594	6.37368255777982	6.47224551603708	6.4244208893401	6.40089066789667	6.45081168796092	6.44915486247136	6.45176375775543	6.42158778880845	6.41680270716956	6.44210992533962	6.37763114677637	6.44838231103146	6.47312955050934	6.44779232650303	6.43086708051069	6.40758078009936	6.3522017476122	6.43397270497812	6.36960085392987	6.44621239415116	6.47740289159407	6.44080636497476	6.44292381361005	6.52835272536787	6.45020353626633	6.47757851343448	6.34909181819903	6.51853862267676	6.44741295235054	6.40561299281533	6.41527841186988
6.67123889394914	6.66083183460678	6.70581795274876	6.66533908313921	6.70766356040889	6.64379179738209	6.68655647078353	6.61635795252292	6.72668481083503	6.65796924798091	6.58894433643117	6.6982423997703	6.69931538403344	6.62686085687892	6.72553454688995	6.68029877819789	6.64444875453371	6.6654502005465	6.71477387369722	6.68397742880513	6.60748090061426	6.70196257389102	6.72998998367447	6.70366613124144	6.70398726688414	6.68074760864213	6.71887399386043	6.70154567710551	6.627327343158	6.66108898062808	6.69934812573071	6.70565512043089	6.70289177208345	6.70966139538571	6.70369877656372	6.65263336845221	6.72236751641903	6.65082032350617	6.61969507931105	6.72173133636439	6.64890982219336	6.64477674574912	6.69893035440254	6.66098966601502	6.68783974627853	6.706074362794	6.71498354929998	6.59561843519304	6.68150367946605	6.68701238553826
6.94149213485896	6.86099094174849	6.9374397867257	6.91493892806166	6.89772745865731	6.93285625283308	6.90574680241119	6.90343029348158	6.93955664538876	6.93699189989435	6.89504497252041	6.95301281319145	6.89441056377528	6.89733694488409	6.90181310197768	6.91939405316186	6.93667669403922	6.95266136908197	6.95474575923357	6.9321366581363	6.89153195198896	6.87686268101358	6.93433221568636	6.88861770006605	6.94265766979622	6.90696452381667	6.93455041248837	6.92278248171975	6.91837464299103	6.9251975621854	6.92354606215973	6.87097823898814	6.86055210503215	6.88711807734005	6.92385471671881	6.96398569769796	6.94450013803149	6.87074225733664	6.92457340231211	6.94105117835045	6.89468428742687	6.91712446125333	6.95057067628483	6.92657645310849	6.93848684617988	6.96414939478505	6.93967057916184	6.92054351904246	6.88877204455567	6.92281232619352
7.10281867532002	7.16842867803221	7.15947117103737	7.12018811980975	7.12125947337193	7.17834521458301	7.17638686943307	7.15509652876152	7.20452954503245	7.17582623971445	7.13011933475464	7.12836463390577	7.2025109903179	7.13085444145631	7.12572212251409	7.13150963064653	7.11609490758935	7.17752159209377	7.17040891843199	7.17909936847438	7.13722156373556	7.17500390687338	7.13175598339867	7.18829644711579	7.14974029317334	7.16964311262779	7.17773563725905	7.18475678981036	7.126569260173	7.17953803704746	7.20465080495006	7.08909932678796	7.12974827737716	7.133144978188	7.11221752799801	7.18123771350074	7.2044468070087	7.17702758726578	7.17187960753639	7.15919825481875	7.18502214576615	7.20402752687196	7.16811719545009	7.13766903408851	7.17937480615795	7.1764680969687	7.09133095951175	7.20131354078232	7.20245989057836	7.19682021060466
7.3288039660345	7.37281022920367	7.40784387358408	7.37397627324344	7.34342698387148	7.36836520055697	7.35856569851805	7.38514218164253	7.38071481758838	7.37868749921398	7.32714589773079	7.40006696612373	7.34801289425304	7.36541435058316	7.34925539593798	7.36116201979105	7.39193750429286	7.34292705292044	7.40800605268064	7.40685038183814	7.36042676012887	7.41832121155208	7.39140103022363	7.36324910468687	7.39862794927679	7.36518496878139	7.43758278259045	7.39477615823689	7.43358101530909	7.38415159781546	7.34491018135818	7.40050743100934	7.38872302520608	7.34405489896446	7.40652637697131	7.38570940445444	7.40619534397398	7.407050104026	7.34026011750335	7.4080369816617	7.33625617233159	7.34695361666651	7.31832340154494	7.43475152190961	7.32819810898784	7.32804032525496	7.42545136170654	7.37066360678766	7.4094818748061	7.3892051036462
7.50335383030959	7.57812924744012	7.51843609321745	7.50281367878567	7.57291220323041	7.54462220902782	7.48461367814332	7.53367653081739	7.5113180716301	7.54722721838488	7.48862596929035	7.62896649444308	7.5571532463868	7.51339800660217	7.50471648256733	7.51986266372458	7.54088407572223	7.55796693220903	7.55829778567917	7.4725933044015	7.48630981507734	7.5627830185719	7.54689268652388	7.46320506184796	7.5925560699882	7.50116042396982	7.61204544868626	7.47001991162638	7.49475848899904	7.55951426046727	7.48906914869053	7.54932660438565	7.58346685410484	7.51861323618452	7.61798922867822	7.58244269062485	7.5295294873752	7.51410990914264	7.56083257715835	7.53064241361308	7.57129587528853	7.56226827037879	7.58288115765141	7.60592764368836	7.56731497963882	7.55889171950547	7.48743189763877	7.56413708602012	7.59649020466034	7.56253039535011
7.68843870068499	7.65379094857282	7.7067694581482	7.70530596931968	7.69921980537775	7.68352891383199	7.70115151985152	7.70837173193127	7.66055257967826	7.73863561313202	7.66764410462661	7.75931248872589	7.68749446098454	7.67151156706995	7.71775064107548	7.72912864774441	7.73355156300539	7.72853358149493	7.73265757207545	7.66412059398807	7.74207973476551	7.73187477042967	7.67257021717724	7.68256315276989	7.68030496289251	7.72523033960438	7.6623136671885	7.70110691727935	7.74657360183841	7.6477684123062	7.67262292122275	7.79217826507441	7.7493636670597	7.73896501243472	7.76365888232886	7.70040424803	7.80460550065371	7.69423039063425	7.79833407630735	7.72346669700892	7.67781298243237	7.71430627041165	7.79387823482419	7.70667815113575	7.73500704251947	7.78115937264287	7.64845108388236	7.73507249190311	7.68064582896821	7.79245503183164
7.83234614163577	7.81591048445145	7.82401477753548	7.84484792853195	7.89683323851779	7.86195264053428	7.78246288533397	7.85365696874127	7.86759841039042	7.87683085141796	7.80559068377371	7.8216404815025	7.80643198509633	7.86514164459803	7.84920391254968	7.73617256727625	7.84782478631863	7.90686802178916	7.88256549604861	7.9217436851177	7.89620768802501	7.9027093990337	7.88711398976999	7.90492087821144	7.81261582091726	7.91312704535604	7.82932448781231	7.8041931988229	7.87782366382392	7.89826766353396	7.7936018058526	7.81323597747519	7.76457476633259	7.80146168264131	7.78521981796501	7.87452239445263	7.81623853424781	7.82579070726704	7.91283667128712	7.74118139329931	7.92738985128022	7.79843887316197	7.81366201857334	7.78963488206727	7.82497485830673	7.94789857015381	7.84221403430252	7.79922652654592	7.89496553110997	7.82501244955193
7.91636001175464	7.90480819634661	7.97170276045777	7.99249559395741	7.89994504354909	8.00971424361622	7.94705493877219	7.99231107404589	7.86750530375498	7.95279593583576	7.91472469402628	7.86003838203775	7.96437185248213	7.91387123174513	7.90733786681531	7.88101703636905	8.01219782742787	7.85841564370036	7.95130868124158	8.01384574205834	7.85056915594909	7.98689096177202	7.99273132399035	7.87936176996633	8.01009712854089	7.90153006670962	7.92225691342769	8.0305707871722	7.91911826388323	7.86153241042663	8.00330617687835	8.03790625509096	7.85908220920093	8.00095635019722	7.97997423751215	7.9595306374395	8.00601392571121	7.83788476290392	7.95346835359905	7.80377094472712	7.90634191128301	8.00337638258014	7.92232738446739	7.95812634685569	7.93129192813757	8.00737976624797	7.90758633550871	7.91189104354755	7.9706662430601	7.92667397555049
8.07725972696011	7.97371173672974	8.11203125353605	8.07991465828347	8.07117989530538	7.92908284634494	8.14437051603444	7.93930271834098	7.98446528255392	7.97519675859533	7.93411564013526	8.08081908797234	8.03140876186064	7.9426989691495	8.00736566706489	7.95592192492293	7.92967703316109	7.94460014649275	8.05726845669846	7.90785670979841	8.00862205036147	8.04211783095583	7.96901445461913	7.97814286234512	8.06159171953412	7.97610629529331	8.00535527139388	7.86062669365691	7.93579799789046	7.98506012364513	8.02126904333685	7.91108124377893	8.02080042656465	7.9901959259731	7.98448167936654	7.94080099912201	8.00314758612954	8.07692452231596	8.06596840459247	8.04751534088173	7.91812540203361	8.06313923563989	8.0190134717073	8.04907039929599	7.91854372324861	7.95861654564137	8.00075694405151	8.03700651274369	7.99360228472623	7.99040494719053
7.95790345244857	8.08810231467119	8.12020556742282	8.03736607097778	8.09622212068018	7.98234463163917	7.96466266470281	8.11500573909795	8.05257815950347	8.02608330394681	8.01208325400061	8.09340966560944	8.10760992920565	8.12492070854469	8.12227729242273	8.02373143674279	8.10656474530317	8.09093973934283	8.1336012236208	7.93178159456993	8.01452900651255	8.02447719951033	7.98444420812533	8.01960922106278	8.07326460350638	8.1247114655889	8.13946392345923	8.1020787422424	8.00349464476017	8.10475811689299	8.11377797592556	8.07465699729332	8.07831141564052	7.94052576718765	8.11062858682912	8.04571257878324	8.00596790836133	8.04993488119114	7.99935722797397	7.99757265553083	7.99195101964927	8.00283573590297	8.10051239740225	8.14778824426794	8.1259732440195	7.99872111434429	8.03619989192814	8.12460123450531	8.09387339031423	8.05372979127429
8.02850911611193	7.96504034316494	7.99699705051226	8.09939973544932	8.12493233059831	8.03268762766337	8.0022239083271	8.04755292672515	8.08594823895176	8.20213770525436	8.02721722387838	8.15789629436852	8.12495024518196	8.22199419942099	8.13892027288519	8.09031253631226	8.11980387665678	8.19060778241758	8.06793385408707	8.04103343381806	7.93442088439653	8.13521435047305	8.00632873261418	8.05527630974331	8.03102953140966	8.17225461502033	8.08880391651688	8.18626086758443	8.04898593171967	8.16537027903342	8.07632392368111	8.03679637720587	8.07247373168395	8.10447909763824	8.02087756529541	8.04943666317102	8.12895172822179	8.10361341938971	8.10205026929889	8.10332164718354	8.15640186570804	7.97252031817535	8.02041435773014	8.03582514497739	8.04330364169689	8.14528986084662	8.14212814915803	8.01230551693873	8.06649493013655	8.13231418761308
8.09954414055546	8.09177882267518	8.09962033533937	8.16154111921058	8.02142530521523	8.05124359489229	8.13062142931758	7.97105835599757	8.03646002640963	8.18156512607759	8.18758633573144	8.19667760697393	8.09669436426349	8.08565443458734	7.89292405848663	8.08322197784011	7.95033249187464	8.06060082192831	8.00793120591578	8.0571434181542	8.02617597368912	8.19115301888637	7.96286968997675	7.96699825418269	8.09907300102519	8.13301026924045	8.0464790871957	8.13421943596654	8.09887287527232	8.15324656436145	8.10121128925861	8.10788612266015	8.0870124683681	8.05693486118235	8.1229036779148	8.03871278264879	7.96948822092941	8.18216195794085	7.98534511227611	8.20609579004142	8.06109001108031	8.05708434845872	8.10947141963725	8.20628219294009	8.08423975550695	8.03253225542696	7.9546128275386	8.08961771341697	8.10967236308589	8.10792683152828
8.16585468913977	7.92608815092717	7.93802561509962	7.92478527280583	8.05554153082988	7.89872070490276	7.91425554625917	8.05381867316796	8.12414212997207	8.04722283329132	8.1020413395942	8.15111098019621	7.95317411560642	7.95058373439333	8.08371394615184	8.00937420765222	8.1308949170324	7.9317113494158	8.04140666294056	8.08342314202606	7.96495908438027	8.03995912398556	8.15143474492899	8.07713249084915	7.92370018263748	8.03051245734239	8.19646979319778	7.98158421937809	8.04231550505983	8.05199241449017	7.92772369700236	7.92775415326894	8.06711417816945	7.96149344819033	8.08538939411128	8.02839016587422	8.02671935517391	8.10350763653538	8.08300840816767	7.90391857630824	8.01307928738124	7.9703849223043	8.02664975958028	8.19161728729742	8.17373004907296	7.96685379998339	8.08514129775373	8.0286045159873	7.97443183834003	8.08541701651477
8.10151155699582	7.96010440100935	7.90070148334194	8.13437848737526	8.02683030296386	7.86500583441406	7.81565762100741	7.84230551922601	8.16393362837561	8.03864198863439	8.12998706272781	8.03001575518106	7.83818608117104	8.12096822212756	8.07399639243752	7.81480471826688	7.91543901592294	7.93853527875844	8.10424722251389	7.98827922688543	8.08799321056565	7.94673986748403	8.17170145692171	8.20626587739033	8.09466532273691	7.99334678596915	7.90505377612942	8.09271105819259	8.0887793520673	8.06036094467006	7.9944368308518	8.05891222426651	8.09006141920535	8.17739581192655	7.94117256007164	7.98955193856354	7.89153775181969	7.95858903947491	7.98272967477744	8.22760036733819	7.8446201483933	8.03392486671028	7.94100913542113	7.93860191165041	8.07701594783656	8.03770333950665	7.87849873185699	7.91335114205352	8.1461224206207	8.03002331325234
8.14473264031791	7.82544372670205	7.89840557229168	8.01321278862098	7.8536095722397	8.04627949698997	7.81857593953231	8.13444998881524	8.06110080587745	7.83961329347991	8.14386061339092	8.01919496867865	7.90522150628652	8.17463491596882	7.89706414865463	8.02487144111704	8.02402171989767	8.03665968777723	8.03351524798882	7.95322579231976	7.90459686491609	7.9276634016311	8.15680520659522	7.9467051280115	7.95580765299055	8.0227920700536	7.91402994043503	7.87914824662999	7.89656482131219	7.93394538040892	7.74677783998984	7.79728738761298	8.01843396353144	8.01246180172363	7.95803300822293	8.1161890635149	7.78605661572028	7.85363809308761	7.83158027712749	7.91661874929642	8.01148555727382	7.77211252522416	7.8448965953391	8.05470829081709	8.02349509359949	7.81442270095019	8.07832753465735	7.9356553919875	8.01511050109936	8.02948635226755
7.90046998066048	8.0066815047806	7.75800125659123	7.8497182591585	7.97511255947234	7.77564806305053	7.91463139554918	7.89192050298423	7.7811883974614	7.94666620188009	7.65312227803832	7.76940138068465	7.6995007968048	8.05560870575367	7.91913105949668	7.97240387540913	7.99280373185642	7.75686888570105	7.89909442426942	7.87959062225158	8.02172877734207	8.05151381535486	8.01806277612839	7.94132049568551	7.88902776103005	7.88541091839169	7.93482914811745	7.83258935290172	7.95569029397673	8.0164628610184	7.81103618125082	7.88297777871931	8.06049778266829	7.76517660438267	7.94408387613377	7.94589987415003	7.75939974060791	7.73176940728702	7.81430094795197	7.85246925460413	7.73277802758253	7.99481547067891	7.86720662186614	7.97886345365259	7.98434018691783	7.74732275617794	7.8857769290071	7.84425712700074	7.91650625619327	7.85969209917665
7.8188710973046	7.81738255021495	7.80528121725313	7.84462850672642	7.9523419895837	7.96431780241916	7.72160988209604	7.90125495774091	8.06204306121878	7.83742139765859	7.77703891751992	7.9842185185196	7.88689586553073	7.5774739219938	7.85643517568546	7.97363781785264	7.76390121048372	7.78017723301265	7.72507947513234	7.93819490349027	7.5960170988145	7.93681152648027	7.93866726214886	7.927811148119	7.99901413551319	7.93895947601776	7.61832653245819	7.69896006263854	7.77403833635445	7.74631714338594	7.88358466100834	7.68836123575112	7.91655238425769	7.70555079247009	7.70000957673432	7.58862542490788	7.90921367836143	7.8665602391691	7.84203338111444	7.71086263786621	7.73690546666249	7.80281284500258	7.89467986389333	7.82809506306686	7.76355997158001	7.86398588399903	7.84238689727684	7.96576263176199	7.64583999413567	7.61222715416263
7.5448029569275	7.58908461121101	7.54015935209264	7.72158980448542	7.6986290518928	7.74484600579997	7.51302601734496	7.69540773698693	7.5805284387058	7.76951105444613	7.60885725153379	7.5607198612356	7.69277505502587	7.67283815814885	7.67425173982164	7.78023824096992	7.62618012002019	7.57117234089345	7.67808592800853	7.78649537182711	7.65922043843272	7.60588154634559	7.51439119745171	7.80270941972369	7.7844141527044	7.88455965218952	7.5838150815059	7.70116145587816	7.55222827602086	7.73424044925037	7.83310121334691	7.77425054361253	7.53855746072081	7.5717007708427	7.51322739580461	7.61426653602813	7.72807870943773	7.66170419380454	7.63812897644927	7.89038427614883	7.56677712276085	7.78161528160157	7.50256220564408	7.73412777155312	7.75026585127635	7.72099594914206	7.45580570716811	7.73107225877171	7.59283466733343	7.7426649995132
7.67546606266936	7.50940225261187	7.52863968415009	7.68158003300424	7.62571249901659	7.4895075258486	7.4442095659374	7.707188520108	7.36063259817658	7.56506578607342	7.62959226759768	7.60376349203748	7.3589352501244	7.3057035699842	7.6015353628347	7.41797879619465	7.76297785425256	7.75002439112902	7.5466049536282	7.54362463615306	7.55269632170957	7.77993575208442	7.69376792066504	7.76345835391884	7.61600972324375	7.52908959370687	7.61214624530041	7.61086497964452	7.72744175145087	7.62577158941723	7.69478337278095	7.53065605067204	7.6323227751064	7.41096150059718	7.69231297002199	7.39989448724992	7.78604728058961	7.58630196541158	7.67054172142592	7.75157563274429	7.53583212730932	7.56995508951208	7.37300632579197	7.42914524418703	7.48304709443953	7.41233187057242	7.73433883560585	7.77145525776986	7.3597886122476	7.60919495153542
7.17707311777321	7.41961644683658	7.51358218443045	7.45429230474148	7.49688384806325	7.4773693157134	7.44904412096001	7.43972378897508	7.4895810463108	7.53988755917983	7.57785921919723	7.42451620488138	7.5117716274403	7.58421292821211	7.54769110221734	7.29653886110828	7.56803460040976	7.64038516723625	7.37530943575991	7.45729304309796	7.30523596923089	7.38992031869615	7.59927340793458	7.48218277775362	7.27691597097356	7.52831493396658	7.35620186014815	7.5007801317664	7.51300205231832	7.47132911246772	7.42293026399655	7.65888759570716	7.70388538045932	7.66826019402972	7.17795959413866	7.59268808438729	7.63712249295987	7.63603692662186	7.43457470760392	7.44787511379916	7.28332007542635	7.39754850216837	7.57188618625067	7.32816980771708	7.51969993593356	7.35866807469902	7.55829767107125	7.46395951447579	7.49459190818154	7.54243622743352
7.30140244272278	7.44776258940048	7.30552669116296	7.26338744838996	7.30341557453028	7.54703447463738	7.04370709470406	7.31871505890482	7.35236493550881	7.11671223019029	7.43509979567207	7.26762518157287	7.25920630112007	7.09390487387779	7.150557601828	7.33582472698068	7.1598379905875	7.24113554920921	7.04866368991799	7.18710984008658	7.41676845214563	7.25790815286853	7.18954673706347	7.21464350635465	7.01692351485196	7.18974701349802	7.28504471751128	7.31742083254258	7.43433362189413	7.32001901870232	7.2073058944374	7.29108715126617	7.2771212638513	7.542061537022	7.26066086182586	7.18463621784184	7.45284758693335	7.27761794209707	7.24753098669259	7.32099083258586	7.42976405887448	7.04140343765314	7.37531492797266	7.21071276646901	7.31144108977971	7.17563001135166	7.49264814813398	7.60841271352785	7.21631292557933	7.37832568428406
6.94673526274993	7.17928405328509	7.14949665517435	7.0347584346851	7.43154233406723	7.16731190898501	7.11328658460616	7.03667025330931	7.00130252632118	7.05565319601023	7.07889457071713	7.05227302818408	7.10008699436523	7.34608718966099	7.13626024037745	7.1345612456772	6.94041056366877	7.0773113174378	7.2850200219114	7.00927746830458	7.18095158731637	7.05377682366043	7.1857223750559	7.18916384759226	7.21673698314592	7.11508641207266	7.01876862081458	7.22171350049526	7.08665164450438	6.96671639549396	7.05436774317754	6.82639642301228	7.2028764295799	7.10811442930516	7.1032031658672	7.09181920750079	7.26331986880282	6.98726039325951	7.12792664581265	7.27474196896585	7.2520376927396	6.91054105463221	7.32924752422098	7.21039702283268	6.87164196781833	6.96769038519473	7.24869531164636	6.91438949699773	7.33241565396066	6.84628144733107
6.84778624391411	6.85459390595785	6.74619278311244	6.82571266004348	7.1552394221123	7.11607772677877	6.9083857545721	7.15418198479589	7.17483040152694	7.00057985229787	6.79604652961927	7.09645510211172	6.86788387249827	6.84749613324289	6.9149621081854	6.9898027690348	6.7760165849721	7.1032379783294	6.94437028155824	7.06352546848798	7.03247383573142	6.79112548476584	6.78611116775597	7.02105912249604	6.96701482781251	7.02142785801079	6.81940806489425	6.98169467117774	6.99946376435747	7.03020152086822	7.08524378069685	7.01158258082673	6.96423069524164	7.00437030386268	7.0837275877499	6.96819406699229	7.1068883508443	6.77993765336819	6.95593960467665	7.21369417789732	6.69930024345592	6.92184003740166	7.00863950191671	7.09950152603022	6.90235160633309	6.65173339429667	7.02444948284627	6.86914440144676	6.77291371994565	6.65881983175362
6.49130727728472	6.70636099515448	6.74596134870217	6.98690403441592	6.91787313757786	6.83492433351195	6.65613569044645	6.65181090785879	6.54796213307364	6.84409660019874	6.92221817778687	6.76141148602293	6.64413619889961	6.61654714949053	6.81666662318601	6.75792012145189	6.61792454948061	7.06840316273604	6.66263016372734	6.85864566353646	6.56638876383091	7.06364654171141	6.86243886762232	6.84050631083876	6.55650823556256	6.65569917953735	6.62555466530581	6.84471496578844	7.04958667153293	6.71380054380037	6.65360233924025	6.80880232381314	6.54495841943757	6.69174010521099	6.71675583236443	6.78055561984598	6.99970452479394	6.63907660213955	6.60287192554708	6.77139320900795	6.62168098989745	6.77321578107698	6.86822547000965	6.89515202624824	6.66978944925825	6.5523777098179	6.69715178535527	6.98700726130823	6.84258389569761	6.90199190436108
6.50473785874384	6.60087998368733	6.48583983336159	6.45239786357371	6.5396503404075	6.26153631474165	6.31685247665536	6.64523691164868	6.7819204484204	6.67400372422061	6.7779813783786	6.20474846312143	6.73265578193564	6.57013873305396	6.64919485480526	6.38498761153408	6.37638373320891	6.75035438618297	6.82338835115274	6.60441061901309	6.64216289234356	6.70704494900395	6.39328959180624	6.30656295281715	6.49958737668377	6.71875064092007	6.7903638048917	6.54166904855321	6.48815293420095	6.60586154516118	6.58991952887788	6.47872574116702	6.65204427107615	6.58037061490503	6.40380958236954	6.40360213606177	6.29825206911924	6.52402368614087	6.44804114028614	6.34693617281058	6.56514678922444	6.58284180264202	6.4401563579277	6.41475867523179	6.34170369962807	6.30652934880097	6.63888822925713	6.45547720702889	6.77776513349746	6.57323457166021
6.18978283964178	6.40813884249448	6.49978037248181	6.46909213601579	6.38835989606155	6.37156624246039	6.63063193602904	6.15150817597272	6.25625993650536	6.1777428446382	6.40412487480924	6.10458258644571	6.10998571669885	6.4103457129149	6.578506670547	6.13712422192672	6.59731645844685	6.07564606260067	6.47760444498755	6.46896212063271	6.38961631518401	6.35366849735196	6.41118889671207	6.22587835063688	6.37183812132678	6.50657174400169	6.15131430918115	6.38497528351874	6.1192507137825	6.18681359759527	6.64654973938073	6.55340484097501	6.53910355818466	6.17934673091594	6.42182705950843	6.56628956480117	6.35899926385523	6.30540949834899	6.64382431638978	6.18874068309666	6.23908758334439	6.30035039076227	6.29587210850211	6.18323677154161	6.61178761038925	6.10849571548285	6.43013230707301	6.43298957617388	6.23209734970207	6.25131030603894
6.19633390712888	6.51529559002866	6.2663084438049	6.37602578462247	6.00565258992881	6.02507594088193	5.95615110761886	5.86317680118518	6.45696561115819	6.12599931753944	6.0634526871681	6.03554226460767	6.10517364954624	6.14339358618437	6.02459712410819	6.15168040754018	6.29169792773936	5.91820834605363	6.21715446226848	5.98431520214605	6.12467372664765	6.10046816444941	6.10348746372289	5.92501133115756	5.943551120309	6.02012799023974	6.08056448341748	6.32578833420134	6.17517172640119	6.0735801421864	5.83452504751101	6.04734659819422	6.06164486262919	6.1915692504899	5.98830288674759	6.07939674428399	6.12624535519449	5.94754821005952	5.92259010150053	5.87970966066377	6.19363019392001	6.09063652191143	6.23248498234638	6.16414476627114	5.89350801649724	6.18101714823471	5.99747738324643	5.95466971668474	6.086870636419	6.04297298499359
5.4243888745133	5.78485752569093	5.92420179848836	5.9346365720564	5.54522695650139	5.5355683733696	5.67281452500563	5.48746949539789	5.67757564352479	5.24508152140225	5.93062123804455	5.81448426185991	6.09569276716467	5.82187099942826	6.11867762782915	5.58287928319498	5.79728311005794	6.02723951278711	5.87495272275659	5.86886088187343	5.65407388187955	6.06425905274147	6.14061142638394	5.97408634256981	6.14221532639671	6.13064983737821	6.09544319496703	6.09184354926784	5.50255337653542	5.57188013666725	5.27806034852917	5.91928097131153	5.88074400169349	5.56696291777725	6.01264255934323	6.05968119484668	5.96261808459242	6.03094007477446	5.90663265357958	5.29611775079258	5.93881865842025	6.1387685828903	6.03150433627982	5.99383156233889	5.89525696842455	5.79743962567622	5.96197913020159	5.713831596926	5.64418875819924	5.83845112382207
5.43016795567531	5.73944062584628	4.89390394587301	5.5187669529762	4.14434890854594	5.92196046650125	5.4671149773483	5.68455251143849	5.14509165736314	5.52853957887153	5.21382824437452	5.66964508305846	5.55346185521688	5.38928260455702	5.72514788506505	5.53388041599917	4.90269248508822	5.54081913054315	5.1430931782923	5.5610731711897	4.64929612488632	5.87794775072454	5.55254591760503	5.50124383061458	5.11908218753205	5.37971320904259	5.41919513413874	5.29765805211032	4.61138130965995	5.7005710901652	4.91151795912449	5.91627130061163	5.48063537784684	5.59580016999092	5.41530479953295	4.9513682221368	5.81804996671199	5.46916983663335	4.66465684123564	5.92594463896596	5.79733721507979	5.73629769312995	5.31292515570922	5.13445847332973	5.07057199451934	5.34542448304203	5.29401188871349	5.52838562414122	4.96821821130453	5.28342468273318
4.66231532136751	5.31293190238835	5.44593369620389	5.30113204850218	5.37144839655429	2.65636381080162	5.3574940116145	5.39000278186327	5.14002407875575	5.50080546795527	5.4460477624937	5.32676831456271	4.71850903312434	5.63570006265527	2.40879924119772	5.19898961137088	3.2860067787748	3.25610410904604	4.02034086348764	5.45088950633304	4.79525540516958	5.54458250755053	5.34549446256334	2.65371246752409	3.40759171418139	4.61498851938736	4.94459417346194	5.23639949381663	3.71539683617314	4.74281617295128	5.5205728442347	3.53142034537541	5.37752509995299	5.51488343613839	3.05315646562592	2.78561455861147	4.76337409744194	4.83874587725406	3.62087662646102	5.04418389094138	4.726920469985	3.49848327659166	5.22894604371506	5.64181523353896	5.25485306901948	5.61344762567613	3.23641130939264	2.10520039805197	2.10414656378051	4.54053588083052
2.14134184905975	4.89573094548818	1.77061735134937	5.09416395107117	2.89101543866577	0.187433466314614	5.33538802939217	4.44292885316439	2.63752331182289	1.41614373130994	1.60136352295996	4.2932281545944	1.50493073033843	0.0394741231048686	0.469301791461098	5.10170030556113	2.73091739901414	3.21924585344794	3.87538766484804	0.728109111939075	3.23744780595147	0.963093334387597	1.19246436663895	3.15889011401992	0.0399964077539405	2.58553583259586	5.16570542258572	0.226460035589154	4.84445725593659	0.182461889517394	4.94220865321271	4.78074715036367	2.60246593478757	4.7628775303226	1.09291450840142	4.68426005589662	4.26930165331035	2.7000648942574	2.55955914512108	1.98897063583883	4.89171662050836	4.58919097983667	0.0396819937707639	1.04605681908199	2.84431681978806	2.65180826637095	3.92149934542301	4.12875746131704	0.497454925358433	3.16534434524111
0.0393690936968884	0.710239806474759	0.0390276376324576	2.03677186243917	1.54045197228591	0.227442321934327	0.0395278320616648	0.0397277647626549	1.54442988920745	0.148850543574436	4.09876788161851	0.0390299281488198	0.0398632493393356	0.0393606602357652	1.09158451186722	4.35188030502456	0.59662064709017	0.160671629203019	0.0397591479546501	0.263114319620946	0.205900751020697	1.35796912766608	1.33674902965152	0.0394556743002479	0.0394722658414942	1.86385697393208	1.31952634531983	0.0391859115358406	3.68834957387739	0.0400154054103172	1.56455202633081	0.392169651747783	0.848973779725935	0.0397492404598871	0.0394747567813297	1.75588637402351	1.028926384866	2.20391938797326	3.76344943447709	0.039510613734716	0.725573895000249	0.0397304989400472	1.97128475431842	2.49203506660724	0.0397837311451678	0.0395911557275281	0.534226330633398	0.0392592586301785	0.291720355167065	0.0398506386940408
0.0399067995001373	0.0396416813099927	0.0388191007761063	0.0394066294568924	0.0400379681820532	0.0397082746071174	0.0387650998701183	0.0398789881285576	0.0390821074347394	0.0390971151891464	0.03950958740708	0.04026936961567	0.0391375759645109	0.0399228706130045	0.0391820338894067	0.039015478496485	0.177882447846786	0.249328106639989	0.0398365008125573	0.0391249457763514	0.0392208160225856	0.0395961587247774	0.0401466458392661	0.0390299854380766	1.07162271578036	0.0394079201201074	0.04036533817521	0.0388812877225428	0.0393965629605028	0.038996574191465	0.0395613560912181	0.0392788247279291	0.0389962960408196	1.31381712903931	0.0392579611799101	0.0391840767208465	1.68846442934087	0.0399031793916565	0.0395761533784457	0.0396582948873686	0.0391106354393501	0.0393617059657711	0.17997803864825	0.0393413148869363	0.0399960461961555	0.0397615181730842	0.0397291658667509	0.0401493343320984	0.0394730030069331	0.131095073573401
0.0395529208625873	0.0393047058226634	0.0401342796138924	0.0394272460745005	0.0397852436778	0.0397739537065474	0.0398693962590953	0.039981482989637	0.0401096056166966	0.0400342270183501	0.0393790352418653	0.0400619658215479	0.0386101375550862	0.0395763761731161	0.0399525225383491	0.0400479588209124	0.0390798154596952	0.0400362825966936	0.0402868110100048	0.0401168149204893	0.0391301333879423	0.0398542268456464	0.0394062210111174	0.0391967444221227	0.0393270141738384	0.0400507705227796	0.0389638479478	0.0400121619580451	0.0392513240477292	0.0392559772849694	0.0391172693622419	0.0397113197437944	0.038877155458684	0.0397871201620047	0.0389653227519645	0.0400274085447295	0.0389917721329889	0.039518970908984	0.0399942884718177	0.0400161169023504	0.0401120308729482	0.0393869215008056	0.0395840689442134	0.0401547256801614	0.0400136838434452	0.0396201695534365	0.0396191162895185	0.0404136230323962	0.0392559475163528	0.0398656118682614
0.039586029256401	0.0406416103073751	0.0406999497588919	0.0401650003279061	0.0400903205372998	0.0396958417372914	0.0406049558789504	0.0393537677109389	0.0396886743421841	0.0395920460559297	0.0395765296440675	0.0403024573319273	0.04024663373819	0.0407276069436929	0.0406937283452667	0.0400942104090995	0.0405860498176907	0.0398160089273948	0.0395957591470089	0.0406216985900036	0.0402517604403465	0.0399554992583118	0.0402573307680819	0.0402669359038293	0.0393014746512993	0.0391541050220458	0.039798621581125	0.0396030445713564	0.0397075052101304	0.0394671631095962	0.039610774991986	0.0402360123728169	0.0392429573496214	0.0396288535245614	0.0392823357422468	0.039672047221443	0.0395497297364119	0.0396606146007606	0.0399788381948058	0.0390449649269832	0.039515033177104	0.0392255101774699	0.0404018564251864	0.0398618148943096	0.0394677527489415	0.0405000630797854	0.0399974095873498	0.0398280822640043	0.0395376515570035	0.0400570100082115
0.0403232047667103	0.0391540157059514	0.0407310677322695	0.0393962672699888	0.040587545802298	0.0399764954256235	0.0403321443255636	0.0394706546342412	0.0399995988263999	0.0399669218604511	0.0396249259939357	0.0393037572308477	0.039740053945684	0.040487507527758	0.0398486512271371	0.040883189694974	0.0403008420277882	0.0409128699322687	0.0407971827077119	0.0401262464742233	0.0396756080016118	0.0403147825942611	0.0410255644869395	0.0394950821255671	0.0403409972471297	0.0401427613046559	0.0397680221816258	0.0399708882957497	0.040226357709507	0.0403780793052894	0.0394635488369711	0.0395339581337862	0.0401900024840871	0.0396700546125316	0.0402405130562952	0.0404496035500457	0.0394464478098678	0.040473394924813	0.0399734076795746	0.0397246033069314	0.0399484536548199	0.0394379897346845	0.040641071674957	0.0396137585556265	0.039105938725891	0.0398687179586029	0.0399370791888298	0.03980133102246	0.0402649014357534	0.0396833430061487
0.0403415868082535	0.0396721114889915	0.0394670433311639	0.0399808798563074	0.0400645860369661	0.0399310417547062	0.0405483760403277	0.0401950140899951	0.040398461269642	0.0411555596646844	0.040083617722301	0.0401000971136709	0.041000020556176	0.0397608674000766	0.040952867268335	0.0406070136321834	0.040105408721663	0.0411306129609211	0.0403449584293442	0.0402689903103659	0.0398736636308328	0.0400732132338411	0.0406033644441547	0.0401344998522536	0.0405259185517144	0.039726722155251	0.0402785221179915	0.0405772843931426	0.0403125045578246	0.0403454003346864	0.0403893559934299	0.0406985808600316	0.0404696224446798	0.0398633234120354	0.0411954445723704	0.0399889975219687	0.0406974383510115	0.0405873105199334	0.0402025398043094	0.040429829609202	0.0404204415622519	0.0402242884149075	0.0396177964794694	0.040866411578069	0.0410451383725626	0.0404907789430892	0.0400278399915267	0.0392553285699612	0.04047598046549	0.0398192870641977
0.0407457639134732	0.0407026584852846	0.0412624223063124	0.0402542751130436	0.0414904891580822	0.0404660547152783	0.0404617415562816	0.0406064607679775	0.0404553237944847	0.0409079236763954	0.0406806758038907	0.040576582633111	0.0412123028067857	0.0407980294578521	0.0404017559372955	0.0415607210734334	0.0400517517000543	0.0406642919154299	0.0396704611374623	0.0404147489837994	0.0409997101078057	0.0408286959588151	0.0409760491046968	0.0403987688392159	0.0411368329401981	0.0398257215034675	0.0405528632741068	0.0408970548416593	0.040158257013654	0.0411467521243112	0.0402491962821822	0.0405467623245051	0.0401635038699023	0.0405174906061243	0.0408812681714489	0.0404025816181358	0.0403744386818499	0.0408181457737496	0.0397192725935419	0.0408179830064096	0.0408234307978568	0.0405407743315488	0.0408096070248445	0.0412004020509036	0.0400687283405207	0.040436612135968	0.0400985548115906	0.0400457308185637	0.0409551584307172	0.0399487634260878
0.0404030453166507	0.0405919647385149	0.0410186507613495	0.0419054039002255	0.0410876236175519	0.0409851480753465	0.0400801419848174	0.0406908332168671	0.0414399846910639	0.0409660948489874	0.041758485134349	0.0409164770589258	0.0405475759563452	0.0402437493774599	0.0409163054822427	0.0416164288547112	0.0418081202025125	0.0405529065769053	0.0416318301505047	0.0410321649752283	0.0410960168108291	0.040063374383192	0.0412439791568101	0.041139625951014	0.0417502235854622	0.0405277775795005	0.0406888258083802	0.0410823397020356	0.041195869851042	0.041381321117378	0.0419088125153736	0.0405015967707356	0.0407453489379448	0.0411854424672224	0.0408854921302406	0.0403697945046958	0.0408889698205888	0.0406161355527456	0.0401018753849142	0.0409496416733747	0.0402618554369107	0.0409497499445498	0.0413257142734233	0.0411788666692403	0.0413686013916888	0.0399642425114732	0.040306882007545	0.0407292693634256	0.0408007343312726	0.0408028192525441
0.0406509551780897	0.0407305291296636	0.040811894190885	0.0406872137465001	0.0408659558364863	0.0405265435008338	0.0416126244087645	0.0405018213921705	0.041525302388505	0.0411605624501129	0.0418577569861378	0.0408076967101061	0.0417835640713788	0.0409224950709205	0.0409357112661324	0.0409876503242981	0.0413878788492493	0.0415581023381848	0.0413757949803883	0.0404460497678907	0.0417455386261724	0.0415164635453487	0.0414446461005094	0.0409273444546756	0.0409662392237296	0.0413177399454831	0.040991395822168	0.0416339624527757	0.0404909330326343	0.0417710932427518	0.040887791374213	0.0418207518554933	0.0412309415733894	0.0410728838796275	0.0413941771176609	0.0420542413970733	0.0412005138978956	0.0421194302553538	0.04127811465252	0.0404256046289232	0.0420281084139427	0.0418302757721186	0.0409716208779988	0.0409102144066464	0.04162022230155	0.040760925256391	0.0421532048877192	0.040351407407036	0.0410795734099922	0.04095302816627
0.0411692039577944	0.0408090258975374	0.0406950804521243	0.042219587026873	0.0416658647171365	0.0416491859371017	0.0410281016537432	0.0415820004489365	0.0412695022048567	0.0417958614333428	0.0414304011143882	0.0424310473628254	0.0413803839277578	0.0417647502082236	0.0405571988888389	0.0409656943650434	0.0410722655056953	0.0411600877866735	0.0413224946598146	0.0406646429310529	0.0422783743819268	0.0416571889887302	0.041381545722735	0.0425229960901546	0.0407103168674356	0.0427140239296775	0.0420640754428126	0.041553432743508	0.0418970904297054	0.041267118039867	0.0409434948095914	0.0411675889249079	0.0416024862692765	0.0413748308563367	0.0415297336562115	0.0414010416562813	0.042063680311377	0.0421121733962188	0.0417122660881599	0.0413954879240017	0.0423764963606269	0.041932464851761	0.0418712649098742	0.0415653281466332	0.0416697868140422	0.041876210612924	0.0414605380632869	0.0421216217016473	0.0418158148768898	0.0420138351307452
0.0417363297357994	0.04123271360482	0.0418523153932049	0.0416159747673814	0.0428783826914858	0.0418982564796838	0.0409848623221939	0.0419825235821131	0.0412192256144076	0.0413309599648508	0.0415878059471347	0.0419662845442154	0.0423169796504668	0.0414890265655607	0.0416573752928267	0.0415579114982967	0.0418119159441635	0.0414872250837767	0.0419534675833644	0.0423048772497957	0.0415257385942616	0.0417738222454849	0.0420452685047808	0.0420700554497356	0.0427444508707506	0.0413352247362247	0.0416296354157865	0.0409840849846661	0.0414120347392484	0.0412991864242749	0.042169279434498	0.0416161260846586	0.0421039453337151	0.0422235992084442	0.0418825360954581	0.0428146730857707	0.0419940586687469	0.0417229728788267	0.041981418997186	0.041628514852153	0.0422801495517203	0.0411773896566934	0.0427796515445939	0.0413745368174101	0.0412947492137289	0.0417440793436738	0.0426982880241866	0.0413096866113696	0.0420647085672354	0.0427268613478468
0.0415789117882355	0.0424401731988467	0.0415888737357118	0.0420887380497552	0.0417891590453647	0.0409964280636431	0.0428907002749236	0.0424178982083991	0.0424798713554149	0.0424647059818547	0.0420177932201619	0.0421345507986371	0.0430462694736166	0.0410326149234555	0.0419364825111092	0.0422610198627667	0.0422534240261194	0.0415278056683698	0.0420589395804996	0.0427678139080397	0.0416214669744568	0.042073596133742	0.0428342126678568	0.0426494160387177	0.0411039634351201	0.041736118846077	0.0422739842058366	0.0425337982251037	0.0418759414756057	0.0422741462991501	0.0428838006284357	0.042888192470241	0.0418909007841127	0.0425453538650827	0.0420798635253565	0.0420132231732585	0.041431764367823	0.0416821819458466	0.0424652353308026	0.0419077572845308	0.042339127272402	0.0414634410950451	0.0426775036427219	0.04184848359832	0.0412089230724816	0.0428355426767594	0.0419376381059307	0.0426588440617044	0.0417494237468177	0.0410931096289423
0.0420564271414793	0.0428574139731216	0.0428068447002771	0.0425972074906791	0.0414522323700703	0.0421220884710567	0.042038740656972	0.042575809918959	0.0421457538963178	0.0415353555272005	0.0420792749455102	0.0418339393768632	0.041741951681287	0.042604355483306	0.0416123004965988	0.041574958029037	0.0423452446208662	0.0413789068299725	0.0420222666717259	0.0418729306747254	0.0426685976278199	0.0429268812630788	0.0423880322828563	0.0422989014283214	0.0417191680716812	0.0423719964308685	0.0423099177225669	0.0414941256289217	0.0423015431865394	0.0431463608574268	0.0419238382259141	0.0421614195393054	0.041457266829851	0.0427270315772326	0.0421948914072059	0.0424463997386869	0.0421558542635566	0.0425151667796828	0.0415938988985535	0.0422140788427067	0.0429451586927205	0.0433613327792133	0.043107361321211	0.0417425445291646	0.0433307974702983	0.0421587612084604	0.0427829543672468	0.0421262169109276	0.042347202952339	0.0423510986265953
0.0423518023524774	0.0421376832640795	0.0426761806952587	0.0428299547425053	0.0425101365718785	0.0427506517023193	0.0431344001692406	0.0417989620754023	0.0435383637196343	0.0429606303235103	0.0429568027109009	0.0424155185385033	0.0436046434408357	0.0427146884143814	0.0434910489449003	0.0434783483285815	0.0429655541797467	0.0427823167430074	0.0429371403598491	0.042632424662904	0.0420882298958122	0.043386354260286	0.0415710544017102	0.0423646978452036	0.0426173780705506	0.0428386620547585	0.0430989362295375	0.0429060175672318	0.0425961923642302	0.0429963532664397	0.0424979216361536	0.0425086930208628	0.0433137734029109	0.0427671650966673	0.0426236318135753	0.0428578848806561	0.0433105729501416	0.0437066523872921	0.043376531951465	0.0427841562347895	0.0425009221099683	0.0431610547676424	0.0418551452676506	0.0425022030049138	0.0426728051731533	0.0427882954113174	0.043624731174458	0.0428878693594923	0.0435777146582421	0.0425043687241592
0.0427714201555798	0.0422103552415495	0.0420215730771038	0.0425868685469329	0.0426427357252832	0.0433772891496208	0.0432163756381899	0.0419390410830185	0.0434322126575763	0.0425816038845494	0.0435315682034444	0.043477612388705	0.0426529377490978	0.0419247393300286	0.0424423098269458	0.0434788257160479	0.0437165908724052	0.0427563335440238	0.0425097083240878	0.0429257919255506	0.0431900487317946	0.0436331552199585	0.0440666426838312	0.0424307585395344	0.0427001840485759	0.0423259158745307	0.0431661048453984	0.0429710277689761	0.0432755902637019	0.0424875110207859	0.042745772905276	0.0424968737210837	0.0426637371081971	0.0430363088412975	0.0437345996939325	0.04266308449532	0.0430887450912603	0.0430962812609907	0.0423803057448347	0.0429692851589456	0.0432112878924649	0.0433149355322674	0.0425225663505166	0.0426347960519197	0.0433400608607881	0.0423540962557188	0.0439595530364084	0.0432999480741899	0.0431029690208388	0.0422668269577185
0.0430297893514345	0.0433699524471648	0.0440288868499349	0.043097914052513	0.0426594297945374	0.0424571423465775	0.0428405728211566	0.0435488947156889	0.0446554024242518	0.0434523001304487	0.04352117038188	0.0436267397821212	0.0427915632351345	0.0436384901958638	0.0426038598595233	0.0440924662698171	0.0430554197827181	0.0428158359965704	0.0433925481519989	0.0431729192926031	0.0436883408023508	0.0442715413890636	0.0442904677009949	0.0444528749668443	0.0444173973785086	0.043173188735633	0.0436801214829996	0.0432558806026636	0.0430723382284978	0.0432322823177539	0.0436896532329059	0.0433243219002903	0.042411769224322	0.0433257846722118	0.0430187902075526	0.0437226042325501	0.0429766887562302	0.0441817620639479	0.0422668183657786	0.0432034183839021	0.0434243808311824	0.0435102280778464	0.0432090043611845	0.043467703756579	0.0432225075982282	0.0439796084119839	0.0434236634114245	0.0428048453531505	0.0432251560727651	0.0436344443517899
0.0432868824855929	0.0435538154446902	0.0436867459384727	0.043709089811822	0.0440108976404401	0.0433302462805937	0.0434295176394533	0.043934459528544	0.0442016718531879	0.0434739594913927	0.0436515107415396	0.0433542965793174	0.0431998721512493	0.0430663244702244	0.0428324797261359	0.0437226931816858	0.0441206595073178	0.0442010473278622	0.0434961365561621	0.0433602431607339	0.0439729026642167	0.0432413449030738	0.044882196297297	0.0436659945959089	0.04320952009668	0.0435584161369653	0.0432651209235633	0.0437648281092053	0.0435293003809181	0.0437805300536887	0.0436745644618212	0.0441702851034402	0.0439472738424269	0.0437526772876579	0.0445044143332905	0.0430529590153756	0.0433278983309708	0.0442479670967849	0.0439748955992323	0.043701080922411	0.0440670972991528	0.0434912413508188	0.043879197115284	0.0432048558209936	0.0440635709945292	0.0436492518054082	0.0437172134730671	0.0434057916317002	0.0434726980377467	0.0435166397888072
0.0433006511509918	0.0444641070591879	0.0433114123134594	0.0441476576459959	0.0439338866483637	0.0445907011388084	0.043457079457056	0.0439660931284887	0.043776971504347	0.0442170334577913	0.0440558535770355	0.0437821085523848	0.0443479879276488	0.0447768276783627	0.0436683060178492	0.0431433020733566	0.0437951245586876	0.0443015133664916	0.043702371862399	0.0442849928881096	0.0438128743005596	0.0434162385203756	0.0447879803831547	0.0442235023945298	0.0443071855360399	0.0446570792448962	0.0437643153387383	0.04480395683808	0.0443168672374554	0.0443886753265294	0.0446708959311066	0.0438304755797912	0.0445043690539797	0.0444416594417555	0.0441656125731646	0.0440080977075117	0.0430475342598877	0.0441598777145077	0.044686033415143	0.0439910733080614	0.0448661493215092	0.0443389890872476	0.0449778845482111	0.0447477234325051	0.043546072636896	0.0435193899883322	0.0441093788573846	0.0445942240354557	0.0435551677976646	0.0434349866993843
0.0440823133916725	0.0433839091952182	0.0448594204595989	0.0449284165638435	0.0445113758245378	0.0435731806565813	0.0448231885210053	0.0438092991926064	0.0443460367490186	0.0444036247548298	0.0434035137718504	0.044134530976404	0.0451568653778895	0.0444753555368354	0.0440934053657121	0.0447896503371283	0.0436840408634343	0.0451754785256796	0.0447647320468276	0.0454284272227285	0.0437806261865323	0.0445417096398021	0.0436776908244855	0.0453245081299804	0.0450227761665267	0.044673736407289	0.0449943278127802	0.0450231121811877	0.044606990376421	0.0446276412342782	0.044729645902689	0.0446369284032577	0.0451970801518884	0.0445474731119619	0.0441016338111672	0.0443710079876315	0.0451928252585391	0.0446006999358974	0.0439681265305062	0.0436875535555312	0.0448685515595755	0.0431832843502532	0.0432206905913647	0.0443057830573518	0.0445791076537882	0.0444158872416492	0.0448954110122001	0.0454988742644539	0.0434145384955535	0.0447370048966908
0.0443602751068063	0.0450719137093931	0.0445153041973361	0.0447759288265173	0.0448047102697294	0.0455390880488408	0.0449113623326962	0.0446783805209614	0.0448441430978574	0.0447844051917999	0.0445878624484005	0.0442515012618067	0.0451328687875901	0.0444856085411663	0.0448203060147131	0.0445068593746047	0.0451796037125396	0.0439419144790199	0.0438550456543584	0.043951756923122	0.0453270046725351	0.0458859988290344	0.0443890874849129	0.0443411937193921	0.0445094276904607	0.0442615649524582	0.0443697547054705	0.0447274633185011	0.0452479683386739	0.0448091057009961	0.0438893017917718	0.043548711722679	0.0444390062141335	0.045171791328673	0.0456845385648131	0.0447911948213881	0.044660347296863	0.0445617908823964	0.0458983465472318	0.0446482489326761	0.0448807100893297	0.0443394534814172	0.0445518836658759	0.0445246423584577	0.04517672472969	0.045633549298747	0.0438039136575152	0.0447703645533905	0.0456753915755396	0.0448494575919711
0.0448466712938078	0.0452093194705366	0.0446675353776781	0.0455454884028191	0.0447627387851139	0.0449542123976377	0.0456444803864203	0.0453995078966457	0.0456836417428595	0.0445811484914665	0.0447381294756008	0.0449519633407741	0.0449492629219833	0.0452007833037541	0.0458163777047554	0.0444163377261725	0.0441705479217799	0.0455119689738197	0.0442865352467154	0.0447195595761356	0.0447990161709945	0.0447756682683419	0.0449447569380666	0.0438327101465698	0.0459428556902874	0.0443723691675088	0.0453685678245931	0.0446693167683311	0.0452111747914413	0.0450493521007562	0.0451980952777297	0.0458137780480139	0.0449161669025561	0.04467878113263	0.044986435401683	0.0448171289501823	0.0452021902413682	0.0451282011697585	0.0445180491308315	0.045524886046579	0.0445280785514184	0.0448230603955419	0.0450634924902415	0.0445143379886755	0.044347322974017	0.0441956940988265	0.0444386218633819	0.0442773654279238	0.0454157877286818	0.0452301041286397
0.0456682104829544	0.0461460077243361	0.0452602313897608	0.0452833546021195	0.045287841517401	0.0442750804641288	0.0459264124948926	0.0451375156580656	0.0452362497281534	0.0455423221517283	0.0455202777359445	0.0460079174510639	0.0446608639134843	0.0461310529548328	0.0450345351190367	0.0458462328486825	0.0457628227417774	0.0449807653864621	0.0451753038435464	0.0456166872822616	0.0440088004492086	0.0452350254092817	0.0461967683503783	0.045809723705247	0.0444721831813823	0.0456437495191695	0.0449563232234324	0.0449664682569043	0.0451108812271699	0.0449493789251091	0.0455629224155575	0.0456325900817328	0.0451087698813305	0.0460036698688459	0.0457383501786555	0.0451778466863354	0.0456518011671795	0.0456058932708622	0.0448189366033138	0.0454238029464085	0.045307321316661	0.0455105154304208	0.0459993853496978	0.0444538672423185	0.0461123707906376	0.0456233903195227	0.0451289283038109	0.0451764512259567	0.0458058986198695	0.0450952962269883
0.0444759979397879	0.0448326305750561	0.0451100457717282	0.0457777163710216	0.0458098352159491	0.0456028401641372	0.046658829001316	0.0455553402779882	0.0465726330792352	0.0457146542560928	0.0464783258049769	0.045880033825494	0.0457692451705256	0.0462090846909117	0.0462535688511761	0.0456216613325436	0.0462293030218049	0.0462184813185115	0.045558906925011	0.0451678024969316	0.0456298328538315	0.0457254405923577	0.0462648398678891	0.0457420827586464	0.045141949128284	0.045157669731618	0.0463569362415167	0.0457330375543588	0.0449115428889125	0.046148188620901	0.0452713644991086	0.0466241235163044	0.0461474163747989	0.0459202533189764	0.0459357066972186	0.0460554242463724	0.045965638922437	0.0459410048545849	0.0463817848940796	0.0457051916323857	0.0449635416672636	0.0456620447990257	0.046016091592341	0.046322635148255	0.0455525357886259	0.0450598562382705	0.0468690221109039	0.0454793058154698	0.045960773464809	0.0466611485865403
0.0471325854920128	0.0454934027188108	0.0459465974916388	0.0467287120686062	0.0459727866645342	0.0461965605502322	0.0448167447982704	0.0457863063535675	0.0455392726996023	0.0462327567047439	0.0459733217214874	0.046498007458153	0.0457601100489004	0.047110873097914	0.0468147152394762	0.0454849762803842	0.0452189657909286	0.045844248711756	0.0458696215085248	0.0457308519223968	0.0463572448047635	0.0459873908098181	0.0461597279854373	0.0466455419924631	0.04546780252048	0.0454497516000837	0.0460937255896069	0.0458149887610519	0.0464455545141062	0.0454462506165826	0.0452014539848372	0.0458876617023838	0.0458022797072304	0.046520861189277	0.0462802858231984	0.0457978254376491	0.0454702496634683	0.0450668689260433	0.0452171087716756	0.0452058038457641	0.0460602739952392	0.0468653469330585	0.0467586542004925	0.0456503077230698	0.0456630212699016	0.0462467501107551	0.0467790380296983	0.0463729906370755	0.0458574081553271	0.0457944474535198
0.0457374557379271	0.0471021150329889	0.0454782260745286	0.0469237628325838	0.0459018474492436	0.0471178066102251	0.0465300475331519	0.0463528151492495	0.0472685221070533	0.0454249860577681	0.0458318598996033	0.0465311781453222	0.0463667004191631	0.0459450503204802	0.046129979311625	0.0462218026813899	0.0457189960099408	0.0454317179836903	0.046860678139749	0.0461315459968016	0.0457282139868756	0.0465868353208102	0.0469003104222009	0.0459482170842143	0.046027421356883	0.0453625652643556	0.0463300142698077	0.0463292683962616	0.0457856873570536	0.0457980983436676	0.0462714908457952	0.0465693493949464	0.0467159749019242	0.045871905135132	0.0476065016428496	0.046270330712484	0.046080604838323	0.0457496497213898	0.0460674469762166	0.0462552648533183	0.0459182546657243	0.046956955402126	0.0457838836153854	0.046068068174567	0.0456509845874656	0.046292546948249	0.0470190591244802	0.0467039940974152	0.0461279207266245	0.0466767106005128
0.0471951692472456	0.0459993321594837	0.0470046009272584	0.0465109032416965	0.04612608980281	0.0474227980898266	0.0475564138812466	0.0458508266740527	0.0470828840328288	0.0479351372648981	0.0471415405658715	0.0464004058680025	0.0469590353223007	0.0467134408026725	0.0462449663295209	0.0461189988362462	0.0472397114469912	0.0477347487019233	0.0476740566310735	0.0465374926638083	0.0460429258456582	0.0468159307074173	0.0463633819979603	0.0462266655208523	0.0463915640855205	0.0465283578566434	0.0463550104037798	0.0462198009727141	0.0459821078658602	0.0473726585371179	0.0472243540194857	0.0466796810267331	0.0460559228670657	0.047534677820478	0.0472692775639797	0.0463651336688117	0.0457788530688158	0.0469444230906769	0.0469711802790535	0.0471688474514543	0.045814883373324	0.046809919980489	0.0468531803263469	0.0466387476596026	0.046392136636706	0.047305726480746	0.0466591296610654	0.0467344315387208	0.047221063556363	0.0473133575964978
