# Supplementary material for: The Neural and Computational Architecture of Feedback Dynamics in Mouse Cortex during Stimulus Report
Source: eNeuro. 2024 Sep 24;11(9):ENEURO.0191-24.2024. doi: 10.1523/ENEURO.0191-24.2024 (PMC11444237; doi:10.1523/ENEURO.0191-24.2024)
Supplement: Extended Data 1 — The file code.zip includes all code used to generate the figures and perform the analyses presented in this manuscript. The folder "./ephys analysis/" contains code and instructions concerning experimental data and Figure 1. The files "Figure2CDE.m", "Figure3AB.m" and "Figure3C.m" simulate the model in the nominal setup, and generate the corresponding figures. The file "Morphing.m" allows changing the connectivity strengths with respect to the nominal setup, and plotting the resulting trajectories. The folder "./Figure4/" contains instructions, code and data concerning Figure 4. Download Extended Data 1, ZIP file. [file eneuro-11-ENEURO.0191-24.2024-s003.zip › code/Figure4/globalfeedback/v1Int_a0.15.dat]

0.303223041639161	0.305303246888169	0.302122934334738	0.302317829777479	0.303086365247674	0.300819942224675	0.303205538097962	0.303760692381816	0.304324497892079	0.304782604401517	0.305850970490944	0.306203969735372	0.302391247093893	0.304170285585382	0.303249157659415	0.301343173434744	0.303469588427678	0.307776468782447	0.300523985026714	0.299990833776396	0.303828882351842	0.302605881031815	0.302322013572852	0.304591921021458	0.304508222133246	0.303751787750111	0.305136452768841	0.302482087177737	0.301011322413208	0.302168198518282	0.303523519074602	0.303905829057149	0.306934090141903	0.304908109613852	0.30407756586102	0.303769047780621	0.305172659407648	0.301032348777114	0.302064337282753	0.305342888082645	0.300198947650495	0.304087644303779	0.302534218124154	0.301892856410199	0.303057237240976	0.304629005720484	0.302582175954231	0.302583061595815	0.303703587330423	0.30447026626673
0.31565455062813	0.310746330354021	0.31264460409354	0.31149767042572	0.314135530222844	0.310071571483897	0.316788583830396	0.310908609772287	0.312489512215221	0.313533285474289	0.313162685315249	0.314115303012339	0.311354959140975	0.312749418296703	0.311942207567456	0.314102079799317	0.312817387983726	0.311789996157219	0.314431202222661	0.310377380935752	0.312032882323952	0.31303386867239	0.312495619025641	0.314381276938567	0.313297178446408	0.310784850580098	0.311980393872963	0.315099993643837	0.315401827925572	0.312999175771484	0.315333864875869	0.311450988744516	0.314249402179166	0.312522531197805	0.312142160442471	0.314458344627881	0.31506940179682	0.309541160000869	0.316079730519143	0.313963650270606	0.314417480848612	0.31414828378499	0.31477376422006	0.316464986281167	0.31295448403548	0.314088202021782	0.311857490623707	0.308690223135152	0.316297727236949	0.310420048091604
0.324587702923188	0.323688058179682	0.322126226523331	0.319427044763681	0.319591537745633	0.322524122214682	0.323059223025518	0.325102327358016	0.322168413619236	0.320644296818069	0.321110170329216	0.324731649956604	0.320633817009845	0.323534004879366	0.324251965147122	0.324873875354122	0.319853725599795	0.319500079689707	0.324234692096672	0.322057506144975	0.320131473123762	0.321711030293343	0.322388162682982	0.321811981214429	0.321583612458779	0.322438115017384	0.321483670877678	0.324901397396877	0.325913657712571	0.324121537999515	0.323919359586685	0.325403241614375	0.323135790833366	0.32320424571209	0.324299412802017	0.322929793684592	0.322584574825888	0.323888593636212	0.320901782559938	0.324531744169229	0.323024530125853	0.325853374841509	0.3263998807389	0.326215986917832	0.325015838970644	0.327807703966669	0.324019038881592	0.324464959699665	0.322096070902386	0.322604027577388
0.335386459683024	0.334143789029985	0.332469719037067	0.337722744596191	0.333959954449177	0.331971495473805	0.334720393159278	0.335045705629079	0.338285979693391	0.334878632314534	0.337586234891059	0.332072988389169	0.334362892464925	0.334593312139498	0.337522256847675	0.335129757205774	0.335398654747577	0.333720002952875	0.33560652574653	0.335782531605742	0.333797810069129	0.337069731219448	0.330850808349275	0.332151287423617	0.335034111949371	0.337081381753707	0.337889684291048	0.334289371528139	0.331790280999537	0.336237621642413	0.332600797982828	0.334566220693304	0.334771044036015	0.333375704811399	0.333951310320546	0.336817802702762	0.334311494534859	0.334794366069472	0.337324646948397	0.334349948873402	0.332848606483741	0.331586037288467	0.335442168573276	0.331112024994695	0.338175311804136	0.339713397880484	0.331455652142497	0.336876353921008	0.33855966165741	0.335639237269767
0.342417444255001	0.348493297939012	0.353819322526321	0.347224863212936	0.350853096572752	0.346684561792902	0.348985195612634	0.353420814183254	0.348973712970033	0.346495831031709	0.350835370785565	0.347326406672229	0.343494666050093	0.344193895278869	0.348510071642706	0.349194505544663	0.351770431964931	0.343003796380661	0.353735544268622	0.344977875782829	0.348669118709808	0.349970346671002	0.353339932846823	0.348260963447547	0.351516872139393	0.346653047388136	0.349326696783557	0.347910988453239	0.350627211736182	0.347842799064631	0.343642418828947	0.349348522329816	0.345681406858058	0.352223653901338	0.347839945164441	0.342407828919074	0.345883546779036	0.346586933008567	0.350159279305901	0.345507651507569	0.344634165763659	0.350790406586904	0.348696110695572	0.350915646799153	0.346738618733187	0.345517119637309	0.347178281667483	0.346017369872644	0.348662871687626	0.345526820639542
0.363239082813157	0.362749926225449	0.359345281039636	0.364389020983288	0.369148166576088	0.361347708709979	0.369615015184821	0.361536965965604	0.364330251543798	0.362859074986017	0.361451328928907	0.366170319420109	0.357411620983341	0.36772364146099	0.365067150374438	0.366648414883624	0.363030025786579	0.356370403268463	0.367738291876642	0.359959996613912	0.362821970610079	0.361100453592469	0.360226317419136	0.366095373602424	0.367658954792186	0.36500529118758	0.358678864176065	0.361752065456205	0.365476836260926	0.363239925557004	0.358664098934244	0.357756966710082	0.361578918728315	0.362661486074136	0.362925532880227	0.362708168119545	0.361542620881491	0.356231799861318	0.360702786220273	0.360714082152491	0.360985315123137	0.361210077729059	0.364419224115643	0.3633541156508	0.35671762477466	0.368067218172477	0.364963351522809	0.357451133717088	0.356941814231065	0.36431964784548
0.379004830094621	0.374076950552303	0.381977483874506	0.372811604765178	0.373512392808463	0.376003701298179	0.378632925537973	0.376363044600351	0.37384565927638	0.383372309213672	0.376708620173993	0.379788076805223	0.376532559495402	0.378534303215205	0.374773622163346	0.381734165873947	0.382249756924002	0.377324698716941	0.380419849164964	0.377545311246029	0.374650767633923	0.377000323087493	0.376873015068755	0.37743125595665	0.380665192542142	0.378326015582177	0.380473416339182	0.383448633889827	0.375907451821367	0.38316584314156	0.377626164114391	0.375288885325911	0.380352622281036	0.383039577325759	0.379462942093105	0.383184963476319	0.383358797241211	0.375833267639688	0.37734855172685	0.375447524902281	0.377227759171636	0.373574633175451	0.373231900362611	0.38460199319599	0.379461020903365	0.380772882858517	0.377627038172523	0.381788800682718	0.38237287480141	0.383484960241886
0.395615133932479	0.395413662140632	0.391413745312745	0.390665624759366	0.396472234218748	0.40242972835279	0.401244676514593	0.394573735162901	0.39931242743391	0.397869306848933	0.399318086745109	0.393393962968695	0.395576810150964	0.394661280618851	0.396089479385154	0.402181369084183	0.398595437473699	0.397098589893445	0.396535996895687	0.403425125107617	0.393111183673289	0.397116440106359	0.396146375928812	0.403815915757604	0.394571691231054	0.399996583757227	0.398018043181232	0.400248940050789	0.396399470133516	0.401432097538912	0.402670076976827	0.397577819677352	0.394367691939019	0.396335001348531	0.393330549327609	0.398509331615034	0.395425715235214	0.393508417693553	0.402438257767708	0.390909340931751	0.393528566452509	0.398268612340953	0.399944221437879	0.398063760884065	0.397501844849397	0.399402524693056	0.392535432624952	0.399216782689225	0.395445759556157	0.395570329582008
0.421046800948595	0.419895839439435	0.418982938678675	0.420208618994428	0.419676081156268	0.422450376910787	0.418280514209201	0.420124500223996	0.415156331123325	0.419195518781041	0.417471353956248	0.423316081416065	0.41843137280921	0.416407557419664	0.425619940639066	0.424058962069098	0.418185378772113	0.412309066210791	0.418649699410788	0.413954627640332	0.421924298087318	0.424857515326019	0.417684975997774	0.416850539337215	0.416969766117161	0.422778930086977	0.420990657197635	0.420415822510487	0.414241174615494	0.413947497129794	0.421539193457988	0.421935815444639	0.419216978193212	0.42004443412521	0.423304248528972	0.420742537219095	0.417793048108892	0.42491109716254	0.414011180081011	0.420980795511993	0.422679880544701	0.415246811946487	0.420601415804773	0.426841856210296	0.42150248829714	0.415684542782322	0.423346855700757	0.414929498045668	0.415765385425106	0.415659770543775
0.445691674213567	0.441515076322941	0.450269412058341	0.445753244714907	0.443133102116453	0.438933878509237	0.439284858117622	0.435562194813132	0.444505203084931	0.44504620937038	0.452628704898033	0.445889748325108	0.440105044199948	0.438224462961726	0.448030215236012	0.450371918080439	0.447053265599864	0.441212799346985	0.438219443520501	0.442852419140835	0.436324559907907	0.445156196854006	0.444426435956639	0.450647277961052	0.445971227742544	0.440141108107323	0.44658443488792	0.437035317345119	0.441302116049694	0.444748615873521	0.446123251853773	0.436615681920435	0.451157867875056	0.446332151135524	0.441606070716146	0.439456250950782	0.442787089450403	0.447428162470751	0.44502106390336	0.445166300953498	0.443786712704246	0.439638512981465	0.443271585641045	0.442383193487538	0.447093132336519	0.440328356904512	0.439175997787898	0.44521245460985	0.436360396828593	0.451809520585709
0.479021218455251	0.477023456708711	0.471135661671513	0.468620482807109	0.465684593624421	0.471870089961996	0.466227842227298	0.470653412210877	0.474078839246245	0.467422745046119	0.46357549785173	0.46773991777009	0.466217392301289	0.472285184108409	0.470757785802807	0.462485844290495	0.477170926192777	0.469080581567077	0.474730762981229	0.481788899284294	0.473347601423629	0.469350890201521	0.459570234429312	0.476552805282749	0.476399775687767	0.468641753770897	0.474733544612842	0.465152963818862	0.460150807356824	0.478340685718271	0.466939888777531	0.476140068906986	0.463043120935241	0.47275766869619	0.48102858586648	0.468831830525424	0.463792318920541	0.460814697623254	0.472396449497283	0.473717218692831	0.463069536615543	0.474230068869949	0.464500887571936	0.467687691481611	0.469175512248747	0.461438651757135	0.471141568024459	0.468757990968415	0.481342506214412	0.466432510373966
0.500633408126036	0.503503408989597	0.509480619259498	0.498174800815557	0.502842000706986	0.498936990820149	0.506188433345593	0.505848049847204	0.510303435844941	0.496529221002958	0.509424732976534	0.503471153679323	0.499206799702893	0.512352549165448	0.503841219455605	0.492985130746972	0.496896945350167	0.497381115253989	0.498059561210166	0.496864889353241	0.509937940687693	0.50961569437013	0.488589445715243	0.497646151043505	0.50300104290889	0.502686717289554	0.492942181033365	0.510171414974723	0.501388567195493	0.491276907794604	0.507689608874519	0.498086343428762	0.514326576705877	0.499977643165805	0.50346571092097	0.508650675315231	0.501546790979749	0.507591491955029	0.497766688111635	0.509092586491648	0.504370959774186	0.508869326288493	0.502361567785009	0.500885448303572	0.505572859314845	0.503256261491276	0.494136785522915	0.496449728491588	0.503338159148792	0.493097459751365
0.532428138834332	0.537625780899717	0.53139440644342	0.530300753130723	0.533838322862665	0.53756987140233	0.539687132262494	0.526708250765621	0.53884881748606	0.542857704982218	0.53114954175514	0.53109802492535	0.536598682401907	0.533350412891647	0.535782450475307	0.539159952259628	0.538137621708972	0.531661647574683	0.536017418486999	0.547132117861876	0.530247403902282	0.541842095020762	0.533556737054192	0.544006277410654	0.532769937091752	0.533069545778333	0.542616096387241	0.526202764719141	0.541364635981676	0.539448801988359	0.544161568339621	0.537478340673613	0.540796962013265	0.537807907115175	0.522278011679338	0.539149110396145	0.531462379573913	0.531238371619473	0.529457128238699	0.53033823211213	0.527682156700386	0.541117001346672	0.532462878112377	0.542564847685734	0.544121475118917	0.528901503746622	0.528860787290693	0.535892569478762	0.542288510933536	0.539070088233955
0.582173427146681	0.584998191325662	0.58076464107887	0.569884191359395	0.57194796082078	0.569413703755667	0.568852574702079	0.574855536218868	0.578408047635372	0.583547129493978	0.570996232655884	0.575733769652939	0.589417143702471	0.574141535503396	0.582040277560329	0.569245009778976	0.577227072752406	0.57112577882405	0.570040358340415	0.579791666362834	0.574268065776904	0.585470137777235	0.573105271346897	0.570761819129805	0.56544037792444	0.564748109096955	0.569391078519737	0.574979425441929	0.578840877824456	0.587927885214295	0.570902970548409	0.578133838117337	0.566898992551574	0.580230672797698	0.585679656061329	0.57188474743023	0.578681457067903	0.572623325785857	0.57309312868827	0.568573097237345	0.585268496927314	0.575658296495111	0.581318385127748	0.583745229727581	0.574655965390051	0.576438802262003	0.580892391777753	0.577847348915503	0.577717440849089	0.584336981332696
0.624405859136809	0.624593370280983	0.628757828680047	0.61805112231667	0.605850041734728	0.628020994319447	0.60247616310994	0.611788280787875	0.62411369666689	0.61831677665674	0.624068383398967	0.615628583591159	0.609797757086004	0.616821146045123	0.612849950999368	0.634776942448465	0.614804563947574	0.60897642311962	0.630237165011283	0.620536604259938	0.619154969705852	0.634305285280627	0.616802650502279	0.629465785637052	0.629703957114557	0.633724671265571	0.616527467285281	0.607086341776226	0.625778618486689	0.619269616901974	0.613474182507753	0.621375089712636	0.63493292570012	0.620409545768557	0.617675300480501	0.621710491586249	0.633750019460537	0.622212996865791	0.619191834412702	0.622204665525064	0.61695831856761	0.632951758770741	0.617260141644681	0.624610556214894	0.608799626911674	0.632367356397045	0.616700543175421	0.626180890393986	0.616412091641734	0.620021542721454
0.65810417482975	0.665041291751932	0.671822044745166	0.67385411648881	0.675659920416832	0.685926021190924	0.669248812645667	0.679909341704514	0.669272356560626	0.663440554683915	0.670648227050875	0.671736159657157	0.673601160251794	0.655314356941393	0.688118304334949	0.673736161827237	0.678320466143313	0.662376321279126	0.669170071009112	0.657733160411724	0.667952329134988	0.674713459370247	0.684689542828646	0.676319351382344	0.679507890091259	0.666052510612309	0.665080294777719	0.683034222520534	0.677396061829238	0.660501630832229	0.661791664259843	0.655929095914635	0.66416413362479	0.666236666512746	0.648912502144618	0.685218055651357	0.663389585746566	0.666768941082648	0.674174710778197	0.670824624764374	0.67441651449226	0.662935432576658	0.676935913995862	0.672009480288469	0.671440318930233	0.675871181092211	0.664351235918402	0.677474202853229	0.672832076116199	0.666469210231888
0.736098875277585	0.715094840237541	0.7428975870233	0.726466921594553	0.718057678154152	0.724682240964597	0.73687830787682	0.712925149190166	0.728379391662921	0.719195589428512	0.738956550016837	0.739704105385967	0.744822830498148	0.745656983380152	0.72897036244403	0.721073787305419	0.720686561863926	0.723773866738924	0.727078888726187	0.736145007634411	0.711672788376353	0.717670733550282	0.710238436400993	0.720397192829262	0.733849400769057	0.747027964972958	0.744668508464355	0.719674655406043	0.727206994370796	0.723450269223744	0.745236988004272	0.736520734592107	0.729270148164451	0.715996040141532	0.721079027435619	0.726613666262008	0.71897898636931	0.716216459203194	0.737776035531736	0.716020368213066	0.720408540124397	0.717701716887456	0.707772964207605	0.73944911990055	0.729960441103162	0.748368138877433	0.737002272978854	0.729796845667952	0.717145348688649	0.736146177752952
0.794748826382743	0.79363650487216	0.810238880262107	0.794240165520665	0.796282364834469	0.800604828336217	0.802349454206566	0.794004883423521	0.767788059944996	0.777458995574591	0.790944478875041	0.782885974645597	0.798105880445103	0.780530809750731	0.814707500551506	0.793885833345718	0.801743349963831	0.805790802996215	0.792566255622878	0.773382942714051	0.78552506257682	0.793611893759522	0.796588972711935	0.794054693167086	0.79635061140845	0.806320237629113	0.802129205366048	0.785581433711178	0.783292597201692	0.779985417055084	0.81466842150263	0.772395600774234	0.795284098488268	0.793352491720733	0.792651916415098	0.797221212388514	0.792605808453229	0.791722513504686	0.776870510149854	0.79628067841559	0.798290327165726	0.782683811771769	0.800930429081134	0.807052465082741	0.800204323928911	0.790241625364781	0.777164999785165	0.806330176768441	0.790204626128525	0.772770033178178
0.856212235952202	0.866181373064172	0.857858530009027	0.868811490317336	0.878619518554483	0.858490555912912	0.862369286013288	0.860123380655355	0.853205624032668	0.880904197111595	0.89317591349317	0.870454451167116	0.865891220605094	0.858852004117848	0.840304842218902	0.856105143995184	0.877363219623292	0.842596099076187	0.877979194476929	0.85768711990686	0.854885295099266	0.847361681879591	0.854672523349799	0.87593377325995	0.85606548369316	0.86958286166452	0.871810485875541	0.866956433568544	0.872185933191075	0.84443750208645	0.882340387409668	0.879506949257865	0.848599496335505	0.854591798782521	0.869298815815988	0.850478502718041	0.845479929979202	0.840418137129922	0.859310017875275	0.875311396252779	0.846452150634509	0.867795450791795	0.860509339609498	0.866306155748708	0.864096981962502	0.876849933872581	0.869777987306262	0.869805745381589	0.871547588111534	0.860426393020444
0.958958836845426	0.932219965833811	0.951543661635226	0.921507338713553	0.963306732573874	0.943167699004345	0.935792078714274	0.945319741448467	0.957801898405686	0.964640983273547	0.924743669445939	0.953964652864744	0.964828236691233	0.959038637379471	0.916803804157746	0.945512323494407	0.929507122609594	0.968092744139065	0.927004293900597	0.964955342102466	0.928516691114411	0.954590815494227	0.940177401523339	0.961400114168024	0.975229689523109	0.950256517700236	0.954439363175797	0.947353806726904	0.948304186002873	0.942788360545728	0.926897357114588	0.963734243641544	0.921557177770257	0.937392684788569	0.970598273481819	0.976992522593742	0.951785729675266	0.960209516234757	0.977951335757371	0.959098979935812	0.922269681531011	0.922023325863464	0.967296681507181	0.93693952899278	0.962124458960833	0.926438070007687	0.972129386906443	0.941692427949943	0.970775573504408	0.956515786179027
1.02341986770672	1.04758005682478	1.04605247602912	1.04958024965005	1.05122120934299	1.05180272307038	1.05857849574089	1.06040397215872	1.05121193428023	1.04170003948175	1.0647578571295	1.0212854391897	1.07488310277297	1.0529582166344	1.04727426662951	1.03752514351261	1.02809337138093	1.02372940256475	1.0507846603276	1.06747076307216	1.02809280314795	1.01236514606932	1.04246374833977	1.02860892143511	1.02696366027629	1.06849339250314	1.03660576661412	1.04382758640396	1.04914445233611	1.04435548832924	1.02625098120355	1.01973956445175	1.05994594039798	1.04022048244138	1.03318014998016	1.06775071573177	1.03863986726217	1.03855754306309	1.02963236445312	1.05342558950246	1.04724670358495	1.07827444158302	1.05101506182891	1.02860116740205	1.03825927318661	1.02352540423019	1.00994689239626	1.03598257590556	1.04007741031709	1.04807164311199
1.15416338740723	1.16961211465038	1.16435471467499	1.14321843333346	1.11558943834582	1.13014598477156	1.14083649097957	1.13318341918331	1.18227463496672	1.13709548536037	1.16032192453408	1.10758823504155	1.14010898875238	1.12105288247862	1.1491382322823	1.12480857659297	1.12584115108114	1.1569252329536	1.14872130723691	1.12895132524355	1.14514471631904	1.14462287409741	1.13216203869636	1.16076479966646	1.16079562561775	1.15217895637694	1.15961942667218	1.13182822651556	1.15802378124618	1.14039680301578	1.12192977470892	1.13197153963671	1.15471613714393	1.13231714345954	1.14322958848353	1.11278247246092	1.14535046015892	1.1714644162221	1.14376708509646	1.18332289853901	1.16413086609815	1.15650304868163	1.16861895059705	1.13299454935668	1.11458948046166	1.14010248948076	1.15529205707546	1.15546951519028	1.16762491736208	1.1507364516824
1.26710038502823	1.25041846795448	1.28832917830933	1.26496361953135	1.25872871390666	1.27887093698685	1.29409776770421	1.27926038533454	1.23819202789222	1.25588649688274	1.28443326617228	1.2963364504551	1.30676151603623	1.26829258185416	1.28707086246555	1.24481482252511	1.25739465236225	1.28869466501325	1.2943062743055	1.27070547012257	1.28433277010192	1.28297782997883	1.29542693878798	1.29970635939599	1.26570695349439	1.27248716608485	1.24907839385695	1.28915439076972	1.28676327553261	1.27008354883189	1.29283146614841	1.26462414213944	1.24598706842746	1.26845094319011	1.25157159380103	1.29902779370845	1.23457881736932	1.28205423413263	1.24625830138852	1.27988137666735	1.2300685353488	1.27639974875292	1.24844829258719	1.27746819395255	1.2504600156505	1.23991182073348	1.25853960806038	1.24631416176354	1.2850906224782	1.27780234538343
1.42659004272699	1.43422777973612	1.41608456969917	1.40688446746059	1.386550443071	1.45972041618257	1.4224710018506	1.37983045799421	1.40309491661771	1.42834633344224	1.39291476689964	1.3947171812146	1.35604299511414	1.42020587632863	1.41303906574261	1.39915758503371	1.39314214991389	1.3846635431756	1.42160551914127	1.38387613147713	1.44877187636778	1.39215642991345	1.40591100157035	1.36629150921064	1.3810709248544	1.42421474557182	1.38630253176685	1.38261797469626	1.41746731043329	1.39997461933395	1.41992506404654	1.42259340940809	1.41717239556665	1.36316764162518	1.37757231514938	1.36024837055992	1.44258279609454	1.37964027167359	1.40534445998214	1.39963996313575	1.42302103689169	1.35229669492537	1.35520801976109	1.41050078618354	1.40221927207277	1.39525576593642	1.38341482915858	1.4020325686619	1.40534560213442	1.37680097261584
1.5109380977485	1.53740071777066	1.57358388977346	1.52176550164742	1.57170638447797	1.56271935070829	1.56016726268697	1.52345714460203	1.54546779127233	1.5434534433345	1.5255086312187	1.54756982177046	1.53466642994074	1.53667057708908	1.53883080131095	1.54404094617355	1.57847652101456	1.55781476311974	1.54785027728496	1.57700607711026	1.53849003021432	1.60494845399125	1.59732554792397	1.51924374879184	1.55884442197367	1.59937049202116	1.56295806488771	1.56812136636979	1.58747745241457	1.57218490080172	1.60670557973902	1.56636499760048	1.57096346940278	1.58512282300524	1.59249967927815	1.56298890857794	1.56942302892238	1.55422711342028	1.54792553556464	1.57969963363201	1.52703069577493	1.55619059941178	1.56427635914936	1.58202668690967	1.5831472292173	1.58335470187982	1.58367639077842	1.50844344241608	1.60739081162965	1.53543437500715
1.67225412568863	1.70590505348438	1.72818457735598	1.69153563518762	1.72139057866149	1.69850774730228	1.67215481536731	1.7567082044708	1.68364078610136	1.69790742475873	1.71284516055026	1.67794600499194	1.73163655873848	1.74062483986628	1.72884225077688	1.69271775166854	1.75092063578662	1.72547966179443	1.72891996330607	1.75445522804782	1.70087200282804	1.77568596617907	1.75338977929959	1.73498985682329	1.7297861371806	1.71985733994119	1.77698437206053	1.75378665575944	1.70789683360801	1.71940303578517	1.68508768140367	1.74974106665935	1.70394382020292	1.72712448781847	1.7154823864845	1.74835648735234	1.72711216222283	1.74343792612502	1.67891400768416	1.76704335288173	1.74817901094626	1.72406338318519	1.72361274061513	1.74403035556511	1.69810580644935	1.7215533274357	1.72634478976093	1.76906800993264	1.7494943087863	1.77011773983539
1.88868985997899	1.93901237534994	1.94496513319949	1.90750612674011	1.97170736845958	1.93013625671422	1.93359073882558	1.92037669621719	1.96436557470229	1.89753009417808	1.95887110952217	1.89085998384605	1.96475339843454	1.94021802691193	1.91575321167741	1.92376924619013	1.92461461432063	1.96465644807119	1.96415925586861	1.93328300268949	1.93374069972648	1.88142936685198	1.93603334422044	1.92452181662607	1.90630682034975	1.9518226312515	1.92669564579824	1.92355932010212	1.93219420117444	1.90600067987356	1.88055660554555	1.91066129440279	1.87024960297438	1.94586200346904	1.99738993890561	1.96329497491077	1.93681304632478	1.93012692730347	1.90455230681825	1.94045131535587	1.99894937774237	1.85382646092623	1.89243544435173	1.88350060930089	1.89128362792072	1.96092330628333	1.93657269358062	1.91991875442921	1.95887913869664	1.91556934109034
2.11949081743566	2.08184236624818	2.15385883153447	2.17441259262475	2.10052394139858	2.13254379089917	2.14587346663109	2.16364797388449	2.12471002864694	2.18569775044603	2.13351945853212	2.16991148125471	2.12491143341139	2.21049789963665	2.16050942248935	2.09460262701251	2.14488193933136	2.15154375152745	2.1199241406974	2.16573297592852	2.18951047215092	2.19557675752506	2.1614919030307	2.18337157411877	2.14333557751485	2.14365496131924	2.06925787934586	2.07916955514229	2.09954980345123	2.19903056264546	2.15498304364985	2.1414750282801	2.10811378875963	2.10067666652352	2.13954479364839	2.12503067275577	2.18746813575798	2.12904656441874	2.11794611317061	2.10021547046835	2.12980353063035	2.15269909959501	2.12743630667837	2.1234183541448	2.11457679452358	2.10436693416863	2.13361429029213	2.1294256812759	2.16061612794108	2.18764515822801
2.45619158475669	2.38120696784085	2.3741240471743	2.31716050130207	2.31827172092561	2.45228163318136	2.39237499269141	2.3953707617203	2.47283440831642	2.39980327267747	2.37083287769511	2.35307429339274	2.45200459938518	2.32355860773747	2.36091914655313	2.36787092472516	2.42401280441722	2.46041643278508	2.36605280112232	2.42321814251554	2.31200229057812	2.39089960797013	2.38208586166329	2.43413960353389	2.38428643510306	2.4284782586045	2.341525580364	2.32777372396394	2.41591267387827	2.35354967239065	2.41441288706652	2.36740789359805	2.3809911823495	2.39782833546807	2.39446689532686	2.40432901152543	2.43889058922013	2.39264952533549	2.31842710097207	2.38479488808464	2.3999139458032	2.43774859624904	2.39724941159785	2.43393737617392	2.3609390918606	2.31101959081423	2.44141519800244	2.37844836717053	2.37129036609945	2.45398225278008
2.6998475021585	2.75545336584323	2.69488883280615	2.66546364270041	2.68836396354732	2.60612818397268	2.61456580927298	2.71126587445487	2.67125121511098	2.72575127437443	2.65401206737613	2.70445209454264	2.72869414441778	2.68615869412582	2.64665678410812	2.69068574610728	2.68977984308287	2.72950423036739	2.68797009023637	2.6700052258541	2.62915290496052	2.62735583086186	2.6119143322616	2.62195887850461	2.67856113023883	2.6404813161319	2.67763179586623	2.65258047454399	2.72502643266969	2.70282627201736	2.74089987444263	2.71049150572884	2.71957479479265	2.71642261625069	2.59766957763476	2.70833792275268	2.6583432948063	2.71888669974653	2.61614978887926	2.629379602838	2.6732299079838	2.65839348470061	2.66443633841547	2.63690886711777	2.6367217554253	2.72797027578623	2.68122517023545	2.74193308937263	2.66038461779332	2.65251322928853
3.00484576862757	2.91128949583324	2.98169709444484	2.99262865466871	2.94993585591761	2.97336155806962	3.01280656555769	2.97576055215747	2.97739217822431	2.92609102291953	2.98694229864807	3.02516941385025	3.03260773192101	2.94642630524211	2.93922141816729	2.97370538878115	2.9254715128939	2.97800125367396	2.99433475439238	2.99025222784356	3.00854207767521	3.01197451168494	2.9818928498555	3.05074955808257	2.90803367696723	2.91252387531739	3.00437172757151	2.88227466116722	3.02280851273858	3.0428478209257	2.96182053435287	2.95261593134861	2.9723911751364	2.90806642164715	2.95990003661548	3.00162710219815	2.96377596083648	2.98690066945012	2.90869291509806	2.96072795888427	2.97201530244365	2.92106125362224	3.05643741588721	2.95922092783463	2.91071903856714	2.9925368169974	3.01166844944881	2.98903226043821	3.02156997350696	2.9610720111086
3.37060985354022	3.32789715174195	3.34961656727694	3.24873981132048	3.30359035877064	3.36185978983398	3.28291213171425	3.29780088316655	3.30006567748516	3.32159728949652	3.29044545242901	3.27346022180873	3.28667984012088	3.25786685808245	3.20121718626266	3.23447593290099	3.35389119864205	3.25358709457436	3.26018081484452	3.2708279068745	3.28829744845088	3.30371810119763	3.35072344701814	3.29933407505399	3.31745847295171	3.27242964027854	3.35273822369586	3.27108307514531	3.29561997649581	3.26445797573027	3.36848052168226	3.2567774086002	3.31852433245568	3.33967693546451	3.2411714709391	3.32296786820904	3.30579670626127	3.29126156866665	3.23748409286958	3.37524882772477	3.24514584555022	3.2590831259202	3.29715099299523	3.3506908901116	3.22954935330599	3.28535942290317	3.29585037648795	3.30919109646704	3.20205568996044	3.28070420783266
3.6643440163663	3.61191568671609	3.62916509753939	3.61038514187504	3.57220472087843	3.5961730537389	3.67400244723144	3.69973379100573	3.71601442057439	3.5972119172849	3.58311887269307	3.67720610980357	3.64710852017721	3.64719815589999	3.61601053565559	3.65407508991219	3.65210865234759	3.68204663788472	3.61271951106267	3.63295972829691	3.69178004270635	3.65186356096573	3.70743788378386	3.64176291765676	3.68842072667946	3.71521553814549	3.58392084504196	3.70323788553594	3.71395746821795	3.71370634619108	3.63930971066249	3.63107977918161	3.65938994659738	3.64774237796036	3.70627899901231	3.59926277008508	3.62656288964265	3.67466508089127	3.6539721263713	3.60832776776327	3.70103579641815	3.6390892487814	3.6957393779651	3.60520698457952	3.59814488149518	3.69593353310488	3.63911642693042	3.64662984028931	3.58755550359812	3.64513282811526
4.0247287026542	4.00050899050679	4.0620798601541	3.99175343669642	4.0301735957044	4.06263639154683	4.0768663069946	4.05901645551225	4.07017841093656	3.97860019260389	4.05454172592551	4.05836530526491	4.05558163632555	3.97254201046676	3.96771705328724	4.03488864233048	4.05969723219866	4.03284356024418	4.0269580143631	4.0421061195844	3.99524186218233	3.9587551219436	4.03147259973784	4.04528909270803	4.0713468362477	4.02223225798274	3.96295696966902	4.0554760932622	4.03370927796584	4.07394805212375	4.00921032759657	3.99988913352411	4.01637547734393	4.08564928701949	4.03694984851437	3.99224661638615	3.98608011011136	4.01502983047856	4.00885791681852	4.04778513090054	4.02785708128478	3.9969547479893	4.05394617232669	3.98996581654373	4.00532565523568	4.05326679469124	4.03277174668595	4.03141723164974	3.97297321121229	4.04806515141625
4.4263426576344	4.37901368114645	4.34628094222589	4.4146880039458	4.38378796235308	4.39846669389321	4.42365534897477	4.34989892651648	4.40087848000293	4.35141229788259	4.39314024281394	4.39381162686465	4.40341236301585	4.4045951481967	4.41987905338104	4.39048504376357	4.40858778203489	4.35469772710333	4.41401083223704	4.35777774883534	4.40143476176667	4.39287017135595	4.37045193991183	4.39144852843493	4.36546395457761	4.36375224509357	4.4185385608495	4.35861116732033	4.40686060541783	4.42600540626168	4.40517876239003	4.39079128784899	4.41383482853058	4.38263143465373	4.38183028265393	4.33775880672265	4.3866333262086	4.37975725030002	4.4040991212321	4.33034956190309	4.41437392823696	4.39962722328855	4.37183020428355	4.38225948868893	4.35550625290669	4.4183420036818	4.38756193623276	4.41238938667395	4.39501037970794	4.31720062554885
4.74731857797028	4.73252482305451	4.75839849078156	4.72897916012519	4.77038089605015	4.71045802045661	4.75829119658141	4.71355357583927	4.75752540210461	4.74945160210297	4.72108594103669	4.73172463666892	4.74568401114785	4.7333562112722	4.74440320614635	4.74321972918778	4.7269815028594	4.71716636609236	4.73955331258033	4.73517682810754	4.73412210635762	4.76214070246984	4.7401512938321	4.75323685065054	4.7149630499688	4.73361865839287	4.75480497698848	4.71516852622279	4.76284580831908	4.72904362457065	4.72594942562586	4.71985539946457	4.73839064015085	4.75135075187593	4.76126523090816	4.72934065473283	4.76494228167439	4.74152790215411	4.75533752752813	4.7549557657734	4.73096315116508	4.73570120528159	4.73121944214532	4.74889915235482	4.72330313088754	4.73828883013638	4.73141131876082	4.71872494903914	4.75175007687656	4.74850875089267
5.04514755933896	5.07543420885639	5.09029906706976	5.06181435341153	5.09065473055568	5.05161041461962	5.05305183213417	5.03420451363562	5.07363098810367	5.08587538085525	5.08134489377597	5.09040455353882	5.05109327973116	5.02599208469441	5.04807725272211	5.05176549854458	5.03685128728805	5.05878071016427	5.06599677932405	5.06994107569826	5.07489719933779	5.0401448626	5.06574362210597	5.08465749426891	5.05933125680065	5.08846287945276	5.06186283995458	5.0418854098822	5.0900608230395	5.03876878307213	5.07057333846058	5.04038840159612	5.09314420259179	5.07598358122598	5.09247597288706	5.03096741271208	5.05098975233566	5.07532181251643	5.04199425097607	5.09188429106019	5.06773473068266	5.04217473641572	5.05780613189481	5.09324670063739	5.06559016125148	5.04784313159111	5.04835779075113	5.08992637474875	5.09779839998005	5.06274653673529
5.37496615345471	5.37262577119785	5.24986963139793	5.3233407720711	5.30931765449613	5.3869692627367	5.38456960439566	5.30679158655197	5.36318852179781	5.39205503889679	5.30552239284833	5.38820487311545	5.39879049689247	5.34099708906471	5.3124077705566	5.35202293140074	5.34031214982461	5.32348160624048	5.27865056409659	5.34041089688273	5.32536113887838	5.40330900293281	5.38871140257132	5.28148225344424	5.3887739296882	5.24390928117608	5.36851406726589	5.37671347972203	5.38609595471343	5.31957871885857	5.24823654786211	5.31055425875322	5.28957453079347	5.37949098540524	5.36188150577259	5.38133476320484	5.36483490788229	5.40236095450543	5.26334711738741	5.4061841416476	5.26410890656547	5.40994136765546	5.39716810424982	5.28283704038441	5.36434583574186	5.36655179155166	5.3048477819584	5.33874218447999	5.29922252799969	5.28754690233329
5.63235956578501	5.57683404477705	5.63932874218699	5.47468573391772	5.55049667803317	5.57376983621967	5.53280633167179	5.52521451282955	5.63622273916139	5.620350266794	5.58024497586809	5.55524859848263	5.54601105129115	5.62698467939012	5.4903990625148	5.66863356100704	5.67043802972854	5.6599527547979	5.58715961843524	5.54830996492771	5.54309168051813	5.55375061980283	5.54996649171955	5.53505237171194	5.67890257698797	5.63871118373651	5.65801457122423	5.50074472327822	5.51895058497821	5.4969964187224	5.6138248245473	5.5527800560841	5.48803085446944	5.51812502459582	5.47760029841602	5.56114194387874	5.49622943244281	5.58831095175024	5.58310434922192	5.53997029464001	5.56987159554942	5.64737156084273	5.53588805278533	5.61457970050332	5.45136793387777	5.64365439025305	5.44637599305889	5.56905244767064	5.47431572473501	5.65171592916306
5.80949023109762	5.76615941556806	5.82360552880647	5.8223073290489	5.68660479296776	5.72039579408646	5.75716586779652	5.70310339460763	5.77481194805265	5.70796565417536	5.88337849483306	5.77840295753803	5.85401902807719	5.73180739069981	5.86320012446794	5.83309665352887	5.77766999586292	5.72889359907767	5.80114065315362	5.74682871420317	5.80488844327333	5.90656467999678	5.83089197994997	5.81336172835262	5.89682619943727	5.84359810617907	5.86562793958352	5.74042151651721	5.8213517270368	5.73460506415092	5.84552393213131	5.7728873401378	5.81626145073283	5.88877298107392	5.80910481633296	5.70775802973932	5.75415702623447	5.7304059525594	5.72326951236729	5.79090154207763	5.74629179628943	5.81243925929613	5.75975362918903	5.87404953186096	5.82899065810308	5.683116765062	5.71021804225307	5.86656058903056	5.71964107329165	5.85959468360456
6.09969897644437	5.89388922608813	6.02407173967542	5.95635234530769	6.10729280233206	6.08088495682454	6.02981413146379	6.03600679095584	5.99183138134851	6.01328512358243	5.8773192932563	5.8972289029755	6.0581128799454	6.03680914732144	6.08157019149918	5.97888844327867	6.08664519616412	6.142255666421	6.05976457028827	6.05593226830945	5.97672508749433	6.02965360450686	5.94777416129051	6.05259118026482	5.97376025323116	6.05027917617802	5.93310626017728	6.0005035422178	5.88492478513258	5.96264486809699	5.99871236393907	5.97894278019589	6.01509655972459	5.93468175189123	6.03649176362825	5.98560211706452	5.98708102040785	5.98055789678074	5.99989704888194	5.95502555753793	5.99744717960834	5.90593159968695	5.90168014090118	5.96032770453867	6.12093638520239	6.00733116496451	5.94237646724556	6.07605278689207	6.09054621279724	5.91737123963449
6.15531166227627	6.25450698442401	6.1820863770323	6.30002176478957	6.23278108816305	6.19360303107539	6.20869282151138	6.26556056067633	6.20361968571997	6.27563101126679	6.18232749713277	6.25175419973606	6.11158936377652	6.26729354022547	6.24434422234096	6.19622339208271	6.21601933161866	6.25304858069661	6.30828095812501	6.2440068702982	6.24862050656076	6.24601944768132	6.13312867102377	6.19548533119037	6.21972757750274	6.2043508755724	6.2328764023607	6.30478262930834	6.26331196575132	6.24341150077441	6.13206883706405	6.13792590900963	6.22562789738933	6.13234365250574	6.30575696090692	6.2907866610136	6.21598672816635	6.12661256999118	6.22183229145201	6.24489067016649	6.23108758213697	6.33097152529259	6.26670684988325	6.18759150069114	6.15072932241438	6.20602671453176	6.23503346509335	6.14961241353352	6.24714160723338	6.23822574490431
6.42000243155542	6.45450253607328	6.3761914316061	6.45626639658203	6.47934223153859	6.46878620133195	6.45998087616573	6.52739334655527	6.42712582700288	6.45792193134607	6.36352646840048	6.4363119261762	6.45777427639544	6.46755606717075	6.40556829520432	6.36321343235762	6.41644621260441	6.47647896823789	6.54322573964756	6.3694929732662	6.46192759834113	6.46772905605348	6.43439780658498	6.42028398310409	6.46944588675837	6.36935575818158	6.39327001598825	6.49380030452192	6.47117102932482	6.49999540235675	6.40255812477408	6.48095571959281	6.46059360496987	6.37544405562881	6.44998045267899	6.44456941289855	6.49423077893899	6.44386448231291	6.43068286637781	6.37367166721902	6.41326144474083	6.41037471068552	6.46588383894006	6.46806992831389	6.40332070608257	6.4848763121798	6.46354018624286	6.44238706907603	6.53406844554924	6.4261586010715
6.686213334869	6.69456660070689	6.67051245473105	6.71463798020747	6.6998383469234	6.67406892388041	6.73125015860142	6.6372287794095	6.75017919570391	6.6327743266876	6.72304172113835	6.73147134004814	6.75643550972574	6.6223414433234	6.68813714558717	6.69605248932219	6.70916102052339	6.68395697972155	6.62186321447191	6.68471027729398	6.69174941809653	6.7395740997973	6.70056522410635	6.7706561576313	6.74687008433587	6.63804268094429	6.67037146537566	6.72536947100022	6.7150919788452	6.65455589464636	6.72199241830954	6.7091363325865	6.74332623414655	6.67518269351624	6.74838223964733	6.62478865034252	6.65387581157228	6.64090791689318	6.66246175120969	6.72942380389706	6.76448253341802	6.72060710680249	6.69422468163362	6.72129602697805	6.66038903029918	6.65055463278368	6.6930164490391	6.68115067749237	6.74863475830669	6.73771438406801
6.89236887026744	6.95431173642589	6.88123627364708	6.96319387919461	6.97883006880914	6.86050857754997	6.95907582811975	6.898665315927	6.88485860027038	6.91151993518003	6.95456592449042	6.88547797074798	6.97389440504431	6.94896559361242	6.9792317154215	6.97750973217952	6.91010019218057	6.90118136524989	6.97116868863857	6.91189761654324	6.94729085901067	6.91753444250137	6.94234824530157	6.96750818038485	6.95545411550418	6.96282120372811	6.96426718015791	6.95796142952904	6.91291788262207	6.97194319053383	6.95950594389797	6.90515773902474	6.98250934198238	6.9551003489	6.96297348258649	6.93352222732493	6.85801809799892	6.92908934678679	6.90991736240479	6.97529985568913	6.98188534520547	6.90145524709342	6.88348588864853	6.97833568901116	6.90363878013975	6.90189074332012	6.94106597539584	6.89750699900523	6.93744303690128	6.97500563818925
7.19596397994054	7.17918573787376	7.15484785121382	7.17536033507168	7.17113409846995	7.15273804516431	7.16175682234966	7.1791478097988	7.188299061194	7.17622479143835	7.17013869011472	7.12494142217963	7.10677728733721	7.17306550092653	7.15401035612797	7.18671749737098	7.15525444640271	7.10131605986592	7.16929394048347	7.14721506301203	7.18813175482264	7.23264113310911	7.15960484014322	7.12528819764326	7.16991244403449	7.15262151088331	7.21261754462162	7.21083844702343	7.19641957314354	7.14728356585317	7.15874444416282	7.22433134848549	7.10024669439679	7.14522912040857	7.19711677476425	7.15473592323071	7.2114033418919	7.18963311453433	7.18365711356675	7.20290190731555	7.16337525927904	7.10111602124487	7.14216327531577	7.20501529735201	7.20825735010444	7.2010827604995	7.15381571970599	7.08415621699975	7.18022544185559	7.17016641116795
7.42367369243179	7.34160533654434	7.37321842068022	7.4291743261294	7.39739610217352	7.44528178116533	7.37721736021665	7.39153812522743	7.45852339538009	7.42773039935858	7.36040536341093	7.40043734636137	7.41351251891549	7.30498280015943	7.38341078968744	7.38380585993762	7.32155506587271	7.33526317583185	7.44537392327529	7.35435231756189	7.34912011835295	7.40410292074095	7.3475151076994	7.35901331145325	7.43206665659359	7.38172154298876	7.3550036463559	7.37150574134466	7.29956820615998	7.37388692491696	7.40261291835741	7.37852494241408	7.32697129567106	7.36979620426597	7.34162351330013	7.42765306542379	7.33895008684697	7.42893172398601	7.40801589775868	7.40858005519589	7.3997381323949	7.38418541326355	7.32593328409399	7.39948306917772	7.39154811863364	7.36199639736124	7.39958340048426	7.3971351835635	7.3947866961713	7.40224712894412
7.56910657922292	7.57774195258705	7.53445408222385	7.57261733381222	7.55634291624678	7.56245373207019	7.56803622868149	7.58841980341974	7.56352049420718	7.48339604180844	7.60982638154113	7.55848018055405	7.61485977977509	7.49860592490235	7.55495644548727	7.48112788470084	7.57617531773634	7.62031891236296	7.53713357683287	7.51533018511898	7.48988908736072	7.63144581561628	7.59777698488946	7.49385364185268	7.58845286459624	7.59159621610739	7.59293210611265	7.4549122114453	7.6125592928125	7.58537910850815	7.56749031746086	7.54038065005211	7.58312943178423	7.47169757293976	7.57251823676127	7.5564153534262	7.56334017468575	7.54060082074943	7.51959623649474	7.49106630202723	7.5415065425954	7.52339005387004	7.61622184144431	7.5868111456813	7.55886389126072	7.5989671082776	7.5138350370728	7.55980976960931	7.55775037212087	7.54225014113823
7.70623623045815	7.70563299202913	7.7183025621173	7.63253448148244	7.60147292547021	7.7377647049289	7.70227915570621	7.69048636075305	7.63936972039325	7.76634130437955	7.70702002960699	7.67238098947808	7.70193422151663	7.64394326751561	7.8018965922682	7.81182687227198	7.68640749450693	7.7594442739458	7.6964712470545	7.74707926353111	7.69446848574447	7.78462448571855	7.70361929914489	7.73310363338015	7.68409703267192	7.7446754591098	7.74610508275168	7.70951953514591	7.73666519136346	7.65140476897215	7.60745730945345	7.68882240310358	7.68175825003179	7.77705297776096	7.73853850838653	7.70755611170987	7.69264626310865	7.70438150547602	7.67656125222439	7.73851087417375	7.77008950062435	7.67164505783011	7.68941254859341	7.7200791629425	7.71863299834309	7.71293000257534	7.71770158023708	7.7830588151081	7.77943920882937	7.79808080661068
7.89180808038177	7.82528395956453	7.86215837850168	7.8197242284001	7.80202434139763	7.88778390667946	7.83820309159148	7.84651414095592	7.89997949523337	7.91602795166364	7.8352472723001	7.90098602442937	7.84573685169688	7.86377139002287	7.85631967974533	7.89743990717288	7.89369171396404	7.88680009989915	7.91997371459682	7.77276563406218	7.78080397079268	7.80429411277454	7.82762056542258	7.76854614018207	7.91584281547774	7.85680204441347	7.83875162499978	7.90132098069038	7.81701891077016	7.83090457106234	7.8396331544262	7.94857493750673	7.8271320492169	7.91269286809209	7.76679883736334	7.84328820864429	7.78338528186115	7.72856302211001	7.80763498514485	7.87154108377505	7.90387020709155	7.79243268999344	7.86084134064393	7.85669666998033	7.71974091630687	7.90522860572837	7.8604335007157	7.90417791458595	7.79571935365863	7.84958245064648
7.97515925308996	8.03499528198114	7.89269209277726	7.91827631752161	7.95012572510887	7.98070697839009	8.03968206619692	7.93373675590266	8.00228804280058	7.90719637629913	7.95318363152631	7.83687136011422	7.87435458924783	7.88638114688202	7.92732660653466	7.97560215934768	7.91817903003274	8.02994806505635	7.92848979916536	7.98082830299036	7.91533420126839	7.96128167149753	7.94517291344491	7.95937005642841	7.81112432355191	7.92364589472732	7.9661982869446	8.00009631664976	7.9013487972514	7.98695907602195	7.88426452243838	7.89988881390669	7.95833695414714	7.79675568781586	7.91223252839458	7.99274749612865	7.84303646903819	7.9201308974184	7.8833432738617	8.0108416685727	7.93382314912076	8.00180738177214	7.98729951407014	8.00880491847627	7.93575257753941	8.01167673031086	7.95577959441883	7.96700018556066	7.88933872476749	7.90283163480199
8.07876863674645	7.97766592664622	8.05091029323706	7.91407978591422	8.0986299167949	7.90929268130828	8.11303256783084	7.90408442703688	8.06593059148079	7.98463183439803	8.01840507040323	8.00412139647501	7.9258806626966	8.0160306163857	8.00396543104681	8.06065746157509	8.00002864594808	7.94696495591095	7.9987357067493	7.93071247082993	8.07041720895639	8.04711550001035	8.0138148714259	8.08423997307988	7.93001306934445	7.93164478560053	8.00576516930577	8.04072112870027	8.02871931775479	7.88074608686485	8.0311462729395	8.04876207050817	8.01565320287048	7.8481938130366	8.008903670878	8.06636490627515	8.02084401567108	7.8698637806941	7.96762835241285	7.84061689355539	8.02977539239077	7.96555017336908	8.06750613935048	8.01669108334083	7.97434634689779	7.9748658391022	8.09581411445952	7.95655581899908	8.0457164446647	7.92418064307169
7.98514490961441	7.97816203562594	7.94685203214619	8.14258344183419	8.01850895665163	8.15913319497896	8.10420570519822	8.12259060975915	7.99651504462989	8.05843474684799	8.02680319870274	8.1272352717975	8.14914124299437	7.90038178153286	7.97978786521204	8.09870006149062	7.90328076355208	8.16421468676217	8.05215663774671	7.98802930976464	8.04122137663494	8.07649883902168	8.16078911997596	8.10854275954161	7.98019553768962	8.03288688356521	8.15723485644602	8.10156041204098	8.11068623916493	8.05006263863398	8.04669149265131	8.01381034343661	8.05582870425266	8.13112264656033	7.97301044977745	7.9100590708821	8.01162465915325	8.06717095980176	7.97485820389426	7.91690849259906	8.06693804823077	8.05174365194205	7.86263360463478	8.11854347224487	8.03061490107655	7.95646144445132	8.09269694918316	8.07169917506194	8.0614530011721	8.11114551813503
7.96036836220031	7.98264520914206	8.07512505813139	8.04454716482719	8.06103858526127	8.03595011134305	8.17122972358823	8.11965931612174	8.11522749487156	7.93977678330378	8.03208649902672	8.03654521438714	8.15694263181084	7.97161722203373	8.00763933361231	8.10430087404019	7.95546944500533	8.13250373458929	8.09525952391301	8.05892839610287	8.21000117385731	7.98251009272226	8.1564154293133	8.0384659280354	7.9507127928451	8.0116759140017	7.9086385164823	8.01249636436071	8.11322932558304	8.00546978575712	8.14282096376543	8.10561019802512	8.0239124319574	8.20380714296566	8.10245038798247	8.15546078037155	7.9430404637499	8.06925536466536	8.09436445244799	7.99667710876439	8.04066598387003	8.03771503234365	8.11921735472041	8.08553061691839	8.10235135894498	7.91955440880786	7.92795815851828	8.07056583887342	7.91500682719087	8.03610199382804
8.03103071963809	8.07151755913138	8.03882564099554	8.10424252578453	8.07639569819054	7.98654873377261	8.02129435428179	8.17364103901693	8.01993892390607	8.13622992919958	7.96706553341523	8.10390427765112	8.04006576452292	7.9182929985436	8.10667846998767	7.9887663781678	7.91025141698512	7.95426200349492	8.01185578879851	7.96505345847803	7.9894616701843	8.12192474323754	7.89418180499394	8.12915779293698	8.02477731751044	8.04733594941335	8.00040193381109	7.92281537219665	7.99174744587307	8.01725905230576	8.04181904784581	8.06592634722263	8.04598359012745	7.95425498535999	8.13918966143616	8.22699832649486	8.09274470715739	8.03404354506771	7.98627061871425	8.09670485872282	8.14385852658632	8.02080708975359	8.13469498846702	7.93167592671664	7.84096875995109	7.83280408150438	8.0506367299382	8.12792465252479	8.09325515246009	8.12038744815777
7.88464675210064	8.16286270094055	8.03593628697182	7.97747318708121	7.92707175372373	8.00821883307325	8.00962034630945	7.96994721698947	8.08130163164136	8.03650194973148	8.07067269401765	7.82777675519633	8.14648397868576	7.86007255291618	8.07423750737212	7.98035879874427	7.9567048804918	8.0571654975062	7.98933684678442	8.10764469811314	7.96957545391095	8.21297288581006	8.11275975510183	7.92808149596315	7.89228719358315	7.86329183995164	8.11257380261502	7.96056794590131	7.87039201323285	8.0424286348603	8.03714220603726	7.96259211704757	8.13140057302714	8.09337350810538	8.08858426697964	8.07433854932728	8.08891977403072	8.13821223336272	8.08037136765771	8.16933287661734	8.187609655157	7.9736345648968	8.11748713791666	8.03045892940129	8.00773356573359	8.07737795268285	7.94708697824199	8.1299461686698	8.03059656308176	8.02360300342496
7.82676781390512	7.9225333451817	8.14941075188517	7.93145756619376	7.94734918819572	8.0646631271834	7.97528227003274	7.89546649850854	8.14545809796125	8.09307024550587	7.87700745979666	7.93862174338091	8.00973530061358	8.12880204162682	8.06506713126913	8.00622333848769	8.10466013047305	7.78322466988212	8.15473710015033	7.97025965492819	7.99802289195349	7.85038817318481	8.03353288318843	7.94718841784601	7.88645671516582	7.90843703969057	8.03516914216941	8.18821383965858	7.95935315250962	7.92815968604358	7.83696419583812	7.93134662064513	8.0980594182843	7.87958565138128	8.17045773078067	8.04399636646192	7.85057010390992	7.84688187568901	7.96363418922426	7.8304956069777	7.9676440152703	8.0829726961022	7.99270821496502	8.04308400052181	7.75751337858663	8.02611786790181	7.94452922256029	8.00772633203115	7.97870348718777	7.84998829727338
7.93682268752118	8.04636226560566	8.03537509762823	8.08278901924115	7.97380459229491	7.90795156937711	7.87629532841021	7.90481549817416	8.01549208968028	7.84028157858818	7.9873624153275	8.09167406999999	7.93793120770985	8.12300791189151	7.79668026901808	7.87075248797378	7.95151389061837	7.82686145302343	7.89876863139209	8.00525789237493	7.98565897084445	7.64873996444891	8.0679325113287	7.73610291991095	7.64939446098856	7.97303197246132	7.96987699334065	7.97714638240607	7.9714153995613	8.01395075325396	7.89119748325304	7.95719450248593	7.95609028332689	7.75822928914089	7.87641742899731	8.1523222581037	7.88919807846089	7.76325768804845	7.70785533806699	7.79158415661851	7.74305540874244	8.00453063427998	7.76066443522539	7.86957629635911	7.66683436805414	7.88533677880736	7.93040953376756	7.98908210847881	8.01703029945646	8.02399302544419
7.99400863421943	7.84071579466825	7.84062549784253	7.96524335766017	7.86862133586668	7.97748431468407	7.93331791258914	7.76362966783551	7.92757764121366	7.91871972205429	7.80709878817755	7.82804648670119	7.77420760996598	7.83198071798296	7.96608884055286	7.71856013823315	7.9850530910338	7.88041990525913	7.78732440206355	7.71019710133511	7.69268479831166	7.8530760138767	7.84541691758834	7.97230195882683	7.93752450183254	7.94460715987164	7.83701263391307	8.04466131918853	7.74163819014664	7.9244852098984	7.74884896465032	7.73383822838608	7.72978725719972	8.06562540271	7.74403028694539	7.95986545317144	7.8961350477823	7.89807664279084	7.83299405954277	7.71697501599861	7.7637484154912	7.92767999918483	7.54242331001428	7.60716053351289	7.89442948018368	7.67182146979613	7.72608491350626	7.83445689616833	7.79280340163803	7.93939605905617
7.68842010747808	7.66827118258191	7.92755947578236	7.8161055076674	7.81655640286615	7.84011671274244	7.63105189594266	7.68559043783396	7.94627932841495	7.48555788617261	7.86714157617859	7.77488742849214	7.66612986673631	7.73031855792103	7.55115472786635	7.61011581433261	7.78231643047809	7.63374423067446	7.86938108405775	7.6504246715692	7.61730526316904	7.63435013845521	7.63004280033231	7.92047236761532	7.71460085088413	7.536516129209	7.92298645158899	7.92364776111587	7.9553242553629	7.53257510254936	7.55240810310071	7.88715825993393	7.68040385675156	7.69287585526124	7.67566846567744	7.65294022853483	7.81754606526897	7.78376614949877	7.65386898515924	7.83403493391028	7.74481027497654	7.73591900650367	7.50274262138997	7.98531612272426	7.97746079585546	7.6852773460226	7.6734804572663	7.95313545007358	7.73367919955313	7.82154903470786
7.53360965158707	7.5055121174418	7.59668538041446	7.44236079924083	7.73157180399454	7.35576035906246	7.63239942730166	7.66761186514483	7.55924479285985	7.6109438059331	7.65047836417156	7.68071082577999	7.7342376477148	7.6303747902454	7.39288064335812	7.55220698146057	7.49979450317263	7.66413296289072	7.43861560093777	7.70090359365521	7.55410960243489	7.73786457988775	7.60957757588906	7.51012546537855	7.52872378215809	7.57903190659293	7.63386600080522	7.69239588158682	7.73926439559883	7.40664835577823	7.63611207097123	7.7657349758216	7.78200796038587	7.71724116647365	7.49576032261406	7.65076574506009	7.7469178739633	7.67778908925764	7.79783195505501	7.65778786962276	7.57117354561271	7.44696055621852	7.86894241648994	7.8624046603528	7.60042556491064	7.80019222008778	7.53423596271055	7.73168349473802	7.47843292118891	7.62928259801739
7.35636436045576	7.46132239523911	7.56326151003014	7.37802797607132	7.74370377269679	7.3568031486905	7.28410884439128	7.34626076983772	7.34417947154092	7.46316013807512	7.37066189809537	7.6184238687256	7.67708659826707	7.56207287348226	7.30406209766896	7.34703696033962	7.48330790483633	7.33301583604992	7.42814823083101	7.75911332164991	7.38799654599435	7.23913724088275	7.33028543028358	7.48948541523142	7.54546056029634	7.37208178066861	7.61699268741789	7.42972163139661	7.61159513657255	7.34538323377533	7.46446972237811	7.46136196825306	7.44508123639481	7.52747783355905	7.53399897184739	7.52034828312351	7.40946023358446	7.44604248373846	7.55280927580279	7.37212193177426	7.56951475220752	7.53395652575712	7.4929574238066	7.66410373556904	7.4411928109219	7.38828774727278	7.60640466930749	7.36804628904798	7.46393215879572	7.49714779541836
7.15298861434961	7.24902550119617	7.49505749331544	7.29132740986261	7.35620709584838	7.23724902279481	7.12467533828148	7.09798813274202	7.45555176325381	7.32890537216278	7.39503767062996	7.28332493445338	7.63964777147063	7.51666114599224	7.19798778074203	7.60699314347994	7.49501105769599	7.30574184920734	7.46498185461967	7.14611881869581	7.45692585636634	7.25968782888545	7.49353362512176	7.40963226616617	7.09234947474268	7.32153005624795	7.55020493032862	7.3029802994533	7.23304384923413	7.61707952966777	7.43828731873432	7.45985149325556	7.25972383845332	7.1015567752978	7.32955462018664	7.27765584558749	7.30655387379855	7.16232983282834	7.24083416086433	7.09354565680826	7.15150871380788	7.48422489933284	7.25749413715786	7.28070014993327	7.06956529149017	7.42901459775673	7.355556511168	7.30120090633563	7.57436793900663	7.51879923615999
7.24603159735958	7.30001920860729	7.25832032455518	7.19846914406352	7.22606672767637	7.22735296287441	7.17388060311992	7.07942619625335	7.15220839864473	7.40048898256592	7.41522843015905	7.17062058535765	7.14911223304949	7.15361900328904	6.90944749901483	7.0952027201711	7.21303611426169	7.10571072923352	7.33221874434598	7.21125217069127	7.23846366812245	7.30309102288745	7.28587778853715	7.07624522827564	7.20093541484674	7.45324935167811	7.2383313258045	7.11272183813789	7.27401636186902	7.40281196947816	7.16991461783726	7.16457515320275	7.12332567287169	7.48382061376142	7.09684442801531	7.10484478309298	6.96435425839625	7.35211091748622	7.29563650308625	6.97163547252112	7.35268898702	7.11641120100525	7.02277391456853	7.22985246334214	7.36746156211651	7.22044955161869	7.15930367746525	7.09468498548818	7.19175263548168	7.50606269859754
7.00135135662744	7.32321727779026	6.85667702537246	6.82499209181609	6.91996593972881	7.11731784571409	7.20235448132382	6.65097685980659	6.93558239876348	7.09365043719043	7.16578813995367	7.04732303467678	7.29693713073495	6.92119888780718	7.03140337438416	7.02799125650845	6.68508725539433	7.20758100577066	6.74749978386932	7.2472300113487	6.79803823012519	7.10095600870696	6.99970300844772	7.04690716222994	7.00300536098361	7.27993131551282	7.10120556620841	7.02661971149706	6.77043162784625	6.88101459699354	6.86774708019922	7.01609634282765	7.04405342203806	7.16943981299654	7.10712226070929	6.90743914303816	6.9563850477031	7.09240272672396	7.08680657625587	6.99168700711083	7.10907747244031	6.9870009148363	6.70475874750375	6.97655237981121	7.20832787438362	7.21480494533824	7.07010693045165	7.085953648592	7.02048098008595	6.85842237492052
7.11316312914147	6.77570627258982	6.71495234163433	6.84967676652273	7.00868754370249	6.44538418669237	6.69239135054055	6.92684868942002	6.70426349967802	6.87704031643483	6.38028931774459	6.89566134098775	6.57127530813477	7.10086984519014	6.87648237902964	6.70102332067313	7.04326627267157	6.70156550853835	6.94660190358296	6.87330758143957	7.02534743808141	7.06479477218456	7.04316747686099	6.73665974052524	7.13897870106028	6.58857467224502	6.5801987579801	6.68071200293722	6.74529198736864	6.83267571051862	6.81037976332817	6.78955240314366	6.73044876728387	6.78036512165933	6.80150953213319	7.01629422916869	6.85721522590475	6.71403099332278	6.74449461861478	6.91256600684204	6.54186991324969	7.03576851489913	6.95391678684289	6.87579212840202	6.67071813164511	6.60236778397305	6.99966012401241	6.71773368562004	6.77158628822112	6.78965757184626
6.68974262719656	6.61767059694907	6.2100066707063	6.90463331788205	6.95982008063715	6.5683305480924	6.76993624751221	6.93000990203907	6.54149639221659	6.73198836638664	6.15447372254291	6.88420263781649	6.58195204460312	6.62556018186805	6.68724290855718	6.30389466993094	6.67220625774192	6.70457640989929	6.66188610544873	6.66560302158246	6.26099837511281	6.63651172303237	6.81852040827645	6.81156148210322	6.77362099617921	6.40681610062822	6.72733036518712	6.53857926013426	6.65289439094749	6.52215479394084	6.48352944548913	6.77977866642589	6.45018827483485	6.5425076585922	6.53832546870118	6.49183474181882	6.5350529682086	6.71638023928648	6.48919308309855	6.85561360683019	6.29578648931346	6.96382291714961	6.54883380098157	6.42626035663167	6.71532324546612	6.68511758330657	6.39199434167408	6.68643817400935	6.57479479630805	6.66707185897511
6.222450546637	6.40355722566896	6.18697524711905	6.5672164107069	6.48033643798685	6.43558652093797	6.5373154302256	6.27585589564555	6.3269776605482	6.42786508637722	6.32925965228642	6.59413878295048	6.53615323141691	6.45982187755083	6.28587481237182	6.45719420165722	6.36986719020699	6.4123092347915	6.54015065414542	6.44853440370149	6.46556556370925	6.70250139413831	6.52686107056003	6.10757951705899	6.27869934505606	6.31359723982138	6.25176483425228	6.18479593456732	6.45449145152142	6.48181825346254	6.41287106709645	6.47831798494137	6.44534688222886	6.4544525311675	6.45057138099221	6.16115276906689	6.25142699066257	5.895899281954	6.22360402101277	6.51547268233472	6.65399350287218	6.27661360203206	6.21526780331607	6.12501582348858	6.32922245277924	6.23673897149817	6.02216851433474	6.11921938735918	6.44172422079905	6.34974821455488
6.45825909279986	6.23035596504357	6.46224598163768	6.43832257943261	5.95328129616879	6.26869572206612	6.36984116098347	6.35043608803947	6.34030000861792	5.89748386031046	6.03809314788994	6.34823562875372	6.12570009088754	6.47755456529811	6.11029352870607	5.97409950982508	6.49451522768743	6.088711793164	5.86719189443932	6.34807806900019	5.46688009413401	6.2784964166294	6.24119725569641	6.01091913710025	6.10797498859164	6.2673546420751	6.30407909477342	6.40431468956167	6.3257844833978	6.31415730017425	6.26583812581998	5.90064150389438	6.30674506543333	6.32772918040897	6.33183882017927	6.29188859237714	5.99430697916612	5.77828294141852	6.364594820417	6.13539485508208	5.77189545467518	6.45458062164095	6.04307454932508	6.09094437318393	6.00471310564059	5.89966346444363	5.89433462463209	6.154769008606	6.09734785791255	6.07639212454113
6.01621173769029	5.93321395460238	6.02540004216704	5.81644541577913	5.59320889748677	5.96135613105421	5.8430352373463	5.76706468448469	6.06070077078474	6.15949562629505	5.72648748304798	5.42518271449555	5.38202233300727	5.50114953889464	5.94060995748513	6.28038184428772	5.51087598830174	5.53152657564808	5.65182316782895	6.16561058938748	5.80088865963205	5.87790631543623	5.98819429310342	6.19856240541892	5.62237215606393	6.23770693332111	5.94157130608911	5.72577575742652	4.83868641687138	5.56887634121119	5.64680853926542	5.95822085819869	5.98334411862974	6.18373638451574	5.33939623489148	5.27143285333825	6.12121005165392	6.03341313872956	5.9878071460041	6.10321092546181	5.96347877970328	5.43762936396451	5.32530075977294	4.8407102679963	6.16623548609523	5.79552108590074	6.21566696877723	6.3121140388485	5.92335886468379	5.78430005009359
6.05992384374468	5.59084641361197	5.29407592729893	5.25466813605023	5.55739220941686	5.49609939161927	5.60926016282257	5.68543622319307	5.67343508549974	5.60144457090831	5.84940883978715	5.34811000492227	5.62530500685481	5.15292272999912	5.77613076263099	5.57967325248156	4.19362589471094	5.43063184365926	5.63199889589938	4.5506456565621	5.58888986964872	5.14731459454591	5.2618177360473	6.05348867469829	6.07763375708374	5.36517267665282	5.4885055265743	4.52771967652744	5.56371813395429	5.11762507796479	5.0167275188775	5.23328695717137	5.46234449779576	4.94448408102921	5.14546674381891	6.09501183659434	5.65780599532754	4.86281314169221	5.44758485809169	5.08298160065946	5.31182758569731	4.47222380978451	5.97944764212889	4.94112830872654	5.99534833590921	5.35589377460137	5.93896356143738	5.12415017474307	5.17433713749444	5.51341315873556
4.37669439996416	5.31273842972171	4.05824733211791	1.95289116833889	5.52196198396033	4.72607965345448	3.49712185239726	4.74760710794249	4.94884783168539	3.67089855536884	5.35880993393834	4.69954224550329	4.88291150756728	3.84696533643504	4.53492327411691	5.60790243830284	2.0620948306436	4.72815295180594	4.49913548390972	5.44132618435791	3.35156721204835	5.53536973487784	5.20695541062231	3.57059722223713	2.78896722297313	3.64672198721713	2.60433760677084	4.68106361432068	4.42549272902041	5.28375300192032	5.47415237470712	5.61659057704186	4.9893041196755	3.34144952502839	5.2253809748647	3.77547428854245	2.55839766774714	5.39427650343915	5.67157808254812	5.60839030713579	3.08678794749429	4.32690125464399	4.05962178005894	5.28265050474413	1.48884160379565	5.0470564511461	5.10095317020936	4.43361745186357	5.08741252043995	3.56686839695023
4.95035017894121	2.41777792991608	3.67009507953443	0.231960631142866	2.95525361831111	3.97689700920459	2.69865890320607	4.59865343551787	0.878306975394935	5.01681344002182	4.44511424166871	4.88209294007675	3.20525813146124	0.393595897881007	4.63088522057868	2.6512093473168	3.2127008643846	3.65509398012902	1.60198441974124	0.43350690479774	2.66122660556496	2.54665087519462	3.96267057532187	3.98815885662919	4.22918746154203	1.58265056321828	1.91504194163423	3.31941004648607	0.66300887028562	2.66305880056578	3.98762628409922	4.07646352158205	3.90788139275972	3.2417117139874	4.07312238764151	3.45605937553331	2.34076354480299	3.4700237493351	3.61978417846278	4.23218972503187	4.2645131068484	3.87857106338297	3.87379170997428	2.95684589991378	0.0395307198498224	4.31021856894181	0.663370947767132	4.23414497884075	3.97574230965332	5.27531410566552
0.0394393188708606	0.600124981840042	2.06743413309248	0.0391562126052773	0.0403162459026854	0.268109966867558	2.67489439141425	0.0397463811206311	1.70412280453487	1.32109216165285	0.361032297544946	0.0400118296867478	2.21443837581504	0.649558111573596	0.0397694555483669	0.166170995008615	1.24960200938696	0.0394419743247348	0.677910128753689	1.16382547475472	0.53707842249589	0.150583147500136	0.039011349786701	0.285196175725801	0.0394561260168882	1.44821807641282	0.0391487163237852	1.25620965201632	4.73327858944512	0.039057436929028	3.6974907108538	1.06849840875071	1.86220572490204	0.32590681064866	0.334505838824974	0.0397507881302074	1.90238528829982	3.26098521745713	0.0402348553877335	1.06040225176085	1.58471815102471	0.0393420516676207	4.30680334180412	0.308204732849072	1.76438411953822	0.926695959064902	3.70034965317409	0.26582644099907	0.26832736468685	0.584232729793509
0.0397453565468786	0.0396772857450908	0.0398978926776489	0.0393689561564708	0.0393776087747092	0.22145649766032	0.0405461310393564	0.0399161759165433	0.357122406700049	0.0400337337824251	0.0400235301687523	1.86877562657565	0.0394243272006211	0.0399764841837406	2.3330608022497	0.0393615055750899	0.996827059987642	0.0394540225918459	0.0398847285952186	0.0397131554348552	1.38095175282053	1.03973847646252	0.0396226178905698	0.0403539840078769	0.207661819662281	0.0403779716369012	0.0390174584181779	0.0394734797643398	0.0393281072400482	0.0401831652016364	0.166711952033955	0.194374668224817	0.0391444288806285	0.0401205479092357	0.0392849355923394	0.0395948118778362	0.0394530459689881	1.7968662900188	0.0397752128432318	2.05649842671803	0.176124068947582	1.26395853658832	0.819023160318567	0.039571997118748	0.242148414340083	0.0403585018784403	0.156471950494367	0.0400888864473987	0.201455445210136	0.0401806379875307
0.0399651227614279	0.0403504105963732	0.0399205524145502	0.039937828133529	0.0405696229725311	0.0393636091677163	0.0405785703150421	0.0404123405221784	0.039151650773454	0.0396968836079072	0.0399196930908623	0.0392093245775252	0.0396281441930374	0.0399285635086517	0.0404124598288945	0.0391057064477139	0.0405858508510091	0.0403851936936207	0.0397992970469265	0.0402408931234357	0.039477518317686	0.0398421489350441	0.0396489941727348	0.0398765342993424	0.0402372364455816	0.0398070232781844	0.0402022142598609	0.0393426102858709	0.0398892549313712	0.0398371435229998	0.0402237124765986	0.0409339505128921	0.0401281431930147	0.0400793243101304	0.0395720024222348	0.0399839920761147	0.0393254931197761	0.0404246152382424	0.038911643477992	0.0390759488453592	0.0392349625980335	0.0398521304337205	0.0395500216234952	0.0392673566562593	0.0401253342379579	0.0398532427763901	0.0394801116791295	0.0407965401289423	0.0395744312545082	0.0392613039782973
0.0400406638933371	0.0398272778177415	0.040623571912711	0.0398757794320309	0.0394334124604523	0.0408764730979054	0.0403792754097468	0.0403771942389298	0.0405516314753425	0.0406383154961168	0.0397748438566083	0.0401088043796016	0.0397403367325169	0.0407005504515271	0.0398482829014684	0.0396908605195974	0.0402406556807642	0.0397867160463388	0.0404656929522944	0.0394146531703197	0.0406113449064141	0.0399119204239327	0.039878923215384	0.0404977203300941	0.0398206988308685	0.0394405552036231	0.0399000990903572	0.0410634763182574	0.0401062156192018	0.0400265492293139	0.0407394752782088	0.0403790648163427	0.0396662982575429	0.0393274332409697	0.0393573271693263	0.0401032557060533	0.040162005045299	0.0397376242258381	0.0404314045487796	0.0396337273076886	0.040194823819976	0.0398360066569927	0.0401034034953234	0.0401017064485927	0.0402526344847223	0.0410619340765318	0.04011592492029	0.0401161430475603	0.0403144499841211	0.0403318140648302
0.0409301641033216	0.0401738949183652	0.0399530058360133	0.0405118709540119	0.0406534120033463	0.0396343111874159	0.0410689069341931	0.0404116404099102	0.0394957313903413	0.0398334898850877	0.0403959062981123	0.0394994390216153	0.0407287354086258	0.0407100633747543	0.0407821733973083	0.0410799651975227	0.0402598938261574	0.0399620451823849	0.0402556133242278	0.0402964170116458	0.0401138635619108	0.0408515363441151	0.040162274935958	0.0395616514392384	0.0409612411762124	0.0409524626756993	0.0400359750517919	0.0402978470146456	0.0410021814550237	0.0403089051231863	0.0409699698152196	0.0409135293112023	0.0402122759979956	0.0402580941307367	0.0409025298284578	0.0403503024604377	0.0397447720557949	0.0396172372351538	0.0402881413124835	0.040587446291726	0.0398765301255769	0.0400863117253129	0.0398196870910914	0.0396699011469414	0.0409243165705127	0.0402604968703179	0.0407930166697963	0.0402965166264668	0.040851740821668	0.040430275097662
0.0411749445448737	0.0401401379633473	0.0400036658402389	0.040516139375634	0.0394463170954678	0.0397248102910505	0.0406447359387878	0.0409079169977596	0.0414124156774099	0.0409948915301629	0.0414037029598702	0.0408198459470521	0.0410134577453344	0.0410088081351323	0.0412383424256334	0.0401914114132837	0.0405667809256428	0.0410267251205611	0.0402034951062986	0.0403843671845941	0.0403802705794375	0.0405809518240933	0.0406858035701066	0.0403917564121832	0.0394885209080066	0.0402269317151794	0.0401822137004172	0.0412228382426681	0.0405539315177695	0.0408900313001494	0.0408108246621231	0.0405197010777217	0.040963895002376	0.0397205562227336	0.0413234903816016	0.0406105963295403	0.0400535582753549	0.0403633161870931	0.0402240189698816	0.0408045516625115	0.0403106168866844	0.0407108528752514	0.0403980048453961	0.0405296359094908	0.040374570467806	0.0405438291296732	0.0413553425676729	0.040799919371526	0.0415342260998896	0.0400916142815627
0.0407596480620453	0.0411800745800692	0.0416199989046394	0.0402838260981642	0.0411303847078898	0.0402298606305802	0.0405846611259016	0.0410160053581737	0.0409449024134193	0.0410133313227225	0.0409892589094163	0.0404333877029095	0.0412208887257836	0.0403656962826008	0.0407302988553569	0.0412620901694041	0.0406384535993883	0.0403839435037603	0.0409474661349289	0.0412467418309682	0.0405916071662215	0.0404215198434712	0.0413432498089613	0.0405472537535303	0.0405537887125502	0.0407540649885977	0.0415457266217575	0.0409399392229936	0.0409674039697896	0.0408312060887227	0.0403280258408839	0.0403223388287748	0.0411330452249136	0.0406880169248484	0.0401845622668877	0.0408660201411157	0.0409685224405621	0.0413727865335667	0.0408625282852206	0.0398903057376748	0.0412715514917707	0.0397402577558139	0.0407097292801616	0.0413062911633936	0.041179848561977	0.0414444277233013	0.0419014187768017	0.0409066498802747	0.0410754667655844	0.0406109258841189
0.0414955529143764	0.0408663661949333	0.0407484163038636	0.0416779144839613	0.040830339829598	0.0410201387492823	0.0412649158942762	0.0410668414985234	0.0418164386210303	0.0404811653883333	0.0417144419322332	0.040358343380657	0.0410207738841361	0.0411854468029073	0.0405354304459834	0.0415327601510934	0.0415513518240147	0.0407322295299161	0.0402987216382487	0.0421168564138619	0.0421358345092367	0.0408883142504575	0.0416617982731529	0.0414453280218659	0.0413956157427668	0.0402604133014862	0.0410541716352895	0.0405917653339034	0.0402476965945408	0.041102915033732	0.0413361177192399	0.0411282904287309	0.041262475221709	0.0412148190804362	0.039921869369132	0.0408400640027554	0.0410937554756348	0.0423106588399125	0.0413770151387647	0.0405039880577465	0.0403661879214944	0.0416154189118449	0.0404172873747882	0.0419568752606551	0.0413799377887777	0.0417801112682632	0.0402454000721733	0.0408854303343354	0.0412852222604568	0.0417569476858656
0.0414009322235551	0.0413624760379964	0.0421838183105022	0.0417542395717533	0.0410159522764318	0.0414586664809609	0.0411376194015697	0.0406423910021183	0.0424812892393298	0.041166788485535	0.0420191747751529	0.0416961489349796	0.0411929019115948	0.0410333971534409	0.0419527780569061	0.041343970264007	0.0411049547548382	0.0417123382164493	0.041515443758269	0.0417088106861078	0.0413004898540326	0.0407799817274227	0.0415679650792897	0.0412101482111016	0.0415183980020911	0.0415097379954503	0.0416069173934957	0.040423569843412	0.0421507308774289	0.0421134593085996	0.0418012297238006	0.0411234958130727	0.0405690963376306	0.0412958533917109	0.0411563437440291	0.0416276171999976	0.041242376882002	0.0412610138423846	0.0414531048394647	0.0408236813933114	0.0423169896672242	0.0414868394300009	0.0410884870515977	0.0413018722687287	0.0423351129099572	0.0411625811067166	0.040665271787377	0.0414455818543087	0.0418585831032654	0.0414685656582569
0.0416293022110654	0.0409946888455288	0.0424229443952203	0.0417640930264313	0.0422612359797834	0.0408095020478226	0.0424486674451108	0.0430109535087538	0.0415591538494087	0.0417801652440189	0.041166489303335	0.0422473195516648	0.0409651740440115	0.0424725270494602	0.0415730524677828	0.042277804273814	0.0410562800373715	0.04090845351907	0.0416619658086153	0.0414774869220245	0.0417801929379673	0.0428681009932696	0.0414645386012741	0.0412677641921915	0.0420760674538254	0.0421440542290248	0.0423588775937101	0.0426214296943788	0.0417968315315147	0.0422136796613934	0.0415300330674847	0.0422403176164768	0.0418418213825361	0.0418438197349682	0.0410493614739765	0.0417281596445861	0.0416029241842684	0.0418952504412914	0.0411965365252275	0.0411173687358188	0.0417389844668249	0.0414462900722381	0.041826286948939	0.041737480338393	0.0422941861368323	0.04128210321637	0.0411495396456016	0.0423437890172602	0.0418026822161235	0.0418139675053451
0.0418911790505407	0.0425182194930581	0.0428238726948679	0.0419245366382407	0.0421224960153242	0.0415853976231158	0.0425344543906308	0.042975653166871	0.0416994757677198	0.0419999503136329	0.0417621819160604	0.0410202948611079	0.0416921166386981	0.0421699681166552	0.0423321421389022	0.0429048335509441	0.0422012211609178	0.0410062361265173	0.0414029157217285	0.0416949775461881	0.0426463764659444	0.0421446459118153	0.0412495437713072	0.0422163339922306	0.0410909977023885	0.0418905853905706	0.0418320546743176	0.0413081252174388	0.0424056108265283	0.0417048805706225	0.0413423642931519	0.0422247824694248	0.0428216614980426	0.0408838199434139	0.0414043417258747	0.0422621441341227	0.0425892559660442	0.0414492823160665	0.0426894483135564	0.0420978990302363	0.0421221798678879	0.0417245387299078	0.0422411167415119	0.0425584814477838	0.0424888365004296	0.0424018728755914	0.0417617245541944	0.0416780268828019	0.0418387996276011	0.0418807812682957
0.042351486111985	0.0424436868656203	0.0426831015634816	0.0426460073690649	0.0418322628786614	0.0423886151462288	0.0429365882909758	0.0433511772805273	0.0419241081066094	0.0424464373888326	0.0418630372542167	0.0436397791648044	0.0430323040191715	0.0424733692142537	0.0431032447217787	0.0432205225553412	0.0419561275510361	0.0424059967055094	0.0418780403438275	0.043184660217103	0.0420820634154531	0.0419635267007302	0.0421364489774776	0.0427093003790567	0.0423458375030335	0.0420095367030909	0.0421719305738276	0.042220744083987	0.0420211298223471	0.0430296201444683	0.0422913349125989	0.0419536321211819	0.0420511248299424	0.0421554065062745	0.0418317307521746	0.0422952760267095	0.0418279755122407	0.041431434591989	0.0427057998524224	0.0426431156174383	0.04197247185052	0.0435092979918268	0.0417731240444695	0.0428857255626625	0.0434889515152644	0.0416719990141111	0.0430732391498466	0.0422712570807002	0.0430362458321614	0.0419334572815368
0.042755145384408	0.0427921523858835	0.0431835751417982	0.0428191589969433	0.0426777814911174	0.0430112159567791	0.0427184557528831	0.0429424541051315	0.0428229406295977	0.0422735457856087	0.0432134438514914	0.0434250350650614	0.0423194487804258	0.0419671043088413	0.0434399262442681	0.0429262388214435	0.0424434304957151	0.0428969006423658	0.0426513706410354	0.0429530158944041	0.0421879830789251	0.0431995309180566	0.0426259412576043	0.0424623827509192	0.0424227084164001	0.042638059081427	0.0432628229320622	0.0421820555685819	0.0431770284989863	0.0425737071241371	0.0425263006505102	0.0423532607285132	0.0432809823757222	0.0421332963782974	0.0431519669757415	0.0425560671502082	0.0414863956548754	0.042649549957122	0.041866981107638	0.0429568531972499	0.0418769217496739	0.043449396494404	0.0429897252525891	0.0424280483361263	0.0433336558170759	0.0424382571048833	0.042309110533685	0.0430881823329381	0.0420518752590823	0.0420870335831637
0.0425029307391481	0.04256006927137	0.0436856065443554	0.0423769329376559	0.0423002046357065	0.0425206524294067	0.0422733236081746	0.0418060549349997	0.0428609046428945	0.0428094685568747	0.0426226043160325	0.0424747125725058	0.0433991137943467	0.0434342111534558	0.0435945728087182	0.0432842892000133	0.0424237049867695	0.0435242750690615	0.0434817258164081	0.0422182186427168	0.0420550553541966	0.0428329595776651	0.0423213318950855	0.0433204252657097	0.0431848156145199	0.04213102104796	0.0424197106271149	0.0426765194580706	0.042868687983838	0.0425884371953367	0.0433979667291496	0.0428271261391097	0.0431758651585736	0.0424745859463055	0.0428307928675007	0.0427328738427413	0.0439226265713867	0.0424388276993798	0.0425579453866744	0.0424947857900729	0.0432126228896602	0.0426646842674137	0.0432797978771509	0.0435762102577255	0.0427940481559021	0.0429707933801493	0.0437262437611358	0.0432392485958087	0.0430922796493938	0.0426765372737692
0.0424972811108098	0.0439057008836534	0.0434567361344614	0.0431351628288599	0.0444324350228182	0.0423397556459419	0.043706401322842	0.0436542305716992	0.0434835969033857	0.0429445112699299	0.0433782037221466	0.0429157768000193	0.0440248745725042	0.043120841903785	0.0430608941987366	0.0430006907125701	0.0433244233936353	0.0428857199149534	0.0435979142439895	0.043446680620681	0.0426839229000721	0.0437982585809497	0.0434621033815873	0.0436872474225477	0.0440689528746152	0.0432466723975782	0.0434385382537556	0.0423870130643757	0.0428423831501862	0.0425582453367114	0.0428804063178829	0.0429609672924089	0.0435711037704853	0.0439961161045736	0.0434493700855808	0.0433445029458528	0.0426703121224098	0.0430188629865932	0.0434923563908072	0.0432040897236594	0.0430104498924562	0.0435089688823391	0.0439347706746357	0.0432729695010364	0.0423297047494514	0.0432664007911377	0.0431914081428486	0.0427176870806699	0.0430906067709743	0.043272355346295
0.0428352670652753	0.0435950989902152	0.0435916868694143	0.0435087045782481	0.043707379545278	0.0444455763853873	0.0435547046671918	0.0434352839455586	0.0440124275940268	0.0436846129963097	0.044077667397555	0.0435257049086742	0.0438215342707634	0.0435912167599566	0.0439009950804937	0.044042442734883	0.043426393006732	0.0446075958363804	0.0438253151112822	0.0428160314685608	0.0440919833111321	0.0430121830563184	0.0439973768719149	0.0442983170033723	0.0437718807484861	0.0434090646264876	0.043105350556036	0.0446468656537663	0.0443214868502706	0.0437198767708104	0.0437069850540365	0.0439130218023489	0.0443787770209123	0.0438635599639159	0.043672802891512	0.0429523874693994	0.0439534659511879	0.0432235024759693	0.0428659751415677	0.043334732145413	0.0446464423378832	0.0442951421068213	0.0431887732847122	0.0437583356706815	0.0436520441985512	0.0440535285505578	0.0438107674856558	0.0436620016566857	0.0439182410961395	0.0432797079694228
0.0443148516415986	0.0434811141054937	0.0441191551030469	0.0445011913388741	0.0448072541580437	0.0429438501694409	0.0440774051407437	0.0442838758481715	0.0436045609479561	0.0440706578910585	0.0439438350241987	0.0430453927524969	0.0443042427312508	0.0433693446573395	0.0441088349651825	0.0438795640218972	0.044583281805928	0.0443224082493444	0.0441736077954433	0.0437168016450806	0.0436560371341808	0.0439030603477396	0.0447880650496739	0.0442885218580603	0.0438865596949975	0.0428158167685197	0.0435436789344483	0.0443760683097971	0.0446872205045494	0.0438211458283896	0.0435907395236553	0.0441654862294213	0.043963826993864	0.0451163397436347	0.0447485793844341	0.0436120473966786	0.044000626594607	0.0441012367887734	0.0442789265946314	0.0440031252046178	0.0440285011995726	0.0433403956025617	0.0449723977996064	0.0439705249380506	0.0441179670753661	0.0436607049148571	0.0439887971676137	0.0434088253132661	0.0438128329105016	0.0444328514525323
0.0435902390437197	0.0446045105544044	0.0437387788106156	0.0444417659194138	0.0450288569676753	0.0439394944760766	0.044472123960676	0.0453899308597267	0.0441113587496553	0.0438355659445571	0.0443233888083693	0.045186025632118	0.0453505249721586	0.0440929613751611	0.0440277982731326	0.0447212289262239	0.0446990898074446	0.0433902582121949	0.0432878532509666	0.0441422054313606	0.0444661598903402	0.0444257780668681	0.0435872877234126	0.0442223603934077	0.0445326784060122	0.0443134696394467	0.0451028624006035	0.0450493659373883	0.0442568695431864	0.0442151105811835	0.0450363888108335	0.0441322471995735	0.0438659469145365	0.0440745322909836	0.0449582221929073	0.0443268448833771	0.0449620232757595	0.0439219555525661	0.0437374537941888	0.0434045969066231	0.0435627768168785	0.0440374943514658	0.0449835365243455	0.0448234317572232	0.0453728846459225	0.0439939893914445	0.0437538836951223	0.0445793781704113	0.0447240454786152	0.0447314140911758
0.0451581568927218	0.0449750453623218	0.0449894672567844	0.0448449509078591	0.0443596562400572	0.0443733735564839	0.0442192153179567	0.0453545350174241	0.0439921921510712	0.0443788534363523	0.0453677202624679	0.0442755780975947	0.0440704250639031	0.0444798912507747	0.0452779267026119	0.0460613330167647	0.0444248863495721	0.0443726539099532	0.0445672371585373	0.0446801044819522	0.0452204874828231	0.0454547630645294	0.0440989992345848	0.0442535669889104	0.044712961688541	0.043985271708219	0.0441415342803728	0.0438134607182509	0.044658308089249	0.0447123970499814	0.0449928833595941	0.0443137656933156	0.0442027673169362	0.0451638505802128	0.0443518970813226	0.0452551278730771	0.0445586788353226	0.0453893608120007	0.0434568017940129	0.0444285035767781	0.0437450120679737	0.0439798250440835	0.0443722993805018	0.0449156187151441	0.0451960839871779	0.0453212115927016	0.0447361613577642	0.0447671080819815	0.0449127855642727	0.0446334137058226
0.0445108404485761	0.0441062105346554	0.0446073094418656	0.0454967126535394	0.0455481221562622	0.0453431781480681	0.0442653294403795	0.0456260250448537	0.0462310419934218	0.0444611232533531	0.045356483752521	0.0450337668742283	0.0448161966992459	0.0450850734688321	0.0447285511301071	0.0448280068571668	0.0455640438717653	0.0452931472688722	0.0451737431935957	0.0448561962104947	0.0451522960778323	0.0447352075194781	0.0451142210649807	0.0445901709910259	0.0462398812997623	0.0457651479121526	0.0458348928352313	0.0446764511213385	0.0441314220086981	0.0441733422119137	0.0455240102585309	0.0455168773728459	0.0444073462191585	0.0457809539923314	0.0439221427423307	0.0440967584457926	0.0441401942199431	0.0446760604376311	0.0453964388292051	0.0443197673932233	0.0460270420196859	0.0447156996011401	0.044950242125472	0.0451201517067445	0.045428197983854	0.0451159696365762	0.0453546592933973	0.0447681891898004	0.0447894359399848	0.0441763529648207
0.0457296107708794	0.045283699681534	0.044873842075365	0.0447437299177332	0.0449824885863719	0.0463229966453947	0.0457462253510545	0.0447579491938765	0.0455890980874224	0.0455365284718717	0.0448806236687588	0.0449871627026796	0.0451382360763252	0.0448992061833188	0.0442827896334143	0.0445988560386076	0.0449042356613374	0.045271599058457	0.0443768000269704	0.0456793785109206	0.0450764032314658	0.0453463368763859	0.0456357153307209	0.04508119423828	0.0445939241202084	0.0450971965792418	0.0464088357999147	0.0462349241289817	0.0448820615655567	0.0459965502234434	0.0451786313659911	0.0445953884028243	0.0452005084047231	0.045813054361171	0.0456628145684208	0.0455899135682487	0.0458817959838484	0.044760279264142	0.0451850751997756	0.044704448011793	0.0445722327278167	0.0443851162543414	0.0451948673046319	0.0458139873208858	0.0458750295995657	0.0447819906852557	0.0465058158179418	0.0454346563874034	0.0457555519755654	0.0460153267200858
0.0459417518547531	0.0456040666008621	0.0455654133515837	0.0454518265733293	0.0467873295656692	0.0469714641604092	0.045687368607278	0.0455488493221079	0.0449049002688664	0.0455355766454868	0.0451947135350956	0.0454456567097744	0.0458794922001364	0.0458412805081889	0.046932595131392	0.0462239958161923	0.0453892417995266	0.0457329483790851	0.0459822896476368	0.0456118139001915	0.0465910379334205	0.0462131719642184	0.0451567367545944	0.0454526576576805	0.0457453519511326	0.045363101795005	0.0453959600253614	0.0451162957708476	0.045279565180585	0.0449919620306069	0.0463858727160519	0.0446366325997463	0.0451345103493218	0.0466449541056501	0.0449111480199213	0.0454285381811836	0.0452664435562594	0.044971100149731	0.0459746879882833	0.0464849715517019	0.0458044119895663	0.0451814507632655	0.0463465763355674	0.0450851838426768	0.0456189217688375	0.0459612900828311	0.0450189095624476	0.0454698188183864	0.0465191228533503	0.0464700875925661
0.0461940870162303	0.0469914032883675	0.0468167016980636	0.0458303599330589	0.0451942486745805	0.0463494217750662	0.0455431142590779	0.0461487361494126	0.0463234649430238	0.0463748822864518	0.0463336158175032	0.0458344770728675	0.0470652026564648	0.0468101466214845	0.0467825839843011	0.0473563390898954	0.045493927741438	0.0461060604863999	0.0449737789168261	0.0462145566833138	0.0459524161979641	0.0460466530592162	0.0467807310836859	0.0467323031026773	0.046834277844069	0.0451809480257741	0.0472600416957006	0.0455806327500922	0.0456521379018002	0.0474276054412441	0.0457116842294746	0.0465404847197434	0.0455311578201773	0.0463036440393226	0.046387989756941	0.0456590414789584	0.0460980201733101	0.0459440044730691	0.0453269505241369	0.0461341758955199	0.0460256299059069	0.0450718553340533	0.0468332749044637	0.0459239705422114	0.0461630319230309	0.0472529927209227	0.0456070381732559	0.04519283484946	0.0453349430175784	0.045542302110369
0.0469430184519096	0.0456865894636539	0.0470995540736895	0.0469854135349567	0.046265223107164	0.0469990276793867	0.0465726318247851	0.0464265272308027	0.0460958863366193	0.0468617048461271	0.046788294634723	0.0461676994333468	0.0460969178938073	0.0460616693476063	0.0462398311196047	0.0454493961561279	0.0470035529168345	0.0461087211894904	0.0456255201161695	0.0463231852561416	0.046198130091168	0.0471544627461038	0.0468543316359896	0.0468202196502391	0.0464285319412497	0.0473349333670548	0.0472571793517874	0.0460873169555986	0.0467736539208645	0.0463920837849726	0.0459971102002008	0.0465794177343708	0.0478495015684728	0.0472095304789836	0.0470048063983463	0.0468931125852258	0.0465746383548489	0.0466032074634073	0.0461928892588088	0.0474150302177391	0.0456225076526608	0.0458493844321967	0.0459730568522849	0.0473037391869009	0.0458110582714544	0.0466430893426638	0.0461433451145818	0.0464542395117111	0.0468825227964602	0.0469052622292845
0.0462014853210273	0.0466631092690485	0.0469285974656295	0.0467373465813982	0.0466421140128784	0.0458643415175985	0.0461949076411999	0.0471125749806672	0.0474082677611197	0.047289097367403	0.0454535436468097	0.0470671305641576	0.0468041074162272	0.0471710238592579	0.0473424449386404	0.0465365767555453	0.0458264487248222	0.0475028942334618	0.0471082011979679	0.0472887567490343	0.0461922097366566	0.0463706618238444	0.0467199441188938	0.0468138653683695	0.0463054392048527	0.047175252280342	0.0463393241176887	0.0456729898620951	0.0461716411377185	0.0463455615040499	0.0469663670523071	0.0459825704193229	0.0473681775975825	0.0468808247671577	0.0469007151449423	0.0471580456986617	0.0473095301624658	0.0467593382765042	0.0466462277847437	0.04772126577774	0.0466746767856332	0.0463991842485973	0.0472148948214521	0.0464939281783266	0.0472903231968025	0.0480836868087298	0.0471474299539767	0.0466296806877887	0.0461960757557193	0.0473309598292526
0.0481387010818868	0.0460222239531429	0.0469351390088587	0.047082766544844	0.0464724596650341	0.0465317946341871	0.0466872023631451	0.04841646319322	0.0477058681661095	0.0466560512851904	0.0470068523061283	0.0472393160059954	0.0468571117609848	0.0477509029879707	0.046332993339728	0.046588348267314	0.0483565822852599	0.0479825368074162	0.0475300282092376	0.0484050283022661	0.0465794387291147	0.0465784566367809	0.0460779339930332	0.0480803001035867	0.0468631827843744	0.0475639534686225	0.0467474445924971	0.0466959631956393	0.04726070639309	0.0464073070902596	0.0463694891623346	0.0473450811295276	0.0460785758140069	0.0485101173071731	0.0467643423524099	0.0462736948454982	0.0472736427898805	0.0464419528727293	0.0478479820196634	0.047002664841528	0.0473513711560449	0.0463260291276034	0.0457184732663339	0.047282837274074	0.0481925650785378	0.0482056350988455	0.046375583685434	0.0471015964518667	0.0468693923624771	0.0468190525382135
0.0480751908114222	0.0478142688118671	0.0480586272819048	0.0476548814317827	0.0470729065624255	0.0479350186706553	0.0466587285878401	0.0480930155434309	0.0470523179000499	0.0467322832702656	0.0482957832475263	0.0462386441792631	0.047906412464877	0.0472590021797665	0.0472313974100174	0.0477348068399752	0.0466793959225196	0.047354133267613	0.0474632281767353	0.0483244350582148	0.0479156892838101	0.0473434327802946	0.0482111203355324	0.0476782467558944	0.0476046624887724	0.0479109724203067	0.0477669419721417	0.0476796767827092	0.047189778605979	0.0469220864014358	0.0475783482306495	0.0469951739983941	0.0472637757776505	0.0471927242136767	0.0478549576865961	0.0474290947437911	0.0472046741732789	0.0470486698709935	0.0464161219994528	0.0485091825827009	0.0469885429287389	0.0470734666196771	0.0480035017325519	0.0471426821597656	0.0465327675598084	0.0483227731448341	0.0462222120037203	0.0467496253334172	0.0481883034635669	0.0477454920472684
