# Supplementary material for: The Neural and Computational Architecture of Feedback Dynamics in Mouse Cortex during Stimulus Report
Source: eNeuro. 2024 Sep 24;11(9):ENEURO.0191-24.2024. doi: 10.1523/ENEURO.0191-24.2024 (PMC11444237; doi:10.1523/ENEURO.0191-24.2024)
Supplement: Extended Data 1 — The file code.zip includes all code used to generate the figures and perform the analyses presented in this manuscript. The folder "./ephys analysis/" contains code and instructions concerning experimental data and Figure 1. The files "Figure2CDE.m", "Figure3AB.m" and "Figure3C.m" simulate the model in the nominal setup, and generate the corresponding figures. The file "Morphing.m" allows changing the connectivity strengths with respect to the nominal setup, and plotting the resulting trajectories. The folder "./Figure4/" contains instructions, code and data concerning Figure 4. Download Extended Data 1, ZIP file. [file eneuro-11-ENEURO.0191-24.2024-s003.zip › code/Figure4/globalfeedback/v1Int_a0.175.dat]

0.304419017383926	0.307740427631529	0.306782007261368	0.304645944243011	0.306229661805019	0.30299769856406	0.305463413888981	0.307112173383891	0.306521592899923	0.308490300420621	0.307497149329645	0.302999797873043	0.306178930113481	0.300873910738421	0.308341426705908	0.30520645617448	0.305021586581108	0.305686879651589	0.30336991100498	0.302710555079993	0.3047599584479	0.308225472933927	0.303465714434568	0.3052504956654	0.30613009732519	0.300923491171506	0.305695541688986	0.305580149333221	0.304859016868488	0.304444732352139	0.306037020982348	0.305779848224784	0.304878240515648	0.308214102921088	0.305491953660684	0.303553676798303	0.304895259033269	0.305267962648476	0.305800236460279	0.302273608781258	0.30508462388257	0.30577927174179	0.307473965183542	0.306182315624402	0.302062969414932	0.308572558965387	0.307181405723344	0.3061947166256	0.301939383100767	0.30597275498254
0.317919320237345	0.311564920232242	0.316591318809376	0.312056442109718	0.313703654081559	0.312513062074903	0.315851512278243	0.311890929863596	0.311553973113907	0.314195502411615	0.311884656823201	0.313105007389348	0.316414150320314	0.316698881713131	0.312083147237594	0.315221128016979	0.312825075881641	0.313452070393242	0.312220792623244	0.312946738354523	0.312161330753009	0.314823406863496	0.312907513317587	0.314473059420047	0.313023428493923	0.312775020770943	0.316158172469234	0.311880666509638	0.310559648697571	0.311385060974213	0.317819044820883	0.310271466561921	0.31293547118986	0.315606478213704	0.31320798003523	0.315321670347673	0.312460791548519	0.310657021071215	0.316936483791299	0.310153168914729	0.317267609065896	0.310984691958295	0.311741774167993	0.312460329192968	0.309755910225302	0.310393707605135	0.313517786920295	0.314089408815299	0.313042675325616	0.310962808354018
0.327742254278659	0.319821980185103	0.321048998924633	0.326587987729244	0.321244734927111	0.325833089917745	0.322261852717093	0.326694610006359	0.322118995195583	0.319890680593422	0.327068553953113	0.327237817866927	0.325447146325236	0.327432266677511	0.324763830423204	0.327537612482311	0.323161299289195	0.326602136124786	0.324877186540642	0.325079654909958	0.318971916108937	0.324342002510752	0.322518993126747	0.321118396498557	0.324988603457751	0.326754467600307	0.323958279975723	0.32814585978976	0.326191860643805	0.325749350287375	0.32644959850375	0.328618609177121	0.323434702288792	0.320655182334365	0.325603954051256	0.319561475615026	0.32515658886229	0.326779966225352	0.326365936830583	0.326529446148204	0.326470974597992	0.324606621417767	0.327025529251518	0.326652642200502	0.321571417145736	0.326498902848146	0.323914175009672	0.323275416428208	0.322969778209631	0.323275252052342
0.332774826556479	0.337938122740399	0.336565803154484	0.334448616574461	0.333751469945255	0.339264974502789	0.331331079800861	0.336211874948379	0.337220067532295	0.33639764592254	0.336250488862458	0.336005712333347	0.336072658003313	0.34102082205341	0.342222782829682	0.336292471655658	0.336393928542873	0.338344776653542	0.332945922915685	0.331166510916464	0.337918109017689	0.336483048294008	0.336104262321723	0.336216163962273	0.333570882066166	0.336361104559476	0.332653448631988	0.334167430544207	0.333650333923709	0.338741979378367	0.336960162053344	0.331054406535971	0.337854522038555	0.333830145781231	0.333771956125996	0.337618167989646	0.33242162303926	0.334118810222351	0.335464138130539	0.331198480841297	0.330993357698275	0.337521375205859	0.335146242877283	0.333268969795097	0.336532609840435	0.337244440377149	0.334690499198401	0.335814177994568	0.33757198034023	0.335350451216779
0.345395817453822	0.347424707123046	0.349092528810497	0.34966545084223	0.344137335988492	0.347513041847591	0.350187140522674	0.350148727738364	0.351818192376944	0.348735205012532	0.347929416772174	0.350034218991101	0.350406093842267	0.343487069199715	0.353026252230159	0.347071670520585	0.347201520244885	0.345329501576472	0.348596671401074	0.353598879169452	0.346668855800233	0.348446788687176	0.353698571430437	0.348052241464308	0.34906456776895	0.349718705948253	0.351239628428442	0.346006233697332	0.354549533020771	0.343772830770841	0.34916980304599	0.347927694647666	0.349674880600401	0.347377675353878	0.348211703993567	0.344469384573831	0.344575443186452	0.347451437757589	0.354204126733053	0.343897993224225	0.350190751159775	0.34689302000512	0.34789598725704	0.350969325551726	0.348589989349911	0.345807399470991	0.348035276000663	0.343382158207871	0.344034602482276	0.350900253834018
0.361890606734608	0.363868225539788	0.358974143669522	0.361439073179183	0.364674120814693	0.362614213032264	0.365501771889958	0.369193192199934	0.363527755176919	0.368549729608647	0.364539811742804	0.357000145026971	0.362183017334934	0.360370253471301	0.359639982328236	0.367267616203871	0.367191618012905	0.366296947227821	0.366761189834099	0.357319907333699	0.362409619714722	0.360326268223028	0.359465267984169	0.366852891970601	0.365319884987419	0.364107528530273	0.362645358177706	0.358410664659028	0.369346201285578	0.365558078771025	0.369053783706389	0.36349606281203	0.356832211794861	0.366443265582497	0.365341459977967	0.365711021667106	0.362002040880281	0.367680785923191	0.361674390103644	0.360312564796881	0.365152769076968	0.363161781356337	0.367628714539188	0.364071941350552	0.368094815746014	0.363240709949526	0.361554603800026	0.356952149125455	0.364781209416726	0.35914846154493
0.381977071554891	0.374069649553022	0.376051786251444	0.375693727677489	0.375910776967798	0.376223425070994	0.384471995298824	0.380373660728649	0.388365885128166	0.379356622403936	0.379435718742342	0.384417995504012	0.38880208927481	0.384351513079494	0.378617123117109	0.383196045355517	0.375722026604621	0.383476541788956	0.387083896353985	0.383558090537766	0.37821594934942	0.380156797846833	0.386924876287494	0.376628009596618	0.378780380151715	0.380865190711177	0.378123959231834	0.375879905877879	0.380265141709921	0.378639788528429	0.380576956982585	0.377371215818029	0.380711027348021	0.380383729769217	0.381759263343262	0.378317824312794	0.375496146278253	0.383957864706181	0.383460669703788	0.378075950669025	0.376801731133499	0.383802221721531	0.378334718405995	0.380424611219765	0.376823048232753	0.384669291467329	0.378013776230798	0.375616226250818	0.379472304900587	0.374011289151262
0.396578887145984	0.398481813235952	0.396704804586576	0.393622389563517	0.395569179824116	0.395970244314462	0.402652518111952	0.397943625192662	0.396556345880603	0.395792141459488	0.397257359562755	0.397961476990546	0.393646221847377	0.393429273196743	0.398755021004697	0.397272390653231	0.395168363301846	0.399238287091299	0.40215752005285	0.401688448038705	0.393626305388322	0.404484891517443	0.397912358322948	0.399870626369236	0.398067092291969	0.400725586046782	0.400027911466719	0.396297078533455	0.391626898674998	0.403022024985639	0.405759644360973	0.394450463096385	0.397233895922242	0.401689850670456	0.393188417349944	0.402163544144955	0.398654694948692	0.401753884461924	0.398468388501968	0.398550642877022	0.394906243131002	0.407178748946191	0.395897140614774	0.405799221028389	0.405404954793478	0.401013302944251	0.403219455314362	0.395257686728419	0.400442318794811	0.390704646977257
0.421882185862575	0.427213571524097	0.426186848786253	0.424635503039446	0.413086453813977	0.428895958440943	0.41178216122856	0.411878973000877	0.41895644037705	0.418084640155472	0.424997881961217	0.415106377407846	0.4281388000132	0.418747219993674	0.417991109120778	0.420622495182463	0.423228841337272	0.430187497992543	0.416249413710985	0.422744647622962	0.415526254036377	0.421441056687891	0.41345832602857	0.424326611293557	0.427938884910841	0.425897987428951	0.416303520528158	0.417195249187144	0.414788218739957	0.423105805924289	0.421063506935652	0.411319331706291	0.417082210239216	0.417112743943027	0.415795008808973	0.415440685262085	0.426787833475106	0.426808268736227	0.420761681743635	0.426290270250488	0.428082173547446	0.414471001781784	0.418302690615691	0.41691493265649	0.414597418874691	0.42613371542848	0.424895318058897	0.418790479257461	0.41869852075751	0.420679186049007
0.44811576121919	0.441180375003613	0.448570081955315	0.441226375665558	0.454243245766798	0.434787433341064	0.445933682660292	0.449739305472516	0.442985688897714	0.441133650128574	0.439076211736834	0.445800236987918	0.439940785869731	0.444937098968642	0.443272721955698	0.444137911902166	0.450027624210292	0.44209615920403	0.449604087044187	0.449121132253368	0.440612989168359	0.446333063133111	0.441815144993764	0.448741004738333	0.445734933198227	0.436711879345337	0.454792827839831	0.447359869345622	0.436877417152125	0.450616640563275	0.45246815768595	0.436643141697896	0.448392390703511	0.43898285844429	0.436055006305968	0.457218704546552	0.452513955118622	0.444237851943419	0.441729700090271	0.441528838848639	0.450011861825164	0.442475794181244	0.437322482382133	0.443093040182187	0.444805710180878	0.450161529007905	0.445880217210161	0.443468501820583	0.434651874302686	0.441393912168335
0.469390635643977	0.476413468671837	0.460434064475183	0.47097672164814	0.46576788556915	0.473205066870372	0.462244554894035	0.466830380843077	0.473190470956004	0.461204733397104	0.474017014990778	0.466980414163903	0.46116329448883	0.470061443395231	0.472772091851206	0.479633687764014	0.470147195153369	0.465458149055114	0.465453349732094	0.471927481278437	0.479583136979303	0.476560873312614	0.461688346375191	0.47085862455793	0.475689490859034	0.474185032169662	0.476675679106214	0.472064068302956	0.476817399738067	0.480131530019962	0.464916262677681	0.46585960230479	0.478428679616021	0.468513705634981	0.469152612921627	0.476620608387005	0.476953742390189	0.47718635230884	0.478605444833337	0.462429517519033	0.460843730455955	0.464163590810965	0.477199862107242	0.462393626609231	0.480113637421661	0.464192503261103	0.474887891076274	0.482535067839634	0.470791538737012	0.466687935948411
0.499374108284425	0.495995993657256	0.509949266749878	0.497799157359913	0.499639158335786	0.513296483250999	0.494866846455442	0.498941369702614	0.500263216422132	0.513818946180964	0.496576568208997	0.513780822102823	0.497844811345217	0.495596147246086	0.498224931664814	0.50531177495219	0.503228085417444	0.516598334378198	0.50848833275756	0.508058316742769	0.494629895653772	0.495827659341423	0.502903030258286	0.50257201240845	0.500097582738808	0.509427620024116	0.496480895438192	0.513450804888026	0.5007269907055	0.504717763871155	0.4971692675696	0.500714977153866	0.503972012750897	0.510492063564813	0.516488554043575	0.497686329575398	0.489837743226969	0.494113954445025	0.500570924198251	0.505873661054771	0.509403157195852	0.498689757706977	0.494755211452393	0.502170366138037	0.489862870904938	0.500508891695119	0.492837676369511	0.49464309063515	0.511387543491299	0.505965046260895
0.553452592441374	0.529097843306556	0.529064330372744	0.544778991969359	0.535092811787079	0.529152091291431	0.539488042783437	0.550707964145658	0.533080710195826	0.528960583805601	0.550223502298159	0.548331614722908	0.544222384693352	0.540834965315277	0.544313952096803	0.553051193366167	0.529618249007407	0.551325536135687	0.534049355609232	0.529806418388689	0.545620470224836	0.545580286268486	0.542144127493653	0.522179782861505	0.54501895479227	0.524860701657349	0.545730669212828	0.534138314902922	0.546641134624701	0.540830172451421	0.533705391416264	0.531268997502641	0.542257698967166	0.539556947561154	0.544856573773533	0.531340432201493	0.53387306230866	0.533530880840088	0.542272576508036	0.544451564711449	0.54592978582134	0.535239159727684	0.523604835841003	0.54203144624479	0.547266173597004	0.534532327062001	0.547782081257774	0.537969745151871	0.548955622133147	0.543457880843329
0.577926022524062	0.576767829150944	0.579455581746543	0.572533528718007	0.564722063875975	0.586056891610487	0.581317344688703	0.595351850848396	0.587951489458969	0.572768510431439	0.56548836484585	0.571659882988079	0.577186947758567	0.571132277068087	0.578711448518421	0.568922016560068	0.578437790772705	0.574729568863728	0.587630451801087	0.581260766485042	0.573147441287046	0.580317331503873	0.581218024019995	0.576194729727879	0.574231318685468	0.576300786567591	0.570131389942843	0.569353901998845	0.56527663750832	0.573927011423402	0.582678640580515	0.580110748177865	0.564643001734859	0.594477571981005	0.57708027110145	0.582347815425591	0.574358033078871	0.562673830109003	0.580610458971054	0.581353365396501	0.587795524805921	0.576405712152689	0.586514191997191	0.563730371427602	0.593227721217116	0.575420159965626	0.592009036168172	0.570592325557059	0.571306794321767	0.568530136674717
0.62369906227191	0.640389042316337	0.615641626116428	0.617222101961156	0.627508896927303	0.609637759302912	0.627425335993825	0.62686970836345	0.629171131276649	0.635400661639735	0.610178072221135	0.618260215060526	0.627475572429363	0.628109309790508	0.628751467791142	0.616268560952363	0.632622473441427	0.623666168699404	0.639448740526756	0.614175056172082	0.620510761292468	0.633968045135251	0.62552967662968	0.611119512968935	0.62590999142875	0.623585821637361	0.610889903180348	0.63149893285571	0.621470919874397	0.630460473111051	0.624693841869873	0.609079119838812	0.631900384039206	0.62247368174193	0.621108959146646	0.620443122230205	0.621483234543861	0.619123778112732	0.609198361737671	0.618647481521535	0.610746790955376	0.624824646999235	0.618145269161401	0.634021693410932	0.613573163864167	0.625416393418158	0.625700437771454	0.634020374743946	0.626829955934888	0.622757515970609
0.659646047763972	0.675790302540228	0.662804696993998	0.67094521615713	0.672845133333428	0.681406548491693	0.676213867984553	0.663202123002947	0.665647135855756	0.668926359987142	0.670884193068558	0.664118206627535	0.679965968747767	0.675976035116269	0.664555282117634	0.674428056200227	0.684925078701218	0.666822422499221	0.670601008334454	0.666296724096277	0.680948580754192	0.682626769975596	0.690880239616571	0.658483116394783	0.685452630633955	0.668578000236478	0.67134048816126	0.677272583575033	0.676048540816521	0.656531933594454	0.674433285167613	0.674380078356424	0.661568679963641	0.656060381082259	0.665730982418616	0.667225326146322	0.68636787030628	0.67672267291281	0.667835328079941	0.675582925812784	0.663213450748984	0.666324257529855	0.686084458445233	0.651211836500588	0.668821319793224	0.691325494708139	0.672661895035085	0.658236564073891	0.683265344685003	0.678557229678453
0.734989640226029	0.737693354885208	0.742370606921953	0.725943672961603	0.727713875434702	0.721045076160374	0.731404624114511	0.72723834773633	0.722579000114487	0.731028725708378	0.72806689905787	0.733878989371768	0.729652357566247	0.746431363431791	0.744875945678782	0.734540791434545	0.752957546442729	0.712096099522197	0.718881853732432	0.723181141142901	0.736814761619218	0.721919693143028	0.725626456541371	0.716516352930022	0.72259445136605	0.734273713975221	0.722245946020344	0.727754235153221	0.743264090899394	0.714478113466799	0.721071896611799	0.726130254982508	0.755192669512686	0.723063091104023	0.726011148227107	0.731099561844461	0.742205456585509	0.748123133990141	0.748223013782282	0.718409822429621	0.71178625761241	0.727007948726058	0.746575133323534	0.73540491062612	0.715344335922024	0.738354834852526	0.728908786522055	0.748590375663161	0.740517285888909	0.739542863678146
0.782168126083425	0.77584356321389	0.808276660140257	0.809234928485883	0.772228517137191	0.82497785721755	0.795917394756529	0.789499193040227	0.807217344594835	0.794523223063018	0.79521292597754	0.795340406571805	0.822975964543857	0.784179922542108	0.787126801148762	0.797271022881418	0.803700936510523	0.812163429468142	0.791807998753808	0.796715372106453	0.791965705080166	0.81545870272796	0.779563679466225	0.776353119202623	0.798079661647288	0.772558839228285	0.807518288599462	0.794988888340521	0.797767526037518	0.775676292754431	0.793389215750924	0.795087894737826	0.80967759403499	0.813778118618737	0.797746662969335	0.791715108956811	0.80562675309476	0.776789484899606	0.826153456295998	0.795921610633703	0.801506181396281	0.792374808748688	0.786602257187	0.822533238430337	0.81355830421465	0.787491849749989	0.77545984129961	0.807490330792223	0.795446889523642	0.81355756333397
0.869959692912081	0.859532916472928	0.859289473288326	0.873533654518108	0.855742030392838	0.836368725787738	0.846262095815881	0.875009857009195	0.875248489431273	0.851841115418712	0.885194459517287	0.851192717642614	0.871694967137693	0.875144307765448	0.873596521505854	0.854945616110261	0.875836678805755	0.89516820488224	0.851294834514711	0.882337707676827	0.856885779932318	0.880300095008055	0.865571410814678	0.869045179772211	0.881082658605155	0.891693071760128	0.846730278936543	0.856959728161738	0.846159112947999	0.858719828108829	0.88436141910836	0.885433249498839	0.851711936743573	0.857519926774717	0.893929337276683	0.885215189006912	0.888733360900227	0.877923327279697	0.851892584011207	0.873189275126139	0.896149115874112	0.869301708590308	0.869255365219489	0.862818167590522	0.893323933676022	0.863697251761199	0.857852933648707	0.856240434935791	0.858904216331881	0.87891556888353
0.961759088393022	0.939444932916265	0.958340831113065	0.962555993880893	0.925992682282804	0.942637126371727	0.966491216477877	0.921888204795514	0.967671309848914	0.935311410593899	0.924210557499986	0.968799888433157	0.964118944660636	0.975214544516186	0.946858485579128	0.957347807718756	0.930248763417098	0.945178489843332	0.942833082297916	0.973164457100288	0.939804580607561	0.956686685009774	0.955125664740687	0.971167453461587	0.964695940328974	0.966177418988137	0.92608800120073	0.95049013022187	0.941561555374688	0.961522764854539	0.935158069894661	0.954602111943573	0.92797835075814	0.973177915342893	0.962856484849196	0.964995347945991	0.926457601957463	0.97756338564491	0.949451524399412	0.953274886279083	0.928176840297158	0.966827233956122	0.952308030386691	0.962231527402551	0.966896372029627	0.964033034580841	0.949227300241733	0.952526857669339	0.977702737385457	0.93463044044388
1.04322018471795	1.05416290327808	1.05394215066743	1.02763648051822	1.02073174979291	1.02462984315336	1.04809952441739	1.07288263145505	1.04074794759147	1.05799987577349	1.05377895935949	1.01985466299047	1.06698270137429	1.04591928082843	1.03798752157473	1.06206623481895	1.05560913921699	1.0706256415771	1.07443934360224	1.09093027176396	1.04461815732942	1.05229900049831	1.05484641636259	1.04202074952268	1.0452804342525	1.05303644227762	1.03989570568949	1.0488481034077	1.06500095708803	1.03710251581794	1.05336214022995	1.02615669008411	1.03731826823297	1.00670076391705	1.0347838599707	1.08357692936395	1.02455215243758	1.03638400631949	1.01542284929891	1.06007507889923	1.02649213215489	1.06096503358281	1.04060385028071	1.01478697572779	1.03244029646137	1.02594239141514	1.04813226536106	1.0279169110299	1.03564579041709	1.06058588130947
1.14255784959411	1.12119688687801	1.16677474737346	1.14449907252357	1.15476133993545	1.15771559213579	1.14113098005699	1.13870158751441	1.11868801349319	1.14187949468365	1.1848779920285	1.18108871106853	1.12745606795437	1.18165907423674	1.16120299487995	1.15198287322671	1.18196781911751	1.16107996213625	1.11246846395322	1.16389634112071	1.16511055169531	1.15853198875074	1.1744462661593	1.12246401968637	1.12559637801616	1.15207360503248	1.14219811069458	1.13445488139287	1.15932578161063	1.1399905361081	1.12560039925175	1.13466877630213	1.14448928184421	1.13906546597096	1.17959930086093	1.12803760782469	1.1767657512146	1.125617752342	1.15355783042399	1.19991781605739	1.17103580655916	1.18813648880856	1.18151464309684	1.13411757505792	1.15020451529038	1.17880247754886	1.14467037881976	1.1255280934628	1.14404842924595	1.16810925734647
1.29314379003233	1.27782762312588	1.27660458661946	1.27111010139066	1.29866586472446	1.27518982363716	1.29007194230552	1.24129364816627	1.27870785129736	1.26839762193066	1.2760086514062	1.25714012612809	1.29331451348613	1.26371955147091	1.27192153947728	1.235112762905	1.29244599212868	1.2653559244827	1.27505994028971	1.2784979918636	1.31213958631608	1.32018219760718	1.27115557192332	1.32520565287619	1.30555447226728	1.31516888277101	1.32792608350038	1.24388974643955	1.23662536205165	1.29747557805878	1.25576212423166	1.30560082035357	1.27517270353635	1.29643418597953	1.26172279772284	1.27511365219641	1.27050900260629	1.27688274632271	1.30425058928227	1.32404212265748	1.30100394608934	1.26412214119678	1.25237109238841	1.25555014101835	1.25066919727846	1.28938385906689	1.26903430393988	1.28503524928782	1.25040992700639	1.25792226200886
1.4037052139598	1.40832584702767	1.44107262985441	1.38627466338663	1.40595163426623	1.4055418322904	1.41562295296905	1.39079202603973	1.45636684328674	1.40397009852789	1.44273602120956	1.42501004464144	1.41790154446693	1.407974065077	1.36995334636009	1.4615967118227	1.39426459786184	1.39069607694455	1.43647908496655	1.43194440605805	1.4149442935329	1.4344887825476	1.42482563563029	1.42683761953557	1.44416415344142	1.41695832474342	1.39614135804253	1.4108020459455	1.45276762532519	1.37733958600026	1.38574136843471	1.44734721835832	1.38968565928629	1.44167280974934	1.4303910421457	1.45975859761548	1.41008399456118	1.41518931187989	1.44346095954973	1.39670378974888	1.40374976489629	1.4509239506659	1.42735658982044	1.38674796959582	1.36308691913884	1.44539476759236	1.40893673115164	1.44173322956579	1.43971682018142	1.45296272470313
1.54174789891781	1.56569267763269	1.58975694585126	1.59511531708896	1.56933111312143	1.57351046682555	1.56232261429697	1.54313848329377	1.53704587132827	1.5831112414894	1.53972948445789	1.56832824383396	1.5465141484262	1.52324270687021	1.55361722524226	1.50519451696791	1.59127929258635	1.51286133788569	1.60130267630901	1.50926581026835	1.61836095780456	1.57186093475942	1.60223540127013	1.58644422540032	1.53328724214094	1.60364960189486	1.58971739606439	1.57913517359395	1.62493065614144	1.56346217484019	1.57991921022857	1.63482442193654	1.53746453880447	1.55335490974403	1.52369001765668	1.57877513481994	1.54244823017696	1.53718950848596	1.54807543537382	1.51922260907954	1.54369916888148	1.55085844297328	1.56750736497461	1.52873941886307	1.5351676005362	1.56190775487246	1.54690670296107	1.56379568253705	1.63315025443211	1.55869072704258
1.69082964518257	1.76340947714855	1.76801278829222	1.77391058790851	1.73477671183427	1.77023506134416	1.76223584081461	1.728410249496	1.80968500830368	1.75192426884943	1.69978739060951	1.73605983386177	1.7138166530252	1.70561667843262	1.74498522721653	1.78165241169542	1.70562355486976	1.7780719603425	1.68753197726045	1.69915920723066	1.71557554817355	1.76753889785439	1.6803744311734	1.69845567139182	1.81653464370991	1.73941804863416	1.72716367901751	1.74275811363813	1.70908834208691	1.73579958263677	1.73613595284813	1.75599271264009	1.74205276716883	1.81321455688522	1.75083924415227	1.6641607389306	1.70334909516262	1.78529422649017	1.69555566607776	1.80220993692715	1.75410698973943	1.7112952626804	1.70827443400023	1.76369415958469	1.7746114112011	1.74502148179558	1.73508988245172	1.69666318305213	1.76780206252607	1.76913479434665
1.88064282118829	1.96388692734075	1.92907242274428	1.92225610263738	1.95015422626097	1.93773978035963	2.00532489379405	1.91025206208281	1.96807308871955	1.94875085881919	1.91381159366671	1.93483778593783	1.90804841886255	1.91041194612226	1.96345328102179	1.88445240202276	1.93270164509758	1.86901600932484	1.99414294089514	1.91902067190008	1.9315259426377	1.96626983682675	1.90723874933907	1.89585657008459	1.93342096197348	1.90172674826372	1.95989169277723	1.98037512072478	1.99898313368053	1.96084160167357	1.93359763029949	1.94949545394597	1.92149631291897	1.88105874306014	1.8858004393916	1.88675961933122	1.96277137555418	1.91999885826644	1.9205045013895	1.91184939416548	1.96135934532037	1.98905140355792	1.94308807427472	1.94636391816465	1.91235928889293	1.94606933464838	1.96799643094703	1.91831602055186	1.90526558616398	1.89515458140127
2.19390577526404	2.12519290806557	2.19948949135376	2.14815798607966	2.08194564649051	2.15580961612369	2.18924033954146	2.18273714110339	2.21145554882044	2.17054775619044	2.11827674300824	2.17523083457781	2.17715425839459	2.1929431667562	2.09478539140899	2.18099856763076	2.15018936562676	2.20206658848935	2.16771294412266	2.13753069124674	2.08120227376448	2.18999781067553	2.20911369125519	2.22089393437939	2.20977126887635	2.24220782670232	2.16745324489049	2.12732745547571	2.14665134304791	2.15527621317193	2.17554821425834	2.1996746559568	2.1796004784285	2.22455328210168	2.17374393981961	2.10501201836414	2.13096133487884	2.12010141071379	2.22815709047346	2.20797107953592	2.18722331045112	2.17807805465028	2.17593378897101	2.11389843108374	2.16009249568963	2.08160540970112	2.0951062560907	2.21943822706863	2.12481672233219	2.20801693824375
2.38533676371354	2.45726870187553	2.33219996007213	2.41968682988102	2.3220743405655	2.34310882080366	2.40044453442279	2.37707728927607	2.38309993736216	2.38809332487756	2.38077017928461	2.4465789400904	2.47185986828826	2.47958277352423	2.45371259423196	2.37736369223749	2.38716055343773	2.37563142942112	2.4138924555169	2.37272703280101	2.46502260264533	2.42669843774422	2.43742747808938	2.43491209162281	2.42047002177787	2.40761255723864	2.34901077170642	2.38807315346623	2.44250595560304	2.46746650996864	2.34400605196559	2.41802348756014	2.44970962084746	2.39836002481218	2.40712893209932	2.40033124963429	2.3946217219266	2.49185442957423	2.42718600089793	2.39075993567286	2.38670411108388	2.46736685509378	2.48421109455773	2.36659589375567	2.4322140536533	2.41299767065051	2.44533723091833	2.39186037270268	2.34548621565417	2.43831399979618
2.75574403921659	2.69189181704212	2.70351129471381	2.62572062101439	2.62207645411379	2.61716820359968	2.66506456154933	2.69256209348559	2.74627587523854	2.74030306686146	2.67613244604143	2.64554799557865	2.74965819281859	2.70402718524276	2.64711470111264	2.68032666343073	2.77086276904212	2.69598162557182	2.57752746747935	2.70071435677001	2.65406728485411	2.70848788843802	2.72729092546488	2.60220724891384	2.73507152319736	2.67008840714756	2.70266911340596	2.633970558349	2.71628811892224	2.69741611792515	2.69461197025416	2.68562565694179	2.67490935723775	2.73440453402022	2.70839236730786	2.72412285266474	2.74415169554407	2.72879142557752	2.63304220300995	2.64445149323416	2.59606169426934	2.74941309802906	2.72336765319315	2.68641775732846	2.688186721087	2.73339951503323	2.63764721057392	2.69830826184071	2.67910017690769	2.60777995487637
3.04079534501112	2.96318680457099	2.90211963448952	2.9218627767316	3.02862280029544	2.99579156365828	2.97029243883105	2.92232428578312	2.96173221189365	2.91483806919097	2.92795251670235	2.91857511106179	2.95851383774013	2.9528112198663	2.99429766777171	3.01930589106101	2.95031586840071	2.90808006725853	3.01161122719774	2.89687065118365	2.95555647013507	3.03306497944587	2.96974748540682	2.98159855873827	3.05300063192767	2.89365032209234	3.01007139347224	3.02185736297207	2.91742706197806	2.97591378715719	2.93068267195201	2.939696769736	3.0671405308113	2.95114933492209	3.0182525067734	2.90698531777692	3.07551252075626	2.97111691076038	3.04187001161243	3.00938977935215	2.97408842953098	2.99318574152063	3.01431559975491	3.06827385635425	2.90533899612479	3.01936349426738	3.07859167885493	2.94536893029442	2.92944560697269	2.94684699385536
3.29518618933657	3.2220496337502	3.21573449783181	3.38461284287072	3.29993708852538	3.34120893076103	3.32462278386966	3.26053462977328	3.36555023840825	3.32584908013585	3.40326877677641	3.32803221699918	3.26119205369161	3.32585425685821	3.29072877332882	3.36852475138815	3.35004187180015	3.3843910506097	3.26442717389729	3.40045477167839	3.3233988572157	3.37992933637378	3.32309653562595	3.27321881013839	3.24207231268731	3.3673021437751	3.33094676819297	3.33447418740695	3.34906380327157	3.39465692269899	3.3093938536109	3.36014371442427	3.42647652168392	3.29907509136867	3.33442083735879	3.39396069565249	3.36027486334192	3.32376653400365	3.33000428490047	3.3404251706404	3.23255770433477	3.32718080797566	3.36838976518734	3.42226674048621	3.32910406789214	3.35073326196634	3.35611973111711	3.37418796916831	3.31629112957261	3.22960808202834
3.61928773158403	3.66356569947268	3.68812811246197	3.7574344212241	3.73746319397238	3.63548573870171	3.72571291954055	3.67654298602584	3.64530760346247	3.74058178081658	3.66473903819227	3.73371621766353	3.70592620483185	3.61685334090769	3.62510317959249	3.62237996208568	3.71304791364843	3.6050102049309	3.74596322745553	3.73104561913932	3.68100712367265	3.6231118981	3.72532254796252	3.63295323131704	3.73046710762872	3.73039059685011	3.67954955886053	3.61135376654591	3.62830983182583	3.66503511403942	3.72845582909386	3.67126674981653	3.64893873458958	3.67037466415284	3.73612465123522	3.67600447359113	3.69151072737411	3.74580858844497	3.67439771429513	3.7358133155303	3.67163142237476	3.64641686289385	3.66364887263303	3.69996133715535	3.68251555040006	3.72705097704536	3.61532732429711	3.63189700406234	3.71415534939904	3.71666011233276
4.05223524824047	4.09715382926726	3.97432386817284	3.9828034845636	4.10485134328824	4.06720940205888	4.04881887670465	4.02385773669551	4.0670909902308	4.0705770222899	4.01749815851698	3.99424560304536	4.07517589343166	3.99419101999252	4.06878616447368	3.97712804481714	3.9692376452607	4.07778217510663	4.01348551579986	4.07406065977922	4.05000609899274	4.07134241234965	4.00879050324915	4.08824418043264	3.94877169470213	4.08042183232455	4.01517462979785	4.00833694956763	4.00177585970624	3.97594353242412	4.0994434656864	4.09378489024836	4.0733868520248	4.07066820496612	4.01457693282027	3.97027441161977	4.01702723682783	4.00309385467186	4.08901834434249	4.03167863339676	4.04383511446817	4.07193228772807	4.08271232199958	4.00707890096907	4.07670449265643	4.05574492718566	4.02625376415951	4.06332421113796	4.08611136111062	3.99615877406443
4.40664502658615	4.40513288171872	4.43812460125672	4.35465164873726	4.35269995924569	4.38657467115152	4.36538853402248	4.36086116752488	4.40027138655816	4.40239145081201	4.44191641513952	4.41091866051096	4.42311934604677	4.4342890261079	4.43325918793456	4.37243061266544	4.3866066494992	4.37228539313504	4.3658828069237	4.43657644651268	4.43140101562674	4.43280059833508	4.40141231295525	4.44357566921693	4.40493892168812	4.42861534623394	4.41683629285136	4.4161936690142	4.39854434255249	4.41968013294765	4.4087075894857	4.41507876152895	4.38379023319362	4.42768662818774	4.3848736567165	4.38521584109716	4.36969348946448	4.43879996732067	4.36699730906398	4.40415517163815	4.39614240312772	4.4100866299492	4.4376435758883	4.37043407123059	4.38709510602588	4.43767326314078	4.37647383427857	4.40740911257182	4.35681215945796	4.42374192342265
4.76268892539095	4.75669173953559	4.7632283793543	4.73452270173328	4.77717736024929	4.73874801471476	4.76642471028112	4.73490405150021	4.77350319145049	4.78175756676524	4.72698118230653	4.76441323646657	4.73731807077658	4.79158112760428	4.76515195698955	4.78020213237286	4.74427057549073	4.75192744043333	4.75269078462897	4.7938643591477	4.7452168546183	4.77335179248492	4.75415706611489	4.76220375141839	4.73567808111243	4.74829731738009	4.75189036048281	4.75377113878614	4.74115661259497	4.76761534303348	4.77086837998643	4.78038662421166	4.7615408693085	4.75204114322074	4.77354802765264	4.72062487500141	4.75535805083406	4.74560202842468	4.75220968295007	4.76445816950583	4.76484835638771	4.74367573685103	4.755237440978	4.76202653911347	4.75685406273389	4.76939553627283	4.75091894450346	4.75266725966508	4.75572934911118	4.74788504030071
5.11074411490666	5.04184055392627	5.07747361940671	5.07471925031257	5.06388711590461	5.10447913787444	5.10492156293233	5.08063579829228	5.05953114492914	5.05823862597848	5.04174769917708	5.04805248138742	5.08219579552488	5.08334477302769	5.0718672456464	5.09942725780678	5.0224136560509	5.08178219969402	5.07949921464019	5.04629311611338	5.05265073874716	5.06348126878107	5.0365475489372	5.03637953105628	5.0655515454919	5.08890463122203	5.10122457869013	5.11131518990178	5.06259823506734	5.05678073860932	5.1047267600751	5.0781775153165	5.0731798707982	5.08832307441011	5.10055620983482	5.10702354564954	5.09729347113103	5.11137605518574	5.10531474291851	5.09181874514204	5.07186702422928	5.03621920244177	5.10457418061623	5.04043633149362	5.06325220097408	5.07816336364127	5.0915617645413	5.07154999650808	5.1028368269904	5.09253083683204
5.40586161205775	5.31585340743854	5.29660906625485	5.35782057511239	5.33958204807096	5.39173608571237	5.31457617780918	5.36266838809522	5.32608447300516	5.29098806240388	5.33911675585624	5.39036206074688	5.39398430474546	5.39906220704679	5.39004244010968	5.24232410171567	5.3206485915982	5.32817870496386	5.38701305208304	5.2953297777634	5.38315971089712	5.3737241473723	5.33638189424562	5.37719503314147	5.38584565243638	5.3442446409251	5.43133871398154	5.35829371137146	5.38674864345127	5.38557610274267	5.3283592805162	5.23192584588562	5.30004528277873	5.35830803294589	5.3871699099722	5.39969873562753	5.28438868288511	5.34118770552457	5.29055129954872	5.4058159218928	5.32620951485951	5.35017018103161	5.34445353645875	5.33345229041069	5.42461340769119	5.37494192119365	5.37896125769105	5.37078867797299	5.40664962716715	5.39517267212253
5.71794552619716	5.56458564218559	5.47320052327091	5.63006375399423	5.54223955208124	5.56385396124667	5.69724483835872	5.5329163921322	5.59691560742344	5.52290583400572	5.64418486215784	5.57176272135862	5.65084102881138	5.58198678365775	5.58204606221211	5.48936201579309	5.62010627078838	5.49267180373504	5.6008007879066	5.71052673763298	5.57880591421719	5.45015567146887	5.46870236148149	5.57307743303603	5.6202480577614	5.70193991647436	5.57409497244224	5.67681052548217	5.53644473827034	5.57223869357672	5.61227313515627	5.59522671754488	5.62535172978732	5.51373988450499	5.59873065203724	5.51424807154466	5.49454126843914	5.6141723420057	5.66210962318788	5.66337737666507	5.47678575474206	5.5046155990551	5.69058741091146	5.66259932607558	5.58463730985413	5.63757593521654	5.53405689396949	5.51572038354201	5.68278545231436	5.69118573890993
5.83235255893332	5.74717111136761	5.81403751562537	5.86069513993211	5.77756621539873	5.74960527499875	5.87470636080837	5.86054080901046	5.86956818144516	5.76727249916527	5.7434625820958	5.87412741920883	5.88458254265145	5.83472267764081	5.77168994520057	5.71008379021713	5.67052900436614	5.71119678937447	5.81968608780276	5.82909925652503	5.87609602984936	5.83973366539101	5.74882155409836	5.90610079742397	5.81735765059647	5.70373019179233	5.72665574235639	5.76301517134159	5.77273536917519	5.85914325029721	5.80709738112904	5.7718373290198	5.83885154571919	5.77768423318633	5.92238662945326	5.82404924078257	5.82052845734489	5.77915015788161	5.67959053264905	5.6546352410158	5.78074844245492	5.74624094519228	5.79335101323081	5.68512339189347	5.6840259120831	5.68499895597049	5.78516123298355	5.89142256206542	5.81906680022273	5.8693943618597
5.98206615257932	5.9162346169682	6.1403309128797	5.95023326137226	6.00481886245333	6.02810752419771	5.97209233983839	5.91666236299796	6.10410867033517	5.93575464850732	5.91162612397634	5.97982275096004	5.96817262022661	6.1311472903453	5.97483371416847	6.00721732271236	6.08898846009604	5.97239169065582	6.01953630858959	5.93904614536752	6.14167922622348	5.9882666359706	5.91873758318042	6.01982288281398	6.04102619789574	6.06132328067922	6.02076734122693	5.85247666563798	5.97722114618549	6.04051050403201	6.15049107119809	5.89181863027806	6.09781576271871	5.96976947033114	5.92418886107825	6.02009186870057	5.94005242954685	6.05108290631605	6.09491863316016	6.09106058215663	5.91883691745458	5.93950767046786	5.97304078925933	5.90941252000206	6.00007085755966	5.89117174788557	5.90419946453002	6.0778956022505	6.03195372839469	6.15090135117914
6.2414754644675	6.29914831067372	6.15758828129292	6.18063688556243	6.25718746846693	6.16965957664278	6.27144256071173	6.20148273457656	6.32079461096737	6.25933357255726	6.35530602110908	6.12945027627921	6.11224675877486	6.19751733476516	6.20396176966745	6.10722793315875	6.25999226315455	6.25051139395687	6.19355367263536	6.24126032347732	6.29396061792767	6.19346538300246	6.31391302584664	6.25878825874354	6.26239723757264	6.13317541433203	6.28899243304049	6.23438787170895	6.25195378662078	6.1966149767914	6.24565882642587	6.233160846645	6.14297931579612	6.23528715548053	6.25693268589507	6.13227328728568	6.23538334228239	6.21200538747989	6.26089192936321	6.22618632616922	6.21613385167531	6.19124851929603	6.23482324040526	6.20010983999949	6.12151930965505	6.31872081079355	6.26676444251926	6.20945865462719	6.28111044536177	6.26626742387886
6.47587717395228	6.48756028005476	6.46686094439902	6.41076708859441	6.49045472630401	6.38604592765998	6.49776423957092	6.38724980217022	6.45105336954277	6.44817160656455	6.36041348964832	6.48843246964052	6.39823329730662	6.44989801696837	6.39899320806605	6.5015995517303	6.43700446803292	6.47161637222232	6.53852930106458	6.52494585946811	6.37656744682307	6.42349105735907	6.5109409495629	6.44474377951318	6.35625854027785	6.49506893213842	6.43065366356219	6.37983165205989	6.44753176579894	6.42918789236924	6.509515237837	6.44317113368788	6.45889498274846	6.44799329272597	6.47189395243636	6.46399153065987	6.41738755663057	6.4624213451423	6.45143287613833	6.5005676768082	6.44522650865691	6.38646896717474	6.4370263154853	6.49489976038933	6.3586932241669	6.52589831690081	6.55105127391023	6.45805918609791	6.47350777155154	6.47952909096178
6.69060657802774	6.73132738204099	6.67624442264164	6.7852205949702	6.71305403218108	6.69022103095283	6.74323355625384	6.71952764807053	6.71259472201743	6.72508413091805	6.67641742464257	6.77380692242998	6.74181909663729	6.73089559783686	6.71829530887929	6.6425125279033	6.65661626303173	6.66836695208641	6.7244168804451	6.72196014947763	6.68900478516169	6.69414542250701	6.71445208618085	6.72123968775201	6.72435402011746	6.69302709313785	6.69277513229871	6.68648103191552	6.7584591814632	6.71037226624696	6.76369437245807	6.65912762688812	6.69298670376534	6.71613320797573	6.64948509226908	6.75198173563775	6.65932837564419	6.66964656770888	6.65576458959749	6.70243284291177	6.6759805172908	6.74945222360104	6.72461932643137	6.67421099924817	6.66881945022149	6.64500738599016	6.63419265522141	6.67445652145299	6.70791526367573	6.65744791641388
6.9681533675448	6.97002553164807	6.93130972865213	6.8978219802081	6.93219681232825	6.99711697739014	6.91902157095334	6.94638796530357	6.97422987139202	6.98049860654185	6.98641407678661	6.93957545108423	6.96990208511158	6.91920735367714	6.87811543038971	6.94378263015981	6.97414967743131	6.89089610436393	6.95504700230696	6.8951315716741	6.9565271965485	6.94433944752532	6.98888560744112	7.0067457045041	6.89534078182606	6.97434777435344	6.98373781363698	6.92384293736894	6.90046584486873	6.94113951849219	6.9036958628952	6.92288169318439	6.98193222277814	6.8804731179848	6.94585957455234	6.97437870979713	6.96351138913941	6.9825774969892	6.85718548422651	6.9635299641953	6.95100551551371	6.93680809992968	6.88956616280465	6.97592233777907	7.02313673889123	7.00218101254145	6.92490274682511	6.92073208851943	6.93707476237193	6.90903220528642
7.12640637325783	7.13454969788746	7.22805622853536	7.1427210635872	7.13308348998281	7.15662126256384	7.16813549865221	7.19812209462722	7.19160929187497	7.13675302991435	7.1577492735764	7.18175207490865	7.19725566496215	7.1275214817906	7.18236838730282	7.14874255471342	7.21765707301495	7.15207098616509	7.15489382324575	7.24655559366772	7.17719036438289	7.18373997492908	7.21384372418347	7.13585831417802	7.19531121939197	7.242761422066	7.13059023195592	7.18626975436257	7.15097362212521	7.12175889072281	7.17750829252655	7.21940171101235	7.18906613259406	7.20350771747367	7.18444821864224	7.20208566265372	7.12044410594728	7.16586017731879	7.16848696471617	7.23026479757784	7.20298981523616	7.22248297788711	7.12160048222461	7.23902290820495	7.25880796435532	7.1758342262055	7.1676926761261	7.19266998660504	7.14484311268007	7.24600620714712
7.38530653772461	7.46776279973672	7.41417542694086	7.4072764736047	7.439714439642	7.34044622662449	7.45904339297911	7.36022988141434	7.4477374941691	7.3646508895121	7.41738797533846	7.42812390099659	7.44732444590621	7.35848813561983	7.44607575001551	7.39596751377775	7.39103886011366	7.41444424259512	7.42082330477361	7.3600117717849	7.40306085536315	7.37954849064053	7.34795439237427	7.41600437418844	7.40433971062052	7.36591315142346	7.37328736411462	7.360534214503	7.38800515899158	7.42403836633727	7.41820414750627	7.36043223927753	7.38733002113805	7.38966129751966	7.33696531940027	7.35162098373864	7.38211584629813	7.2973447771037	7.29208398212514	7.41574202423738	7.33519084017001	7.34418429381686	7.4502704993429	7.46242225279829	7.32959784539165	7.37929537546055	7.40406761253937	7.31641494484215	7.35577614576993	7.40999037775966
7.53560205328338	7.6141526540537	7.59339096906843	7.62816975150358	7.50402179342757	7.59018101367925	7.55558783772968	7.48257550744848	7.62254204769652	7.5809878584188	7.47972566819706	7.55748789525255	7.55786128380165	7.64417430721396	7.49261975854941	7.58891024334405	7.64330837028784	7.61521786890521	7.54666938979947	7.49166869757127	7.57467899450312	7.60645073911694	7.6164104154439	7.60075503651981	7.48472077675055	7.57366535056612	7.50683334427238	7.65318711798243	7.54849216788079	7.51176778605914	7.54495477816989	7.5693402052784	7.61973371867869	7.64121122614522	7.57312671075113	7.57704865386748	7.50240564801858	7.53364313186928	7.60468362878536	7.59339101339573	7.54810813798975	7.50316240433064	7.59943189102073	7.63958715607822	7.58751578678806	7.56660010945423	7.58792314582328	7.5993435303663	7.66417019170599	7.60571376727577
7.63575591431248	7.77617568649519	7.6604424693562	7.70059933886448	7.6817785226151	7.76357833326543	7.62991000217769	7.77530722070395	7.68492700392308	7.74447146839471	7.65567763600147	7.70451066690389	7.65964017954113	7.7708675506008	7.78722197705578	7.74660198751712	7.75123311000476	7.71904217774429	7.66061037009196	7.73969658655599	7.72165380056518	7.69954585972358	7.67575485990383	7.64288766060244	7.73597790332274	7.65209427135512	7.82885956389067	7.75901530596529	7.69280656156905	7.78008779170316	7.72623110576794	7.79164709133246	7.68394331849657	7.67620001739273	7.73975803039533	7.70541412879807	7.73737302364241	7.64614510529608	7.66308127491556	7.66877088151384	7.69594293550555	7.6948014574599	7.59642798224933	7.67855967879501	7.71950830924746	7.73390255602036	7.65827643663356	7.74225146504366	7.74282815972822	7.68397319877918
7.88354212674011	7.9093132897638	7.8904799934366	7.81326596941258	7.83291359450031	7.76107469017081	7.77467797835481	7.82004252990891	7.86192546732399	7.87865452184538	7.78396401682845	7.8314783092296	7.76663109190864	7.90930432070859	7.89330031836878	7.8703798971493	7.93042236384359	7.8337799414014	7.85049533399269	7.80779577257959	7.90685344139585	7.80027360415729	7.87722688052361	7.90429730606471	7.85357515092151	7.89800409100293	7.92287323223498	7.91481730848815	7.87532980555087	7.74731270607931	7.81617159989399	7.91499618217242	7.87668117156266	7.89569152952571	7.85977479498624	7.82966201502205	7.8415308285448	7.92443885548629	7.8148344191246	7.8943198145323	7.89378365878391	7.78400495156247	7.88429993957044	7.81571364011709	7.89415985442054	7.86651313701183	7.92884893913094	7.82505884845705	7.81432417439308	7.73687833280081
7.99944555605051	7.95144659173552	7.89763490612869	7.98094066916305	7.9658306029269	7.91752068883963	7.94053899032006	7.88958625933249	8.00593949295636	7.92180879289599	7.83416958847291	7.90323803558245	7.94618445527619	7.91406620416474	7.90534865990999	7.99958446622098	7.97157481839824	7.97835826277055	8.01699367233162	7.98247350187585	8.00606274857165	7.90429735270347	7.84379240076666	7.82601108795358	7.89917737231753	7.97800957192766	8.00703483237823	7.92868815683525	7.85656352279219	7.81669357923598	7.95153925336454	7.86074797204705	8.03739139517411	7.96840457538984	7.92167740014855	8.0565350431882	7.83098142954618	7.88054531750143	7.99369384890369	8.01814687264686	7.9313132462991	7.88959180976127	7.88647520668322	7.94985704813947	7.89691468227748	7.94417561548124	8.01934207872177	8.0198468581387	7.93923421027699	7.95969322656276
7.98863937074452	7.94366632615549	7.94879417722756	7.90201221848016	7.95861408152973	7.84799952932921	8.00668774895324	7.88667577252606	8.0189232681564	8.01982861243597	7.92908557154311	7.86440851948841	7.97822894108639	8.04967789142683	7.96369763434481	7.99102240651588	7.83311848975694	7.92326384866406	7.93784230642015	7.99517946833259	7.95017338767718	8.10667083433931	7.98567015241535	8.05570979929847	8.049385775873	8.00827421599224	7.99280008057381	7.99334076111623	7.97604608118079	8.07339492264582	7.98873658702288	7.84475864562484	7.97884214922959	7.95054642723794	8.03272518170745	8.00094912486895	7.98685103552299	8.07825243852586	7.86008116184191	8.03273169669582	7.9551773456153	7.99129542777959	7.85425410972881	7.90842244864005	8.03566482278326	7.99193391813186	7.87064801240095	7.98741440619228	8.00305794101128	8.1228138635517
7.93178810690786	7.9710968886109	7.98363046544849	8.15245683527673	7.91795275655839	7.91912687963347	7.87182593364886	8.07251291965113	8.11930494572496	7.85418402399626	8.03279405228556	7.9851087598801	7.94589219228299	7.9551920373371	7.92012046535704	7.99109988982241	8.00730472946282	7.94652798425697	8.06067922939712	8.08034402622371	7.98080309280438	8.02681381506694	8.15329487038409	7.95055960358761	8.01745144410878	8.07788998933437	7.98424736711109	8.01293524861231	8.10891518870451	8.01979611628734	8.0053380943102	7.86354180903245	8.04223673453924	7.99582608223619	7.80934776714928	8.00142085554446	8.05165584288642	8.02434012045243	8.02964375674848	7.98508909029554	8.00255907829109	7.85501437498359	8.04021938203517	8.09133185994933	8.05165897998594	7.9723903039272	7.855333844777	7.89393229471978	8.02086765069923	8.08784834057739
8.15696867116318	8.10618602550047	8.07076540305795	8.00078495114385	7.83002532390774	8.00678278072009	8.00216616765308	7.88292532846811	7.97363248583567	7.8865959888887	7.99594466926139	8.03061053329264	8.00955604307678	8.13421071780466	8.16969842089785	7.86207251903181	8.01668475356818	8.1371387509783	8.07441705857354	8.06676825013736	8.05430807912687	7.97066261949668	8.01606524276498	7.9194542194576	8.02897290183829	8.07631303530499	8.05712539306138	7.92775752894641	7.98743271000401	7.84514810108866	8.07240870233792	8.04223703170783	8.12963794801904	8.10629378613831	8.05202132431812	7.90058010874618	8.19458473504638	8.08017130217888	8.15919576924057	7.97847710580705	7.92634031334096	8.02075781669825	8.02695353065431	8.09427231385032	8.07105774417882	8.06582337288994	7.90746220133168	8.03178261525782	8.09445142563448	7.90123074434907
7.9398510754032	7.92134340342811	8.19327217057756	8.11603867709603	8.17618280496535	7.91843347478276	7.93098465572181	7.88587538316945	8.00715168351728	7.94056451235122	7.85663379000158	8.13945259836003	7.95613733416361	8.09696990942658	8.15636264288385	7.98076955214465	8.10113774322113	7.94700566028018	8.07780154529314	8.11177007111963	7.99972716859984	8.07829815474169	7.84933383110239	7.80805122615923	8.12686477039997	7.93778651142884	8.05639950822738	7.97127951855864	7.93630116220107	8.08113252888491	8.16919072892106	8.05413855149649	8.0057454428649	7.93577231920807	8.114131500523	8.150688216053	8.06003142025757	8.02976785722821	7.99356746615561	8.16087900311734	7.8964535057833	8.18333861002268	7.98114256206454	7.95166715807492	7.95449357814756	8.07464964727593	8.02314428943841	8.02283946698946	8.20295680056756	8.05597197958189
7.93290746680907	8.06499103697258	7.99558013026296	8.01217602978732	7.92955150788049	8.00145642532399	7.90263533302432	8.1270179649351	7.84945538931887	7.96724193754961	7.6923390897371	7.88321438876854	7.79300733774263	8.05523060343908	7.95432129489685	8.04838341359212	8.02749811079713	7.86574653953868	8.04993910100863	7.89870826363707	8.14170750472668	8.01280903341553	7.82703176468716	8.08265318426481	8.14175000109678	7.95677227729154	7.92228839465583	8.11653008503005	7.90478253574431	7.99199925974058	8.061235205347	7.98999518889976	8.16159117584692	7.95353666798718	8.07949376386297	7.94963632514913	7.87439731041619	7.8465767421159	8.00206076662838	8.03020422820221	8.04513474478075	7.87425647378727	7.83210303498082	7.98375757075499	7.80093098077526	8.1048376433027	7.70762247722362	8.08710998866418	7.94591676752761	7.96147451798373
8.09625363274195	7.89711471754211	8.18565745582912	7.66300095521889	7.85637770430855	7.92218931865258	8.01246901976553	7.85836156572542	7.77527092082215	7.90854908910112	7.9605663503477	8.10231406552332	7.86763927693952	7.69864277470877	7.9535369381079	7.81612911036148	7.99501271574248	7.96116540292357	8.0025172789114	7.7892344833944	7.90137433722909	7.8277257470903	7.97073315129422	7.8335903089829	7.89916260450042	7.89548897253646	7.80543896724436	7.82374573104832	7.70594751198059	7.9164268685315	7.79448626322701	7.6619802577262	7.92284716639434	7.81429924633009	7.96771879825915	7.73411169123936	7.85276525398214	7.99380282429842	7.97464266429588	8.02194972635202	7.77011290312755	7.98792299814124	7.93501870396496	8.05407946204486	7.72852047769662	7.86619141061721	8.10232795759844	8.0438987369719	7.87285895834849	7.76780033441678
7.65483444479181	7.63400311749077	7.69735696900505	7.97314202635427	7.74971384752329	8.00331142461024	7.82272821923165	7.97680405390539	7.83748505570419	7.84332520489298	7.82543856086195	7.75709542453405	7.67285810531188	7.91928271854984	8.00786497880839	7.7979397730339	7.68836658574598	7.9726828330506	7.98875455709282	7.83509728451171	7.87257699370721	7.83847642448467	8.09395300400802	8.00067860966544	7.88257860438992	7.85609379007364	7.68375646554521	7.98913334403574	7.80939129112752	7.95563250084295	8.03896374454444	7.69851713450409	7.90899207190872	7.78820052000833	7.77540763339712	7.81306884202989	7.83900016604778	8.0742497799606	7.86737916767442	7.7097492654785	7.83534106965406	8.00270335676776	7.91947649764456	7.98206898270261	7.80733781872254	7.92382734035888	8.04037608848928	7.85308284883897	7.76321176611472	7.88058311595099
7.85561194614622	7.82683055120004	7.76881165201368	7.57102742412858	7.9641558561971	7.91972603781549	7.79581683158279	7.74253803536227	7.72355894953704	7.81762909000734	7.49010111846363	8.01584758653074	7.70879988104042	7.88939093559369	7.90455992267282	7.78721637962815	7.66416931750323	7.78880753675892	7.74908174472406	7.93159034841677	7.91005189247221	7.80135284690271	7.82409834948968	7.74241904146704	7.50726560924473	7.78763054611338	7.87257411575625	7.64302543440751	7.75470148486069	7.94532649259568	7.66007966392141	7.54034095753563	7.59511492347022	7.81456487268835	7.86121815079984	7.71143639207445	7.50491738772399	7.88021026687276	7.65644908838647	7.69009815062692	7.70444989803511	7.61904088889961	7.4388987477344	7.79153362134775	7.72831697548496	7.65025327551237	7.63000699111126	7.72226985837061	7.8866373606446	8.04118812014729
7.59670966155484	7.87760461445386	7.72050258992232	7.61850313791717	7.8143430116089	7.56160055566233	7.67927216442028	7.6311503682266	7.43290758058663	7.76462080148586	7.74457863236671	7.36345819093834	7.85426476699158	7.64395212601868	7.89039163094587	7.37713898624656	7.5014690016913	7.5269576629823	7.54275117389873	7.75956702327481	7.57804197728224	7.81163526125781	7.77778708078649	7.66640005070445	7.6430619227878	7.79143559100772	7.81328717088447	7.62097202942099	7.92789896641454	7.44825483877709	7.80643234706432	7.83942116914509	7.78769630461315	7.42058422611424	7.76837493007597	7.33964831973956	7.71621831239164	7.45649694988328	7.80563682674456	7.5243558797908	7.44728538692025	7.46630764125625	7.66022684399174	7.84170628067944	7.76578635402994	7.75958700247289	7.5101455221048	7.79116348788482	7.53727340272532	7.64697454927408
7.4350144866698	7.64012018976365	7.56193909517892	7.39680244543905	7.34819920332254	7.52957508745731	7.43239440386724	7.32604663949438	7.42245419908668	7.27835205719747	7.37623690149915	7.3870127834053	7.46618813282165	7.70653223832969	7.51524853209841	7.54478001258603	7.5053504389913	7.44007899048496	7.44119836445478	7.39243659223694	7.36362346076097	7.55086780973534	7.50880505123653	7.61388421770224	7.87683594451138	7.52450910717549	7.49429678131284	7.69269855325835	7.79246609715955	7.5198605890721	7.26733925785162	7.64436046158217	7.49781122559528	7.52380341908806	7.45180998676564	7.29568339703107	7.49925799724273	7.55816407280609	7.55443738192895	7.35952045987925	7.60463869058715	7.69212623959766	7.53764208730542	7.46143674077238	7.57502768412965	7.56387779633603	7.60907741737806	7.7924378447878	7.34473941704911	7.68261455655356
7.29133813811639	7.68933837846203	7.19673833952312	7.38448951219808	7.48368450236437	7.20496075842187	7.34377996972415	7.31283205512562	7.43272875002548	7.50684262624799	7.42593151280337	7.20929447137081	7.18587732267152	7.70438625849365	7.14188455191347	7.40177014386955	7.26978380112672	7.55309494357232	7.68829012179008	7.25968843614209	7.32121955167885	7.29414596232365	7.6082318316881	7.49900505178587	7.51725829586802	7.49863467696671	7.21242763354835	7.37623381895016	7.29951322254317	7.23172438424401	7.28294494627803	7.31825002598865	7.57546497611013	7.34362676474809	7.42821673013218	7.45735230756852	7.18617719347571	7.08744800511834	7.38122905103337	7.38981660817987	7.36449150824163	7.52046538821226	7.18044699673999	7.14785196088579	7.50676037997734	7.49228723729009	7.21817306228201	7.3467102926936	7.55832437708055	7.27177812126309
7.05190548222025	6.99938176755889	7.24156354578725	7.11191848098715	7.29678100372344	7.18420235040418	7.15556637044047	7.53777684337913	7.10354995982423	7.15146192781549	7.06715926027099	7.20716383480272	7.44448254164224	7.08458718587137	7.04155434040707	7.20187761070583	7.11714122827822	6.89851375371975	7.17211423064295	6.82228678455142	7.11201517487528	7.30890626567602	7.42693309467493	7.32932646374404	7.17242340915651	7.00141841145877	6.95120223450687	6.82184048171932	7.19762127579685	7.07485490818494	7.13151087696583	7.44220570531762	7.13019266525045	7.20259409267021	7.09570512883437	7.32789219435241	7.55050298301563	7.06108754885105	6.98769426604237	7.18929643876236	7.12779494322937	7.23044998503256	7.24713410730801	7.17318828720728	7.28743970839136	6.91806258095344	7.16097549604355	7.41044259233707	7.10937563635028	7.36857730251554
6.97758035858615	7.16035469997754	6.80392901575494	7.23790988420512	7.34809472498964	7.11316009475123	7.07143278085133	7.10919190965819	6.84335299281113	6.99970569247624	7.07579385112064	7.27805862402319	6.8439864051393	6.7607039611326	6.71366857616402	7.19633190724435	7.01182971985234	7.18944060883734	6.9699089793818	7.20334691120295	6.91107585681686	6.65513971579123	7.05706297265841	7.08185431627657	7.20812253650663	6.96092561694353	7.17644410909334	7.21637082106548	7.06153358911432	6.94538115263315	7.06547313960861	7.20847738946165	7.14018865726821	7.04969263328307	6.65123492641546	7.12235746843598	7.32709580803188	7.16601333244716	7.28162306534106	6.83482290163464	7.27433570171655	7.14948267000965	7.26229685270603	6.96546183160208	7.20117307286213	6.86968359795571	6.79394047873952	7.28826150201238	7.0803123596113	7.17854191299709
6.81608774616172	6.53000449876025	6.86774949696958	7.20775926126167	6.98800120668325	6.74897436353173	6.45073036625599	6.6485277844814	6.95384117615385	6.66169705500287	6.74215994892186	6.78217788130384	6.78901735944619	7.0823369268336	6.84417817821565	6.91121475532967	7.10655384818756	7.17305710751699	7.18031322816315	6.95773517943087	6.82596242500099	6.79788303337907	7.14022773939472	6.85768623282428	6.63908741105932	6.78916568408333	6.81051980794156	7.29666271836407	6.74160139841415	6.63945640077275	6.63514396951335	6.71987429742646	6.72045201699532	7.14385002348084	6.66880256685392	6.50282191603888	6.85228710677351	6.88880414239055	6.45211714677563	6.93891911567734	6.93883382877281	6.61042108575711	7.18243675352595	6.64472268790674	6.47635383718749	6.75463658204841	6.99907120189745	6.91929716159292	6.68114884018524	6.68070268444683
6.5584325897643	6.3248171206452	6.6574052202171	6.20396721589039	6.79911724948089	6.6883833223888	6.49465916490995	6.69700560423175	6.73134736655674	6.84404046663581	6.37977777128714	6.6149497349047	7.01088013112239	6.62447753254402	7.0083287240362	6.43740971621983	6.75742363450432	6.43920939948999	6.793593060361	6.29996245507999	6.43332004027418	6.67602075600383	6.52969761949324	6.34300498701174	6.80561657946581	6.79401581828746	6.41467223915162	6.61273201728891	6.67838683648511	6.74185380680694	6.80701907474536	6.28847840461875	6.80878018221645	6.63062077387684	6.32696000505182	6.59741184800004	6.56840950787083	6.72551185431129	6.34699511157512	6.69096661797313	6.22036179080415	6.57827569628509	6.71565221341855	6.75177482689974	6.2101657055279	6.66333611462414	6.38833283894961	6.69954861584558	6.18760260566957	6.69006005556119
6.45346998388329	6.37296146677166	6.15951429732573	6.70595468662222	6.53929018179079	6.27336166225042	6.14555957715708	6.39128683123307	6.48918604395976	6.57388814969578	6.67824670333989	6.5195520479623	6.40745281864752	6.28006929028463	6.18948501596744	6.35790558032713	6.54117660875392	6.46802167418239	6.39768550779488	6.32819611961037	6.67872302385206	6.40535566782142	6.154524671291	6.57736430701109	6.32601636573005	6.47785371566225	6.44464950099865	6.56091649628064	6.65516939354288	6.21994046222429	6.83699055065947	6.49974799679631	6.71343221048483	6.2608489989881	6.43139950515869	6.35105088959425	6.46801671819216	6.2277987460522	6.61273309807457	5.9806512200384	6.66507976864554	6.42225316875618	6.38291688390443	6.20674973189746	6.38028808647981	6.6558743727785	6.06728381149456	6.83827964811346	6.60969560689597	6.67645472732497
5.90488910291126	5.89827107760922	6.06583406413564	5.85214758436043	5.69970008030468	6.38580219580323	6.14393576835708	6.23974769405544	6.61973372166283	5.31634297652436	6.34014906075505	5.83092130081496	6.08476215842963	6.24867083152836	6.18096621842024	6.3622539738482	6.38879988650628	5.98290528395178	6.33910260414571	6.02394320499428	6.36006109391586	6.18045720025953	6.57641616827238	6.25696177765047	6.34510250860212	6.26873448492506	5.70753888372682	6.1571817103878	6.63348328560241	6.1892351755443	6.01074421753023	6.4782080659985	6.25769762480241	6.020390370506	5.84132658694038	6.15080389187279	6.46291704377032	6.22085512950532	6.34592052947332	5.97246512108709	6.44212540130251	6.25667461114571	6.30206592648763	6.59239444962752	6.19880319878424	6.2946984792719	5.89254659344043	6.41965840813878	6.42718441284681	6.29817491673772
5.33695377315782	5.60081044909887	5.42192996993035	5.86048996153212	5.81617222610784	6.35825576155675	6.23632001673106	5.89942667839642	5.95203726686963	5.97763986423737	6.22351240247227	5.57926472208182	5.64358433236682	6.07275415024361	5.54341924699901	5.83766454723149	5.14057941848611	5.68004756921118	5.78240973147244	5.85403055295763	5.70677544426738	6.12881227054832	6.04598771955294	6.20199350079772	5.73574754256958	5.85297183839436	5.94440814865454	5.95431707813945	5.70665241581878	6.18169343831855	5.07850364168408	6.24012557785024	5.62029787643429	6.10019882568159	5.66578516093472	5.49261715810922	5.89308868721479	5.70816685006412	5.93303249642728	5.44674754328426	5.77403904843404	5.77118592918068	6.22732606854376	6.2243969838591	5.92667199622412	5.44087520645078	6.05141703132472	6.17512873254499	4.72118228763124	5.85110583798111
5.89294577805352	6.02706584600354	5.71816161765928	5.80963444622098	5.07760820575356	5.3087637491864	5.81137805227008	5.17020874391652	5.3946812360625	5.71003384628031	5.65576557794318	5.14691488895329	5.72970829780791	5.53925012332086	5.37558250723135	5.55481872195624	3.88837416522431	4.5462356744372	5.59586625628211	5.92506080720273	5.24806349421527	4.4735953691894	5.44756286159826	5.73452455721853	4.84508593684365	3.8542452891485	5.50531714489201	5.26543975865331	5.24317337599844	5.8945905543948	5.7441275487077	5.69874667690469	5.23338155709581	5.75068171186695	5.03300095884857	6.03325390431889	5.55855256973462	5.64049314098571	5.75773821029065	5.59275374481855	4.93131949610022	5.76558971992442	5.7899219881585	4.91839886200634	5.65450447192727	5.43264440169504	5.76312436931696	5.7351624727816	5.78183033494637	6.01655342132052
3.77850108461543	5.19472925178061	5.11522322729819	5.13418431868536	5.09324986683705	5.74734117206873	2.15537867869945	3.1554392472655	4.86129788110589	2.63393497102682	1.49297692295158	5.4149817334532	5.61637488540973	2.95668478438383	3.41266589950311	3.21948471389486	2.39260013767782	5.78652588186382	1.90340000895963	4.43967857280733	5.43508544048018	3.22589140843997	5.65996452734835	4.63536027282215	0.560338693755345	5.21214623596012	4.54319532896946	5.64635251635868	3.30529204927608	4.88233125243082	4.05517199077542	3.84280600137716	5.36736981167396	4.17325317205811	5.24365196873023	3.83388171882557	3.90011950574732	5.59253356944092	4.82217042978712	4.63579872461769	3.7041832418633	3.2294721184113	5.83839143939984	5.5338613643529	5.83664294764972	4.27878655960093	2.78531880023449	3.4831304441697	4.42234459665132	5.81318047958462
0.203078794286169	5.36289663340369	2.14404902522417	5.35489990883407	5.02642577226642	2.01401549243863	0.243720717856562	1.7190870617853	0.479139868991981	1.43350666702906	4.19716724657561	5.2305458214543	1.21623738645529	3.70113540240186	3.15314258613595	4.4106347838723	2.40691100336261	4.50721880555067	0.0403481754810131	0.674260772396293	5.01962197142648	0.0398399342834393	0.713802502691334	0.180774743753981	4.39046454156431	1.29985720868379	0.0406318626899533	0.914794057237977	0.458096898155581	3.82677877503381	3.34801609576055	4.27158991357573	0.499540117974006	4.46404115887583	3.31247035318052	4.50606865852697	1.31032179924442	0.554789857235785	2.84417095127162	4.63045105421397	0.246077725235781	3.0615302333569	0.804716219387295	3.80347457444846	0.0400237278447614	1.79458808743918	5.02521185141472	3.24783467352066	5.16994461716215	0.520810420592267
0.0402491344087725	1.03926577317546	0.359746940770962	0.787789677520926	0.0398976851343406	0.0402039009610168	0.0399037218271335	0.92503220320303	0.040379673586187	0.455833304033751	0.663223002410701	1.24715824450973	0.514875222411866	3.40983436348179	0.0402564816449382	1.08361850376584	0.313237407656238	0.0399824923798805	3.95883008012922	1.8519958406069	3.91006037648605	0.039997976147894	1.64391218724402	0.0397647245911373	0.0399328187340279	2.65117786041216	0.0398271539153867	0.0394194776030519	0.0401369503139749	0.0398346972756	3.00639401187057	1.93437635723694	0.16636259213153	0.1741287276022	0.0399435335921913	1.83290259913491	0.369759857348993	0.0398608033487118	0.0399971192640685	0.0399556784369978	4.15061662267869	4.30709775262793	0.0396561564645436	0.437277026824944	0.0406123799999822	3.69002017418062	3.51255606448636	0.0403480102142397	1.85500285029963	1.08898155158791
0.0405484695900413	0.0402496737839553	0.578242018702208	0.0405569589633819	0.039746274228168	0.0398174616237916	0.0403733704784814	0.0404496278380354	0.039605800669241	0.0397311543571923	0.0396275282236923	0.331188357620581	0.0404269023480225	0.040197033398818	0.0399124933200129	0.0400095031224203	0.0396069596496183	0.039473812466795	0.0403324105140754	0.0400706412207994	0.0395171371068346	0.0405314733168592	0.0401960718384684	0.0400704700244765	0.0401063186207695	0.0402547886464056	2.3636095086962	0.0395379307027247	0.0393920443763927	0.0402816517123147	0.0396963256692322	2.68493557234007	0.5943554524601	0.229989258585235	1.0656404037512	0.0400710923032647	0.0404065771803601	0.0406663843783742	0.0399032199972732	0.0395182558628099	0.257194761793088	0.0403069128317991	0.0402237312785658	0.0408729047038359	0.0395098027796142	0.0410531915313853	0.0398566486116812	0.0400550479022474	0.0396581846353577	2.13259892224442
0.0404238743069217	0.0397953255928748	0.0401090812490126	0.040466036288511	0.0403290097058712	0.0403331088831743	0.0397223757077376	0.0400429398036668	0.0400494809963168	0.0406996058721131	0.0397384284032835	0.040175001151274	0.0400700178253665	0.0395940615894686	0.0397124853422891	0.0399219357012119	0.0392361179855209	0.0399241183745318	0.0393953204824423	0.0394935150509052	0.0405129576287124	0.0404398502255178	0.0405114427760089	0.0399214865702321	0.0398588559081125	0.0406197286397403	0.0408540325697546	0.0399281346668959	0.0405595004557611	0.0397182818474847	0.0408693863654634	0.0402103720263242	0.0395164343568359	0.0395335609480345	0.0409035060773773	0.039148589698057	0.0397062272171561	0.0394131179632576	0.04032136233361	0.0400614120725871	0.0404416233981538	0.0399485543113721	0.0395820853773841	0.0402038485483296	0.0399878579598612	0.0406316603332186	0.0401852984231667	0.0391702474344071	0.0399668269975703	0.0401141092649972
0.0411553949757073	0.0405088890198606	0.0395928082020793	0.0407392988158561	0.0399988108912396	0.0404415634572867	0.0401483714275239	0.0396685369941677	0.0406665045162398	0.040056344358213	0.039386140891049	0.0402230577284422	0.0404289992429787	0.0400020891614923	0.0407401146396204	0.0402548519061477	0.040604667445374	0.0409286805481553	0.0411440773609179	0.0399684752330914	0.040360288956553	0.0411692387528101	0.0395248325514319	0.0402537738025451	0.0408386963402185	0.0401962895307699	0.0402574589768179	0.0396343676321909	0.0411112746221442	0.0406759265181816	0.0392789235126586	0.0393895807051887	0.0409789018681706	0.0403654207636642	0.0397576653247206	0.0400084267650015	0.0402788070152671	0.0397391811101067	0.0396360112233126	0.0408766611881393	0.0404220395418599	0.0401689141936555	0.0405656718442174	0.0400233906286886	0.0401117131072985	0.040638088515494	0.040305601010406	0.0413661561548204	0.0402159460025948	0.0399923458784529
0.0409549612455772	0.0401013253129473	0.0414897068318986	0.0405786103998738	0.0406603792707894	0.0409870678844949	0.041309932024522	0.0398102525712542	0.0398000945450033	0.0405705198601215	0.0403458319286754	0.0404664054000177	0.0397374734282118	0.0401213580782959	0.0407972871385076	0.0400882257542353	0.0402691190946987	0.0410701711404768	0.0398457941294329	0.0406360833850449	0.0405632790979553	0.0405064010009575	0.0402924675695332	0.0400571706111404	0.0412829574661217	0.0405986090609354	0.0406252004949109	0.0411743542041612	0.0409831177010094	0.0401869685741492	0.0415539085191898	0.0396295202084505	0.0408900912419778	0.0405915827109071	0.0413630369752742	0.0414958777383808	0.0413350472755231	0.040948231172655	0.0405772709596373	0.0412219582144795	0.0408504093213778	0.0405387177945458	0.0410292337154668	0.04049308229424	0.0403181541916322	0.0408748511443535	0.039829898862244	0.0399711828537204	0.0409539264165718	0.0403320963564015
0.0408684511326425	0.0413948860216408	0.0409439570506015	0.041445979049814	0.0411905427302284	0.0409480231028962	0.0405790261788289	0.0404165191949126	0.0411012491459617	0.0411386722987918	0.0408857555908543	0.0405171268388638	0.0407634216802578	0.0408298399408699	0.0409406453789865	0.0412863428557799	0.0406188750696465	0.0410138594363684	0.0404172615024708	0.0402691787162739	0.0410800758935561	0.0411292577634424	0.0412869826394433	0.0410115938339973	0.0407381827863332	0.0402452523094231	0.0409371775236984	0.0408479478255146	0.0413586013281763	0.0408911711847552	0.0412646223118079	0.0404340067026624	0.0397595962994252	0.0404352204500362	0.0416052381045514	0.0411983061551907	0.0403564347897127	0.040693531452493	0.0409371445784358	0.0415267578745249	0.0415760708571518	0.0405700344278093	0.0410679904365295	0.041683544709743	0.0408874663757997	0.0403569345820991	0.0412198006501942	0.0411208915938522	0.0417645222214845	0.0421105468941987
0.0416471459958372	0.0409057074833372	0.0412692991370588	0.0404794402239385	0.0420078192815515	0.0411840413898753	0.0403291678211917	0.0414812593734364	0.0414091860029958	0.0410348374100342	0.0417189957769339	0.0413476092094898	0.0414338355626092	0.041263475765936	0.0405371067540297	0.0404485944481677	0.0408354727121428	0.0412906551864388	0.0413360954591091	0.0411004343018263	0.0412804554092722	0.040491425943963	0.0410117122009334	0.0402957226141077	0.042313928405188	0.040960383719605	0.0415762322363623	0.0408703985932125	0.0411364650980227	0.0412478889627866	0.0416097327513483	0.0412632051124371	0.0418871979963649	0.0419365115472564	0.0410706769598061	0.0419389568742511	0.0405038927692751	0.0410329339589922	0.0419879170912076	0.0413918234840134	0.0417610371322945	0.0415261287764729	0.0409226949682946	0.040762234334584	0.0417673133569839	0.0412134699841795	0.0421150943464672	0.0411249101283939	0.0408081250950571	0.0417334088914566
0.0408043039662734	0.0413664869869141	0.0417093931422765	0.0424385732154084	0.0406699644151175	0.0408500623793507	0.0415883043780173	0.0421795859515424	0.040255614308101	0.0422270148218214	0.0418236521535769	0.0410258913647658	0.0420025419117474	0.0410441958390514	0.0409497337305889	0.0415860682003685	0.0408994031750794	0.0407660915263698	0.0410931127294428	0.041231819458408	0.0421009992887245	0.0407518427959474	0.0414695313062347	0.0413009639704378	0.0413413554165959	0.04254027685518	0.0412434473091341	0.0416370579436965	0.0410677285927581	0.0410469999580414	0.0419897952064119	0.0418376085424403	0.0411227353851029	0.0421168158508001	0.0404020874965655	0.0412202127089614	0.0412192197808113	0.0408741240180552	0.0411886517310781	0.0419380429631004	0.0407709289895012	0.0406220993612796	0.0422469959798289	0.0422451722304435	0.0415048593138574	0.0420767619837666	0.0414365404190704	0.0413623170180544	0.0412265254070393	0.0413154342641614
0.0417603726724839	0.0416165255673164	0.0415022888471947	0.0412107227451253	0.0411068746669121	0.0421091521327805	0.0419470945631471	0.0402620088563312	0.0421286860827489	0.0409150282087549	0.0420713990063871	0.0415393457409593	0.0416371018782464	0.040845961296221	0.0423106786162615	0.0416919689018022	0.0408225630222955	0.0413403076368544	0.0422272587204246	0.042196757159083	0.0411006976609202	0.0414874915948399	0.0415876957244236	0.0412225102951699	0.0419196722388032	0.0416683590118513	0.0415592438258661	0.0410861274878061	0.0421411990684389	0.04119001120559	0.042228887762627	0.0412646931583478	0.0421438956091741	0.0424544847358522	0.0421073787311519	0.0410847913261704	0.0418239023444998	0.0424429136136797	0.0422693555223908	0.0420807823572108	0.0425423164576589	0.0415290654221853	0.0408700180635339	0.0425289416021837	0.042049720732763	0.0427368731423717	0.0418725573612899	0.042735317510365	0.0421783667942843	0.0414647753231874
0.0428133611511944	0.0423304683235375	0.0413738364564936	0.041358019059297	0.0424157792143775	0.0419711023705277	0.0424381599059324	0.0425961326417692	0.0415866885759732	0.0423124941403592	0.0418978880971517	0.0417846784761505	0.0424513778468094	0.0420890088808366	0.0414284789473203	0.0417584492762565	0.0419183577121848	0.041068501104158	0.0419047444783928	0.0420258459013381	0.0422537821609121	0.0416809585654142	0.0422953382602763	0.0413759100284764	0.041856628929962	0.0430335508972263	0.0416921489844837	0.0418948133319766	0.0421901834491138	0.0425086014338997	0.0415268966808385	0.0424842861297002	0.0420441900538273	0.0415959344547417	0.0419716715582468	0.041603675264977	0.0428020751776996	0.042124038696067	0.0421675060864647	0.0418873635406783	0.0426891816234876	0.0416609769837877	0.0422578484565527	0.0428183697253992	0.0417402354501989	0.0426934566928323	0.0424958977574125	0.0417397429122783	0.0419198803108327	0.0423157871576707
0.0420571317127741	0.0426768980223847	0.0416102303493578	0.0422094361115029	0.0420091786026862	0.04185386915146	0.0420288514925729	0.0422048449378477	0.0416976505191789	0.0420155127490354	0.0422664956517548	0.0418164274558064	0.0425623057190315	0.0423955842034721	0.0422242165847643	0.0420348642632461	0.0422342648145065	0.0416995324041466	0.0414369579766394	0.0425706144127836	0.0421777496968086	0.0432119013584752	0.042354565091653	0.0420017106466868	0.0418641490540243	0.0418553714752162	0.0424341539832268	0.0431963658373456	0.0424915774301138	0.041443948789376	0.0424353109392724	0.0423754666631852	0.0431133984866222	0.0419361004062695	0.0425067389835574	0.0431067527810133	0.0423109546211517	0.0411500333412349	0.0425456687270663	0.0429830133326639	0.0418932639608253	0.0429221119387554	0.0432042294452452	0.042474159262402	0.0429060357348457	0.0423712035420311	0.0427384174481442	0.0420215697411239	0.0416982742921547	0.0430214558075369
0.0424245248108024	0.0426193405856247	0.0415279634421832	0.0417262112611466	0.0423118008483221	0.0428803485441696	0.0427409920006004	0.0427620103244357	0.0426813584038276	0.0429262232429286	0.0427670297055225	0.0434443576187522	0.0417567350520599	0.0428305829570121	0.0432576712714007	0.0431777937175344	0.0420587293999257	0.0426209047914404	0.0428366983977568	0.0429300071369967	0.0425962589462867	0.0430424359720008	0.0425056197232003	0.0420633356444094	0.0422300481116867	0.0430455774605954	0.0427209210700299	0.043319580156376	0.0433067233829096	0.0419702030211458	0.0429720342982231	0.0428136293734358	0.0424215437017804	0.0424287891029972	0.0415662805721682	0.0432144132867257	0.0421504784540655	0.0431850242562363	0.0426059192921137	0.0430244179493744	0.0417699224507068	0.0423921076669477	0.0428641981153408	0.0418405979756097	0.0425803300122444	0.0432260557599621	0.0424852074563005	0.0431133024615031	0.04236129888634	0.0427459962886866
0.0435667771273521	0.0433654542570556	0.0435836957904902	0.0434082778562881	0.0433082136793514	0.0436645095980253	0.0427317590757725	0.0429460286651568	0.0431598872077281	0.0434182251071303	0.0427708186644007	0.0440176056833352	0.0428812243864725	0.0430962203338615	0.0426508037770366	0.0435448367728863	0.0424206063614644	0.0436978671132797	0.042322003727305	0.0425745570330167	0.042260887094572	0.0429906362291707	0.0429978092993389	0.0421404443717544	0.042730201935042	0.0426564236250706	0.0430518812761066	0.0433752045239014	0.0427883817831557	0.0420158725949625	0.0423322821025043	0.0434767735825504	0.0440676499670895	0.0426167149778086	0.0427504404175377	0.0434808879219838	0.042914235751228	0.0432474242969494	0.0426114999397417	0.0423981624223859	0.0415946288932036	0.0438900454932516	0.0430475467490116	0.0426304618244755	0.0432876712902082	0.0432344104787247	0.0429746721028062	0.0424486913669478	0.0429541775108587	0.0436971642115141
0.0438956079010148	0.0428023943310271	0.04321406475126	0.0423626679364663	0.0436911756235632	0.0421265294023511	0.0433389697546265	0.0431543912661601	0.0439321374420104	0.0438281925006145	0.0435397363149787	0.0430237614685099	0.0436466487830438	0.0430135824686657	0.0430985033394359	0.0424306971918035	0.0433545350298946	0.0431566377446453	0.0430534943868707	0.0445293607593305	0.0426576193630982	0.0428134340276434	0.0436316965695473	0.0425533938016148	0.0424673132862068	0.0432635979349246	0.0437233096881605	0.0435308216612308	0.0426204001532919	0.0430302299846707	0.0446711312757192	0.0428799108859414	0.043534170119411	0.0427478534341526	0.0433467108434697	0.0418638620063182	0.0438332304021262	0.043948554783277	0.0433397215195497	0.0434474124015632	0.0427722149608178	0.0432987647470691	0.0440213865521144	0.0426041438420212	0.0429161535592616	0.0433944316960121	0.0431095703294169	0.0435305676526485	0.0436681732996026	0.0440727625469904
0.0431622491385153	0.0428759652172041	0.0443316962454454	0.0434477105983234	0.0428405307378023	0.0434735139882914	0.0442338634058332	0.0438510195520697	0.0444753208105114	0.0437469725992359	0.0438776851430782	0.0444932358096368	0.0425539192344705	0.0438223926789505	0.0441413899885305	0.0441083379365303	0.0436382584920535	0.0435412019519966	0.0435480881962128	0.0430324447830507	0.0438902915026397	0.0432125519871868	0.0436944300990996	0.0434480255101342	0.0436589262219155	0.0436502433224135	0.0428581617530194	0.0435001452485186	0.0429146821849771	0.0426272488085926	0.0442108874685344	0.0440083259545991	0.043145520803502	0.0428204880536786	0.0432830132371958	0.0431689845873809	0.0431422833391965	0.0434902486761736	0.0441893674937749	0.0438584271057606	0.0431396093849091	0.0433534946397315	0.0440141362945382	0.0442755946402766	0.0432512604459111	0.0435080176831413	0.0433841798323841	0.0437860527898088	0.043594401283808	0.0443374115311286
0.0429938358300908	0.0429018001616615	0.0437351660108902	0.0446846235318671	0.0438409665437225	0.0433197956319391	0.0442446443101	0.0446355607003461	0.0441082528960776	0.0447552850325231	0.0442624091665964	0.0439516167945489	0.0437897183935602	0.044699637445981	0.0445956728925215	0.0428413252913448	0.0449106095722638	0.0434130074739483	0.0433010137366983	0.0442256380905231	0.0432301714129147	0.0437553903219589	0.0446091255772614	0.0435119821793738	0.044349201609872	0.0445143460768659	0.0441842091789564	0.0437266135561926	0.0450294621021811	0.0435278033743518	0.0432669593635522	0.0435579449323167	0.0444320195424507	0.0439212835833672	0.0434260178395028	0.0438779772032459	0.0436946396955041	0.0448512741264284	0.0437016332749308	0.0437504120501198	0.0441205378029213	0.044072902415764	0.0437356245296773	0.0442490264646028	0.0437885945335731	0.0438085642867824	0.0448135477339936	0.0444203342430297	0.043514603550329	0.0438006302661656
0.0443970423254993	0.0442537534387291	0.0442387867132101	0.0450792989942865	0.0435309671817737	0.0440476432656385	0.0443930157368279	0.0446610577555402	0.044094633480344	0.0435282285016433	0.0441864165889437	0.0452411281433917	0.0434103502471686	0.0438299025197458	0.0443507498979729	0.0439328941647869	0.0438224142322535	0.0449613983753515	0.0449499385898439	0.0441590515920046	0.0440854978409182	0.0436653575547655	0.0452902928155562	0.043674356233064	0.0447603302895468	0.0443999712449187	0.0444886265328225	0.0441308676885421	0.0446997333831606	0.044463042350204	0.0438380438207876	0.0447984714412019	0.0444924041350333	0.0446559685396955	0.0438824170134873	0.045173230800523	0.0442454095388705	0.0430701053282067	0.0442470690371053	0.0445101112502405	0.044347219263613	0.0441680520216264	0.0436171858247796	0.0439060173918255	0.0450501481882432	0.0444636361237887	0.0438820308886607	0.0441262080399228	0.0434207615808278	0.0445311205644549
0.0440988066709874	0.0460227144502097	0.0446973803530834	0.0440616867019872	0.0434882579877961	0.0449137947073943	0.04473037320239	0.0447728913364545	0.0437788099716621	0.04502869421813	0.0436754851860097	0.0441127867290531	0.0450947207952965	0.0439105762599709	0.0436333304750987	0.0455279670165354	0.0441064227748023	0.0438194823036461	0.044619748969745	0.044592297788051	0.0436940743956074	0.043420489515516	0.0453164109269088	0.0440349529400841	0.0440222148267918	0.0455573806864275	0.044251483874813	0.0437969115173612	0.043999037170784	0.0443841096248631	0.0454719914122047	0.0448630673426618	0.0446996500903971	0.0434515620905017	0.0444211374853891	0.0446364708768682	0.0442290159203296	0.0446849762142866	0.0449245090652129	0.0442451358945799	0.0448808618559184	0.0453915328062343	0.0438896781661516	0.044259108839084	0.0443919272852553	0.0454745499524488	0.0440513490567883	0.0436088638938017	0.044626954728582	0.0449799098561316
0.0440855226112088	0.0450070378335289	0.0450404840940037	0.0450995084218006	0.0446281188814515	0.0453720036190368	0.0456417381229039	0.0450914291761143	0.0454771177971268	0.0454248821688379	0.0451846213425004	0.0445403287678435	0.0455928740095306	0.0458632162358784	0.0451119455296163	0.0449919277872623	0.0446667215659755	0.0451973818128869	0.0442357343999795	0.0454980358851189	0.0453648408604023	0.0448452349603745	0.0450231234223735	0.0454611556787556	0.0439572050594789	0.0445533938325218	0.0456419507571307	0.0447311229971999	0.0456541965304694	0.0455025899959129	0.0456025796701129	0.0448782948280179	0.0444041343730387	0.0447677822635921	0.0444442065456959	0.0445944892773895	0.0446390794044744	0.0445232131809365	0.045340112447836	0.0452334366410922	0.0444602530432073	0.0447018200265147	0.0447774284454066	0.0464314589418691	0.0452964756155585	0.043975495849212	0.0450791686466619	0.045542942433474	0.0454389631490798	0.0450295298147534
0.0447996070657662	0.0454154635006674	0.0462299654969255	0.0457726888901543	0.0447684956349123	0.0452638702359317	0.0461227312986574	0.0461100664526379	0.045257084242198	0.0455924727432753	0.0442943371559779	0.0461581563957514	0.0455781347063326	0.0447641655088787	0.0452006805274676	0.0459456155689025	0.0448213589308351	0.0447830409605743	0.0454756411568934	0.0450092993694675	0.0452687051278298	0.0447225780583495	0.0457117062806888	0.0447900235531689	0.0451508295691721	0.0449496959892891	0.0461437036216458	0.0458739613468855	0.045656933572952	0.0448640248689416	0.0453428431910332	0.0454543496529535	0.0450045990777735	0.0462299526164375	0.0447486326932356	0.0453416158916379	0.0448112874632509	0.0449132182286283	0.0450330813802928	0.0456822432196353	0.0454400842573512	0.0448680659028608	0.0440645322063554	0.0467925782654472	0.0452473822507082	0.0456327302407839	0.0446415447326167	0.0461406980828025	0.0452885917491651	0.0455205958345502
0.0459249448795891	0.0455403603910838	0.0448928832599347	0.0448885696253918	0.0469341232399546	0.0452968892503105	0.0454387290081121	0.0465647770861325	0.0459520159399588	0.0460025325793108	0.045919679870369	0.0460287737021613	0.0454914348854982	0.0461410922096755	0.0457291137727506	0.0451084609650892	0.045703653554285	0.0444382070946746	0.0461023930548179	0.0451363263773281	0.0447693958217349	0.0442305337703174	0.0460419009883142	0.0457852051591418	0.0453992566555	0.0456208623807485	0.045381631244101	0.0451584629362573	0.044987788249016	0.0452989348456024	0.0465083002887911	0.0444752092539102	0.046723280449295	0.0461456447074809	0.0462725271762465	0.0469355117358927	0.0453767232100703	0.04584708507667	0.0454455668368807	0.0455891527357958	0.0450397436480829	0.0458245650476632	0.0458141606875177	0.0464738203795803	0.045759690836276	0.0465608155453147	0.0456752860726378	0.0471360242311367	0.0449771022824919	0.0451167671420804
0.0457645166413261	0.0454231933130825	0.0452339585460285	0.0453171784992366	0.0450807169197333	0.0460280300189298	0.045962269780003	0.0474333354922835	0.0463586566042365	0.0459002395874209	0.0464511151147551	0.0452533876110631	0.0452832426287386	0.0455213571545026	0.0458202585533055	0.0458868961655465	0.0469455025612197	0.0461777034361268	0.046627718527062	0.0470573975318848	0.0462755435080256	0.0462143735765994	0.046114284680542	0.0464628796439762	0.0470802980984403	0.0468155163790312	0.0450264745533158	0.0461922030622338	0.0449962368676999	0.0456723710452074	0.0450091442832322	0.0453977347021489	0.0450348787201415	0.0461942672780363	0.0456465790536603	0.0450479707981272	0.0460114915670194	0.0457008386918617	0.0473828150176052	0.0468710242954565	0.0464312338994217	0.046281540815358	0.0457340362880306	0.0466784053043454	0.0451626255855283	0.0461027002159103	0.0460972733437824	0.046669228428947	0.0472856395876796	0.0451805029860219
0.0473432778774442	0.0464447629207885	0.0466469062936513	0.0451467697436881	0.0464517258733305	0.046045101565684	0.0453068148080164	0.0466773806671753	0.0460315057900865	0.0452553560090902	0.046489539211942	0.0465774110556584	0.0463852073781797	0.0476153301921757	0.0456840584628001	0.0460993532660467	0.0474238116738606	0.0456535851265342	0.0465042031760754	0.0466543473586471	0.0476535367936322	0.0469668331391515	0.0459268810378878	0.0470189626713751	0.0449877920608295	0.0476516031125974	0.0474926545638828	0.0461405265055723	0.0472632418345587	0.0461190990935674	0.0458961550105719	0.0462094621280168	0.0469067422135212	0.0457880463694598	0.0470120358097365	0.046280648799898	0.0452196912632296	0.0464125287065791	0.0462162134497754	0.0457499583089394	0.0457877969460386	0.0451612405899512	0.0465801937510238	0.0454464445323825	0.0464278948717579	0.0464446870415364	0.0473402216564013	0.0463530394794337	0.0466148873042611	0.0460348862888157
0.047157775110885	0.0462326851682974	0.0465141350243491	0.0472782764657533	0.0458590886541423	0.0467203349092432	0.0472881953029488	0.0471851211855551	0.0475296601669097	0.0479093547592317	0.0481579410111989	0.0482687022307515	0.0474888677397182	0.0469976724832046	0.0465404233770676	0.0472202123321551	0.0453585632581788	0.0461834977263771	0.0462472488020624	0.0476521995658771	0.0457926965911567	0.0466965834545493	0.0461992655816616	0.0472977459532698	0.0460770811477577	0.046548304566415	0.0465989395773489	0.0466634174169588	0.0462621125952471	0.0469766422808096	0.0459304976875954	0.0476672500631035	0.047713803205745	0.045686968585647	0.0459246191105442	0.0476926548011506	0.0457712524483156	0.0467417274337479	0.0464700265950507	0.0467281798956529	0.0462159698370616	0.0472933925380235	0.0466524919292094	0.0469691390478973	0.0467201485433601	0.0464205129869128	0.0465702500324442	0.0481100881965247	0.0472304189432473	0.0458683617268112
0.0468307739804004	0.0466015825825297	0.0463215064565199	0.0469646582220738	0.0477361787631991	0.0478683732136155	0.0470877826505001	0.0464631268579141	0.0476202900387102	0.0457703928812886	0.0471084696304104	0.0471977775367018	0.0470948607135454	0.0465213016768211	0.0473558548906302	0.0474739912661657	0.0463938199733582	0.0477451968790525	0.0473834839668036	0.0478827714655586	0.0473680408522911	0.0463608676328475	0.047234948958928	0.0477932269391973	0.0476531094959767	0.0473628503963621	0.0467316825925928	0.0468704136335809	0.0475193866112987	0.0474497946710314	0.0473920633869431	0.0472562987938584	0.0474882273713281	0.0477816813962871	0.048031929508436	0.0472833720142471	0.0476490909575513	0.0472556801431341	0.0473240301413693	0.0473213640395933	0.0471474052822869	0.0456878572061028	0.0485507328735751	0.0477708569270185	0.0467124803156812	0.0464021788107983	0.0468823495113139	0.0472979218182144	0.047257028025927	0.0478951424794282
0.0477531069966649	0.0479433760309234	0.0486595800190721	0.0482856868454256	0.0469471071998653	0.0478366592536036	0.0474239390909988	0.0476938453215305	0.0485752209936579	0.0470810158006472	0.047647133597168	0.0467608196879699	0.0467192983417696	0.0475255435764985	0.0467092761842612	0.047015283232752	0.0480990529280122	0.0478456988826772	0.0480661063764288	0.0473916051194873	0.0482824564066777	0.0482846039383122	0.0471324851943396	0.047216992953782	0.0475836797141524	0.0472936352645777	0.0481226399824154	0.0476741493752845	0.047402528212824	0.0479589275872397	0.0470751460733367	0.0479895981075541	0.0483600240645137	0.046803482828202	0.0467182574063128	0.0475256217133481	0.0462301887556889	0.0481757543001431	0.0480192307417221	0.047355413554205	0.047567716784191	0.0470671455985138	0.0475015697723177	0.0486294251469737	0.0480568859873022	0.0470594941671029	0.0479408146978071	0.047712359447424	0.0482507904859181	0.0471174664610528
0.0477912202686151	0.0484904245593297	0.0491973617061421	0.048467105511467	0.0473957976692637	0.0471240241691865	0.0468686002775075	0.0470931695694359	0.0480351089113712	0.049461350168185	0.0483423660110996	0.0484053099746365	0.0473660039976427	0.0482210948604732	0.0488726784493636	0.0487538812184966	0.0474777392713667	0.0477290285932003	0.0486228455636907	0.0475027959785154	0.048373052231653	0.0478863438346222	0.048442544231171	0.0490553982636911	0.0480679802998626	0.0475382311008766	0.0477117855494786	0.0475267194892869	0.0484134972794722	0.0471288116463212	0.047640035874118	0.0485900112961269	0.0487065069838359	0.0472507398473654	0.0469152898748311	0.0470994191805486	0.0467051529258901	0.0478102384761701	0.0477202174233212	0.0483708549346086	0.0488588439050883	0.0471260435799702	0.0490753522789292	0.0483604420143132	0.0482784436802465	0.0470303170947879	0.0485831401654144	0.047959833185418	0.0482249888931447	0.0479265812754109
0.0481557944299232	0.0479665994834423	0.046946103484495	0.0480906823011432	0.0474606784903453	0.0489068014717897	0.0494989387562989	0.048298434145296	0.0483173479598579	0.0488881005164624	0.0486563511259104	0.0485850207053287	0.0481915094875547	0.0480880534984684	0.0489472967846091	0.047565919274285	0.0476912384943058	0.0491649751404509	0.0484691962596637	0.0477601603100852	0.0481058441012039	0.0481709024330592	0.0485189716170494	0.0483220034504236	0.0476163394743409	0.0480894308331332	0.0490660246897645	0.0495278892965864	0.0483731671492938	0.0488802537194673	0.0479206637702718	0.0474273694419768	0.048132113713819	0.047539773008178	0.0479134876151598	0.0490588728170302	0.0476809792924944	0.0497320943291004	0.0482711078031203	0.0478627816017821	0.0496115114830188	0.0475984960609287	0.0481800984198726	0.0476952706394023	0.0484008708757958	0.0487315698922673	0.0470290350335085	0.0486052880186749	0.0488312215055569	0.0476871471900089
