# Supplementary material for: The Neural and Computational Architecture of Feedback Dynamics in Mouse Cortex during Stimulus Report
Source: eNeuro. 2024 Sep 24;11(9):ENEURO.0191-24.2024. doi: 10.1523/ENEURO.0191-24.2024 (PMC11444237; doi:10.1523/ENEURO.0191-24.2024)
Supplement: Extended Data 1 — The file code.zip includes all code used to generate the figures and perform the analyses presented in this manuscript. The folder "./ephys analysis/" contains code and instructions concerning experimental data and Figure 1. The files "Figure2CDE.m", "Figure3AB.m" and "Figure3C.m" simulate the model in the nominal setup, and generate the corresponding figures. The file "Morphing.m" allows changing the connectivity strengths with respect to the nominal setup, and plotting the resulting trajectories. The folder "./Figure4/" contains instructions, code and data concerning Figure 4. Download Extended Data 1, ZIP file. [file eneuro-11-ENEURO.0191-24.2024-s003.zip › code/Figure4/globalfeedback/v1Int_a0.2.dat]

0.303657725861215	0.306290847242325	0.305150834538144	0.302820149826305	0.30606454004731	0.308398046625691	0.308917073750584	0.301394634872783	0.305283733033765	0.3031888977752	0.301333829953132	0.308082829114854	0.306656418572268	0.3047892489819	0.301877979120414	0.304296410197638	0.307475429148791	0.304409074123271	0.305622761472226	0.304821353706682	0.306334793507103	0.309862203912788	0.303387188485182	0.303416516935139	0.309492430360268	0.306281351278731	0.30345016288269	0.307979315184251	0.30688557919267	0.303996725930599	0.310451054201572	0.303522213136071	0.30441579154902	0.304467024986444	0.307535064975834	0.305212254056984	0.308487327210663	0.305905331364013	0.306300766988631	0.304474391819061	0.30262886997358	0.306059801433131	0.305575086586029	0.300753246802816	0.306334956854324	0.303505911379188	0.304625241853573	0.307788305169625	0.304679850621362	0.305062819470453
0.31521764324417	0.315132547332905	0.311422385196688	0.313707980592887	0.312711277556007	0.313172555996988	0.310888949855133	0.311988150240866	0.318585677647032	0.31152889335426	0.316187970317022	0.315108744342097	0.318825506871789	0.319478890954961	0.311044489520596	0.314025951747956	0.311532486441157	0.312099734827775	0.316170500805356	0.313370745121976	0.31354239124599	0.314616216759829	0.316526156681502	0.314903885507076	0.313440078812568	0.31098628614244	0.312938834672117	0.314241938010705	0.311274167658179	0.317415613817508	0.313947719650048	0.314746855342799	0.312864907374408	0.312836419713084	0.311446472694788	0.318064225609321	0.314440698075305	0.318494929511747	0.320547589240927	0.313410708528405	0.316457676555867	0.314515078665689	0.312321450282901	0.312318587350152	0.316367234687619	0.316143971499513	0.315939153049465	0.314790442372986	0.315766299794278	0.318167820584983
0.321779295417322	0.329160625681887	0.328730793961635	0.326810048165823	0.323760878544002	0.327257983510426	0.323326435316306	0.327663490026156	0.324781942075494	0.324160842330694	0.325801761844948	0.327256222295279	0.322207483177955	0.326967029221795	0.323035441696478	0.329784087162295	0.329342889662598	0.324452051043716	0.324092729853661	0.321850293997152	0.320518486662165	0.326759847947539	0.327199815249782	0.324254823395414	0.324500305971777	0.324724152532718	0.325287023805923	0.323491182522	0.324400707095965	0.32842728999801	0.323129119638047	0.326469441792581	0.32680368905798	0.322118170811617	0.326248466845343	0.328846845848281	0.327769862235093	0.321552248853508	0.326465495107069	0.325262610888069	0.322824970599168	0.325309327426905	0.326085657495117	0.327408936109562	0.322183497084358	0.324853747881155	0.326085846662462	0.324460283657671	0.327778316023363	0.321208210370584
0.342212927951448	0.337386355144611	0.333523190350403	0.338882225109034	0.342987035636444	0.339848797103362	0.334320751053821	0.334103962877928	0.333093457007787	0.335878175497023	0.333735278559781	0.336676969217463	0.331767278170492	0.336064666381624	0.333900624263666	0.336477802618458	0.338186723619242	0.339087774616733	0.336240095703694	0.333719842893767	0.336696670764839	0.33688756833733	0.334005741809314	0.339351064064035	0.340016121498667	0.340544536454093	0.338851543267156	0.330834397444265	0.336685104215848	0.338234748016681	0.332039567013664	0.34297933013034	0.337961153199912	0.337316392945394	0.332161192215167	0.334889377171202	0.341175717135577	0.337770936003073	0.335965302673603	0.333621957348464	0.34102097729038	0.3353756667611	0.334335789809652	0.33503500222687	0.342953770721807	0.339149314861066	0.333139571240327	0.336252506655232	0.333063329213261	0.334881434444193
0.346204260054185	0.346880680836158	0.343803521936959	0.351624679614199	0.348378458786417	0.347071485234815	0.349170351105329	0.348749263215137	0.352856139029761	0.35452793639376	0.350392275387009	0.352182800140469	0.349887299236979	0.347679789409922	0.348174257558703	0.350184554839361	0.351257964889795	0.346334171706324	0.346368662428838	0.352828888151122	0.348730074490411	0.348805399413469	0.352533935761705	0.354470995103139	0.355912756053093	0.351154914457571	0.352422601310002	0.347637034867917	0.350485627005716	0.348563135704571	0.350250238811423	0.346906541255751	0.345175064291502	0.348422923032222	0.346886468022267	0.351071428123717	0.345007210122951	0.355453627456561	0.346416990821656	0.350178433650791	0.357134317441689	0.35004683587057	0.349452149574689	0.35025166821389	0.348035846355061	0.346459860607308	0.348544570120229	0.350363342432403	0.35391555706794	0.344880339506617
0.363224726419236	0.366539884176671	0.364867628769254	0.369886145814378	0.370108440458236	0.369637620386924	0.367321830226745	0.360942600151131	0.362081723186836	0.372494112548979	0.36401555995438	0.365350221133225	0.362621925062658	0.366519461468186	0.359926271895113	0.360371568279299	0.363190122953181	0.370378484452494	0.366962369719527	0.372770913126629	0.36560519696224	0.368573710454292	0.366781957697804	0.372018766960011	0.363507927343366	0.362850334310448	0.360371732144396	0.371310803049344	0.360918888239661	0.368134831190978	0.365678837054659	0.368959602628462	0.365882739139865	0.359878551853475	0.367123099680737	0.370665102865909	0.367360698199636	0.362897776620652	0.372605058872157	0.365644493501159	0.368065491983586	0.366340401975765	0.360194085184019	0.367037582443141	0.364145747650393	0.359549382751147	0.358220372208267	0.363151987530616	0.366675293311641	0.3723700736542
0.38470656785849	0.377585936442227	0.384732026946315	0.376296189705646	0.381616229548516	0.377167490456115	0.381103256384732	0.375613161637087	0.383139032629604	0.388878587937643	0.375334971227838	0.38277071458582	0.383144048382492	0.381822936663615	0.375133708285631	0.383829252372132	0.374711037698997	0.383011484983481	0.377160540322552	0.38096178469974	0.388569328270405	0.376566447492987	0.373456824322184	0.384933985362185	0.380918761970808	0.383680832438862	0.377128849846688	0.385499038764896	0.379377053431562	0.379508472616501	0.379198005935901	0.376932403755611	0.37999960853643	0.376428890631058	0.379929207882402	0.384403117591123	0.379606418692569	0.373731337913486	0.390106319212268	0.38465395838473	0.38129222944708	0.390102118892963	0.379083800679227	0.388499537828311	0.388909699743043	0.375893552328821	0.377978893655778	0.386571805951008	0.387657955927995	0.37996752997131
0.403474272050333	0.404552905923308	0.39262792604804	0.393526857751696	0.396189545461617	0.401808612388723	0.396822235281408	0.408025628521692	0.39478910026935	0.395387573343418	0.392271623118817	0.399589659833396	0.403357315813557	0.399782746513255	0.407888952887795	0.40588784448199	0.406411498952735	0.401137120383471	0.402618850594824	0.406860023885536	0.403751696575594	0.407101313037931	0.391591292977451	0.397105132714131	0.399236848187674	0.408711474109798	0.396526164216538	0.39434814005247	0.408571871548287	0.410711378635474	0.397272292929929	0.400067160382936	0.406008218441673	0.403140863917915	0.399914873761278	0.40116939471562	0.401318126898342	0.40306574635604	0.39088836504901	0.401634447428412	0.397690541457872	0.40502442222731	0.400934149905553	0.39673913923553	0.402958441486445	0.400763332462049	0.406930098266257	0.401837921242212	0.39935608095738	0.396708146553125
0.419598182926621	0.418152269500748	0.418233113332874	0.425819261516804	0.41579305668578	0.418893780666715	0.426540883634035	0.415882751439448	0.419857456286955	0.414565944630249	0.424668328209836	0.42308650894482	0.417783144347655	0.421448433674316	0.428643166742353	0.418277929022769	0.426019983003971	0.430875423109572	0.420340642158746	0.425276129632959	0.431973938369286	0.421514575653394	0.427274543799333	0.428244082711541	0.426722698619648	0.423779606605281	0.412310283736204	0.426401274702212	0.417962263560192	0.420328357038202	0.416692389736678	0.41343696276387	0.431698928704605	0.425084958333528	0.422398659395513	0.427531267476088	0.426989710122965	0.431123140333998	0.420251807814406	0.417234943551126	0.419801956164956	0.428061545028314	0.418723703735872	0.41680607718605	0.420280308828975	0.41592510694096	0.416856172154042	0.422414623997181	0.418530486496107	0.416171940665653
0.444753508768106	0.443825292304266	0.450800517136049	0.442976120927694	0.454718690265463	0.450810801593487	0.440594234153298	0.454925033930774	0.453648380158521	0.449181962375031	0.459085618815746	0.455322095943083	0.448729715457493	0.446539933830431	0.438360068040505	0.443453567741226	0.45176285741578	0.453597326573833	0.450827960631485	0.435774962709579	0.446306819885145	0.439131466876143	0.434986588191163	0.440533000384858	0.451192419244648	0.442472093829739	0.452832793196147	0.437768556380152	0.451733415638736	0.446070401553777	0.449654650432644	0.450209788434085	0.435277595218614	0.452869448710705	0.438013551143173	0.44875633940838	0.438709275676936	0.443918697182764	0.446971474936137	0.444586255886965	0.457419164865669	0.450368514476274	0.449091778835273	0.453516334177949	0.451994055112097	0.451426860418275	0.459353284892876	0.440546297599914	0.445530111000052	0.454675785307562
0.464166027407595	0.477864165728951	0.486769784505935	0.48153785700109	0.485901330683155	0.465311376690664	0.467530052645127	0.473512990679109	0.472909436148461	0.48138449361292	0.471312518035391	0.467880003122151	0.486642644124278	0.487004046185286	0.482311819931496	0.464731547933956	0.475703573837968	0.473972583413633	0.473500653362264	0.475723742538885	0.472529267531984	0.463097470360913	0.482929846357117	0.477442349077576	0.475587438366616	0.478760078877388	0.485313957437272	0.480536868143811	0.463238772370792	0.478711144563955	0.473780353590251	0.473012586207416	0.467304956975666	0.481916061481354	0.462304059189039	0.474581259520295	0.469852533649523	0.480230861355211	0.47699713484286	0.484758781296618	0.4723015664354	0.466355454255547	0.482936823654535	0.462233908163586	0.475891090335563	0.480773548300641	0.465043372766121	0.471001836283242	0.478017970623629	0.476372776009097
0.501852389808867	0.498610533657767	0.506195724357766	0.501031958344519	0.507801029718002	0.494030498363001	0.511561749477848	0.508878333033495	0.51819163696375	0.514975497133334	0.505514648912424	0.495321037506429	0.49906592288203	0.500541992139024	0.498123399070058	0.501351259425624	0.503066241906675	0.50100593176539	0.493667186202582	0.494097589370927	0.503827857383449	0.49408072636473	0.505148591993108	0.504261398076992	0.502079671313644	0.516601274344235	0.509115462377243	0.501125674744255	0.496000429521095	0.507137544385333	0.518386535851722	0.502028195291799	0.50872492710264	0.513039932415462	0.507303275762061	0.51379670454181	0.5097443324546	0.500699963608455	0.498695693958677	0.509363860245039	0.508452382698455	0.49662845121639	0.508446778011564	0.520089103641597	0.504033328340242	0.511090371081602	0.518475997894692	0.507423196816907	0.515894786480608	0.514803466393004
0.532576209559861	0.547786107556239	0.541053125036137	0.54190970819493	0.553529664299912	0.533081122325006	0.547017939964394	0.54856665992263	0.551320745087128	0.536226943657971	0.528825098268082	0.538371055424112	0.551029468946962	0.551644710699788	0.534842694029892	0.543578404066261	0.54863973023635	0.551371800404411	0.541197360598826	0.537931420612395	0.535847923290898	0.53481711670367	0.552857903679914	0.532154500442599	0.543313851340323	0.542999182211774	0.541326006981345	0.5356177403183	0.553415120564706	0.536638325066382	0.54312023181763	0.536437939415882	0.540981647460271	0.55056571384976	0.547025543659612	0.536784965442902	0.529450391986574	0.552885662978357	0.549961091495423	0.554109797849301	0.533086083974628	0.554444926727943	0.531415844794419	0.547803303170723	0.540712443032056	0.556152578654518	0.534608821220577	0.531767749279844	0.536032334370315	0.541323759700479
0.57206811720394	0.59459625593404	0.567845122132288	0.578042357120162	0.578438910440283	0.574466090570613	0.579871466551889	0.580138836785937	0.58108676317761	0.584404642236144	0.583832951513119	0.590939531381161	0.581675210403571	0.59131687821163	0.579155896792817	0.579038209258238	0.580689507711388	0.578558895984496	0.572200374072739	0.576323704540997	0.577276963861061	0.578577605880928	0.580586325108621	0.585117327868042	0.573982712948857	0.58397713413233	0.57957004592389	0.568832862291684	0.575087567227363	0.566757872288791	0.586802227960239	0.583721504533684	0.587488326913324	0.592599765347764	0.57629671192547	0.580907725078088	0.587686511618091	0.585651265980751	0.590404306074106	0.593209863828324	0.581482109097237	0.567003758358552	0.584676218602361	0.58491874472993	0.591760235087301	0.572547641739009	0.577595732972945	0.600020236835506	0.597756933590116	0.599367569731999
0.61662294462852	0.630875400294717	0.634449215545142	0.608853052346349	0.646473485951386	0.632771328220599	0.629070453020061	0.624314608483752	0.610578644500981	0.623844653161356	0.621650512123826	0.630964656328148	0.616488244115374	0.646392497651658	0.635034336106702	0.63720080642076	0.637986309257963	0.633146326053025	0.632541705204578	0.635042408746422	0.641514604905294	0.605847467374626	0.62680742075037	0.643017588768218	0.625615248994006	0.608519626135772	0.62029169128858	0.6246815844806	0.622639673082369	0.612316641557708	0.628532803295502	0.628188367056645	0.60982470649131	0.612061468897583	0.604063879175833	0.610125156875547	0.623539472457949	0.626252786555987	0.623293428482811	0.639341252337511	0.632397447417828	0.632184277174829	0.626233025918691	0.620657935737219	0.62094728758425	0.63214254917623	0.630969875774496	0.643400872139021	0.629762627467041	0.624626966630259
0.693926042958544	0.665932969216113	0.666393030719167	0.689680734657969	0.687416657903104	0.688781576155568	0.675893138265243	0.691624362606104	0.681179413895408	0.697034267747928	0.669018314351957	0.689024774450871	0.678780077763283	0.680852165922946	0.656563156942131	0.677237167522765	0.691151279023999	0.682564123385539	0.667804766670601	0.693732849515716	0.6719980268326	0.675476105659633	0.692467936144807	0.697416754716765	0.675906281781223	0.664870523263663	0.663859699807038	0.679033328751668	0.668375322010005	0.683602193127894	0.688373125416356	0.670148944722631	0.665368423269169	0.66432435863541	0.675528529103267	0.68199542142945	0.695678762907225	0.70006652412216	0.678413327091915	0.682308706294962	0.700625622565088	0.685551567541178	0.696033028437398	0.685102443973552	0.65797563414608	0.690265448813304	0.695964943877682	0.677267611126638	0.677801367451268	0.683393906986347
0.711976338607209	0.742064812002692	0.734701708368232	0.748729282803893	0.724511918464128	0.756620806013495	0.751355148663313	0.73398433658622	0.755368057405725	0.723011513638395	0.728132217990223	0.75010911060724	0.732474987711069	0.758918062256791	0.743564454782556	0.744349269158628	0.733718998431412	0.720216534134926	0.741689659841072	0.719027606372328	0.738373489234042	0.75445166545616	0.730732964061315	0.709780176374394	0.734780902756052	0.749652120288872	0.724746338496388	0.724042214598005	0.744088769725756	0.72713648059436	0.731996355026146	0.717323933768987	0.739166766553479	0.726771296319539	0.740794680178995	0.712922317149153	0.747343580247265	0.719150736848535	0.737187025274705	0.742094222866609	0.708753941603927	0.708222937274288	0.71763083943723	0.725475070888284	0.734140420765149	0.727561727722105	0.717967201782253	0.738065205877084	0.739718130730907	0.750919060012757
0.783567808211736	0.816542702059143	0.778763205863175	0.807803845173716	0.799390036026849	0.774621279351426	0.829730242935655	0.777386042174433	0.78532338419397	0.792332750295289	0.828736054103034	0.805090567541112	0.797554324888148	0.806164487120144	0.773325630962494	0.798362153746155	0.815776322181503	0.81040011860561	0.817032243137878	0.814957966374146	0.800258323106071	0.770036129223976	0.808136215646326	0.787073927482204	0.780425419498614	0.808378647256697	0.808262417572384	0.789306114189289	0.803543212286793	0.797598887514327	0.788864687049144	0.78582073460999	0.822056366511445	0.776444262909546	0.782966430281287	0.790640283004767	0.801008659816347	0.824541390464098	0.815826422726968	0.804548785314873	0.807839609528245	0.809465656648091	0.811633997366361	0.814435466448931	0.80474831052624	0.798166579184687	0.780607874239772	0.813776613546761	0.784024538051575	0.778004387975153
0.891040864323326	0.873165762920149	0.898005464156123	0.855019101525084	0.873036440197862	0.884384334912061	0.878551868529344	0.881723054513362	0.861007310287341	0.886253076768773	0.876856991162899	0.854461368345623	0.873276398753492	0.849031326926649	0.881796212737219	0.868398673988892	0.856148190849145	0.870905727032018	0.867645882074275	0.869283001114627	0.851871006919541	0.871112904642047	0.873530258146034	0.874682266932041	0.869152935415009	0.890323874940242	0.900041290771753	0.863471182938605	0.882976087741446	0.875765474874638	0.862440836057272	0.886842396149939	0.904247910106201	0.909004332202382	0.885464731547493	0.864052956147638	0.882022666436986	0.881884410293463	0.850100148667486	0.877450217673669	0.875728681942994	0.883802890216533	0.845326573904231	0.879947987018352	0.89343204307912	0.866014121575754	0.908927324334271	0.852172151322043	0.873728827317378	0.89191724321274
0.945673523568358	0.990407436666237	0.985862696442343	0.955881773936548	0.970110962058323	0.960783464938781	0.958311280227525	0.954011238433262	0.97193893242094	0.964975798768257	0.916606680248829	0.989031260536102	0.957368743100695	0.969735130057674	0.944399060970205	0.979553396228433	0.970771818913768	0.98614253650011	0.950182961935644	0.920876316349072	0.949666925226877	0.969488108973501	0.956617480829635	0.931251021833009	0.961256355046328	0.950473044001724	0.953316095240748	0.934655380966497	0.993254669275453	0.963991548799939	0.999599885836784	0.951600179953303	0.93440678400615	0.980079042192987	0.965808924821018	0.948486806363758	0.951939872009457	0.944784975157925	0.94485700424621	0.966066224244353	1.00020342167186	0.98032181663716	0.94784365113366	0.942714383731985	0.967134042108289	0.951445165952373	0.996918771433923	0.962493215535944	0.980672382637225	0.945614924730777
1.03295573681285	1.06519879615919	1.05729620281012	1.02186330403802	1.05667021493042	1.09415655684896	1.05085700869297	1.0135538022115	1.04926365246188	1.04405307650795	1.04384083349837	1.05188094251428	1.08715521387225	1.05409494306602	1.0468271974885	1.05802835886403	1.04912431197257	1.09725200027761	1.08268036585311	1.07644622303018	1.04254918854384	1.07903471560324	1.04074358596545	1.03390548787051	1.02356371181153	1.0490865704585	1.03886251744983	1.06768896020657	1.07108964676283	1.03590478341619	1.03075438450343	1.07497124806506	1.06142231327294	1.04672743874244	1.0884382713267	1.01888749409652	1.03754365304482	1.06876471891345	1.03592098662736	1.0216685700487	1.04247721939842	1.04020183023562	1.06779071767649	1.02687205854053	1.05713151289525	1.08779417519272	1.03288459211307	1.05672926588858	1.05840034457739	1.09125272894062
1.15229169339865	1.12143947381675	1.15876293785942	1.19221427855957	1.12791265483698	1.17084778158092	1.14654937302226	1.14493114037324	1.11739188053294	1.13293546674372	1.1205329588397	1.18815443569721	1.19409801960615	1.17855867519058	1.16381634504275	1.1539681760167	1.12247628562813	1.15020989383116	1.14921780834483	1.17247765812146	1.15873074941538	1.16480371566947	1.18555132619025	1.14150279371994	1.18331252191332	1.12698203422926	1.19413733034915	1.16992454186091	1.18211700695708	1.13333161497196	1.13776461203594	1.17634890114512	1.20692041957385	1.1511051769846	1.16034285966387	1.13566288563437	1.19940184786238	1.1331170622886	1.13638403829947	1.16198142832758	1.17423014922927	1.14062976848692	1.17315490321279	1.16556355319134	1.1232946093228	1.18599517826412	1.11007885096765	1.11845056512053	1.18226132410371	1.16334231431303
1.27327806733408	1.26327347163076	1.30557365898913	1.31776770461403	1.28880513462102	1.28668920228848	1.28848982839015	1.30559568953418	1.32584561669713	1.26051230660688	1.32558616125647	1.28970614718744	1.3075915156441	1.33757559852418	1.27591101269728	1.26597984658516	1.25789238102745	1.27627619019369	1.27786136481858	1.30712599393642	1.25943679640521	1.29581307607614	1.2462012238503	1.27424815046202	1.26946482097331	1.30172031803841	1.23664458774119	1.28103776897998	1.23824861219882	1.27406646986713	1.29397947014096	1.26553761990356	1.25505963124566	1.26648884934473	1.31877802790247	1.29941782210566	1.29962822473752	1.27411079909177	1.29831822496877	1.33211683609027	1.32655375081129	1.2750148725528	1.31909499976609	1.29760699014137	1.26244300887719	1.26720930104947	1.26586099297666	1.2750275707516	1.25010714428109	1.23733619764631
1.46206602169491	1.45867633235567	1.39265218047761	1.44937193458819	1.43074657689611	1.39731859925499	1.41255884743595	1.41262436096093	1.40029045040933	1.40059940888054	1.40649922015528	1.38252670962835	1.44566475058032	1.42702125667431	1.43355494007341	1.47497992431269	1.39983391351884	1.39052498129353	1.45856889043355	1.46862228666585	1.4235191710486	1.45042543658164	1.44500605729271	1.44746236804585	1.36563705241265	1.45414398055194	1.42264009314738	1.45557881870012	1.40763332561116	1.43151762958571	1.4392752670673	1.41237237318588	1.42554950149972	1.40854749667125	1.39333044679842	1.44153253450449	1.42188423945822	1.42135557565757	1.47655261034175	1.43811017606032	1.41913621143417	1.43688480195817	1.44142619820233	1.41231455185225	1.39471378087077	1.45232792762641	1.40115093614206	1.46936172014148	1.39847442577695	1.40013889622002
1.62251892435063	1.56869669615165	1.55875377412336	1.59151176108564	1.6090923256294	1.61509807360034	1.53703344751016	1.58991202612813	1.60262974448073	1.62787685030052	1.56028857184728	1.56248023342513	1.59795019400497	1.6288532511289	1.53919431235468	1.60954065759552	1.54711148082047	1.58633247087949	1.57804966601811	1.55226472871729	1.51848024277529	1.55538643675787	1.55534263474107	1.60290320434704	1.61061871073254	1.58373175338149	1.52308369273323	1.53062647022012	1.57382719944197	1.5972573241747	1.54068964748172	1.61286512168494	1.52635110640989	1.60084588877311	1.60272872803876	1.6021899077802	1.60220762268883	1.61699671442895	1.57861417255833	1.57499903193453	1.57584806541997	1.55424766731835	1.53146371206689	1.56072520318664	1.54890321956641	1.59800441897981	1.54762461433098	1.62804307407493	1.5653930852543	1.63808408422011
1.73912512764339	1.74902313968784	1.74996643386453	1.74932891526777	1.71919594594115	1.76682032702568	1.77193179668413	1.77134511981777	1.72127068103311	1.77497709049049	1.79423974488993	1.72985839118455	1.78020468446158	1.74838620819113	1.70409604944363	1.73537900285524	1.74330736468947	1.71866750428613	1.68216456635473	1.71937237462572	1.78667831941023	1.74773865395278	1.70259375941776	1.74737238272385	1.72942067520092	1.75876407754581	1.70918656355409	1.72467023046997	1.6957575101857	1.73393219837931	1.73717356004642	1.76712108695846	1.6778284564144	1.80110162755738	1.75825695008468	1.77764459980246	1.76391540921246	1.77375110170613	1.79825472199004	1.72558203457652	1.77647401924975	1.77345586603659	1.76586945132049	1.76443060931181	1.76495488918019	1.76321747137114	1.72087198861357	1.72340228762053	1.80803989947538	1.70226085745702
1.89973702223637	2.00739660614757	2.02635172255711	1.94608861193742	1.92248116241711	1.87820478568079	1.9432422859642	1.91241570628264	1.90810686951099	1.86656321621226	1.91807501786757	1.92820831763547	1.95951100007482	1.9390304192348	1.90011867862247	1.94010137349651	1.90647154956408	1.94179778149284	1.9821055002718	1.99032743548266	1.98516624139822	1.93639737505803	1.97350113888236	1.87903501734013	1.96222009449141	1.94066448417625	1.99426331251077	1.98037972508684	2.01610307657089	1.96427842409874	2.0079175407365	1.90376096372623	1.97877570754967	1.87469936403597	1.92206731232546	1.94043222778652	1.90451652910856	1.89106792148498	1.98979278495308	1.92371464722719	1.92822870220837	2.01458900533583	1.97014062121035	1.93201077956789	1.96023013973771	1.93067380927701	1.92151411835463	1.9317503290771	1.89591840755352	1.96400159759182
2.14429841357652	2.1688499555507	2.22839244465278	2.1884627561896	2.15440132239867	2.19522081358641	2.17561220545886	2.1299910051282	2.09547226304713	2.18958719782603	2.20126833609277	2.14988841254044	2.23746583067178	2.19765627364443	2.25088614881753	2.08814825684006	2.16219654491082	2.11584894682117	2.10113867306436	2.18475698789353	2.18402086801816	2.09478060525594	2.21895315067762	2.15175363856006	2.21587573957753	2.17666811132713	2.14776563990432	2.15411397203764	2.2311939675896	2.12159014222808	2.22446804517807	2.10623166445767	2.22384470450755	2.12062397759577	2.23122482160224	2.22518297036905	2.15398711787674	2.19426580781264	2.16638001489536	2.22759545225346	2.11034926677923	2.11656989309636	2.19018180112222	2.10096121753488	2.16832847215472	2.19768349228789	2.23008666127124	2.10309542758317	2.12393281770477	2.19470453320257
2.41224898980089	2.47160583068175	2.4207033606942	2.42296506483742	2.48115500227807	2.33946141818866	2.32370634338554	2.48441833973773	2.38632891234465	2.39463767461175	2.44668518514065	2.46726098765703	2.46482526912497	2.35296718689529	2.4346783615023	2.50266983144703	2.36593448034058	2.35965329185362	2.441332156266	2.39899965639682	2.48741387971884	2.43538309653016	2.48583381640262	2.3136928465701	2.45125202760726	2.47413917262487	2.44094568093742	2.33615716290864	2.33797554823611	2.38375098059868	2.40537734775337	2.45129417408384	2.39335570954878	2.49141026109418	2.44325697320015	2.45391404510325	2.34141963650587	2.4610626429916	2.52310721114821	2.38209739824854	2.45402791267431	2.45867491651934	2.40054602408079	2.43072955645896	2.43703129141756	2.52476086320007	2.36165802759742	2.42010500610251	2.46782767383742	2.43245522380717
2.72953859747279	2.72032086321571	2.65326314094155	2.6423169151191	2.82090136607722	2.62936634224417	2.73860107083211	2.68571586112495	2.6112759281687	2.67706701705663	2.73994507894093	2.79702045244693	2.6040373826971	2.75454075063526	2.72724812580549	2.68735937221778	2.66329099665932	2.68608348115092	2.72058409484752	2.64974515717747	2.6460461000598	2.7048262444635	2.78146408909975	2.60361240007475	2.69847329502166	2.67551754140837	2.68761442491202	2.65624190157855	2.68601330072811	2.79426157431894	2.70257954711187	2.63059176407098	2.60827591112284	2.7107359457036	2.77330964968351	2.61534015746803	2.68078701859649	2.68958355697771	2.64493065335039	2.73984174078695	2.65487648673345	2.60717294403954	2.7184024922365	2.67809668025682	2.65399528450842	2.69187802188094	2.74671385911401	2.75518090213435	2.68197601985872	2.73220364033685
2.90184270013599	2.95518772479101	2.935365422449	3.01954929336864	3.03275592242709	2.99356361676955	2.89131083286629	3.0140831392258	3.00358044754364	3.11737024974062	2.98078630272167	3.06376107490127	3.00293925905861	2.95549360404979	2.93890254700749	2.99939462134018	3.06795296000034	3.02637717806177	2.96104398775697	3.0222337859522	2.92987191300897	3.03133811777794	2.94706833277816	3.02770242666449	3.0732696489492	2.94894731874187	2.96822162788123	2.96810176779076	3.00690596552005	3.01215765969915	2.91667765424881	2.97749812888304	2.90645252730303	3.07438779899587	3.05823766999722	3.01583191589489	3.04850288682098	2.93579620882217	2.99677431245895	2.94819673266508	2.96771823346198	2.99972858088532	2.98507660928321	3.01817884045473	3.0233902188071	3.06231880560972	2.97165508738326	3.03609068261434	3.05716933462683	3.06054461653651
3.2309782836258	3.27107040280341	3.22734525852212	3.2606065784855	3.30805932217963	3.421018780416	3.30180957376391	3.35337825780862	3.33372703979347	3.34245742581909	3.44450303181125	3.23585090082336	3.34956747169219	3.31791747759425	3.30919964779441	3.28842728785165	3.25569277981239	3.39801309504302	3.35528803184762	3.44955433460889	3.31679716808748	3.36707149789418	3.34419634424764	3.24335790798829	3.40400391517912	3.2528865346772	3.29074453629806	3.23751089721018	3.24073379974769	3.37352074108684	3.41175786661686	3.43798052814091	3.41797246419253	3.37578844479473	3.43948998258443	3.34724579496108	3.22224762329316	3.42836138511854	3.26542609298633	3.25588366203499	3.34770254503084	3.3132969285682	3.37284893194266	3.30103892986534	3.35303903360934	3.42160780647316	3.2699952141496	3.42599720019066	3.36303218310841	3.2776914483566
3.63664458341426	3.63300880667635	3.74673772374479	3.59933301394072	3.59695612541359	3.75696514628745	3.692590238302	3.60964821765941	3.72860395127123	3.79133083340152	3.77959468296766	3.73283231674589	3.66493983177502	3.68776354372106	3.73267390269818	3.63495287445973	3.75812349957521	3.69575710557088	3.73451707392675	3.7442436139312	3.65405924581292	3.76175352194857	3.73764611298122	3.6372832999522	3.67228058682624	3.74798622543576	3.57661458474255	3.71613260313105	3.65132078035488	3.64521688050458	3.63947243475333	3.71713675412675	3.75738748815111	3.70099808694854	3.72605876606522	3.61596323918815	3.6925744096814	3.6491829247856	3.64519480926074	3.74470315005772	3.69646451955439	3.71009723240504	3.72105947162996	3.78200244785026	3.76056522674454	3.71014081346845	3.75550263942721	3.67301767853728	3.7175560765804	3.72282161778229
4.10097206395191	4.06385936423636	4.08498170237985	4.06774993619234	4.0454371072274	4.12986820749439	4.08868693222332	3.99639204682009	4.09038747897717	4.02040900689769	4.06212675825575	4.07223447283272	4.11370573022196	3.97699675584382	4.05056653120587	4.03284451076832	4.0124840377575	4.11441447532605	4.12376850246024	3.97451769944181	4.11434011675501	4.01721622262358	4.02395673240108	4.09543295236002	4.04411886856181	4.02954420286993	4.0191844387076	3.98770224423615	4.11862441409905	4.09778799751477	4.05767818955042	4.06440581756442	4.1236311070922	4.10536306757588	4.11273256800052	4.10912304621026	4.08851190012816	4.04492074060044	3.97809153261842	4.06765425571686	4.04053832101947	4.11358142306753	4.10150663009479	4.07269053920284	4.06684835550422	4.0297607449437	3.96159932488551	4.03797274535311	4.01914622398517	4.03594082604544
4.39955899951715	4.46853429950556	4.39787340139981	4.45759229839297	4.40258462163844	4.46484966958602	4.45818343073823	4.40697175180433	4.4277447153727	4.40637294437569	4.45886377439721	4.35548521041466	4.39168709332084	4.42709325078912	4.44074354204764	4.41073189198769	4.43983959629339	4.44484913601474	4.45054423686205	4.46440756148925	4.45413950727995	4.43873539490144	4.46068803665335	4.46334539486454	4.45593030153972	4.41306502320288	4.38810859033596	4.46693108518243	4.46475737227408	4.45248971022656	4.39491509321289	4.44697987165111	4.4506609033645	4.4015605135568	4.47161950639029	4.42843540255947	4.43461889976421	4.4352827176412	4.46574254914512	4.45663611752089	4.44945342580982	4.43847066116998	4.44159456518849	4.40628806413706	4.38318287467056	4.4695610918877	4.44765085103397	4.40767050256398	4.38063856351088	4.39056831719822
4.7975215418051	4.75704479483851	4.76566043145307	4.75827924490672	4.77923356999211	4.76366088786802	4.760463143168	4.7629313381104	4.79387494568786	4.75872056369168	4.75717897240984	4.75456971415034	4.77290627492421	4.80260868572825	4.7743759731301	4.75489807256695	4.75629663320592	4.79522426978249	4.77761967590121	4.74950074333541	4.78296338193641	4.74490798170621	4.78164268567585	4.74761309274807	4.76389271751653	4.77102088248062	4.74919339454673	4.76625843469728	4.77695556129108	4.79190031983846	4.80962458811171	4.75876607218514	4.76557750246942	4.77306806658929	4.78453224783865	4.75443787364573	4.78216689519003	4.77142251357651	4.77363634985845	4.78258995699277	4.77961130039331	4.7457641497563	4.76131092974378	4.76967278837403	4.76253257612222	4.78220254570834	4.75707185672585	4.76370589590043	4.75237794509331	4.77068892319321
5.07226860207585	5.11298574864336	5.11206514099209	5.06296059458941	5.09901735182837	5.10508859276291	5.11214301532299	5.11571575656426	5.11795822376522	5.0674858023748	5.12041014049778	5.10232321629406	5.10607346924947	5.13037295799147	5.04005501255716	5.08362041937729	5.02808029358743	5.10436567892908	5.07311079210771	5.11463821615371	5.08652330672651	5.12050284320002	5.03771120873286	5.11753029984396	5.09843281615348	5.12193102920891	5.05099445128551	5.06858513076056	5.07649765654703	5.07686726213282	5.0825367339472	5.08420124326768	5.11196015733074	5.09583905402089	5.05696960374816	5.11682336451619	5.07852840510914	5.09926392922401	5.01915585088203	5.02463274827718	5.11144722243981	5.07217089337283	5.08062511602596	5.09056949924646	5.10105268304428	5.06216727381958	5.1066755079635	5.10743370995332	5.02833434792323	5.07812564820405
5.40076415802661	5.43096345721821	5.43322877679425	5.40397568626016	5.32428578657292	5.23891835359615	5.40722657829617	5.35724132134558	5.3568792624079	5.34201409939314	5.32802490655544	5.44668243255015	5.3122364654428	5.42233048681776	5.3345329930758	5.35292044097315	5.38300885508865	5.38011198966165	5.36169933117936	5.34470191426741	5.42466865026021	5.35659593897796	5.37870197069215	5.35038120306991	5.4435977346212	5.32109840867148	5.30819090797887	5.35078669106074	5.38681567286749	5.27013470497131	5.32683626175923	5.35974462119632	5.43536426127596	5.4167860558107	5.43086782892637	5.35499128793697	5.22185425049817	5.36372848841633	5.33547449417478	5.37180963000717	5.38006327818497	5.43392940150872	5.4469287342184	5.28349717290825	5.38065060819031	5.29586202695183	5.36174483082773	5.33638180272727	5.3109693888411	5.31204773981383
5.59838508614921	5.57754698842814	5.57315788263301	5.64266498578038	5.59215841459543	5.6430719972919	5.6764297280422	5.61190808851845	5.58168144365296	5.50009642369317	5.47457538099476	5.71557881914784	5.59198777310407	5.66067299793713	5.67278631300348	5.56881046281613	5.72983859518576	5.54069428891595	5.70473763482563	5.6646680159742	5.56831281915938	5.71713947560901	5.63222921966339	5.65214126489397	5.69631644658448	5.47682732160167	5.65452989082566	5.55136846446298	5.63987120638232	5.59082183798485	5.5634629328756	5.70191582829527	5.5368158346475	5.64188754672186	5.57584227645921	5.63661582049948	5.60661779852603	5.60656048898082	5.54844029899602	5.5457499052954	5.62382109667562	5.65450255974547	5.59377662454335	5.64579997644637	5.65034650445268	5.67315078642762	5.65701872644088	5.66427607608725	5.67715762563386	5.58076269389881
5.74334041848008	5.81980952818085	5.70311742833091	5.82471961382929	5.71198069061896	5.74894268676877	5.86358135246217	5.67448958726041	5.92240559425385	5.7317015027321	5.89876431707409	5.70185652206846	5.90403165903853	5.77612077434626	5.80747884844383	5.93890951593362	5.78408412775419	5.84796031629809	5.94633733164392	5.84938332960496	5.92944983210991	5.94019674181895	5.81102253181957	5.75610355384537	5.8530215726777	5.86582944331601	5.84426354648629	5.70158108613302	5.66228233782708	5.87535833128158	5.92002277768302	5.88651208236117	5.88821150520092	5.8186302584654	5.9208469441919	5.79770525248636	5.94354940980759	5.77107633528963	5.74393867387636	5.7435115619797	5.69158225634403	5.74183012542067	5.91610500820849	5.66930399802606	5.8358651405148	5.79321806124764	5.9283890349559	5.68727633043302	5.77306466731982	5.82342232865408
5.97125000097997	6.07498221740177	6.01694542307888	5.93586191301949	5.99941873313811	6.03755036875875	6.07574356871702	6.00988335015968	5.98635998289975	6.07248730336545	6.00194371468082	5.97472446952437	6.10737969505166	6.04148630367617	6.1308381228109	5.96266169435387	6.00982743445041	6.05192020479594	6.11433029857835	6.04647253160051	6.02299158714946	6.0278125897014	5.94360975601963	5.90386956525333	6.08558248573514	6.04011515262859	6.0658883601971	5.9895888927905	6.00845245869211	5.99310237895452	6.04888379160712	6.1298988100587	6.01259862075691	5.98413692686351	5.86900521216341	6.00940647850567	6.03255295685076	6.06499591515452	5.91678214673474	6.02871531548055	6.01291988538056	5.98684824666286	5.94282306408192	5.93163867264446	5.99653056141433	6.03342208865852	6.11719432698999	6.02655650102807	5.92101826415168	5.95737172057368
6.23125890529313	6.25773741008063	6.1652617329457	6.32245354139156	6.18546329142514	6.28748752046361	6.2133875107053	6.17790395267103	6.22506783890337	6.22049052194596	6.20352939312858	6.29406803146692	6.17470261317251	6.26896221778778	6.14443440154961	6.13417240164785	6.15151253607647	6.2776668962231	6.23179731549736	6.16944388254892	6.23719335443724	6.24691054997974	6.24115317958759	6.31714053921625	6.24241473862116	6.30983247284909	6.30014088770937	6.22704683738324	6.28785803788411	6.25485275515832	6.29516673571733	6.22646553789995	6.13888787907065	6.21135618205397	6.16521683181904	6.168647517852	6.26448631606379	6.22958100384913	6.20323857839037	6.35743218371269	6.18705109582412	6.17758202630109	6.20910635415881	6.24058326253088	6.30802119650777	6.2524563295483	6.10270848229458	6.10368556905447	6.28671913152229	6.20235586352486
6.55679009947897	6.39372297078227	6.43022949810243	6.45801735062163	6.51217499425581	6.51482214308661	6.42256145948316	6.44275145610806	6.40062567759723	6.49866352105811	6.37380419103951	6.51365031337992	6.49233152479339	6.51916578108773	6.50249091144423	6.50791812746705	6.47735785348884	6.48266072761746	6.43411673370542	6.46640828215523	6.45586354396512	6.47632212897064	6.5495117003529	6.53167759635613	6.39884889798397	6.37936799034147	6.41756766352366	6.47648923102733	6.46909529777763	6.53815519488151	6.48413145506399	6.44379308679252	6.41464984157373	6.50718575964395	6.55886792221738	6.53982843362157	6.4666263257089	6.50521633828912	6.49687940823826	6.52715216782714	6.4173817839857	6.4651445247792	6.56626307649681	6.48094784596172	6.48195975526771	6.39921989445886	6.42856279980472	6.47990157831839	6.54885228851257	6.44513890040488
6.68603338788099	6.76180788448444	6.72021229578538	6.7579835179482	6.72619836445258	6.70962786618604	6.68361774487729	6.6797529127404	6.69003609639342	6.7159703619562	6.77047184789488	6.77637957376513	6.64783013221429	6.67950561490613	6.71279576786739	6.76832784191202	6.70390628342024	6.66689187872216	6.80112535471554	6.75977456334808	6.7299626266825	6.68882432132721	6.76864795179085	6.68048593945986	6.67741999254389	6.76215044229518	6.71549908379691	6.74546994624596	6.71174632957913	6.7745962768171	6.68374853130947	6.73137264851183	6.65624214934544	6.70357905058613	6.76894539977341	6.7784539880042	6.65645089423564	6.69500529609205	6.74278903008909	6.73620200922367	6.68155610282057	6.71697373654032	6.71346825882947	6.69087047114326	6.76901348557049	6.70738815352384	6.72091230099043	6.67564468402357	6.7620348164481	6.72777438763761
6.95383728145917	6.93743999022978	6.93352595890997	6.91728035508967	6.90704132365964	6.94887383213481	6.97308926613213	6.96284615474956	6.96243556108133	6.92578603935217	6.9828322587979	7.02842517038587	6.97390650574286	7.00900972885446	6.97539240020095	6.96170889146045	6.90658313380467	6.92445107844195	7.01677228823958	6.99503874406205	6.97586132474167	7.00672072214746	6.99630167027488	7.00233063047322	6.95645911348936	6.99601410083674	6.97485611177244	6.92262168742255	6.9570147764142	6.97558670212143	6.89475714036609	6.91343031654767	7.00442875351102	6.91812358338121	6.93681339448245	6.89225508770538	6.90115091379656	7.03419605297235	7.00806625682411	6.99910722649256	6.93105304592818	6.95738295892529	6.91524567455285	6.88214255756305	6.95583359943463	6.98226206745319	6.95275575903716	6.9077513942705	7.00467794160013	6.93589913292882
7.14097143517808	7.20945787567364	7.17070531892056	7.18012774237961	7.28082685541179	7.22743303026691	7.22701032030863	7.17636732612583	7.1679370013129	7.19854788203727	7.18273149859179	7.17190312429027	7.18609159622684	7.20450661139427	7.1955697458425	7.18332485641088	7.16784290919043	7.15702177417422	7.20576133299438	7.27064967548761	7.24544823118715	7.15790618290452	7.19198234778777	7.16875954742443	7.13185082166133	7.24212067392943	7.18937544261761	7.15440245459491	7.18779806202029	7.16017112321339	7.16149674333283	7.07382181427798	7.23401083663915	7.20690162006278	7.18013612031109	7.22071742967163	7.2395497182745	7.18064095054089	7.21143536691172	7.16628177586785	7.23665637837211	7.14476331176039	7.0973496803597	7.18420039393869	7.15069472226622	7.21953148855386	7.19613079813731	7.13949330258667	7.15955334430103	7.19729623568614
7.364262600821	7.40966477125285	7.40421281400169	7.39710563743914	7.41066164314751	7.40701371531439	7.37798114519479	7.35176510777463	7.37768331171467	7.30277800466647	7.39207460561628	7.46825998637353	7.470339588905	7.42773655974267	7.35902228601929	7.38885060310612	7.41905812456693	7.38257359875699	7.43432107678488	7.30792476113318	7.39134089337023	7.41963549503705	7.37508106965335	7.3410679639493	7.39168504938778	7.41677272563525	7.36310102383455	7.44448525829399	7.34010610801236	7.39168947867493	7.32128226183049	7.36025059545249	7.41819348014073	7.41658372362257	7.47141365886073	7.48476106719246	7.48139943674495	7.44204591347087	7.3834697959846	7.40052892925429	7.41971645097569	7.37371338489164	7.35230609402314	7.47687330668622	7.39189381814888	7.35788664388199	7.38416783311206	7.42146979071146	7.43264425590175	7.39344010407252
7.54521621782564	7.64589714583476	7.57151303149995	7.51549539493588	7.56435493599557	7.50757124251055	7.57672204510619	7.67551957582177	7.55286305854719	7.57362809195247	7.65452245349055	7.49943623056565	7.67952244220629	7.51026289143299	7.60416146078679	7.5436401247137	7.56075375194564	7.48278196401311	7.51193383399387	7.53112042139142	7.51434289334273	7.54559707221126	7.52156922394927	7.59066653620287	7.66075387396138	7.57192187912548	7.54750892444645	7.57081463214744	7.57593771855438	7.63409091688142	7.58555860054429	7.63822956425319	7.54367994247808	7.54606869654694	7.51157330473262	7.63777909489135	7.61741628911357	7.63120496331705	7.59790100817237	7.60656136115989	7.44059621334115	7.53260315759001	7.59382332631747	7.64470009957353	7.63013608086741	7.52912965957215	7.53509685275601	7.45139549544568	7.58926343804552	7.62655913813719
7.78731537104402	7.75994839036504	7.7353392578762	7.76656377709681	7.80005793940017	7.63633803121563	7.72235384724955	7.81766916874162	7.7311527183437	7.66973801647312	7.75913755650915	7.63994950204397	7.62959739586024	7.73386746519036	7.64943347081691	7.7461742897093	7.70458703593341	7.78647270459679	7.69799633873263	7.76253747948782	7.74848649669088	7.81581515986932	7.68100365972875	7.7770860871408	7.66145551053688	7.66152947067858	7.65416407936524	7.70807686166335	7.82468327282057	7.71249551536176	7.78470913407348	7.67857066114757	7.68614855398122	7.70705917704834	7.60243539067661	7.72351401114591	7.76115672976469	7.59329257654201	7.78435778335005	7.72573864323429	7.80025134725973	7.71791545204056	7.71350684261848	7.70274972457918	7.60131386688202	7.76573474059366	7.674218363567	7.72519768681724	7.63915729323285	7.66694681906091
7.90059609752794	7.92625604317921	7.78503987526675	7.8993011803647	7.88291158970005	7.83509940221458	7.87290047508681	7.82494840522194	7.79349297621516	7.7652751757856	7.68264939957974	7.88822058312689	7.66716973211225	7.65765564447925	7.79302264424031	7.82093725386665	7.7812125809031	7.79570188416703	7.86491644387291	7.87108724690797	7.72723909414113	7.81684858650321	7.9444683873722	7.94391961681139	7.83210147769529	7.7157955063374	7.91530544212191	7.80772354033077	7.83416461222449	7.91846641599903	7.8820007265943	7.79896700598414	7.77865386356189	7.67653640882609	7.88087806081785	7.87067752308838	7.81232703954507	7.87235450931712	7.90837701852528	7.84991280122119	7.94463046436102	7.93603532013003	7.89480970933578	7.91085292201435	7.83306035078809	7.8237891969699	7.8860696972677	7.8241660648819	7.87043124950887	7.91580537994677
8.01526170841272	7.96638458990819	8.04498111665905	7.87139410525741	8.03067066658065	7.97065432824717	7.85540163603403	7.90260062925031	7.80300885624685	7.96836119401989	8.05873461667907	7.82276406257546	7.99775201798857	7.90925452411254	7.94419840090069	7.91810745715916	8.06428234405597	7.96013091657292	7.77449928138231	7.90704569768459	7.97909416177314	8.00502180340851	7.90038110268113	8.00175039225005	7.79570380745	7.86359886599925	7.86681843583258	7.96720231086981	7.9336167740836	7.9048302349668	7.87380964446223	7.95723501872453	7.87563340427006	7.93497486333879	7.93225271113178	7.94203570774912	8.02600551764156	7.88170610158942	7.99651742386109	7.84852040118113	7.83649138974168	7.99872673298239	7.87543228842483	7.84375107090562	7.94107517743786	7.97282081883815	7.89975328157174	7.88865862935132	7.92980787037617	7.93910603852199
8.01314073532502	7.88346203497764	8.06313353186776	8.04437073261883	7.94284914564416	8.00614286251071	7.98271478807422	7.91179947619507	8.02869342417359	8.02008842637084	7.78685515677731	7.93012457711506	8.03556223808499	8.03218889199556	7.84611949459607	7.95125020136583	7.92329280399151	7.93033399575287	8.0193041644483	7.92364905143091	7.89149728967814	7.96585247385672	7.8581938462452	7.83644472523889	8.10873742122206	7.93688838526402	7.88025346852538	8.07019832097165	8.00131091681124	7.85842287472799	8.03883800258942	7.79137610974761	7.95592152439061	8.01879216875793	7.922997315759	8.08946359170076	7.89013831098487	7.81319514838336	7.974798260396	7.89135332275765	8.04701535458188	7.97568419682666	8.0769006133879	7.96693246344026	8.15242541874249	7.9649278113941	8.02858954346551	8.0416950798944	7.98600051762535	7.90241437537822
8.10615164516623	7.86118472758129	8.05947381813972	7.97107978828875	7.87675157288299	8.02896043850095	7.90261974120592	8.07725439831519	7.85727798360054	8.08294215713109	8.145367113052	7.94869239501515	7.75894365064956	8.05869373923433	7.94984840566568	8.00856611335689	7.89793854708258	7.84130743246277	7.96264679503131	7.99610625091999	7.85135008758784	7.88931131055756	8.09040718635628	8.06284363827692	8.08996014215395	8.05641440040355	7.87709759518521	8.01606938029196	7.9228166474227	7.82069662908081	7.83769766412476	7.96709662542714	7.96478307856965	7.90202776879076	7.89710819991415	8.03686188706826	8.01407399686165	7.8753072968369	7.95100368631699	7.910531753438	7.93288413617086	7.99809829223646	7.97055227654581	7.96647350708872	7.9719939783154	7.91652172495475	7.94732679025231	8.12387141754259	8.10580992218362	7.92451260911359
8.17911598159889	7.8285755878746	7.9742750167952	8.03001517587095	8.03133349215728	7.98997015657783	8.08017289272932	7.99207037863712	8.11719800549613	8.10725150234862	8.09790908416257	7.94165425054623	8.00495005952343	7.99825920817497	7.9867284851119	7.97223025921799	7.91158370973687	8.04418893961799	7.97996455863831	8.03983599818603	7.83423202311773	7.96776687540101	7.98254695799191	7.97523634838971	7.92351235964052	8.03070761588899	8.17912238580576	8.11917532500492	8.00265281204476	8.17494169266545	8.03269403214018	8.15855161724267	8.09683224993028	7.99290098241326	7.82824426684886	8.01920305812315	8.07658955217167	8.10443589553469	7.89617664826869	8.08376351015357	8.16604045444856	7.9313210823859	8.13480901025632	7.98739417059677	7.89343784977425	7.83403097632059	7.91619928091776	8.10854749140939	8.04792428901	8.03538206322282
7.91822225694477	8.14999543714639	8.18570514680173	7.95539072969559	7.8779976913502	7.99905187362177	8.02028378722868	7.92777854733338	7.98353693883965	8.04576768096797	8.09948788466541	7.7471236933407	8.10232670700297	7.9890896918317	8.09772182578328	8.19343138295162	8.01175637260821	7.77599735511552	7.93211005701115	7.93450432377078	7.8656849616097	7.90042264837592	8.02154359368366	7.84621440937939	8.00500838616309	8.18875589201292	7.91260956220008	8.06632946125914	8.15649587414312	7.92090933650701	7.97391893402184	7.73850707799099	7.88386592040596	7.99825532298136	7.9994970838423	7.78268345157269	8.14946595278676	7.92229393366086	8.08869367726026	7.82612630897304	7.94622701011594	8.08266041282308	7.95256520165355	7.93568684646475	7.96591297061681	8.17745551057783	8.06185296725507	8.0145506264604	8.09897929108895	7.86936566733732
7.75487280487427	7.81506789606404	7.94851452863727	7.94917923688967	8.06459281482892	8.01461275609881	7.76714256070861	8.10175078215952	8.10817285961447	7.65518153530509	8.09855968870979	7.90543899088103	7.91870702552966	7.92906697445101	7.89980442476279	7.88787211588816	8.10402656680372	7.67267040009412	7.8542830952655	7.99279907222952	7.7585909039656	7.86726125707426	8.00431886058548	7.63457348331564	7.62419965519753	7.94241956079169	8.04115012414323	7.92822644304756	8.13528842723193	7.9287416611974	8.04053332853627	7.87200013964627	8.02433342530877	8.16403987742726	7.78308992124597	7.88269556948956	7.92439326645501	8.19108678523152	8.06829005183739	8.05144457969046	8.07649190655665	7.90640851880476	7.91740504808537	7.84117825560834	7.7887176429703	7.82651209878508	7.94531530813656	7.92300822437593	7.83056219313291	7.85558795678492
8.0646679428695	7.73667896800558	7.78326692059357	8.0673836662675	7.75419889817402	7.91440286078704	7.82498959461607	7.90164560888698	7.89858029401386	8.05744533017264	7.75996285446505	7.97814949217491	7.68178868319861	8.08137555632658	7.8543793086594	7.6646729216863	7.95581010339645	7.88544484386763	8.1065834496822	8.02513996834791	7.89535632738358	7.94288732669261	7.92253806999424	7.94445362404401	7.96716867384858	7.85369672833099	8.034348509486	7.72727727384536	7.79973869068349	7.86928572233349	7.72585659406313	7.58591543467055	7.72579108771973	7.78118375321848	8.11125161100851	7.88430823216217	8.10568567375267	7.65936669244252	7.89131712241959	8.03801796667609	7.8953566065888	7.98008268054195	7.92517131795824	7.77922399248646	7.90629735935901	7.84066329683259	7.95658196755153	7.80200223442682	7.93215798122575	8.13429888807982
7.85297890666497	7.64779470904337	7.75841202636392	7.55365858732441	7.74250394618954	7.82444028296626	7.65417384475363	7.59740439356498	7.97962879900994	7.74601140101862	7.74810144923256	7.84514476620804	7.59246726167391	7.42944264616158	7.48235433223259	7.50928750562983	7.72382464585598	7.57640460845252	7.85959817372834	7.68188101737322	7.77648879161277	7.78270709829157	7.88554261683654	7.47356122386915	7.84143374370766	7.65467577269029	8.00885820817941	7.60960411821389	7.90267213952673	7.88145882005007	7.80642779260635	7.70863812850169	7.68566226311638	7.77074437010262	7.76357784058856	7.74835534871097	7.91110852619257	7.63295747818156	7.72116598926142	7.78456046700606	7.70400384559764	7.7132981385848	7.75218616398559	7.86681281220943	7.70799942876253	8.06864145500104	8.01284483160728	7.93226193624107	7.88464550807583	7.60762567201697
7.50712113252907	7.55698086720322	7.37441388794359	7.64292684709794	7.62818722600429	7.5835060608412	7.36572173774623	7.87518166007528	7.73151436661291	7.33854716375296	7.50215753124718	7.85925463231076	7.73870563631686	7.62522215142343	7.79114492848294	7.63091705595101	7.81180140244794	7.82804423735899	7.689168986346	7.83988314250217	7.65161677653451	7.55388992258894	7.662185650245	7.70265891918487	7.56551902568488	7.56015499381999	7.65722441577253	7.80657189868371	7.55962533954948	7.77014878182695	7.82706605592011	7.83785973552989	7.69999521037808	7.72320530587832	7.61546434003084	7.6064550845021	7.46061908472969	7.64623194332379	7.70291610583309	7.75639579228507	7.67343513136904	7.82379352940985	7.44059835923633	7.77526295343126	7.62687050221341	7.78215616820375	7.41882922584911	7.86059073526135	7.78289927120058	7.44332405272437
7.81462183826936	7.53452109455161	7.15949835345393	7.84747720921921	7.61143719434294	7.35104463487795	7.79675657839088	7.37809062929956	7.70919013936849	7.82937777787258	7.55035690990512	7.69451148949535	7.42677829400432	7.55593176316171	7.54910975015891	7.60559813852342	7.47978961731932	7.17437721644957	7.69156833388711	7.18923840331655	7.41276233030521	7.80824454513156	7.24390181950936	7.54167734603679	7.53181309558641	7.50880073789817	7.67454759392555	7.79195687024859	7.37142497170443	7.35903518465131	7.43236971581489	7.72830447439469	7.62612493989627	7.69421047063439	7.42561722859354	7.59975382173392	7.47421385949426	7.44448303432119	7.37195595919372	7.37784147849705	7.63466765483168	7.73427091000227	7.27892497051861	7.437504263072	7.26763994811873	7.64203663521327	7.69947946560749	7.900675303032	7.62761820928516	7.34081901711179
7.40303699509431	7.58767174302941	7.49384950710057	7.5067057467367	7.10685067485403	7.54077313730925	7.39035878729079	7.16195186188232	7.58251603905681	7.19926599884448	7.14502829803949	7.38788265877473	7.43208712447567	7.45723742959958	7.46130171093141	7.50148564361818	7.34477467007483	7.43782511641517	7.23172330108387	7.42491278129289	7.1406638087749	7.05198625923485	7.05381905743026	7.50395995906275	7.33459918740894	7.19161863446824	7.30897128923703	7.56187387570102	7.37724162219912	7.45028729984775	7.58842162734047	7.7374318174231	7.45998656121964	7.41134408478187	7.32632837050575	7.53156697042875	7.08543757356756	7.24181928914651	7.61600205720123	7.2584406879444	7.64352582632746	7.39146787798345	7.20847729236293	7.48135181777357	7.22074965702399	7.41394883995451	7.47481716437289	7.567338433643	7.01041499347693	7.57167463876431
7.03412992905242	7.27860027165699	7.37918948634377	7.46233280973468	7.30735787805465	7.39381783769589	7.19421629372201	7.04475294180147	6.8814316563443	7.4890304513705	7.42671533040242	7.30559398277524	7.4203762421198	7.12152884985784	7.36179491509678	7.43470110611634	7.44872859989766	7.16743811821417	7.31759817686439	7.34530025365117	7.08079559304316	7.26342424924264	7.19309308913621	7.31761311206793	7.25003588417678	7.34291775208094	7.42081636091501	7.38736746536133	7.33184764430571	7.4184224674048	7.00322578248772	7.24653928060476	7.10810661175109	7.26361073282201	7.48198376901072	7.23167437798651	7.56888994826182	7.2160864540239	7.34890571231315	7.46463275368004	7.39969537136469	7.41485285273571	7.53593428143805	7.55236680186308	7.12278631741687	7.34081792689609	7.21680322227285	7.51528272617866	7.22520935253548	7.1765901479145
7.18470597373417	7.23802507036513	6.57085014302786	7.20583425963435	6.78838522586004	6.90558882887559	7.00780187052322	7.15342430002596	7.39263642283972	7.20476282096806	7.0793050936206	7.02751865055129	7.12051694759624	6.71246553070821	6.98462142854583	7.02179489096606	7.37253848096329	7.0498548587689	7.04533330993859	7.16444055665543	7.09208998874674	6.95388249966898	6.92774372425341	7.23293773831589	7.09918007220512	6.98674250806495	7.20273604162612	7.15918766504329	7.06997271122795	7.11631907276856	7.10542255951921	7.15690885921384	7.08261380851042	7.13743588438246	7.15957257588709	7.27295524817027	7.19197661381111	7.09194198056476	7.18957355808348	7.04956622664714	7.13901578632385	6.83469001916956	6.75755267030333	6.8868366923772	7.31337297124083	6.62988803945907	7.20589354928024	7.13109246939662	6.90988362932574	6.90922324783782
6.87344735382702	7.2499847700432	6.56934570666686	6.70903732854619	6.87024725208524	7.28651232545247	6.93298329430469	6.44834776303472	6.93886925440598	7.01906748807425	6.8383676172942	6.56113350969253	6.88961689240225	7.14318003666187	6.79616852575809	6.86055004993227	7.00946048681506	7.05695332902987	6.76451011259793	6.95444449973549	6.69813733788047	7.21165486222526	6.95149890526517	6.77094884418354	6.94876359058908	6.71292449615397	6.90235492520527	6.63153682890534	7.17681959544676	6.98078942231896	7.16559387848635	6.70121864542078	6.78005711054972	6.67872527246631	7.08599406619949	7.1734494976539	6.64963410761585	6.91929641190795	6.94370919844742	6.92368110843848	6.56972884746035	7.01458121260265	6.88055646657699	6.88330055108562	7.10907193853669	7.30378215809592	6.77469557075189	6.94545082053966	6.54189272309948	7.21550595319708
7.11812437978527	6.43080159903649	6.48636327608626	6.96922563167149	6.52685777117371	6.55021245102746	6.27664201428126	6.71381269701471	6.82251213152208	6.16253986440301	6.90949664339906	6.69909613648623	6.83168563860219	6.6064092130318	6.48432812952152	6.61290975585312	6.33545170824355	6.67853022480262	6.83601771572403	6.91111017268954	6.76010301098144	6.77882769692502	6.37656574967817	6.90556676352529	6.69429352480008	6.6604553183055	6.59770538082901	6.88486331192791	6.69544191178995	6.65724757974791	6.57929025366835	6.79294841265876	6.69082315369144	6.1308846935214	7.09441670234154	6.9569108099985	6.40026737565841	6.74408299286924	6.5276116276991	6.48280306970747	6.73005866843333	6.39099914310364	6.83359962224019	6.42306993443431	6.64234894186739	6.51507041975133	6.80287355321628	6.44023363047798	6.16532144886921	6.91887916433753
6.59537155400519	6.38943546956698	6.37841441167813	6.88700124954485	6.08833256110064	6.84299433200633	6.06759362741103	6.61144610240917	6.4971871151656	6.74401946062184	6.25253001263722	5.97130725159399	6.50735765886513	6.6149306613682	6.12819707639168	6.08004274759437	6.15166401821927	6.58495222966824	6.07021354869592	6.68842208497863	6.27969742986686	6.56735873933963	6.49441597199622	6.7060757516048	6.46434978740578	6.43213020094799	6.23667085687839	6.33833536492395	6.34656921806198	6.85311685912214	6.34888316553441	6.80498854470278	6.71507014336131	6.43654544924199	6.56684162115299	6.69566886392581	6.44446188254973	6.41077916664946	6.79577695297333	6.79420799124587	6.75133984564908	6.37916796864066	6.81174196100233	6.61563509011576	6.26851997509603	6.8313776190277	6.12525714419676	6.54354127815102	6.68702032451773	6.48714944719246
6.42153280398426	5.39165191093699	5.73203341563963	6.09854374233574	5.96904145165633	6.26443043156024	5.70106314299418	6.25891175458864	6.1854704684589	6.03908832528497	6.54075586134929	5.39150328461034	6.65373373310801	5.99111686028935	6.15939824285609	6.57044218978918	6.38640348594274	6.04874764500149	6.27944516531085	6.35133980258531	6.28692896975175	5.83577600104438	6.027606298003	6.3549027729532	6.36835511222091	6.27900879332016	6.15452084194697	6.27137787550024	5.63176743388571	6.39923126332572	6.46640386538259	6.29851083734824	5.96939968242053	5.80212832134576	6.5466142641827	6.46643104143099	6.46816550278879	6.73639843033461	6.22947561532366	6.40762618341233	6.11470405758046	6.23678051699522	6.20705303110533	5.64831524587776	6.37262166790831	6.34000025304016	6.40732357980477	5.99874804527868	6.34463734858185	6.31528831580782
5.73497282167436	5.6057099228402	5.65694561856544	6.48645306286794	6.13978570566555	6.00873555180399	5.9638653662049	5.61398441927724	5.86807178321053	5.56226544196173	5.77543573081687	6.03104844508579	6.136669981562	6.28578047000495	6.22976045023787	6.30841701121362	4.69589289852239	6.22867946858374	6.09011063077469	5.89464288616428	6.2986451144911	6.13007276694293	6.32123385819671	6.00320404554552	4.69128721332959	6.05787015029803	5.89939557956827	6.1497702853459	6.09170794374156	5.4530960229396	5.89106087045953	6.33649098244422	5.79424900547052	5.98121509963401	6.17437757563242	6.05393750120828	6.32248372199483	5.84670167717788	6.30481568807352	5.51725777807574	6.03526565957019	6.33439025299318	6.3306691537029	5.82988935018881	5.75768626560953	6.2253398795216	5.66140184084683	5.41957788394968	6.27123348192964	6.02812133021134
4.99230993182273	5.60325780908016	4.87122644304939	5.64002941799571	5.9498670012709	5.76282857634809	6.07080493656124	4.49844889750913	5.62990892991172	4.57729295102776	5.8984713934497	5.39074326265336	4.89316511770266	5.83221604777278	5.27491770252002	4.11295802943235	6.02057765669072	6.15074468476004	3.78881144105796	5.72560027757046	6.06837000987824	5.55233247355483	4.41125790519411	5.71142708120453	6.06467652133206	5.39049248691532	5.68016453459517	4.13696938836993	4.72454853275437	6.09512617370402	4.7906424870514	5.11624720115402	5.23263729362266	5.06394500730939	5.00321395716729	6.11818191614422	6.15108925946227	5.82068329651236	5.51792416986441	4.71530608385714	5.37585405036456	5.45012704558367	6.14178227153124	5.53315717888086	5.95169157343399	4.56254611552073	6.10004631467921	3.90011588759629	5.40245560907732	6.16566910687256
5.2941928531274	5.01168516889983	5.59980073046897	5.28077999288995	4.55341454050658	1.43355054914664	2.93031990338238	5.42413592993747	5.5299690090879	4.79872548434563	5.84922715982299	2.37610403916687	4.11193368745114	5.57388356223979	1.48183041796164	5.33588218182674	0.770208668078949	1.5390336479548	5.18787861908483	3.94620285942106	4.83390194026699	4.43170408590427	3.77458291755108	5.06573498148534	0.761327646159098	3.91430414084067	5.56643784288959	4.4765503387883	5.69058682642335	4.30403655290671	5.43725597956997	5.24989773470167	4.14828713677514	5.4495300011756	5.35421216217858	5.44047332531582	3.99341997864099	3.60996751880125	4.16683431672686	4.16142911978301	3.76282054246363	2.7317584916803	5.40193456782005	5.49674864070526	4.88336027975691	5.62066061407461	2.96386370852203	0.880622357905613	2.65435871534349	5.28178263638346
4.48509100920166	2.92582791050994	0.342793427852877	0.0407064306837142	4.3253771880156	1.789679767276	5.64960000071834	4.17895798856965	0.0404191485531801	5.36899970898826	3.241497834789	0.17384034052014	0.0404339419674327	2.06665206846788	3.85216567629118	1.94561329101778	5.01613474485206	4.77915599451742	1.82393641231343	0.0406062857410799	4.0116947511843	3.69609954688358	1.89698493604438	5.11747847316073	0.860440241799647	0.556157430168239	4.9609481586801	0.924185134409482	0.381007387061539	3.62824751197374	2.50263517094831	4.87404890041675	5.00909559360684	0.176228084647586	4.17607217360445	2.85098198816909	2.84986584785377	1.51079334650642	4.58148587395894	4.43261676425837	3.40595350961499	5.27983303333518	3.76329959811838	0.650878100796694	3.03296466069318	5.09018516205	0.0402945238089216	1.489564847123	2.61238527353423	5.48415467082564
2.25652462373125	0.0399006199521612	0.633132248936008	0.213864779158762	0.0401954950274089	0.0407514734136858	0.0396036818479369	0.303666568708941	2.64777811785033	0.0400968263982347	0.0399348004405335	3.1810123484025	0.0408308146866285	0.453797741800706	0.196152992199363	0.211657695334248	4.31284124984685	0.0400262076200697	0.0401325961303395	0.207149118904316	0.040423248788488	0.040437537422357	3.75920040885967	0.0403885764477859	0.0405430448583629	0.0402910410977381	0.0406581700150402	3.53491626134074	0.835468231163512	2.61504619944758	0.0406446885257229	0.040837439882057	0.0405413130773973	0.0408057719875749	0.708800928784893	2.68529932402772	0.345156704191711	3.97705451090467	0.0403977187273053	1.87453212696734	0.0410677430774598	4.27264551908462	5.10543555913872	3.64760869825759	0.458617998194957	0.040313752876568	0.971858397860733	0.193979980868971	0.416708443985836	0.50085682441407
0.0402073900625624	0.0401129562720647	0.0406891894152205	0.0399206056556897	0.040663816895344	0.201997905169327	0.0405101253546827	0.0401947183426443	0.0408765825747059	0.040792004791297	0.0399072830349989	2.463970160751	0.0406061170213431	0.0403589037694002	0.0409054654410202	2.69122430494284	0.0401949059441371	0.0404429697163662	0.0404279942759807	0.040182348141663	0.039932885805843	0.0405549690279289	0.040196483793082	0.637952980303722	0.0404656886263473	0.0394820375262801	1.00652635817357	0.0401656820709624	0.0403738052443111	0.0402235065301196	0.0405038697357059	0.0404122479710999	0.347422254262749	0.0404269596421635	0.0408014421023447	0.0408132970225239	0.0404816364947323	1.06433275048441	0.0402705865710923	0.04003449045847	0.0402145801763744	0.483280914549146	0.0409301077109231	0.0401594255562936	0.0398306390320779	0.0413127870490106	0.0400545055204158	0.039979301902356	0.040159403356016	0.0398411205796112
0.0400837828205567	0.0413528687921171	0.0404605271875449	0.251728780856266	0.0408971334944011	0.0403489024816583	0.0405361545627164	0.0404041546393011	0.0399824919263981	0.0401576728623032	0.0398676092448802	0.164083497541911	0.0405529781410196	0.0401330106161932	0.0400961995291821	0.0407222627265168	0.0406789352847151	0.03997183099693	0.0399136272152961	0.0401385074677507	0.0408757829374246	0.0407665337312838	0.0409202529544505	0.0405599953463456	0.0405020510905094	0.0407460509925076	0.0407590202875989	0.0403459624409488	0.0405463602318586	0.0396321913876014	0.0403498442070994	0.0401348682107747	0.0399831573527268	0.0402452764860372	0.040662054365842	0.0407771965701695	0.0403521392596811	0.039755822644745	0.0405337917415885	0.040201084994339	0.0401657204161112	0.0410571516273399	0.040599255857244	0.0400573511328864	0.0405583789487852	0.0400820619453111	0.0412038675651238	0.0405986128434421	0.0400197544847658	0.0395931183962813
0.0412759391002066	0.0400352197792334	0.0407093875096445	0.0403291763538847	0.0410151519459488	0.0403847586824709	0.0411524216618256	0.040982249088883	0.0411743831354737	0.0407835907601725	0.040096342589996	0.0407027257826041	0.0401483120458996	0.0413268115980225	0.0415339431591696	0.0407945729890392	0.0408307322340488	0.0402547737408048	0.0413919938982156	0.0399488128973401	0.0403700506395129	0.0403870926866306	0.0408992165802466	0.0405315327347937	0.0402777327816746	0.0410269270160442	0.0409429291113033	0.0409396454722678	0.0411494557568634	0.0405302979418691	0.0408783067284716	0.0407399157306875	0.0398536852908614	0.0407344573606952	0.0404910154895126	0.0404177927179195	0.040692034671606	0.0415718035809069	0.0415645199397712	0.0403676024416332	0.0404795846838983	0.0397328782638848	0.0402262635177352	0.0406275242761924	0.0403867404724437	0.0405884597280754	0.0413527241129437	0.0408428662456908	0.0404710957522181	0.0409898374863758
0.0414961616824997	0.041198218834699	0.0402378969246945	0.0408036675711622	0.0406399751629899	0.0410131185507135	0.0410809976935808	0.0402763828181619	0.0411420930403284	0.0409051450664644	0.0414480182182452	0.0407783313143565	0.0415121690053979	0.0408220624160342	0.041204216119406	0.0419111900113265	0.0408540118841806	0.0409531089418233	0.0408456763374953	0.0417299786251527	0.0412333602396989	0.0406784123385611	0.039938710463213	0.0407189763657604	0.0410563669678161	0.0417560978328649	0.0405615296410354	0.0419559594852087	0.0406170762446253	0.0417535771437068	0.0412959414441373	0.0410860066925759	0.0414492333350181	0.0402649607997242	0.0417146774417595	0.0407613355844348	0.0406855490930241	0.0422078104464969	0.0416210752696696	0.0412444502119478	0.0407936269950423	0.041503771512786	0.0411090227901122	0.0407395488286434	0.0410609081730679	0.0400125338834147	0.041195485248504	0.0414552859583838	0.0412487427490694	0.0407974653589873
0.0416748789127132	0.0407692356139834	0.0416235467013275	0.041626074066399	0.0404803756501022	0.0407282562782378	0.041235494783099	0.0412050077595113	0.0411985191238316	0.0406231430875634	0.0426303675505737	0.041051081701133	0.0414260545968495	0.0413944930108701	0.0407405354729242	0.0411498725656955	0.0412282154742389	0.0419836498725114	0.041813102734379	0.0410183864284793	0.0405414039600996	0.0406694433585499	0.0413334902426871	0.0414260170283846	0.0411772296922166	0.0415487861599978	0.0403673505209095	0.0422430240057726	0.0415617773904302	0.0410193853588068	0.0407886901429088	0.041066579649212	0.0411635451649032	0.0403072431475867	0.0414140012376275	0.0413282186932488	0.0411997384677507	0.0402585298588167	0.0414068945999779	0.0417467141791388	0.0410530063566818	0.0412833858245217	0.040785088919548	0.0411073320137177	0.0410184916299183	0.0403834468630242	0.0407927539288179	0.0405587461016618	0.0414637124409884	0.0408541013068717
0.0411292417086201	0.0418301580981288	0.0418738092872361	0.0427040000932693	0.0411943982536899	0.0418850199357419	0.0407439726624058	0.0414591073138932	0.0411790533320182	0.0415444099826498	0.0421893112617576	0.0407071503554813	0.0414462443552076	0.0422464368545892	0.0410140392501293	0.0410882259164703	0.0424123870571165	0.0425082930870569	0.0409761155417441	0.0411863496487814	0.0418372433376958	0.0417175660801126	0.0413273951442428	0.0418318895943902	0.0415461669839518	0.0406446348641586	0.041188541701048	0.0408137812233812	0.0420330237217611	0.0408071888610547	0.0418637878342413	0.0418235405947297	0.041295007101266	0.0427643724834928	0.0415547546282049	0.041955182714483	0.0420204735768631	0.0417740553892298	0.0419229105282614	0.0403427303776628	0.040689381015162	0.0419918091787358	0.0415290802494141	0.041721308524831	0.0408771041373693	0.0419179153722474	0.0418686057598222	0.041009618864101	0.0417189386146918	0.0412338357547721
0.0429904253239114	0.042593322134964	0.0425531658413148	0.0419609696203113	0.042061115113405	0.0425911964478015	0.0414058825892592	0.0416389198570085	0.0406697949816451	0.0414068085902054	0.0417706744306575	0.0418408705784611	0.0420271287522872	0.0412085214610967	0.0415195707721134	0.0418985304943059	0.0423268964108172	0.0424825737631381	0.0423289950464507	0.0419711294547222	0.0410852468381459	0.0413188332972708	0.041338003869531	0.0412337050072465	0.0413928178843221	0.0419546056786376	0.0409093201018667	0.0406647608509415	0.0413435741875746	0.0418515148383766	0.0414803371662497	0.0420435573067911	0.0410988560613211	0.041487538294908	0.0418229564722954	0.0423279531553096	0.0422317612309626	0.0426509943704104	0.0413098138339362	0.0414186049339014	0.0419727914031009	0.0413926915691131	0.0421630238575214	0.0417182002210592	0.0411837097037332	0.0418549623834697	0.0414427538378484	0.0411212781992706	0.0421527051112644	0.0412755404355117
0.0415427895225513	0.042115421842677	0.0412981363012835	0.0420987089770281	0.0423771322640882	0.0424949641792975	0.0424399964246191	0.0421588413527028	0.0409271162897908	0.0416215906122009	0.0422030507740405	0.0423570342850276	0.0422805800646742	0.042839909993936	0.0419837708987383	0.0425703367810764	0.0425967234130934	0.0426783374355995	0.0426839386327268	0.0423395876228656	0.0414926228957338	0.0425680436772049	0.0408081404540379	0.0411464774505779	0.0417249984496136	0.0409973665201219	0.0416715155882362	0.0413140483800244	0.0421135174425804	0.0420373005435408	0.0424193999370147	0.0419681398438385	0.0423197815990813	0.0418913590178175	0.0416969797768448	0.0426604196870094	0.0431711617072599	0.0426514566214851	0.0419522372407279	0.0427543465653953	0.041471590623745	0.0416629799836638	0.0415001742452464	0.0419148523668467	0.0420867520446211	0.0417348080356072	0.0421260629587944	0.0425316016622605	0.0423300366830508	0.0423078956974352
0.0415149868343373	0.0422961033245469	0.0419348685642417	0.0422735271194904	0.0417024718974585	0.0422603953822448	0.0417839823815576	0.0427769562246139	0.0430493605042369	0.0431009631445894	0.0415452664440084	0.0425372355072271	0.0424575327029524	0.0425348814295884	0.0421870672124276	0.0417687794049766	0.0420026805464915	0.0419451198610604	0.0415446344818843	0.0418626334709513	0.0417461971965884	0.0419503700865882	0.0413808377649096	0.0415566244919828	0.0417844118015773	0.0420806580166661	0.0426805350760124	0.0418801432386815	0.041502903044315	0.0423611381328794	0.04169538805646	0.0421447267024915	0.0427602255370778	0.0419748401259945	0.0418873923043404	0.0417917077833312	0.0424822799803756	0.0435850017113238	0.0421769893773299	0.0431482916512313	0.0425287804487619	0.0427528420949867	0.0430340267762856	0.0427836754352956	0.0425601676676098	0.041600055571088	0.0430089654749874	0.0433198801761496	0.0430180304891943	0.0409572776426937
0.0439776930741059	0.0430412865972514	0.0417136696147969	0.041957241360679	0.0433636556177561	0.0424293504547441	0.0438214801987498	0.0431430619876303	0.0431468982089766	0.042633016609183	0.0423280368928181	0.0418294581510451	0.0428527689901734	0.0423089977309835	0.042381290294755	0.0423084990286012	0.0425726489888325	0.0420418881526995	0.0431239607810978	0.042970163927213	0.0421994863338658	0.0422728516449906	0.0429697263816665	0.041911343826056	0.0428014127994734	0.0418099211988875	0.0424384478651529	0.0428219203004545	0.0426511133039132	0.0418414639740834	0.0423566118289116	0.0410986882537755	0.041613568788406	0.0429079709098744	0.0423617202051659	0.0433080085341351	0.042605904844211	0.0421759241213795	0.0420689572407647	0.0422851953607898	0.0423720690237321	0.0432407751756936	0.0425615517881061	0.0418605756129508	0.0431040168078386	0.042281606009791	0.0424710921769541	0.0425374897428399	0.0427167617026185	0.0420927577019817
0.0435119357430319	0.0438596833043535	0.0425155201365299	0.0426026434651846	0.042541450250012	0.0429097262588434	0.0421335102033119	0.0427850841760089	0.0432271378464526	0.0429654848197366	0.0429891732094611	0.0436676278505684	0.0434858567792909	0.0430450512846318	0.0426390937293122	0.0427120895833841	0.0431444264354594	0.0423025808788022	0.0435934381006363	0.0431288162494035	0.0429882323963586	0.0418019775302217	0.0430427769941746	0.0433394159162382	0.0425416960955561	0.0433882312381324	0.0425798151991177	0.0442382046811538	0.0437554145265591	0.0428680546717103	0.0426381932540338	0.0438286639235233	0.043204693064931	0.0429255687076098	0.0430666745264644	0.0437361264093374	0.0427196246897699	0.0425722347598127	0.0434946943111844	0.0437402063265885	0.043081654425935	0.0414675943678308	0.0434802146854139	0.0426389485147797	0.0431032487661816	0.0420328018000308	0.0442939774594979	0.0433679227193365	0.0427751522062015	0.0432101481598421
0.0427005301430025	0.0437039507626726	0.0432994941472586	0.0436824521708725	0.0432401972704894	0.0430721664937317	0.0436828762769479	0.042591355296336	0.0430201187620308	0.0438913069172063	0.0431329481126459	0.042465332751911	0.0430837543753227	0.0426522627213763	0.0429478154151278	0.0430810284633731	0.0440902097619664	0.0430872341508028	0.0434875985311534	0.0439555665852204	0.0425553539165277	0.0425409309555003	0.0435194811457444	0.0419395640634425	0.042228298186886	0.0430162586437241	0.0440686399092428	0.0434285085198256	0.0433534164097037	0.0434328000665646	0.043453672263339	0.0430081889664524	0.0431448661453366	0.0430346046957589	0.0440405418265581	0.0424817946502181	0.0426951377586451	0.0429590824356327	0.0428302698994528	0.0426710609874712	0.0424002959396372	0.0432646622896742	0.0423371732084464	0.0427547395768888	0.0423786704463516	0.0429366620121443	0.0425214779033727	0.0425823595854973	0.0437478272935344	0.0427304317098454
0.0423467028364612	0.0435866171111739	0.0440811760566151	0.0437129300704338	0.0436908154166285	0.0432395448968806	0.0429156818100434	0.0434580011473909	0.0436707273658284	0.0432756153060815	0.0444244798436636	0.044882865965955	0.0442742666063581	0.0434439177328643	0.0445596080505636	0.0437977934299087	0.0424447328416671	0.0440206997922495	0.0436208589084221	0.0445903482387516	0.043221645351598	0.0433370605326219	0.0429178215356339	0.0431842173097015	0.0435242266244539	0.0432749336878334	0.0438426548570409	0.0445465309546246	0.0444930990994296	0.0429725087939839	0.0431802594938472	0.0423258796577483	0.0432275493769739	0.0437759564235772	0.0438251604280996	0.042594435051138	0.0439958194993321	0.0430687954645077	0.0435649952256839	0.0430580521732083	0.0448047273599006	0.0433729988784146	0.043472840957717	0.0438780305874853	0.0440955496465344	0.0438256252357712	0.0432997653526927	0.0437320181760295	0.0425103264425881	0.043374288374565
0.0449262054809513	0.0436358917997549	0.0434827302334076	0.0441005279942303	0.0445139759723835	0.0434438745207925	0.0436493040146179	0.0430549126477603	0.0435876999302165	0.0449461299084273	0.0450600072949124	0.0438874668184976	0.0440779376393135	0.0429855431587403	0.0441616764951279	0.0436075882019707	0.0441696008592767	0.0446873273493672	0.0444616700054284	0.0437296386903871	0.0446140558338634	0.0438750015481375	0.0435571222384612	0.0429222654911515	0.0432772882567804	0.0431601150748359	0.0444963443106861	0.0447711105935249	0.0448360335442726	0.0432843615219199	0.0451570490334481	0.0433697456715454	0.0441720261775215	0.0438412156133121	0.0430726979988923	0.044023957073921	0.0438476411247876	0.0447906659727235	0.0434471282962224	0.0443554544948594	0.0434726694952649	0.0439486516624913	0.0434912545487257	0.0437490176461605	0.0447557835022301	0.0432523345907513	0.0438565333264964	0.0430264719950848	0.044891317021619	0.0443306140268103
0.0440423968849481	0.0456341410880531	0.0440936736091973	0.0438542365922846	0.044557883764753	0.0433372434216481	0.0453406774774163	0.0438536422756286	0.0440502502868963	0.0438913350658338	0.0438446381829099	0.0436378263946579	0.0447902802164757	0.0442483208693265	0.043734935763384	0.0450448132042092	0.0441154580014991	0.0435668301982901	0.0438850586659506	0.0436721886114935	0.0449118699581013	0.0438329416371203	0.0439779821802364	0.0440275799114195	0.0444142400200785	0.043876078552897	0.0433363158015455	0.0451209032266663	0.0446291240310376	0.0455836054334015	0.0445464338105639	0.0432397929458118	0.0443051300079188	0.0435779288431731	0.0446078785143803	0.043351163648354	0.0441534012338769	0.0440936057165154	0.0448044879457347	0.0438949969968467	0.0443959727734687	0.0432927829747066	0.044230565959533	0.0448239497836392	0.0453530799918392	0.044143897012826	0.0438978964618197	0.0432864737565383	0.0451972765699233	0.0443265322242819
0.0453910209325383	0.0448682760225338	0.0449721138363779	0.0451195141949283	0.0444455442286282	0.0454267975218276	0.0454390157881105	0.0450714105582299	0.0451582863521668	0.0448049756980948	0.0449993559473342	0.0441771477490579	0.0456154724675545	0.0434029427543243	0.0439802110810702	0.0451730875840139	0.0460731862815897	0.0447430197624303	0.0449518883127841	0.0435212188941055	0.0447320312712098	0.0455470071416855	0.0445623395029541	0.0454321881147906	0.0439113744473178	0.0443446463331045	0.0442341260082981	0.0450909571116526	0.0452739041336212	0.0439113475442683	0.045541506889303	0.0438699465509319	0.0445546289849683	0.0454965510572453	0.0443375610180886	0.046243614262426	0.0451308458817374	0.0439882225025317	0.0448658417342863	0.0443919182461025	0.0444244895637894	0.0438775249722294	0.0440899424805105	0.0440358401611685	0.045838225705599	0.0443034049760183	0.0455595431310788	0.0450141752504462	0.044260519003439	0.0441336147188859
0.0451855942755568	0.0444174949813435	0.0439607456104005	0.0456820472641227	0.0453939071571331	0.0443343466159478	0.0451301477728526	0.0449603939614624	0.0455027698178889	0.0445641398063913	0.0456270851547851	0.0447236217622739	0.0440189451009717	0.0449050265945752	0.0445713901875592	0.0451042008034012	0.044758543636425	0.0450779884150977	0.0450253787271603	0.046267769977767	0.0446706978084443	0.0457270266815601	0.0438223717967468	0.0445259954295997	0.0449126314022025	0.0446663283648821	0.0446330735774701	0.0455551087537109	0.0443711865742466	0.0446568503852846	0.0444302045175376	0.0440242222521812	0.0441022404431901	0.0446708789412983	0.0452046351039338	0.0453174172093125	0.0446039931505242	0.0451213563947499	0.0446932850474899	0.0454458907098327	0.0454074888313966	0.0442128922978006	0.044768216790014	0.0450032221610038	0.0457018094846172	0.0455312777541858	0.0455490721749769	0.0443685096928188	0.0454917292316748	0.0450936104355863
0.0458209594188728	0.0456488872065378	0.0444607843099454	0.0456680422525625	0.0448345242847556	0.0456689483452364	0.0459130561957121	0.0458460891801865	0.0443986673326502	0.0443296200434018	0.0448604667092199	0.0454163039788819	0.0457991565496676	0.0460468208419252	0.0455960637100985	0.0462753789698762	0.0447684604040457	0.0453574496534669	0.0440665952887351	0.0459313999810483	0.0447164365681513	0.0464856773414921	0.0456863945191911	0.0440875086911467	0.0462771995278397	0.044947432073758	0.0452743492314154	0.0452543866927894	0.0445850835179504	0.0449623145894684	0.0452552290351279	0.0460256808657938	0.0446737996119555	0.0458931312579891	0.0441916535610006	0.0459912113505057	0.0444705827034031	0.0446245541049328	0.045102018554773	0.0457206211039864	0.0458716796992383	0.0449067759037293	0.044647270995411	0.0451005535662294	0.0451837471878654	0.0458303413237884	0.0457923930819353	0.0455332798544195	0.0463755704784294	0.0450453589034846
0.0461422837849007	0.045555379349791	0.0459416832554562	0.0446355133475632	0.0461631951895701	0.0461461191600651	0.0468302077450915	0.0444280406177922	0.0456568680139648	0.0448487680448482	0.0455962550368492	0.0465264182847772	0.0450074306030189	0.044819389583416	0.0467300884179609	0.0453377075919948	0.0452743212173695	0.0465782975613591	0.0464611761076043	0.0449663231563104	0.0447936535972898	0.0451401024998513	0.045582072294231	0.0470292183515256	0.0455692334198127	0.0462571666658089	0.0460678409424811	0.0460642636153524	0.0463778309342693	0.0464230915848431	0.0471828473379355	0.0457032229832376	0.0469316819757127	0.0467585201878704	0.0461138057382463	0.0457469003062004	0.0457185367611093	0.0464683552986236	0.0456748183320517	0.0464964823249222	0.0465777916401719	0.0460196902928613	0.0458972793009257	0.0449881756943816	0.0464432599684081	0.0453698379129038	0.0451149704785027	0.0451720882607098	0.0468467025722172	0.0445925026726014
0.0455874274696704	0.0453859067993887	0.0457874029405445	0.0453555079980623	0.0463561849259262	0.0460489321801868	0.0475130448627891	0.046982138361254	0.0452524403400929	0.0456755911681144	0.0467836436380717	0.0465595491291919	0.0451325936319425	0.0451544588031268	0.0462127701122089	0.0460476173668158	0.0453763182168408	0.0467252587457865	0.0461071567054262	0.0461036604656599	0.0465239262901107	0.0448966971972902	0.0465393774630462	0.0474229047499837	0.0448309173795597	0.0453708009248857	0.0454781570602823	0.0472670931447778	0.0457193814391284	0.0458038623177836	0.0464843298449942	0.0454748993568292	0.0456831861267698	0.046800562852649	0.0454833196791797	0.0457778332963078	0.0459123257931737	0.0461570849802828	0.0459061929687121	0.046635899951031	0.0462644018302235	0.0454767799987143	0.0468399156390263	0.0466151637349106	0.0461368907666191	0.0457943334387801	0.0464517934625471	0.0461135273915361	0.045803788951218	0.0465987745420961
0.046559490038723	0.0460527873043929	0.0463420252799305	0.0467203360487405	0.0479120271305306	0.0472342611937699	0.0455050420557242	0.0464775504593964	0.0473860900894762	0.0462664946482977	0.0461782791326251	0.0471469631838995	0.0466734641343347	0.047420867871982	0.0465784897738773	0.0460688596104944	0.0457527305525287	0.0456889254775866	0.0460853733984831	0.0462158952892367	0.0471296831172576	0.0471411238977453	0.0467841952273671	0.0473495704082327	0.0476644942843259	0.0456978374249809	0.0463933323314762	0.0467191039089211	0.0455689743347319	0.0471429403764908	0.0465596329982539	0.0458811492569548	0.0462378911840572	0.0465851738312914	0.0464095859782389	0.0463004011874473	0.0469165155220872	0.0456601756947527	0.0461732200563313	0.0460863573605192	0.0459297018831971	0.0478821815833324	0.0465985175404382	0.0467956070617022	0.0457704327173149	0.0459958110943917	0.0459272928917982	0.0463986415326052	0.0463402018943502	0.0457561508803298
0.0464982760855348	0.046532985562597	0.045185207876955	0.0467701705387313	0.0457689905376629	0.0470357815066007	0.0471708378946631	0.0461008307970893	0.0472334749872791	0.0462863460024174	0.0478240483379566	0.0476152221928443	0.047178334564047	0.0468821349416448	0.0454433490042005	0.045739297417088	0.0468956881906479	0.0466052239233215	0.046912879219718	0.0473481934130721	0.0460120445523344	0.0460392244075689	0.0466783277170621	0.0463126415405724	0.0461519488032058	0.0472729765193471	0.0471794379965467	0.0486495084688095	0.0468385417456986	0.0473270035905077	0.0465876183783142	0.0463022967076683	0.0472284524525854	0.0474857066244429	0.0470076576218975	0.0459597070725295	0.0461109875985561	0.0469904695127284	0.0468457493323808	0.0467456756172588	0.0470060942058575	0.0456452372031058	0.046772341556379	0.0468317945183679	0.0468520773325071	0.0466390814302779	0.0458248130396041	0.0470945203774344	0.0471574534209755	0.0473324444602291
0.0460214081771608	0.0466002434188372	0.04785092772863	0.0476372932115817	0.0476741170594559	0.0470858556378382	0.0478253283765364	0.0483682785753869	0.0464600798812756	0.0476133032054101	0.0486343701510009	0.0478302182064312	0.046488167101304	0.0461587333793064	0.0466478792701855	0.0469278954740863	0.0464593570342589	0.0463050419807906	0.0470239014788488	0.0468100385314286	0.0472029871708002	0.0479377156957139	0.04800443833657	0.0471623685344445	0.0473854163274947	0.0461131792080408	0.0472635758250315	0.0475305511159985	0.0467743237896136	0.0466265282029795	0.0471605839539764	0.0466332824595625	0.0464574319347217	0.047349677392368	0.0468691070303786	0.0478074688150722	0.0468070340777372	0.0464820720938398	0.0473220305403447	0.0461879222745363	0.0471804038043441	0.0476003215355315	0.0462657925562677	0.0486759710214053	0.0464872086305451	0.0464384130306996	0.0456510848682351	0.0471200886955296	0.0481894917342886	0.0469644556036192
0.0464826943211758	0.0477923027280168	0.0473897307923088	0.0464068983949131	0.0491622489011347	0.0476064485711915	0.0472282022381336	0.0481375626103818	0.0470094269271967	0.0480698380043804	0.0474159915363837	0.0476813462157064	0.0482758350722842	0.046948951736143	0.0472939118093991	0.0489289866726811	0.0466012472915657	0.0477002403449515	0.048440106026758	0.0470966458998787	0.0475981530349739	0.0475657116716515	0.0471141903000923	0.0473408863507985	0.0473709660075713	0.0468029526858677	0.0486284676690172	0.048162003287519	0.0479804598110923	0.0476139525023526	0.0484737358598869	0.0463971392267368	0.0470840721676657	0.0482822592589947	0.0483688548974844	0.0470341781535636	0.0486169426453241	0.0473248222818467	0.0476954867315815	0.0474223299497256	0.0483608100438199	0.0467886777061773	0.0468001458018529	0.0468709233052067	0.0473809955107843	0.0467469503822592	0.0470782015323754	0.0478863962455364	0.0469817970050286	0.047292119016735
0.0481597804926398	0.0476251264691379	0.0480123752902845	0.0486235972764468	0.0483593202945502	0.0482063377190257	0.0472611696998305	0.0481029007676249	0.0480097475020085	0.0464650383585504	0.0478298359725141	0.0472330199009443	0.0476255277999719	0.0472735790058243	0.0477025387692764	0.048335267027134	0.0478274848060809	0.0482043888716769	0.0470584051699951	0.0470362178328068	0.0482003344787954	0.0480687696372847	0.0479153872025126	0.0482736036702125	0.0476789417083179	0.0484194233018058	0.0487325306045787	0.0479280712441308	0.0472101559651499	0.0475455483430276	0.0487755868767253	0.0484165342356279	0.0470533452189511	0.0483323445908686	0.0469949741780811	0.0484555325562669	0.0487927663511561	0.0473028611285988	0.0479559866473507	0.0489798502110668	0.0487399256219052	0.0475867673131418	0.0494261619933775	0.048379110261478	0.0472653567558823	0.0481448827669526	0.0472564717651977	0.0483858197284698	0.0490632261414039	0.0488525029679909
0.0480233407252956	0.0488025810333672	0.0496464620522635	0.048772508898672	0.0482534196788399	0.0494871472504866	0.048709001184547	0.0475624009405896	0.0488203888268678	0.048691182771445	0.0494961884032138	0.0485867847218172	0.0486213895854069	0.0481851444417785	0.0477712661488658	0.04748132546876	0.047826839423761	0.0486560566387516	0.049198850479153	0.0482514208946805	0.0479232717777241	0.0473895398188009	0.0490398951772421	0.0478723864687319	0.0473675384260821	0.0470932791743399	0.0485172965786228	0.0484235891971375	0.0482002682673035	0.0480462592050727	0.0471344610097222	0.0491383600357298	0.0484584358241231	0.0476142353739491	0.0483369655225213	0.0482470991779948	0.0497723710343002	0.0475538518337356	0.0491465934837719	0.0479139023565484	0.0491417778700682	0.0482523075123652	0.0487695565423098	0.0477835617993439	0.0494778308783011	0.0486846861631822	0.048763745104545	0.0478092880431182	0.0488192775003821	0.048499321680784
0.0493790997535759	0.0489175779082023	0.0486975990505724	0.0484649907292903	0.0498931847529297	0.0481712566920003	0.0486314163815676	0.0481644355843336	0.0487611804310529	0.0498233025700403	0.0475673534165204	0.0488334390105218	0.0498012913703494	0.049590001994185	0.0489757725408499	0.0475464798219602	0.049230214726788	0.0480358755511256	0.0495071064229491	0.0495542712040275	0.0485501334165044	0.0498909201395109	0.0489972595371502	0.0490124627806294	0.0482567067298741	0.0500385813397697	0.0487616029729586	0.0484573338439005	0.0500637032562854	0.0482488651155144	0.0497036829523903	0.04752325164062	0.0491590503535621	0.0490645378165447	0.0492941102014837	0.0491750581255411	0.0481585651007355	0.0483215426590818	0.0495409181685213	0.0494011077058475	0.0476560741131655	0.0490733480699821	0.049047698820782	0.0484982411764091	0.0479906003139824	0.0474641320992891	0.0479578255579097	0.0487598366551514	0.0493789369538822	0.0491043029451543
0.0488682795045281	0.050227259044499	0.0487078360730465	0.0484214259125615	0.0497378214604964	0.0483421465496759	0.0495022554977047	0.0503902510883451	0.0481847626681119	0.0490256828559467	0.0483074940079158	0.0490467985064628	0.0503533435633074	0.0484708461357701	0.0506236231494575	0.0481705471301511	0.0490054585883548	0.0496046202419879	0.0500784487348629	0.047970958109068	0.0491230497892917	0.0483671837210744	0.0493234968995021	0.0487725651247496	0.0497027248520868	0.0493687346030123	0.0493904861686493	0.0490063534867718	0.0497356552920745	0.0493339233240535	0.0476752999784916	0.0496996094732962	0.0503426448175785	0.0487217444915509	0.0487279199464507	0.0498858293989646	0.0498824180917182	0.0495517054883125	0.0498612769213043	0.0495898058831209	0.0510151190933789	0.0496987184907453	0.0501809586594592	0.0502267853629962	0.0499984547466985	0.0494569450549156	0.0492914730508621	0.0480492055683293	0.0491855388910869	0.0498145552517469
