# Supplementary material for: The Neural and Computational Architecture of Feedback Dynamics in Mouse Cortex during Stimulus Report
Source: eNeuro. 2024 Sep 24;11(9):ENEURO.0191-24.2024. doi: 10.1523/ENEURO.0191-24.2024 (PMC11444237; doi:10.1523/ENEURO.0191-24.2024)
Supplement: Extended Data 1 — The file code.zip includes all code used to generate the figures and perform the analyses presented in this manuscript. The folder "./ephys analysis/" contains code and instructions concerning experimental data and Figure 1. The files "Figure2CDE.m", "Figure3AB.m" and "Figure3C.m" simulate the model in the nominal setup, and generate the corresponding figures. The file "Morphing.m" allows changing the connectivity strengths with respect to the nominal setup, and plotting the resulting trajectories. The folder "./Figure4/" contains instructions, code and data concerning Figure 4. Download Extended Data 1, ZIP file. [file eneuro-11-ENEURO.0191-24.2024-s003.zip › code/Figure4/globalfeedback/v1Int_a0.225.dat]

0.303733041147326	0.309122277072186	0.3103485764053	0.306785332174565	0.306163253773474	0.305809010938161	0.308465117056392	0.306916737437342	0.306784855933041	0.307569532532137	0.306798837849605	0.301522202624003	0.309708581414155	0.304977497389241	0.304999299925335	0.309711186903634	0.307199861425073	0.30757070875849	0.30800040369368	0.303320563984259	0.311704269268408	0.307304878551602	0.307367657150407	0.305784623350575	0.302027979297474	0.307013678080804	0.303851824087099	0.309940384064778	0.307954900630924	0.305128624555868	0.308555884022836	0.307533233926858	0.310338423351641	0.305197125779324	0.307220906825755	0.303713049395384	0.304351186733629	0.30812216169807	0.307234106925809	0.307775566070855	0.304184858648419	0.307094474785723	0.304852822732908	0.31022000937814	0.311469219915532	0.305891769070078	0.304122769652372	0.304495137021219	0.303519611605745	0.304830740838442
0.313046016540043	0.317782077325438	0.313426757423029	0.315332698777109	0.312993597352545	0.312872414012805	0.318751891745989	0.317521059284671	0.312701798382509	0.313036649524274	0.320623421598639	0.313887402781575	0.315624358875225	0.314571838111298	0.317157138809645	0.311525168590572	0.314514225386114	0.313207055396521	0.318463084550133	0.320384375325573	0.311186515062395	0.319742644364332	0.31978598399002	0.315829413834478	0.313069402843457	0.315656438031753	0.312010260575411	0.311845642540862	0.313604953719413	0.319479780515914	0.317865668777229	0.320238091840446	0.311912408997003	0.319066880712835	0.313765052535692	0.314752825414943	0.312222274290776	0.314062099959901	0.310302153473163	0.313718058092548	0.320404519529956	0.319239330822856	0.310381222925642	0.314941240619135	0.316147080806236	0.313931172059095	0.312809634356772	0.317065896843154	0.318239814981592	0.313217937868903
0.326268894432024	0.32908133075523	0.329864548681619	0.327718214454517	0.325527873338338	0.325550232298762	0.325207717869755	0.322997944261298	0.323265678068897	0.321491920114708	0.32661240474099	0.323940844071648	0.323353629143092	0.322123163609547	0.329890738239359	0.324079335943743	0.325647501071406	0.332358599963722	0.32597128325123	0.320316462370713	0.329749463681636	0.329988145806439	0.328004033153272	0.330078839603237	0.324694755203174	0.325578746515418	0.325919881939315	0.32099119796137	0.329644564580815	0.329224510330968	0.33080508255301	0.325696223589441	0.326084316740154	0.322735365998518	0.330228324864246	0.327703208305336	0.32544530711728	0.324582022536118	0.321448660265523	0.321582850357711	0.330196693552975	0.328846246401997	0.327639421729239	0.325734589993978	0.330954702829796	0.329842951956936	0.327341201938406	0.327527931477899	0.325824016837053	0.330311977891386
0.339026436225485	0.341097964288104	0.333491922322095	0.336296548303895	0.331210627620449	0.341584849643039	0.341117895449689	0.334832620671433	0.338662976495744	0.337785702195255	0.337419229754392	0.342526933550953	0.337981060511603	0.339702675779326	0.333021561742646	0.34051462039396	0.335124909160286	0.341269375772889	0.342094753883408	0.339094899838986	0.340399009611408	0.340457468373529	0.332402456866008	0.340667201734483	0.340389772724305	0.337877684391626	0.342117637114814	0.335125445281392	0.341496644129833	0.34048272169825	0.332934780983754	0.337119157985407	0.335364408591089	0.339513435130737	0.334051179186019	0.338895170473242	0.345230515222087	0.338936229470168	0.340961019536154	0.343822113277392	0.340295750755527	0.333465316874541	0.339036396861422	0.33765028994597	0.335678030142624	0.337809486830846	0.336726149622786	0.336773250929345	0.331669957799781	0.34460288627699
0.349012736084437	0.352895344006468	0.345877213071986	0.358790258725269	0.345259907361535	0.350590017115793	0.351824759917799	0.355636168377587	0.346250717898401	0.354396732073153	0.352142899622622	0.347374932152999	0.354364681112648	0.355911899878422	0.356052682611123	0.34931934053236	0.351739528835237	0.346963890848872	0.349091165322886	0.351677973607891	0.350127544710527	0.351492445599628	0.355266599012856	0.356608115982181	0.350890561123794	0.354731849428859	0.347482572553139	0.358879737835075	0.350553958932077	0.357259524736919	0.351570239025947	0.350575159295762	0.346577030020952	0.351185145116911	0.352525955266611	0.355393698077575	0.346521486365346	0.353347599592756	0.348516776430382	0.348083730738353	0.350299554679101	0.35056022793774	0.34987855936941	0.352686679256528	0.357146308086372	0.352797551409001	0.349336299212103	0.347896080428505	0.344438960207895	0.352940297945026
0.372604256103695	0.369694244930828	0.362850505925577	0.370116153091921	0.362166775708239	0.364308081352888	0.369605667412539	0.367231722408647	0.366430952345734	0.365279966362241	0.368555199582407	0.372636237299149	0.362523499387752	0.364531070249281	0.363594598751303	0.368165581291782	0.359071372673497	0.369413534520837	0.367091594046572	0.368709950471695	0.363203027300559	0.368428789642585	0.369459124731714	0.366482643051623	0.367634623344055	0.371157104380151	0.360950410006386	0.364294672102951	0.366033275784036	0.369739806121639	0.361219617379781	0.364484991623622	0.358781679445912	0.367377487112603	0.36338741711005	0.361974317349791	0.364048599317076	0.360689825922411	0.370892292964698	0.366053707727838	0.36631375868344	0.365804622738579	0.366916747542745	0.36654553677294	0.371150066942975	0.364109427836831	0.364783559412786	0.373495495176689	0.365565331219056	0.372356623188037
0.381118374615116	0.389613389275523	0.386813419550223	0.377103636090264	0.38898109472883	0.377237689123193	0.380466687774265	0.379348785466265	0.38953602256352	0.384620434232299	0.389166144038358	0.378898049768696	0.381396256338585	0.384243693932394	0.380059750515914	0.389955136594959	0.380072802948034	0.382392610678719	0.386795442544363	0.377536947714106	0.386335844255558	0.379877615859414	0.3828696305768	0.376077436648211	0.382196792379458	0.382434800197712	0.390438626715359	0.382887090639109	0.375088098071636	0.379850713284066	0.381607243531039	0.384254979240722	0.375118461283288	0.386915608101799	0.379290226646709	0.383631583594183	0.386039405552449	0.380864166153319	0.376713030763697	0.38581520211012	0.376632896152362	0.388506271844135	0.376102146570545	0.384492590450008	0.387508922541366	0.381724727443322	0.391430490006646	0.379858313467801	0.383555273228895	0.388583321250614
0.398252597934491	0.407473733071475	0.400311877754996	0.404232088282696	0.400821091249878	0.39802031289109	0.398576555607219	0.406724447661094	0.408318872351139	0.397932088197275	0.400475735050994	0.398683038469191	0.397236300417525	0.410592237779078	0.398718480705243	0.399801081515865	0.395423237843273	0.412258930078978	0.405821695807159	0.404857701979746	0.409384946208823	0.398503489914033	0.409945736012451	0.400196886380618	0.405572479930102	0.409740645444078	0.402475680020093	0.405813656644911	0.396661780565816	0.402087815672423	0.404877453511067	0.404743125209009	0.405829045883092	0.406900221025192	0.411303496096682	0.406788973071538	0.408127052570288	0.396521515233302	0.398962192612207	0.391923345787951	0.400194088598119	0.401269675751303	0.397182159403597	0.398837049834547	0.395628063700695	0.40557437240321	0.398539651748691	0.408217503755003	0.394799193395759	0.409501767614277
0.429204600334335	0.420473619097986	0.433778280215422	0.430102852525127	0.432099071437066	0.428404909113424	0.421384868309113	0.418075991488982	0.433397618891893	0.420645579319492	0.420110440696783	0.416464613861032	0.420644845680607	0.416496851711868	0.434486857247677	0.425913824476661	0.413773767318386	0.423005716909238	0.415416402381405	0.416501014674998	0.433477681885642	0.427021039731373	0.432250515718945	0.421324555663245	0.425801703089039	0.428152640153173	0.420316045162417	0.420286317713666	0.422762353524371	0.420883100667253	0.412787807111175	0.433308672199868	0.422887422984789	0.412712796032804	0.42629629716633	0.418614811153518	0.416228171413788	0.43147397777311	0.42815303331063	0.414107241400431	0.420751438333939	0.434622899488982	0.416044694705084	0.424084446636954	0.429067888079233	0.427020715354154	0.433993614678644	0.427921945128657	0.426073696274971	0.415774396419662
0.451249555777447	0.442427080784721	0.462341441464437	0.439906857006523	0.449308298208389	0.441580808189912	0.455309075278655	0.44835951797934	0.453201999952263	0.46047786531679	0.441508847839688	0.456561737163472	0.448926328840779	0.444282717469265	0.4363097656473	0.446954341323579	0.451627169255976	0.45407361515785	0.452360301779364	0.454440393415856	0.453545655836045	0.445774547276498	0.451255412267234	0.459055793962657	0.441049174369784	0.443190764583403	0.46215893430902	0.442213798042065	0.450332190120995	0.447011507836928	0.44060315758677	0.457082088396713	0.443079945249911	0.449432681295042	0.460037044603474	0.457125980259171	0.444872370971389	0.457953240675245	0.452286168742208	0.447210795325346	0.444900974017368	0.457307267860674	0.455181184819756	0.444764751890107	0.454179077503642	0.450164557398672	0.440671730699592	0.442006043008303	0.445554639484694	0.460423489603489
0.48777674942146	0.468652060457369	0.476542595690025	0.475093911772269	0.484709008636978	0.471578229471206	0.465739908605822	0.474902631750126	0.483430080658288	0.472179842254084	0.466213761297745	0.479383316610335	0.477571881179929	0.47738650296987	0.475568558781503	0.476951304858018	0.489134747800088	0.465058963416061	0.481949454567793	0.465226053454452	0.475505019152418	0.481098845932954	0.476643020455129	0.471491023558301	0.481568868272972	0.46635818793641	0.473592548688294	0.469840237334801	0.476655943887085	0.463143941950806	0.480070298634179	0.471463055145259	0.470747264708829	0.470623859157766	0.46909824236727	0.479692256938014	0.476544619390796	0.48126908142959	0.467258674631908	0.47702572748535	0.461901523038301	0.466973653890825	0.477916898536623	0.468676516375374	0.470266331471866	0.466910336279722	0.471897854179556	0.471812678803322	0.482240380758599	0.474183786175041
0.517282100999727	0.51243514673748	0.500557501984458	0.500642627849496	0.507468315133528	0.504726346159075	0.509803901677853	0.50729147306853	0.52234100924439	0.509274098927845	0.516847252882954	0.510205436843515	0.511985907538444	0.518254855969348	0.498388686823377	0.508197405493368	0.499343209527633	0.498199814223758	0.511079013039159	0.514337854788302	0.51749102834496	0.508699597093171	0.524865162257077	0.498966182863217	0.517732664847958	0.520343433284685	0.525660906348858	0.504106019378904	0.51150843123246	0.504921638320628	0.500229991279268	0.506777366077144	0.49706433329471	0.494694132041341	0.509209771840417	0.504918961815089	0.496006038420613	0.516997504207852	0.515345482866832	0.50674942355907	0.511428921125757	0.509042430025887	0.515902553096429	0.499519312201219	0.518309175204447	0.514965954826515	0.502162618948712	0.513529412182378	0.503505198996764	0.4973712736956
0.549903607494467	0.535987393635165	0.560344303123246	0.542309558869217	0.551832298543352	0.535593367259266	0.539962991120187	0.529339767234534	0.545101787424257	0.539755933095981	0.530494343000981	0.541609980221128	0.534469547147194	0.542015037260679	0.544125026481871	0.528325961427258	0.552651374832632	0.533282734556317	0.54121294651767	0.560902692295349	0.536155104401503	0.553155110435174	0.530650126168565	0.551366218014465	0.53966161399437	0.545261142192358	0.554531926915129	0.545928183225492	0.548386586197011	0.54675661901799	0.534176131472734	0.545884410339927	0.550647526620645	0.533187493342444	0.547163731766569	0.543152643975193	0.546645842698431	0.533133251170862	0.550842875389253	0.535840474346564	0.541978091658971	0.541737755094055	0.546422056898315	0.543660470157407	0.550682489558623	0.551182603163847	0.553792933480509	0.560512061045263	0.528312454545392	0.536876846879354
0.588890846926755	0.570984012807431	0.5891401742638	0.602333490948916	0.582391344158211	0.597295014319972	0.564848990108728	0.59297724311402	0.594554412565775	0.582030030764419	0.565662666394767	0.579969196069842	0.579820211469353	0.585820123997434	0.573479603838381	0.59654641934109	0.576551172249054	0.579210331698541	0.587017459530733	0.573396099426787	0.587998652213718	0.598830397293606	0.58403460700693	0.58466164731755	0.589341771816095	0.594643709508367	0.583931202125906	0.59768567536143	0.567000946137362	0.574789857493622	0.567008598063133	0.577785132824928	0.573867145794729	0.583343423899414	0.578185573962876	0.569664132959556	0.573099887963957	0.566199466679914	0.566695178187827	0.57019242827248	0.575552763894074	0.596801639491695	0.56698096262647	0.587277959403818	0.593680979371615	0.599848949302611	0.583876751977417	0.591423761156283	0.579396037151191	0.588305319717522
0.629254313868784	0.616412291382394	0.620379363668063	0.638446141720673	0.63419055198481	0.615378450001641	0.625361718144976	0.629272741258777	0.629578813683213	0.611250622375229	0.634892857368621	0.64349345688959	0.621824327600589	0.641737416015627	0.615128033420895	0.614429383106233	0.644481222006705	0.605924922491659	0.623238051559537	0.645823685644226	0.619294916548038	0.615703650343996	0.623970267689176	0.623252550525742	0.638286767440623	0.612357875393295	0.652261198394632	0.613683279505823	0.644769168427075	0.627280693137678	0.642690852564607	0.617123199339956	0.623266468365413	0.625209353242807	0.637431725800944	0.636938559497959	0.629093783753516	0.628703708822715	0.641093136455208	0.63635665332168	0.629249255858533	0.630564904046279	0.646170764949364	0.632702659947958	0.643063418787856	0.613280927863589	0.633953504938022	0.624266700833676	0.6220284100802	0.620015163807629
0.670552649690561	0.685322458806755	0.681844620509668	0.675113642113839	0.701232820974182	0.704309591905597	0.67765939173669	0.696589432610438	0.679424189738084	0.674405718932416	0.680813403161192	0.68098608393044	0.703822738924948	0.671336658190291	0.69011595211986	0.672240278386236	0.665620628206026	0.689595211097794	0.692686028334343	0.661070040562135	0.684365172999112	0.673986262302325	0.683115574542194	0.696236244684572	0.700438310894372	0.691515646688071	0.677666938207091	0.681344488062124	0.676962189086758	0.693951151674029	0.694991984604534	0.685003042577339	0.659487146862692	0.687468357418952	0.667089686355077	0.679292637692589	0.686281261592782	0.677438315892871	0.694140528032256	0.696152133116384	0.673163185401725	0.655321221821118	0.697031361656037	0.674132288247345	0.702981485827764	0.672297808068781	0.702804055938224	0.673923631560198	0.679918173312481	0.678039287408374
0.714377104781524	0.747206622891021	0.718997172885651	0.737065301441477	0.74564292554605	0.726304581413551	0.752696759144101	0.733150637983785	0.73237534796489	0.738526411525335	0.725893083669469	0.732288627090515	0.753274401134982	0.741241048039506	0.745171741885371	0.744144304236579	0.747463131930761	0.723788141000883	0.750767737686399	0.709470978647154	0.74580251560079	0.719993770041513	0.743397526909095	0.736492325531024	0.72173644873089	0.712919964313141	0.719508944448954	0.741655410419556	0.72580855898499	0.735551870776005	0.724156708871297	0.732820177221618	0.717372210572648	0.721378791880971	0.735541094481134	0.713862112528684	0.749567305200121	0.724845697779667	0.764292495151655	0.73414437890057	0.731936027914085	0.724629431967732	0.744461543763592	0.727530180260127	0.754890592231163	0.753395569814365	0.748309650978193	0.718890213802919	0.746228520636075	0.739572367023515
0.825223659767285	0.809170423591317	0.777701784028532	0.802076881480778	0.787198043627645	0.788796441249133	0.783197708226372	0.822284991785403	0.795105957610146	0.795847690189913	0.805165662671801	0.811260770220178	0.810286209733398	0.781489716333086	0.776061574280766	0.818700698941403	0.78012520789305	0.780191662181643	0.806802621713546	0.773805780767372	0.811941351262003	0.824690858091304	0.790580091452265	0.779278603688088	0.822905250987151	0.82966158402707	0.812066825921065	0.797631684968022	0.804780931654805	0.828765616850643	0.803350412505339	0.8336552189989	0.802579209265669	0.805776894998653	0.820647999125172	0.79423817029896	0.828275633276147	0.797884124136219	0.81972471280483	0.80169228116969	0.796532987575192	0.790051192799007	0.817975464517936	0.795578779393913	0.803546246114147	0.798576761689982	0.81622703667772	0.781813284242092	0.782673356594217	0.820986070003105
0.857884768267768	0.873491153188697	0.908320557348838	0.877875976767852	0.892811505031235	0.860834888715285	0.883908622977981	0.875808577926826	0.878153791726431	0.907767894177622	0.894514861885973	0.879752254862965	0.886574998026485	0.899642916708122	0.858362964727329	0.891235804522509	0.910454700648239	0.887142001211836	0.874282833321593	0.882884301717085	0.892650969007867	0.867565583287914	0.85572103281494	0.915664051443682	0.86708675712529	0.898434371906478	0.887879246490032	0.88976250696386	0.908873497904423	0.904562338369212	0.845523645622449	0.861984189131498	0.840780867514926	0.888848310256198	0.910189792448724	0.898894778228352	0.864977927648394	0.895182691178989	0.84914202473908	0.904783566473141	0.89371536408891	0.873703663211094	0.869887011693301	0.900044479793611	0.889832975102573	0.853804104422472	0.866731705338788	0.854076594599557	0.90387268975946	0.895643097369749
0.969551583780411	0.968881818247679	0.980046472232677	0.980417707557107	0.959281664285003	0.987509050694886	0.964313612044741	0.985627140088526	0.938647553414825	0.996288312927326	0.982854902654545	0.96122911550443	0.946782745274019	0.975524186596583	0.943471358689616	0.989271741600089	0.927874333689453	0.936403151077226	0.937433044506032	0.969120332460351	0.959457355354801	0.963378374153542	0.943945363261817	0.95903796487637	0.992344562387379	0.927205034136904	0.949021466702585	0.95312812188526	0.977051509697728	0.939362980324648	0.978468701588137	0.928547551541263	0.97745013000661	0.951901605947879	0.95429398516223	0.988864656789547	1.00092195627717	0.939251148299958	0.952860322812132	0.978928038079499	0.935164783131086	0.949627879742574	0.971990880143996	0.960063324651136	0.947537806304711	0.996660742013599	0.980794374909317	0.980876311417232	0.951512086590581	0.965146235578397
1.02062333916745	1.08045665553731	1.05298198515388	1.06601699985729	1.04122150551569	1.07187295098563	1.03204216198931	1.0448747288912	1.07064588730509	1.03976639396347	1.06666665540221	1.09382844469678	1.07822216821365	1.10334803501883	1.07764650045855	1.02437022590999	1.0774861128627	1.09380874203338	1.0611168121029	1.06168759718604	1.07391370965108	1.0541868353178	1.03962855562841	1.03385937785598	1.08340819603753	1.01389258068353	1.01492057140821	1.07092141917917	1.05405929498567	1.05951756250941	1.07390834620589	1.08373428321106	1.09467183918787	1.0518832047823	1.04366451921678	1.09133250319575	1.06053866318219	1.03621885158242	1.04153518780552	1.09841898716573	1.06223925830915	1.0762636985202	1.08384136673962	1.01634257451978	1.07600431059634	1.06849284708487	1.06443437826155	1.06697910727802	1.05169849337431	1.02366540410336
1.16142372702386	1.13820797969952	1.14866693067707	1.14822403985963	1.15837733741816	1.12797977236353	1.12503653408641	1.19436358812485	1.18339933353582	1.21162274027799	1.11675650858136	1.1576293925355	1.18800901559046	1.22142686058592	1.18683196877866	1.14924480344761	1.17193084752932	1.1732817218259	1.17054594317309	1.14296056869451	1.1747177176399	1.18661343509975	1.16117648618509	1.18587441840168	1.20711678261961	1.21508793664702	1.18168228995699	1.14158450961499	1.12881428668348	1.14282883528416	1.16198123894932	1.21204593730315	1.17191106197099	1.11059108332964	1.14656471341256	1.13747282509375	1.13367390786503	1.15208721926023	1.18003488584311	1.13622639715353	1.20740973287849	1.16981333762119	1.16041355767094	1.14105690311735	1.14899463108828	1.16117222320729	1.16415058024176	1.19366069065759	1.13093422088295	1.18252899856645
1.26465687679878	1.29066511729954	1.31215367227706	1.25116257837651	1.28189568681073	1.35593416657489	1.34871899769099	1.28443791320361	1.31170667769601	1.24925052078788	1.29591829848577	1.30557635441566	1.34082332056575	1.30135726573363	1.29379708292473	1.25545977903256	1.34375807420757	1.2874427492622	1.24234013099183	1.24882511276061	1.25678307441902	1.26345464288952	1.33279206590353	1.25739876233761	1.26446076425539	1.31409446925645	1.30274065167259	1.2817831504127	1.24947490614607	1.24761065345666	1.26233400348301	1.27933420869543	1.28881703950599	1.31396589673729	1.33707443360375	1.30833905430228	1.29492530947224	1.27008095700241	1.26556060877988	1.2694193233997	1.29124450917332	1.34272266502829	1.29148252145517	1.28962971686395	1.25909825632766	1.23883821146979	1.32027300319199	1.32919733569577	1.26412861226036	1.27303026757448
1.3872088285535	1.46185171732931	1.46922071788583	1.39782802435463	1.44452041600294	1.43972077566424	1.41995104588703	1.4473046769881	1.42384802015893	1.43111455375435	1.45567242769066	1.39990884929602	1.41681405387977	1.41945640271116	1.408831903206	1.37344648195802	1.39675691155056	1.45747920125666	1.41550733442623	1.38569371325856	1.4217101393691	1.44518599158043	1.4372327554641	1.44953207644056	1.44761471114377	1.43295111863245	1.4075903142184	1.40675016406947	1.41346533519806	1.49699605905465	1.45795043130807	1.44736249931574	1.41553029281808	1.43961232749996	1.38604413534134	1.4161382142649	1.40875874776683	1.42680929035321	1.39321309134435	1.4382165883067	1.41348943030471	1.46575653329713	1.45970305037913	1.38869370612664	1.37007491251489	1.4362377800327	1.45505406550585	1.42494909420554	1.438517867014	1.41345280816293
1.52885919231251	1.60792764610202	1.58733569613887	1.62460821591089	1.5727389782496	1.51590373096937	1.54411383545532	1.62644639534733	1.58539538288817	1.51405379792116	1.57560994770637	1.58010899140988	1.58182389618334	1.5099917618155	1.55132119747474	1.58501676407226	1.63933063068185	1.53332441578317	1.5766446204929	1.54554184310196	1.62190251742231	1.61182698423086	1.57684150629445	1.6054780428914	1.60712076679806	1.57334345280896	1.60210305470047	1.5457439909212	1.6110211268319	1.57950525109271	1.61974833148579	1.55780985563303	1.57379290395476	1.57479260495111	1.61514627420789	1.62528902749043	1.62436571495064	1.61521248657359	1.60056190710077	1.55258947028023	1.54876297531117	1.61066516192853	1.56558177080844	1.55110317905261	1.64982813719233	1.55887736067913	1.54828145513629	1.59328575618099	1.58437406885499	1.56024216612596
1.79377283994317	1.76628302524525	1.68983254074637	1.80410511180919	1.70762925355696	1.72242273807183	1.75598843055514	1.7113349510412	1.85500417384792	1.83554535674826	1.79129490065864	1.73372098088067	1.79321200974684	1.77950941369421	1.82503475356184	1.79525503278081	1.73581897427869	1.69824836269784	1.85071640043704	1.80315446839731	1.76557453821452	1.79859942145079	1.71937575275663	1.75150109521746	1.75641162903918	1.7527910311828	1.78798115123465	1.72011211723342	1.76287469300333	1.76239292672481	1.77775494617967	1.72367701940756	1.75792866469156	1.76099117035101	1.70170731306514	1.7994045557089	1.81584261083072	1.69806042099039	1.7734096219837	1.78488854018971	1.71843553198012	1.79753816063687	1.79812291936157	1.79279521058588	1.71651675590003	1.71454765596767	1.6880644240068	1.67691190759948	1.80110832390016	1.8068959213777
2.04542585425492	1.98242504045751	1.99734999885429	1.95702432394199	1.97162476024809	1.91011087015377	2.01715353141496	2.01029039274231	1.91936239539853	1.97558416286554	1.97671748459939	1.96459042673526	1.97484272896863	1.86477608520669	1.98205697781309	1.938798395521	2.02269277620533	2.00239597801164	1.93531050796457	1.98486666726822	1.96944128155342	2.0130269015473	2.01342113808485	1.89961777456818	1.98884155085189	1.92327546404656	1.97819705899243	1.9425992540506	1.93161841864055	1.92842897047612	1.93134668541063	1.99156409672363	1.94830242139711	1.98779620690385	1.99376078133952	1.90378135393597	1.99371742269474	1.97695107066073	1.92677234557035	2.03134427239528	1.94557316629225	1.98468316675036	1.88870577169902	1.92487197646379	1.93207301537102	1.97346262580696	2.06271017348067	1.91486942880802	1.97178343560734	1.95334340350096
2.19832040571246	2.16735913983573	2.23201616620739	2.23840995976903	2.14590810568324	2.1535692977995	2.22153848152509	2.17250667170734	2.23639519134958	2.1299666690628	2.18683030576285	2.16734388050781	2.11544340957498	2.12957185897607	2.16263439648139	2.12214557989449	2.1872458085976	2.14578904106108	2.16600041450499	2.19364093454254	2.25503706817384	2.2756939225414	2.13449948659263	2.14922797097311	2.22873503134979	2.22363121758988	2.13731231307488	2.26256286249916	2.17277566545051	2.17309527067122	2.19731553320583	2.14741971837258	2.11536389245443	2.14679302687219	2.24907871406525	2.14469656660338	2.18834529248436	2.25601056770829	2.2672979824852	2.21163161102802	2.28094184673422	2.19337138084804	2.16506250598965	2.2196847646691	2.10941485443522	2.23107923264388	2.21111160250077	2.20466049297242	2.26156200500577	2.23602967478902
2.33755370585787	2.51486064126771	2.51729922494962	2.4691180449247	2.47369653435693	2.53217611168553	2.45451238383738	2.55028893600631	2.42628678623848	2.36409750441045	2.41847248889858	2.53798502914113	2.44203215788412	2.45636772531465	2.54218862108643	2.51034794012118	2.50305169249494	2.47192821761439	2.43917515843492	2.38493405686474	2.45840328740644	2.49481052592409	2.49845338641285	2.48801513955502	2.41894718413734	2.49226612960936	2.39054706869246	2.34691922099365	2.4358617769419	2.4251802560177	2.35358994322723	2.39057483327628	2.39777378361063	2.43059564990192	2.45074433136781	2.44655313711723	2.41524651003356	2.37061709175583	2.34965123658236	2.45467204541096	2.46006204023106	2.52480093610414	2.37048389195811	2.48045976468018	2.43500286641574	2.43746592597769	2.52709868280395	2.44387129221764	2.48868709133286	2.47303070975447
2.76180398949492	2.66084164775888	2.7389584021927	2.76991641074332	2.76104399625476	2.73654259989257	2.73610616903813	2.72114858481851	2.65204541578381	2.62183317489534	2.75101103744862	2.81286221059604	2.72597406967164	2.69281482390005	2.66496354483594	2.78831894582946	2.77138708056129	2.72856726216475	2.70311962611082	2.72259437407841	2.62381060375614	2.74148597261099	2.81432967063938	2.71699021098338	2.7521732235267	2.7199356463709	2.64374306526841	2.82918559985687	2.80705169539129	2.7288365648304	2.75751106341078	2.77168198915324	2.65612223358957	2.62211560578467	2.75520785257364	2.73530363737621	2.80809746323059	2.70155353398349	2.61565107483767	2.73876096439116	2.64634897635353	2.71320593416049	2.64995242298112	2.63676538904283	2.77494949131905	2.7763747359401	2.61658056948515	2.73767833085258	2.83672845299729	2.71562979525734
2.99388141695473	3.12991256520028	2.95905988128429	2.96581502612225	3.04979301073116	3.00458270376894	3.00005075867264	2.99786342673701	3.04788443974843	3.00213095402405	2.98307417791696	3.07681769765038	3.02073864031692	3.02327548326243	3.06547159062507	3.06377694542651	2.94427906229694	3.14193451881282	2.95016594309788	2.96848405528964	2.95277894371634	3.12841912253696	3.03241534916801	3.07171432187388	3.02430849196342	2.96643738830415	2.99135638941482	2.99913543493809	2.9760936399885	3.08845861195914	3.04059747447577	3.06340402378502	3.10055346258575	3.04703372656671	3.10378315122758	2.99711865406903	3.12327003891047	3.01959396582909	3.06746154050653	3.04345423555069	2.94829958391207	3.05303980286424	2.97962327575496	2.97097868139261	3.00077163858622	3.08581000509715	2.99399673109325	3.08379469030276	3.06744576441722	3.0933056968275
3.285724295937	3.35989131215516	3.35002360644673	3.43167937080459	3.44648959689924	3.38469299886502	3.32363191530776	3.31661909566287	3.33363603264759	3.4017394710136	3.40317353508502	3.26069281817096	3.32305447526979	3.2861281872645	3.29405897359152	3.33500197739645	3.3614893465392	3.43098284787034	3.4041424499606	3.37164955711922	3.37721558585304	3.32888172291581	3.41294793704218	3.41835807948517	3.39337176399705	3.38277323675568	3.36978516699766	3.28085916988444	3.36048120860398	3.43385685032699	3.3951896574282	3.47617919064306	3.2616696608903	3.37571658714362	3.42663709410253	3.39773788160125	3.4214724536865	3.2820083714452	3.31042470955304	3.38241284287152	3.26431087902993	3.36304333604234	3.3818289429683	3.38272152676286	3.38733835203451	3.27407831300552	3.35815900350404	3.36058291387567	3.36790324841456	3.44056257933041
3.78173430501742	3.6778852506499	3.69356459119027	3.74245104325009	3.71977852591994	3.78851216255224	3.78301004535598	3.77995012449222	3.7241544281038	3.62085551022336	3.67002675306713	3.75216063009628	3.74154198936551	3.80461622848004	3.62496075136211	3.71540966744589	3.68656709626336	3.80827330648434	3.7499998126212	3.75779122669723	3.63104820530599	3.7542243779804	3.62654695617496	3.76448771034745	3.78411855708597	3.64519231202141	3.67434552481443	3.73923565996309	3.69926679893325	3.80734958930422	3.68509509799828	3.64414822488957	3.6274036758721	3.79799992187699	3.68158574641059	3.68713481089855	3.62804260788336	3.78021038611922	3.75752561156658	3.62618014186071	3.65654970359044	3.66740396274905	3.76220503816042	3.75074156356811	3.65705982589825	3.65977113356745	3.71281746950308	3.74565411058498	3.6732165033371	3.71542266801686
4.12217521357083	4.07843376474387	4.07570545055075	4.05933959263502	4.07743813969742	4.12314140488157	4.08148951172598	4.01461757207699	4.05907327323406	4.01359883885546	4.08342721037464	4.07573237910248	4.13546970556782	4.05986486043179	4.03512338836307	4.01071674734678	4.12952205265748	4.15522679775466	4.08321299705747	4.04361736507476	4.15786096899443	4.02965405005007	4.109994312749	4.09441663590564	4.07091750438189	3.98512725634204	4.06627184005498	4.02935356660106	4.1140442571823	4.0137827842005	4.05536415638171	4.08848920793278	3.99155123749599	4.10418166669571	4.08133644113774	4.12722225762926	4.123202425543	4.02726348457606	3.98456679687866	4.08091159251411	3.96223264599336	4.11469811962616	4.14214177721549	4.12803589804189	3.98869410864656	4.11323412633585	4.13520672876084	4.09456153752722	4.07726124366038	4.12482824294137
4.46405233075752	4.44300429427917	4.48143108011054	4.42308986139629	4.37437772807982	4.43190692869893	4.44452771026751	4.46753928739514	4.46547240052162	4.43142136924509	4.4734583461252	4.432939270636	4.46824176022997	4.45845299883669	4.46874689683946	4.47925290738696	4.44292307654243	4.36652192591661	4.45127527206984	4.48465410392666	4.45851078910306	4.46541629301536	4.46141039029051	4.44897505740854	4.39118268099894	4.47044357314123	4.44558654371358	4.48853092504847	4.43164298118237	4.43649985590921	4.41691492332092	4.45978925391494	4.45856982159978	4.4182450394299	4.37392477107653	4.48690349323344	4.43879277287084	4.41507751187363	4.46745792210402	4.45239531494602	4.41930755483629	4.45992358606765	4.46145772275713	4.42209747661112	4.40052800275871	4.44954189779676	4.40237207830511	4.40904786799241	4.43613052311186	4.40125216540894
4.75716847132629	4.79151923108728	4.79891211100007	4.81501391739199	4.78617735697946	4.80818736191049	4.82224749265557	4.7800759859291	4.78767824120253	4.81012555706385	4.76755155416648	4.79310055084727	4.77444673466467	4.79452738806389	4.77447639734965	4.77016543830994	4.79196154110413	4.81225885839319	4.80412070982236	4.7826067477576	4.77663986287714	4.80370352067738	4.78975755544771	4.7844929494048	4.7725606125287	4.79839731744846	4.79113964512001	4.7831771191545	4.77309837320117	4.77006021800128	4.79117290795924	4.78455428249579	4.78362954120435	4.76559215051281	4.80931673949729	4.78338432414799	4.79690181627548	4.79022418122644	4.77541075011906	4.7746741866495	4.82841221540795	4.77961611924534	4.8252256840214	4.79648378757883	4.77619442316506	4.77991258633753	4.78552573100836	4.81625415590187	4.80228397875842	4.78727283215537
5.06678740732827	5.1316411723782	5.03371051440936	5.07638966422928	5.11417753742179	5.03542030484581	5.0154898629199	5.09157873244911	5.11184709812314	5.14240349689632	5.12189477356247	5.12099264443428	5.13627168732512	5.08985243040046	5.03164467284168	5.09812006013443	5.06209179937491	5.11377776536587	5.12526830798768	5.08663582845017	5.0981818146842	5.09746438837109	5.11628001547428	5.0997833721413	5.12154084188839	5.09841847298879	5.13525355582182	5.09551993245407	5.11974549438907	5.13561775261842	5.11670126579815	5.14003476205169	5.13898983875349	5.10426088208306	5.13710035041867	5.08590982292307	5.04583527244914	5.09878635301765	5.05852840163007	5.14064300904911	5.10469029071119	5.0898510723337	5.09162228274732	5.08878125119806	5.08520818753985	5.07793573291356	5.12517916760631	5.06893428986993	5.11213818758708	5.11540894726213
5.40379830791404	5.40882384776148	5.31758671141556	5.32408719352915	5.29666557417101	5.28068159520956	5.44912187136055	5.36179619938722	5.28764597096024	5.46668679862354	5.27940840710517	5.37189675827961	5.25598966385843	5.39184238197359	5.38877115589453	5.29175219053407	5.36021943899726	5.34372626459109	5.39173460789281	5.35216408964476	5.3335038196485	5.30081442454696	5.43449964443402	5.42653699947813	5.32297820641692	5.31046209421462	5.28796219270416	5.34369374844674	5.2503176246227	5.41295942172211	5.3590166539024	5.43594538215849	5.34951051123483	5.42714055820379	5.34432322469093	5.35502071389151	5.26277732221018	5.3023452350732	5.29063977333997	5.46387156975062	5.40263203093773	5.24939269019361	5.24488068843616	5.38705609435401	5.36446632529219	5.39257209539646	5.35665113666752	5.4410991619539	5.26651841211741	5.39837673757241
5.70536129934116	5.58838438528518	5.5304828224147	5.47269919498687	5.58093442087699	5.64550164659753	5.6159764874113	5.54599444183632	5.51611893440349	5.5015047098968	5.57883201711153	5.68235401870609	5.60528608642098	5.51035165979184	5.58804760785578	5.52478390207243	5.48993798635499	5.48184041921944	5.74133633246882	5.6872220781416	5.62359390269871	5.56292174365132	5.58270849237788	5.62088009486779	5.63743993555728	5.61472575031699	5.56246162840861	5.60483641678823	5.69021032571594	5.58430182653897	5.55326390725305	5.68799747256616	5.70923580555924	5.57215442373775	5.44870701881234	5.64923143927449	5.44797947984588	5.58074739740256	5.57815266753508	5.60128545772326	5.71557540761761	5.5917120890981	5.6221227680139	5.63180905712384	5.6739344337071	5.70804092855234	5.6717795444699	5.58245272645116	5.67251615029631	5.59899768353483
5.88096867139197	5.87325715864136	5.83750267721558	5.74847115501247	5.89737631437328	5.82058312376263	5.84623054762202	5.87263115314501	5.94549267790345	5.79077647857013	5.90532435956212	5.84473234013263	5.74433901793874	5.73710268905747	5.81709552724712	5.87245482660941	5.81641762550341	5.94026762198862	5.81726697046795	5.77937355454027	5.84924729981882	5.73359389880762	5.83052275525564	5.83914634133317	5.88865245140048	5.78440724694237	5.81031653042507	5.64449553439689	5.83474298282442	5.96509499588232	5.73824898910705	5.69262549417483	5.82850182353175	5.78185379751497	5.72922977359787	5.80560341440728	5.90612601435063	5.80768017356595	5.7866504108207	5.72410352631338	5.7246399957057	5.73424492515569	5.77968928058044	5.8653582770002	5.78317909330636	5.90202475003387	5.82038164935317	5.82942329311066	5.88866811668457	5.74333924926103
5.93457603451192	6.14376160473791	6.01680213803269	5.92565430865288	6.03024891673582	6.08290596926895	6.07485967391501	5.86677286342672	5.87917577262204	5.91531071698166	6.19323211520588	5.96617957092457	5.90790130466867	6.02395994143486	5.96634264201967	6.10525696601434	6.06478413410051	6.04399147778753	5.94599177512101	6.04754549999339	6.06694251723305	6.19609548352505	5.89893416592306	5.92935225346091	6.07194260692601	5.97071139976514	6.11285039286016	5.94058060413698	5.9713654001586	6.14541823454186	6.15921236806886	6.05243029959843	5.96598628661954	5.91209604118405	6.10879059803074	5.9831965754297	6.15195358226952	6.15677004448582	5.95510220093005	6.15816943719077	6.00326643328711	5.99253621092349	6.02741579001187	6.00039637120513	6.08766714384593	6.0460484633028	6.00611877749847	6.16000183504945	6.11432317789745	6.05288556904259
6.29065182303936	6.24099449679986	6.30027000643366	6.31655900852566	6.16820678923849	6.24669880266428	6.24457034753448	6.27152448285787	6.16851289662711	6.34804624263455	6.26265195612912	6.31083037944855	6.22482984930419	6.35696837037916	6.21966343252689	6.19486952204743	6.20843903457637	6.34779283874675	6.31037333019808	6.36912111065617	6.29985018951101	6.27457265584791	6.34413681210762	6.23642918532402	6.24885753956913	6.19212287523506	6.29740748560098	6.2496120938351	6.26368936414661	6.28981557329243	6.35910776497155	6.1976953643924	6.3011518571655	6.18992819604832	6.20115771162509	6.28000819806277	6.37676863916241	6.29821068664482	6.30466061136051	6.26536098305811	6.21170290897535	6.21425041974391	6.2220772935618	6.17403986098065	6.2869982876151	6.27192240995692	6.21639767445435	6.25653786631766	6.22602235342745	6.23729937102784
6.4877295178027	6.44534117653785	6.37316385238598	6.52516314695418	6.53478722244697	6.46283208213764	6.39686591052899	6.49151636921707	6.48678521153492	6.4865759410917	6.4797447407435	6.47928030927901	6.44744682392088	6.47462908423726	6.38785018533387	6.39954628762311	6.42464782066914	6.51934456350988	6.55862683834985	6.42976472715708	6.47142673366889	6.47782805185759	6.51706424992416	6.50055136697594	6.39625293721499	6.43780251854267	6.48289653107155	6.40703817926008	6.46416565680931	6.46282177644027	6.44778955868185	6.49973702157072	6.42931909934328	6.48271492817521	6.43673227200253	6.47851548478205	6.4852454626219	6.52711546157358	6.4916571874023	6.45839250335683	6.44946277901775	6.48428850555133	6.49215582814714	6.56160458370878	6.49131641489899	6.45756234657329	6.53296668633677	6.5484921941311	6.46638773476357	6.47705452548809
6.69723407840626	6.67717918930486	6.7413791403685	6.75155177723007	6.7503233934337	6.71379946952993	6.81907658999001	6.67072247154737	6.75276256814768	6.76289356284413	6.70354580802514	6.80083371247705	6.75789101124195	6.72749898321963	6.75438973338858	6.71348557847371	6.73877541334022	6.75623197600246	6.70390369355366	6.76441680193105	6.73628416007861	6.74610480019041	6.72851041585037	6.60616351419067	6.72887364507731	6.74353087719903	6.73522214798557	6.67411381058182	6.66429736353925	6.7694717901443	6.80618758995226	6.7592201483474	6.64617164241357	6.72553640628798	6.74081276257163	6.71018642284665	6.73873659997042	6.71498223036075	6.72766288831078	6.6835518570761	6.73751197875966	6.73523700306372	6.66886931116875	6.73322256477631	6.67511514745147	6.67453403486813	6.7472996160585	6.79437072594068	6.70816127363921	6.71431838344454
6.91828371988873	6.9705578572585	6.94804925581362	7.0253629092565	7.03777910424889	6.91521019849595	6.95249156011557	6.95999211319514	7.01758261940449	6.95247299538043	7.00150016161683	7.02895277970179	6.98416515520469	7.05790119885218	6.91287848919709	6.97138696480764	6.97919464859286	7.0238588298075	7.00072784685885	6.98140476200547	6.9432507494993	6.97812366539889	6.99985035725726	6.98974253251402	7.01269562610347	7.00356061985397	6.95665699914222	6.93212812173692	6.95607161107883	7.01824909855841	6.87220716601815	6.9531980403794	6.91126838593872	6.98463096547258	6.91558377925305	6.98280721503385	6.96714142451629	6.9941952531257	6.85717169343225	6.96888311396623	6.96224888973392	7.04490394779936	7.00164894290208	6.92220705882231	6.95119029443288	6.91220798581012	7.04311581661848	7.02417158197268	6.91805008531012	7.019699911457
7.25672324055883	7.13136997983103	7.19931039008242	7.17779064298912	7.27027061517241	7.20254542404928	7.21920959746552	7.12226892276977	7.18295417488431	7.18934144198138	7.14996887623535	7.25325636621817	7.20957088969352	7.21184386590272	7.12701126941262	7.22335718860874	7.26606219120368	7.22211159557052	7.27433606244456	7.2132602931734	7.18108868116362	7.22658954961375	7.1559717334058	7.14499305449766	7.0804264807018	7.25318633109806	7.20674159157821	7.12306127424284	7.29063640413821	7.26551265271191	7.2000844608597	7.14472947456378	7.24266252607834	7.23490682614097	7.25998017484811	7.17336141915942	7.22577818300039	7.24335888860647	7.1283697324149	7.18640402635191	7.20833121484192	7.23038886945414	7.17826175702566	7.14411111133095	7.20340758146284	7.21693395757782	7.09208564761491	7.19572421818979	7.18509803197544	7.1726115364091
7.39490595120887	7.42177995369349	7.36714923808928	7.47752840071445	7.47781843247582	7.41693494155591	7.31842510665183	7.43556054138952	7.44083901716226	7.354441065454	7.29354703212626	7.44920911404349	7.40959584592208	7.34484806984622	7.43111672260881	7.35891212395889	7.34490133999044	7.45547379702213	7.38385488526864	7.49600235852385	7.37978239618456	7.40835721077801	7.40101461894051	7.41388996870773	7.39460340648692	7.4704496134053	7.48656334982788	7.42259446346393	7.45070581414316	7.3977301727644	7.30926939140802	7.35292592036241	7.43244607957291	7.37803155071484	7.41132083513472	7.40158810836393	7.43055900600203	7.36706111918522	7.40740991697333	7.38053355732619	7.45881014942301	7.44169006868027	7.40905448830583	7.40341411686875	7.46970073570196	7.39321105120248	7.44523244681419	7.37825818302045	7.42675442929781	7.37155899638293
7.42928777757367	7.62296639916025	7.50132088410321	7.58337446146382	7.63769628855167	7.68530551498929	7.63773046704217	7.57598689527476	7.58863617253823	7.57889139650257	7.63222439278219	7.59649910313759	7.61001869919559	7.5455416891828	7.59212679959914	7.58222825118612	7.62273606768933	7.6307246796983	7.62414956520382	7.57556528282533	7.6158226238738	7.62923426187637	7.47407162160979	7.6226806795577	7.61003402545657	7.40885643442058	7.46811313330927	7.55914282901396	7.51433448582429	7.55381965889852	7.61959402669753	7.50516254892026	7.57326438324688	7.54885183100096	7.46975331818077	7.6094084789497	7.53967254472824	7.595212883112	7.59144754580964	7.58420225771548	7.53565210469018	7.61600317191195	7.55698796975387	7.6596330371452	7.5100251749134	7.44556005024591	7.58019299787815	7.63085514808411	7.65360928055922	7.58895859925787
7.72113850219988	7.61019233334421	7.67261162293128	7.74285870845216	7.59760527910798	7.80478149777912	7.70384068585426	7.77437712178522	7.67707874165935	7.75564020248531	7.67067606257715	7.81759475309451	7.68474885560102	7.80303262913179	7.59135532253175	7.67544993299101	7.72362738956348	7.64595402988221	7.6715722472203	7.74857681532884	7.68350909425321	7.79485458881123	7.74815130989382	7.59912427865022	7.73573832374907	7.732587216571	7.6407043835578	7.73325384939071	7.74218239873802	7.76337636292491	7.67013523425413	7.80036219304537	7.72362522871221	7.62014755761018	7.67291925798257	7.70538451167202	7.76468978344127	7.60773850773006	7.74378401372225	7.78642101012804	7.59373268021434	7.74770231628706	7.78858209214789	7.73900480553259	7.59951250698408	7.70974897175819	7.64791104218835	7.7525769057959	7.6713701585122	7.78965862994895
7.67159950850279	7.85940992263726	7.81680606511135	7.75866082627088	7.7764378227986	7.68515526481633	7.85824770135171	7.93804218816304	7.72112306085095	7.95684147361793	7.89430628093663	7.84436612590337	7.89962540521573	7.84619710519052	7.83167335139741	7.88560560621625	7.88255068817056	7.89817775134572	7.74702123169872	7.9128824834916	7.80316040172052	7.764133144405	7.89236446981974	7.84604001460805	7.90463674720948	7.8743801430908	7.76187665074202	7.82891355080406	7.89723154713316	7.98668217647631	7.82605441376341	7.85531650182545	7.76147316957803	7.93960152284723	7.72642627414455	7.89019211056313	7.82415525483519	7.82770325583927	7.77882131346675	7.8882164387887	7.84419359619658	7.77542559232947	7.71412831224526	7.93586218251671	7.8867114551867	7.7669475086236	7.81951218227132	7.84413740176998	7.81669037276575	7.82702365322792
7.84781869091023	7.94675454308689	7.80123687096649	7.70346671109237	8.05674271982233	7.95291138683461	7.81405381363067	7.81466050372211	7.91599126862701	7.8125197777055	7.82783576809894	7.93193696434626	7.71922471322675	7.92542737899658	7.93842492135473	8.00345564207371	7.88733878454533	7.92345678027762	8.02438811491671	7.89524026968335	7.9319504062514	7.89909231454602	7.75428027188422	7.71875610319736	7.77636608362356	7.96447342755609	7.80753575302524	7.94372460298933	7.89965768527133	7.83434495108034	7.85847751785026	7.9947852010182	7.93929322439921	7.94740190051455	7.88586142888126	7.94157302159452	7.99196214311894	7.88216881035216	7.91690582416749	7.93025870283789	7.70314322451008	7.96304363220903	7.95179919862855	7.91602836352651	7.80933206993424	7.8406296724642	7.86408433981242	7.90836669195062	7.86125268521274	7.95238361818629
7.83139375041622	8.07880723727808	7.97441068313169	8.00912621148552	7.81001535512192	8.05103167003785	7.95232986302535	7.87612926016176	7.82922758167172	8.12065552258044	7.7676989711123	7.94132569690188	7.99605056915855	7.95633757254673	8.06042145763588	7.95882735665966	7.96764139313212	8.00656808722525	7.84163583037643	7.96574960649919	8.0603599001669	7.92461598120715	7.80034010595656	7.86673596173316	7.90739707943628	8.00662366561738	8.02021730604442	7.93530198822025	8.00781381559348	8.01750711654547	7.87269637854962	8.11257712809099	8.07735798694898	8.04242591079931	7.98010019462402	8.11088827253544	8.01490419822663	7.93556422690941	7.8117968431465	7.9606224058179	7.94324504737477	7.98832739621324	7.97984995565514	8.13947449904717	7.96828300727309	8.00601190242626	8.05825059516614	7.88735036658513	8.07299766231676	7.93303427680178
7.91976648356177	7.95507244091071	8.01509369649475	7.96956929602534	7.82763760103892	8.02860391836835	8.00647302340381	7.96667632887448	7.83523580772825	7.96981380944943	8.0158271598914	7.98586175456468	7.88902042000358	7.91492478839633	7.95231475506733	8.00221415169912	8.00659292699527	8.01079305777333	8.09801148683562	8.06886149993207	7.68633897112572	8.13264823800918	7.89385362255021	8.0309735648909	7.98950537739613	7.99084070050986	8.16339876885449	7.91203619871731	7.83648922628728	7.9303759058051	8.01679499308896	8.0492904828433	7.97816110730489	7.93005876846537	8.01403849514351	7.86691666758754	7.87220977576805	7.9929730114288	7.89775021698783	7.97139676008202	7.74375422141421	7.93469901509891	8.06588378147988	7.99278808832848	8.14169836282515	8.00926705557509	7.90912030793634	7.90176726196714	7.99700224948526	7.97153934433694
7.78713115066264	8.00794042608231	7.98177428125316	7.96757499148115	7.82508185453046	7.94871016673581	8.00191192327269	8.07262746263098	8.07836045671457	7.64879591175074	7.92870799233019	7.83918459992782	7.84943330539191	8.00209834545103	8.04522627301775	8.00719949905109	7.74602908251561	7.95687212402949	7.81826711542995	8.14377509838942	7.88537591467879	8.0404732898421	7.7587796539134	7.83437441003346	7.94985273873329	8.14070151751871	7.79385105948156	8.01747637324479	8.01197450457369	8.06615049013463	7.78066817559458	7.84195889408725	7.83335491288984	8.04780608983203	8.00644005750512	8.06254087071327	7.98841861116099	7.79564714480629	8.04671237960096	7.88334164074482	8.06976462015304	8.01405304675811	7.98577664611884	8.04514485554261	7.72995103889923	7.91530387141601	8.10800486094387	7.97782822650592	8.14218858923986	7.84529563196116
7.82784663555933	7.85224723289163	7.96261028685769	7.814954059618	7.94869017246307	7.85475011898423	7.98092810107261	7.86445650821924	7.9146203824405	7.88621318119581	7.87025003023751	7.94604287879335	7.66508300336776	8.17912069918673	8.07658015570868	8.02573432644052	7.97409993734715	8.14581454898519	7.73136529574432	7.94993843715181	7.7972026118357	8.12005669262481	7.85294749294045	8.1687259841171	7.7474754304111	7.6758134273438	7.95481364792388	7.8323955022004	7.90725294697559	7.86007359083658	7.85472969201958	7.99863193462722	7.90231679978208	8.10094010711809	8.12335933804983	7.70610377181741	7.94045293045263	7.79291754386683	7.86042584357525	7.93423863160659	7.86557570120554	7.76557824465413	7.95637803302102	8.05976254370831	7.74433325959475	7.86523997586316	7.91602981560014	7.95621862231966	7.919755967163	7.84840998667012
7.77924876548655	8.03458006336294	7.8131272301487	7.85739173067312	8.07622065687171	7.68172056413569	8.02937657017116	7.85369930446102	7.88233378381358	8.04932877519206	7.82668106209542	7.80299993837713	7.60310436802048	7.81900843431196	7.74715683616764	7.64467485822697	7.82531936085074	7.80861075365809	7.95796012870658	7.79276124461374	7.83068564151742	7.89946484465153	7.54493708196113	8.12830972620102	7.68256401260971	7.98498103268406	7.70776437595449	7.73765137080251	7.84503536615668	7.74183302808441	7.90479276106449	7.92657010540618	7.88426317760147	7.77396559567311	7.75650092144317	7.75406436748603	7.94403567926603	7.871618614342	7.68272855464676	7.83371324937924	7.97550615513716	7.87727745072722	7.87650117234427	7.85513628407425	7.79161315879994	7.81154505181654	8.05183204682565	8.05597141567862	8.01745675279032	7.78323155510225
7.59235239672018	7.87177007460617	7.80452300706424	7.99988535953695	7.74817056104159	7.540247135715	7.77038109294745	7.9781345861265	7.92646847036976	7.95855066413956	7.74129061385716	7.81938982637383	7.88915592550369	7.41572280653486	7.66416706860123	8.12048311502624	8.02813908772344	7.81454174984464	8.00613957398806	8.0165244600216	7.71443744160065	7.73663768143983	7.71580710963557	7.73389245531838	7.79452294233648	7.66014551470454	7.92500910585982	7.59104842923833	7.83408788134486	8.02691413722778	7.96626962043958	7.70578670413533	7.87858279805486	7.79321038650223	7.63525786002564	7.91840751156441	7.57409785759719	7.87493057553322	7.72093409201801	7.85679680631825	7.58568478910901	7.55181972350611	7.93966370799717	7.81862104187055	8.01591716448374	7.84899316464269	7.70755224063547	7.73157628150883	7.72585439103261	7.89152438586436
7.92246346709959	7.68224957848245	7.41756678091889	7.68831906661901	7.71024274080148	7.77019743403191	7.31467491929714	7.5646889145392	7.62308349617605	7.59744848971386	7.7696671804465	7.50055814410076	7.75682884176484	7.67497495135804	7.7717565662311	7.5913721739967	7.72029317058243	7.50911859922686	7.62878206904531	7.70983017587583	7.64797914839935	7.6159478297447	7.50803042572803	7.44182817988156	7.7789083381007	7.33545002204822	7.74704946927224	7.63974430700675	7.94246428386557	7.56215809015869	7.86559070753904	7.81918913315374	7.68408045330506	7.752429464226	7.69454011965564	7.90070441859647	7.60200838242663	7.77768663984389	7.50866375225002	7.81703630713451	7.84963437185748	7.72430390038739	7.91105538136444	7.78143480532923	7.80698831281024	7.75519399128962	7.90663317391108	7.84951050598438	7.53370797750699	7.59518316122144
7.6381170963603	7.59015410973937	7.52884002789272	7.48921032384287	7.2155940100985	7.66827062770856	7.7972331721359	7.879906915381	7.6573526484836	7.62070245281855	7.61343283907534	7.88884328360625	7.47308382508273	7.45437136654861	7.36589706105672	7.47901230683935	7.53237459217969	7.65068406969368	7.59219679799153	7.37691931578654	7.26650719087677	7.87903936054979	7.71033722419415	7.85055734232837	7.72563912506472	7.44058812893392	7.23801476409497	7.91014673018962	7.86774038868964	7.43549839151879	7.39010499413677	7.38928901100197	7.41600418023837	7.54107768972711	7.55665924516498	7.35533536495209	7.55547381859035	7.26171659038453	7.63789870209275	7.86884143368475	7.3344313303344	7.42932037964119	7.76016940773254	7.70740082151932	7.24577287355279	7.5991223170665	7.42194978391025	7.47033256463384	7.53282232723375	7.47765161089974
7.48447171471821	7.18768433435253	7.33069877394613	7.52150079263204	7.6156425865894	7.29505562241796	7.35929279428588	7.32065794888022	7.70029977265791	7.35708065133719	7.33923346924848	7.61855109625292	7.51895681112111	7.67165326307833	7.57252621827888	7.44342381320632	7.41740429210214	7.66601272945574	7.55991761465678	7.55284627613379	7.26948480731941	7.43144366507189	7.34285656160228	7.78168903562353	7.25187360977344	7.48090240852439	7.32889227521879	7.48508385407177	7.38409836216857	7.7328752534012	7.149629031643	7.20232267653154	7.74847277924385	7.38275349979265	7.41524035614193	7.57760914177694	7.43247169610624	7.18602962720451	7.64722107446333	7.7350515603514	7.60057326324433	7.38610671180173	7.49067382223248	7.44391061384931	7.40696572139731	7.47744407598149	7.18096304400801	7.67756861862252	7.32860458927178	7.64828127824835
7.30579405560368	7.34729080670747	7.20391834098961	7.45758373291292	7.46304324603464	7.5276330728501	6.88791837953638	7.15531543008547	7.63210394000824	7.05725615467723	7.1896802420694	7.53565044996857	7.41105761686998	7.49115379256346	7.20843372931232	7.3556079150036	6.82063281366752	7.34173191712652	7.18692851913547	7.18372048339359	7.21352073961199	7.41000742908738	7.50818302075537	7.56391446105181	7.06785901260532	7.21404777416514	7.38393862139745	7.13303015553696	7.44953770623601	7.20553143189419	7.31028478690626	7.46131606604166	7.47833436889607	7.3811137913658	7.55232742308276	7.25206432405051	7.32812238434092	7.64505949027201	7.19778234209846	7.56723636203232	7.70781790318996	7.20672253729812	6.90613484959219	7.11381826654995	7.1894970043675	7.6807087568617	7.43604218547484	7.56074826309308	7.02880850529876	7.33148508218005
7.46618624527484	7.23607877064597	7.23597897519839	7.04277278129757	7.00143287909561	6.9052347909174	6.82018486127338	6.96897142697075	6.91876662642571	6.88429581850654	7.25413693143431	7.3149926212812	6.95784494756201	6.63757304274214	7.01801277010357	6.99489951320833	6.9039994925677	7.31842039445664	6.82895956105612	7.07469925322184	6.95640032050315	7.14876780859732	7.40916988461012	7.40585280132529	7.13822035153193	6.70196760625801	7.08386291551432	7.26641557708114	7.12335447010789	7.23426956672242	7.22818816206818	6.99216137497569	7.07506044013307	7.17487393850079	7.00873217936091	7.08623499934236	6.70309126327966	6.73464569559209	6.65813421802628	7.3975662690259	7.27610467009423	7.22705183980862	7.01060543311044	7.01286054552481	7.06877581392219	7.33431506711098	6.91606266986329	7.00080081115552	7.48706779253802	7.40374506795314
6.85798980414411	6.59684276911635	6.49491240487447	7.35062178518871	7.14727380536609	7.01127140542009	6.90112542566578	7.02626687130304	6.78441993701427	7.02220753818391	7.00926211593099	7.11705912565021	6.83247624722472	7.14048643907966	7.30409607019773	7.18687354542752	6.86628788048541	7.45893005608921	6.99022660052851	7.17755920881486	7.0750340784063	6.89645598437542	7.13309494965287	6.46128972717225	7.22217522642779	6.85924568185868	6.99344326795262	7.01667646510499	6.66165228446471	6.72384699274193	7.18724704354288	7.1979576535929	6.27601234738621	6.82706515550875	7.31795107153233	6.54750753025161	6.83113284361194	6.73382162792782	6.97551353841566	7.41592074300945	6.43273402237302	6.77240770330133	6.50689575951204	7.06711278725115	7.12371501142718	6.6601096932908	6.93303192203881	6.7571744456849	6.44375526557621	7.21350690550743
6.4563454928023	6.6752204164774	7.14893735911426	7.21819254958692	6.79477766126551	6.20212850239139	6.81792694250625	6.83791657406017	6.73599693229663	6.88256037462099	7.02225991495095	6.49353249294205	6.82599996863723	6.68711807216168	6.79906099275057	6.79000011758437	6.93579822008768	6.46440969953352	6.91949449311361	6.69703354585061	7.07087064976401	6.55564450340253	6.566328042764	6.56175090612501	6.89932128975275	7.0279704952428	6.61302060055053	7.09921304868569	7.10960075972813	6.34553513567333	7.1800651925914	6.99161114372825	6.83760688816154	6.44884033901987	7.08546276291959	6.88079395465161	6.18711811211194	6.71189460338482	7.01191249372762	6.67708355412013	6.72780141553443	6.31649439005208	6.81168591379332	6.43448937459834	7.13475996949332	6.7715850204777	6.89033359806331	6.36785916557925	6.06554847375122	6.66677425042765
6.69990052396099	6.46512144937117	6.1220292644728	6.45970819098724	6.18827191333542	6.22149578591808	6.5930126420108	6.28110065538162	6.84575764518114	6.47934968973297	6.70574879637542	5.99272187394825	6.58408991184825	6.31942880043547	6.47687996883014	6.20527948892764	6.62574286406478	6.65897719275018	6.14505449509392	6.39697498938291	6.81831718586707	6.46458355075707	6.1865181807369	6.0402527985752	6.26402066228431	6.59276647297768	6.63417860862879	6.26737181595003	6.60808447965315	6.67013356766513	6.88042832510772	6.35065670992173	6.99478575994833	6.28787158682955	6.56063733064106	6.61326430631849	6.48230205178304	6.1309011507918	6.66367357579162	6.8726689918462	6.48481186056606	6.59053328983759	6.15389243510633	6.99983985343879	6.12074529601393	6.69872392506456	6.63158224494126	6.94583144921477	6.38173491373333	6.64973649382457
6.01366624515829	6.36407896094154	5.66228398802042	6.34735274222737	5.71476079660474	6.17472849294674	6.29768834888057	6.70554221642358	6.14161313272426	6.47185917973009	6.64990211714204	6.27412403403493	6.44142208165982	6.58715387198872	6.02209933927772	5.85943174884171	6.25405117437419	6.4871322518078	6.4806382933995	6.23810126530182	6.47206926183398	5.82615712096752	5.59286459532034	6.24902500834896	6.36941816783855	6.20503558206421	6.39521878543265	5.75016011117105	6.06234209698837	6.34701367903088	5.94002889707317	6.52536200017305	6.19691104114803	6.20102714709079	6.30793124437402	6.6125939172655	6.40482104846762	5.90534430959471	6.02059685041983	6.26409557472346	5.81539050248766	5.84064210987991	6.65201424980725	6.29532270788806	5.45400544965102	6.28622001571683	5.48594209594628	6.46178306241812	5.79896509428931	6.11434669322037
5.56378345600012	5.82692273445626	5.60390358996056	6.4876748593036	5.22745424348627	5.909946663537	6.13170544077394	6.42502158446074	6.04796399210169	6.3791282742858	6.55877613379156	6.32509981215201	6.08995817129834	5.65667644748835	5.2022613835789	5.89382170731332	6.29888457776258	5.65282114398298	6.28581747027131	6.07642266403975	5.247890979064	4.2136645282466	5.97540254828677	5.64562326925375	4.95419991479139	6.00806905527674	6.05116527004836	6.08610802656884	5.3371395658861	6.48290825241325	3.85207323866409	5.31595894784999	6.28663880787776	5.30743619994358	5.97639606724756	5.76011008250719	6.24391961145603	6.13755453762538	6.26491843195262	5.62973123686387	6.38557551808305	6.09678774383508	4.52859986936076	5.80075678677638	5.38164953581185	5.70153549229492	6.32749419725065	6.26713561294379	6.03710111512315	5.947020575588
3.64000000084626	5.64157001435013	5.71502364207105	4.14060448590601	5.59719027636574	6.1867037375077	6.14517497192951	1.1417547942233	3.99856225440467	3.33600272271901	5.77299705184105	5.18937891313088	6.18127706861624	6.17065556132249	4.89553051099456	3.97303490418968	6.19674671557076	4.72795599662561	5.62608724387887	5.13653566935799	6.01832317289405	6.09589187437317	1.90921492753425	3.33665921170516	5.88435413789627	1.64922178355622	5.90862121419024	5.68244153877519	6.15813878297023	5.56502473466057	5.8753836453298	5.74652552014145	5.60993042589657	5.47731638924332	6.23053585563424	1.81856912458449	5.78419565009754	4.59521047735784	5.8654771286369	5.09164625770552	6.1311383091717	6.23223017338578	4.54378708372761	3.65954736729847	5.10344300654028	5.78720965894873	2.38047003304725	3.01637570249362	6.23886683531641	4.70896579509306
4.74388437801348	5.09819742957962	1.989427672236	4.64219369204138	5.39170107747665	5.06951922085	2.11751160686583	4.11198829536457	1.84849025542304	4.45973718593675	1.82120114217136	3.85158856591303	5.08504667602192	4.43585358889006	4.29541643912001	3.46170765880379	0.187233437702496	2.12242678583533	2.3055805553655	5.69600865829199	5.22114445975646	0.851097550219159	2.7043796967304	5.67517940436304	1.28963874786553	1.89458109041694	5.48569744125447	3.95293316474963	4.90929268113507	4.89206562274432	4.84965707186403	1.85879685916926	5.4840843602126	1.76582528017976	5.20067903537128	2.13652223302202	5.20296059944346	2.67448535579185	5.74868080316917	2.27847509854247	5.06032730712907	5.02350321264891	4.63941409702669	3.92181826296355	4.35111928649716	5.51535636367894	5.76412226274988	5.71919762353246	1.77753569445532	0.789538124086847
4.2976445432377	5.34136900878379	0.0412602444904538	2.45227514409717	0.0406543188928743	2.53693699213918	2.34421885066308	4.62148221360762	4.72765749337653	0.0408846232473369	5.52608316241298	4.03474879635298	0.0405341633389151	0.962977635081997	0.183324318241304	0.689014627898876	3.90623379444447	0.0411707067404727	1.93594284661199	0.326484209254997	4.89723782827933	0.0405310018071912	1.93088040188189	3.23850429010801	2.48788450829787	5.4570869020573	0.0407477277810254	5.08077484353875	4.75971662202965	3.16057645640068	0.225830335235606	1.45441357450695	0.193075351805913	2.92002650256357	0.0409828507030751	5.73587686786135	1.87085679778402	4.62460807785723	0.479060930991763	3.7241316876945	0.211582504097746	0.0406335892821407	0.0407158897168517	2.0909668615215	1.72035520744107	1.47903614274908	3.06709811418127	2.99683276549637	3.37357670385194	4.7817547579339
3.5215753810817	0.0407758738847843	0.041026986896589	2.64032428046617	1.994780324375	0.040741224362116	0.041444963834866	0.0408343131412232	0.0403322164385172	0.0404394611171676	0.0411131068801968	0.0409550751351132	1.06389529844404	1.96350103148851	0.161451142277735	3.06553202295151	1.01721553048987	0.0402936752520221	0.040419789378594	4.75556462050414	0.0402916092670115	3.94785875755413	0.879458802389949	2.0498310580503	0.0401104738513622	0.447201277993854	1.29722630298688	0.0398327706158365	2.13686486558225	0.0408223059960184	0.0399820424810017	0.0410322839235528	0.0398356417226557	0.0415169117043259	3.1346866246981	0.0406479987556837	3.10935787951433	4.62966430207498	3.9929694572614	2.14532790106849	0.0400531913909442	3.42290355572578	0.0402634500762168	0.0409925769241844	0.709736681644596	0.508039334543552	0.431349450069996	1.16114982124539	0.0404966630825834	0.514372280991106
0.0410802843338169	0.0409425753887148	2.41666706171812	2.29524367673539	0.0408925967827661	0.0405900983064962	0.0406982056397325	0.0405704600515062	0.0407062576561823	0.585987334832085	0.481134389337426	0.0415260112842816	0.040602697924152	0.0406540891209508	0.0408748533195883	0.0407826909275537	0.0404767467596154	0.290166104411253	0.0405739844735335	0.0408675604054427	0.0408209178566933	0.0409315101018352	0.040362812414441	1.22616213600721	0.0400916387164583	0.0402284879444733	0.041278132844055	0.601581734961787	0.0401328351199938	0.04022514601347	3.24252139652612	3.08230357097924	2.4642990228928	0.0409950505445286	0.149712485500794	0.719196182176632	0.0401963403699611	0.0409992620513514	0.0404174389874502	0.912720309100798	1.22326740830738	0.853883628780494	0.731425653083503	0.239480197294981	0.040512484059096	0.040326746218614	0.0416651853137788	0.0403103560999456	0.0411100999597022	0.8933373417125
0.0418079670381191	0.0401909580133662	0.0402544665007401	0.0401960510070228	0.0413497182312999	0.0408697034249808	0.0402868315606296	0.0405401447904952	0.0409937323430924	0.0409023042531911	0.0406761699035727	0.0409444845363032	0.0405361446358058	0.0412057472546525	0.0409127951139041	0.0412764846691538	0.0402828278237362	0.040183848252259	0.0403640165994805	0.0404269608668961	0.0401441662577883	0.0407581661804207	0.0397906376368493	0.0409253960106996	0.0413302992820951	0.0407550001353899	0.0404336740130378	0.0412005961604221	0.041351433516634	0.0410225904354025	0.0408016266522479	0.0410052194849534	0.0407749380503053	0.0405601623625814	0.0405694754936229	0.0403567015478578	0.0401348119532783	0.040297856354343	0.0400885958962312	0.0410226883156976	0.0406146752375391	0.040864418137991	0.23458489731989	0.0405876102850199	0.0408541099292437	0.0402686436524937	0.04118085188923	0.0415121234698957	0.0405571772631806	0.0399290328611355
0.0415234961618583	0.0404605339391092	0.0408676535756584	0.040035444155512	0.0416239645346834	0.0415923904787983	0.0416841248529165	0.0406922116961842	0.0408205156285427	0.0414837192958814	0.0415109720122758	0.0413898568349834	0.0403313368556219	0.0411227382458314	0.0400794771786161	0.04091230750435	0.0402606456395238	0.0405216639055223	0.0407831943226748	0.0418251141449163	0.0407537009182924	0.04092394265688	0.0404797025340741	0.0406944941311659	0.0404565561038487	0.0403153330702023	0.0421032559171767	0.041051650789677	0.0404080076986577	0.0410669328836698	0.0408489357047048	0.0405984483859416	0.040809175090761	0.041231266350208	0.0418965286471967	0.0414767472059899	0.040416191870002	0.0413202619987768	0.0413405535854529	0.0409230311615019	0.0397992907617454	0.0417212638043966	0.0402521636608169	0.0407169016259872	0.0408826945378142	0.0401307065053452	0.040768717025424	0.0409084198480879	0.0404213012474899	0.0411242631186554
0.0406619335450165	0.0412245671550913	0.0418307703145408	0.0422543418193997	0.0411870593546365	0.0405906698142694	0.0417935345690901	0.0416280889488745	0.0412220232755334	0.0410093055398805	0.0409888883544191	0.0413065417896417	0.0419945491382446	0.040971125623436	0.0406525666200028	0.0419990673655774	0.0404289111969999	0.0406275167360288	0.0408447421286351	0.041225037221464	0.0413165251414391	0.0413452067787754	0.0417697204067631	0.040591814084705	0.0414652075417609	0.0401759499828226	0.0409761518374771	0.0409218109182007	0.0413784055564285	0.0411660665775943	0.042062886655903	0.0425162812928209	0.0412237201250237	0.042145162449371	0.0414370202229503	0.0409234491276031	0.0415059086684828	0.0409319018468902	0.0421442375295485	0.0416293754794889	0.0412586612820342	0.0413212853047835	0.0415717348067534	0.0414646315448437	0.0411801624645109	0.0417556348245488	0.0405933422875518	0.0405956617883959	0.0410423849604741	0.0419628688622454
0.0412610862533798	0.0413688107652347	0.0421071425815835	0.0412574175190888	0.042052815061805	0.0412720288572702	0.0405581333461453	0.0404838227065736	0.0427187257799986	0.0406583064445199	0.0406736232177126	0.0423914970127433	0.0409542307021401	0.0408074203242113	0.0419870721173613	0.0413388754754368	0.0415058695242311	0.0418482673167764	0.0413300978283896	0.0412399026524253	0.0415615140742982	0.041454433337523	0.0418398145088602	0.0415449816523008	0.0419308156106202	0.0419020906669665	0.0411535759231879	0.0413714069035981	0.0412817705918669	0.0416432537572745	0.0412488004972298	0.0408249841484545	0.0406863878093724	0.0416896516454349	0.0412528230288282	0.0412434091990996	0.0407636879383818	0.0410773565345353	0.0418356554422188	0.0415208660695827	0.041230849761391	0.0416752655967551	0.0406310729732253	0.0414134351964348	0.0415765803839968	0.0410291472895029	0.0412211951454772	0.0418557947411344	0.0416589543182096	0.0421737144588022
0.0417901813916583	0.0417434485399341	0.0424704099377384	0.0414918508986693	0.0409474645069726	0.0426637810929702	0.0427097930451726	0.0420238679324951	0.0411223680313512	0.0416114622763015	0.0429274845616158	0.0410247677975486	0.0410346162351953	0.041533277293923	0.0417685025269052	0.0423308661739208	0.0417279355220845	0.0415643657061887	0.0417260890925639	0.0410599144415931	0.0412773722149644	0.0415886770574962	0.042199736011666	0.0411490787742267	0.0417496902089746	0.0414785854140666	0.0428354047840198	0.0427888083610021	0.0419771468063236	0.0415040667763938	0.0416034518205479	0.0412681046664037	0.0409248523269871	0.0428822372229408	0.0412573365097305	0.0431169470204528	0.0418303637575875	0.0414134484879822	0.0418697876715488	0.0426514250093437	0.0427189351580417	0.0424877475217125	0.041365421637974	0.0421775971680545	0.0418750126387211	0.0426540390362674	0.0421415150268993	0.0416704206547482	0.0405005811376557	0.0417450967566554
0.0418830757578861	0.0421680268345244	0.0422154273584168	0.0410884803076562	0.0418277736372651	0.0426018359793884	0.0424886237380915	0.0412387030064514	0.0417397618234457	0.0422131591548329	0.0421936908764304	0.0414075417843889	0.0423247622719952	0.0412815475786298	0.0422712116654931	0.0419168197509802	0.0414666579225671	0.0422466150836474	0.0423253927128243	0.042169812017872	0.0413632395969325	0.0413038618770638	0.0416558869221934	0.0420796049022273	0.0418330696901602	0.0423162056502374	0.0420591619082304	0.0422048143431287	0.0411510904511817	0.0417982869931443	0.0420095654884567	0.041307376882034	0.0428777135135505	0.0422151583306551	0.0415693553034011	0.0425559424242429	0.0411287767484374	0.0422362161608256	0.0423413746144219	0.0425287725314836	0.0420978366164182	0.042513331768232	0.0413468344578058	0.0423404702696771	0.0413051702458825	0.0418689598058463	0.041651537625239	0.0427605567733946	0.042441578166604	0.0428954856620008
0.0426273222056522	0.0411171310071008	0.0428892652148144	0.0421199186700748	0.0423233874485196	0.0419123242663427	0.041702473278681	0.042970463530881	0.0427855903973812	0.0417956071699324	0.0434242337430907	0.0427347097726432	0.0414666879200617	0.0428260128645631	0.0429428768192902	0.0416641337690486	0.0420226585737254	0.0422863908468413	0.0421674786091882	0.0418351125488914	0.0419280721253034	0.0431467713999087	0.0427087468113903	0.0416219200235977	0.0425426451079911	0.0421341851374922	0.0431784192389211	0.041802274902283	0.0423014594657465	0.0422607034314824	0.0425020382957962	0.0427104783965341	0.0429214099137797	0.04270182723469	0.0417333830176966	0.0427040587731823	0.0414040131028683	0.0434961690407681	0.0425202443395988	0.0425153269128218	0.0423288571886542	0.0423671315955601	0.0439422760807093	0.0423699068364764	0.042975841621069	0.0425452483385915	0.0431091017277093	0.0417946041065482	0.0418230674187498	0.0428460717632286
0.0437893888105272	0.0426191991996075	0.0420234427723113	0.0426675361330764	0.0423438452631875	0.0422778387171868	0.0436710931689116	0.0436204785524022	0.0426713480684645	0.0426193223093741	0.0434122105541491	0.0420598752673447	0.0421296486525776	0.0437030277086455	0.0423050454941378	0.0424898445430047	0.0433611899080464	0.0424814745980304	0.0428168588447865	0.0424339307172869	0.0427912751341955	0.0435270712847116	0.0419630032566595	0.043193899369178	0.0431478830985998	0.0431622194590501	0.0427573493193054	0.0429602561900388	0.0425933642616823	0.0415456386630493	0.0422521566012257	0.0434042463960901	0.0413609306461905	0.0422558881350373	0.0423396993785593	0.0429508033715394	0.0424904893596466	0.0423361823103426	0.0430031788109047	0.0425268505855922	0.042114588928264	0.0429832004323948	0.0427251343941142	0.0422395793864179	0.0430698024359035	0.0423430604497165	0.0421668373180267	0.0418463175393743	0.0427780285156138	0.042190059699346
0.0427912359036811	0.0434830333959649	0.0428133733394014	0.0432365447503918	0.0424209906913993	0.0428458158741097	0.0436126121725066	0.0436739276022705	0.0435388639371239	0.0434523757846168	0.0422082459751366	0.0430167804497526	0.041997109371178	0.0427924127120347	0.0432387608841702	0.0421667474193148	0.043486923850145	0.0428915827330215	0.0428839610920279	0.0428530380374218	0.0426929667774656	0.0425902978140495	0.0433975442748617	0.0426346854979435	0.0442470809123533	0.0432652963660227	0.0440632078693991	0.0427411640676211	0.0421955053297302	0.0431677067920439	0.0426882294359589	0.0418846748068013	0.0434413657014441	0.0421456744962415	0.0427704718801743	0.0433092567773171	0.04343367844	0.0429240268751091	0.0435908542153801	0.0424751374132813	0.0426427182217708	0.0430870754723157	0.0432072156872522	0.0430653940764297	0.0435310632945406	0.0436587993605248	0.0434060103393944	0.0418721188590956	0.0433740496664673	0.0422617448802205
0.0433250608100513	0.0442090174994378	0.0429927868518153	0.0428051202487252	0.0427589435377996	0.0441268157955428	0.0435276936592362	0.0432914233659753	0.0429881982121972	0.042620907560123	0.0428493040264947	0.0421607478418818	0.0440883785808626	0.0423632257662662	0.0440312997414468	0.042460154964942	0.0432611392904269	0.0440834413692674	0.0447060311649173	0.0432301652894737	0.0432260633303855	0.0440612707857815	0.0436541407968215	0.0425346278287898	0.0439782701696856	0.0441778836586021	0.0437223933423268	0.0430278792144554	0.0428408564834581	0.0432208154805718	0.0430427199337603	0.0442737751953575	0.0445168788984389	0.0436439870813447	0.0427134409327734	0.0421645185035778	0.0430519577838442	0.0432203839643838	0.0442880607875683	0.0434178741304308	0.0423148472425731	0.0429368859319642	0.0443447099531867	0.043626471922333	0.0442448332480103	0.0436600263397495	0.0429640685863781	0.0440727833931905	0.0429230866471635	0.0427198038146724
0.044282360854415	0.0435747674500123	0.0437709771964663	0.0427577709300772	0.0433833071155777	0.0436883939405505	0.0427347664120986	0.0431217296235869	0.0449882885144639	0.0444130629707878	0.0439012651876757	0.0427948260675836	0.0432166796901188	0.0444351399096398	0.0434322222285512	0.0424098359977969	0.0433524398953758	0.0432787634166302	0.0430252425081755	0.0436456566068779	0.0428939397873672	0.0432414986624777	0.043144575291476	0.0443714497709703	0.0434616317109381	0.044336075356246	0.0431208862328453	0.042851219651125	0.0441756213780947	0.0441055459964564	0.043829505906663	0.0448616097619287	0.0440346215243955	0.0433349513302449	0.0427883963460731	0.0437114452907394	0.042930247479168	0.0428664672713648	0.0432248788233784	0.043400692501302	0.0435132618274226	0.0437465237317072	0.0442805362878645	0.0440992593486254	0.0440277612360031	0.0440654518460029	0.0428626479321877	0.0432544618342333	0.0444127154002841	0.0437508583292541
0.043741403450949	0.0430311875473033	0.0437095730126922	0.0447689267763211	0.044143302576914	0.043528875570407	0.0443794226490474	0.0435208575307873	0.0446879490975543	0.0443759604202989	0.0452518961659935	0.0448733152275642	0.0435074473606283	0.0428405960779212	0.0435833866818916	0.0434158097598106	0.0426123013168588	0.0431198324887164	0.044067839538533	0.0434865640183681	0.0443952620825917	0.0434267816919131	0.0439746896964836	0.0444577381647211	0.0434041781588069	0.0441868874655746	0.0451500608044665	0.0431214382618689	0.0445491169207354	0.044336164784019	0.0441347198680801	0.0448700107369941	0.0437925717217665	0.0435862377572692	0.0431658223386502	0.04476708590956	0.0428903723280361	0.0432044728848782	0.0433025561585346	0.0445303319411883	0.0431155754426929	0.0445745815154586	0.0442094841762014	0.0443578615574866	0.0437867382698689	0.0434531469893211	0.0434727993556795	0.0454703513703291	0.0449979929651823	0.044103823981955
0.0431931605288273	0.0446274097499648	0.0437551831219511	0.0437009056211919	0.0436345057136602	0.0454591304385341	0.0434235830179164	0.0443791028597728	0.0445245040777106	0.0449540850023886	0.0446413388807988	0.0432578116429113	0.0454800166638053	0.0453220446601687	0.0438025752726444	0.0442172561971919	0.0448366275064337	0.0453374769433655	0.043632727610784	0.0439203606819547	0.044593371416257	0.0440880328265322	0.0441589602864949	0.0436409762318021	0.0449077829719304	0.0435937617427151	0.0442087462935224	0.0441093397592431	0.0438910924178631	0.0440659885469079	0.0437838113913836	0.0455216288945732	0.0444489561386757	0.0454542234436327	0.0437204987265395	0.0433475979398604	0.0445344303068962	0.0439752047023729	0.044833078214546	0.0450440059746208	0.0435999096052549	0.0448136526514244	0.0434150349946079	0.0434192917397839	0.0445332867316731	0.0445398440779782	0.0437904715677281	0.0451651808334955	0.0438728028213261	0.0432049556438646
0.0441874842603791	0.045534429405283	0.0454356308899026	0.0454421036940257	0.0441479028467038	0.0441049342953449	0.0457469973020435	0.0453177244289071	0.0452566409546354	0.0450859122346102	0.0455580137431822	0.0453008596902196	0.0438572729122016	0.0444318406931341	0.0438355064482189	0.044226721511884	0.0452575483134993	0.0433704770563857	0.0457300458505178	0.0456198424989987	0.0447853949822112	0.0456915662970955	0.0441217295218682	0.044971255282853	0.0435728288600616	0.0456335153896874	0.0453707517952797	0.044232423104421	0.0449052621108337	0.0454066260337151	0.0445123399013248	0.0444609443339353	0.0445994674583985	0.0447570693519611	0.0440790223755984	0.0441721738857721	0.0451441237018396	0.044216753273339	0.0445509815389386	0.0439846156635035	0.0443450370022405	0.0445698834679735	0.0445922842030012	0.0441763814245922	0.0441680796497302	0.0439474922309914	0.0445824912043328	0.0435306009723079	0.0446382653357105	0.0444202789208349
0.0452058099750182	0.0442848916418966	0.0446392271899991	0.0442518722512437	0.0464227518654936	0.0445802403220589	0.0453610255788811	0.0442673939197557	0.0459261268538217	0.0463780175041845	0.0453913844372774	0.0451800912491	0.0446805088876938	0.0454539256219985	0.0450120359041816	0.0444487925345651	0.0451374810560116	0.0437564744974685	0.044423295458081	0.0455217636608533	0.0447429463988204	0.0454106295343724	0.0442787912765158	0.0436482567526512	0.0459566101463521	0.0450103774607575	0.0447630331304712	0.0466957848868306	0.0454341198212853	0.0460599741122024	0.0445933968681411	0.0448398279464625	0.045555282947047	0.0434493829955958	0.0441385117545227	0.0455340541042874	0.0450631789738277	0.0449626671639081	0.0454292552687052	0.0461585182013821	0.0446153265421963	0.0449187688189351	0.0442946633938535	0.0462168510477936	0.0441009016812661	0.0453693763249712	0.0448714767831988	0.0433578324535364	0.0449604296565399	0.0450613453325575
0.0459277698325663	0.0440631905876741	0.0457865440903914	0.0447747000084338	0.046277030470042	0.0463663388075881	0.0446950143708084	0.0448604071723811	0.0457263341680736	0.0464328343731843	0.0457555372873179	0.0453140081647093	0.0453471159319023	0.0453696233700249	0.0464529238265262	0.0444370500393375	0.0450289260640563	0.0450196273650937	0.0446673174444505	0.0451994559680446	0.045180413219576	0.0461870829599938	0.0455880347612443	0.0451624044653697	0.0463793080529404	0.0445438621234876	0.0446032661143003	0.0459730023543315	0.0452597203642316	0.0452924715181782	0.0464930933323172	0.0444959192766048	0.0449617424598972	0.0454446884301741	0.0456117803829154	0.0457763201673003	0.0445680737677081	0.0451953453807562	0.0453941982755984	0.0456747015011412	0.0448608894745352	0.0448681730222665	0.0462765809835851	0.0456911645716637	0.0439452590894374	0.0443437251482086	0.0456991687573278	0.0446328591400758	0.0458381267693248	0.0462385471785886
0.0470454133902453	0.0461019522890309	0.0454914559105727	0.0455265916192286	0.045915035259037	0.045519558956028	0.0450085240238324	0.0454184881848173	0.0448910609476536	0.0468897412356272	0.0464197640860403	0.0459412458511807	0.0456121615209547	0.0465490951772461	0.0446056145236142	0.0463754378591651	0.0466262902915212	0.0466372971544556	0.0472561313329474	0.0449466703065544	0.0463241008226098	0.0446749569332843	0.0459235170997274	0.0451354210437795	0.0459765096256308	0.0467082989968745	0.0464030404172653	0.0455130091051257	0.0462447788689451	0.0454629662010801	0.0460315743982604	0.0465577340066551	0.0470102249894262	0.0465891016423689	0.0460142663464878	0.0462614340820858	0.0464929009291918	0.0442177808583377	0.0448533864202355	0.046034043902346	0.0457609133052647	0.0456951069870658	0.0453286857260045	0.0457444676777086	0.0454760604285822	0.0470159992310071	0.0455689036233587	0.0451708587411789	0.0462012859197856	0.0451444621307989
0.0452495745971993	0.0459433772627576	0.0460302850818847	0.0460571764932886	0.0463387092452872	0.0469113927383012	0.0461967676430953	0.0456498146238397	0.0465951700296549	0.0461345771021422	0.04666857704848	0.0472694156413554	0.0450590788183608	0.0465586574827065	0.0463152123009913	0.0459774844545669	0.0455592702545027	0.045579949494348	0.0464130704052976	0.0454333953417317	0.0463649105589195	0.0475447911361453	0.0467333271603522	0.0457183049099156	0.0443637500966742	0.045352523276484	0.0463370512450397	0.0455564683489186	0.0464746949427089	0.0463595750967439	0.046395509086151	0.0462445798675362	0.0460849800794366	0.0460089591094879	0.0458036635076979	0.0459416922400631	0.0460884526710589	0.0448485844505151	0.046399935356518	0.0460798099008217	0.0466868633916756	0.0465485785239239	0.0455460219100213	0.0452033535177577	0.0457028605899287	0.046648913503552	0.0468286790478443	0.0467665447446776	0.0452147765741002	0.0471807831688803
0.0473226367516351	0.0455677053535642	0.0448680382284519	0.046355455772858	0.0462430605626652	0.046269803540677	0.0465911469777581	0.0474501605807	0.0474494056988977	0.0474706467109003	0.0464583886676183	0.0471037246724071	0.0469549176673631	0.0459576525591452	0.0462935855716233	0.0460328964579423	0.0468543060793226	0.0457063702596935	0.045979665955856	0.0478311062308839	0.0461974551305905	0.0453643523220407	0.0463218243136989	0.0465821938109328	0.0459736773461809	0.045483259358834	0.0464335050304934	0.0481775383826482	0.0461665859422235	0.046999110452003	0.0464967071847312	0.0457031202259956	0.0477158662422918	0.0465118175552981	0.0463817507247927	0.0475313328868488	0.0465530279615923	0.0461073967845609	0.0467903018190295	0.0465963569493822	0.046932451100835	0.0475132882635186	0.0463980850504849	0.0464039830181837	0.046390608050284	0.0467816170483264	0.046625925649783	0.0465024337551349	0.0466298820440793	0.0468261946904626
0.0479220273590944	0.0460361455703634	0.0467942733097136	0.0466127671923825	0.0460779509123139	0.0478934591389215	0.0483457295369042	0.046400823231016	0.0463165774916222	0.0462966172563502	0.0461714398973343	0.0455716646009991	0.0471076400141084	0.0465343544735128	0.0468908463646061	0.0472220610411039	0.0463968336457395	0.0468604107449285	0.046771925575737	0.0469714647294458	0.0470459095725506	0.0467508684805935	0.0475816377289291	0.0457139169023159	0.0467704280678638	0.0459849676214463	0.0477523261239345	0.0472708819685643	0.0472481430838217	0.0470566505576935	0.0470984655294025	0.0470442531672797	0.0462429595090375	0.0461837981249805	0.0478634494665038	0.0476793603913509	0.0467964371145162	0.0467164239060611	0.0469169246264368	0.047078429756324	0.0464884668754499	0.047941904174884	0.047116358295802	0.0474587470835093	0.0472153739104371	0.0470250912916697	0.0470464543945374	0.0470178455673254	0.0472716016772241	0.0456664382729516
0.0480323431859288	0.0461623921485592	0.0472910646544333	0.0475403487794068	0.0467501919874858	0.0465189847541888	0.0482204902026563	0.046322861697982	0.046870958899807	0.0476022544896429	0.0479224341071918	0.0473520947230282	0.0478592347481079	0.0472040559591315	0.0477528771032894	0.0461132944050925	0.0469931260040475	0.0488792247299487	0.0473791690486246	0.0477512219622173	0.0477052414441555	0.0452573571069581	0.0473912370299429	0.0463715655706952	0.0467597674252116	0.0463233799460167	0.0469022747719773	0.0464188161932866	0.0474632936826622	0.0466425802987627	0.0472302197386997	0.047201127198223	0.0474016991347064	0.0463696653528009	0.0462244473186722	0.0473636946486934	0.0485553854328165	0.0470754018473542	0.046133479221851	0.0472193837167048	0.0470522941268353	0.048339287691268	0.0464834959855203	0.0467969909103816	0.0468435151465586	0.0457808474002259	0.0461332395432381	0.0472343639500857	0.0465551009111175	0.048435497377609
0.0482774408922065	0.0476256514781207	0.048190740887913	0.0485057119913557	0.0475082676383835	0.0474088366549776	0.0483187432713651	0.0470587882649762	0.0472968631569201	0.0489791670149525	0.0473420811911158	0.0484444714409424	0.0470151441206488	0.0479796798021638	0.0482808032048593	0.0480648134692647	0.0464205300069577	0.0487581249150428	0.0481466402072146	0.0483311842974772	0.0475960119624678	0.0476063837644031	0.0468747297381003	0.0489709263672859	0.0483638146861941	0.0459793731369565	0.0466269243655505	0.0482889805367198	0.0472385873267157	0.0486988533482393	0.0485430149815008	0.0474884541845637	0.04706386989073	0.0466234723000686	0.0467026698966172	0.0476885508427058	0.0469500036750937	0.0468246717973737	0.0467744243170795	0.0462527449510207	0.0474792764980919	0.0478552986967529	0.0486699575889673	0.0480678346733806	0.0469059137200863	0.0484219400828573	0.0474465320976823	0.0470432392610772	0.048279293822393	0.0491227752219373
0.0491079638688067	0.0470658247123888	0.0467047297598871	0.0482593846148224	0.0473092510458657	0.0490812248605377	0.0482928269884747	0.0484936855525152	0.0481032217237672	0.0492719350043009	0.0479866840886095	0.0485725794610267	0.0477876211678588	0.0481892581744011	0.0482874327182556	0.0479285867477637	0.048153444344481	0.0487840568108661	0.0490055656546825	0.0499691634561733	0.0481144405622486	0.0487406740594322	0.0484144844112542	0.0467493309544503	0.0480061658956867	0.0483875314143554	0.0493016780509844	0.0487352002930905	0.0486211062302866	0.0487074587972066	0.0480902001170828	0.0480036506208531	0.0483672813680445	0.0496142665491567	0.0473593696348315	0.046677841800248	0.0486872539693193	0.0481616976241375	0.0477213607011338	0.0481404758005463	0.0473334264265555	0.0487883382555161	0.0483776571098911	0.0480325307439239	0.0476547255462151	0.0480375893007193	0.0481687015182322	0.048595795177898	0.047711605372864	0.0472436916024172
0.0486816466499964	0.049406925933715	0.0485543283527517	0.049499435864979	0.0479709908529297	0.0482851347254113	0.0489428249183655	0.0486077910809385	0.0469452132490149	0.0493447401528549	0.0497116068948595	0.0480750711807112	0.0499556594090829	0.0476009761046583	0.0491302195682342	0.0478490866343724	0.0488680747390669	0.047990840664376	0.0477261041489503	0.049247325555898	0.0484290619103694	0.0483195853232842	0.0491745132598764	0.0486946677157103	0.0488750672991709	0.0487062445016308	0.048034248478928	0.0482473482076083	0.0493689028498205	0.0482997300547255	0.0480423430264008	0.0481855198749096	0.0481512304371161	0.0492778763688858	0.0487913349468325	0.0495410458188681	0.0481798818009923	0.0481873843874898	0.0480484274173439	0.0483817688012047	0.0470991939312263	0.0482005472796736	0.0491640661084814	0.0483062340376055	0.0477330807555822	0.0477196912166718	0.0486574623612555	0.0486125180736515	0.0486240859861986	0.0484938948413679
0.048287292106147	0.0498983696510488	0.0480633797923882	0.0479405583071808	0.0478771465539434	0.0484768279375149	0.0498495550616926	0.0477962705802375	0.0502308302569071	0.0487397747243896	0.0478091156965127	0.0481319132845651	0.0500285916361951	0.0493942520327186	0.0498547433626953	0.0491041387737919	0.0487909920123308	0.0505663557595214	0.0480140751919615	0.0471818841606666	0.0495971165188634	0.0498716499579364	0.0493727329681798	0.0477426832099379	0.0490655069686568	0.0487610062354039	0.04940814815323	0.0497130660857072	0.0494372010132044	0.0493684557371562	0.0485664948194942	0.0495042438413182	0.0498540122594181	0.0499794489836297	0.048996590811735	0.0496650096059434	0.0484200963313318	0.0494682152527565	0.0484190816865748	0.0476983946867912	0.0479725123126126	0.0485772075300584	0.0501905002341087	0.0472857619938326	0.0489992139469463	0.0498960371627406	0.0496246829852015	0.0494113760053991	0.0485931508971084	0.0485321988953949
0.0501339621649072	0.0498058355954621	0.0483710350167398	0.0492136905760209	0.0498918425317524	0.0509336795644595	0.0486998425611194	0.0485893136990797	0.0490365336443124	0.0503396839744115	0.0477332243888496	0.0503510278869393	0.0492448676520057	0.0485074098757938	0.0490772530950753	0.0495916531870398	0.0501745775295481	0.0500229235039074	0.0495277238004032	0.0494280026421372	0.0488708555187928	0.048948543787776	0.0493779671974809	0.048968995124026	0.0499579763866252	0.0476610193033916	0.0502214008766131	0.0493558166182303	0.0496340631763814	0.0506309492109366	0.0496889671100198	0.0492061703903384	0.0491773885516227	0.048758899102245	0.0496399388252639	0.049773355650022	0.0486388493780383	0.0486423748841616	0.0501950501165276	0.0484197241230221	0.0508487474222191	0.0497471288166836	0.0478874631551208	0.0490089427702213	0.0485627348830076	0.0506692064456954	0.0500504992776678	0.0495308850632148	0.0497787178731676	0.0491038301030922
0.049523354760189	0.0495986448785737	0.0500041253148269	0.048678760439108	0.0485491767795222	0.0495216442265357	0.0498486867151545	0.0490636741117282	0.0489806318013029	0.0498409227376938	0.0489357111103474	0.0498935569912477	0.0492369865449491	0.0493516026858395	0.0502725534656777	0.0490784309551124	0.050859269752444	0.0494505308763878	0.0490051274005009	0.0487727109714264	0.0491415320357051	0.0493926244693071	0.049677149197484	0.0505736826757958	0.0505889954757991	0.0506230207865364	0.0493159013418235	0.0501413677729384	0.0499676523002809	0.0486000146976354	0.0502292451119075	0.0488720106015558	0.049002394140999	0.049826711113704	0.0493606984473696	0.0497089385009911	0.0492766829755866	0.048619205347142	0.0493271683020628	0.0494821232232969	0.0498431572187578	0.0505372124550122	0.0484385573825498	0.0496972067184497	0.0493106433179222	0.0494338026606913	0.05099055382003	0.0493742383472804	0.0482761868611006	0.0510984916695865
0.0479303911766121	0.050561056502901	0.0495320342865565	0.0500160458070542	0.0500960586011616	0.0483696917824773	0.049741572904109	0.0501525965870009	0.0512369366505482	0.0501887390409396	0.0506261917102123	0.0507699915987859	0.0504937048128503	0.0494915719416008	0.0504385248292661	0.0506382337652482	0.0511334219000571	0.0499432148636359	0.0496840220487347	0.0502603595291471	0.0496018767595787	0.051418600961374	0.0498066732870607	0.0502311956775675	0.050282935621827	0.0502039807647612	0.0499688745267782	0.0497585405501418	0.051444276801806	0.0496773024526711	0.0506042336452185	0.0513732258555984	0.0497331310126431	0.0501516082953498	0.0512708544846226	0.0501693521469897	0.0500614436427106	0.0502955595618385	0.0503333603796606	0.0498842304019821	0.0504986011941613	0.049899136274202	0.0507216857149772	0.0501529339119633	0.0495200527756749	0.0503237662865581	0.0513183852707069	0.0506028585410253	0.0500179853842	0.0490187975911122
