# Supplementary material for: The Neural and Computational Architecture of Feedback Dynamics in Mouse Cortex during Stimulus Report
Source: eNeuro. 2024 Sep 24;11(9):ENEURO.0191-24.2024. doi: 10.1523/ENEURO.0191-24.2024 (PMC11444237; doi:10.1523/ENEURO.0191-24.2024)
Supplement: Extended Data 1 — The file code.zip includes all code used to generate the figures and perform the analyses presented in this manuscript. The folder "./ephys analysis/" contains code and instructions concerning experimental data and Figure 1. The files "Figure2CDE.m", "Figure3AB.m" and "Figure3C.m" simulate the model in the nominal setup, and generate the corresponding figures. The file "Morphing.m" allows changing the connectivity strengths with respect to the nominal setup, and plotting the resulting trajectories. The folder "./Figure4/" contains instructions, code and data concerning Figure 4. Download Extended Data 1, ZIP file. [file eneuro-11-ENEURO.0191-24.2024-s003.zip › code/Figure4/globalfeedback/v1Int_a0.25.dat]

0.307101952938156	0.302031944636787	0.309564595366241	0.304979952002503	0.31177897157909	0.312473207770641	0.311324011994575	0.303220707776899	0.303848244623703	0.302395221461768	0.309583709839246	0.305744306605928	0.307564438983813	0.306344167371173	0.310087354507176	0.305556487012146	0.307568432928093	0.311527072145161	0.302610829920026	0.307395319845446	0.306481768637519	0.309333199466985	0.306640165862226	0.306746449982892	0.307952704646494	0.306584803988275	0.304168973851242	0.311148038410661	0.310986105135088	0.304389078576361	0.309487751824278	0.304471797369449	0.308731031245423	0.305829627753425	0.30674567695608	0.308032942581094	0.310464399195551	0.306957388219344	0.313003559188158	0.310522490444677	0.305451647260846	0.311955662130101	0.308611934135364	0.309212925867996	0.305560369304474	0.307931730173526	0.304903412928148	0.307190315539717	0.310509095006486	0.306373925242889
0.319585803127123	0.316076411980364	0.319597317568466	0.31613695602575	0.312305115083319	0.320350492813966	0.32014181963335	0.318507175992959	0.314258263902452	0.321744986315027	0.320645685804228	0.319733364473783	0.315321667819461	0.317240254072303	0.319092739454768	0.313301973868082	0.313177612642714	0.320725955945594	0.316457912424408	0.314173043250412	0.322858979074385	0.322294207018656	0.31962236277402	0.317581107347226	0.317647662497951	0.317946072176109	0.319352263886642	0.3143443623607	0.322808805625766	0.315852898082894	0.313369164053087	0.319437923469592	0.316574224107584	0.31657375277708	0.312809539678903	0.315830541301117	0.317395157395737	0.317973540850082	0.31246454115156	0.323669585806689	0.312935779807476	0.318508198383444	0.318573962725324	0.318103589069372	0.31470942643317	0.322031188356585	0.321637538170718	0.321101924733674	0.317875859450569	0.317204922897337
0.324979282725239	0.329530902811376	0.331015890106366	0.328328062955925	0.326472337790044	0.33015087205062	0.328648000926363	0.326035031230012	0.322444777063214	0.326909432662178	0.323429913478767	0.331117770971506	0.333817763012452	0.326244798132173	0.330465522280379	0.324243386551927	0.326030189926222	0.334570400588884	0.325475435417125	0.328609208976585	0.326670539900907	0.329530652268818	0.331967144005339	0.331193966695269	0.330618914641826	0.331948406927624	0.323340140097447	0.328894961861946	0.325350207480149	0.324953556554274	0.32938737105481	0.330041881164654	0.325925854784205	0.332319237373284	0.321707209817663	0.329926102026904	0.330653853295942	0.334481638727801	0.332782458087664	0.329506121428155	0.323955098707663	0.325840878809241	0.330711791924078	0.334586244266498	0.324800206749283	0.323033272125028	0.323849992945997	0.325374183114096	0.324962524561253	0.329395258322146
0.342004753913226	0.342396271260997	0.333255176327888	0.343346288637883	0.343082486138656	0.3420480079524	0.338330357189487	0.343018447829895	0.341459525522379	0.341265988132245	0.334475107124498	0.343196580116253	0.341663826126546	0.342615592960493	0.340625667149461	0.337024713617574	0.343990837314215	0.341367193197135	0.339149913034233	0.346823904036343	0.335461442593419	0.345808408892327	0.34027630123471	0.332821080990656	0.334233906227803	0.338032596549045	0.33678100229754	0.333223599936842	0.335469336423766	0.344348637367403	0.334522357405396	0.343631570853281	0.331554982774389	0.345618072724508	0.338648561133705	0.335258164106925	0.338554405822275	0.339162478646144	0.335352306498016	0.337996390798618	0.339329263252525	0.336356281279721	0.338746693066871	0.335654730830061	0.334680463259683	0.336829333524011	0.344878187508574	0.335686900792136	0.336768462904937	0.342867278184956
0.3599812190203	0.347923618141177	0.358141715304535	0.355529713447587	0.353293468847221	0.356062556549119	0.3501732067616	0.349462516859568	0.361325123803023	0.358273357884571	0.348960497067177	0.347509763802925	0.355310122302993	0.349205717036653	0.350396096406287	0.350428174943971	0.358120628193362	0.345578455066591	0.35075893094643	0.359449226345028	0.350399227377827	0.356526674229352	0.347590944195798	0.35418677323889	0.352923982466014	0.357889451164602	0.349540759512331	0.352709792015248	0.349849091553975	0.348855980501594	0.347776248689887	0.346439961773932	0.358572967641903	0.348005941273618	0.35289770645483	0.345641669026307	0.356720903814005	0.360141803301466	0.355184324366196	0.345825477926293	0.35532089573415	0.353303042975728	0.354752597403124	0.354702966946784	0.35127176728102	0.346622084759226	0.355254473372298	0.356174162803437	0.354134897502747	0.349123036015974
0.375232825996417	0.362386478841462	0.369113139080217	0.361488613469677	0.369363371379127	0.365392929140165	0.359858317906224	0.364285810705035	0.360717087698292	0.37011852349207	0.366530429466447	0.363711390013724	0.361949228003416	0.362928832715277	0.364321657163764	0.359674883976497	0.36573562229531	0.360377238827946	0.370044064934311	0.363760829842175	0.364382625186494	0.362180425604996	0.373301862637486	0.376352089709251	0.365073470552115	0.368101018514804	0.371569259620804	0.361734471339388	0.370369355838339	0.374981144349102	0.363391235967285	0.370181340347225	0.363201681055842	0.365829080418961	0.373847246711117	0.36995056478984	0.369719514884412	0.364613908267484	0.360506608571611	0.369518601325078	0.371327115433248	0.373099978374406	0.362658707848867	0.368011040085421	0.373073656635032	0.366606980721123	0.362904798502055	0.377648904845242	0.367973446167424	0.363751444597166
0.388737471218277	0.389464726968358	0.387818078378617	0.380804102495282	0.384432887046856	0.389227664983775	0.38233470929657	0.386535946606944	0.385833694462507	0.386551622427895	0.379499127940015	0.38317929873643	0.391133994070827	0.386954777678141	0.389338432306754	0.390152420281653	0.377357083783861	0.385992421127838	0.376094191979349	0.380676945389278	0.388991784969415	0.382677787709885	0.381727939266096	0.393286273181017	0.379621491571243	0.384413940877422	0.383364707607004	0.390346316258128	0.386454697803637	0.385745539490991	0.380833553991458	0.380580145513202	0.383730365340937	0.380263404630399	0.39410861129704	0.385712207001955	0.375626870065263	0.385415331350193	0.390172535211696	0.385063059176383	0.37794820322811	0.38552574825809	0.383494874490244	0.385498867773337	0.388951495317708	0.389709852745055	0.385670526817008	0.379678994495953	0.387008461587715	0.38114878932582
0.40257561618458	0.402200938751483	0.403360693168132	0.401697359769754	0.405865343894242	0.39795889412352	0.403364966284628	0.399515779544162	0.397911412093178	0.397068799143252	0.412324467519457	0.40418397636759	0.411081605915351	0.404126497675857	0.40370854264933	0.412087454188909	0.392066576165098	0.396283912232244	0.391945022273536	0.394177212039081	0.39542291152996	0.412310674686626	0.403055004424014	0.415717613652127	0.399215885385892	0.395367198816117	0.41537945260268	0.409838318241953	0.40856035440998	0.415090009461808	0.403161705874756	0.395997596948413	0.398581280913308	0.402679787880052	0.405276301326309	0.39631991891664	0.410687156535379	0.393112570404015	0.402691340286223	0.402831459300707	0.406152307091436	0.404053501485464	0.397425837782547	0.394928811463583	0.400511609534448	0.401111858454925	0.407303963179297	0.405159012139389	0.408993837943977	0.408532596258356
0.427479024719159	0.41475069509622	0.433022598731397	0.439765000759267	0.417920401574527	0.431918721595272	0.43202724660229	0.436805921337652	0.434504760032116	0.431714620837845	0.431760332442076	0.420733539607809	0.439784501384704	0.425389744655317	0.434820970843861	0.424374104789807	0.426177430224922	0.429732394881656	0.420470907763036	0.423940615647914	0.414257834669743	0.432557030287805	0.435968992192681	0.434455338347063	0.429849938030153	0.42274361252513	0.428784382061054	0.424309414128276	0.423704202315166	0.419371195635056	0.421656610263181	0.422704270666037	0.435965906725047	0.424182056230646	0.429926747461252	0.416293970142626	0.43719595235246	0.430931992228114	0.417031923634619	0.42340976157904	0.437452194460048	0.415331891032338	0.428348706713765	0.425320162392853	0.431874262062048	0.43058266836699	0.42015760745621	0.43054236642581	0.418507361012529	0.42632955869494
0.446543958398614	0.444991043953097	0.453316081127099	0.460322397483873	0.45601665201805	0.460690338071915	0.449780543115256	0.452259841183289	0.454608106199945	0.44875152002529	0.447846726835223	0.460226265447628	0.442543771018641	0.459881323310143	0.448801327318729	0.459572089267488	0.456317473020645	0.45479787065635	0.443074709405074	0.451689436745576	0.452930155474308	0.442410957745688	0.443186533310978	0.462213085943441	0.458470159365458	0.453710437744012	0.452072613847271	0.451332632579383	0.458822183676671	0.437174375481918	0.452603295872875	0.438690367681534	0.464859443931967	0.449072524987589	0.441512359021312	0.465277806938472	0.450494764667175	0.455175726380272	0.449261446356486	0.443429431121774	0.455504253310233	0.455917131932024	0.451415460994756	0.457761272588493	0.450699970073947	0.454169297753141	0.447946230279835	0.456422843436255	0.454643841125516	0.44091035113627
0.490001327210781	0.466198251601084	0.483148441776989	0.472419892694534	0.477608879755302	0.47651121791963	0.467684716865	0.481587641668229	0.485826331765987	0.483249121154234	0.487432040458553	0.482823903018839	0.484857088840065	0.484677854019785	0.478166259919459	0.492736216265933	0.486108106683256	0.487050454092777	0.470271095168729	0.476739265525643	0.495337797301265	0.47833734462449	0.47355552843993	0.469840574813287	0.466731301552194	0.475408581546038	0.478189803209411	0.467573210206207	0.487201455009292	0.468922676927337	0.470429739395204	0.470330042882676	0.466308559534646	0.482989122806688	0.4783903583746	0.473945157875628	0.475538502200591	0.489121968879944	0.489448333954142	0.474881063992428	0.49259750136232	0.476203851604045	0.479305402486323	0.47933908347271	0.482418042583639	0.478367791120467	0.488410648836765	0.489698901489471	0.475504749674464	0.477160916240198
0.507464735850933	0.509002939461928	0.514040239543459	0.507522907773084	0.49084803359827	0.525558625401034	0.507174520770703	0.499582759545061	0.50231782761013	0.505097093021164	0.504693895309009	0.507491816172083	0.505864270115961	0.500018394227771	0.515513793576084	0.499957516707121	0.501856051496642	0.500675240970152	0.520234936430158	0.527911809567834	0.526353406619504	0.525712481715333	0.50360617834056	0.522880324081365	0.495974860458692	0.513253373104905	0.515886017670546	0.508637989867995	0.5198387109478	0.499504475643031	0.5120785045279	0.513120345288867	0.500825894091839	0.511012155110011	0.500277621280807	0.508657170956547	0.517784021139505	0.525972105273652	0.524046007546835	0.516325326961732	0.510225670037464	0.509911568253242	0.504832174844098	0.526401171701691	0.501358307002642	0.507762467401379	0.514787061415538	0.50410828773586	0.49319924624604	0.501189309974899
0.529836488422355	0.541394669557414	0.54502557142042	0.564533386059332	0.554186734173724	0.531900436574667	0.551407282999908	0.534577844763638	0.539337874525002	0.538246135221401	0.535668703637987	0.56229808103377	0.541690250356603	0.563273537770486	0.559896415582976	0.558724550984107	0.539117197781933	0.533382412208437	0.562269115570453	0.536322057278236	0.5606205688567	0.552868937676394	0.536448087966113	0.54826703233473	0.563779038842385	0.540431899064875	0.54145321126024	0.553714219654647	0.530274496375833	0.53910196775704	0.547428365917514	0.561699405384253	0.53723341379361	0.528065046282571	0.531214351536669	0.553798307516855	0.552310381978704	0.563298038500542	0.54639679528836	0.551994744343656	0.526948530449571	0.564732455563207	0.548177925597829	0.539746473694423	0.532347342082746	0.551580660051522	0.556109579900192	0.539343194380927	0.533600633114255	0.542913205248265
0.593351373396734	0.597251527868153	0.587714944598311	0.588398002771588	0.595792263926258	0.59884420900354	0.572376953955223	0.583940856034012	0.574184539924848	0.595177839975934	0.581762376575203	0.596699685428008	0.594954793105883	0.579883788120711	0.56176216156231	0.596345084282932	0.585837424327492	0.586393109998245	0.576943555396666	0.595651509385449	0.569993487348221	0.590770851780317	0.600104701755499	0.585000865798437	0.590750712699032	0.596443595536078	0.595855823430983	0.591124762076347	0.56670195114361	0.581383945430432	0.58440474019043	0.595378677518874	0.584606925437927	0.609415146541641	0.583581149317923	0.592441926983193	0.599388515789675	0.582426453683988	0.594750593500608	0.582816358645857	0.584877371503128	0.596684541740588	0.601118506462688	0.574701526080805	0.602892582204355	0.594298192144306	0.582041309707634	0.594816705393473	0.600103997272946	0.597198167536135
0.640238974383956	0.617905056977819	0.636119269164242	0.630340242701356	0.62584015425192	0.630894762260575	0.652291279900321	0.628650187024423	0.623278990278658	0.621805721633727	0.62129754377376	0.648495723128804	0.63808819889891	0.615780801100983	0.632657109207576	0.611962155419866	0.623365836588819	0.61596182698795	0.632063650617786	0.635998813657332	0.620435256107664	0.632023811801985	0.623050113266036	0.629923378085484	0.628285557606316	0.655204678916914	0.625186652590584	0.634082962059464	0.613976217330465	0.632373751848841	0.63388591228225	0.629360147024414	0.628486436765157	0.645421997719453	0.612138051702496	0.643185376688801	0.636806271186464	0.617533765422666	0.637279527090724	0.642884382543996	0.63586801080073	0.620928205022137	0.639558727422301	0.616085251923947	0.633749119284075	0.629945923206497	0.635354604455645	0.647117369812328	0.606602952309769	0.619453706561074
0.660310111234509	0.678385087562615	0.696312701375713	0.672086904763911	0.69248637195887	0.661705363839614	0.692792580152532	0.688277596973525	0.68436355305354	0.675283173325759	0.689683297435475	0.700220424788427	0.695772254503248	0.680438801089531	0.669348142259553	0.671247865801428	0.669611292976533	0.705087115346924	0.70317408511924	0.700031734832298	0.704804758187362	0.672653180580845	0.696609901810324	0.676115886972196	0.688366346743823	0.688061544558233	0.706348842537489	0.682062887748218	0.678466937550988	0.667923722355584	0.67840051319597	0.698470598671134	0.681115582544184	0.698386686408643	0.665877695717932	0.686701099835006	0.676576747739998	0.704008626988672	0.671591996027503	0.685340275710093	0.694974055737538	0.680420874965171	0.67044599609359	0.668906965295125	0.675339593435098	0.689351152142783	0.681463454819907	0.692344933954878	0.671567391427054	0.674354528911027
0.711687958757897	0.730798651621779	0.719794361920572	0.750249979053054	0.768705483013732	0.757773415981587	0.738608731904075	0.737473735176223	0.76270585386301	0.727547579280814	0.720947494092982	0.719065605414051	0.758016569470281	0.753282571288696	0.723965034038322	0.740727685807202	0.75743855308571	0.759773516983859	0.742482440548014	0.715572589806475	0.740325747639579	0.76581174521724	0.763011088816451	0.730881427983719	0.754993431377753	0.716720794202995	0.763284982251043	0.762730031081841	0.728780197695789	0.723091625297142	0.735041344684505	0.738854202988374	0.753155162402924	0.745929923270398	0.739525218845722	0.745647038311957	0.71019323832253	0.752243364975645	0.747774369835567	0.762179535786002	0.731050789066575	0.755667098030384	0.761415439469335	0.742288623215659	0.746584952339633	0.722703382953836	0.732594569510734	0.723734739914541	0.750840928536983	0.725893776645103
0.82312996873739	0.828331140126809	0.790982762075065	0.797175128403283	0.803169436435874	0.786356996147574	0.785011524866752	0.819043086535308	0.824964540064449	0.812082841665578	0.827120718485201	0.824046559637235	0.812357091364711	0.809393012427581	0.822314561631115	0.831733267765088	0.801599603427491	0.790709098658438	0.822813525665743	0.834215704296677	0.809239301901714	0.833462268222801	0.811762334432806	0.825803333051903	0.782652514395535	0.824688220922037	0.805362915126695	0.792567428870931	0.788368997600846	0.806376865620494	0.800082383582263	0.841664270229387	0.839649853804898	0.824295902768642	0.78562597257772	0.825855175674139	0.819106784541462	0.818181281910031	0.807303113442034	0.819825141413919	0.817388013654597	0.814374667990055	0.836897178358118	0.844065443206761	0.796365849404232	0.835433879385722	0.795891970428771	0.793182031570848	0.820281191438131	0.826425697694508
0.852392735396906	0.840007995462278	0.916453360139322	0.917753448988026	0.885579536860411	0.865475894345733	0.902463633595533	0.912707728752912	0.913658376678934	0.90013588845746	0.902689944160922	0.847797263315382	0.881133162158836	0.887419610879355	0.88134429114184	0.902023549931841	0.869768504086695	0.888258867083376	0.901781405752828	0.906458202255659	0.901132993326977	0.902857814852209	0.893403163758613	0.890212551075823	0.871489228488928	0.887204102365868	0.865131064151758	0.880269918399372	0.917920927080311	0.865594905717644	0.888041249518631	0.893884868483734	0.867808228780365	0.902975796496563	0.859341507755945	0.899325557626623	0.877327667109785	0.858505720045404	0.884526145852423	0.869481910579339	0.905185927504108	0.90346597288459	0.877959874430975	0.897702691542201	0.858589796143003	0.891799015877664	0.858167650096362	0.916066520124478	0.84761176594546	0.873759154304004
0.971035567144235	0.965848120337998	0.947290925901734	0.97498897833227	0.964430525372398	0.968966669345859	0.940102940265857	0.957695040784792	0.967637500341268	0.936841918652272	0.951913465479273	0.997914703778506	0.963523183499935	0.955733283918693	0.931709237827274	0.954768544428234	0.975541615482361	0.980050664569093	0.951597300587144	1.0123507842071	0.98733191355183	0.963239453879185	0.951369562653047	0.922245703810767	0.975376685826322	0.971508811961797	0.948412084291065	0.957534674177848	0.94953541725437	0.988425370598122	0.967711812207804	0.966914927087596	0.980162975857741	0.942162140669265	0.995234937783385	0.958780710041575	0.99099775896176	0.959374937231467	0.964762757647839	1.01572685137393	0.967388205525064	0.922091881535187	0.951929225450645	0.988702738508717	0.941529572902801	0.943086534500382	0.960386134301727	0.919494857220824	0.960015988539059	0.964846676849574
1.09954798932311	1.0869179579891	1.06821421840005	1.07784543333558	1.08081315945598	1.04767428686305	1.04537610416002	1.01036107167226	1.08784137150351	1.08916605524552	1.04214111686374	1.06456682991131	1.06893021961643	1.0431994549695	1.08721750671082	1.04641946488114	1.0466171585683	1.05908736111414	1.09324295077593	1.06107529139253	1.07479400137159	1.10195528138953	1.08530162278579	1.11404735498956	1.024019504572	1.07211309498972	1.09545059203883	1.07399217400237	1.0763628861639	1.04142693775254	1.10096058822126	1.04947002164027	1.06745109941928	1.04142528152226	1.09740599896565	1.03796376572537	1.05418870620411	1.08363786957631	1.0164952064133	1.06657466136989	1.05858750909668	1.07337652920135	1.04951539065766	1.08638321220281	1.09693069547173	1.04272723656553	1.06229548934286	1.03500563879328	1.08060816782366	1.04194526297593
1.19184250679788	1.17283420742543	1.15704683718346	1.20346717389295	1.16021160436844	1.16438065518629	1.23393834160171	1.2152855948181	1.14850014924755	1.2241303368249	1.14848977063879	1.21996622096195	1.13688589044819	1.19153750000736	1.13066218155593	1.15876878428576	1.19086913497364	1.20910491075579	1.18632391526519	1.21146993774066	1.18291858450626	1.12617349765656	1.15828236204992	1.1234455445124	1.22382748640632	1.22679898246881	1.17895615982603	1.15482666035232	1.16936422351993	1.15789097043375	1.16414981633437	1.15695529972582	1.12489791458609	1.18670644123214	1.19493826219206	1.18821305313603	1.13732122387193	1.13268622569966	1.17229251865832	1.1926692231178	1.21012101847293	1.12140513702608	1.13688794636723	1.17472408338801	1.1296701905089	1.16764112089055	1.15972547047782	1.20023795362908	1.21996279303125	1.16044475208833
1.24920790536517	1.31150811002986	1.34571968171919	1.3474036385277	1.33488098985676	1.34508753911251	1.29826228013424	1.29877563605546	1.34234609620719	1.34565765986696	1.33589581137552	1.35156325617373	1.34114978323795	1.34607095574253	1.30258013279958	1.33202030338464	1.31163313506431	1.24018569015826	1.26960674242504	1.25965923137861	1.32548007881656	1.27717876700384	1.24712832827629	1.32880998347578	1.33689772048127	1.32488362313308	1.2855061014654	1.33955253773814	1.34750895814406	1.32998543183586	1.2564241624576	1.26616686601005	1.25431570632636	1.32645299552358	1.31412186439849	1.28970740501002	1.31284585730519	1.28161396025257	1.31998451486597	1.26996813461152	1.31850949826136	1.33270588099041	1.32067943131247	1.28656070651953	1.33057941976469	1.2616333227344	1.34018534350477	1.27372984114661	1.31324867919608	1.27881147975744
1.40228437054891	1.45152833902214	1.37140388577517	1.47200854665311	1.37064632155112	1.48686525938384	1.44517095446533	1.48903518163438	1.42111881373607	1.41769145260072	1.40738898795858	1.40898732174506	1.42891985559259	1.40811730011589	1.39479814627637	1.36234736016184	1.42724986700985	1.47517816726364	1.4706627709433	1.43292304978767	1.48116529681149	1.48474254807716	1.40735576997377	1.49732828663224	1.48348123091868	1.4175360853686	1.41672843689202	1.37935829856484	1.40792042516665	1.41785018862212	1.41993026782376	1.41117062459148	1.49137149829262	1.43221977125556	1.43682700670084	1.44779098891394	1.47694714531211	1.3879416958989	1.41556001631009	1.42223636190536	1.4062267075198	1.41862450941929	1.43627395103276	1.39571929136331	1.37769894836339	1.48307339636278	1.39628982437939	1.4076094959524	1.47787092024159	1.39753398626496
1.57584084695079	1.54881024012591	1.54335822408419	1.62187730146241	1.62510165261408	1.63560569762474	1.58294523539071	1.60781438521843	1.62048850806127	1.59019173612308	1.53570596533101	1.55475291877316	1.63458873452374	1.62566791287818	1.57252226814669	1.53494796798114	1.52981297405708	1.56083392311004	1.54869362244976	1.56391417859385	1.65557963510165	1.60489472120516	1.57121980786801	1.65473012181402	1.60173832855368	1.62116932471226	1.57154426330983	1.57556169033742	1.67121141551721	1.59560906745748	1.55474415826376	1.60137406763345	1.63645014898152	1.54588227603709	1.64017628342034	1.63031414987296	1.58627904821739	1.5497430034991	1.55264934879377	1.55255781666967	1.51611331100188	1.5345673046371	1.63077323378192	1.58285259217652	1.54461211413377	1.52074570434564	1.53445456255811	1.54041483930515	1.61441423923034	1.68126636442911
1.74316793639312	1.7752558003326	1.82682584162346	1.8082402302815	1.85908372662673	1.71369596749957	1.7916214362631	1.78951754737242	1.8148797471215	1.75524752568332	1.7967444895846	1.80434223103474	1.7832445673827	1.71343314753323	1.82489914259928	1.7491469239342	1.81250048500121	1.71372449022297	1.77394185185265	1.78063248505611	1.85994748471297	1.74633781591853	1.7990934047537	1.76784065067062	1.74237006134638	1.77158302785056	1.73257538840066	1.77000612549382	1.80987368933621	1.75118345082244	1.77031387363105	1.76193957635804	1.83305206184982	1.7848579816771	1.74601852829904	1.84345547432765	1.79556519489478	1.84251291037002	1.79406438233524	1.82645505023138	1.78860303114499	1.76324189126152	1.77651019380381	1.79155312623941	1.74044673888681	1.78509641347743	1.69737773116033	1.78523286602264	1.77368894347101	1.82047233360691
2.04138355224934	1.97962717696842	2.00337495953337	1.96041161543206	2.0262561851335	1.92913488573941	2.02582611968241	1.97542942267951	2.03391947086316	1.96015517921848	1.92052702177581	2.02248938483179	1.99020251501765	1.9407580277305	1.93009279627981	1.91641788587162	1.97049317030742	2.00855539081911	2.01000620990228	1.97316386018013	1.93008391977359	1.96023860574938	1.92437412074184	1.93550251511794	1.9339847023573	1.98574395038357	1.99810005352933	1.9606459903928	2.01665788663616	1.94264973157353	1.97402114820806	1.93978501456622	1.98776568481057	1.95434114736965	1.97863404534222	2.0145096745595	1.87858137361716	1.93569550594214	1.96608080029456	2.02896758261405	1.99171792720713	1.96709978979704	2.02233676842904	1.91529816273217	2.05060553496811	1.88968269162424	2.02381851230124	2.07492360252785	2.07511692372495	1.95826257129369
2.27323344983771	2.13327500319881	2.152041746213	2.22168334504338	2.14521771857132	2.26482183300489	2.17771862850718	2.10999722057644	2.19238606417172	2.13348460273115	2.23146926736319	2.18192148466394	2.29110650722178	2.23927729612755	2.14769047967396	2.19599527027875	2.25845262146622	2.13283314486574	2.10725048698558	2.23850592421822	2.10208588929745	2.27395001021608	2.11674747549064	2.15415623859761	2.26907095787683	2.20314512534886	2.23163527862833	2.23459010701448	2.19944732034919	2.16596677309678	2.11304609697545	2.14851971330989	2.11683550580848	2.21706155995904	2.17776920237946	2.15484304815314	2.18885615341271	2.24704022040764	2.13431960284487	2.26953637580899	2.25157388943528	2.19217931132779	2.13586915866792	2.23753232245683	2.15329521545127	2.16244781184497	2.17558319449305	2.2435875845617	2.18007644135915	2.1890570816788
2.40415064635673	2.52803127576973	2.51169843904414	2.51749011654326	2.44881543887561	2.40919099225967	2.51189036652097	2.48451395740464	2.39789214205302	2.40875468838543	2.50777423743442	2.37784414608076	2.53524949063615	2.46475363889769	2.49826377694981	2.48939946809899	2.37282639304868	2.43546204507036	2.43480371390567	2.47532083230938	2.56093769469961	2.44022126290003	2.41394352246471	2.39099868915701	2.53570439999531	2.45223639540236	2.44024426763015	2.42236174969123	2.41881437601386	2.48860346512863	2.56687740148441	2.40562628759171	2.51702555195472	2.50752788155789	2.39618776444125	2.48383953783921	2.40075240109139	2.40596788343799	2.46235845112914	2.538442746521	2.4551156555293	2.44422987505366	2.38624181757447	2.37908159178066	2.40835111292755	2.47940414788991	2.48404927165435	2.36681947712497	2.40307218318673	2.35722482903399
2.81337802320066	2.75171087963966	2.66614784239512	2.63457460379102	2.81816144786799	2.77422230436436	2.75561157492972	2.61017945126469	2.75575177753322	2.72094631277768	2.65291410936491	2.81039128999933	2.85686657203166	2.70790832989465	2.66804402795043	2.77513116617738	2.66969454608113	2.6344578578581	2.73620485999384	2.74804167935216	2.61058998827937	2.71391649204506	2.6574775269484	2.67815671204008	2.80498179918023	2.75765624417361	2.70705416638048	2.65213622798398	2.65217439364361	2.77368932654697	2.77774632494987	2.70047109566349	2.78446718488201	2.78762987859629	2.83098036710587	2.75453370081539	2.70399864271666	2.6842676125692	2.76559793599101	2.76403461212946	2.69936665071391	2.70911080039057	2.79869079158747	2.73619433936906	2.67709172597382	2.71305033909434	2.71447841639018	2.65159166550934	2.77063031913976	2.78081043859298
2.96034848028091	3.11238575851402	3.05782845690002	3.02663482944246	2.96572941443231	3.15901268669314	3.01249112848555	3.06666293806601	3.04972953463482	3.09129226002063	3.03516947193535	3.0078584685345	2.94078163050345	3.14340068554458	3.05490685012835	3.00561812426451	3.02880290437722	3.06765208043708	3.01534204374881	3.00532390138024	3.04374091991765	3.07531829483537	3.01137645792246	3.12434975165518	3.0193176763601	3.15845312154002	2.96847624612411	3.02782988599995	3.05865548918866	3.08403151732501	3.1544180658453	3.10660547269806	3.05435060261202	2.98434893068862	2.95381015229931	3.02785559079519	2.98352354671893	3.04978486066432	2.98732663103281	3.12313348917436	2.91986522869675	3.00180691767795	2.950861044929	3.00196948072097	3.13934420577401	3.15158991946957	3.03433554191661	3.05778723640575	2.95767748995501	3.07395599738904
3.40691194801517	3.36185074556678	3.40373581476877	3.39015366516325	3.32521024144981	3.31249694651062	3.44429518391899	3.26990102992718	3.4610500415945	3.43926889489839	3.43198606996324	3.26888217011718	3.39051311067613	3.46083937887632	3.33553580024209	3.30340852290673	3.29928880423399	3.46146236702827	3.44651657070847	3.47305924754727	3.48141536091915	3.33687979838545	3.29975976607423	3.43581100713901	3.40573538057929	3.45075009609305	3.48572141381095	3.36438463157835	3.39835603171023	3.4122811921539	3.34329467110324	3.38561983534401	3.32174784848801	3.40669762679689	3.31248287405355	3.28811930011274	3.42372946035437	3.32221763995699	3.23284997748199	3.33419406817187	3.2538409274775	3.4472008251074	3.44856935954934	3.42189755325031	3.29591917296993	3.45976396416919	3.33270884742816	3.50582777697808	3.41336013132356	3.36629295460115
3.82076731555657	3.84108937323214	3.67050207207658	3.79138867637248	3.68929777733172	3.65977318877771	3.78943281626661	3.75384558771246	3.72407105791248	3.75056935805013	3.69252258295496	3.76236940336139	3.7773779564576	3.63170627346374	3.8309260864859	3.81889438651952	3.65687559893146	3.7600348706338	3.79827034425523	3.79320297061431	3.76783599306254	3.74226733013099	3.71959057097681	3.843512785463	3.78129682904236	3.81830672353783	3.7476835575076	3.75932314763636	3.66397774989962	3.73407353030275	3.67123065018097	3.6915685069987	3.65227957141282	3.82843630638463	3.76670563406848	3.78210794705106	3.72465922195996	3.68539379662689	3.73484646081981	3.70136740191534	3.71970681770645	3.63242330456497	3.7091934507232	3.79064923153437	3.73480446364324	3.72100069750655	3.69202840967401	3.8277048654905	3.81463109812446	3.6710353195304
4.02463271145221	4.0330941353006	4.1514156458509	4.06183858770262	4.08964250174741	4.07880793456191	4.13715155054471	4.12492609157229	3.97591518009111	4.14879495609096	4.0209966897266	4.06805960445494	4.02332661483791	4.05390054197461	4.13899942929376	4.13170591437497	4.0447574901416	4.05062113231197	4.07201945241427	4.0717130999936	4.10462217032396	4.1279352521563	4.15936980103842	4.08600185238858	4.07158175358434	4.07826336189398	4.03037965835633	4.17161544674925	4.1511352220515	4.16755274752967	4.12946604736121	4.10650738650159	4.04428160092298	4.14208563127664	4.13898172580446	4.15796649774403	4.06167380016762	4.14827545881397	4.13845043478234	4.18128933083891	4.06616204001917	4.13640909021345	4.16215542024677	4.03912109316946	4.15515369356109	4.06903746832157	4.09485418671208	4.17683227959735	4.15289415308154	4.04948026992156
4.4391873249332	4.42233946217288	4.43918566667255	4.49404669089559	4.46138257442552	4.40417306854917	4.43235059098098	4.48126570761382	4.50900810712373	4.47155122119605	4.44271778353487	4.50412315671692	4.41764688562328	4.46271005385204	4.49998046478866	4.44581795885224	4.44871794294843	4.4739331346307	4.49897107150805	4.44051374165503	4.4214008814548	4.50722000660949	4.4560319595422	4.47438064805699	4.5206844953948	4.45696176245167	4.46724522613706	4.48925635503347	4.44958947123789	4.48745596938481	4.4725087048604	4.49644397541461	4.47993197500226	4.49694830173245	4.47735649188493	4.45275974412816	4.46021030920554	4.44858953852413	4.49366504847158	4.40848735433024	4.4959261501326	4.41974628405557	4.47443317067096	4.41569154491549	4.51319218442328	4.40100601721931	4.401366811132	4.49419566906389	4.45255940470901	4.49117095403152
4.79126345720519	4.81111817700424	4.80191095904888	4.81014573498756	4.79709406603815	4.8162692664072	4.79423834276376	4.77814597817352	4.82008444522565	4.77766299708001	4.80072693285041	4.80629548310702	4.82212965768033	4.83272432317043	4.79650651980024	4.80056275350635	4.78182070736296	4.79824658168458	4.82715875722702	4.83552346922962	4.7820652668667	4.79165952225667	4.79505105348697	4.79653677773615	4.80634879040999	4.82370743348845	4.79137209078286	4.79182351400861	4.80830117572189	4.77370135253959	4.82052920767496	4.79483948957978	4.82111932395554	4.80036110356269	4.84750606740381	4.84366324345459	4.77697780652082	4.82730415390297	4.77291878268419	4.7873402437859	4.82377211494427	4.83390995900539	4.81564469562028	4.77605022101349	4.82996991424267	4.82411063998585	4.82812329889344	4.80155647380086	4.83931089925087	4.82769875894477
5.15807075860534	5.14425228767424	5.15550958749309	5.12655807241646	5.13347970639113	5.05482547953472	5.11368041544731	5.15550112544237	5.10225336486506	5.14776879686846	5.11387124609931	5.07470595014707	5.1186500006543	5.11224287897294	5.12832228210069	5.09968042357588	5.16647841908451	5.12147064213571	5.1377421127311	5.09455839539912	5.15617030318994	5.0656589385777	5.1035912614049	5.09468984105904	5.12460147431513	5.13204827648125	5.11544618677613	5.15038184908479	5.10896871177738	5.12289533264295	5.14877348548973	5.03162407537224	5.08657126948653	5.12168344671094	5.12532838007601	5.02254959431611	5.14035424972655	5.1020376319132	5.13203596161543	5.06844635397783	5.06994720871926	5.14586932343707	5.10125524498455	5.08788396571239	5.14297888698694	5.14417727884392	5.08881159788141	5.12165238426312	5.10007358662027	5.13763223414137
5.3514113119106	5.37889333557549	5.41314844445725	5.38528286820774	5.41182049381426	5.43433653545662	5.26032588383114	5.40718289086151	5.31279847951298	5.35091933839611	5.45264233596578	5.44995726336783	5.40881508394631	5.41395003836311	5.40965301249784	5.42822732949219	5.44378598498184	5.43036485571487	5.42155219345094	5.4085413250623	5.42835139808963	5.39481644974798	5.32503948404198	5.25393017324011	5.34460995517504	5.34357299894489	5.38352778546664	5.42227348342371	5.38244235884204	5.22067392869948	5.43375328217788	5.37158382041486	5.4525353756083	5.30653303276812	5.34924637518589	5.3505975981326	5.40700320776107	5.42428934263678	5.39302251025002	5.29080401108628	5.40504243991808	5.44568327240131	5.45772366518096	5.47823581804332	5.33386678031476	5.38566565203126	5.3671947247971	5.36433405599926	5.44351758320917	5.46205400660528
5.68991646044067	5.60138984089271	5.60148378726789	5.63303112682364	5.65036241213388	5.56259757313922	5.46972753305813	5.5939011798917	5.66622761017918	5.75069467370776	5.53595114794644	5.71161606223951	5.51539309058722	5.54820267211213	5.49014496816768	5.76185541371583	5.47900865432649	5.4901151738763	5.68818984247395	5.59725798866467	5.65104703422574	5.52310123093581	5.69957324293976	5.60446295818818	5.67373192584714	5.52499505034986	5.40591913203123	5.50240045454717	5.64622340257964	5.64618097554403	5.60737471283843	5.71074108387403	5.61329296500118	5.55934753984835	5.72696867559499	5.60187022869129	5.6714922396391	5.74544117977569	5.59058785252324	5.5494455506388	5.59524696387643	5.69926119977237	5.54556811933201	5.7416868810947	5.60442119915949	5.59747317159426	5.67063077476857	5.71286928662328	5.57014789882868	5.71965558454371
5.7330697480081	5.62326773243788	5.96433838782554	5.82420564261354	5.79902986695426	5.81763224380938	5.82292598011019	5.80515061450541	5.80865395367758	5.87588448398972	5.68085635834535	5.80388856751337	5.79206242673783	5.78707050798381	5.81147617425656	5.85175396991924	5.94098942688449	5.89212834686023	5.71863010583323	5.90864898860117	5.9435863525097	5.86513930742982	5.73019717543174	5.74539904023862	5.81142815930001	5.7862346104888	5.71731084932462	5.78406807194833	5.80456365780832	5.88179564254483	5.73280597176181	5.81361002985333	5.7867810843211	5.9752986403386	5.84838184077104	5.86643256737962	5.74708415217225	6.00379599955279	5.78296687281259	5.90900777287298	5.81461552343876	5.74790679622184	5.82846245524674	5.9042398244427	5.95308737588995	5.72773642141079	5.83556062372286	5.85904509351792	5.69463184258138	5.8152063150241
6.04308829498538	6.05805601010277	6.07467510653063	5.99928359733406	6.04825573560996	5.95999352627952	6.15113424946286	5.87938217886225	5.9596337820974	5.98444126426022	6.10651957087545	6.03886087531792	6.02316685207858	6.09058712044314	5.89046854275551	5.9919019248021	6.04586468395466	6.08744764350949	6.08186051977153	5.88115224686792	5.92934896187288	5.8686716720665	6.14205108614827	5.96110102248011	5.92256831363639	5.95272744620825	6.08275117006446	6.09056335340043	5.89667827088324	6.04863449402169	6.221611464329	6.08127930515504	5.95286858919341	5.89725367561667	6.02246649508384	5.92559992601014	6.00538963941285	6.1513502901469	6.02580897966613	6.03877973540417	6.08743465187398	5.94264025688448	6.03530047361877	6.07242418242008	6.03324799491054	6.19582117061677	6.07488244190221	6.12458488750982	6.05756345888426	5.98898418519786
6.29019363714459	6.24054108274954	6.16104513496226	6.19404063673984	6.24404781892938	6.36369098434989	6.23293237176426	6.19212597919474	6.20877138934333	6.20709095868258	6.30943946863887	6.22713956665915	6.28166349942641	6.20194419608442	6.28372087568482	6.19901662424216	6.24160092861301	6.25163848735049	6.12236508358764	6.13515007020364	6.25372201428868	6.25413547239664	6.35606446878553	6.34722015034531	6.22942541321299	6.2069210423094	6.24601628567535	6.24007535903323	6.35580382357039	6.1314963431625	6.29583987975263	6.20296918054602	6.27853251435159	6.24854485193596	6.16016474075412	6.22642309766448	6.30872123097927	6.26293758212854	6.28563676219212	6.37472012877518	6.24267568441692	6.22429609002154	6.23086374459356	6.39235450220738	6.25490127428145	6.39731861057739	6.31603678515004	6.28987314879033	6.25792397090109	6.34065494850101
6.46984812237899	6.53510182040311	6.57933483645229	6.52130829774095	6.53264253480669	6.48904553293108	6.57380843283013	6.53858764521642	6.40357247596772	6.56795603711137	6.48023157668067	6.4936632104674	6.46805620260195	6.39199956896923	6.52857208865187	6.51201077413709	6.51958950346997	6.52557756047015	6.39241889756326	6.48373519506442	6.48040664037694	6.45965257988415	6.48846345897901	6.44973125870802	6.38233372860141	6.45150363695039	6.57865550506388	6.50758480763394	6.47609489721166	6.46322261702178	6.45467193601312	6.55103414704226	6.51367923837733	6.60171098078516	6.4617239555551	6.39355073074678	6.51998495947898	6.51186597454954	6.48456761041035	6.47775355920115	6.45219768911162	6.53668922443396	6.53989897050469	6.40839411822376	6.60022359199963	6.47451431340001	6.48886641971497	6.45098219237936	6.51873819127747	6.5308052865563
6.76767047713021	6.69783248494782	6.75221658145402	6.75285683992534	6.73991931159988	6.69345663941286	6.70647846223046	6.69780532473673	6.71766591149242	6.79409264622899	6.65717460414271	6.76793944071966	6.66556313059617	6.83568870078784	6.69585866693129	6.72881055558506	6.74168052549455	6.74957293017461	6.79888641057082	6.72345192451442	6.73938111078728	6.78979702524107	6.78599744218831	6.68349738248507	6.75495814410543	6.75959939436003	6.81040337565528	6.7105957899342	6.628421967481	6.71297411160114	6.68500363087973	6.75892312155569	6.68114328717388	6.74784160979809	6.77034290452415	6.70820453779752	6.76296672030555	6.76670165842528	6.74639790636005	6.70683172690516	6.6558803538844	6.65753045080674	6.73047063298925	6.6945305242521	6.75335237994309	6.77158432421619	6.78285231692062	6.66119407344133	6.77331435986505	6.79769259063987
6.98234029354692	6.98292370256868	6.97122688384958	6.97513430087444	6.97724634000453	6.91847601931791	6.99736022277886	6.90331975771759	7.02987406794747	7.06131951537897	7.02446908895555	6.9448226547852	6.99158635566506	6.9714626347421	6.97962420089688	6.92546729267918	7.05399891940299	6.94929907706772	6.99031864043468	6.92417172123355	6.99599464356266	7.05135185322562	6.92116882222233	6.97726774607934	7.01014718018315	6.94670983861099	6.96589885138488	6.85952577871767	7.07539179911823	7.03846840722122	6.97049825152725	6.94424137316371	6.96877714786542	6.98941302218771	6.98196364723621	7.02395227205221	7.01779473829272	7.00641493062143	7.01513329208521	7.00720992219549	6.98844211285195	6.99193749941484	6.94175002701797	7.03459302057385	6.97844455621652	6.89787766269826	6.86287229402823	7.06221301371132	7.01395015647171	6.99162771008762
7.27235872182274	7.27236149784149	7.20032818618875	7.21219213367175	7.14055172697857	7.2578317176036	7.11578094055644	7.14710882390712	7.24775711489849	7.26767739683976	7.21528295037341	7.23214227859273	7.18135002349483	7.18560332796917	7.20232282294557	7.10291365626072	7.23178271283364	7.23752670816713	7.19949689786332	7.24043016595013	7.10692270520535	7.24938107153156	7.15458761779015	7.17104534268177	7.20863617713132	7.17838827272245	7.19270865861574	7.1611797882033	7.26678953784698	7.1438100545113	7.24565747976545	7.20866206397569	7.25035944505569	7.26185237428788	7.14216306012745	7.11104906969532	7.26533379023212	7.23375105483193	7.21342288228917	7.19835335982856	7.23930403894824	7.27730971781301	7.17881044305835	7.1853452971808	7.27016522559815	7.19863039403244	7.22056871340531	7.19533044030566	7.30906784724104	7.26171709125023
7.33032647243434	7.39702221741172	7.36341514388609	7.45953520814714	7.33542666001795	7.32215051699577	7.39602946381143	7.43496058613945	7.44888461941372	7.36830462639108	7.4516840182224	7.45967202684608	7.4665496855705	7.46066772711749	7.47338380585689	7.52637793436447	7.42157714342741	7.42702898044534	7.49067621632122	7.46358936357497	7.43676270076186	7.35597902079429	7.4224974607301	7.41086329576929	7.461969901625	7.46899226241747	7.31893964650805	7.40485771280522	7.43430876562871	7.40549780982128	7.39861316751321	7.37828725472198	7.40076892987244	7.40310753937121	7.47561208424306	7.44636898414872	7.3815934373607	7.47114644429513	7.33167356553388	7.44610418135001	7.37169126298569	7.4997233813758	7.48198615664917	7.43290466727126	7.37246486066549	7.26682684232045	7.34240828326858	7.41513429266789	7.39350785842563	7.46295637986625
7.69806420110035	7.69067627164742	7.5967350791081	7.63839405513101	7.65777948003169	7.59216325099395	7.54645399892647	7.55267888729533	7.53516612085723	7.46243866263439	7.48633905353873	7.68656030172615	7.49400126914484	7.6049989444098	7.5964399701378	7.67575459060375	7.62821628521349	7.60538257830092	7.61074968116154	7.58906862153789	7.60444663348589	7.67558294779177	7.62324424648173	7.64523417574449	7.45423476366356	7.70579269078279	7.61450267331047	7.52327574695027	7.65529071410463	7.62408146881315	7.61808488889739	7.46949392185688	7.66048782457261	7.65346492597838	7.69405270349988	7.60759051318086	7.59834592038307	7.65415047866485	7.65822321541496	7.50882504805205	7.57825293423491	7.47639859247312	7.58037586406838	7.45623914206774	7.43125747658439	7.48181148237427	7.45691640040852	7.67763457071051	7.68163101173663	7.64314316998932
7.78529874367245	7.78577878187656	7.75198469855171	7.72898659290916	7.81214395749795	7.83083856642632	7.54737293253748	7.5778697688521	7.7461254649796	7.63280496286037	7.68129788281624	7.70749439033698	7.78004129573203	7.58456624958729	7.74722557351297	7.68429494508815	7.66290356235814	7.7038276101658	7.65970865299965	7.68093496575576	7.77742321707982	7.5171826287009	7.76872576409614	7.6936346300971	7.71976777706207	7.73737314928541	7.73147561807749	7.60563669341517	7.5886496047644	7.74508314727586	7.62571391279109	7.79391743233838	7.87770774971491	7.66299018062032	7.8230672169286	7.75661774971056	7.66229849379931	7.55522211933614	7.57448699358144	7.61757023438889	7.77171566652706	7.80601499467352	7.66514197880468	7.78678359477263	7.62668030588017	7.73974601492962	7.68327439578908	7.77291038445467	7.81931109010307	7.66747157364927
7.75110155157135	7.93085205879525	7.87780526533089	7.71164444023618	7.75033127791977	7.74988884078198	7.94837767559603	7.82422366574891	7.82648391493943	7.73364475165922	7.8346279349542	7.84892142318527	7.82735117011424	7.94329290949846	7.81769162355199	7.62967636929581	7.83350583482636	7.83578411520988	7.89111909694489	7.84776867716542	7.7606479153391	7.78812973228322	7.70808731462305	7.88245924870013	7.68796336626751	7.90970829935014	7.92648944781656	7.71809974004841	7.92862586100106	7.940843496109	7.78365877395003	7.8264341342702	7.93240728620571	7.77128084363707	7.77509423830716	7.64437995746778	7.7897453399778	7.61490575901919	7.85989599604507	7.88524969395225	7.7817790626937	7.84385435466021	7.70961891602381	7.92872217837322	7.86684624384478	7.94463106702764	7.75021437822667	7.80710604616516	7.82138111183672	7.80602149735748
7.84567107872416	7.98907066451367	7.94108318425363	7.82586440540519	7.96684968341398	7.99863735143786	7.74175503023005	7.97695552679532	7.93179523298905	7.90756882017779	8.03933300750197	7.76406734700906	7.825887723979	7.86669310950223	7.96821131321082	7.95883544316425	7.83354309760122	7.90106229075671	8.00069885419792	7.89429052527303	7.6215474338666	7.75737201081734	8.03458531120948	8.07909314417981	7.73408061710849	7.99082622161266	7.8240384302351	7.89114134928075	7.7879912291186	8.04851264584039	7.98585271098126	7.80371544207584	7.83738862930366	8.07548072131097	7.84725504872429	7.91067338127469	7.84985259218802	7.80232019648364	7.83282436521807	7.76781711269836	7.85315300527266	7.77868590230147	7.88116793709277	7.87504597284863	7.69637404647749	7.72901830402394	7.90350736672422	7.83921381508895	8.00553594541552	7.66944446642215
7.80507718907486	8.01810169605326	8.11512807387321	7.7935587832699	8.00362880368612	7.83096578990379	7.90579113289257	7.9001299376855	7.98764204216645	7.9611405110266	8.05710928080765	7.95225602484485	7.94707483404325	7.979190037969	7.68990341277995	7.94098416734225	8.03002981591712	7.99196240775643	7.65900411573495	7.74184367886487	7.70922179544639	7.91154343161402	7.91254829190747	7.76304654448528	7.79222615871324	7.91997245780261	7.95026825977009	7.98837021450989	8.03801414052455	8.06133896267622	7.91698579541995	8.10585641154409	7.73233912169504	7.80939607326917	7.96249383068932	7.96737040255105	7.70227240817246	7.85818363052759	7.88325629239641	7.93382596181821	7.86133815839376	8.04583466660025	7.82593318133941	7.74104370280614	7.77551875531713	8.13088622438182	8.0919610152766	8.02013934789723	8.06852273717302	8.10050921035638
7.91449689533487	7.93976758153906	7.73541379597679	7.99391302338605	7.97920762537817	7.90357438067648	7.72743084737834	8.03859234868594	7.9408785452798	7.89082084171612	7.90276307708575	8.13914109864511	7.91175977692999	8.00456534473297	8.01616618811487	7.79369351175685	7.87227335341145	7.91143063443138	7.9215974091782	8.04116076743744	7.96580511589655	7.78281447492254	7.94979161783863	7.88654738764085	7.77776634338782	7.67077120857729	8.00427097910972	7.7685746218482	8.05862961345072	7.85199067979099	8.05486692946052	8.18076655587597	7.77035662621878	7.82187007450426	7.76711265901382	8.10027416938207	7.81689899985903	7.79889777574763	7.9140451943088	7.77647816133644	8.00610380232083	7.65884298505197	7.81302397733167	7.78356996426047	7.8527551644713	7.63115953983876	7.66543444742646	7.88144086947134	7.74888100077598	7.93598317919488
8.08225243102646	7.8198586781507	8.0361488100169	8.04406349871795	8.00837975625242	8.02907073003917	7.99851423227053	7.91173769312536	7.87443480536654	7.8305354003056	7.96221035582665	7.63052673405399	7.87803287639924	8.00143972248045	7.86821768321399	7.87181819720617	8.01788589138047	7.82382077804222	8.01618412436311	7.96151535584227	8.12905527567584	8.07977860856714	7.68680989647605	7.88810919078159	7.8452196403849	7.80638331950181	7.86401116294564	7.67755733755125	7.88037767706138	7.64056009119845	7.81964543152595	7.98901177795461	7.72727559929884	7.67199862409408	8.05065303039696	7.99398447093059	7.75020946062891	8.03259782052035	7.97555341199045	7.93827703775469	7.81550405644294	7.62796170404483	7.93617058934047	7.81239776800732	7.7401137317448	7.92089599394457	7.70471898864951	7.94488222045845	7.87940695720178	7.90997921921385
7.96826000183629	7.82029454594113	7.73548910133127	7.79351113697818	7.90108628487174	8.10243103016394	8.03004578226957	7.82899581453558	7.80931892394168	7.73114132311803	7.64168389953908	7.70374634371344	7.94035704293119	7.84995247179316	7.67679895102589	8.16847730813563	7.87296275657053	7.57402193638577	8.04663054788322	8.11145806331418	7.67153169271875	7.93144269418962	7.8784223088143	7.97480233586341	7.60949291438572	7.99350068133689	7.82268760374459	7.94123848363679	7.87554784046723	7.70195746860514	8.16902025196034	7.67981528270579	7.71877464210908	7.87411400463295	7.85086374716332	7.88683545575954	7.65365313607383	8.09933285435628	8.15317334211044	8.10531659194554	7.9460461460423	7.75313084376728	8.17733092340789	7.92651828433706	7.97338524415424	7.95953725364206	7.86216115124735	7.99162940876672	7.59431934173094	8.02109852869248
7.44579868029188	7.73270333796961	7.98062876170693	7.51869176720545	8.00093455133179	7.80949956809774	7.51084297419831	8.03299887131116	7.58105500109434	8.01481690373821	7.65179856524444	7.67766957225311	7.80642111391598	7.48694181533036	8.15321142534406	8.1164219212087	7.7530216469	7.84284874171171	7.74502277771641	7.68219612290103	7.85188994565115	7.5610406696816	8.06496476876611	7.67304335031575	8.01080853469902	7.65440965182477	7.86690521536805	7.67939739190117	7.93975379015768	7.72015342286762	7.8293143826353	7.96825290526749	7.51224442799907	8.02848608574596	7.95929512129903	7.70936337346556	7.94238080897409	7.89796392771561	7.72722997430455	8.04132570271728	7.66939608397422	8.00245583230243	7.54243494631586	8.02602381428028	7.41893668015239	7.83802629554394	7.82729851295076	8.07401093760867	7.81149396753187	7.51829979671038
7.43059458824233	7.64129501154465	7.34957353417469	7.58561274817115	7.55649314694582	7.69112898576665	7.35317201717226	7.85739212986999	7.5594379845814	7.8902025736644	7.77913118922827	7.96774026584281	7.95639908099687	7.64402311847643	7.61066757171576	7.44338893205348	7.61943448457605	7.70574153197	7.46478456291238	7.84236251083584	7.34629091774587	7.87237999496292	7.95592439575101	7.29748264289411	7.62999862292296	7.87573466922855	7.45396331809574	7.59852359732888	7.67429005236483	7.74498521492377	7.58550663139316	7.53533843874596	7.82702321318754	7.69196379594705	7.81475365909354	7.7348096944272	7.38703754830361	7.93789778310086	7.6398144637914	7.48892856011502	7.94746165739218	7.50302486733009	7.54695847188249	7.65677046968388	7.88016299222606	8.0407627592375	7.82981904465814	7.88132330604102	7.92671754239941	7.61513271924777
7.14860634325339	7.79497219388505	7.29188520059642	7.78266297404078	7.87965819401059	7.44652664050993	7.78406890280995	7.75204674561366	7.97386845210032	7.65580140950408	7.69850332232785	7.82615317822679	7.89856559442568	7.58734532400766	7.79347537168171	7.61251220906618	7.65609628060985	7.56577198089178	7.61057020979342	7.72852047974419	7.26901423191654	7.62714051192099	7.65059451904592	7.932650761075	7.73444515423184	7.34417643631826	7.79681719625054	7.78280127417265	7.29363394686089	7.49035639313609	7.63570845824579	7.31619672590427	7.35277808740296	7.37666368131301	7.51160281703185	7.55627212868207	7.37326118215228	7.47444704307942	7.67711749305932	7.46319839323184	7.47538991592025	7.58928537935302	7.71685786892115	7.95710745840251	7.6697218907499	7.3539449843071	7.49162947910956	7.72014656278908	7.52422335024585	7.52890096177395
7.31760182724941	7.57150828274016	7.17930197979138	7.75025148908782	7.51020489006744	7.31094435989996	7.71608277018567	7.35595287688375	7.11503409160836	7.70966371100967	7.392192870653	7.2849288648726	7.36912957991613	7.34462120769824	7.35250699445	7.20416913003052	7.5166659712417	7.08303543950014	7.41087977957698	7.26010567161035	7.84364454430591	7.63092887675836	7.75962372294817	7.78694590778728	7.58786641113729	7.67609193190478	7.53779220990851	7.14938902090235	7.16293889028594	7.50354513042575	7.13584603775668	7.6190163547187	7.42971235625098	7.08571345669728	7.60366035746077	7.01365477051805	7.4042214256281	7.75497741842165	7.69611629844424	7.36851121747315	7.88144317816785	7.31461412607629	7.39888598449189	7.45270647561397	7.31034138018304	7.6174699143021	7.1074983695619	7.74385375625113	7.60437349962755	7.62176989671191
7.56825283963609	7.48459558067147	7.29071974191536	7.22343448796012	7.29831821592793	7.1024417731772	7.36967828455426	6.87999258283544	6.97941530245508	7.41448127323634	7.20298097590734	6.87160715920119	7.61949038880201	7.55600795366944	7.35157248219338	7.74723573918041	7.14243688652957	7.28065574479465	7.44667266995912	7.28002686530512	7.43802213914561	7.12585673865108	7.31165876567964	7.40108739591366	7.15698299683643	7.34232485493471	7.20191955319816	7.34394280777978	7.25073246146129	7.55117618265474	7.05741407702801	7.3047575244189	6.92139461772644	7.62380730433775	6.93979910754182	7.27817153494057	7.23130761780562	7.65669790184309	7.13372301471929	7.02858765207198	7.30251095100016	7.34571037312052	7.59615633017242	7.28888340475499	7.48778372415291	7.43559338662	7.40900885562931	7.36238090764215	7.22945188905069	6.94375253025543
7.02409264108605	7.29310370959481	6.8025388825813	7.02265466522957	6.8297621332639	6.69728362317991	7.30210684555118	6.83518374345871	7.41288647093435	6.83766850568157	7.28785783224302	7.0392546045347	7.59060502806087	6.9988770238548	7.37485545830117	7.24559232948827	7.43847472968982	7.07881223090599	6.9109264461389	7.21835161749241	6.92002517614281	7.13240226361892	7.30497487687867	6.94254587304468	7.46061438273348	7.41792550720401	6.98700215309989	7.11384363438839	7.09335063346781	6.7437415849426	6.97263091582525	6.75977149880928	7.4098912443893	7.32282223085488	7.36620284009325	6.92217414098138	6.8075003679768	7.43429154861689	7.35972327127753	7.10029347534373	7.4628410224639	7.02539114361045	7.07938869387097	6.85030336770028	7.21717745094698	7.34735189114709	7.4296277632704	7.26404428473235	7.12356357123796	7.19811021043379
7.14574949476517	6.38504386354558	6.58780724931786	7.17441151174744	6.85552245798535	7.03550540154382	6.61110370105214	7.06897887539035	6.87634643165764	6.95300600941618	7.09874661709911	7.08030524633442	6.74918120379909	7.28937565495761	6.55782674622211	6.74143535017858	7.10585340573761	7.36537638227763	6.6590225107415	6.85921077096476	7.01125039821142	6.81189232783167	6.54207626174583	6.64842700512745	6.94028083648166	6.72698605513413	6.88765575069317	7.04639588574052	7.37672573187951	7.35243962915258	6.9940023521552	6.70805430789634	7.29478667593977	6.87765394807581	7.04845985854699	6.57626138688028	6.75516387912023	6.65231422492997	7.09453498542972	6.54094114760108	6.70427451611095	7.12167863263319	7.0844781445605	6.7787786509681	7.12071171190452	6.68435994321015	6.62050923521117	7.20754632859095	6.89158378548603	6.7896071440831
6.98614054504554	6.85942058294916	7.081501448374	6.40827679697846	6.54788615790303	6.58474033518513	6.53137222498605	6.91831327864072	7.23427201256861	6.9619553471894	6.79044657001327	6.27103327317059	6.79172383676947	6.68456551809981	6.41364515455457	6.58576844662282	6.3556478501004	6.70266587582379	7.12972576870433	6.40961738495005	6.47228447019196	6.55809031975236	7.19417839710213	6.35687504571329	6.88865543023157	7.02274032924347	6.77073101430765	6.84025690893505	6.63573184726702	6.84236639126199	7.08531074089898	6.53648665447108	6.9948611168443	6.83619997171989	6.3930397897165	6.37598528043598	6.57401570299701	7.14553765971949	6.89412452112433	6.11422252204869	6.45833706112694	7.10559166005186	7.0266516547788	7.00510019767558	6.6283723007759	7.00089709806243	7.00440841821801	6.96549658694833	6.79147170665129	6.50110238910384
6.74109240449528	7.00942433602171	6.14083894344784	6.21475620490881	6.61361000190211	6.89571261695114	6.51011942368797	6.79915053027329	6.39837890901966	6.79602282702401	6.58879604467255	6.70276072694697	6.90705689725526	6.77423717798956	6.67914712946819	6.77166044373877	6.23448363872045	6.98008366854902	6.55979312392381	6.52758111575091	6.93972935971436	5.93198641913261	6.61733121350978	6.20524696086806	6.49238049655662	6.44496313897209	6.96159053546312	6.30905123287478	6.78910278428559	6.15760915415252	6.96137736240805	6.61673181035593	6.48463867229654	6.69171574856649	6.29217171362374	6.32703346252954	6.70520902520998	6.36665247957702	5.85654055323375	6.32267768830067	6.92503230889446	6.22773489967028	6.79012545712178	6.41860852251897	6.08832517378873	6.15135297278892	6.36441796411843	6.08074397128206	6.11193936509527	6.64989877283261
6.06930420365111	6.36604466815294	6.10642799805075	6.79518123713912	6.09170760679987	5.48631855298043	6.19059880065159	6.48786708073339	6.03083832363421	5.99612580566703	6.40837996060157	6.35566758430791	5.75738065991463	6.47759276696749	6.30665809902567	6.59237802285521	5.84049070554589	6.4291661196358	6.0978594453228	6.59542581366931	6.01599231021756	5.64666511102295	6.32381276790861	6.80388631875996	6.59706612340632	6.59943993435008	6.5361224283522	6.13178070653768	5.79901995283813	6.30435369197395	6.02489699420698	6.6098378079621	6.5016289544305	6.70127288934909	5.97161195102226	6.61252821101429	6.3464296859563	6.71534427280295	6.24471592155043	6.61512918119582	5.66991883090261	6.32836088596942	6.30021148532504	5.6354019347581	6.73331035604163	6.11491114236468	5.65139207853277	6.42497178276065	6.24320535744074	5.80960602341497
5.55314034160815	5.44747933450227	5.38630371489578	5.13823365207334	5.95929515881616	6.16136047541282	5.53430475463756	6.51462974822905	6.51401415372878	4.56318269544107	6.18250920293808	4.35060110394274	6.55753216296313	6.20724555544479	6.29854278267559	4.93540269782254	5.77606582773095	6.14709896729931	5.69945178429057	6.14840296790687	4.02158366978372	6.28697457650176	5.55798777570512	6.32573683875958	6.24638092394644	6.32180637709925	6.64811357056491	6.22928138275598	5.96771084875604	6.68837727752222	5.96747807502717	6.38863465856873	5.87166943030126	6.28314795436482	4.06794058562125	5.54821045722995	6.09878358921596	5.69576880934141	5.76448420196772	5.08373369363986	5.06024403116184	6.65740328023633	4.77809729253091	6.1940736468973	5.30606804824474	6.30431232326535	6.21367529355544	5.90517452592233	6.11929646199752	5.81261557773016
5.74677948209641	6.04294722846603	5.97056708974941	3.61402052141718	4.86088880310015	5.39809601448425	5.15225179129877	6.0803289247343	5.54640851456378	4.94529120746244	6.03294968631729	5.8145854660679	5.86868366060023	1.66081944999951	5.94926703648793	5.77790496905412	4.60958110920519	4.70394321609882	6.05446690575571	5.89177016306599	5.29140742753228	3.33902444059976	4.50012064702758	5.25875749856945	6.17713346509956	6.21919987075792	3.44338303599883	5.8347290543898	5.39562857040084	5.72172635697698	5.88534258984594	4.67608420423651	5.96611340640119	6.17872485809185	5.80562835268795	4.31884218247099	4.14968194846774	4.69028081855468	5.7138990812694	6.20223796532422	4.41508166375494	5.22030801446986	5.38357482650261	3.5592392143809	4.70389141487712	5.39055123637281	4.39318310571111	5.54555201380125	5.83516245741189	6.02365653280274
2.00681094216694	5.64808690660794	6.10136726990088	4.84647636900185	4.9492756468913	5.68419444637822	5.12520005304284	0.406313825400737	2.72208485896602	5.30754890361837	3.03413569370966	5.85873169641815	6.15665310276077	5.80036143513967	3.3848489352327	5.39792597997185	0.454736372807739	5.64508465325484	5.67147712217191	4.94820207172485	2.02566793241671	2.29948172667292	0.0409645364426614	4.29578520790655	3.97238068252726	5.81418740529515	5.15690227923126	3.37663453972924	5.55358458616589	5.64432563955643	5.23728896212527	5.80985167424616	3.6225852972422	5.53956940448394	3.07343050957745	4.14919321870276	1.24407553333959	5.98943825092711	0.343534849922643	3.95639855102303	5.47715692533571	3.84370550473431	0.979439835091813	3.86401675215907	5.47313544511702	0.243520612871787	5.84564257077467	1.54467490592929	5.33201787391547	4.39511384129536
3.89571543000281	4.07331620758499	4.69485662432997	0.182536738950117	4.71131097865566	4.49386677003042	3.33325147116188	5.44233271653678	0.040707571658432	1.69939787061346	4.73774284160841	3.62337337457859	3.05082483574696	5.65045021712205	0.665561418117604	1.45347570937694	4.57769080046502	5.34941448852627	4.66987050363048	5.36477615026296	4.70256799226777	2.87808533772976	3.14518055161457	0.0407877376119702	1.9267857185536	3.42361179170811	0.0413615004357946	0.0405876734292347	2.82489373598488	0.902764252713954	5.40704641785251	0.321325233771915	2.36240311050403	0.0410573835320436	0.0412990140578231	3.73471015816707	2.74115727427382	2.97856552994463	4.36342716244999	2.09369954055634	3.00306291944262	3.06800082583504	4.41402117803846	1.32371441648391	3.88785981411467	3.748287997147	4.70718940588385	0.193751028530897	5.30126393242299	4.63374317811035
4.3643622132462	2.48551268322274	1.08939051152789	0.354527267354483	2.1753843356795	0.0400929987029487	0.817244483089588	3.16949886089657	1.14053986766554	1.6491210572557	0.0413810690272383	0.298641744764763	0.0412145372829758	0.178616028677591	0.0417197155772564	0.0412286722969404	0.0411521911784774	0.0412846156897471	0.232250188428649	0.685580968977998	3.28494195034556	0.80790685654008	0.175025750642467	4.04591484444882	2.76001500444386	0.267683365897053	0.0418212417105538	1.00130637168892	1.14666036286558	0.0416594692144639	0.0408971026255946	0.722267815844906	0.0418461460229552	1.5864949323325	4.60106180447069	0.041263456563484	0.0407252066507364	3.95989491742551	0.0410820552658621	0.0407265444988592	0.0410178262893111	0.04140753451023	4.18890625428306	1.21694216186048	0.0410764026348397	1.98503061026456	2.82021802993482	0.0409279062350823	2.78983619607129	0.0420193597067127
0.0403804646352353	3.80834279388525	0.0412582393290562	0.0415120180634626	0.040686387125867	0.0414868428013703	0.0403855814355401	1.81933970109517	1.49705230145397	0.040824024225947	0.041930802694401	0.040970203597264	0.0417378295820255	0.0410021980871079	0.0409252987210272	0.16529357101562	0.041271508197107	0.0405540650434896	0.041754077670577	0.0411460827030058	0.0413869065875712	0.0410899135842764	0.0414260385235165	0.040527407889583	2.45108243722413	0.0411743101643265	0.0407755091979544	0.0409871641572407	0.0409557214663549	0.0412722084071163	0.0413150353761441	0.0404663197526621	0.0406341990627708	0.041374788202306	0.0413806224047694	0.613112459419871	0.0415225945615813	0.0408153015599181	0.0413063906920849	0.0417260896869855	0.0409718610010259	0.0418694325446247	0.0408711625807133	2.59659385936649	0.0413346200302003	0.0408035544750121	0.0405447232001438	0.346401529079748	0.0412484501253857	0.041548302134446
0.833255071768989	0.0410798280191724	0.0408225945718211	0.0411378351613799	0.0418012944315795	0.0409046511176124	0.0412835968889488	0.0415374784134811	0.0413866037146906	0.0414600212339076	0.0407515828175621	0.0422169281294829	0.0399888561357238	0.0404602814746636	0.041533680974184	0.040809438382347	0.0408865670758527	0.0406159236958357	0.0408404843487056	0.0413779111307543	0.0411871437506926	0.0402600943250973	0.0413394303745745	0.0418332104257553	0.040820180041939	0.041111502261294	0.0411312064426702	0.0415920198161993	0.0423196699741525	0.0413958861776098	1.19950994159114	0.0407801610372676	0.0416919771772668	0.0410207638997248	0.0410395270759251	0.0419032323004682	0.0404226265553021	0.0409485713485944	0.0421535625568678	0.0412836996120432	0.0414854009649889	0.0424854165036859	0.0408781982316513	0.0409576755105438	0.0419812755255591	0.0400854326919236	0.0408388874735017	0.0408558240086228	0.0406862302103393	0.0415390498776105
0.0408259265343846	0.0416159914452931	0.0416956293367133	0.0413684346008056	0.0407754959558149	0.0404640268819137	0.0425326054375927	0.0416851573859129	0.0410472393150871	0.041118737601358	0.0407714535202204	0.0405694241955216	0.0418929418001151	0.0416943420412672	0.0419464185187435	0.0407924518182222	0.0414753112456489	0.0413422540390827	0.0408981710613709	0.0407726673779041	0.0424467404784385	0.0419768744939157	0.041430402955446	0.0421590531727547	0.0411472713686258	0.0414370676760738	0.041592332875207	0.0420669149078968	0.0417131331284944	0.0406743052965043	0.0412494920734652	0.0408158167369028	0.0406410757166428	0.0416344798972052	0.0408892123055712	0.0417441602944214	0.0408937055948899	0.041901206505461	0.0407012212141146	0.0417641539525812	0.0412739491828538	0.0407800953508416	0.0418598641814485	0.040590710651949	0.041229016854172	0.0424814886877025	0.0413322371007602	0.0410148269078971	0.0416902038974101	0.0419542187884977
0.0406741063073218	0.0410211670384688	0.0417640581850719	0.0411309077574519	0.0418550578238019	0.0411423315088985	0.0418745262173948	0.0416425066223686	0.0411674691242551	0.0423654437885539	0.0414442207712144	0.0405424450841374	0.040907122055984	0.0425882424496859	0.041123262256597	0.0411355471878336	0.0402504418066629	0.0421086555723303	0.0417097180500029	0.0420057436506754	0.0414983835201705	0.0410684115878546	0.042324572812578	0.0406612733962773	0.041172589204918	0.0423843236243964	0.0420822645626484	0.0418837280662284	0.0412209765359706	0.0410184903786874	0.0406975489637445	0.04155066800408	0.0421480094417115	0.0416126241627794	0.0415128543711852	0.0418570828021426	0.0412870869285247	0.0413641323624104	0.0409402760102538	0.0416369424115256	0.0411617103332977	0.0405104878003366	0.0411317000518247	0.041159189691688	0.0408384327273086	0.041552766864846	0.0406835145615645	0.0417152677805299	0.0411952231287619	0.040299569841504
0.0414256505073286	0.0424582755741041	0.0420244826445396	0.0421245062726909	0.0419854422896061	0.0417568592661683	0.0413909099554103	0.0417819818740245	0.0419464866822337	0.0413399631858047	0.0409841841568026	0.0423084019445786	0.0424548359053349	0.0424976970400303	0.0424219886012012	0.0415741000317815	0.0423434544263217	0.0422628983971034	0.0414341171218949	0.0414259977264945	0.0418274269939299	0.0417067059305055	0.041117142251536	0.0413905890225206	0.0424136869142822	0.042653636330856	0.0419224950752919	0.0415090617904951	0.0410098999551938	0.0418639031390927	0.0411842692365668	0.0426567994181496	0.0415906130721953	0.0419143982769211	0.0418339542541271	0.0420365921116771	0.0423626381152509	0.0419666031191903	0.040400420012388	0.0417605767916073	0.0412072821474765	0.0414368118840795	0.0416963310970804	0.0413981478014416	0.0415517380023235	0.0417869990909932	0.041872259260772	0.0418579296692697	0.042590233574475	0.0416054245721664
0.0427199982473355	0.0422019453419511	0.0428102297009359	0.041999406314736	0.0413216583984547	0.0424594580429931	0.0427410751673925	0.0428566165036052	0.0424248603634498	0.043256181971159	0.0416042634644111	0.0433703876734079	0.0425190736295081	0.0412794361231749	0.0421549024000953	0.0418965387134956	0.0422556664612358	0.0420663191852419	0.0421912086197465	0.0424762900606283	0.0417501113509332	0.0416219012058741	0.0424235237437853	0.0424386408231988	0.0426544375500332	0.0413243780061657	0.0414653750646849	0.0426785562479945	0.0418766186571198	0.0421901426021488	0.0433746717024043	0.0421517334820319	0.0422253469723459	0.0427625653486552	0.0423031886735779	0.0412497329087534	0.0423585048835166	0.0420319221240291	0.0413623984861735	0.041822789566006	0.0420966604520077	0.0425045900718019	0.0409277928062042	0.0427902532178761	0.0422425923796956	0.0436846618162505	0.041147084621014	0.0430551632820754	0.0425837025383955	0.0419437107270111
0.0419149384361426	0.0421019980940054	0.0430704515978283	0.0436821279951423	0.0427631278190706	0.042382107548369	0.0421894316504482	0.0433855831575703	0.0423071482486508	0.0427824303430167	0.0426724868354656	0.042197197687074	0.0422542718411836	0.0419685087136565	0.0409870018406227	0.0418955863188205	0.0425964616241288	0.0422164031253548	0.0425981386182405	0.0424741761948046	0.0423047696527294	0.0427879680963075	0.0423783133557977	0.0435291524922172	0.0418677646884777	0.0426285838588614	0.0432789903872568	0.0422960350670448	0.0435244571547798	0.0422691614897801	0.0423706625474141	0.0422805842460502	0.0430045197812198	0.0435466142662647	0.042501333361007	0.0422989890985867	0.0422303697312477	0.0428382831466311	0.0429548942551612	0.0419314878781137	0.0421259789524928	0.0418310641134457	0.0409630106319257	0.0426092693673527	0.041071268081282	0.0422637028848165	0.0428868819437242	0.0412729626061479	0.0436975040177726	0.0424902736080068
0.0423901917537396	0.0436686576401113	0.0417026511218868	0.0415561144868109	0.0429965269931332	0.0433902618213995	0.0426864512124439	0.0418525169882158	0.0420432613293393	0.042684826213863	0.0422249256948912	0.042323040689274	0.0427772746820245	0.0417246581645375	0.0427022029371739	0.0427112374476586	0.0424004006081147	0.0428659647424828	0.0427534313223855	0.0427733099647244	0.0435141679433186	0.0417178164490501	0.043598867557272	0.0435694778509074	0.0431446775799341	0.0420134911060916	0.0415180119192851	0.0426032121627914	0.0431102128348407	0.0440770146058961	0.0436591040965217	0.0425111127232839	0.0427009022755489	0.0414509476905902	0.0433097051055278	0.0424929701016472	0.0430962012325064	0.042835920341695	0.0421200104911239	0.0427004416955124	0.0419320817240151	0.04357271856843	0.042173357527073	0.0424070075289798	0.0433395590828904	0.0428499864189586	0.0431635266999749	0.0426923750659679	0.0439440684852719	0.0428756535437447
0.0438309038965463	0.0442032414279652	0.0430993053924493	0.0424927877080476	0.0425327517217593	0.0422761269866134	0.0434552126486228	0.0438430141580608	0.0427187252423072	0.0427684198756804	0.042619555841067	0.0429146165936149	0.0436806568002578	0.0420927580144044	0.0428042821635556	0.0426303027430851	0.0428175279444681	0.0438471298378166	0.0424232281881606	0.0432385740667875	0.042160824459225	0.0424186483553543	0.043839943545679	0.0435827471607539	0.0432913827756421	0.0422251082715525	0.0435645131940748	0.0431914009277088	0.0429132181738853	0.0435654542206438	0.0435417113080685	0.0421727450247517	0.043275814574923	0.0437983281050216	0.0441465239045302	0.0425618204845692	0.0420938187971693	0.0436347437638283	0.0425596742752506	0.0428107940428741	0.0427735765974339	0.0442236134946166	0.0427444594741508	0.0437282313988318	0.0435276724229081	0.0437622580387464	0.0424779323994774	0.0418881575937731	0.0419749767278989	0.0436284530153428
0.043416909088816	0.0444288828806846	0.043307372856543	0.0428815370193832	0.0432377676765327	0.0436031291218053	0.0433791336872823	0.04365517486072	0.0444628538751834	0.0438132871047737	0.0434440815882288	0.0427247423866372	0.044193308916766	0.0439109883987186	0.0427377213949023	0.0431655789518598	0.0436182608896215	0.0437287805684913	0.0430837465453228	0.0436440659254176	0.045070207891205	0.0430007297188087	0.0438490511832198	0.0437324716973098	0.0420651227133038	0.0435355830313306	0.0438751398216734	0.0435933869422225	0.0425829653625237	0.0430469801686464	0.042794185915702	0.0436726966408122	0.0442848693250226	0.0432508641760365	0.0432292885471052	0.0435328299606224	0.0429298147804147	0.0440881978517665	0.0432720737204896	0.0440355971984945	0.0433014011644722	0.0435769002601722	0.0434557108937649	0.0435874307083199	0.0433399898317038	0.0437773421168202	0.0432942100626343	0.0429603837953201	0.0426446400917856	0.0419332180396961
0.0432888915732763	0.0444717753347059	0.0429594906624198	0.0442079735101968	0.0444062369421265	0.0434680836452861	0.0430738778587988	0.0436214903045895	0.042647116507092	0.0436082651306992	0.0435899643709642	0.0426735230754405	0.0426020160680832	0.0436671052948455	0.0440698846867284	0.0435758637933647	0.042602757534017	0.0440337401561391	0.0448594209907947	0.0435613691392178	0.0435703895638734	0.043034699632354	0.0440899727035791	0.0435516458659535	0.0437754535904514	0.0435278788098436	0.0433518706425304	0.0431726939551995	0.0429989194598654	0.0441162262095042	0.0444847211616258	0.0446754970291001	0.0435089532714522	0.0432061167170673	0.0430982573564742	0.0440209196253561	0.043954759007092	0.0440153158176858	0.0431915273223602	0.04485325665715	0.0440078432875068	0.0437559271413883	0.0443431786258629	0.044845607494847	0.0434780727255544	0.0427223394747422	0.0434859799147391	0.0429518071792809	0.0431961011053665	0.0422265005222268
0.0453995761460983	0.0437468927397482	0.0435151744409814	0.0432183822420616	0.0437194635606064	0.044528737426112	0.0441585178426796	0.0440281840625377	0.0453372251762322	0.0429473129175328	0.0438536156029968	0.0436896069307729	0.0437703895969947	0.0443278470506951	0.0442180997000665	0.0439557852381459	0.044776741868548	0.0443563759672744	0.0446103860001065	0.0451737818320123	0.0432211012083777	0.0439882512048232	0.0439465623368451	0.0448710487374043	0.0429370320846584	0.0432966436388746	0.0444962977297635	0.0439030682957483	0.043524619654939	0.0449366126424082	0.0443147754415696	0.0433301912769043	0.0443092825432786	0.042945174794454	0.0439887382243052	0.0436387313992612	0.0438349959111828	0.0430702957368925	0.0444196162300471	0.0441683661270221	0.0441368883768224	0.0436805269150781	0.0442390435407508	0.0445797485575704	0.0452499767095117	0.0432946220998617	0.0441612630569017	0.0447040761800905	0.0435641166368599	0.0437921560855362
0.0442612914858902	0.0439618414687806	0.0449832814462015	0.043804294768907	0.043197733182548	0.0436617807869713	0.0450419237477949	0.0448807583325159	0.0444533004468629	0.0442312569547968	0.0449507285742664	0.0442565698239181	0.0432699157090972	0.0441696658891948	0.0447724083276903	0.0443614973659658	0.0453204941239407	0.0447154037733751	0.0447640262192587	0.0447208294137758	0.0438564185507946	0.0437953119873667	0.044852529631048	0.0433978290415495	0.04368618945246	0.0435183317108557	0.0436336061763576	0.0445918659320395	0.0448121209541563	0.0443879712430373	0.0440668865779829	0.0443419719995906	0.0437722195469407	0.0442322719404654	0.0439043977644121	0.044285490625674	0.0447078567286769	0.0442180224137387	0.0439047216564245	0.0448280019666021	0.0438484896444342	0.0440200399866508	0.0451915544110639	0.0431513134170453	0.0449918158016785	0.0440341744714564	0.0450011663956591	0.0446267906493804	0.0439716092931391	0.0444925954203028
0.0454951023895954	0.0448011194465041	0.0443706722840421	0.0434936242297244	0.0449091715299883	0.0446823466619038	0.0447154444416253	0.0442080400533819	0.0440717030429552	0.0465585973652474	0.0452530817436042	0.0455192559547527	0.0449599169231505	0.0443129743348455	0.0450512498629059	0.0442151828206413	0.0441074347937999	0.0456756057253728	0.0450594973238516	0.0460458163370048	0.0448652760856845	0.0452264785674001	0.0434529593559963	0.0434119797298334	0.0448949087748953	0.0438912017317113	0.0447676254226885	0.0437396584199114	0.0440717650813652	0.0449773768001627	0.0450828728393338	0.0441169887196134	0.0455115652968119	0.0448574469356825	0.0451571468058219	0.0462091954395411	0.0464642145392338	0.0441622194256209	0.0453177696014884	0.0446974003534031	0.0449079319205297	0.044803633770231	0.0451948941286317	0.0453023227527433	0.0449874093761633	0.0443366650072987	0.0453972497108301	0.0453027580940476	0.0455072987316348	0.0455846305167657
0.0450125396635476	0.0440557529672178	0.0451876579534439	0.0446160561383889	0.0437560330894765	0.0440209272716335	0.0450728712837083	0.0446210768436903	0.0435554663043018	0.0458218198944352	0.0439494031667925	0.0452060176519418	0.0446254217346578	0.0451777099562181	0.0449862043951536	0.044596223985652	0.0448338222827263	0.0448709728592318	0.0453693389979998	0.0449393160704207	0.0448972932667433	0.0441908248841466	0.0455309753214634	0.0463613985070798	0.0461529968262042	0.045339934584817	0.0447140485862612	0.0453488190149688	0.04587827537978	0.0438879814041267	0.0456446500157984	0.0464908094623179	0.0454503776425539	0.0456999576922832	0.0446081373458802	0.0455603875181364	0.0441258837082264	0.0451354231177045	0.0450773725982754	0.0442920271576248	0.0438074720000957	0.0448288562358956	0.0449321747703723	0.045815712104008	0.0440971069000003	0.0454207540466763	0.0453950635447433	0.0440892041831585	0.045122391051185	0.045442926753081
0.0450605209824063	0.0463645104419385	0.0450698996079981	0.0459824355611513	0.0438564890022614	0.0454804087403511	0.0461296036377609	0.0457479220281437	0.0448862884962225	0.0453804362626261	0.0456282913148317	0.0453808851653856	0.0453188761168417	0.0453928114295963	0.0452836656699938	0.0460969723495886	0.0448766573767343	0.0442689584792847	0.0453691040519762	0.045275391562141	0.0451629663361614	0.0450846216636861	0.0455481279180371	0.0446075249476509	0.0450700745469893	0.0449307638132217	0.045674230522142	0.044864008840222	0.0455095730054673	0.0457354384956143	0.043991274113516	0.0442167943509643	0.045808771199391	0.0458670963698583	0.0458854894216891	0.0450773447161106	0.0462709373436549	0.0459851580266149	0.045719363971244	0.0448480872305715	0.0465659215657458	0.045041684074453	0.0457585344391318	0.0443515770796525	0.0463743837170989	0.0448450600842273	0.0444116672447529	0.0455988913841202	0.0458334982875938	0.0446803480388926
0.0461417307563233	0.0456589710333678	0.0450689174680272	0.0465700395168181	0.0463620511368751	0.0454336733102207	0.0450624505908427	0.0463741054943499	0.0453455048033676	0.0451568342252746	0.0452166814590568	0.0467085747798727	0.0453807012812408	0.046109555587461	0.0468956579485144	0.045556214646766	0.0464589703881852	0.0464519375797118	0.0471723943294137	0.0459103324911787	0.0462260837418131	0.0449083577086916	0.0442585331326588	0.0464140959359834	0.0461891391557454	0.0467450164060047	0.0459346051315786	0.0461590816290632	0.0470099102557834	0.0474246195280552	0.0447614020514502	0.0470467117690967	0.0454710256035533	0.0454996919564135	0.0442872061903881	0.045710654690794	0.0460888129198336	0.0466825084642443	0.0474073458456358	0.0465688044088208	0.0461975539004606	0.0450349658787398	0.0466625030639096	0.0451099223947377	0.0446192676382362	0.0457138259928253	0.0460126718304185	0.0458101391028378	0.0458080798723656	0.045858849073627
0.0464585342372351	0.0466684717826625	0.0465264563130753	0.0462793789333687	0.0470369469750561	0.0475273085654185	0.0465878114984001	0.0468892064890521	0.0463140627700339	0.0452625234646378	0.0455501144709677	0.0451703906200907	0.0466886438971773	0.0463425718071376	0.0451646774087367	0.0449589193585423	0.0461691555694356	0.0468261008995227	0.0462655289377259	0.0474205767953573	0.0474725702064119	0.0480579862133566	0.0474733313977412	0.0465964153691366	0.0465641953813649	0.0456493938124868	0.0453514226092584	0.0464948886281774	0.0471660699559295	0.0462997287837333	0.0462824283384704	0.0457094420757715	0.0450641346006498	0.0446090677015648	0.0452722702679713	0.0460439433304666	0.045626106081025	0.0460634466768697	0.046670939824144	0.0461139228464772	0.0472571253213359	0.0464697274468273	0.0463597178109733	0.0461604060396595	0.0457513258016099	0.0475928939599754	0.0466217555473513	0.0459287525978537	0.0457442122663245	0.0446441953874381
0.0460275138104336	0.0461165766884044	0.0463786867717352	0.0465071318444631	0.0472354790343988	0.0462670122067828	0.04661215438369	0.0478461840005553	0.0475353982927021	0.0446259087785941	0.0458190965733161	0.0474103557166105	0.0474611206240103	0.0469197827020675	0.0471056698071509	0.0472523351095138	0.0461940100326356	0.0467231996420359	0.0464505185981153	0.0474230965624273	0.0467902501028199	0.0467561237343169	0.047120573201143	0.0452981642519674	0.0472169280483088	0.0470715576496633	0.0484430067352376	0.0473017312444284	0.0469988476005376	0.0456654194582258	0.0456456921764236	0.0472760887045173	0.0466337250941025	0.0469114046558139	0.0464902940443067	0.0472796552327503	0.0476057640357624	0.0461435450714031	0.0447418629079809	0.0468496822078351	0.0464370617978979	0.0466644206100122	0.0457329488131876	0.0459413198721206	0.0472767138812123	0.0474980959133567	0.0452802634056228	0.0475194576728497	0.0469141792359826	0.0464062016723213
0.0474607780111675	0.0467629249170399	0.0470566886040398	0.0468888325356485	0.0471446078725605	0.0477710802289841	0.0482279918057793	0.0478418168735786	0.0464532323178688	0.0472099928373083	0.0485570099405736	0.0463810647776361	0.0476258103863037	0.0456990472520387	0.0459298823150286	0.0468705835437717	0.0472622684893402	0.0477831548200118	0.0459426177568218	0.0470579125157161	0.0474860764079461	0.0480189673001778	0.0478363054523987	0.0487903547942488	0.0478087646578884	0.0471301123124101	0.0466850368641203	0.0472765821249405	0.0451413393992935	0.0474018866029556	0.0480159615940304	0.0478183524528058	0.0462483796557621	0.0466061822048628	0.0461539874956087	0.0457003630741068	0.0459016588906521	0.0472143225645443	0.0473566378004115	0.0465750459708676	0.0469133936496195	0.0459158036667233	0.0460178989431585	0.0474330668260108	0.046430733857243	0.0454898737860332	0.0466053150374218	0.0480840546264657	0.04620727386528	0.0475025033682455
0.0473928854864645	0.0470705581791437	0.0466625553690038	0.0473389790979591	0.0474782154823521	0.0462253239648857	0.0476503195464516	0.0468738807189181	0.0472926586287879	0.0484569534192907	0.0478441884442929	0.0470365977865724	0.0476950707814813	0.0483310507538038	0.0478911925683614	0.0464526770618519	0.0485090943589798	0.0482673778696386	0.0467664616466597	0.0472225057199274	0.0470602879511856	0.0471569241488668	0.0473638138194835	0.0460633666738062	0.0481763724100722	0.047434430819513	0.0474037594060157	0.0471002130953753	0.0467523227855372	0.0470073546887788	0.0481452596932887	0.047555921539098	0.0467986057831542	0.0476460062653668	0.047797717350964	0.0472172199661522	0.0483970716851281	0.0473569282535766	0.0477392229485626	0.0480758221365067	0.047297780225347	0.0488003166587937	0.0483649502804753	0.0484847240944701	0.0467733514753971	0.0459368290183496	0.0472869746370805	0.0477758993687758	0.0467353116599032	0.0469688178067795
0.0487541558223803	0.0478912764053608	0.0462475652585812	0.047242110993513	0.0473558878172935	0.0475864951813111	0.0473977174571943	0.0475551300295906	0.0478078245174341	0.0478542953107811	0.0478729331196754	0.0490434172621129	0.0477903838623799	0.0487655038528504	0.0489592187386624	0.0461750649219659	0.0456659311950234	0.0487242043979867	0.0489110152220509	0.0474583305823307	0.04808531899217	0.0487132071264809	0.0489068047616551	0.0476919670825602	0.0481446775495806	0.0479359655720377	0.0468345914388973	0.0484735870641482	0.0478054218189283	0.047537147148409	0.0480753719609973	0.0484723334061141	0.0479489655661895	0.04761137385492	0.0484822895957073	0.0480424265101272	0.0478648715090862	0.0462947638937041	0.0481660555952456	0.0477143522934479	0.0485216855865607	0.0468575501682321	0.0483276516965928	0.0475425585634667	0.0479448150084263	0.0475657621207365	0.0483263426031659	0.0468513716334051	0.0469637463118378	0.0475234033672879
0.0479779754664942	0.0483504095991267	0.0477959568666898	0.0502527174409247	0.0470231142478663	0.0474277174298086	0.0493765136649379	0.0465916953175234	0.0486166459840429	0.0472015795174317	0.0494830629798052	0.0486224773619218	0.0469206948137771	0.0490828266358644	0.0493052316247772	0.0467368008841302	0.0484486529777577	0.0478242923989113	0.0482768407742125	0.0477127338929246	0.0486428108369785	0.049253331567708	0.0488648391797219	0.0481192347052889	0.0488934696213432	0.0487354830539824	0.0474773701032317	0.0488270444384053	0.048587778556071	0.0474317005259551	0.0490701971568714	0.0475811072933476	0.0491977167365564	0.0463720093559582	0.0478291622111782	0.0495318650476872	0.048292834002162	0.0481582446150741	0.0484348938618083	0.0484993143145397	0.0488288350199645	0.0489195095709965	0.0488586119073934	0.0477760237714654	0.0487344569341992	0.0472456861546309	0.0490858475787087	0.0469440967153284	0.0485289717150034	0.0489362776326209
0.048753331192839	0.0486455065105697	0.0479724041543445	0.0492180554536089	0.0482582056657904	0.0482985233671209	0.0496175212694829	0.0492874092024183	0.0471330033788702	0.0492315267589394	0.0483688798952655	0.0498001265960853	0.050717373010626	0.049709903733589	0.0482559754583398	0.0499385190790021	0.0489441375740762	0.0485126561757739	0.0497559597634091	0.0483271963546605	0.0481865784150435	0.0483001718962017	0.0472034330443294	0.0481800575569968	0.0480718274697796	0.048152252858784	0.0484636989421231	0.0488804492599158	0.0484903351223251	0.0482161153179962	0.0481497604666501	0.0491248566780634	0.0493113508506186	0.0493001114355764	0.048965490908107	0.0488517667973075	0.0493466860979122	0.0486527372215203	0.0467932292347157	0.0478289224656912	0.0489068240127781	0.0485489395244537	0.0477780485345985	0.0471853639525399	0.047680474443891	0.0487785269550318	0.0485733987132822	0.0483363681682493	0.0481917297246399	0.0476876763491011
0.0478278118158458	0.0487408100779292	0.0494472700241873	0.0488480256088234	0.0489915461361645	0.049290080369277	0.0483672305221109	0.0501306732548258	0.0487659586411812	0.0499415525332836	0.0490499356912471	0.0474123383986068	0.0506272047444958	0.0491537544408929	0.0484364335055247	0.0484774573681397	0.0503665152278776	0.0481119093517927	0.0483035267071259	0.0485075211755487	0.0488221050906921	0.0476095441532583	0.0489160352377475	0.0479537471878927	0.0484236496413669	0.0482195123446942	0.0495904263938593	0.0480761329819884	0.0496312778280941	0.0495252619099837	0.0475790916388214	0.0474931369513933	0.0484405727389888	0.0476491399707437	0.0501848655181926	0.0492816382362819	0.0487133635941906	0.0493546874240719	0.0488483751492184	0.0497450798469017	0.0495428133236785	0.047950530656519	0.0471112537544557	0.0476428135923057	0.0481380697707132	0.0492732978746981	0.0497857815328631	0.0502105347497569	0.0497217743497853	0.0489350892377773
0.0487935805513873	0.0502972458076573	0.0498375971474689	0.0490640775466192	0.0495491755091448	0.048737278714189	0.0485091622553218	0.049313863739789	0.0494123753689033	0.0503252357520936	0.0486400087060463	0.0487737874195113	0.0485456379330094	0.0490354118909057	0.0492130537272625	0.0492934164061033	0.0494651171167521	0.0487852856658097	0.0488791245706726	0.0504610013430932	0.0506179777755809	0.0488646933115857	0.0501269785062562	0.048749922234317	0.0505501594363543	0.0491375719066621	0.0496400475105455	0.0493264961289051	0.0496536695349405	0.0491532448266711	0.0488205764006161	0.0487732484021623	0.0508264975712792	0.0493710816625229	0.0485401832641178	0.0502666416025561	0.0503727128968617	0.0491971915897278	0.0497459888185542	0.049811064904572	0.0476239609586086	0.0488336110056896	0.0492051550928851	0.0485170023603581	0.0488308589362208	0.04887215757259	0.0491331709190868	0.0481974925052404	0.0501391890844875	0.0492125799503932
0.0489140099728882	0.0506529035395357	0.048614395791205	0.0496592178435866	0.0507207039232744	0.0508024089058589	0.0500040441958771	0.0507983633457598	0.0512122959103815	0.0491005590392615	0.0492325133088968	0.0513055042028969	0.0500627344634026	0.0513182212097206	0.0497449001039936	0.0497700709641801	0.0488735101403473	0.0506936336531213	0.0500830346658126	0.0507402238450465	0.0508199191081422	0.0489685568237353	0.0496796731149446	0.0483669530839778	0.049676397560974	0.0497210136049712	0.0491902743122709	0.0500043855786106	0.0494395660101175	0.0495186959610863	0.0494470899676694	0.0509504021894666	0.0498941858098198	0.0497190420000544	0.0496441249128067	0.0489307764800637	0.0506871052577622	0.0502558132497874	0.0494113245850695	0.0503197267132572	0.049266379254019	0.0493512277489419	0.0502567959260701	0.0504479237583081	0.0484401613088098	0.0507213180054302	0.0502463727748027	0.0497725904405649	0.0497215912650147	0.0504380556754374
0.0504802467336521	0.0496290179180246	0.0510823472523266	0.0511795290336053	0.0503725023573271	0.0507768814096909	0.0510052864346665	0.0490435776713396	0.0493272196513449	0.0503878278388384	0.048513847698359	0.0507465142375016	0.0516355410820242	0.0493372069304554	0.0514580372500185	0.050173345056711	0.0502270658405184	0.050866046635796	0.0482566268836053	0.0518074338873145	0.0504838843238873	0.0503168676527165	0.0498087374111975	0.0513446009828269	0.0493839876084653	0.0520135538463226	0.0502036026777479	0.0511414308838853	0.0498379392209019	0.0509995659829623	0.0507428586227254	0.0511647382644197	0.0509325892957687	0.0509801013723401	0.0492807345393171	0.0498044306630124	0.0497611910220444	0.0497975449354193	0.0482704512060595	0.050593439664564	0.0501535098495612	0.0512839935874189	0.0499916951785723	0.0507335676777929	0.0488394936590549	0.0501357334812025	0.0499354448700886	0.0496653967450065	0.050373934739895	0.0511611618895196
0.0502414487190947	0.0495866969174682	0.0494680551890179	0.0521894173037234	0.0505666549242982	0.0507454418576189	0.0500657674113284	0.0513998034780279	0.0502725896208776	0.0513346085622813	0.0498794951257072	0.0508274834267677	0.0505079415019483	0.0503206695885419	0.0509237004201106	0.0510754472027671	0.0502524464542787	0.0512469614431247	0.0499405272001613	0.0507322242243264	0.0504980409139571	0.0487407888949378	0.0514481680425891	0.0512368692242437	0.0507160429058263	0.0507655441724165	0.0513603364953385	0.0512036380654643	0.0493905240906832	0.0498429223609607	0.0501781132631213	0.051626111766361	0.0491714065770828	0.0512206812870178	0.0509175101439498	0.0509065638062733	0.0507205836227215	0.0508102422194676	0.0515137664928978	0.050364268254939	0.0504999929195445	0.0510173175676135	0.05053999911227	0.0512564074020265	0.0519408293301026	0.0515904418151218	0.0497868403058778	0.0518031401430416	0.0506229401063247	0.0507089881314195
0.0512350206761586	0.0504633685965038	0.0511381967224635	0.0522790302478044	0.0502073545609669	0.0511455599379307	0.05048897846065	0.0516451655925001	0.0499885482141417	0.0513847145937366	0.0508120191136173	0.0517611139074059	0.0507017737949746	0.0502760722376819	0.0513412659191253	0.0526939592881401	0.0521062528225243	0.0501194535533222	0.0496353964325773	0.0508747254940907	0.0517973019871689	0.0511260658029846	0.0509395731362757	0.0496758865992789	0.0512067703306767	0.0511818608755644	0.0510527656780872	0.051836579246309	0.0500691128381575	0.0496895705611219	0.0497098568558901	0.0509743721546269	0.0507050438059952	0.0519772432286016	0.0504584750545843	0.0514434661854363	0.0508083257886106	0.0512497595393312	0.0511234466503211	0.0509210647905415	0.0507114319260807	0.0512584191350183	0.0514112481205889	0.051439630584269	0.0503793149721672	0.0508393241253647	0.0506432918792132	0.050407844868865	0.050303746929304	0.051937572313988
