# Supplementary material for: The Neural and Computational Architecture of Feedback Dynamics in Mouse Cortex during Stimulus Report
Source: eNeuro. 2024 Sep 24;11(9):ENEURO.0191-24.2024. doi: 10.1523/ENEURO.0191-24.2024 (PMC11444237; doi:10.1523/ENEURO.0191-24.2024)
Supplement: Extended Data 1 — The file code.zip includes all code used to generate the figures and perform the analyses presented in this manuscript. The folder "./ephys analysis/" contains code and instructions concerning experimental data and Figure 1. The files "Figure2CDE.m", "Figure3AB.m" and "Figure3C.m" simulate the model in the nominal setup, and generate the corresponding figures. The file "Morphing.m" allows changing the connectivity strengths with respect to the nominal setup, and plotting the resulting trajectories. The folder "./Figure4/" contains instructions, code and data concerning Figure 4. Download Extended Data 1, ZIP file. [file eneuro-11-ENEURO.0191-24.2024-s003.zip › code/Figure4/globalfeedback/v1Int_a0.275.dat]

0.309709727549643	0.306955206796396	0.309269023453191	0.309657271286997	0.305443443460692	0.305830320148226	0.313949025152507	0.310124148658284	0.311757587786723	0.304897964225277	0.31274496465598	0.311871423170236	0.307779076590281	0.314409416935693	0.303978261835597	0.306358208448067	0.304334457791569	0.313280490836334	0.310177263825546	0.307535698804357	0.309066659087588	0.307702481894685	0.303753291902206	0.31193154843245	0.305726271806881	0.307361107089988	0.306651786092013	0.311816226603854	0.307839560840777	0.306497096177199	0.309099326016239	0.305999391847026	0.314564560706918	0.309652364407631	0.304278879136293	0.314958864798903	0.307565322381179	0.307747781712762	0.304340766457318	0.309219887180898	0.309494387790774	0.311253082223604	0.308495221180269	0.30913132604163	0.307365991472278	0.302714414108239	0.306692910092622	0.309799021840302	0.307242152983013	0.313471475604761
0.315708266870737	0.31502165094036	0.316988556515172	0.317204168985883	0.314173135762564	0.319991868709551	0.319099194223831	0.313755634153636	0.316714370889394	0.31885024051573	0.319166407871555	0.315862227109407	0.316824484978748	0.324764868601985	0.323114522801595	0.321356920971623	0.318047331121419	0.31261011461193	0.321514074746526	0.313800175540858	0.314316333804144	0.322028416195805	0.315063937010734	0.321304624596055	0.321508136482993	0.32077542461528	0.320208424985109	0.32423462476761	0.31629511992069	0.318901502661349	0.317152849111785	0.314859668507876	0.316620918574606	0.322898896962629	0.320211498144549	0.311978727674758	0.317438112273696	0.312916994105007	0.32212600816504	0.319868912254402	0.314551981042276	0.320655418775808	0.313621302696015	0.320265986810006	0.320057266694518	0.322362476861879	0.318655142946722	0.320235078422719	0.313294321163487	0.31676567310609
0.329456085728947	0.327691609351117	0.324527311618328	0.323505506271357	0.331501691935283	0.327515505394099	0.335215653512308	0.323213333878766	0.325450658606525	0.321616224928048	0.321933017975449	0.325488561301152	0.333343110157489	0.332546382420404	0.323897895056839	0.331156633823646	0.331844074776873	0.325067668402788	0.328465879316334	0.334192796058042	0.326155832329738	0.324865551387228	0.327168480387312	0.32376957139899	0.32714733203197	0.327519100601918	0.32540049966082	0.331290763322631	0.328765949506359	0.330307836464142	0.334830089068746	0.331376061281726	0.321804208053516	0.332847146518331	0.331997046770531	0.330770935143182	0.332956154237688	0.327804427811535	0.325682109488666	0.323058025434575	0.332831686285062	0.323491039433642	0.331225472928829	0.333073297498469	0.326867433061087	0.334156040135852	0.321563967319447	0.323939889381273	0.335662298871873	0.326695591770452
0.337692672767817	0.336051382299301	0.34576282592405	0.34821488325068	0.337842175880963	0.339612261874414	0.333410369506072	0.341449140061638	0.334412041664759	0.339605435551142	0.345757374978806	0.335683099256821	0.343265964897205	0.332972838093763	0.336993734589516	0.34803422858534	0.3342371228168	0.338554940445769	0.343471693942554	0.344157607228346	0.33861736781314	0.343845627299997	0.340052628977075	0.339485972601642	0.336285840518206	0.341485487043816	0.335296054138275	0.345558172141759	0.340078643336575	0.334534182003955	0.335720448742509	0.341005135421639	0.342410964882883	0.348382300086246	0.345086931690374	0.348176899284479	0.337278604214943	0.338877924858981	0.344676019539524	0.342707310864984	0.34383772319558	0.33563111833751	0.3390114736579	0.336924434295905	0.336797673967137	0.344525837449733	0.339899527643555	0.340278487249327	0.337199013281508	0.33799986391496
0.347688427886222	0.357313713445263	0.358846576324809	0.360285074995972	0.353147460547345	0.356752464526535	0.359360101520791	0.35904291350497	0.355689169364735	0.354337730177894	0.359444116936509	0.346960976007009	0.361892347405294	0.360276352338535	0.359150656025571	0.359748722170614	0.352089913143837	0.347590319834008	0.360952014389835	0.354759250700231	0.345004973983149	0.349939151389538	0.34884993456577	0.35804660722894	0.357876707936989	0.36162206654925	0.356724087644539	0.344257538935736	0.348420133378143	0.353304568867557	0.355454606628735	0.346506108616083	0.353385115850848	0.346432502728259	0.35169533967495	0.35509102074771	0.363478123741436	0.346023685873201	0.356035523829193	0.352490565292858	0.350060229595361	0.3513467948481	0.354985373376746	0.355181649773156	0.348561851217974	0.358659132273247	0.348471183141695	0.355990665082681	0.35606969042922	0.35805153977295
0.369107559094273	0.371410050269224	0.366595744394353	0.369196812949841	0.359497830746978	0.373691947416343	0.370067482963823	0.370897646678841	0.36187271639834	0.368191500930869	0.3763424139754	0.358734218483085	0.369152359258733	0.373477622408521	0.362135843235621	0.366619046217476	0.362243777412069	0.364673147793729	0.375450633724073	0.372305524989565	0.376599928873032	0.376550071705796	0.360189473205164	0.376202941308279	0.366143383100606	0.378102594747597	0.366187220654828	0.364741161667767	0.366232408317109	0.375876325376279	0.364928301817346	0.360190016100517	0.362751111895889	0.376595303266637	0.371991977969037	0.366637803062161	0.360856430937025	0.364238323903058	0.37236582828972	0.374465186481045	0.374452452214277	0.366046353163959	0.368268666629943	0.372395190448698	0.371161047132191	0.366613939773458	0.360787176522587	0.371737695230705	0.36690683346644	0.361942339062626
0.379769366262977	0.391193184473822	0.39269290800882	0.382507194218548	0.393201004674446	0.383737356285885	0.380330876219955	0.384843745261801	0.393296999502489	0.380881290549871	0.383272415181218	0.376980952077255	0.381015531990771	0.38338804352003	0.384837808872715	0.389856519790889	0.395209239872774	0.391694055164438	0.388850590407227	0.383535296115842	0.378791875210658	0.379950216369281	0.393338599099056	0.384290819398948	0.394154924035016	0.391147698310454	0.390181311949928	0.376606775939514	0.390595797535791	0.385866576680795	0.393045186913618	0.383018853991226	0.382895642705415	0.384548090248885	0.391494773115128	0.391527538301648	0.379540358828727	0.380210090313875	0.385240812462252	0.383156668520963	0.379452471317522	0.38599494071106	0.386464402045472	0.390523663030442	0.392990405787152	0.394844982696275	0.382420921046097	0.386945073485462	0.37912425896067	0.388241065489493
0.4110182085384	0.403724927887544	0.39576344410124	0.39791092355406	0.40703380559169	0.410343925709602	0.408338575591896	0.404603862243582	0.398705229172018	0.404448411098148	0.412925301481003	0.39522471580714	0.405471831750056	0.411797085581306	0.412259069653985	0.403032365162449	0.40548053624736	0.398497001200489	0.400347217777354	0.419545525901078	0.39971248635953	0.398272495873666	0.410013141957419	0.40073472424559	0.408452594382211	0.401404024116738	0.408794431877076	0.411033526069726	0.397052757354712	0.399682507248797	0.397250883538972	0.403547820823168	0.412165064650314	0.414185441301452	0.396845152370007	0.400581152935476	0.408336660841051	0.406363966674833	0.416025321492738	0.410234841874502	0.407149338170719	0.406270269978133	0.414606659256363	0.417240451305704	0.406857030982963	0.398221763030883	0.396700273782635	0.399466904273163	0.404863851265121	0.39753095318115
0.418347552401736	0.418374295478971	0.418745374139461	0.437123626636539	0.427431900515077	0.426752493634631	0.424580102079023	0.433133905724321	0.427068577892985	0.425095885409898	0.426888404636541	0.419450429905548	0.425868541018949	0.435906139875872	0.43739373696426	0.420877043979996	0.421477269816945	0.439577831694342	0.42335073258358	0.418882289972356	0.428970733240211	0.432409481209905	0.417584473896802	0.434179501908805	0.430813206788752	0.424007490509885	0.415593459102336	0.430621036637202	0.435822699369301	0.425034982614805	0.424317165352372	0.425556295460389	0.416748679821139	0.418772056345943	0.41945999010901	0.437114071931039	0.43267963990117	0.435761598508502	0.42459006999474	0.43337094177515	0.43995986781029	0.429772396709068	0.430420376650946	0.429035557400215	0.419071471873312	0.421282699375324	0.42687574252259	0.440061730424606	0.421721837818104	0.426731001688678
0.452037291999148	0.463161828141869	0.440624845418486	0.439304985139812	0.455650907902365	0.461970094972494	0.452479467124126	0.442882830981446	0.442880948242866	0.441908067544145	0.439294266396213	0.456514657432356	0.450010892962056	0.462357138220841	0.458924580942313	0.465134509240398	0.459115774550135	0.440729437989934	0.458416416232413	0.456318349851898	0.45376667488654	0.445014325016525	0.443183809678952	0.44467700504528	0.441861696049991	0.457338699672857	0.448427375595564	0.437298458746856	0.462423132440486	0.450408286169077	0.441123501037337	0.456941523280371	0.439474082556717	0.461990111453686	0.464277544721666	0.454997493452085	0.445991123351914	0.459716228191693	0.45328953655577	0.449228463114386	0.443660342251997	0.466137233160589	0.456430920205802	0.441593857972742	0.467080360168971	0.459606833845252	0.448183603436568	0.4433762366346	0.463705010856126	0.435999133048933
0.484207531099466	0.475376404587644	0.485410979290307	0.496149900449792	0.472119886033864	0.489635905120182	0.484322677407502	0.494759809447986	0.478874917888644	0.471314729444338	0.488005500181995	0.495181190505523	0.481371003881708	0.490710989093014	0.492347112652717	0.485337671476587	0.481229915873094	0.485384330740776	0.48735102420649	0.475915203249993	0.470516881033516	0.472626736040259	0.494957126490104	0.480825792401781	0.469818217888884	0.471141654208101	0.471527296054501	0.4927355326723	0.477850339845617	0.470141582706706	0.485536044613803	0.480446399121869	0.488060258423614	0.466551390323602	0.484666074394581	0.484379761881617	0.48200700019647	0.464164106233308	0.497900467377717	0.469974161023053	0.491421327094591	0.493976978182904	0.467374947884439	0.489355435299281	0.489667408940748	0.487950346570818	0.484868362444395	0.47025445190559	0.48582467864419	0.468139287682546
0.527225273987824	0.519822503807567	0.504105578802825	0.522158558735642	0.52437482290352	0.512037429969478	0.522776438388936	0.500349471428832	0.499001896580565	0.516268444000035	0.498785591382693	0.524639016786828	0.521125393691027	0.496336809458069	0.518081592622689	0.520477794606168	0.526135017346697	0.501774155958802	0.517785447805815	0.518208575002827	0.494056472095219	0.502305098075889	0.502802038873872	0.51379596346152	0.525119804657721	0.500069142390195	0.523384218310843	0.500575812863078	0.496086864211233	0.513147549988	0.514971205994162	0.496508432034583	0.523418961428192	0.497510016569639	0.514937287083433	0.519036624574857	0.51708475158903	0.503214612861331	0.524651489611532	0.512873103673661	0.519723224383588	0.506191737819134	0.51611161395362	0.508810923888825	0.532863544313384	0.52265357023643	0.511577172316361	0.506148416922657	0.493898646822731	0.507457267087928
0.537471227201564	0.558861244638558	0.53871864424171	0.526391869726354	0.567914731186501	0.542374310637531	0.526953929569937	0.526768341490627	0.560577849254112	0.565865083441282	0.530437023855032	0.562765636511184	0.560663515717526	0.536847269560098	0.551911051471649	0.553732124624334	0.556329793190366	0.53594533558909	0.558354028858729	0.564265507617856	0.571895483938633	0.560737621400162	0.546492544532443	0.568577257918438	0.565383023373963	0.52994088371731	0.542044858552613	0.542518711313516	0.531737177355669	0.527838765266752	0.553764078499437	0.559208132991111	0.540106443997208	0.539224538360944	0.532991877157362	0.534181816709842	0.562898162526624	0.548444171804684	0.549811381897657	0.551576487698464	0.540451672786569	0.543241684516883	0.541281237805411	0.566984504752805	0.540077238103875	0.535578545423532	0.543442691508527	0.561281048708074	0.559720298604913	0.553962867716769
0.595179973203157	0.59561150327568	0.581246305080919	0.570281934422942	0.607332938559851	0.607288739622037	0.581641782023303	0.581292657438523	0.597587471030086	0.576402676667996	0.580104795046303	0.586796095182459	0.584686125896185	0.571343389058626	0.593314150053942	0.602916886063178	0.588646523684072	0.580323132908657	0.595550887440503	0.58450321074817	0.570995056072223	0.600351925961452	0.585013001131507	0.588158155897923	0.590084649395807	0.587525622494415	0.605041716078089	0.58474228918569	0.6002228326563	0.576000385497906	0.598814451194865	0.609594251442718	0.588840351331777	0.571806181555347	0.592674604672863	0.61385487705223	0.585050901428328	0.598477973809185	0.593648648397216	0.609536965428839	0.59893581636878	0.574077953114916	0.585064653583285	0.576329242390938	0.577239583485742	0.580531910308058	0.595604220728936	0.586806905007896	0.572025557465255	0.581985732852931
0.615936088950956	0.631657254832346	0.632385933616027	0.615602562647316	0.630761617569884	0.627417673236363	0.6197198221825	0.657734474007303	0.64844125844078	0.652279409780468	0.620384379649864	0.647294440854809	0.621890205544524	0.624107984684016	0.643799931264153	0.626966286853511	0.630750366603022	0.619782258416049	0.644885630994797	0.621958585366962	0.624691252454608	0.647539647548809	0.639705641841483	0.609398999312313	0.640279296781932	0.637190923614922	0.626136028477688	0.659157785762232	0.617635212431215	0.622660947493928	0.629236288285883	0.613053872518555	0.623499189094156	0.642312145440238	0.636021447226093	0.624689609856157	0.641884319636212	0.651171876031991	0.641434793089798	0.631930381961666	0.651563673690918	0.654106658769894	0.651021529163625	0.633836637407948	0.648728416242903	0.623147785106978	0.633038087923069	0.664464281917488	0.640006350699903	0.624241044226321
0.666256964958205	0.677803671196209	0.68216420763582	0.687932570004637	0.692390029087871	0.703587167475905	0.684646428336604	0.683164407526599	0.671589542711279	0.686035767005115	0.672624683660658	0.680597617001118	0.707063302640372	0.687302758701911	0.702231945038298	0.682693411030198	0.681628244317811	0.698713306145379	0.701750208427484	0.668679319594793	0.683576992237276	0.686927162952337	0.667061419738579	0.667450960425954	0.671483436148644	0.682386527295895	0.706846844607435	0.675445585376683	0.664041356728193	0.676293932658533	0.678058906333135	0.672227911285235	0.713226555227735	0.67755754298614	0.666108482351047	0.674068612491878	0.702738350252939	0.701445149758817	0.67803631910824	0.671986097879243	0.699341441391768	0.693913804891048	0.701122043643041	0.705107988054593	0.686013348442272	0.682904152281093	0.704006507771673	0.697916253384767	0.6992922692907	0.692338373866611
0.748563600254606	0.734269812809174	0.755006318056903	0.731313201226449	0.764434392591168	0.72776243633151	0.737587052359757	0.754092839301998	0.71408291175448	0.75818470903501	0.736711115623592	0.759466398299533	0.722402841512416	0.75493681644965	0.780926857283634	0.74103087326255	0.749556166896791	0.757141025179409	0.735368402889517	0.74089561335982	0.748497369040287	0.757214890275119	0.751684716706581	0.760275588665616	0.758746312347728	0.738074933647712	0.774607418244583	0.745223168452005	0.736204513309297	0.758934888301492	0.776124128966453	0.762248387443507	0.747216505907159	0.744484063469612	0.753189498069623	0.730881995648419	0.759141543212377	0.743857545546299	0.755081060885702	0.718457643640054	0.758688686981169	0.763806898603438	0.745120591190747	0.726438768349221	0.730791379098374	0.734428712962695	0.749807684525301	0.773666889867863	0.745678914656446	0.736247375013153
0.825893963336395	0.801917086313484	0.792550150959326	0.783102814510841	0.803768408604366	0.819873085604102	0.791405002188573	0.81033185107192	0.838784019620728	0.808670788581983	0.845140824098962	0.777360419646159	0.811242611609944	0.801262140473421	0.790830989355841	0.807972572491591	0.790372111547095	0.785251663634913	0.804835020163326	0.842775476511308	0.814065788005379	0.792887489835676	0.816439849198089	0.832569866534499	0.808092856391323	0.795045212099655	0.812310234841383	0.810088645761978	0.81925193932662	0.786256772804157	0.79448382722837	0.805089533233418	0.796332171825199	0.820791279051461	0.802483410975568	0.795228872229011	0.813165761052172	0.782152400717398	0.807053455582374	0.836606217150771	0.803123137571692	0.835673909109818	0.800795020708277	0.840306997019306	0.816439881296813	0.7776375898759	0.812100395591217	0.848845528013659	0.786640914502026	0.825355202925631
0.86180460485581	0.916185059610105	0.87657210775736	0.878125825051891	0.871234121931423	0.863757104186316	0.87555175014655	0.911556044973224	0.889209457587905	0.867204806981488	0.914408038324399	0.912080344917997	0.890212633781245	0.895362690146825	0.899089162752171	0.923371253036145	0.912085877852404	0.849673563584066	0.861547112439785	0.895730066893011	0.909184742770795	0.869143722601322	0.896017594539071	0.862219771648583	0.862313759125322	0.904623864080493	0.890878860264031	0.909842184517563	0.910703606970037	0.87333290807306	0.908630487970052	0.884019088214017	0.927434200700199	0.882677766998917	0.894844381062091	0.92226000973605	0.90164676248371	0.875883937418386	0.855803155982745	0.85178394721677	0.899765718926879	0.909696602642771	0.896409935861476	0.923611966648598	0.862065827461669	0.890809377459946	0.924495936511741	0.903852845802736	0.87434938800927	0.90623166163186
0.975117645801271	0.923192393856499	0.981796256257773	0.927961308668687	0.959314955993744	0.940655500488524	0.960042822893839	0.942933979827162	0.947239181296125	0.974301249808778	0.991693888076738	0.991318395817254	0.945464068767988	0.932089929023605	0.959203494378274	0.968458875428453	0.997180543152843	1.00089078084032	0.926134528986302	0.956540644819439	0.97877733797462	0.969773016145382	0.9523619498733	0.980792800377113	0.930402726267229	0.972985756232686	0.956065119803314	0.967772657766836	0.938738369935311	0.976194169771864	1.00463912819641	0.931384467709241	0.940906722070017	0.964437190977741	0.983619808734893	0.999070810474767	0.997574131205927	0.994064074329292	0.982832939218981	0.968340258707108	0.995105064660914	0.996920508310657	1.00235034105149	0.930822375667956	0.931345356180605	0.992290901026225	0.99379755968832	0.968962385798104	0.977051397280361	0.964535605327443
1.04656569530498	1.08666923532971	1.02770590513647	1.08073289773115	1.06576674709564	1.07648388551355	1.09434354621736	1.04358641614373	1.04641860000575	1.09593167653569	1.11434351257071	1.08403201014226	1.04737034648025	1.05215860575383	1.10393822568001	1.1168252058302	1.09503583534578	1.04852216538677	1.04787365359479	1.06711945536301	1.09385179085292	1.08812056974884	1.07848507884303	1.08733107506539	1.07272034010139	1.0544367065027	1.1009483466288	1.02013502647972	1.06535714643977	1.0673238173656	1.05101554297558	1.11328174220744	1.06449705565881	1.06688588563614	1.04131661039246	1.0187428269288	1.03895544632181	1.06214246597687	1.0786174580126	1.07108471364283	1.05147265966999	1.07132698369186	1.04296700772713	1.11888707569122	1.07731832504913	1.10213071252275	1.04790661997966	1.0598409362818	1.09740751955571	1.03786039747252
1.16358340029594	1.16769304008853	1.15954495803522	1.13590275150742	1.13297577701799	1.151539817673	1.21175165540476	1.20723206829023	1.20158297948373	1.15521876411685	1.22942294955846	1.14633678718499	1.15840686829462	1.22642339125825	1.20264201785838	1.17649372453481	1.19112756109912	1.1625753375336	1.13499443459497	1.1341919060302	1.13966619329894	1.21634940196197	1.20812262360874	1.20823813030801	1.1634061207949	1.2480313903516	1.17358424888796	1.1651350352465	1.1877052730977	1.12979401840133	1.15500293067703	1.2054301966455	1.1766309990255	1.13106254484278	1.19067648979028	1.12671432197044	1.21387152910884	1.16085867146788	1.15251751300225	1.2014469930062	1.21800102915306	1.16810111131405	1.20724384568713	1.19305364609177	1.22740716118974	1.22022841549597	1.2453286921971	1.15098460859469	1.15533131851519	1.20583939118557
1.29080868797672	1.27789698089576	1.23632355211199	1.3716640218617	1.24015727160925	1.24836808982238	1.29747911644295	1.29330872129828	1.35852327994536	1.33268904311592	1.26826497447855	1.33454004265306	1.30186799665785	1.25625945017467	1.36324908301097	1.28711375078689	1.32974642828768	1.32272372691237	1.29085047441013	1.23315276215355	1.28953062476883	1.26062607403123	1.32606386359402	1.32356391863062	1.27318510822568	1.25248653593594	1.29511726416855	1.23835535764981	1.27447215243359	1.33469971493403	1.23536873730917	1.31085458242259	1.32361982990551	1.23076667976867	1.26333966904888	1.31389887609631	1.3402059084426	1.36952002676928	1.24963551269073	1.33036393513732	1.29587337227558	1.30330905451616	1.26114238575552	1.35395934900353	1.33445526286251	1.36711768060818	1.30646961626814	1.28053926657793	1.28930472317504	1.32261682838166
1.45899682916333	1.4470174499322	1.38570457407573	1.42730894092213	1.47404854164639	1.40079007954256	1.46017007875028	1.42347321003763	1.48822695524474	1.40067953880586	1.49643018615535	1.43465812867403	1.48700911868492	1.44092687833336	1.427035827864	1.42034041080641	1.44874591159761	1.43900531521597	1.3783716790572	1.48724789438151	1.41562141560155	1.52620477616097	1.40946210044359	1.49206512900882	1.46723579887766	1.43346954165908	1.41839836585907	1.46451555577302	1.436062435121	1.47600314893485	1.49884398330106	1.41875756488061	1.39369395232382	1.37480903815397	1.46486932580288	1.45672839093029	1.44698403195389	1.46953597027597	1.43637578338263	1.390044317616	1.4515330667406	1.50082508477941	1.50676567859687	1.39986808241351	1.51192915261845	1.4926206042485	1.40844142854571	1.4597814603463	1.47651843112368	1.49598266222864
1.62256369711744	1.55388794102188	1.68043013034485	1.57473136251789	1.52551529736821	1.60057171212044	1.61400633004184	1.54699636509347	1.64279296979839	1.65808245111225	1.57377364583034	1.62748379182359	1.59203793082184	1.59538089838762	1.61126193381705	1.56362018264667	1.56562773644836	1.60214579050126	1.63676205791939	1.58599324004178	1.63765120553465	1.66553572970762	1.67803753343458	1.55905362451439	1.60792493374067	1.60191845534343	1.59353839425981	1.67334128109311	1.6664148139274	1.65454067393192	1.64727775324262	1.66622434438264	1.55690909375785	1.54975063442441	1.56110755016216	1.56368165862502	1.6723262198127	1.63584848865788	1.62010053115915	1.61065124804712	1.59863948856418	1.66019993246538	1.5612648746637	1.67588401275849	1.65532956057555	1.60717557200331	1.61568658442018	1.5975223397104	1.59943510597003	1.53403948658369
1.73324695759917	1.76078401164187	1.77355216345955	1.85686057502135	1.84027876261121	1.75753964161118	1.78442932744198	1.83469799706489	1.82675749535693	1.71968432374816	1.8774269114768	1.84779659068866	1.84524372367978	1.87500714574805	1.75273679299897	1.68899219791118	1.85558185470193	1.70800334698863	1.84348391597423	1.73852799885635	1.74587757980627	1.80042721831549	1.76380269504143	1.71880903001423	1.74642507518202	1.72860731663609	1.78360908084429	1.7896864444348	1.73379420838026	1.78719314283068	1.79851535537475	1.83197589392194	1.70843146051941	1.73146282123045	1.6872015273677	1.86174052225237	1.82524502972075	1.70142890941643	1.72985299110567	1.80832867812967	1.81343537669808	1.810556348427	1.74459265694338	1.79843885524867	1.78992085094176	1.78192449082151	1.75605424324714	1.83004080143829	1.73773036869426	1.778541010854
2.01038639849658	1.90634843725601	1.9213202884042	2.00001483418538	1.98722714683689	2.03611023357826	1.94857601046372	2.07831508655539	2.00513177401956	2.0520194703384	1.93025941736202	1.88667979367006	1.92640664665814	1.95665507474276	1.89261442113446	2.03425092729739	1.94996171676103	1.98832066220024	1.946390655844	1.90975127041069	1.90651109773067	2.07829529937165	1.93163628208175	2.00520940024884	1.88042914600107	1.95290096939366	2.02425545412241	1.95864133934725	1.90561283351656	1.98439232197373	1.92378612008402	2.01376582962441	2.07891205990331	1.95635851982602	1.92507369004902	1.9081118633163	2.00720712781364	1.87526635474709	1.94346235892392	1.96841419486324	2.04857612145991	1.92127346222456	1.94150753586637	2.08254601642826	1.9115462433903	1.93400355004226	1.94783208845588	2.08887888554797	2.05267740336935	1.95470485419358
2.20815318482239	2.32833766218635	2.16742555588023	2.17787690222137	2.21724008934369	2.23641335411409	2.13963675396881	2.1369866639305	2.32787328214392	2.28264229060113	2.26804583435307	2.12349696195144	2.21572324376267	2.18431640001754	2.15008368237748	2.2035976679317	2.28316274322962	2.20271184142131	2.1620787655683	2.26967190639167	2.25153735011883	2.2633947684577	2.19645448741601	2.27019910344758	2.14378161970082	2.30114073362646	2.22978945499232	2.25569712818566	2.15774370288513	2.14773572665008	2.24134087775876	2.11940261200385	2.17968263651095	2.34245412920714	2.16615467218798	2.18360852383895	2.15863467353761	2.19518683435044	2.20179035906945	2.29729516817932	2.22726921492606	2.29609489997349	2.28108350798631	2.16910749540345	2.2446159873407	2.213667482478	2.09086994430903	2.30685983291747	2.13167651208015	2.21858150223422
2.55868264033917	2.51159971970966	2.4245806558356	2.37470346934727	2.53331202671405	2.51936978605205	2.55465903988548	2.47662891336674	2.54247449418224	2.47935530635054	2.51320164486687	2.41676778415947	2.46870099569972	2.55187846345538	2.56027783895345	2.33269458959836	2.40235987453427	2.42212484991498	2.43099182407185	2.40321020903594	2.40980631510808	2.44237886448403	2.59310875931887	2.43531345097984	2.41630414450604	2.52443601295102	2.47756570806453	2.42332862496794	2.58756315407085	2.49609525414397	2.41555408883695	2.38218885279584	2.5567132915704	2.44341991498133	2.46129276249119	2.4581808500364	2.34955660142747	2.46429471517076	2.36909121785449	2.4691037134994	2.40151623343045	2.52065168693036	2.48693513843897	2.44346762185087	2.38412403863201	2.42134619354581	2.42745842142803	2.35647531055653	2.44501438020192	2.48139313576486
2.73670446965323	2.70934783748646	2.75890404381024	2.71157337798486	2.73786889634173	2.77805313001915	2.64035919017408	2.70108209121587	2.7796096550947	2.735074531076	2.66283925207895	2.76477600325202	2.75134437501095	2.65484959559849	2.69235347665756	2.62838049569844	2.60681541840668	2.61137744584369	2.73182237163476	2.75233982748118	2.689856720638	2.65126562760812	2.6673938334394	2.83804524350808	2.83301871309458	2.6535951973613	2.87453207472211	2.67973456245904	2.77887339087584	2.78798600899916	2.7375117961243	2.89457791772196	2.65645990599312	2.78312992426383	2.759130587231	2.64281313241668	2.80881304110564	2.7051447391982	2.73366592954951	2.81632146373722	2.89087150438753	2.82547856121011	2.69597525096955	2.79962302224357	2.76583306025829	2.74072363816446	2.7777834853332	2.78355601473042	2.62115275792693	2.67175320913822
2.98965791189982	3.08364807189919	2.97251303401833	3.10476592769631	3.10185938112723	3.04613328457447	3.08474592058347	2.9332176415636	3.15630327942744	3.09463896958339	3.11705104279494	3.08758373554611	3.01530152236275	3.04901713883545	3.19076730552361	3.17400915211507	3.1525596724455	3.05708478896394	2.97762204061691	2.99879349964755	3.18107805812331	3.00708926262002	3.05679608898977	2.96973781839778	2.96277274355024	3.14000410271527	3.04661611056816	2.97887813280405	3.16411777017288	3.04988852892649	3.2174016047697	2.96695275627975	3.12451147805808	2.93754426344595	2.98365027218184	3.17476409383347	3.07907940940899	3.06549239767095	3.01406120360638	2.98843683092051	2.92893977290831	3.01399456350505	3.19206472221235	3.11089291581686	3.10910889377331	3.19385161116766	3.04541290548352	2.94413413198835	3.11579528810195	3.04581246668147
3.37555795421096	3.26318095687353	3.27728240332771	3.37528497506639	3.47180098345309	3.26771559826354	3.34880820280013	3.38733313680443	3.45320686170274	3.408221739068	3.25766255146479	3.34288265208231	3.39262043101685	3.4056776396539	3.38253823838476	3.30493066443541	3.28735052235879	3.32092467134367	3.23683370362473	3.28359114966088	3.39231012718696	3.39015481871572	3.4857617690266	3.36512191398326	3.35434688369165	3.3528439171791	3.31599802039672	3.46768105318876	3.34711843344784	3.33052537951451	3.32795392850278	3.34293754750618	3.31853201426032	3.42729916869119	3.37050854471475	3.32353835366108	3.2490429855737	3.44372158340523	3.38324321174835	3.44942119707832	3.44333777463147	3.41362779781262	3.31259788417526	3.25116015218267	3.29163632118945	3.31593223657964	3.53038144551595	3.26946554796156	3.30033316999601	3.30464702819735
3.80376710934082	3.72278142845326	3.80195461555901	3.76424932369219	3.74721496545992	3.73903327734513	3.69659072784034	3.66528782524067	3.75520489305085	3.7427283344934	3.66582104188323	3.82270524158469	3.74089017959563	3.76217299936993	3.75855913242044	3.76051333357899	3.75016427670697	3.66888765903554	3.84236366548225	3.86512902620915	3.80537667686349	3.67861019276321	3.71223492537406	3.6518477932587	3.79089569127055	3.82978309019507	3.6552893094432	3.75881772313109	3.73507844764669	3.68559431846118	3.8633650419637	3.67792122817483	3.85361646962777	3.83097166880896	3.84145500168934	3.67387524379582	3.78017836120617	3.67417797155778	3.6450720031466	3.79096171987668	3.6178089103487	3.85164744772866	3.67690857969133	3.86155955657809	3.850081469354	3.70817703403187	3.81559166516185	3.71901207346083	3.76968509380404	3.7894925628025
4.04401427795546	4.02904306541346	4.01611942448111	4.02795625676697	4.0525754412759	4.10535615348244	4.08189327247206	4.18626557663752	4.16857004101855	4.15845586210415	4.16463570238846	4.15429469715055	4.19167628298675	4.01068464869862	4.17049710739135	4.06343267421996	4.18912946019587	4.16363586946228	4.03746295586344	4.14139324508334	4.18310283579355	4.08511002844214	4.01972565779198	4.00827669118185	4.11152803978269	4.12729953277662	4.1824225352514	4.05895771939589	4.16857856695315	4.08425870692996	4.17314921189031	4.16599481543955	4.14817835139648	4.15084103694467	4.1773679934959	4.18775747955501	4.09762154110153	4.10706837548127	4.13366002052751	4.12999095820007	4.13777387474022	4.07627526792177	4.11991367956613	4.15353877508318	4.05592776561816	4.19804017899971	4.16194618221381	4.11090312428063	4.11503591810849	4.06413767920538
4.51506603845664	4.50773646119311	4.49551736825389	4.48753766484144	4.50929347983638	4.44730976238271	4.47974545170711	4.49654404009788	4.48798920413686	4.49333173484966	4.51410681738785	4.5403664269222	4.50027791407642	4.47835169409415	4.45555526877417	4.45691355167461	4.50377931218995	4.43590780459532	4.45741098449565	4.52178125977368	4.52315145330751	4.52991363826272	4.48642813293665	4.45468836341628	4.47001920444406	4.49846218390863	4.53226385472222	4.5035542618695	4.52409294708256	4.4287893424376	4.52610065218945	4.52220908047152	4.46178894100016	4.43911268416397	4.5080290307326	4.53099409511606	4.47860146691121	4.52325961481946	4.45469720281263	4.50893258680098	4.51519668460566	4.42601346631106	4.51728065516843	4.49518802587765	4.51585097492234	4.47868020548718	4.49709603902492	4.43259187034035	4.42812058990081	4.43664633234798
4.81796658610974	4.8110070336596	4.86223359957103	4.79932050255783	4.83203165082588	4.8248704841287	4.79195438609178	4.81630209420906	4.80754017152736	4.8022832797607	4.83948961062989	4.81657971011351	4.79330295205624	4.84459927245748	4.80097458970746	4.81079099007638	4.84373270533154	4.83032965810692	4.82587536562015	4.83906386730398	4.84027061918585	4.82367172922781	4.80414649685831	4.80544334913809	4.84838161328227	4.81196253614467	4.8298113529252	4.83608438427513	4.81342615155845	4.84019264748863	4.84110971492542	4.81463038276103	4.81682359745025	4.8124703251693	4.80806650890898	4.8575057093618	4.85962547402341	4.84089525586483	4.85663986399942	4.79725793219106	4.82112652731667	4.82272286470566	4.82686197992359	4.80610194006812	4.84922816824671	4.81896017604404	4.81039055712032	4.7967726349695	4.8203169933472	4.8095976184165
5.16197880046981	5.06552875214545	5.13216140600404	5.15684946048445	5.14625198636552	5.1295207463438	5.1654450548051	5.17359041270657	5.05383065267852	5.14668878674098	5.1309210127275	5.15458934409428	5.18116826143217	5.09547437432129	5.14318043244469	5.06952383371106	5.12230973583862	5.16454331498149	5.13419358639865	5.16049766842529	5.13481918501727	5.16203474304983	5.15457614423845	5.13227569641468	5.15406863943184	5.15961588085693	5.0739904333096	5.15746855629587	5.02553657261145	5.08948153809255	5.13624551329218	5.03679152708925	5.15635234252352	5.15021774799921	5.14304131268483	5.18232713580719	5.09712226267557	5.12424731832433	5.18158838188201	5.14673939040738	5.15708522408561	5.17368277558609	5.11462867671889	5.13926823124203	5.0981759441259	5.17030252963491	5.15881729839556	5.04141589729401	5.11378943444117	5.04790773247815
5.44626549141063	5.420177787802	5.34481263085339	5.43245964405909	5.38282905717446	5.4545227333049	5.49072207048519	5.37978960366586	5.4571455285596	5.29553568603235	5.20601881732287	5.44470897976568	5.441174744631	5.44296081169499	5.40628653623783	5.33136341139057	5.39754196475298	5.41836704774425	5.42502824125196	5.4445381339773	5.35031606611721	5.48766617629874	5.43584696746218	5.32249499579491	5.49560609965554	5.46604374932173	5.49767984502122	5.40553960991042	5.45556604664397	5.36177393117723	5.41619125543705	5.36110162839697	5.38098344091363	5.32912301598654	5.32547619684446	5.4323154770021	5.43548120019312	5.38196696733458	5.49330976229239	5.44602210751624	5.458998189365	5.33620679502109	5.4249508233568	5.35887568838199	5.33758982721342	5.41284687580314	5.35927035855959	5.4259244157255	5.3570282775861	5.42949173619217
5.65620557827242	5.55805545062717	5.68876772122541	5.62399422930822	5.46465616354853	5.7242179744247	5.41688443133819	5.54184386078883	5.57153242062814	5.57092622745054	5.6132324383685	5.53163797867619	5.54223981767856	5.72530091359694	5.57975074228249	5.709469329091	5.51392487735747	5.60709752268768	5.61689014270621	5.60773237811167	5.66242885551078	5.74991553574559	5.64954779597785	5.52288415532523	5.62363276137894	5.4618388028086	5.55859634548291	5.66607881992458	5.50773123309527	5.64573759845489	5.59086849750508	5.6286348124768	5.48600385265289	5.67799765479372	5.47334863189846	5.45393636217948	5.64281521914596	5.68568703099059	5.57900524962744	5.57892431347501	5.723675384245	5.58119699147686	5.67250906341372	5.47743054680625	5.50554642397743	5.51169033212209	5.47226952189358	5.45270145696806	5.68226191461453	5.51063780633624
5.84768953453734	5.93249049772614	5.8842690504901	5.92635523551428	5.81804727260265	5.80868845891733	5.98478421554786	5.7992890432189	5.87470882314998	5.85921237812676	5.63558284055998	5.79831639297862	5.66235539840396	5.83521586949296	5.81564233468047	5.85377558868686	5.79003575836154	5.79019721110894	5.70447266194557	5.76608106015832	5.92179849019613	5.83921958903098	5.70072135197747	5.83256393148613	5.73459762832328	5.87781724471653	5.7997937994061	5.95518874816036	5.79556233181287	5.78648236406649	5.83673559095244	5.89537700295654	5.68774841825001	5.8726504012089	5.94000780963055	5.78471818713313	5.86765438317971	5.85153942469342	5.93264275454684	5.77671452620183	5.76671616212982	5.8359659566385	6.00542614724136	5.88221638197699	5.88681266290792	5.62584162077367	5.81368934439111	5.67479339682608	5.90736493164042	5.80466596163215
6.11726118593507	6.13636693757396	5.92530378536065	5.96959624023826	6.03352686140727	6.04489645499145	5.95958224686201	6.14713915874553	5.99353000362741	6.09446821441013	6.18453030935372	6.08054401301766	6.10600849209523	5.88623476352458	6.17022471460087	6.18228683632862	6.17864698191131	5.99631498343225	6.0113322091624	5.99854456911016	5.98478138243232	5.99934743008401	6.03153148325303	5.90254965287445	6.12489762997274	6.08220814276798	6.01414313224942	6.06520073820995	6.16725690063415	6.06588309999189	5.98199308409724	5.98465246881395	5.94606984617732	6.1460647192388	6.04781202502958	6.01292550832201	6.1295906018477	6.16132121704926	6.19007731904675	6.21045348004028	5.99725479197787	6.02478225724879	6.02595833119438	6.04784161117176	6.14511743498543	6.07987785432327	5.98412847206041	6.10811225978378	6.01038070683352	6.06605795764867
6.32418674062237	6.25645515627801	6.37592946268327	6.24658998116395	6.19181701371625	6.23412082723216	6.32849679237581	6.17833542920733	6.2880461837523	6.26446961628877	6.27061902939219	6.37970194053025	6.17635084951005	6.26109180143219	6.20284175450491	6.32177342793327	6.16583677984134	6.27086840670123	6.2495860015805	6.24609609518751	6.18087159769935	6.17199681249855	6.17725693853352	6.40020952291433	6.20950568113722	6.24794853539114	6.28038550056706	6.32089243863115	6.28309617158799	6.25875190019429	6.28837097656064	6.34959401787875	6.32683909004958	6.28846701199256	6.26575546909804	6.29719557736722	6.39352140702969	6.21025882680287	6.24306030584693	6.15303545628868	6.23226947574688	6.21701837525717	6.25534693371301	6.18426125180678	6.22396989866242	6.2529800113257	6.24814601759129	6.27459221248826	6.24825804736495	6.22282120450339
6.38071506289647	6.53267734473015	6.48437598605501	6.4636635298623	6.47411431552182	6.4430215544484	6.46521551851347	6.44157308210477	6.54520629439805	6.48156851370085	6.52524129957387	6.41723999101758	6.51843072992278	6.42058828774047	6.49644829956947	6.54479131506363	6.46094816608924	6.48820253632361	6.53153830034514	6.48729975388785	6.53981326713965	6.55702246748162	6.58498205811824	6.46471665749736	6.47201866841987	6.44353021139029	6.51869319497209	6.47231157113228	6.42616492694633	6.52582055336764	6.46045052251541	6.46159087852426	6.41945232352277	6.46933000571678	6.54744170824962	6.57960283239215	6.45468312336575	6.39647106280708	6.55524046683875	6.40035591593259	6.5087138443182	6.5223412902898	6.53047518469624	6.40872835302345	6.44273692674849	6.5373026175553	6.5328417508967	6.61700371350085	6.47352331709781	6.61160893986337
6.76564549185258	6.67354941054386	6.7678049147093	6.74344586520237	6.69802146668304	6.67342598955588	6.70599241637238	6.78599919837955	6.72541856413201	6.79365593860226	6.79607474168693	6.78240150104563	6.80761078596947	6.71731463667253	6.74730972196159	6.83982453735255	6.78527305383745	6.7305481388023	6.75186392838018	6.82609074328141	6.72410184380194	6.86039914439619	6.79412623664765	6.8064639109395	6.77037394024459	6.7706382572564	6.82873716214478	6.80922392724934	6.70976528683582	6.76843464711595	6.79257943373316	6.73530879332076	6.82841995500579	6.74493991075728	6.72595985767812	6.75992805738967	6.66672677961515	6.76771407183613	6.75388604820338	6.78709283692693	6.78319987778227	6.82060974190797	6.75943827212014	6.74417384908885	6.66959429972522	6.79074953047172	6.6459017895409	6.76857193424463	6.76355277771951	6.78444010020506
7.04017921576969	7.02894206336754	7.06015387481532	6.96783120751044	7.01941548461484	7.00550996048203	7.04722000275609	6.99582512208062	7.02231721892269	7.02218379557651	7.05689961115391	6.98891142407432	7.04224922149765	6.99618129426297	7.03565234182621	7.01940697465627	7.03293310567926	6.97205142195583	6.89343889869977	6.91326607702805	7.04717550627013	7.01938715970896	6.98711797074553	7.02388066887606	7.04619685146497	6.98533866384021	6.8941438917515	7.01008376863358	6.93986591885121	6.97522736231065	7.03796398509424	6.92730625107807	7.01667914551686	6.97449085705925	7.07962861147012	6.99472107418345	6.9854047099143	6.95224737433974	7.01848743962418	7.01916686940199	6.93860247949849	7.02611720866469	6.99590483602545	7.01895299514587	6.96260298712422	7.02802786353033	7.08019114058977	7.07530955710609	6.93873351281683	7.00043146858867
7.25578728025845	7.17716821268674	7.25387667925312	7.27977888498929	7.21416367653135	7.21184658311491	7.15973099035756	7.28409111158775	7.26402191277193	7.20837186766097	7.25621449607651	7.30463320325118	7.23928570319175	7.25703512385693	7.18903418769567	7.14622206618131	7.21892747903223	7.26557088686564	7.28665652957406	7.27810277069034	7.23574285204184	7.27791664521055	7.26722466665468	7.13123610035785	7.26017067257973	7.212204692709	7.21909597270776	7.14479562619932	7.14055367401544	7.12824294969434	7.14523877436239	7.16165169686988	7.21295290746091	7.27017839440609	7.25365681673367	7.26974546699983	7.16168749642187	7.21380100029109	7.2007568559724	7.24375579163933	7.17567713236754	7.26488319066591	7.21088256471922	7.27718950814489	7.24440349811351	7.25319559518511	7.26833199099748	7.30314829798733	7.22626317278774	7.32165190022395
7.42757329992735	7.5366649134066	7.4553173157478	7.31660297713614	7.53236244145767	7.45935556790175	7.28545043532887	7.43383163231381	7.41971479114332	7.39514753188348	7.40082759399463	7.50198154382101	7.44759775252179	7.45333538597804	7.36326500744551	7.40722980576365	7.46579959224953	7.46210093523797	7.37271201029852	7.52997326971506	7.31051057802575	7.41629802015852	7.51688493013254	7.43946790988143	7.24823458500075	7.35516842379352	7.4589391484153	7.2491533851375	7.40075132715963	7.42042280845564	7.41679771481956	7.43062378817078	7.49047564268284	7.48374201826313	7.42011311802049	7.46308018915075	7.25503490504951	7.42834448804196	7.4264741867595	7.4061321817201	7.48527367328461	7.48469698496487	7.46892930486341	7.49653828760322	7.40480588570501	7.38613188788361	7.46428693103574	7.48376616726287	7.45437742457862	7.42552015943587
7.65412000128507	7.41276286491415	7.58266999643417	7.59166864948031	7.65277803855896	7.64531096519388	7.70327813086154	7.68403239627432	7.66491906184151	7.4253884751953	7.67141855994751	7.57004831167247	7.58716264824691	7.66344060860277	7.51366385127222	7.52587122214206	7.70284351462776	7.69344340430646	7.69501104532562	7.64388339484937	7.58920793015556	7.58876017463196	7.64054571456785	7.56375695590831	7.70401178143898	7.64942937042216	7.62661510495822	7.69822371544662	7.72187022017989	7.63611816608324	7.59733720521842	7.68428522157593	7.489441449389	7.48791114528123	7.5079455476705	7.55590657748964	7.56288998895839	7.38507554595235	7.67866707291988	7.60005453054511	7.60340966368483	7.64801796108585	7.56206733003391	7.66298990606862	7.57649493079179	7.66446848320495	7.58378185804671	7.67892193394982	7.66532556178949	7.65659817994321
7.74561034542819	7.75557137661058	7.79482073327905	7.52976483263491	7.83446727867326	7.6854158488495	7.49404173323435	7.75319728100519	7.82242497757914	7.81359243168028	7.61089097802937	7.8590577220968	7.56816843312889	7.81068849437446	7.71273170909491	7.59244699185247	7.74999280377709	7.8345557238342	7.5445931872184	7.65206220178404	7.71280752293267	7.4856575360795	7.59735633878491	7.83123734520688	7.69623559295906	7.63154233226298	7.73179641692805	7.68005633516163	7.76191399971023	7.62829703385595	7.63222016526483	7.71795561611258	7.78731109576371	7.76769335836456	7.73281952834463	7.75870718950064	7.70846425169859	7.71674541611904	7.49953247899116	7.77039641794323	7.73587655197463	7.82741793875899	7.67381471546687	7.79281968795876	7.87281426169702	7.53642320307568	7.65685191305826	7.67363375907792	7.60001481978151	7.65200670837246
7.91255388143781	7.94324684523689	7.88417430130795	7.8684252314475	7.83156116078419	7.60191294520338	7.66113422953768	7.622027067435	7.82177565492901	7.90500914893534	7.91036523932055	7.81082681721689	7.89993145923055	7.77531785679352	7.83395418192554	7.7532166944302	7.75689668216934	7.96123589845544	7.94462394976524	7.87346520092296	7.91498582305031	7.89705355386944	7.81554415398399	7.65561595772465	7.84310758696745	7.7836983336715	7.84785162014679	7.72484694866508	7.97671856269088	7.56690617163641	7.73256287775007	7.76983393113851	7.87196504258832	7.81057112779031	7.78790195313848	7.72144833200091	7.90389705002805	7.99132350044424	7.91417444301719	7.66817856855528	7.77658062980258	7.94191993978151	7.87769011075918	7.523376108919	7.86487401012544	7.88524781626782	7.95662105268426	7.94572376883115	7.9095087322748	7.94218721437137
7.97501804672639	8.05654730283783	7.99827515565543	7.94210407317039	7.72264335867169	7.8824227915766	7.91294964735071	7.86985475803125	7.92197815363672	8.05695991619001	7.64055554648457	7.91228583108481	7.99369794188422	7.83364991763549	7.86594696920863	8.05095149730646	7.99958991963175	8.01429405893959	7.8796274996576	8.03992878186656	7.89725309756435	8.00833505885113	7.92151662171422	7.97939073361164	7.87495936306036	7.81523209287857	8.00413103440959	7.81068027193992	7.91081911894525	7.87483206840766	7.85740278352178	7.97999134010567	7.58661571437826	7.78329489026329	8.03332955434724	7.70213118578778	7.88922793519055	7.9053426368458	7.96310413925188	7.9144933333506	7.86519288579269	7.93766794382778	7.83361222396627	7.91619567851409	7.64494599082245	7.72927634852541	7.99894448207574	7.69161398948974	8.02791377732832	7.96279184797641
8.09771986090462	8.02360068668301	7.76340652611258	7.81075943009187	7.97677187037735	7.94674433847423	7.85743415696433	7.84733421111878	7.86833661840523	7.82826271512976	7.88991655588351	7.86105896437422	7.67377583575125	7.92675957002168	7.81323803029091	8.02037658856858	8.0415308280238	7.74634242794177	7.97621510722223	7.83358566615744	7.75760263250024	7.67878231512135	7.96475675810274	7.67809656787356	8.06192701123784	7.71880502664358	8.08341968700628	7.9527792830248	7.7511320054337	8.0584030022078	7.59511760423644	8.09290427321913	7.91869463678489	7.98461087369319	7.93480618909698	8.04871271297671	7.67357375186828	7.65340382440877	7.80651191772747	8.0631332326815	8.00343739802382	7.74254900900384	7.90511527777504	7.84486707925125	8.1101950959723	7.77490863549897	7.98319150375102	7.6102603638555	7.58752678514082	8.05952307258794
7.9506056353352	8.09329399291994	8.01195170319896	7.99662398004621	7.81107959759185	8.15036945067494	7.93853777618065	7.82138740102546	8.09293320698735	8.05283616452293	7.73436461671392	7.78477838689247	7.92993695103091	8.00881281607142	8.03703663785788	7.6500050572228	7.80146671728128	8.05461027385897	7.96422737743286	7.80348361255916	7.80747349286457	7.91876750531311	7.8320157848824	7.78361261025563	7.76698917898057	7.79078544682255	8.06512638405	8.07395131502972	7.68209822204554	7.85652945523348	7.95816216590167	7.88315301223185	8.06532420979704	8.02930993706748	7.51345813720245	8.10219753069913	7.85906076936363	7.80771611658303	7.9823623756655	7.76163706148755	7.84359528683035	7.95925110456545	7.87004849679525	8.01788241320622	7.86861833546003	7.85332840576489	7.87940098713398	7.79960816614838	8.12871779662752	8.03287568748381
7.95961861783585	7.82831582564608	7.78138668760227	8.0249067588098	7.79104092286371	7.64990148401408	8.05931760451763	7.80841386280069	7.74040499211951	7.92060161208418	7.65393916142778	7.66432194666831	7.85212542615826	7.60253598399374	7.84454855105159	8.0016623259858	7.90652633172008	7.93133800560811	7.96034226686272	7.97567631143054	7.6826720863799	7.76842124269184	7.65654068490264	7.94175257975362	7.91117372600316	8.06945622655188	7.74295748863093	7.81278054115995	7.89128695015034	8.03854286323021	7.88406337888128	8.08717708322506	7.76597495975862	7.80436502305215	7.71840463348404	8.05172196505023	7.75636087739919	7.88037955192776	8.13407078870481	7.70838903467862	7.98397899708969	8.07174500728486	7.95624425132409	8.06264663367567	7.56454935530489	7.92941347071367	7.69375547135098	7.70820671301753	7.61561910708169	8.05054950661035
7.88762557245299	7.56036456274455	7.69477434355993	8.08577844812912	7.76021070567996	7.9953256153111	7.93548308796189	7.8735593994304	7.97104257801706	7.76731979835736	7.49858879270796	7.90788385709444	7.92808792294524	7.82803976919456	7.6571542931972	7.61279925848094	7.71925764841291	8.10726049682675	7.68594337075245	7.95928717984661	7.89631932017872	8.06671986823313	8.14984839261116	7.75270374236508	7.99084955849097	7.8652997264927	8.09398232162214	7.57191079134016	7.96352846152367	8.04626483631196	8.06897026016912	8.02930338274186	7.90363482441767	7.60490440847192	7.71391212255284	7.83325715055049	7.8069746550966	7.65364007433902	7.64118181049372	7.94971845996564	7.96080778674184	7.67921870316867	7.6977219333018	7.65457771456233	8.05700196689473	7.98285569611674	7.93283538471632	8.02965146263226	7.82533464327663	7.91960847576354
7.98011353134479	7.42149201574715	7.7640131098042	7.51819902186287	7.79200707577004	7.54926452444094	7.90288574435509	7.92832832746944	7.87481208041859	7.85509556470011	7.86323904171989	7.55193228436772	7.66907802392049	7.47473192064709	7.55712494873313	7.70374819219457	7.70336847151836	7.83075879185814	7.42581200310585	7.7633137214305	7.80135035961302	7.7280758758177	7.8887609940294	7.52665884728814	7.6820372481106	7.84447966871051	7.96053104746203	7.22600394038732	7.87924753033268	7.46105097625053	7.73755066405982	7.7971496365681	7.68298935084202	8.045262181069	7.90956233317161	7.7801482606604	7.8563290192953	7.79763705889314	7.57855624534231	7.98785406893675	7.86841064970112	7.66072125388885	7.62981831839709	8.05308710821993	7.78104341264715	7.8678138316275	7.81361580692422	7.86136057550766	7.67335620767948	7.79906909936407
7.89990824854174	7.69298266709363	7.46339377454298	7.68856285537649	7.58330716675371	7.48158148875824	7.76844562918518	7.51111437387028	7.85347442828275	7.12094492938839	7.74762958609914	7.27014559411113	7.49680672483243	7.40781139410354	7.93429752131025	7.50146003455231	7.72833515097919	7.83362429944154	7.72574016755881	7.70272558450338	7.8836123941557	7.76806360709695	7.84984775578701	7.84817412890334	7.80770576714925	7.43470025469676	7.68894696200558	7.47091247211288	7.78019973290166	7.70021286701624	7.59829155275731	7.37596103175641	7.31605848730989	7.51051560634088	7.87377667147346	7.40342744720339	7.74405043801166	7.41712256146682	7.55438160925689	7.9235328138034	7.36044668431279	7.65368794648584	7.62683183891961	7.79979008685188	7.48202062206381	7.55114172018477	7.80331660571405	7.62797092462247	7.53808749764684	7.27203235128939
7.74321937219182	7.27867311828852	7.60794467555518	7.71150692032955	7.76489123791447	7.85950759646172	7.16793365704332	7.88816265526502	7.45222928070293	7.62753766717711	7.81651176051531	7.2201947111953	7.83640058386741	7.87553735947268	7.09230003623224	7.30265904535095	7.1989795571697	7.23376999030693	7.7269639323459	6.94153469196001	7.69096815147651	7.87527042512241	7.52396664847391	7.34325548917233	7.6960952563355	7.55462463401088	7.54371889372153	7.76678043307862	7.42365914382056	7.46234011398223	7.60745673582749	7.15431761481612	7.43972608721283	7.31220941865461	7.64182787880833	7.06268605546897	7.15303112622483	7.80965499816794	7.50354959829124	7.48327155516961	7.3942191041823	7.71006063426788	7.20708367690486	7.18919755401658	7.49748230269831	7.61328030297491	7.54391039492042	7.60430025000012	7.08954446433997	7.45595857346744
7.15545586211831	7.55695301794184	7.65903537336407	7.55651009020088	7.55444337378079	7.05884702727622	7.51649622880035	7.58499918135355	7.34079428544373	7.15174621162383	6.99316376415001	6.99771453349591	7.63951205615469	6.78526009449065	7.26928104590633	7.07060509319339	7.3766049153126	7.68871332335288	7.12580525481084	7.48274649564809	7.59802668411079	7.6105854664353	7.30229813251404	7.74217044732176	7.12601331720411	7.00612485722911	7.73678900734796	7.39113944934831	7.08047713294205	7.13261126839888	7.05197897638784	7.14300320280421	7.53571796507886	7.43734610469264	7.48314871773294	7.02483133273714	6.89552107072543	7.41278060488852	7.41043029094632	7.55462404153041	7.38387300178012	7.0746913521834	7.62474140496567	7.40603677530741	7.21729931563658	7.00981758675371	7.5317173686846	6.95898149786681	7.21045436634824	7.20468850775399
7.1299471975865	6.9825709172633	7.21544394417317	6.70206352126443	7.1666111625804	6.8079144817695	7.17131090872835	7.43401069617401	7.44964774098957	7.21606943149265	7.24899699031096	7.59173576806722	7.65222207568154	7.46873233229915	6.83129960254369	7.39293313466371	7.50052731776303	7.21873189706655	6.88484835084199	7.53621132230068	7.23069502289172	7.11002798717696	7.19815403172122	7.14461199023155	6.95494391766957	7.37860368781164	6.80088760442356	7.10337167050969	7.39153621716735	7.2210529076416	6.94955343005876	6.8678691452809	6.81780296220039	7.66031197484391	7.59447768413304	7.34249271690472	6.9620025827623	7.57529873813712	7.18261236034888	6.50586617456596	7.16191531063603	7.06174209986523	6.8706341467783	6.8421534793224	7.39582593478224	7.60637530506313	7.42677285866952	7.52933547415402	7.39762543730411	7.44342277392534
6.98362816073424	7.38199983996873	7.51063266550293	7.11749157994216	7.27305996462302	7.06738913591456	7.09321260967025	7.17217781110985	6.75108259330273	6.93147997157969	6.38455353471793	7.26961737260967	6.55315233116145	6.93878738123865	6.67671384678127	6.65433127181299	6.69749511915449	6.5323145113484	7.20855249135966	6.8097946999469	7.0753658076336	7.17640894578651	7.03650694415013	7.32503062089216	6.66055746466415	7.12559382585181	6.98307371801812	6.46126405727941	6.93707900453828	7.13389765466851	7.19949180039318	6.91335735112679	7.14171698087783	7.07332706210779	7.24364227961457	7.01843228941873	7.26512680670277	7.08155868442701	7.3621644389782	7.14539221446213	7.0343851426122	6.89411578125213	6.77624689438619	7.10297872798608	7.25124761069188	6.35306857923284	6.53829952690924	7.23550282795054	7.27129625980348	7.06076251693516
6.71133237232621	7.00545027672413	6.60513418584528	6.86251065997347	5.87384649450247	7.06531020844885	6.3858539908921	7.30754592935859	6.86626031234399	6.78641329230236	6.90005645763794	7.20785007368264	6.91109747804878	7.04938899064976	6.71056939678156	6.85224476475628	7.11929625957983	6.70139660161633	7.19169123389301	7.15569593134607	6.75243806503622	6.72456090680663	7.03665178723365	6.2250263783546	6.41640793785216	6.93248221360528	6.8715544527482	6.97386383810999	6.85811884572531	7.18271936804291	6.72576782776138	6.95908696234648	6.92613176162573	7.03647410567951	7.15625414502128	7.02169835816143	7.2755520950157	6.45451589274505	6.98922913301034	6.23585436011448	5.92798843814379	7.24802428498815	7.18024889637424	6.38600457278649	6.49372143097228	6.62164596580783	7.16103088562554	7.24643474273134	6.80546743791119	6.75092919181113
6.1683921787804	6.31993657334388	5.99196993388047	6.84634230062883	6.83118846471282	6.56976611966516	5.89043400943932	7.21893554388192	6.54531543425171	7.13956819117613	6.56184867458322	6.83118692819918	6.6383646096187	7.05054709249207	5.76882751764757	6.36638378390366	6.49985477238457	6.19233077724815	6.9540610044594	6.35586743626413	7.17208468392106	6.93477697167608	6.37266803663392	5.93070728204078	6.34261230854164	7.0155741840154	6.30370547705046	6.69730979546258	6.21898931281765	6.89545989979426	6.54904954146976	6.12123816239065	6.91482948101593	6.92980422677691	6.9088482504662	7.04985401128164	6.83562023238007	6.22231911805811	6.88722541536181	6.49379959838052	5.9973940797091	6.1908578250864	6.67796871841431	6.84409876959917	6.85905908744345	6.72643833283807	5.84219467938548	5.76678609352409	6.55526740444769	6.85677703500414
6.48270470148744	5.94103645228901	5.95444561800799	6.26637303321508	6.40232252525145	6.72769411637046	6.54485873020075	6.49873957658937	6.48914439982372	5.97222163617976	6.15101492606695	6.34418661909139	6.20965359400905	6.33862382714103	6.0038288965468	6.54581686052135	6.44320155993737	6.45676827996424	5.95392759376369	6.10390795009475	6.18538089597645	6.39959153285799	5.48559458832303	5.84774786776619	6.53942028672111	6.66937819496035	6.1549266675666	6.43252397796493	6.68480480020749	6.75657309219873	6.46465649098137	6.13360932390405	6.35943440311681	6.56047657522072	6.42556943744345	5.37848841097762	6.50270705405963	6.81319757146287	6.54016577829976	6.32107872814192	6.282662733122	5.29175659941642	6.40364680624265	6.56347244115044	6.3192558553411	6.83330274250843	5.61527201458549	6.43553456809473	5.50593450059118	5.16869327674474
6.34435765280038	6.72802470951551	5.93973684880037	5.28436551444657	6.51147851568519	6.1631276492045	6.38769787227009	5.29806156096648	4.6636881572884	5.89523447939476	5.95504720947818	5.33443483634157	6.03210102504732	6.01312409337682	5.45312004158209	6.38713692555754	6.18801666778598	6.35450304574625	5.07863826140706	6.10443877970235	6.72241473338418	6.3962639906208	5.76614310777062	6.10116284746235	5.44547937315035	6.00832776251439	6.65458860373637	6.78562565265776	6.45737145521417	5.62989483627428	4.64430841559754	6.24066505224474	5.69158990095853	6.6277940866212	6.00117511054199	5.5289960406059	6.58373534961306	5.57201525935607	6.66348218787276	5.83287515146348	6.08009849232408	6.17669634726037	5.14821543538967	5.53421464498246	6.09427649072027	6.34144581524832	5.51163650576076	5.23605248928935	6.53691999729731	5.72540136057859
6.19947185552643	4.5185045341127	3.41557360355453	6.60381178306667	5.23994588565803	6.34102693373133	6.13341233732582	4.8311927993605	5.93674707628438	6.3621856731769	6.18785979600846	5.82884463154082	6.19805703607367	3.69331109363976	6.15930416675415	5.80421145240932	5.1722085309175	6.22083884791309	6.06217654460611	5.9146589378442	5.8721666910846	5.22351038994526	3.24054601211944	5.366293407252	4.74425538316429	6.49426643095518	5.79415698299179	6.19621356302427	6.45298813002646	6.0755761458141	5.89440927340529	4.5445517322182	6.35259147707622	6.13352473603245	4.94860305762912	5.58195427681393	5.75869365787531	4.26741381995603	6.39310415311783	5.92149343740045	5.02661268662866	6.34751808396475	4.33730385210477	5.4130823614865	5.24505008081401	0.924925384963094	5.84482494431203	4.08309091144085	6.2522409564929	5.97535476909388
1.07562998512325	5.87663360436746	5.67388432160716	0.0414911126619304	1.31934794228434	4.77221539692024	0.0417945522122608	4.90063227597734	4.57394791637474	4.71267898957829	4.44359057080838	5.77792297267758	4.91531450111426	5.78884435983126	3.35976815338775	4.67412733190524	5.25237084854839	2.91548903845102	5.92922270947414	5.82739032181214	4.96720209831192	5.85327228614724	0.0420262820850447	2.07227157096497	3.39611950299536	5.75524862844247	2.59763510021537	5.60238297512787	5.73739478184888	3.76063964270632	1.53397799774641	4.89707142031184	5.90267595846956	5.57002801439132	4.34910010371107	1.776719214251	0.869118912904836	4.56486487789283	4.90709387890643	4.85606118958921	5.67959719693197	5.48808268622629	4.83303172014174	5.8292123092893	4.07042273048773	6.02959552677632	4.79287036745819	0.0420145823748208	5.99887322592744	1.51014700964874
0.993178016894806	5.18924615627739	3.92162427645348	0.0420688969697682	5.15349695803176	1.078740066747	1.43817103249699	3.81617219457577	4.82385596726583	0.0414120454456881	2.74907690269049	0.0410148584674973	3.51143465724182	5.530841027235	1.02500699101266	4.50121648528355	0.513494081964371	0.0408881438948472	5.17961208303418	1.50439498512716	5.03482380081186	0.0415400357533328	0.905691869051891	0.0416734931429802	1.817456709079	0.353802031907156	1.57869258354644	3.88109422003696	0.0415374802433102	4.95752257530044	0.528132145108209	4.86624442395663	1.75782624624483	5.02448395537569	3.38403673708054	2.72088777373516	0.0409651768962838	0.041469071953737	5.69630908837163	0.0419191901671636	1.32051913860612	0.0419160415515275	0.0413673513348774	5.28900980340196	1.593647676555	3.34096796927707	4.90728432528643	0.39640016227519	4.63560898434939	2.50532957909328
0.041762581335157	0.040886539739693	0.0412729848648342	0.0412871506778058	0.0411718668547792	1.3671810160943	3.47715371149062	0.0418198477145262	0.0415488635574588	0.0409951528894295	2.27570575026229	0.0411128712024754	0.34005207766202	2.50304023307359	1.00706165302731	0.341010226225552	0.817898762374572	1.2334403983969	5.27712401895555	2.4995569391402	0.0425999179373649	0.0422091103704945	0.249540565648243	0.0415783850753844	0.0413704714641626	4.87672029747949	2.80244983590503	0.871820292489622	2.22112586423867	0.282992473246481	2.20447031607225	3.01791018587401	0.0417843537117999	0.040665460971072	0.163114846735843	4.75546439792369	0.0427169303898307	2.02601477378448	0.0410862933861431	1.12928268575779	0.0407912764449153	4.4334643036309	4.57131490543031	3.58239635363373	0.0411636122257616	2.60179405877651	2.00976719531088	0.0417277415862654	5.45379008957024	0.0421631620505078
1.07105527810812	0.0407867645656018	0.0408460410102277	0.0408148781821082	3.87989097305483	0.0416738223213403	0.0412710892774005	0.0411740089687186	0.0423734534147025	0.0426128823416174	0.0420854173200341	1.4437278466319	0.0420311023317957	0.0413390681527409	1.44585727508704	0.0414993365629365	0.0417592845580823	0.0421396477382148	0.206296802422863	0.04144755692056	0.0421581153165107	0.041484594930014	0.040646348761042	0.0413382636983815	0.041935412016413	1.20583420544955	0.041565128154986	0.0418742232777787	0.0422444250408391	0.0421128683709296	0.041803042750674	0.0416456722115644	0.0415160273551459	2.48778699350972	0.0427714036126781	1.78620884634195	0.0413193401112993	0.0408904226505387	2.03002553646161	0.041046695310683	3.37185262046137	0.0415863489272805	0.0407124600414084	0.0411864909458288	1.0561888038985	0.0421334811468848	0.0407163270311095	0.665990938715254	0.0408550953877585	0.0413350320832188
0.0414440561767372	0.0416949232988184	0.0409197652269198	0.0415822463723178	0.0422552513158719	0.0407506947252797	0.0411967129664448	0.0414654175036313	0.0419149034020803	0.628041671453564	0.0415211295932167	0.0420844391947775	0.0420991808018453	0.0415226842571485	0.452497107767327	0.041842233377248	0.0417994211023918	0.0422543857910246	0.153612261053257	0.0417529241743308	0.0412314988498481	0.0410877877829322	0.0413073102103141	0.0417726448526286	0.0405959819144947	0.0419691126282206	0.0405453796533551	0.0418645603016927	0.0429440235355599	0.0421234105373935	0.0415894255952431	0.0417749118504702	0.0419654482101508	0.040894765481247	0.0411849165897311	0.0405589151778964	0.0419260970347988	0.0416980219624676	0.0408026911896693	0.0414128469141501	0.0412644297397791	0.042222599582617	0.0419694754387096	0.0419738485918413	0.0420300531513117	0.0414638318873708	0.0412936061950978	0.0410903719042367	0.0422697679124209	0.0418505811936745
0.0417786495165829	0.0415359389300874	0.0425183168972785	0.0414962249318026	0.0417130557798803	0.0417129366203468	0.0418609093324272	0.0419942220524424	0.0424334035254229	0.0415558104498198	0.0419876701740434	0.0417783387029605	0.0423982096336437	0.0412125864911804	0.0418870602967375	0.041770776212065	0.0418281087651674	0.0418134290327176	0.0420662226847642	0.04197781625947	0.0419889414386542	0.0415560927799752	0.0422745076501783	0.0430957214881179	0.0427691704284919	0.0418792555579936	0.0417750030824949	0.0425711336784684	0.0409582952045509	0.0415697944587122	0.0417972057519118	0.0411812581438058	0.041013279733628	0.042352319002557	0.041351953639205	0.0413260060016451	0.041923645204142	0.0422186755696454	0.0422115725900221	0.0418225620700079	0.0420178867520956	0.0423004547865589	0.0423345395460013	0.0412733665091737	0.0424874460173469	0.0410417036799438	0.0426641528670765	0.0408461234225715	0.0407431350156157	0.0418575735719787
0.0417919644174364	0.0411865529879786	0.0425540151532967	0.0416725394395819	0.042901742215769	0.0418274412633309	0.0420004604347346	0.0411401107080914	0.0425522847723732	0.0420826520576091	0.042988340655025	0.0417319583579374	0.041522533462969	0.0417860516511164	0.0421162390170793	0.0422649040083752	0.0420449613918628	0.0414463144396082	0.0420773821169819	0.0428271612764553	0.042481063202972	0.0418813853894451	0.0431090662292634	0.0425389865385279	0.041565437779673	0.0424728348446644	0.0419089972562408	0.0409560537686025	0.0418771893021184	0.0416021049008131	0.04243237207804	0.0421320556602634	0.041261732790247	0.0408874969058194	0.0416909266993309	0.0431397019060589	0.0417988467915756	0.0419650623776935	0.0418661427448806	0.0414169579750039	0.0420739472083086	0.0417887222451609	0.042223578428596	0.0426670361422258	0.0422778757759275	0.0423101928364201	0.0419130917293388	0.0426743432034464	0.0406520809683923	0.0413808143428494
0.0423191119674878	0.0422604357917312	0.0421240556892435	0.041986344562138	0.0418607948287281	0.041778409796695	0.0421330043870892	0.0421825858183278	0.0421023949537563	0.0424729165852337	0.0425516159869438	0.0433082067830103	0.0423319626817565	0.0417286230154178	0.0418951183312579	0.0427961561609639	0.0422325529778352	0.0414354157391794	0.0419780635650868	0.0414664261254236	0.0423828777409058	0.0418729468919554	0.0425993504665446	0.0419607939764195	0.04203642591901	0.0425685137447566	0.0420693183428841	0.0414417439433752	0.0426870495183248	0.0424999480375205	0.0413630568180414	0.0420592402052014	0.0416745819635545	0.0415304660256893	0.043475170670946	0.0421722191390803	0.0423600699357303	0.0412085071576507	0.0427820396500333	0.0420381720360519	0.0421947134872764	0.0419300167475972	0.0430522268937691	0.0422754580248261	0.04378294355184	0.0427337570288622	0.0430329529432111	0.0415688692568401	0.0415500486224858	0.0431663985925141
0.042919056274525	0.0415083365135146	0.0416757494654308	0.0424041037793952	0.0417595875153398	0.0420358563329102	0.0427619040450586	0.0430775870856042	0.0418097296973183	0.0430317080308484	0.0418387550506911	0.0424579951624646	0.0425977685931748	0.042774847665223	0.0421816655544177	0.0437078458251354	0.0438908991600557	0.043494721591451	0.0430306544246609	0.0428652388147262	0.0432462012214876	0.0432541192558662	0.0420447770544826	0.0431233150092149	0.0417497119773409	0.0422428738943617	0.0420231756748395	0.0429124749688771	0.0425734526614261	0.043036546941693	0.0427219575446811	0.043445687660307	0.0432886930105845	0.0420173939013707	0.0432862419752129	0.0427172283590175	0.0422263894118977	0.041601343669732	0.0416601429622049	0.0424256167266708	0.0428783806013154	0.042627849761814	0.0431532275172733	0.0425415483176938	0.0423810726183413	0.0432596202400673	0.0415222982144295	0.0433466675556062	0.0435255936281053	0.0427588439431058
0.0428294511588689	0.0421200716111218	0.0435229851079181	0.0430673239296054	0.0437728135285487	0.0428268466130912	0.0421935379314349	0.0433137016381567	0.0427389703055289	0.0426193001653134	0.0425194756458869	0.0420550731567135	0.0423049423858997	0.0420906877145446	0.0425935775353188	0.0417074851755413	0.042198127479978	0.0428548368338925	0.0427972880486852	0.0419571812991201	0.043102669960492	0.0438106704094505	0.0430348019695997	0.0430899712363209	0.0422998358262114	0.0430078651314849	0.0419748581597191	0.0422510336761184	0.0431844545091377	0.0434390686357937	0.0426298223976031	0.0444385557543682	0.0429608810908778	0.0430978596565992	0.0427007748231423	0.0424758069243607	0.0425293932501001	0.042035279743036	0.0432548101994807	0.0428606414276648	0.0438277858521967	0.0430352048765843	0.043226680751257	0.0415797314746153	0.0441442477428188	0.0429510316588539	0.0423956469139176	0.0426184787768425	0.0431507919243581	0.044096100318583
0.0423220821488653	0.0437690766027581	0.0433549885582108	0.0436989267084843	0.0434349673115831	0.0440408960756133	0.0428559004660225	0.0425572263384918	0.0440916494356301	0.0422188159085856	0.0437127584600279	0.0435413915708712	0.0441251210424714	0.0428349112331592	0.0421521006747816	0.0428001909982547	0.0439560547465008	0.0433837886434463	0.0430309340775384	0.0421058310245324	0.0429861870978785	0.0429139428521403	0.0432541196349971	0.0434665458777354	0.0424375702747182	0.0435989852938742	0.0441771145163412	0.044262043326914	0.0420955761805283	0.043335801224398	0.0430494447837986	0.044207511049045	0.043328590469442	0.0415872117954091	0.0415374169519469	0.0434491247146836	0.0423444551099169	0.0438701074041306	0.0427519490692969	0.0428518338546087	0.0422740381937229	0.0433667663550689	0.0427400864981829	0.0419566814078861	0.0428277928018162	0.0420836877148528	0.0425279149685662	0.0426819614865656	0.0437120376277352	0.0426093391251313
0.0428937154389642	0.0421312743352458	0.0429276496801432	0.0423858992643484	0.0429372392032739	0.043362098878238	0.0434968518917144	0.0434991433218214	0.0445422824451904	0.0424786024844665	0.0434213227615806	0.0422338200574171	0.0450858753350186	0.0437114363362657	0.0418948090737724	0.0434617195608317	0.0420841105968754	0.0438505981780486	0.0444436577318453	0.0443944466081613	0.0428700730838172	0.0440641934971591	0.0432407482738553	0.0440087943765504	0.0432472321755295	0.04473684237138	0.044028525793063	0.0433766992778633	0.0426938965647984	0.0432097964025305	0.0439173380817372	0.0425187609430105	0.0439906652977715	0.044107199029895	0.043253539255122	0.0448411364610713	0.0451012827770642	0.0436436614473596	0.0431799731030271	0.0438542604320384	0.0440388171695349	0.0440239004330182	0.0446461027142574	0.0439688383607674	0.0436652707458167	0.0426694685449139	0.0443646994635524	0.0446504368717375	0.0438073324597482	0.0429236987924753
0.0424112465146263	0.0443929422541237	0.0432443040629908	0.044640091252802	0.0442289604337952	0.04296562977517	0.0449292330924748	0.042576663667371	0.0437677812963901	0.0433107429406196	0.0435172925537871	0.0425490814882661	0.0436806057532002	0.0434169975188642	0.0435824251901141	0.0442625536180137	0.0442507363588362	0.0436408455582317	0.0431449144602902	0.0430773754374452	0.0435651275597208	0.0426900666485594	0.0439960095634705	0.0436150085056825	0.0430135891524785	0.043968776098628	0.0441747096242931	0.0434195157698762	0.042595445948744	0.0436902508104793	0.04231899568666	0.0441769159557011	0.0433852036970097	0.0445090948071519	0.0434833765740449	0.0442660391334827	0.0438698653189032	0.0427928498473175	0.0446172531357243	0.0447954266728037	0.0449104661298452	0.0445684943324716	0.0446498051992293	0.0438052882318728	0.0428042227875888	0.0429567261001275	0.0437404528367378	0.0435819904410478	0.0441494749268449	0.0442011806180002
0.0442825011294107	0.0440463531931484	0.0438439893410895	0.0443731327311446	0.0444022380976914	0.0434040374964447	0.0442893246249397	0.0437774352991922	0.0436356625701714	0.043559361610755	0.0440814556430561	0.0427655349361938	0.0454294487818903	0.0448325071902552	0.0436670116326424	0.0441848975542503	0.0443661905117956	0.045223022010487	0.0439756011657078	0.0430339563341901	0.0435599387274393	0.0435281869295738	0.0438631136009592	0.043850338924256	0.0432871792446455	0.0430904323942671	0.0441895101108009	0.0443784230586158	0.0436049237687309	0.0438936112424349	0.0439150706937017	0.0436019133264154	0.0434765367180672	0.0439323517037516	0.0436075040782105	0.0433126560304747	0.0436171238596919	0.0448557268414745	0.0453003705624091	0.0449592998500463	0.0437933169080078	0.044839149925973	0.0440468774340565	0.0437375833595356	0.0440685960538934	0.0437066069562235	0.0431195473157494	0.0437181916741134	0.0448009779685504	0.0441991944193923
0.0443943158775663	0.0440378287992763	0.0433689337368154	0.0442886930296588	0.0456656880882876	0.0441676735055556	0.0436500010880756	0.0452711841016605	0.0446246409014373	0.0428376774256628	0.0448569325703726	0.0437139357729483	0.0452543122706802	0.0441710524502754	0.0437148750896684	0.0445623146485094	0.0431046723129239	0.0443493049359947	0.0442976275697105	0.0443857037657808	0.0453377236812271	0.0455495899780355	0.0453072726915326	0.0450828918731614	0.0438942221480365	0.0439813333424677	0.0451716396673654	0.0442504994463478	0.0444097344398563	0.0441557594859503	0.0453977179946373	0.0434512208725191	0.0432801516154878	0.0449504201607011	0.0440618024555735	0.0454531808280492	0.0450777135474309	0.0449312095639936	0.0436776421319708	0.0450685367204189	0.0445314065837105	0.044800482790621	0.0447149524218451	0.0455335020569878	0.0450853271735763	0.0453912839399942	0.0444569505759464	0.0437101811586034	0.0449772296205637	0.0441854735440245
0.0435497918981496	0.0453203357208006	0.04594710192653	0.0438691111357724	0.043891017521988	0.0448224112747784	0.0444768809769826	0.0438548334778202	0.0458988332330243	0.0442879857942951	0.045640942394428	0.0449520362942491	0.0443344549668599	0.0453996815013174	0.0460224177604598	0.0460015729192939	0.0433447008570852	0.0461471519932473	0.0438975586545439	0.0461169542015794	0.0459386670827364	0.044144448489677	0.0443166437440505	0.0442216907785294	0.0442044002749366	0.0448731158161617	0.0456699090843283	0.043782240262273	0.0449087648793938	0.0444621738999538	0.0443368301627855	0.0442821074606796	0.0454872157265502	0.0452498927445902	0.0452712577541524	0.0441735190234789	0.0448554706650374	0.0445310699494964	0.044364164206094	0.0435213132086073	0.0437658959185983	0.0445809281560695	0.0450603851375631	0.0435501944804931	0.0460872378080547	0.0445038368140582	0.0448633214497141	0.0448510791279605	0.0446590249028193	0.0435795525072725
0.0451886591122514	0.0453473571696643	0.0446231398198926	0.0446433474895266	0.0449374915426624	0.0451032173719903	0.0444066630720485	0.0435958973864736	0.0446554592224138	0.0443903348048291	0.0446448403589695	0.0437682687738701	0.0444837629824412	0.0447996672718945	0.0448723843546613	0.0441645299187582	0.0454457676483568	0.0452604582323109	0.0449472555874843	0.0460873297016126	0.0459618223570507	0.0461853941793573	0.0456593089758326	0.0443269027718604	0.0450002742704173	0.0438213551787885	0.04454344488785	0.043857366732818	0.0460095205720948	0.0446380383316905	0.0444713591694536	0.0459560372891587	0.0442007017954678	0.0440128072275438	0.0458752589769336	0.0454287141181076	0.0467143819833209	0.044747734246481	0.0434012861360014	0.0446222501923742	0.0455787264466197	0.0447157051943034	0.0455532699132933	0.0458589797429162	0.0451000368798949	0.0442183598601761	0.0448864278556115	0.045335516086527	0.0460506028094089	0.0461551103891033
0.0462491587936304	0.0450116979640938	0.0459372876776889	0.0460187302460103	0.0456389003523264	0.0447040837380194	0.0452173850147212	0.0461900710615395	0.0453432926474243	0.0447358295929574	0.045162730783547	0.0450235980402733	0.045894199828427	0.0451349741916384	0.045124393829551	0.0455219133526792	0.0446932474214257	0.0467912917054373	0.0440120131770025	0.0453191753096835	0.0451403468185941	0.0469594928491843	0.0464161212848676	0.0449151372576025	0.0457324821735094	0.0444751101476583	0.0462072657287956	0.0465112484300137	0.0445086180892391	0.0453603522585539	0.0442218444589004	0.0439761139211661	0.0441671690910431	0.0456079318976542	0.0465901402331685	0.0452816876725181	0.0444032895339209	0.0444297790853801	0.0458583404714136	0.0455920323851489	0.0454893121493558	0.046115081137345	0.0453282382774516	0.0462197061938126	0.0444468542474837	0.0449074469118437	0.0469828192557405	0.0446345446324687	0.0445727981231707	0.0448889940992592
0.0446970642865415	0.0450455410726484	0.0476480813398734	0.0448701795714666	0.0469820726114761	0.0453875128077997	0.0458855223264348	0.0468544372474765	0.0458730847516776	0.0461386783764389	0.0465074972722056	0.0466335149230772	0.0462854366680812	0.046581360329118	0.044891047107872	0.047077350486311	0.045488517578694	0.0455911038909284	0.0453960917470691	0.0454309201432542	0.0464987613374167	0.0466428387756076	0.0463593641095865	0.0447922768320783	0.0444322243912315	0.0460195775624274	0.0467874414213276	0.046634169715192	0.0461510097062958	0.0453215899496072	0.0455316620282025	0.0464875359021712	0.0468509182473134	0.0469109840085533	0.0463712825786899	0.0457321242059834	0.045506044417694	0.0472309837511903	0.0447934674018201	0.0468149554439085	0.0449338615203184	0.0450642320121356	0.0459820310489702	0.0442327528278728	0.0457896940141012	0.0470376754906894	0.04571655465685	0.045711049274922	0.0463093490615095	0.0476545054027005
0.0463826350902781	0.044747783729925	0.0453082587705878	0.0465079225943971	0.0475152129389706	0.0450461827822718	0.0454692372617163	0.0460868034980002	0.0451880729666188	0.0453498807941505	0.0463741174606908	0.0472443072262063	0.0458602901900133	0.0467696962572487	0.047040818066755	0.0447514216308533	0.0475273633390476	0.0456295188432399	0.0463794716398182	0.0471332889499543	0.0478760287827375	0.0468496914027624	0.0448924327302566	0.0463890932609162	0.0452426559322879	0.0479926718768973	0.0469536324909409	0.0465508967878472	0.0454647373396388	0.0467324625666243	0.0451301385952562	0.0469736666539705	0.0472174240644422	0.0447337437186146	0.0453392563017452	0.0462459450961234	0.0466783328324593	0.0466288283336072	0.0458063807297829	0.0456029121033653	0.0472008416035493	0.0463236901933265	0.0465181404274697	0.0473528806263589	0.0470288191948033	0.0477727212737912	0.0450337220005333	0.0458501513263059	0.0458992627779057	0.0472791985573655
0.0475494226997171	0.0467562638282844	0.0458736914137034	0.0472312254807625	0.0469707851561893	0.0472720128929353	0.0457393149079063	0.0479270655581264	0.0475103105292634	0.0478266870536888	0.0478023616720915	0.0463508873773561	0.0465970767732816	0.0469567811112673	0.0458097478677519	0.0471059160114824	0.0460271416541485	0.0469809871417395	0.0470508770883569	0.0474016585904741	0.0483973890430447	0.0466369701368079	0.0476397713905142	0.045147604026356	0.0466666952514491	0.0464492141143415	0.0469493259165348	0.0457059883554371	0.0468586605104974	0.0472610034093319	0.046688776258441	0.0468477354102886	0.0467484187933121	0.0472624196021455	0.0483251746873549	0.0472977898626854	0.0468635093052721	0.0470713218401802	0.0465598718768943	0.046750534675586	0.0457374488485372	0.0468071201623483	0.0466816266190955	0.0468672394462725	0.0469444640564904	0.0482658576621855	0.0462893968276405	0.0454402268594029	0.0459443048555061	0.048737491602574
0.0478480987163841	0.0463210227182115	0.0471462606062826	0.0468051998360996	0.0473829568722343	0.0465437842728783	0.0462292928166665	0.0465933513717708	0.0475554725102523	0.0464450483956001	0.0476222106976038	0.0472511432234097	0.0468712471323917	0.0473917744821199	0.0458647300390749	0.046667039934342	0.0480490391307968	0.0479868268120326	0.0459149764044823	0.0486544618168359	0.0465801658066295	0.0471114105789147	0.0471398532237514	0.0471546340647403	0.0472571467037576	0.0456871122866972	0.0479786805199985	0.0479758826102163	0.0471238830051843	0.0478637095263792	0.0458241616029176	0.0460436988409319	0.0469708312580547	0.0449592896939676	0.0465084747602347	0.0467007699507359	0.0456065524476258	0.0459412232537964	0.0462311339186762	0.0465661336134241	0.0474001831961977	0.0460843063848199	0.0465814553830851	0.0473900982724929	0.0470142777992278	0.0482243271761479	0.0472357313254964	0.0471185624329028	0.0473561293300461	0.0468593129024705
0.0462898378521052	0.0478235593100637	0.0468894698641514	0.0491036020284466	0.048404357286724	0.0456809348465741	0.0469077760606881	0.0479447576329371	0.0470453866464453	0.0480113147756135	0.0470935614729371	0.047723414469882	0.0466912834360992	0.0469899701802845	0.0454129455244534	0.0476270538703299	0.0484337714061991	0.04623709994247	0.0473941413002688	0.0470279249363881	0.0469097883525343	0.0482314256785172	0.0483305155507968	0.0480752811106268	0.046847564825842	0.0477660292196156	0.0475779344936532	0.0482207455157858	0.0475901883041122	0.048061539104756	0.046915843779538	0.045951814914877	0.0476522031441249	0.0468205521419312	0.0472120082046223	0.0469401506795069	0.046152392949619	0.0481427225951326	0.0479578570198148	0.0474684811312264	0.0478181681941399	0.0481537982341108	0.0489182125930761	0.0458916484303876	0.0468225834727204	0.0480784757731025	0.0476255963297735	0.046870771785222	0.0480540869059935	0.0476654452669684
0.0470707044087229	0.0473151777201526	0.04722597249943	0.0472561172063399	0.0473263549074766	0.0478256479875925	0.0481082271478205	0.0462494159314025	0.0473946990711473	0.0479412935859824	0.0481948979921802	0.0466659185498534	0.0466303225202961	0.0476527861536887	0.0487041542098946	0.0466064049645749	0.0475500014856279	0.0463548513901791	0.0481411315756135	0.048564862412571	0.0472084037425026	0.0464736235496769	0.0475938997091387	0.0472288346615928	0.0478467262231798	0.0490541961006855	0.0479426547767394	0.0485406946391058	0.0460863828079583	0.0464105021909536	0.0479841157901893	0.0479017790307235	0.0471169768199264	0.0477620793872802	0.0459466999573548	0.0476769682960844	0.0493358967758245	0.0483239381431849	0.046722232200319	0.0490070935437671	0.0476527180543687	0.0476254946434552	0.0470515065964806	0.0467742553977924	0.0476653073007199	0.0485422848442662	0.0473080906055873	0.0466276234337311	0.0488399148746181	0.0480205440425528
0.0477526138707355	0.0485420742485303	0.0494018526730043	0.0482678922510835	0.0496540219829782	0.0482785462145437	0.0468055436622692	0.0479191466590801	0.0485167868282265	0.0467809297705599	0.0473522843315096	0.048348616148436	0.0484927296733666	0.0468712083049617	0.0489104876352235	0.0485050458608956	0.0481741961605002	0.0490846001922049	0.0464509700669786	0.0479755934241713	0.0477094280781489	0.049841160913923	0.0484137842622846	0.0473759300075078	0.0497336444251091	0.0488993001286885	0.0501855922263825	0.0477567095324606	0.0487096509517904	0.0484625906729881	0.0473290529050018	0.0463771294876457	0.0474186575154705	0.0501223842827398	0.0474146348453652	0.0487602167393594	0.0495221328952371	0.0480780207948807	0.0473952865472824	0.0472157956254925	0.0477672781701598	0.0500433814784763	0.0486855157437851	0.0498303311052771	0.048497893583639	0.0489543545041352	0.0478953408413917	0.0469181358961454	0.0476586544198753	0.0475051456161664
0.0484042899094153	0.047745562963924	0.0491029208529083	0.0488719339435538	0.0488195337430119	0.0473602361996365	0.0482322850421332	0.0474657435770729	0.0497296338754141	0.0488522059574803	0.0486825123122575	0.0490519555297852	0.0494999451651914	0.0473828178443572	0.0489623883965638	0.0484302291916741	0.0492780493927047	0.0480318902795996	0.0482244729159994	0.0487209446043817	0.0481550917931002	0.0491630912214104	0.0477790321959752	0.048880356331747	0.0484887754905935	0.049475334349308	0.0500104587766418	0.0494393566603457	0.048570690086831	0.04798352627611	0.048542176856693	0.0481275507535428	0.0475815085371653	0.0485129934232768	0.0488768018061148	0.0493921423087644	0.0480539188549686	0.0486993818215518	0.0475749934208882	0.050369657910536	0.0482272093122978	0.0475543290363392	0.0491188133565383	0.0486829101195023	0.0495116574396677	0.0483947784580291	0.0489218559953885	0.0478566198245902	0.0492574103337131	0.0481509464865912
0.048264450485972	0.0479323419564263	0.0475403314131921	0.0487471004713722	0.0497864745211476	0.050190761268851	0.0481931947299316	0.0497273980758579	0.0498987656424418	0.048687845637638	0.0494512460755143	0.0503016155307867	0.0479680247097359	0.0480512987174847	0.0487625065332471	0.0507459102279305	0.0475572951112612	0.0495019554906727	0.0478442903150146	0.0482902651094138	0.0497022844786986	0.0484404240381869	0.0498639155500903	0.0482601691274669	0.0496590209052143	0.0485815959863434	0.0493657433535957	0.049357882680536	0.0479824133201247	0.050362605733947	0.0501577757598819	0.0492359467144	0.0507022567964704	0.049325961883391	0.0502962140283199	0.0504859597589516	0.0496695263111601	0.0498115518738181	0.049443395517002	0.0493901824764464	0.0495181013151598	0.0496053565738292	0.0507428776933895	0.0480275193704669	0.0498047615975331	0.0489086557331389	0.0511302846819441	0.04997827360308	0.0488374786964736	0.0495277190220537
0.0489761635200345	0.0497807947666497	0.0502843903640615	0.0499508557541722	0.0513597041805958	0.0506973590503564	0.0498512107425134	0.0490250128937419	0.0490735780475904	0.0507869564532685	0.0495997231259115	0.0487135100618502	0.049665300261614	0.0477997476903463	0.0513836592428398	0.0513730888916307	0.0503533738099246	0.0502791683458865	0.0484318442934609	0.0478059951010407	0.0499856213673113	0.0508801278447659	0.0486964164222305	0.0509514947684856	0.0486364413452765	0.0503921064371795	0.0494529232475206	0.050341448617919	0.0488898509247378	0.0499738505721968	0.0509316045590172	0.0507570543226265	0.0487756767534455	0.0499776635550405	0.0489930627299867	0.0490185069281267	0.049469513185471	0.0496694267432438	0.0491457068042532	0.0492805959351695	0.048875453169772	0.0490512963863874	0.0506934216429216	0.0509856142246701	0.0494023366282724	0.0487538375354635	0.0487873515652083	0.0516395290582459	0.0491278289004341	0.0495634461119119
0.0507920134923503	0.0505605094226882	0.0492384035705996	0.0505751409903965	0.0510970216077263	0.0497095532408877	0.0510939858962578	0.0493050779814252	0.050544224264655	0.0499868950105317	0.0502809662095398	0.0504188073812753	0.0503456556937508	0.0499216256899718	0.0499795766832848	0.0484480453369591	0.0498784238784253	0.0495781745454896	0.0505506286347879	0.049337781345762	0.0500932895917368	0.050734549063139	0.048475174442866	0.0508090017849522	0.0497088772460725	0.0489582502825624	0.0515492633085949	0.0491852749250935	0.0494865711647252	0.0494198991227694	0.0498190612061534	0.0507295058884846	0.0505773532904106	0.0506417913053597	0.0501794136259926	0.0504826720557883	0.0482759593548667	0.0483186502047199	0.0494325406352596	0.0505829755492807	0.0491315420120512	0.0491507427384639	0.0488770348730663	0.0497791111436871	0.051094163611154	0.0510700657835784	0.0515846120302163	0.0498728114375312	0.0494353102211061	0.0506339879247804
0.0486537688032068	0.0503814597020764	0.0506319080378229	0.0522524838903953	0.0499780553562845	0.0502401740466282	0.0520645423364442	0.0519223766155055	0.0499793665573103	0.0506516812824333	0.0511391594983017	0.0500342642123743	0.0496614754480956	0.0485081285206361	0.0497778486555277	0.0503588308227376	0.0501378416121048	0.0496932653114555	0.0502485899892286	0.0486690651512727	0.0508564498021968	0.0513523959980426	0.0496984702594828	0.0491339782825333	0.051135375880051	0.0509360441029427	0.0498323820164396	0.0519876609129061	0.0500687213142918	0.0495745517982108	0.0499238974223133	0.0494324272731875	0.051742486139172	0.0493586107843879	0.0507628337822557	0.050138522922341	0.0518019190549987	0.0489049504871466	0.0514045578401212	0.0499014909738566	0.0501401565577964	0.0498063539296385	0.0515918263928467	0.0502745421398843	0.0510849516830448	0.0498559456253016	0.0493338571084864	0.0487080999310213	0.0507268939560484	0.0495937205989575
0.0510586284477856	0.0504066061873855	0.0500699977659121	0.0509447874241849	0.0499744872401165	0.0513317687738729	0.0487788577477908	0.0496744409490191	0.050912309320928	0.0506635706832233	0.0523305728703133	0.0500399259402629	0.0513715979428462	0.0503962950793421	0.0506790960514748	0.0506447519990283	0.0502222868645599	0.0519842600072578	0.0518246493832697	0.0498054587072193	0.052049302208864	0.0492279817329382	0.0517781683413731	0.0506561068869145	0.0521578870953851	0.04962580248274	0.0510322157937731	0.0507269818317612	0.0493493947019954	0.0502717258385768	0.0503458793345493	0.0518225725925588	0.0511656820906012	0.0502781862732122	0.0514855513123442	0.0506795260362784	0.0517144789210069	0.0506642611416346	0.0516998156868576	0.0513372500071915	0.049910087543707	0.0511334293942379	0.051155204618286	0.0514949170970068	0.0510190941218543	0.0506771160389466	0.0501105326770796	0.0497233195782105	0.0513112887288336	0.0514356896024512
0.0514662035820791	0.0518904511272215	0.051926096700617	0.0511913414099222	0.0517433566435967	0.0509320469427763	0.0527943379630774	0.0503335424941015	0.0499634729868641	0.0502715412383721	0.053118917119722	0.0500454501041584	0.0515978311253336	0.0509381723039599	0.0498937151706376	0.0522640470010368	0.0511966078745578	0.0526175668059555	0.0507913003166766	0.0514464923869385	0.0511730518042526	0.0517838035726474	0.0516216873489695	0.0514822495769659	0.0515790059578625	0.0509251369983711	0.0517919660972913	0.0525413466931009	0.0511810033437779	0.0523351700108969	0.0514627822255242	0.0502152067056988	0.0517613443741759	0.0524933048986352	0.0523016811602006	0.0521608066882996	0.0496407790619604	0.0514114824981421	0.051292915400173	0.052957689711294	0.0528291000327697	0.0536208718467179	0.0508674795446251	0.0532003734654578	0.0501828385362615	0.0515992309985469	0.0516212702212574	0.0508779757448659	0.0538409394602236	0.05099806200261
0.0519850142467035	0.0517698794981319	0.0519474831322317	0.0503526794621487	0.0524010649161581	0.05223474153547	0.0517246685030712	0.0512807864033941	0.0521932808981003	0.052088522185421	0.0526628414434711	0.0526420780492366	0.0517524208811488	0.0520603882763014	0.0533516148929962	0.0518598325422189	0.0511711442236807	0.051869829469575	0.0528853126935383	0.0510233792792206	0.0515048005071773	0.0527990706369213	0.0510677653427607	0.0518599414252682	0.0523391020467518	0.0520440353279872	0.051298342148414	0.0510447862967177	0.051080959080703	0.0527864540137113	0.0519643620615506	0.051347934476763	0.0514892802110205	0.0514658416949811	0.0506169486042004	0.0523384321008096	0.0509084539437988	0.0527718040600193	0.0527544784070763	0.0515688979043697	0.0520785526842213	0.0518724715083185	0.0515825413290231	0.0537835651025369	0.0527508013420433	0.0509873676459631	0.0538176758813388	0.0525139478398195	0.0514912028982816	0.0501003359473959
0.0517551160088673	0.0513481101179528	0.0524663019360262	0.0528500320927902	0.0506065076951326	0.0536702963237991	0.0530392807114514	0.0524860862954481	0.0527757877000912	0.0532288241614474	0.0510010790015999	0.0527499135177243	0.0519646024505732	0.0508287282888636	0.0537659863838479	0.0516611022363084	0.0524669764779603	0.0539168430820207	0.0526389421357885	0.0540158189346093	0.0523081421574756	0.0538075126327072	0.0523096437429494	0.0532790966816143	0.051343473668051	0.0505409982656081	0.0516621288635484	0.0526028841075716	0.0532860249584337	0.0512371849988883	0.0526783865399435	0.0519066547679283	0.052945674732744	0.0506923341610483	0.0541627603243679	0.051900796804507	0.0520073316025106	0.051092951109564	0.0506593053891095	0.0534260475279677	0.053664064119176	0.0510403137960924	0.0537082361695668	0.050513835803644	0.0524301370352484	0.052529076771609	0.0527684543282568	0.0525849995717343	0.0520650069375503	0.0527641972398129
