# Supplementary material for: The Neural and Computational Architecture of Feedback Dynamics in Mouse Cortex during Stimulus Report
Source: eNeuro. 2024 Sep 24;11(9):ENEURO.0191-24.2024. doi: 10.1523/ENEURO.0191-24.2024 (PMC11444237; doi:10.1523/ENEURO.0191-24.2024)
Supplement: Extended Data 1 — The file code.zip includes all code used to generate the figures and perform the analyses presented in this manuscript. The folder "./ephys analysis/" contains code and instructions concerning experimental data and Figure 1. The files "Figure2CDE.m", "Figure3AB.m" and "Figure3C.m" simulate the model in the nominal setup, and generate the corresponding figures. The file "Morphing.m" allows changing the connectivity strengths with respect to the nominal setup, and plotting the resulting trajectories. The folder "./Figure4/" contains instructions, code and data concerning Figure 4. Download Extended Data 1, ZIP file. [file eneuro-11-ENEURO.0191-24.2024-s003.zip › code/Figure4/globalfeedback/v1Int_a0.3.dat]

0.315243489481423	0.305141447323405	0.306220949747855	0.311714223695601	0.305015351411681	0.306546178850955	0.307212627519828	0.310750241360963	0.310034101612638	0.30438280967189	0.313018304151814	0.310703303382929	0.316136811995216	0.313447130950614	0.304768306022979	0.307723542088346	0.311639772787167	0.305500167616673	0.305435273882487	0.31458270892648	0.311834232900111	0.309173937481402	0.312070338470814	0.307490819459002	0.309833778518352	0.304422501768658	0.307741097071086	0.309932860500024	0.315336479481489	0.315580432437178	0.306244123499448	0.307759250709688	0.306913404348902	0.311210177399308	0.307407867346807	0.303836654007124	0.314805094106283	0.315524915671893	0.304990653274432	0.310033390409361	0.308284602919931	0.314352783408363	0.30851597435119	0.305876942857141	0.309854300868476	0.312078787768308	0.308799002393575	0.313882949194795	0.311669407971048	0.306920006942782
0.315617555042357	0.317614089206156	0.321663050859588	0.322201041588229	0.32149859803004	0.317866145814211	0.314979170205272	0.321113638860779	0.314897270637905	0.323695248431656	0.314833654881167	0.317864806255466	0.312793109075148	0.322858448331776	0.32248816017446	0.322410274530024	0.316083634400402	0.319277707563566	0.317672908168265	0.315790715205843	0.321954544010995	0.325958985698131	0.312993044551736	0.322979664425293	0.31274366748858	0.320246930247444	0.313251439417569	0.31953619345007	0.320420733789265	0.318914791508184	0.326201022107995	0.325497400176883	0.317070000274517	0.317135169646906	0.316668430391782	0.320459038945814	0.318985262512931	0.314526056830056	0.322472571730717	0.32111465617195	0.314084054088972	0.315999794902938	0.318474585714823	0.312342397408722	0.315544906302623	0.317357996527934	0.317712544744919	0.313391491505442	0.316332619937427	0.31867798748674
0.329603688271398	0.330542964343258	0.324168815146424	0.334288005324102	0.327435265028812	0.329892003509609	0.323070266529411	0.336481835724771	0.331039779331422	0.331164186234294	0.324287610811528	0.325880334813287	0.326872025852826	0.328676988754663	0.337664398434577	0.329455128231247	0.328050856900916	0.328825993167472	0.332276665462431	0.323996782219836	0.325011228988748	0.327076091250033	0.335312661147674	0.336565621825865	0.326952484289899	0.32864872224824	0.333042154023314	0.324613505052491	0.326783945055921	0.329053251789421	0.337000952038025	0.324350342944391	0.331938230031444	0.331634089211003	0.332313512580974	0.325206526146896	0.326090417166144	0.324363847292994	0.329132925949989	0.331205474885298	0.336746596690397	0.328618834766085	0.323784319779321	0.330220827384628	0.326385094465097	0.327790852860277	0.326445585104898	0.332635306708869	0.329333794248676	0.333943378893261
0.336686783833688	0.338535587508472	0.333474110927716	0.342066808559387	0.342236374113888	0.347366760464946	0.341618859754656	0.342757114055776	0.340682504272045	0.333204177933958	0.340867642645897	0.344009894861739	0.349083500134673	0.340362409835288	0.342577110699104	0.33313230446412	0.334952019591651	0.342603753371487	0.34329483100865	0.341795062205285	0.335704140807045	0.338754748228207	0.346964978110308	0.339523293846178	0.344106202187453	0.341906816810878	0.341767678026744	0.345518286733661	0.338594996005925	0.337798998122565	0.347451011049039	0.349549798620479	0.344472554769657	0.344805575006776	0.336502954050066	0.339994925289111	0.343952839398824	0.3460453835401	0.33430814047286	0.336674887476558	0.342966506713608	0.349474657914701	0.34477837989349	0.347939812942123	0.348871224575317	0.335845010817255	0.340331814033253	0.342370994606757	0.337838895274273	0.341525374834068
0.355356616299199	0.359893753985712	0.358570737475614	0.3580447795796	0.356544593616003	0.360489066448025	0.345939879883973	0.349461462574412	0.351241333829476	0.358043156119805	0.358409332365803	0.357213124260114	0.355800858472342	0.352246450505513	0.349509642144067	0.347769145614112	0.35297117333923	0.345626947747917	0.358023902934566	0.358885672166428	0.349688442545002	0.359739600218054	0.349277600879913	0.365055605109391	0.359424139917208	0.359767226293616	0.363147639603412	0.355801153567473	0.346046373597651	0.349271054523721	0.362168531213053	0.354753649356662	0.361108206656644	0.361978449892983	0.363040107313144	0.354699643620544	0.355190149974979	0.347346298423264	0.354072285392364	0.358448341252895	0.355442801255447	0.348173003901317	0.351308360209147	0.351056178125741	0.352185754344465	0.347336990404759	0.363481665325807	0.344800744584872	0.357487898498703	0.363058027882791
0.376245436574329	0.367762818657179	0.363805201271995	0.381201383097419	0.370471754358538	0.363636083292545	0.370941412628277	0.368100889045531	0.369485791695425	0.3774824505744	0.361069660953935	0.376725129904766	0.376978270372975	0.36421710538041	0.37702268392848	0.376229704424575	0.375428959623435	0.375890753476123	0.372251807564849	0.3770031889983	0.372304069391675	0.368538602685394	0.381575715339551	0.369749638026998	0.378125766663949	0.380576693826349	0.369932308916853	0.365474848226361	0.361166615589326	0.360280598090078	0.368409248385891	0.363800056985904	0.372452528292141	0.365044213345279	0.372905762557815	0.366348880976993	0.375016365230758	0.378552570312616	0.37735080210953	0.361885219092008	0.370896059522682	0.375150344242555	0.368520642846083	0.371822082830074	0.363822953446012	0.365537331147333	0.361388978810123	0.36758937434123	0.367174270990823	0.36296922765477
0.390085616424458	0.389317935313126	0.390525908650176	0.398997591261371	0.398480232955278	0.386533523862086	0.378820312849225	0.395185631122909	0.384161212311474	0.390105881052498	0.392907917718951	0.387911841456633	0.392914610775126	0.37831718295387	0.396501722051875	0.388889404755009	0.383081326432559	0.393689137795843	0.3877876922739	0.386015928334988	0.394707641664638	0.390560732579978	0.384385159402153	0.389034086935039	0.397201568266714	0.386583086183143	0.395011974051549	0.393270440199006	0.379778784778106	0.391547098119899	0.380028133593024	0.390762528944784	0.384890594594848	0.396337777054833	0.378911658280823	0.38977500691762	0.382894991071082	0.379561583059456	0.388521728092175	0.386092608989538	0.388308438968758	0.387633474456692	0.383832712565085	0.377484710190052	0.386282733138398	0.381325981992323	0.378165282002104	0.394353373522741	0.392445717850906	0.385036517573492
0.414793762965359	0.40742158780008	0.408307435268818	0.407415945566136	0.39822287341274	0.408331820276052	0.408849868393632	0.399202215367653	0.411953409031177	0.410767585256867	0.401969792500452	0.414116986504157	0.407889746517204	0.411557355302045	0.4033903711269	0.399367952766598	0.42075217091484	0.399450842224268	0.413621010835459	0.409855607729433	0.394380033465737	0.406464437609536	0.400467285828312	0.409219953094116	0.409325287970795	0.408903494651187	0.399151026624917	0.415243030745649	0.398972288787665	0.397663250168872	0.400334270807886	0.396530946478102	0.414841364810551	0.421387649457637	0.411776967458905	0.403754302851882	0.395882827822066	0.406078999943666	0.416592920693717	0.403563741904455	0.395929794346637	0.418495663153282	0.397299265741492	0.406488752820646	0.420755164223946	0.416357873177939	0.411722198132627	0.40761992996877	0.404637552772935	0.404783925200548
0.426132289602809	0.429773455671826	0.434657068893992	0.436509099895949	0.417362974274294	0.429430784001717	0.43455412544608	0.423303170223832	0.420877749785443	0.437457378677679	0.431878228145878	0.428207246741858	0.433357799666392	0.424359916557405	0.422611727187432	0.43625582999504	0.434536943285558	0.429186121644189	0.431335028425898	0.423750893719849	0.434687999666602	0.432019013645095	0.422933739189456	0.420186021852956	0.41644627503058	0.430656942389168	0.433862167848464	0.423890500949066	0.432550881180985	0.435169326125589	0.429870613747029	0.421229088401352	0.422982052076863	0.437802079802143	0.417927949402781	0.430494356957495	0.425871808438471	0.416492154325822	0.432884448014032	0.426838031082357	0.418207853762479	0.425155004297012	0.424153031559739	0.431611345053308	0.433847772854174	0.419571449786027	0.438363704661299	0.431180548815702	0.425320585525763	0.420645457364047
0.460694080670114	0.449931840673519	0.46332861498517	0.452228431263969	0.443177999565176	0.451453291745737	0.454795914651762	0.460196580945663	0.443633460772874	0.443637469488062	0.442954661334547	0.463350580237202	0.45001312806281	0.452254846047427	0.441637462809311	0.468092227065965	0.444930412804969	0.450650337593787	0.467285945698674	0.446385560117058	0.456486839373747	0.452595136724278	0.445711039405409	0.464478718401226	0.459106870498454	0.453797845726392	0.460418261619218	0.438410671193004	0.462938931690678	0.447122034599859	0.451298654393783	0.463858125699919	0.444665394724371	0.45007310790633	0.452848406222922	0.46184109406084	0.464968067677122	0.454902390517201	0.461247959603676	0.447930707951571	0.462441707353865	0.454017905245506	0.438693824121627	0.452481825744736	0.47099238356418	0.444665651457084	0.463700492527028	0.452252661086356	0.467704331407086	0.45557723540939
0.464548208169089	0.492669430244921	0.488155891996359	0.486737206409322	0.490081429673742	0.46484772240403	0.495249632528184	0.469482262585881	0.472790539127724	0.475941076067547	0.490983583774483	0.470715143083289	0.493908624337959	0.487956995021653	0.475190071497909	0.477891753352505	0.481879801214969	0.480040928703583	0.470467637122817	0.466903493705145	0.494834896428279	0.492251742732694	0.494366459241906	0.474653111250739	0.488399411660892	0.48461282661967	0.47227055289262	0.482851594414865	0.501734042079122	0.500939375705216	0.478300420934108	0.492399764531686	0.487995812978192	0.488153370932425	0.476773418786329	0.471539788008918	0.471322764564675	0.468614555965091	0.485086689088412	0.481658930223263	0.468328547532407	0.47482312050623	0.479671428515307	0.485759194605352	0.493600716430658	0.480792714374303	0.472759843573425	0.479967539609209	0.490777894095113	0.486496680223693
0.507027299294668	0.524327843791981	0.51697013474137	0.534907479331422	0.495700306541097	0.513674225538255	0.514220324199666	0.500426469784839	0.497720509745388	0.505705605968648	0.533946076724935	0.505050664026004	0.498595988381276	0.522806456147781	0.511786341807798	0.52743172886188	0.522389468451671	0.504228924063996	0.500992308367626	0.499738644354053	0.530298271226349	0.525063751378755	0.498426607058431	0.528641873422189	0.513400170787277	0.51169654169183	0.524742818982735	0.506044994820608	0.515655366786329	0.504164304669986	0.500666626812161	0.497762539639345	0.517097543322988	0.518523953603447	0.535642953764402	0.506152155963465	0.514210873167357	0.520836804842742	0.517581937117888	0.532714424471497	0.498737340131933	0.510776174391629	0.517734915160919	0.495914907179228	0.500614996138933	0.503078837406278	0.506730106135655	0.52467361652355	0.513542120768161	0.49872960825885
0.552057530782934	0.53240152983726	0.537613428588194	0.567088490291097	0.557201244068913	0.565435396344557	0.572084325949872	0.542692008753144	0.560243633303102	0.558319409567292	0.535317882057739	0.558957042822122	0.548771833908312	0.541817084606936	0.542334186850058	0.529732140474087	0.529549612647101	0.560891811896545	0.561711018733126	0.549946656758664	0.555634864782312	0.536747119938799	0.546769145737312	0.541576980354028	0.561370682457773	0.56588341455545	0.54862874314076	0.542931928678491	0.572143389216883	0.571905604015269	0.550101750461672	0.541198049223826	0.537557529008412	0.53910430027256	0.543333120369531	0.558226715232854	0.539915619256843	0.557523555176186	0.536914447557544	0.555185488273482	0.537647270039706	0.56753572362656	0.550831196464398	0.543624881758859	0.570082037237984	0.557175153395793	0.54068347821408	0.568017240486455	0.538655565432207	0.55960003268397
0.597617054689604	0.568048043556787	0.582728835811838	0.567534353302382	0.593592852855728	0.603437544922792	0.584924599942506	0.589365086212184	0.586818849579894	0.587369225517634	0.570159775004751	0.597907403448712	0.606143182602477	0.565992612192013	0.578832705766578	0.596594626527594	0.605095195748679	0.581652900638494	0.584564669521658	0.592255826615387	0.604590891082469	0.596071463740293	0.584566863524041	0.605675914412512	0.578896776032924	0.578253275721453	0.599206418211745	0.607387765817069	0.569526552320746	0.610669029494287	0.593613339520351	0.60956085295191	0.598809118471565	0.600466232835183	0.607705518364812	0.592840850237583	0.602299607428549	0.596056666991337	0.58617873148332	0.600218018827309	0.595905694056584	0.580672525813225	0.571500321673736	0.597060050049249	0.595153174636704	0.587616642909574	0.590268180495103	0.606109077864828	0.576607352930905	0.603952396434402
0.632827983070263	0.654817947076199	0.632878664873405	0.649250144426886	0.617175266633243	0.630463181735527	0.663293217779443	0.645882018308688	0.633331608324068	0.63436126684667	0.630093365490553	0.639061349358543	0.623643368049933	0.632328507284694	0.655802317941631	0.624860700530103	0.629000520080838	0.625746015476283	0.658513739662276	0.638460269769863	0.648673478666296	0.666468017417274	0.654013908661991	0.66264984330674	0.635260271956497	0.638270101516263	0.646564532058703	0.656135210999216	0.616989370421907	0.648760009763646	0.629531902229063	0.660574243146524	0.640411967291978	0.624989190494874	0.646568320685788	0.612606623087812	0.626327940594498	0.640247163070349	0.650239491156943	0.630800306894048	0.618624865870942	0.637146821165802	0.665439369100476	0.642076592637287	0.654516299071723	0.623994186084805	0.634502323151072	0.624853565128313	0.629562027123384	0.643309377174346
0.716814270554259	0.681286469496834	0.678648617637045	0.677802867354634	0.704360671624298	0.663743161185809	0.687124310541674	0.673273869800668	0.695005568874953	0.695616873284627	0.696323763642619	0.71393721654125	0.722436190850858	0.665883823192761	0.669598993420929	0.699046416260395	0.66977218158489	0.716087962204015	0.70046936674954	0.688831202450764	0.721807069568025	0.676847847195479	0.713297456126733	0.667923259296979	0.714222500531733	0.703923158274933	0.676705475334112	0.661552951890867	0.670342165914449	0.666514067047175	0.695095330896062	0.69352040207809	0.677053755388331	0.702052754536037	0.721322558846666	0.710026099941403	0.703679639084202	0.685474059938296	0.6719770134358	0.687357632891013	0.683754727548244	0.691971937007297	0.683543969999965	0.681075823423597	0.684064209390069	0.705441743510415	0.70434484696112	0.697420701616613	0.697108504645898	0.694897198966008
0.764952403031292	0.761347627675571	0.764099336980061	0.756208442639168	0.722298035535629	0.759600942565751	0.7579485654496	0.742407698196563	0.770271337225595	0.784393305580313	0.767730185951691	0.762390560891959	0.757858998215788	0.721298215901501	0.717145395034536	0.735980549560035	0.742381900200049	0.762343844120311	0.729723305758932	0.775356373476081	0.763721577817217	0.771206830106295	0.773679490207455	0.7526329670704	0.719286414966104	0.762065395429564	0.750759012053101	0.760835394577368	0.727500938788873	0.77968596416278	0.742860152620885	0.731073817678845	0.719680018211227	0.779715166609594	0.766791239720179	0.738958416686639	0.75999986357341	0.740072181352663	0.721156303498521	0.731606114748698	0.756513482223234	0.741416621446761	0.743550608472727	0.740856098713725	0.756289957535372	0.763002544769922	0.73249539024047	0.747774583630186	0.747613093845823	0.7232017807437
0.826594579457756	0.805763325772945	0.823874227754368	0.816593076913308	0.848522544041095	0.834153529957517	0.817902525986758	0.824340713187751	0.798120873623066	0.80976253078888	0.797214426187894	0.788463227715421	0.790580338995173	0.778573184418613	0.846766404578121	0.820903253384376	0.810706360029648	0.802972052715633	0.852574381274276	0.810101531534146	0.796909112662519	0.840554890271739	0.813343243897285	0.808508348554775	0.835525668351293	0.825931070598552	0.790724232130494	0.830678034828304	0.789602327754535	0.802658048826199	0.804683889601775	0.824609320444735	0.814024818139307	0.843754985097091	0.824521143788576	0.820596039550232	0.798821410789546	0.791242943752023	0.787135702812238	0.807095761765777	0.839031862135446	0.803228191764614	0.795900039795586	0.788975202862801	0.809089197243329	0.836131840236142	0.838276877988349	0.799366367953505	0.837491504810329	0.784234493864952
0.896285378485212	0.911680952990134	0.849660252735561	0.911156117266876	0.932840843246025	0.913203630663953	0.913462911727127	0.87674142256121	0.887171608169982	0.873521309792209	0.86689924448658	0.858694636885072	0.880180745529821	0.869742213429982	0.880107592412708	0.910837142645881	0.936425289457969	0.901463834505404	0.909962635557417	0.930135193612995	0.89006133062009	0.882237049587286	0.86466282035107	0.939472098267319	0.892575236583828	0.892639993756377	0.928349223448698	0.882674037030432	0.903714619587026	0.894941979487574	0.874149875607488	0.858506121822471	0.872903379223188	0.908396140713117	0.910529227786008	0.870113058555934	0.909567837809639	0.905173415210247	0.864860677204551	0.881456676708726	0.897931770848504	0.868717907144566	0.865689202874067	0.875685872391662	0.851416839889711	0.872417665561618	0.896256545023918	0.886853409042673	0.901778257672824	0.926978688264329
0.942782287686165	1.0013147175501	1.01099034353924	0.968085437834679	0.966375135851281	1.00705598710371	0.949076049594065	0.991121852962789	0.933297430856618	0.956368915047997	0.985455520501049	0.989957371040675	0.937000808080438	0.993175653496806	0.9695466592856	0.985724590358935	1.00871187098602	0.992013111654457	0.966576457924843	1.00384914724524	0.973940583428142	0.995993531170646	0.983915109419864	0.948700804408328	0.979071109653181	0.981095371136485	0.978319814978932	0.954213087740273	0.988785896499139	0.996129512733784	0.936141601091164	1.01084604324507	0.959071754664912	0.975845630140811	1.00107587883526	1.00382953818502	0.994088477139189	0.969492686659458	0.961905670511385	0.968941010825636	0.978528345679875	0.975469650922937	0.946785848434074	0.952314252976159	1.02591344115315	0.989730811449499	0.975655984165558	0.980194863948399	0.942419296109183	1.00006725324113
1.09690274026798	1.03343028624674	1.05014408906028	1.0958666114659	1.12095737966455	1.11847151153504	1.03026443915822	1.10753126474423	1.12256358829034	1.0524986520327	1.06808236995474	1.01575173618612	1.10136872861557	1.08005267417972	1.11419947540645	1.04105138917232	1.12462806785024	1.06429910717533	1.05124073948364	1.04117415754421	1.11601181419514	1.09184328756987	1.10643839007575	1.11381236614381	1.04115210721623	1.09518396271961	1.01902187100441	1.12165382359289	1.09484800623777	1.0907266490103	1.13541692693927	1.08084031847493	1.0786581785453	1.04485992456745	1.05247284589448	1.08101260890895	1.05712611739693	1.05286947023171	1.03450191310547	1.1268272951027	1.04814086488949	1.12220001680146	1.0383691993731	1.08232870433972	1.06214937364872	1.0700615376642	1.07152026246191	1.1235155498646	1.07869831475867	1.02993774296383
1.22515842794091	1.16874579295056	1.23321435260873	1.16002013688945	1.17560570267825	1.15486692302265	1.15690582507852	1.21610810666341	1.20670895508365	1.21896393929458	1.1472610840967	1.25439612532089	1.23959593323644	1.14184762409975	1.23047311881471	1.22086457418477	1.17222246275302	1.22139650943711	1.18757298698619	1.19498580389105	1.20666464121086	1.21750460718851	1.15836428664606	1.16082343270684	1.17496962374256	1.15732697944117	1.20980230785535	1.13237745377483	1.17322152203065	1.22970848924159	1.22020916963109	1.14331799075583	1.23807168492538	1.20378403919249	1.20510127058019	1.17610679982033	1.16828600952722	1.15980789722615	1.15110050548893	1.15687730685511	1.2047791038359	1.20277310303158	1.20328103844933	1.1795016424383	1.14508879391008	1.18319114754679	1.14415315729393	1.14682845189664	1.20815438470754	1.15720285238793
1.31833436636909	1.36077012924213	1.29816058224031	1.2609726816833	1.31545225725016	1.28476842295404	1.32046016773993	1.25363453811149	1.26888174839651	1.27823304141165	1.33228728471499	1.33598625679246	1.26256159036117	1.35478916229351	1.39750143002877	1.32193076655448	1.27465968900235	1.35833837853387	1.30670314220446	1.34344150047044	1.30930650652845	1.26628438899092	1.3297871552468	1.30418725883611	1.32365483078324	1.33215390073981	1.31400808457166	1.32722505564667	1.36532725233337	1.26391995170413	1.29621645306671	1.36864140646958	1.27707251921659	1.34779460674459	1.35862582952155	1.25155175853005	1.34545816534981	1.29747350705767	1.29068875222407	1.28393094967063	1.25498542679847	1.26566675322716	1.28079962697341	1.3465310075146	1.32182650957516	1.26452715028371	1.37121838962002	1.32231608800034	1.24871433176984	1.32081499843945
1.38710865978609	1.49446585640685	1.44911499829446	1.42493295224215	1.5184730282345	1.3803770244616	1.43374255583142	1.48271891341708	1.4871402789896	1.51167921908944	1.43908696276099	1.44408585680553	1.4568962570654	1.45759047457584	1.43817725175066	1.3936536875325	1.41560015401841	1.40712684675054	1.47655971955432	1.47284839864975	1.50824348113212	1.46230107632798	1.51311064800429	1.39369605595193	1.45976821026437	1.41910118623467	1.50364213421302	1.47755345603309	1.4035851413639	1.47307066488295	1.48898323794626	1.51436469319668	1.52006664177338	1.37768643977686	1.4888398269891	1.40601733817827	1.47519550086872	1.39869590290253	1.49218236020717	1.52203450163607	1.53082695745752	1.41145121426136	1.46476492683136	1.51091080644094	1.47446804072631	1.47368737075828	1.43989610703986	1.52625282722262	1.46745170650005	1.39648984706257
1.68859978336732	1.55290972628054	1.58402419978075	1.68322081530993	1.64440378681258	1.64118305943305	1.68686411818834	1.62119637149729	1.59512113788031	1.61769360865909	1.59427604009941	1.57240368679533	1.66401154836622	1.5790792845964	1.6282032005062	1.65859784602485	1.59425552079535	1.60157558111255	1.67188381733498	1.67472265360281	1.62949865842407	1.60689698083088	1.61233083477909	1.68208342520805	1.68177826382296	1.57989955993022	1.61249474696787	1.64058471253577	1.65014584537796	1.58974863070514	1.69545050373257	1.60038896312862	1.59888233676243	1.58011716678123	1.65912248942361	1.69906402580539	1.60824628375007	1.71473656065461	1.54596638793727	1.62565544618091	1.639213701814	1.63144706999311	1.57740063761598	1.62951974898115	1.64323953052032	1.54733967794277	1.58981411145045	1.70283017742366	1.57069703924394	1.68440705544834
1.77111719648127	1.90479823385159	1.76484330053907	1.89631344558331	1.81007909927006	1.84888822605765	1.73185572489899	1.72946087706431	1.7216729464503	1.7904092674367	1.75972288920309	1.74483347234489	1.88945429503359	1.70595721905309	1.81030799686303	1.83239256093996	1.74023486070614	1.81261893615779	1.7272659181604	1.8613822126961	1.78554105076959	1.79903279411533	1.75184356510168	1.7513138678366	1.75563268520837	1.72460235352142	1.8042518466005	1.87096900020545	1.85806100958348	1.86975420289383	1.75096596212953	1.79264757237741	1.79501352828523	1.85094435092078	1.78359835297653	1.75927050262552	1.79860381119088	1.79937510716858	1.74713740381207	1.85325016045443	1.80548912745874	1.78594403643668	1.74210834650436	1.72121911591791	1.68951596819985	1.81522896958335	1.8706130742694	1.79417686012512	1.84155537377361	1.75659854148977
2.00339696969573	2.00157660614798	1.87576054318457	1.99866876152923	1.94905864306584	1.91417099425974	1.93922348038174	1.91612925517902	1.98408729731378	1.95559154209314	1.97119173913898	1.94568245916869	1.94787527678522	1.96903892592872	2.02211948961455	1.92417586360273	1.95227445160479	1.92062561296438	1.98937776101562	1.98392003878452	1.93268979295193	2.0575824170863	2.04394553722838	1.94548985950706	1.91027884308154	2.09042289575286	2.03656893947753	1.96671326087911	1.90272392415369	1.93410613955432	1.99057654333551	1.94486396182473	2.02566903414719	2.072239949506	1.96854991738421	1.92319513418058	1.93910398149231	2.0279905394888	2.04568196058849	1.93524475615176	1.91930651679193	1.95903876950786	2.08981154932303	2.04796026779424	1.89434395600848	2.0281114923162	1.91278350654995	2.08137008157646	1.8939879529674	1.97456611126617
2.16357968156579	2.3095249854623	2.21444979731072	2.32658771434876	2.2600069821311	2.10283703932711	2.27731301561406	2.16032709038424	2.1302721075017	2.28874529005038	2.36608656528474	2.30121788149782	2.1928753288451	2.33029968747573	2.20621561631679	2.21094493451021	2.33014988864171	2.14798540789785	2.20844835248072	2.1297116890806	2.21165442871897	2.289721843032	2.10951640474815	2.26227846240665	2.30507183496385	2.29629676428541	2.25633661000703	2.28788516087598	2.25694153251205	2.32831483023252	2.27727427183633	2.27459306268287	2.14138254180881	2.16791116434402	2.18028385404535	2.17557006713804	2.36697426575517	2.30527954696441	2.18821749557193	2.17849002056776	2.34537220549126	2.20136741115033	2.14917111359984	2.13600667224385	2.32288138968851	2.17129184177881	2.27300182393962	2.17882313652393	2.27448745449343	2.22343213580354
2.41810718942223	2.3738990571535	2.45206974208546	2.49683281844906	2.55904553294209	2.51293381471507	2.49874394611998	2.42084887607011	2.44470732590029	2.47679642291085	2.43775592078022	2.39631475261239	2.46518790953116	2.44664787659696	2.43941687516167	2.58365140485688	2.42257454211998	2.5235414351171	2.36444321555675	2.53042550848928	2.42628557493424	2.47085927594456	2.44228915931824	2.56933780890875	2.43120619873338	2.52124698151386	2.49214972354768	2.54729314187557	2.46619810691767	2.40115130939778	2.59867474940355	2.39499510044811	2.59930811846041	2.36262660677317	2.38989900580445	2.39984368084856	2.4467025572291	2.42699200909904	2.40261858879659	2.38641367319628	2.34851492210507	2.45522817748799	2.52285555740776	2.45893575580065	2.54333151079558	2.49378562006593	2.42589675885585	2.41178122580408	2.33765071133618	2.55273338157154
2.7682996573953	2.79363841625937	2.66685963970247	2.74956821997706	2.66312834280557	2.84295881493671	2.74499696878872	2.68259362505467	2.69790392171914	2.77635558451747	2.78756078022832	2.65025493945137	2.70777736192615	2.71616497615156	2.92219684633568	2.84739143595847	2.74740352942599	2.74501498789541	2.73054513488713	2.76006455652777	2.91155301278759	2.72306192624173	2.82964259371165	2.65144587189716	2.82284179624711	2.74607842428611	2.70333743088883	2.64055520545429	2.84328347954992	2.84883171262492	2.82465319975705	2.83868296990075	2.70516900171666	2.86213923349156	2.71925474152745	2.88426060054469	2.81076649636773	2.82749762271641	2.7802169421203	2.69834397818653	2.65414923854575	2.82148975855248	2.70651630590167	2.77511509736736	2.8006330392002	2.73216637006836	2.67460974926466	2.84055801508145	2.65759227579077	2.74230645730821
3.06389652822239	2.96335625118834	2.95234073448069	3.22768646765262	3.09783282823549	3.0299171441854	3.06968502856971	3.14687585320081	3.14810114441766	3.13588268522501	2.91992175403826	3.09064097503533	3.00528903566088	3.13838195643153	3.19395505278894	3.06666559663232	3.09633173952725	3.03381187437714	3.10900075724359	3.21608907938826	3.21440714104267	2.99370970834718	3.08311410628959	3.098622820828	3.15852520245977	3.0012596709868	3.10298598878118	2.93135231292807	3.0503037413851	3.07360750501718	3.16048812401154	3.18984402622646	3.14238300766826	3.05374188057359	3.06855421589418	3.10709669892914	3.18660483329052	3.17955222512045	3.15029330034275	3.16915366091338	2.9801668414187	3.15644066589731	3.03007647205857	3.09268574910764	3.08644392543336	3.1480188868937	3.0891805171144	3.05167573555033	3.10431892908645	3.17833098821098
3.32963884750347	3.51245085022166	3.47778722167117	3.38896603757446	3.36981011145852	3.33251937391302	3.50335834400213	3.40762499686399	3.37436018986957	3.3692580622286	3.52002990930831	3.41264899475846	3.45810624883018	3.54069833083409	3.34856367891255	3.31026595490952	3.49060278707592	3.49167089419377	3.32694483445207	3.37623404495234	3.3932797088905	3.38737403638032	3.36978752846161	3.43575235227116	3.48202107176712	3.46559654469635	3.33671845310087	3.48111819514308	3.37812818041584	3.3261369392035	3.53858039215074	3.54810181351202	3.54718874000691	3.42593508394406	3.38583414736596	3.49515649504806	3.52152680980409	3.38038991861366	3.46004206209844	3.34281173213789	3.54490560335533	3.45405986610597	3.37081607249639	3.28725021370388	3.28158282297092	3.50658468922616	3.25894757539363	3.55585639990101	3.29849268058377	3.28033939536694
3.74211627813076	3.70876854104307	3.63512526338029	3.87257316357034	3.68458079071827	3.84106732386005	3.78976867994045	3.69362227423929	3.70893112768268	3.70341852249846	3.80880277957672	3.7626812764055	3.88149307546086	3.74284669057193	3.64279304888678	3.77037970129292	3.77587131837635	3.84383957249922	3.80291848788392	3.77183221403567	3.68062304519835	3.76102654635464	3.78135261618897	3.74450168853185	3.88086079758836	3.7943077724088	3.77126202091952	3.69854593799127	3.71891159243544	3.69752188417828	3.67549885516157	3.73817076630285	3.65176896563429	3.62351311209068	3.70795152165143	3.83194492304706	3.81231565604439	3.77432322849205	3.86053930945139	3.84138181638922	3.84727878500426	3.89022159715537	3.7579884688827	3.75632363272042	3.6890912628472	3.81140632524305	3.8790637204527	3.604874680804	3.6526806401138	3.64220939456495
4.16973999211982	4.07371790669	4.16007472672446	4.1135367357383	4.2141560679803	4.11790789223664	4.13684579954964	4.15328406110138	4.15316203060486	4.13229534419443	4.09343350292857	4.09896448351704	4.1685429248926	4.11883151630492	4.15229954103124	4.10784089352001	4.21540459524243	4.08210210905581	4.09409946875573	4.02041176202769	4.09617470538709	4.08246606239503	4.218095587662	4.18254144925173	4.10388661333663	4.08779350776022	4.13204551276282	4.10386664409188	4.16820183737221	4.21521211039031	4.05991451405719	4.15147893573505	4.20617300555946	4.06699055602694	4.09889897519588	4.1813161194855	4.02530047371892	4.09463186721505	4.12317566797015	4.136042823938	4.2201728479561	4.20074052241726	4.14487473206488	4.18567218259341	4.15413656738391	4.15380101675952	4.10406570054455	4.03339281198136	4.18239679942278	4.08385926429704
4.5224883199386	4.46829465100318	4.45500382182966	4.50802063787045	4.50362471536389	4.53626092555693	4.50976581951449	4.55404776653924	4.52270644775547	4.52900241659076	4.43929497521918	4.52204237805597	4.49266144243245	4.52670790422337	4.50879758808135	4.55884569431291	4.50700763802029	4.54763788606362	4.52323842306926	4.53752150059125	4.43086907250586	4.51953730675541	4.55539932493156	4.52152598688484	4.55452416658984	4.45882450813599	4.49230415910704	4.45213966505642	4.4844041264542	4.55488398826935	4.53776705294344	4.41513473972395	4.55159611724411	4.46574886686544	4.53972775396222	4.49053592806262	4.52636572965092	4.50260692557409	4.49075506831692	4.46944273221051	4.51481511470937	4.51629537423268	4.55007337211072	4.45997780067273	4.51259274783547	4.51969446212031	4.51996703543587	4.50991563353074	4.53229116025209	4.44452090887912
4.84736498280378	4.82699408447472	4.84128251786103	4.84240600032727	4.82882878729286	4.81074823995136	4.81608219121203	4.86839583072257	4.81113500159941	4.81384503104855	4.82463246956814	4.8497456041634	4.83502000689424	4.84092138657371	4.82528143004176	4.79799199768191	4.8148799370469	4.82135868899534	4.83641534518217	4.8206411439001	4.82094831016005	4.83950337208621	4.87741667142993	4.82901934152672	4.85630721120085	4.83335089242916	4.82830481451631	4.87442849887629	4.7805661926532	4.86054815920013	4.8155252721578	4.86384184811626	4.81955360732105	4.8679691058459	4.85959030576146	4.83262040759328	4.82031542088774	4.83234476031958	4.83054756200217	4.8807053683871	4.81475252916987	4.81593326371542	4.851026018607	4.87989850030417	4.83520337302257	4.8524172255956	4.78360344278534	4.82329906575523	4.82700016512507	4.84285338679976
5.14417707299295	5.19594148039275	5.19068911499186	5.17639473591214	5.20076671249983	5.17172430658144	5.13656431833052	5.16788840774526	5.07692307153446	5.14199966086694	5.15455204098682	5.14145457013703	5.17748048169085	5.15988753701749	5.13952614149206	5.18502716596333	5.19087609550094	5.0256866812011	5.13104714386113	5.1896701684487	5.0870898454986	5.13668904844718	5.17231813196024	5.19264213932502	5.18591168472442	5.15449968451461	5.00460041019678	5.14361555452447	5.02550640621856	5.17726502975122	5.15745740897973	5.12856512122087	5.19666931860037	5.18241647528554	5.10925010684647	5.19119396374069	5.16433978652426	5.13471028455754	5.12828337931646	5.15692608128321	5.04001945389649	5.17131761436187	5.11117030376354	5.00599526203743	5.12348193242056	5.17525545532301	5.1713523883208	5.19638137430096	5.19317265839892	5.10417339875733
5.22520650316479	5.36426115164859	5.43055589372782	5.32860824539246	5.38755731635284	5.43340650650821	5.28834869513619	5.41990029130215	5.50371873342524	5.46722559718586	5.43401357571191	5.4275265592636	5.49934044632551	5.46646814898188	5.42769355861668	5.51628198608538	5.37423518174867	5.51336233382578	5.44796296798031	5.39609373313889	5.3359911189418	5.38190287893588	5.48389350718164	5.29371884245558	5.36221955231757	5.45201788043771	5.36967681469063	5.50101752555706	5.35500815073765	5.45413437396062	5.45473938343152	5.38183032878214	5.37516823523233	5.48235211524476	5.47406777878568	5.43612941086043	5.44493269125912	5.29436252444194	5.44653594807486	5.25412030214675	5.40269009803303	5.35436258202031	5.34537833021267	5.38893013843607	5.29751724384328	5.25361796363365	5.22521691715862	5.24953642389241	5.41557537432651	5.50691237077971
5.62687247596441	5.66616836704537	5.6283624677968	5.77912106733512	5.54043219236635	5.61802819577547	5.43595653048423	5.47091197537156	5.45218463993518	5.68207384347507	5.59085771023228	5.68820470173918	5.68801217548125	5.69836732295163	5.76362466014336	5.57600790183503	5.6691899127369	5.68851299704364	5.5750774901634	5.67586677508558	5.53152245840503	5.66089490075206	5.60689368949814	5.67126297303592	5.57263409023181	5.65181830168947	5.55593152565307	5.57683144298761	5.67843040008657	5.70171764001892	5.63316411458373	5.53181079688515	5.74482865432631	5.66135857590395	5.51341998899308	5.6464991161468	5.52086264815038	5.75057653520756	5.68237913514048	5.68464412145012	5.67152910479466	5.64668513032258	5.61933110149476	5.64197089380885	5.49729730793551	5.7116985405815	5.75784723990499	5.65385783014839	5.45050142190401	5.79485509190635
6.016253419521	5.80401702615884	5.99307686129239	5.80213000204731	5.96615387211748	6.04209548029022	6.02070451853174	5.79963531082735	5.76194312087958	5.66678779282655	5.73019834091856	5.69705493494157	5.76248825883297	5.66009193017522	5.86079549451907	5.85918848688745	5.74719091622772	5.8290422822868	5.75761270551467	5.94606819360774	5.7596668098863	5.74157586978139	6.00019921830447	5.9548638842443	5.88827263811107	5.78337218236331	6.01762297918149	5.93065957284926	5.91629705143943	5.70051233404183	5.88958427621096	5.9307590961852	5.70819209628886	5.78259048683379	5.76003591003794	5.63860563129961	6.00492554297297	5.85241167186441	5.82075312969973	5.74629390270949	5.96562457310922	5.87574637537416	5.7789302721182	5.86163007233743	5.8874519014121	5.88507827126817	5.83915294207004	5.85769252437869	5.98593409578065	5.89284892785792
6.15462259527355	6.00826175115647	6.11945280134242	6.12590484573836	6.21590136901792	6.00895969871224	6.08024075015838	6.00292547704357	6.0613074432303	6.19323616133779	5.98011110945163	5.92619934538149	6.22785597104546	6.03268132669916	6.03715376761506	6.11306833031793	6.16544427354179	6.05570813579909	6.00773100989719	5.92928316950395	6.00458346633431	5.99809172974618	6.00310461387135	5.95392751852727	5.9814947814656	6.10246723014222	6.01107262937404	6.10970442345417	6.14733332972923	6.14277684584617	6.01179130586249	5.99999616609677	6.14239559137437	6.07028778209615	6.08770910982835	5.99743332205349	6.00425862909665	6.12727886720818	6.21206808983322	5.95832374634489	6.1401124837705	6.08151151637654	5.92504915298431	6.12345596113876	5.96661212794196	6.03690221004774	6.03328959478725	5.87330626238588	6.01358954896951	6.01877947701866
6.37000152760065	6.45574312481677	6.23696871167935	6.41924667651447	6.13417936711035	6.31869022392169	6.29528284127166	6.28860402989128	6.17644134534937	6.26664091796033	6.19996974293011	6.32190490279171	6.37077589831867	6.28916406751306	6.29626070422523	6.4160432369616	6.31165687265325	6.17726656587376	6.32266399453106	6.26452993070946	6.31327405229239	6.23806840002191	6.20426904376294	6.14903646410525	6.19285002802814	6.29008502444172	6.16860634603667	6.27570367670155	6.30986045306092	6.31682763086875	6.27227766295341	6.28946885694984	6.36130809708892	6.17636543960138	6.19631028194176	6.28028383604783	6.32189771895056	6.15302619808156	6.34499642570744	6.23825103520846	6.29026895374776	6.3607916743922	6.34747589064365	6.32742198867489	6.36729979876636	6.36090452885849	6.24762534719892	6.21987031999798	6.30731679657489	6.26351812495794
6.5088843561546	6.53104059287668	6.51201942449111	6.62754108135292	6.57333673336149	6.58717048887458	6.43449331623239	6.54393972258069	6.66323789542508	6.54162344556969	6.58726290807195	6.55491680678294	6.54861200281262	6.60997656343222	6.50917619149646	6.43714209674665	6.49815910369727	6.5930285071343	6.49680251249472	6.64472978881102	6.44333693716742	6.39899617577996	6.56665875403158	6.50514576358108	6.41605315501713	6.47403870162603	6.50670020366574	6.47523772343734	6.40530846150082	6.41671722138866	6.47533105345741	6.49973361355921	6.55089657851743	6.52697274096026	6.6085739904985	6.62283327764174	6.48992790193902	6.42445271130488	6.39532916161424	6.40186344197384	6.51706390092391	6.63290071457874	6.57058424058154	6.57487285992974	6.43750661674619	6.56186534155285	6.62833739133021	6.56888825153195	6.5288572920443	6.39634217089272
6.78717339053914	6.80876156115991	6.75690900972069	6.76884891246438	6.66347659684903	6.81640053300006	6.8150467901881	6.82459135211488	6.6818993658875	6.77917850525049	6.81536365132505	6.76417613641997	6.64971880911172	6.68047033035974	6.8396392328908	6.78809668684691	6.79927398885786	6.72951367018088	6.65780581236789	6.75368276159331	6.7002533439318	6.67367057451959	6.79373625195572	6.83569230853068	6.7911273144676	6.78359172769858	6.70995107139876	6.76441811782221	6.80821761947872	6.75611449058908	6.8318926410879	6.72794476615544	6.83958521279819	6.78202090455817	6.77693934846529	6.85113054020962	6.77414597632572	6.79805176307516	6.67445097744558	6.75138040517503	6.84418665691787	6.76079072639422	6.69223607216976	6.7567479097384	6.73161787607053	6.66283139902228	6.79079085579721	6.77971630497796	6.78572762713095	6.81187361657772
7.00424241189338	7.11936061484583	6.89891412087878	6.97138796545859	6.9849443967625	7.06063715619343	6.93405097313257	7.05136840781464	7.08562673218728	6.94291599004942	7.09717544986081	7.05630629707346	6.91061044262514	6.89422870135519	6.99162699880983	7.03644910098906	7.01430813134716	6.93028555915209	7.05954740611296	7.04874907129609	7.00168435540844	7.05561985494095	6.95753217159378	6.9337739674016	7.03270703228061	6.99228175978934	7.00992081026955	7.02216276005724	6.96011591871054	7.06071880710333	7.00744680281218	6.9489770621812	6.96975332807959	7.02013677255425	7.0270075340216	7.00598098887509	6.96739548615019	6.88128555385911	7.04712679256888	6.98596064732146	6.91830117724163	6.99456747157299	7.04562179853763	6.98729175504203	7.01505236731028	6.98988733913099	6.99024896154318	7.02633763738948	7.08613518942836	7.02594700581519
7.15264503617272	7.2395093692815	7.27198512409206	7.24469223085473	7.31375749020418	7.31572580104544	7.24330543929395	7.20444770340393	7.23435804042968	7.31729444238929	7.1728682782965	7.22742156847427	7.2590671025159	7.22801663914241	7.13014035426143	7.20642724944841	7.29982118117385	7.22375289708282	7.14176399635653	7.23578715310168	7.16193016336371	7.12749444077391	7.18676286827411	7.25039497226637	7.26947647477462	7.26362813428471	7.28818815109155	7.28946662060841	7.20191128633007	7.17233937201578	7.21840513811452	7.28097083241778	7.25980546969397	7.26547178622702	7.17899974076485	7.18884293309708	7.22380905096918	7.17990292265883	7.27753943364035	7.22213455822165	7.26179089643647	7.29963517005229	7.28109888208768	7.23619652497181	7.1567084541562	7.22930551334501	7.23262693744421	7.26962178229607	7.30364425518766	7.16979379172127
7.34918993586835	7.38618164074425	7.53643476946433	7.36903869477012	7.39579750255351	7.46300905384072	7.4878629283676	7.48655793437573	7.51178085816976	7.49534873404652	7.39291495584917	7.44385825742181	7.45564108424506	7.21949235396249	7.30571797545129	7.36332337817915	7.41879895973837	7.41036976068442	7.25889251414172	7.53761940397511	7.29848369980458	7.47693084407773	7.45135948191752	7.47259149601543	7.51494061934745	7.33509579722902	7.2603337616104	7.46124748679268	7.4313244393655	7.50878710443846	7.53053131704496	7.47076022997249	7.43202284414124	7.47551744337919	7.50300481335577	7.39932692958961	7.46601766365179	7.38691913148737	7.34972023973493	7.34464554182006	7.50943880028623	7.4556367496958	7.44085464554299	7.40132495111154	7.46304814489417	7.48331924088275	7.45329600149626	7.47539656618061	7.54566015435274	7.41877059249337
7.67573302971033	7.5911245205637	7.65916470566716	7.69975039772618	7.64336194494656	7.66860439808507	7.48061000680746	7.69062440834186	7.49734444550068	7.38124456078596	7.65346739223357	7.55305849539335	7.58416086026258	7.5262739336927	7.5707608856565	7.58591377976956	7.44001441091283	7.67098454115071	7.58182619776664	7.66436926440239	7.6240623012001	7.64403857227129	7.4814669352608	7.40443835050673	7.4594894060547	7.66069491244028	7.59409240126835	7.55939003522938	7.47200495173083	7.66024849732804	7.69823527139787	7.44605135434568	7.43405794693915	7.47971824996005	7.61170476129585	7.65897963694986	7.61895889255611	7.40274729677374	7.5820045474283	7.67009375331898	7.57827854394053	7.67102435882237	7.47432109042314	7.59638358862407	7.70926504475093	7.57865488879414	7.60941504860545	7.5239853174374	7.57607600018768	7.72699083457151
7.72908588784856	7.63310358428389	7.55751042178506	7.87196643680584	7.76126390737335	7.47959518130501	7.70130879850851	7.65426917400518	7.4696744759631	7.70072421280269	7.83954702341411	7.69790903844615	7.75341785573818	7.79189476681316	7.74410697956364	7.87524256699275	7.77005702619025	7.74098192921603	7.5743831353779	7.50716052930899	7.54274647876799	7.46867223847385	7.81956059865686	7.88281656073886	7.64384169135958	7.80352755152868	7.45242318702136	7.53109090919402	7.49655881387881	7.72758473567894	7.85387960561685	7.80061319082444	7.76753094661046	7.56118105501102	7.70236960055574	7.65276415404929	7.83648472684085	7.78776201455747	7.63489943760389	7.67837903060844	7.52683267637124	7.71912460788091	7.66959619820663	7.62566823664636	7.88012226981308	7.61632574405637	7.60564911591191	7.61780943219272	7.71067216673439	7.88099763090914
7.81126980954138	7.85594298428549	8.00240169357156	7.80167757472251	7.64456760616154	7.74694324016301	7.81746900587223	7.59138466198394	7.7786428401619	7.93610706694609	7.91751212452109	7.92801024284193	7.85407374425902	7.77136160481011	7.65124265538337	7.85525809963206	7.74823709556031	7.73201844259862	7.90116935573734	7.87499809512085	7.74015443009935	7.57708615609266	7.82814113529851	7.81776954941808	7.82372421970179	7.83622310474925	8.00552819234448	7.64121902931469	7.80620629178791	7.57113280921545	7.94850697379104	7.85148753458584	7.90199326611649	7.72415492829051	7.88715955964836	7.67366792339311	7.56673543130247	7.94143204106704	7.67313946327344	7.78208748416274	7.72403214680583	7.8621270115598	7.71847153555278	7.62728375350386	8.00985482683925	7.64965913584136	7.74528931672322	7.73215049784928	7.87452016819724	7.79599531173079
8.03950554335048	7.87720276035293	7.73936540343276	8.07934244990555	7.66854387651412	8.07424295928429	7.81439864531663	7.90934124901088	7.98614830512371	7.87873746217277	7.99804391615815	8.05361406313826	7.79482920989506	7.72684935101914	8.07234333247665	7.94749190604275	7.84790008482638	7.89881490192316	8.08153265044517	8.01469849617617	7.8115295504054	7.5601296200791	8.06179512508145	7.94004237565414	8.10937693867234	7.80159588343516	7.99234033915184	7.99643732831649	7.67921043643762	7.68781043323768	7.92777186476877	7.93182116378105	7.93059343217799	7.9263689036344	7.94985957468539	7.82099102705996	7.89711565582727	7.86778432106934	7.81035117518399	7.8951057553558	7.80979337731696	7.95799062855449	8.00183926461651	7.84727729675838	7.71325467925518	7.88459436994656	7.66184408805351	7.68860623750598	7.70276464582927	7.74254210480985
7.70734054223552	7.60651970881384	7.6457781939775	7.87500149935656	7.78640180159369	7.9850056907921	7.89592987847411	7.94520045882852	7.91157750130684	7.9195501298231	7.71129020422354	7.89383753467667	7.68928997321915	8.05790798418456	7.69662305706597	7.83378315102996	7.83854869866789	7.75788797499836	8.06519850294183	7.86328796235514	7.96420921548721	7.95537040994489	8.13381719302609	7.89500624194509	7.72931982109522	7.891579116703	7.98156079917139	7.83167471000806	7.87368513213046	8.01178731934728	7.77420949957533	7.83142347446141	7.92221978323794	7.90915365262385	7.9952800458082	7.92133283081761	8.07382491596189	7.87463857674857	7.9075042273988	7.74654571877241	8.04694353444176	7.80511113280575	7.89810807613617	7.82688608214473	7.94979310411678	7.93789007665289	7.70707501058374	7.84500132215265	7.69266962537321	7.65742222036834
7.56977057621822	7.5526164680283	7.85970758838649	7.61278296464779	7.71719676148533	7.96747803665712	7.88184129881853	7.84944643667007	8.01699850705012	7.76422496162999	7.96358527696357	7.80273626505474	8.0327230966377	7.86144886453243	7.93651265138546	7.56694473348721	7.70900910215984	7.87426009566023	8.13743960535979	7.74090299499819	7.84672666883769	7.86651860922482	7.94396815037553	7.85228143344189	7.5832312243653	7.7619644694501	7.95966499879196	7.6501211233139	7.91229800676751	7.49224054663448	7.50196647643019	7.83533850458695	7.94669034123483	7.74590497040854	7.67958288660851	8.1493870796911	7.75597246391689	7.87171034253069	8.13012060817644	7.56026453269579	7.8801291825032	7.88556322716425	7.61709354627476	7.98523477800511	8.09891724729759	7.95883645894644	7.7692647364932	7.72202622116117	7.52861409227768	7.80501142522053
7.70309840181407	7.8257593795583	7.86043438939726	8.02957198742558	7.42250866739324	7.81765642418297	7.87225561589077	7.98878281230886	7.63065828378504	7.71006551490305	7.80682901253488	7.74058715564636	7.96012355333815	7.7965619382966	7.92172605881435	7.64407562210178	7.72087635207974	7.66255306929523	7.38430679200963	8.13392274108386	7.63173860069038	7.64120836708382	7.5671282402038	8.02398259556487	7.72567637010705	7.77480982434327	8.04015185508448	7.79992712521457	7.74351539010443	7.92386894554282	8.01582339165349	7.9640781117867	7.80742273443476	7.76642972077469	8.03031308843567	7.64319947701381	7.80176604861693	7.65503288552264	7.92727283000198	7.71212528049495	7.96985284139832	8.04703097116314	8.00059228505743	7.93423289669074	8.11963007366113	8.0597269205047	7.71682696070177	8.04107552800648	7.74909010536322	8.01746515440975
7.73853467627243	7.3501061899164	7.42991792423699	8.08164556679688	7.52108879074587	7.85331347621926	7.93203565334302	7.82347034173735	7.58193069486106	7.87472723805586	7.95417095875609	8.03758050544669	7.85733602618314	7.68091728179312	7.89651349725076	8.00945390587787	7.8722080761755	7.77853605231714	7.89045795835516	7.67024155540103	7.62969935806024	7.6586673531127	7.73155312244428	7.38532689593307	7.77110496648056	7.78627001925279	7.6541560039105	7.91126983867782	7.43022870046665	7.65793302688682	7.50129855957195	7.52007190268167	7.69415232058668	7.69665106482931	7.98249097358002	7.99729414525498	8.01153757652513	7.4049374635792	7.47891415445812	8.09838744804699	7.65744335153248	7.37892494102796	7.6497760652021	7.69160714621479	7.77985551386942	7.49443080247376	7.50677197206052	7.51510044521604	8.02154098418717	8.06580056272817
7.95054803273799	7.64979187574662	7.55507580220192	7.93486826223932	7.766345674661	7.71831652695789	7.90782882700691	7.734372495589	7.31663527005927	7.29588154586446	7.43071925409755	7.55442797470778	7.70759411794698	7.55208151459689	7.80752772657949	7.5180806459588	7.52347990571958	7.66357214543438	7.96940380438438	7.93312176441294	7.78623952946705	7.75843552724692	7.95210988699031	7.66695994410723	7.66601216201538	7.45616362387824	7.42161416319892	7.88036662725358	7.50855640557544	7.53323116512605	7.65159462360741	7.78634320312318	8.0042648371577	7.57848110190456	8.06073294467752	8.07327398317558	8.02724643863537	7.85160872111103	7.80737935914263	7.90126747054251	7.72709279256755	7.90952282061743	7.53846323526712	7.73618741311204	7.84344397798242	7.43239419905719	7.40060035353955	7.64806921432671	7.70341349137904	7.65313928647597
7.92123051160999	7.67320407885087	7.9920662107656	7.33227912932043	7.41989037566729	7.62357192538526	7.24377785773751	7.53984967888363	7.62916023264883	6.95386288775304	7.85643836430862	7.9003457142787	7.66071413243505	7.72220183471467	7.47625463519479	7.430596246009	7.6572307597329	7.57950818866291	7.32488471342937	7.66577529925777	7.47684040052619	7.58252226277088	7.88820002562453	7.56458419739993	7.88075724184275	7.40809729619089	7.88058783959168	7.30909776869789	7.28851861948738	7.31570288890172	7.11961288829271	7.99605492040912	7.66228295579821	7.60111880711022	7.32766126982985	7.42517957689112	7.95856043838759	7.33647833759339	7.17783297036123	7.22287340379469	8.04481804100222	7.36420272301787	7.51027759871409	7.33617962909403	7.20874403188073	7.78499520130644	7.29474142748647	7.90218128329261	7.64772628857773	7.2327377959166
7.47785901271939	6.89988887277069	7.7004895897913	7.4698602947612	7.25226036724125	7.60616607006113	7.2195719387718	7.37462627193	7.7977335835438	7.0380840466483	7.42856712957317	7.41058614647856	7.52409167470922	7.16709238135958	7.33451226786887	7.05933889778419	7.48067788688746	7.08284029967651	7.07899646020009	7.69524646557647	7.81811734976321	7.45737060551955	7.52728014478162	7.06934281609075	7.65527939686566	7.10401389024462	7.43338969914387	7.51868843850054	7.52566078375184	7.58533284833058	7.20270048177674	7.50194294023275	7.5061487698598	7.08068174007899	7.40910298552683	7.64731952547676	7.68112203584124	6.97749197903632	6.89562198607025	7.52512181334721	7.24903711754049	7.51059985644621	7.3237845420518	7.55835271229535	7.42567919664426	7.27644396036145	6.98201319389687	7.56043982196576	7.02362608633858	7.6489776587953
7.33505251281023	6.92433769315936	7.27685100642562	7.39368625849686	7.44853509650337	7.65006119010693	7.18364695911192	6.61053774034139	7.13227293746453	7.55893798233908	7.67248238149765	7.52533053594237	7.33352690140457	7.02474728239384	6.68399606618407	6.90041086647687	7.5518856603596	7.50151995724732	7.38519217550984	7.53009612076026	7.61649138056084	6.7892527102886	7.50538413401528	7.1222693149829	7.32150139821299	7.66661164267392	7.395951661257	7.47119556107759	7.46728126115453	7.24049905972374	7.01858173679105	7.3083811495905	7.39640820058416	7.54708735542317	6.97770646998978	7.54584063888913	7.06092705276219	7.40823636917535	7.13265594684997	7.21116865830727	7.1436257183622	7.18215562330616	7.29857378621082	7.60211601781595	7.2034762574387	7.4679254813417	7.46116899512223	7.08219516513638	6.77275582351743	7.18095767968185
6.95198151103886	6.95709197623376	7.02570494986434	7.38555679724609	7.42765702292247	7.0835608047406	7.08216407470852	6.6123176632441	7.58501352048422	7.24206405674842	7.59913428491606	6.51850674914523	7.08113426578325	7.61632819986099	6.67814574303776	7.41320265320961	7.18474642436555	7.28760678174366	7.44379441320335	7.16472964012856	7.29607394070391	6.69790467174372	6.78573579037637	7.1613427132772	6.74388058099953	7.20437865395567	6.8332888913681	6.80459250163473	6.81981992247683	6.77370821120619	6.6516349782981	7.21253225731662	6.92333709245299	7.14210529106457	7.35369222447963	7.44270963654652	6.72131746734981	7.01009120376624	6.64294951639997	6.63179343902377	7.31822299956532	7.20526393012288	6.86177855033711	6.72859555644896	6.92661563287473	7.01557573852954	7.09775350018306	7.26884359003818	7.24745945847882	7.46586900239873
6.82618718441358	7.37065102075793	6.62653041415283	6.28052777588701	6.80194705505818	6.5672133293592	6.86375926841287	6.39100532953041	7.12221115896628	7.33288703162122	6.75008637638351	7.04534805292251	6.88934288100646	7.14263621578907	7.37541337245852	6.56803682608041	6.08307836966405	6.52479588165046	6.63265037329267	7.188985067284	7.36217620877648	6.74702746502377	6.92380630721125	6.46730031173825	6.74307582128157	6.72201005965648	6.81923370136899	7.3343294915926	7.02239674545234	7.30113569341881	7.29653511088119	6.86046700121343	6.89983627792618	6.57175116932958	6.37325845586842	6.75101800089928	6.84043128380385	6.84292217909938	7.02761522375768	7.13882214833476	6.56910891795606	6.10318191856498	6.8496958708843	6.09218883363384	6.55193031539491	6.75751081682084	6.996826164621	6.83268587770154	7.48889593286433	6.83975420788956
6.93107559787542	6.49604481633701	6.98563480961356	5.70314628384032	6.76696504431609	6.42283098801866	6.29773319089325	6.20817621188457	6.37268101716475	6.18134854787246	6.48984174637386	6.70305675236121	6.60837125212854	6.82709190664532	7.12673512494454	7.10415690891328	6.92617876283518	7.03900229792421	6.98296856927878	6.24626897932507	6.41259022831863	6.08876475418664	6.83896387513803	6.15744741718029	6.20170770107349	6.64971312052611	6.46441083106257	6.944115998435	6.41069025676897	6.85178452189637	6.55969604129095	6.27617255594628	7.13781709029043	7.15513021438525	6.47823458661099	5.9164672019368	6.79121310462856	7.12991683255071	6.68976526015452	6.87993204124288	6.42391066209002	7.08596173335128	6.92474727809345	6.24673749742877	6.0262329888183	6.65962355687842	6.23412456322588	6.05229353355908	6.76926747848712	6.06765331393266
5.84093263247758	5.99435062085102	6.48509461789226	6.42012021427215	6.20362591717845	6.47549423395401	6.17392240172175	6.51107271205679	5.63532976052165	5.81984919413585	6.13176249101855	5.39859500228862	5.81117282424789	5.99539542895641	5.69701016427898	6.17326458062779	5.03077307851181	6.38770748193024	5.90267932091041	6.64221754439454	6.69266688208682	6.28168309028329	6.84806669617496	6.59444395900448	6.854229999449	6.77161601349219	6.88389414828196	6.47874318610384	6.38532138286082	6.82088772800611	6.40943640931489	6.54827868203376	6.11916478937165	5.81446767363492	6.16049823874659	6.33528817336839	6.59055456298203	6.21192170545246	5.53703983885961	6.57831613323302	5.85702737823276	6.52654953642607	6.06714588159881	6.2166771745287	5.87458174985735	6.53871545815687	6.69058746768377	5.65665255563552	6.62057533328673	6.75592398825281
6.57968135996063	5.89709465621196	5.00443079191652	6.50001452807553	6.72963845174875	6.03596983605384	5.59318746342661	6.7388622472258	6.54977137521309	5.58009090456547	5.98407631339591	5.97186888668805	5.8334047674644	5.88157685129085	5.2995813966414	5.97989273996441	4.63290623657062	6.40100067395814	6.51244557956492	4.03599943439671	4.41270164840292	6.35807786644229	6.83396219955737	5.31402699197158	6.00541956522688	5.54491939353075	6.61365417841128	4.8989683153365	5.95550677304169	5.02003854760197	6.74308580052141	4.9137073325677	5.52397693397423	5.89194957800487	3.46434734829337	6.310665043681	6.19987528326908	4.30732087822892	4.26595006005172	5.58933237330255	6.38300914064193	6.33122565034941	5.34911922777981	5.25512051576438	4.74292076833847	4.96155497425417	6.07007238629033	5.80708037500193	6.12809239812122	4.19349589690369
5.078495408574	4.46958355430378	6.04721122555117	5.60613494172058	5.78117560490628	4.40306805988528	5.88882273538998	5.1134148045759	5.7565413104182	6.22168521547431	6.3489780151757	5.69481605136354	3.13293506797155	5.97096762425394	6.34733017469774	3.10532776060155	3.63885010897408	4.90564462850784	1.6697819811528	3.56684019046524	2.49592301600638	6.18815221398378	4.59603159295177	5.47327282219842	6.2828467890705	3.09067036287726	5.70402538606042	4.50391786699154	5.55014111000226	5.11536865696701	5.61212289997392	5.03167935479985	6.134893660037	1.70342468739699	5.91984049576613	6.23725354404983	6.47267796878677	5.82710966669818	5.74865615577418	4.8204211567898	3.6177965051138	5.67869945715834	6.25994665544195	4.97849520243418	0.541067689490078	0.94930719262432	5.97044411107996	5.86558058570363	5.13763673089784	2.03937350142165
5.06388152641859	5.60429998118375	1.85273679639821	5.40824508804743	3.63285996089228	0.0420411448157342	3.88296908053528	0.0420328331589131	3.63422165736827	3.60422694362011	4.78041575321817	0.0423816337421582	2.32916088497197	0.0420500614190318	5.36677669355237	6.06654406289155	2.19183326893161	3.41199616535463	4.84542477524931	3.246283114243	5.80901541359768	5.66339200013247	1.44879634634343	3.68275347010007	4.19372343801355	6.3619555270422	3.68197397269177	4.78773163747707	1.967238049979	4.97346966706445	3.14448798273559	5.14082506864715	5.25444596588622	4.72125262577043	4.37973521529203	5.83377776998322	4.06572946030409	5.34509139244998	5.33854005781869	0.963630858350988	4.70791865271226	1.15781349152015	4.58224344371344	5.12463548438308	2.49250281728639	6.09685949697607	5.43664523050897	3.50857785242547	1.31670797385267	0.042317662436878
0.0418777445854238	0.042142011921594	0.0425891841128323	3.7966958731477	4.87561020266639	5.27794065325859	1.95533653898811	3.01730392683766	2.78474202425475	5.93442797090019	4.99626937969074	3.85019792684742	0.293053800750098	4.65986738473246	0.0419033902705645	1.73873892307122	5.16805893595627	5.18094163644599	2.10676647785276	4.41807865740822	2.16850597200949	0.503907917834456	0.0429727780160404	5.12775534324663	0.0425602345914198	5.47861982988192	3.60058349321663	0.0425601229151329	0.282595298822523	3.23241517692357	0.0417114123931368	0.329533975321627	3.80041573800688	0.413889063292447	3.46634649824291	0.45806159798268	5.48283965764344	1.12226967129407	4.46656012570518	0.0419454179532172	0.0422412725834827	0.0415080006859262	0.0415389893826483	5.26026205472335	0.0421211782440707	3.66480462099258	3.24635636161512	0.041862245009026	1.72620677647976	5.7604064780693
5.56485625014239	0.0415114260608481	0.0421721021246875	5.34978015802364	4.10248715162072	0.0423344600044991	1.35379788818371	0.166628757568065	1.78112709879161	0.0416948223523582	0.0424363846954587	0.0419735070636429	0.0421066540454262	0.0419244996927161	4.25161438182242	0.0421278041180839	4.91968625477633	0.194736119673435	0.0411127121077061	2.50954895608593	0.0418158031891384	4.88961723925051	3.85958120589554	4.11537003325666	0.0413613689198676	0.483696066842706	3.22853466489684	5.51322860575832	0.970001152144946	1.36495386901588	0.0422524921323724	3.07052793375924	5.1136844531325	0.193634753694973	4.57849599337102	0.393498187290931	0.0423574912424645	2.12165714954856	5.32786319572975	5.0786787501318	0.0422571189394962	0.0431795781733036	2.40431946471127	3.23659844700328	0.177622454053674	0.857154838822476	5.10186637479032	2.74137240453597	0.0420770840605448	4.07096052392326
1.07081686926082	3.5759092930101	2.12350066475041	0.042020044291015	0.0417705184427256	0.0414538381579216	0.841248613223487	3.98447937898343	0.0428787572360975	0.0410604336746554	0.0417449174677838	0.0422964910098237	2.28608485951168	3.8956731501746	0.042066885406536	1.60495417211458	0.180313995660802	0.0418355063409683	0.042813654547252	0.0421683426862455	0.0424953110476011	0.0425069221134305	0.0421724521995371	0.0417935681537625	0.0412855529935475	0.0418301222688373	0.0412471669960615	0.04148333481845	0.0420165680832513	1.81246173762798	0.0414493196740338	0.0430409052869276	0.0420335482220598	1.96226904752012	0.0416879533601301	0.320864764295229	0.0416858049637593	0.0423639614071204	0.0436949483048967	2.79800815238762	0.0412024073332174	0.0416416662341321	0.0417673961842067	0.0424040593508154	0.0421087677786002	0.0411775618906368	0.041533548536716	0.956749245750232	0.041542807301936	0.0421016815026422
0.0420941624468822	0.0422474347742876	0.0418857066593498	0.0418954620765975	0.0424609838544341	0.0417362579820692	0.0430392516109951	0.0433974330008058	0.0430319620227553	0.0424976671416416	0.0429005550219817	0.0419590955611968	0.0419206025665935	0.0420503114217937	0.835456016891884	0.155586688873028	0.0424655192668692	0.0425961624280086	0.0419334092908046	0.0436363456539966	0.0422294132185041	0.801953763694617	0.0418493024556019	0.0422669098749107	0.0413023587037424	0.042169136466111	0.0419645706301185	0.042286760627897	0.0420961878958798	0.0423024757508242	0.0422263726062172	0.0415879563897916	0.0428023438547121	0.0427496894040152	0.0414813562508482	0.0426991051329231	0.174121637794501	0.0420128554131736	0.0415876135426718	0.0413692823902244	0.0426636236020925	0.042247916001573	0.0421127394048692	0.0423145709717371	0.0421631122983581	0.0422163957213941	0.0425365183223709	0.0420546033628005	0.0409623764889546	0.0419602637077886
0.0422667981206785	0.043073980340512	0.0435515874418255	0.0410874904156679	0.0412030055759688	0.0422881054259827	0.0420470724012756	0.0427926283115552	0.0426591189189427	0.0422012199897387	0.0430259238009492	0.0413842377667871	0.041681234108337	0.0421433104136336	0.0423478862387535	0.0418678991013474	0.0418920060574682	0.042029730285543	0.0429804583429088	0.0422625390687308	0.0411887698352389	0.0430669873779426	0.0417933071339917	0.0434726567729301	0.0430334495045089	0.0414454725015257	0.0423023457220484	0.0425950490679346	0.0430051999487161	0.0419241576352103	0.0430382477566804	0.0413659189426968	0.0421835469511047	0.0422272330225705	0.041683134943947	0.041441383633031	0.0428259492968415	0.0423759786593991	0.0427996489053485	0.0425913576231671	0.0423702948390018	0.0424922855648873	0.0413865734156876	0.0421548166058503	0.0407047557736898	0.041766160546439	0.0412485098747207	0.0423650665079844	0.0431017283278684	0.0418797647473698
0.0425575692331628	0.041389978426866	0.0419333033486975	0.0421237315884808	0.0429163318022546	0.0423490246454264	0.043296429561985	0.0429037731095524	0.0429281019456257	0.043134474397949	0.0421771205826492	0.0427768221588261	0.0423810680605208	0.0429987650628765	0.043052867524859	0.0425517436683602	0.0433831510035337	0.0414310259478959	0.0425150396607753	0.0427545972266467	0.0428185258951793	0.0427403035302936	0.0416023488922119	0.0416506814311014	0.042309358261158	0.0424244874352549	0.0437423278205879	0.0428297079450603	0.0432287455482344	0.0419597320445478	0.041637237422367	0.0424548616663337	0.0418687963169869	0.042197094809351	0.0422194020463853	0.0423725582044248	0.0434958546675734	0.0422821713105091	0.0440247786368887	0.0426743357884213	0.0421890751788423	0.0434026833021652	0.0420655453474794	0.0428495252368059	0.0427285954801718	0.0429536885578795	0.0422844765567071	0.0430709281140986	0.0420264777821815	0.0418341104825883
0.0418358002484079	0.0417354308983643	0.0410883320404576	0.0422130616139661	0.0423378326855589	0.0440489720805589	0.0426510942763809	0.043082308760427	0.0432790305005749	0.04316135791195	0.042170607520422	0.0424871632769266	0.0434747650001426	0.0436572979753695	0.0429383622576676	0.0437006333055767	0.0416890557164336	0.0425133568828918	0.043045950741514	0.0431080731017843	0.0433332406165527	0.0436389560293478	0.0418007050982897	0.0423265582241658	0.0419199217200037	0.0413894362275771	0.0428136490176801	0.0442169042427266	0.0429591625720011	0.0424737045338779	0.0432509385764588	0.0421247545563457	0.041907802386632	0.0434484982528677	0.0421439044622111	0.0429588235599605	0.0440279336041782	0.0427615060375303	0.0425520316574878	0.0434919823404351	0.0435578081256889	0.0430197315904468	0.041900683878507	0.0428392944122911	0.042534362283031	0.0427942750486607	0.0412066135843591	0.0426851736791202	0.0414254197899432	0.0431033688655556
0.0443030486991378	0.0439035128469418	0.0418525525629952	0.0436501438384446	0.0425449576202926	0.0435438418974892	0.0429593262874346	0.0424515784463391	0.0439374847680811	0.0422235747989295	0.0435025721393851	0.043011384003795	0.0430225001645091	0.0433566485993136	0.0426893198194809	0.0420272660351574	0.0427982075317095	0.0424756295298185	0.0431482277224468	0.0428314362744173	0.0425107920937749	0.0427354489612173	0.0416832426919088	0.0440673812135878	0.0422877733258126	0.0434506219393326	0.0434286751826243	0.0431940548396629	0.0436113661864481	0.042001268279588	0.0426562772539196	0.044116123119215	0.0427725665807212	0.0441342581734843	0.041819138904563	0.0437764519736089	0.0439746172915591	0.0419229442536199	0.0422515954581945	0.0429099009088643	0.0421024563982073	0.0426604308499088	0.0432501880219652	0.0425120631892746	0.0427848569224896	0.0419235795346201	0.0434172529378079	0.0428007938084298	0.0414354373145187	0.0428512621772621
0.0428251761911794	0.0433114424413934	0.0435494274416403	0.0436633790993998	0.0430868327881352	0.0441932958838985	0.0429354382943808	0.0452588018579149	0.0427599647781576	0.0429975043602279	0.0440156157854276	0.0443397234272582	0.0439137032098582	0.0444598312990336	0.0447016810306049	0.0438471537721279	0.043633260554443	0.0433826515680104	0.043697240110093	0.0434267462030115	0.0432042797887207	0.0423270144521133	0.0439251870539949	0.0450321352771334	0.0434673156330419	0.0433378113946308	0.0422300706516414	0.0427130802085116	0.0435501745741911	0.0436026956009384	0.0428153335145969	0.0435110573790534	0.0440618935208678	0.0424694335017822	0.0432853223349974	0.043286542438545	0.0433239803517653	0.0434737265813682	0.0438834838933646	0.0437717417340438	0.0427391039615518	0.043873610261229	0.0430729304353438	0.0429278606680868	0.0429377519239358	0.0435567129140962	0.0437435929247755	0.0431852204142463	0.0432115656844162	0.0430316403011002
0.0427182796536524	0.0440940371576795	0.04261161360245	0.0439251023490843	0.0431432509961359	0.0440209341654851	0.0439689628957496	0.0425158467839304	0.0433956793941804	0.0426962355573884	0.0421549995674766	0.0442012067257959	0.0436222829209682	0.0421079095879123	0.0438893123499667	0.043540271810532	0.0437201036989566	0.0435534515187461	0.0436295149013587	0.0424605863270903	0.0430266283881561	0.0428133216661786	0.0442235538883492	0.0420478589622959	0.0428500854896647	0.0452413312014513	0.0442986419562832	0.0446454223899955	0.0438182784072254	0.0446989890299557	0.0443080934728233	0.0427102989947657	0.0430600355080328	0.0433518623157154	0.0438452433141457	0.0433284672948902	0.0436190048867571	0.0440005342720658	0.0440605216249401	0.0436590880784138	0.043141834111947	0.0425477019457468	0.0438736750587644	0.0429965552354639	0.0425053354866972	0.0445035443184478	0.043784539578884	0.0436942612992839	0.0442015550775449	0.0437348148031451
0.0444663394892419	0.0442369808166405	0.0443438119474294	0.0446151729905156	0.0453911313409024	0.0436953725371459	0.0450974210337302	0.0446885227490075	0.0437229869521422	0.042834129972321	0.0436214630742121	0.0447502821499256	0.0431107696046987	0.0431091814958472	0.0429158560757795	0.0445815772436394	0.0440362162875458	0.0444360324933971	0.0456456370530862	0.0455020095132114	0.0440838881848291	0.0442096780336854	0.0434599992551688	0.0434450794614583	0.0438941190649285	0.0427447973683538	0.0440165723184548	0.0436184737860115	0.0448585656147021	0.0433841546949921	0.0443421982626389	0.0428184873594891	0.0445115110840926	0.0437073541083026	0.0439139346500835	0.0453441665908859	0.0434116028570862	0.0435285316192083	0.0437115508233642	0.0426197037984459	0.044035692113829	0.0427663139728403	0.0437593147110881	0.0439282109544156	0.0439043969039431	0.0442116750419004	0.0438928099608056	0.0427696344977448	0.0427623125788165	0.0438889459138001
0.0434568948244812	0.0439909832266437	0.0427328810572761	0.044275754722709	0.044241924540716	0.043195119985382	0.0457694189692952	0.0437827779745659	0.0449299648231961	0.0433816443132985	0.0441394235673682	0.0446836103331334	0.0443082289119653	0.0435095119774563	0.0434151385016171	0.042836318068908	0.042912163075117	0.0438525923077978	0.0429305405244145	0.0434685194427957	0.0442194258483967	0.0436501783840442	0.0446837410821611	0.0438549473436342	0.0444401528805247	0.0438817277968672	0.0452782094414118	0.0430009339726036	0.043336778719437	0.0434781391363974	0.0443852106893336	0.0437164278811783	0.0443599035325462	0.0451925015084728	0.0433056919935777	0.0432150461108822	0.0454897385769078	0.0449912624118763	0.0427381428511291	0.0439674378923772	0.0437587765982322	0.0462926565447186	0.045171945665104	0.0448069131262389	0.0434541424196128	0.04464244777857	0.0438421872552882	0.0445121025067906	0.0438630797313745	0.0435709546642855
0.04511786563796	0.0438853049553341	0.0448195714561358	0.0455074955271747	0.044513255532656	0.044720871407122	0.0432337061835188	0.0434366453601458	0.0459262565158216	0.0437048123405699	0.0440153040063166	0.0443268878600561	0.0440240523722508	0.0438865569453668	0.0438609589502692	0.0452398101213249	0.0463272559125234	0.0441096986551667	0.0451392270417275	0.0459437923658568	0.0451306765677393	0.04366586996679	0.0460646939042883	0.045557460155583	0.0449779884423044	0.043981880273915	0.0447157453104482	0.0454449796114872	0.0443410546406954	0.0449213645809193	0.0446676878979907	0.0449267095240493	0.0449589741649216	0.0436147188431822	0.0439451603977829	0.0439729692371136	0.0442616883294522	0.043334453917453	0.0436281275416536	0.0447912368611385	0.0446345933987072	0.0447244952516128	0.0437028609631164	0.0445080462368141	0.0448482829286003	0.0456739704117388	0.0449352455328195	0.0446190932092094	0.0452158001992132	0.0456705435105884
0.0457549077509503	0.0448013666508672	0.0453310256057808	0.0456180056716491	0.0445972073187253	0.0449646839250945	0.0448422756018294	0.0448243251740981	0.0446051503187762	0.045313364025836	0.0456901262565106	0.0445323021361271	0.0441790019716709	0.0460011479586202	0.0444586216299455	0.0443109519539154	0.0450768045744824	0.0456126942608413	0.044620928493927	0.0448529436917549	0.045416681662288	0.0468127036188319	0.0456320363427307	0.0440216217885294	0.0438655935255648	0.0439593853107288	0.0441845170458277	0.0460112377073381	0.0447441007455908	0.0448331210119388	0.0449711643841097	0.04368892764719	0.0439459847240903	0.0444554627440319	0.0430972700034271	0.0455756369042028	0.0463584562944875	0.0445568882057882	0.0451958065187846	0.044463148221612	0.0465795324223902	0.0455060209316724	0.043896101637032	0.046427763467876	0.0443969485076263	0.0443712347339245	0.0437264129111293	0.0445688509520231	0.0444813477266284	0.044910454445092
0.0444374943224837	0.0436034738980617	0.0466855892335475	0.0458058105738277	0.0445760794641567	0.0467493317057029	0.0438511091175347	0.0450664992168935	0.0445027011558403	0.0458845433676754	0.0462851470651595	0.0436010293465942	0.0459622347884667	0.0454383902690139	0.0443023416456108	0.0467908379736763	0.0463283502336623	0.0451830805884411	0.0440078107535312	0.0464486351116433	0.044964638722722	0.0447831126309967	0.0442460513596512	0.0463698210877402	0.0450068143664994	0.0465124130994101	0.0443087977775472	0.0457825620710845	0.0452005166145376	0.045506777864753	0.0467741999192643	0.0465917960917843	0.045937622690199	0.0457577549516915	0.044881208120548	0.0461984054569449	0.0463169054220952	0.046573433333404	0.0459486455198605	0.0452651471644715	0.0473596053083404	0.0451471249133796	0.0446327618901051	0.0457749834605577	0.0448797253544509	0.0452378860776771	0.0446212608450574	0.0457196601458421	0.0441012368888496	0.0450943828916203
0.0452080551026101	0.0466665664607385	0.0457042093877707	0.0467130781686195	0.0456908389500217	0.0441597657140582	0.0459010712221143	0.0442262908055103	0.0466678134043378	0.0454109234854875	0.0439491316819741	0.0466984281963482	0.0459516476053116	0.046781347398921	0.045005977670123	0.045690962974124	0.048048613239217	0.0456983719071573	0.0451026867831624	0.0464190613557672	0.0463896573399984	0.0446143710486493	0.0451474225919347	0.0463763355304979	0.0464441951126408	0.0441271908029902	0.045434747434765	0.0448771185054211	0.0446634219672791	0.0456182257195762	0.0445062309942193	0.0450997847524772	0.0470561950806203	0.0471202186563845	0.0469164486032242	0.0462978234421758	0.0455566657564234	0.0466228836075988	0.0453825738268634	0.0453357118108714	0.045829990624698	0.0461598229418098	0.0453409227281372	0.0471350160394828	0.0452330196325625	0.0442152284413809	0.0464865729008669	0.0458981753157257	0.0453701038344399	0.0447832438770116
0.0464901475038692	0.0453806911324993	0.0478915812673854	0.0451945090063891	0.0457129599000293	0.0447456024271284	0.0478930791221799	0.0448247383988861	0.0473650790781357	0.0456372004248204	0.0473377895738728	0.0469308991126816	0.0462719967023979	0.0444258625365851	0.0463452112943071	0.045675724545985	0.0463612313572616	0.0445185944864294	0.0461958861953251	0.0470464928531939	0.0459992590932295	0.0461304161033886	0.0450304035957233	0.0451713592965783	0.0464071852477402	0.0462238139202913	0.0454936824064668	0.0462235135514723	0.0466902338328993	0.0476063729927718	0.0468419891475013	0.046366226108385	0.0480459134532097	0.0458166081040406	0.0451455549330378	0.0463036027241164	0.046577839032855	0.0466201149326276	0.0452008571326974	0.045303222023627	0.0449998494421443	0.0468792957088918	0.0462808343770627	0.0462677027764982	0.046353994575352	0.046789279978897	0.0463366042328946	0.0468535209478003	0.0455681132165368	0.0451874681769811
0.0450805279983521	0.0457717097032418	0.0465158501449638	0.0466503736248112	0.0469708908675436	0.0465429993454313	0.0468079462353055	0.0454603912941789	0.0463632900598966	0.0460284448010823	0.0466785162924301	0.0456609740315975	0.0473388468973147	0.047198611544783	0.0467548054488725	0.0470202297272396	0.0457441467644586	0.0446199839418567	0.0463796928686355	0.0459847814668416	0.0457661638410203	0.0463372130908467	0.046735189395678	0.0465216585405376	0.0459952679546651	0.0446781369725382	0.0449324133855914	0.0455608903307649	0.0472267289125556	0.0462821369828288	0.047410818494756	0.0474870716941404	0.0452330081471026	0.0471195508566251	0.0473715904328903	0.0462221482012006	0.0467140267478659	0.0466803829004164	0.0463279980020055	0.0481003977618925	0.0464069325791601	0.0454968057749064	0.0467800657955907	0.0447350568037266	0.0464239483035603	0.0477333484619608	0.0461271068248864	0.0473804042918741	0.0464238569303846	0.0470695749782307
0.0467283001882789	0.0469933785336483	0.0469606591441915	0.047287847792763	0.0485111750513367	0.0465329603650956	0.047893269384007	0.0470392467959269	0.048108974196188	0.0476588839622094	0.0485442826217251	0.0463547153658491	0.0467125918805763	0.0472120259851066	0.046271663946935	0.04556725591777	0.0452764953007644	0.0459979858654096	0.0456321593405503	0.048467906263008	0.0468924809896453	0.0472862178389058	0.0469548620586618	0.0449339395220606	0.0461869921985187	0.046528572444693	0.0473760983948732	0.0477381253142291	0.0472096961829151	0.0458814641168905	0.044954887485473	0.0455975547142038	0.0472306692990669	0.0468243779922455	0.0469068124614411	0.0485623324527828	0.04594800041526	0.0465950050321823	0.0475226877150767	0.0457000869427399	0.0457015901762501	0.0462480851355477	0.0482233494517008	0.0477217250497862	0.0457765201973285	0.0469252264155924	0.0472507349994851	0.0460330544718459	0.0470347382726114	0.0481863724542439
0.0473558824920649	0.0476178204159182	0.0481886938761966	0.0477611384099729	0.0460606806714231	0.0483474416152391	0.0483056116437863	0.0463796993654334	0.0469241817161572	0.0484321587829225	0.0453952623727044	0.0461662814401486	0.046453368190469	0.0477274152978333	0.0462247083030905	0.0471388291074372	0.0474010967735546	0.0462584462064067	0.0474765932232734	0.0471640925264844	0.0463072029560747	0.0467909844724662	0.047541832437243	0.0472570917665231	0.04530565487617	0.0483451362578939	0.0486737294457614	0.0472596770655414	0.0472990629953011	0.0485644036347687	0.046213272472458	0.0460922184144459	0.0463983623036319	0.0466765419363863	0.0474538570235687	0.0474870338858258	0.0485585608814744	0.0455244291945736	0.0467670547901359	0.0477692869548215	0.0469080352834133	0.0483207001042543	0.0467223972990031	0.0473656912763035	0.0478173665229822	0.0467171656576569	0.0470547268471635	0.0488253517846783	0.0460217344124099	0.0470925292338567
0.0473606448068339	0.0469769638391639	0.0472723654436234	0.0473769026415754	0.0462515304867186	0.0466549608196228	0.0488394508368804	0.0482765441410766	0.0478371466979712	0.0482785935917653	0.0475340100483644	0.0475559656332735	0.0488418929212346	0.0485138711592986	0.0493475142943093	0.0467719298717864	0.0471624610078968	0.0489195355319099	0.0485141538750111	0.0455959302241316	0.0492108171937881	0.0486006924615017	0.0477244769332157	0.0500448377780849	0.0477637560430562	0.0477083925202318	0.0480411043292684	0.0494719724895938	0.0472549928221009	0.0484344766658531	0.0467889913719309	0.047596281457571	0.0480474106318847	0.0477924688830076	0.0482020195761822	0.0486810199176691	0.0474738378731227	0.048091660440789	0.0475137994173997	0.0481247622126868	0.0470667401203267	0.0489930970086254	0.0479292613552778	0.047186402712796	0.0484637729253799	0.0490574717304327	0.0472655780943938	0.0487717569870544	0.0463214987154198	0.0469962042067186
0.0469982981881056	0.0490588448652194	0.0490725545832171	0.0458085572415513	0.0476587974361459	0.0487236163383477	0.0490398408749208	0.0470439384644063	0.0498355746382628	0.0489395770877536	0.0478367611722022	0.0473489684331725	0.0475192611494776	0.0485286679541479	0.0477069434934168	0.0480726983159658	0.0479815044709529	0.0499184693169713	0.0484671459777375	0.0490932421527313	0.0467054019994532	0.047500018462554	0.047115607079336	0.0479657245927918	0.0484375137191739	0.0478241787815542	0.047921548038623	0.0484593473055165	0.0471962765109449	0.0482165467978492	0.0483582887934802	0.0473638823912992	0.046190634952775	0.0478448069535747	0.046792345878859	0.0475383977849885	0.0488500470095919	0.0481516713843655	0.048944321605266	0.0483504616642193	0.0466592045111588	0.0469973979241921	0.0475298688643696	0.0486669134461015	0.0490189699302717	0.0483489194103817	0.0479340371879365	0.0486066400113693	0.0486196683467889	0.0493703299894279
0.0488556217631752	0.0468522137161463	0.0484563440671801	0.0483029335040117	0.0487306028268946	0.0490188142860595	0.0474818299771934	0.0486851931505368	0.0490667300073829	0.0499749580467341	0.0476278417831182	0.0494216175779942	0.0495210641686044	0.0488067046357036	0.0480746110616185	0.0493824748518412	0.0480638636568401	0.0500764201615475	0.0486998790228991	0.0467840043679364	0.0485128277610237	0.0484189066425392	0.0481422247728856	0.0471174596069669	0.0493431325878346	0.0480625030927138	0.047664551468078	0.0486069707871403	0.0477270991389475	0.0476187485183493	0.0473001646605496	0.0488093996192414	0.0475587603767305	0.0480539135522723	0.0493970528233355	0.0486330883974107	0.0480799074370939	0.0485656853184718	0.0487193095243445	0.0476740417597778	0.0507318902678046	0.0483567743401339	0.0485169306671552	0.0485328069788555	0.0478797613556043	0.0490971360802629	0.046700252892438	0.0491022560201781	0.0477162932752985	0.0487721309670717
0.0499713494263517	0.0485974017653129	0.0486586623495391	0.0480305278885811	0.0497573480730101	0.0500845084809615	0.0474649306858044	0.0487391180255701	0.0482742978177588	0.0481413945046515	0.0500966201842745	0.0477467613397531	0.0478840448172504	0.0489507304309107	0.0483522467324362	0.0493121990131103	0.0502163874672036	0.0480516399264172	0.0503276498908557	0.0470719851112456	0.0497138568702032	0.0480564912769141	0.0476055341242752	0.0491452035943242	0.0499404267606946	0.0484842918589986	0.0495128071773127	0.0493399627467744	0.0468296628203928	0.0482606414919709	0.0504794233154257	0.047302944356579	0.0491145462190868	0.0506528151983604	0.0488090984084596	0.0486309088023206	0.0485618502290295	0.0495698223648394	0.0472593018874691	0.0485917861953575	0.0471790723058008	0.0492738986541568	0.0489632781456995	0.0465601203118438	0.0491732544786732	0.0496221737612513	0.0491128601774526	0.0502589239002483	0.0483134167518423	0.0493190487182939
0.0512518982449867	0.0477666060860745	0.048355516342539	0.0490990256192894	0.0488590423331985	0.0481231634148721	0.0495764275234436	0.049319117322948	0.0511960995274017	0.0472683649441196	0.0493529480056104	0.0503286899543321	0.0485838009170792	0.0509479959564218	0.0497309004001865	0.0480674760767998	0.0478078284554154	0.0508812786868768	0.0477706257000092	0.0488546082606018	0.0497133824243721	0.0484989679751384	0.0477011379811025	0.0496263466979016	0.0486935082037002	0.0487174877015947	0.0504002318439906	0.0486112814511129	0.0495194039535144	0.0499725119368257	0.0491524392613384	0.0499755841195121	0.0487882880511823	0.0489248207581365	0.0495070250945904	0.0490960510975721	0.0490644861645984	0.0501127075983855	0.0490917316497085	0.0499627979360837	0.0488494389594944	0.0480201403687393	0.0515129081463206	0.0499108072415528	0.0512535342117013	0.0501945464755024	0.0499595318148672	0.051139035319484	0.0476036478341563	0.0498691428655268
0.0493316877179639	0.049112194014641	0.049193697088049	0.0504268346814212	0.0502978275177141	0.0504442569217797	0.050046441553776	0.0502202425021115	0.0499781295701804	0.0489627518285097	0.0523904457024275	0.0499172690157192	0.0506260074059716	0.0498474256084049	0.0482778702152671	0.0496565824814901	0.0492038975947863	0.049640710739389	0.0491662979413373	0.0521571433187223	0.0496458020878484	0.0510197510871758	0.0499306015431147	0.0497154670484294	0.0489992769967532	0.0489816516467978	0.0513332000299692	0.0493797103983459	0.050085325478685	0.0498247754159131	0.0510285533704121	0.0501174427490531	0.0498337586668103	0.0498147957497885	0.0504131854308813	0.050102215188727	0.0498673935716886	0.0512436962521692	0.048486640734224	0.0504839190970541	0.0492476705126748	0.049243265511028	0.049548286866364	0.0509345517205478	0.0495278658134839	0.0490790093708418	0.05130690285105	0.0480614830740571	0.0510681437796494	0.0516284578386444
0.0506777406515448	0.0511843540503624	0.0510828353132209	0.0497372472964742	0.0497344169987737	0.0484861479345161	0.0505377699953042	0.0520774892191499	0.0502821682043484	0.0497794004132265	0.0494626842652975	0.0494595080945462	0.050647097389885	0.0519004714075519	0.0505449707945528	0.0512651565590649	0.0505822425570803	0.0512303336457271	0.0517614703120192	0.0494905074878228	0.0516469449947657	0.0485102265038845	0.0511670413554831	0.0486543526389382	0.0519603651140771	0.0485836788102419	0.050274840706479	0.0490332383909971	0.0503128266697521	0.0499318661198135	0.0483355156846255	0.0510152460738615	0.050480954337695	0.0495725633076689	0.0495886655275763	0.0493245379467308	0.0509628108488746	0.0502653088556226	0.0504070441291764	0.0516518586940822	0.0515829048390978	0.0503612779319323	0.0513327563026294	0.0489106697508533	0.0499745440897451	0.0514529956029122	0.0497950484878884	0.0504177850322473	0.0515237815170456	0.0507098494548552
0.0495444153887373	0.0519319948671461	0.0503458581529638	0.0485217872995904	0.0501290128716312	0.0499896837250924	0.050198082190309	0.0512803303653186	0.0498657126910975	0.0514172959278578	0.0514747766832171	0.05064331768265	0.0489839959141756	0.051000766028145	0.0481268331699746	0.0526933675648417	0.0496021220342227	0.0511602421385728	0.0515362731931933	0.0520994494445423	0.0495674018450176	0.0497385685965859	0.0510805854436683	0.049050500952742	0.0516988803708132	0.0487297747008322	0.0530409805724994	0.0512694124618476	0.0513894777646445	0.049080404387231	0.0501985297612368	0.0515698077740945	0.0498538908474761	0.0519035407547328	0.0494012184115096	0.0502232844190577	0.0501203187050679	0.0517636519096504	0.0494233285893342	0.0508865639379332	0.0513286977109201	0.0512454193848117	0.0517305137656809	0.0502093602431079	0.0522486926594308	0.0506788538734861	0.051182559515882	0.0499453324253918	0.0501368151657808	0.0513753125049508
0.0509872720764292	0.0516924589879698	0.0517858744267322	0.0504610993425934	0.0514352174131706	0.0514645271556652	0.0506155655528039	0.0508221792710163	0.050817649590522	0.0494800150328253	0.0495348777205502	0.0515186604082908	0.0500536369641213	0.0499411114423949	0.0514085833392592	0.0516390768114709	0.0517342230088448	0.0511245152571843	0.0523180977423994	0.0509393066424017	0.0501910407957618	0.0510521803062169	0.0529044654072607	0.0508425691543323	0.0508421700536459	0.0506983696703358	0.0528628987860506	0.0519250515601822	0.0528385672164209	0.050962455359546	0.0520516439423962	0.0502482548397959	0.0534449371795957	0.0506179489217365	0.0505793477065732	0.0504381131351156	0.0514421782141942	0.0507433475594829	0.0511018414087657	0.0517547697208436	0.0515854705443549	0.0511768422241679	0.0506837069044897	0.0501483370602024	0.0505748213974685	0.0497869985082548	0.0504998828976454	0.0518861752441734	0.0501580996993007	0.0499819107319355
0.0535390826961781	0.0509388871891818	0.0498463706162934	0.0510032541270215	0.0520349841178934	0.0506924337425754	0.0520384088622544	0.0512459867435017	0.051742541858095	0.0502267989675488	0.0523076498333412	0.0516507836872595	0.0521579691092794	0.0510926228054556	0.0520937165877573	0.0527233925854642	0.0503287657667793	0.0517258888734389	0.0505468842441157	0.0518153729758097	0.0524591806595057	0.0510285730378922	0.0521580126171712	0.0522099441919003	0.0491098714823539	0.0512280146830077	0.0499033419674412	0.0498607680164327	0.0506188676423483	0.0506810337715847	0.0516118671241058	0.0506689617068325	0.0508959217432518	0.0519731935902489	0.0521903549389834	0.0502733821715625	0.05082816704588	0.0502969930620285	0.0507457312109202	0.0526516887249244	0.0523786029349927	0.0525764465527773	0.052428745472288	0.0522502616633685	0.0521335615889438	0.0518119697078341	0.051036275906301	0.0537115832147005	0.0511451527920281	0.0527242243587052
0.051167515721938	0.0540500774135526	0.0521890220791151	0.0515584687078854	0.0509559679169704	0.0529321378394837	0.0522144897460557	0.0517941177958868	0.0523722837336869	0.0519487326741515	0.0521000109303557	0.0508677079938349	0.0515911349137677	0.0523588741851525	0.0524151195057971	0.0526409664652227	0.0516932527864781	0.0507506364984375	0.0506601539049546	0.0521463843241789	0.0513274461443208	0.0517033215336355	0.0504267752194047	0.0542999910171825	0.0500557957729999	0.0497788855302013	0.0530873820905184	0.0517439216932249	0.0538999164192871	0.0527886701032245	0.0513786179143735	0.0507518445273515	0.0516392133022095	0.0513108321542922	0.0523974376794831	0.0518784883319329	0.0533680999020258	0.0535116837072425	0.0502594327809503	0.0527691423595575	0.0502413803103277	0.051196630827258	0.0511237184155121	0.0526124951787679	0.0511415949220968	0.0543421112403449	0.0534123960876563	0.051797683957219	0.0533228986876403	0.0521960247191881
0.0532653616166101	0.0525954232324232	0.0514963849040306	0.051029919244878	0.0517424760125179	0.0528010369490283	0.054438586419382	0.0544722528127413	0.0509166599932922	0.0538357273401705	0.0524229293225045	0.0540077075600487	0.0508624166281955	0.0542524011885736	0.0524057959621744	0.0538914727329684	0.0526221769424279	0.0517493712296079	0.0531153435684937	0.0529115123995021	0.053323249965655	0.0529917589595534	0.0506807898521726	0.0540200930285282	0.0538783683485736	0.0525568127046649	0.0514968617603747	0.0511588441950519	0.0531914022843088	0.0514036116408911	0.0530634759099946	0.0534466737181988	0.0508602252361258	0.0508757451004671	0.0524340869676924	0.0524271792109457	0.0533110142781037	0.0521683662233905	0.0519462390891584	0.0529178748500805	0.0516713445205269	0.0525415875865792	0.0517045877077822	0.0514279834547305	0.050752995927353	0.0511059590902383	0.0532260228019421	0.0527057010350896	0.0520770657443917	0.0529398644440266
0.0540106062540027	0.0532405102705346	0.0522303780537099	0.053758768393542	0.0526429649085772	0.0525068990012138	0.051914906980836	0.0531827067476023	0.0552101937759698	0.0527829106990969	0.0532337928114959	0.0544890916389494	0.0517308950643253	0.0539825661904014	0.0533095510316214	0.0528503948492885	0.0526971242137163	0.0539568700804102	0.0523028550957615	0.0517072062969507	0.0543207899649495	0.0532450626346209	0.0514187232073877	0.0545950628031529	0.0525606495372574	0.0550849465195212	0.051953494684703	0.0545060653483897	0.0531573038675513	0.0528886719977914	0.054080688431521	0.0519074713572526	0.0545055457210627	0.0537127615189017	0.052748610741398	0.0526362479592899	0.0533007438427576	0.052206915957421	0.0540470444334065	0.0519285011065365	0.0548775918187824	0.0527311593714151	0.0549564104554679	0.0533377439384683	0.0542013366419873	0.0536415824873898	0.0526375742144088	0.0525635809025327	0.0546279780598651	0.0547741011701285
0.0521426353174184	0.0533611119246998	0.0526376680709579	0.0552297401011229	0.0520376337156061	0.051838349220606	0.0536301742393397	0.0514762678927439	0.0544508212719816	0.0528412331543199	0.0530677418623544	0.0547790922894711	0.0523973936016185	0.0525199179640124	0.0561215985276487	0.0548594684129662	0.0541487925245596	0.0536362340578322	0.0541092975781967	0.0553795288723489	0.0536936195933742	0.0544853710846325	0.0545966039639995	0.0520458665183799	0.0528161371875932	0.0527085062310637	0.0527554155922312	0.0529558050646563	0.0544845052827363	0.0540970952732448	0.054922790649572	0.0534349973005696	0.0524392668508879	0.0560075889279956	0.0547786320609321	0.0550094204165246	0.0533387674047805	0.0530910193296466	0.0551821099088299	0.0542960761618474	0.0539377722400849	0.0531984012361009	0.0523689379340459	0.0531312691542037	0.0533115803743297	0.0536438361278316	0.053747172096882	0.0526690854545853	0.0516440630411542	0.0536527118747625
