# Supplementary material for: The Neural and Computational Architecture of Feedback Dynamics in Mouse Cortex during Stimulus Report
Source: eNeuro. 2024 Sep 24;11(9):ENEURO.0191-24.2024. doi: 10.1523/ENEURO.0191-24.2024 (PMC11444237; doi:10.1523/ENEURO.0191-24.2024)
Supplement: Extended Data 1 — The file code.zip includes all code used to generate the figures and perform the analyses presented in this manuscript. The folder "./ephys analysis/" contains code and instructions concerning experimental data and Figure 1. The files "Figure2CDE.m", "Figure3AB.m" and "Figure3C.m" simulate the model in the nominal setup, and generate the corresponding figures. The file "Morphing.m" allows changing the connectivity strengths with respect to the nominal setup, and plotting the resulting trajectories. The folder "./Figure4/" contains instructions, code and data concerning Figure 4. Download Extended Data 1, ZIP file. [file eneuro-11-ENEURO.0191-24.2024-s003.zip › code/Figure4/globalfeedback/v1Int_a0.325.dat]

0.308640609074826	0.307917796826099	0.310300401052928	0.307636339482949	0.310649911995249	0.313764555462682	0.305908088154695	0.309288827015024	0.309967697451793	0.312710523177565	0.307866471362499	0.308826543445469	0.305670784952552	0.307033654181126	0.313887436584108	0.313914375398439	0.308430803348393	0.306422131246423	0.311190084943181	0.303519296943851	0.312924804591072	0.314447993955005	0.304950288546987	0.317136465639188	0.309927759671626	0.30777861378133	0.315458538112339	0.316013683484516	0.30710660987311	0.311285324703026	0.31250273821099	0.312753100235851	0.309049599761486	0.316368392547295	0.313477721058713	0.31080319121003	0.308470022815408	0.306781091104313	0.313441776995801	0.316694410634781	0.306612524759847	0.312948913673045	0.305443993502891	0.312075397921574	0.31286298641448	0.305438808355314	0.31387624251444	0.310478428223986	0.303782537652123	0.310544721967878
0.316280602549535	0.325715361876068	0.324257591947176	0.31864311320283	0.312610629847757	0.327780655548636	0.314228846397022	0.313079858973481	0.314332258090849	0.315886585606284	0.318444783892073	0.323752545349804	0.316847995646113	0.321169996409089	0.31699230814068	0.324491862452228	0.325807907162463	0.320242661999673	0.317635784957924	0.324323318579247	0.322893947423975	0.324771034890334	0.325133409733704	0.317134363069999	0.31583202938033	0.319342446660663	0.317463647643832	0.324564593670673	0.314993717102759	0.321366959444623	0.315621154134853	0.317995447028343	0.316255966366539	0.316224669340865	0.320458943586319	0.322902846573654	0.322928180951331	0.31725761591888	0.315732765187635	0.324760818701496	0.324746936745541	0.323633459808061	0.318621749943877	0.321734800096829	0.32437797523034	0.317860524685656	0.328096478254088	0.316093252440419	0.320621443496517	0.314116229390218
0.32690662859021	0.327447856453562	0.328433698396029	0.334109313185851	0.329823262308528	0.325605246555869	0.324516698442089	0.332044739941352	0.326627007832704	0.331587880144454	0.333819132707992	0.33313459311164	0.323725119624712	0.32562051629085	0.32778107785762	0.332605825463967	0.331934853653706	0.327217798257942	0.330597075795705	0.333697918176769	0.336003097771878	0.32306950199611	0.335631853536009	0.334920613680508	0.323570342966048	0.337820773096027	0.331882497407657	0.330801204705773	0.335325235508049	0.338086308300614	0.32918740005772	0.329316655862278	0.325079813017007	0.323087372087941	0.329376412850848	0.328498410128512	0.323057006129208	0.32422925904514	0.331915698999229	0.333515321346719	0.333688838259962	0.330106048506609	0.325318438565843	0.334150648632369	0.336108190171106	0.3284883330887	0.332455112674815	0.327925452834566	0.327336563126675	0.336453421225688
0.345080330633287	0.336608538312516	0.336442447741816	0.348790001782998	0.334594648844397	0.342551348071293	0.350474372372373	0.340147357143846	0.336349346005801	0.340390306637002	0.338917176476223	0.342229551756129	0.336203099132573	0.347251928164663	0.346902007452869	0.345746253424658	0.348578546265004	0.340699626567236	0.350361927094044	0.346162038628944	0.342754226343173	0.340282052496634	0.337747155166994	0.345094579570909	0.346769054247952	0.333405421499278	0.336074592028158	0.33580228264528	0.349982319210306	0.342207653020385	0.343980447333697	0.339381261402398	0.340963936648429	0.341540476038352	0.335184592784348	0.339718699173195	0.350372911453813	0.339141796074459	0.337795275768061	0.341656780888601	0.338555704058966	0.342049812826904	0.342270485035203	0.349678294949586	0.337978484152894	0.343913524645899	0.333160513214647	0.342690471833174	0.348751559243496	0.347122971531714
0.365756132610532	0.347258706084336	0.361981881771789	0.354482500984762	0.345683931562298	0.358803716072303	0.357127579218	0.352173530782056	0.356515099232597	0.365024261328456	0.347589091126577	0.354238305193897	0.357055953598596	0.357248700029074	0.3626879284403	0.357770792468481	0.354649665951782	0.349862150052883	0.356477704503242	0.365335273477037	0.347553325605964	0.360310374868059	0.353826959904675	0.362318513199704	0.356770991708076	0.35877132405832	0.361136206587857	0.356004267767017	0.364092601411451	0.360583285536097	0.360853046119619	0.36453949038248	0.351858986271547	0.349506920478992	0.361151419414092	0.35943010697603	0.35414785041237	0.364182995862035	0.364029406784808	0.360136321574922	0.356585296437892	0.34826597626827	0.362358785400408	0.349868616679313	0.357626284012783	0.353875762830449	0.348217102730048	0.362263200562482	0.349646857104602	0.360938289061861
0.36480718722027	0.36909313899623	0.365288690699915	0.372177172662537	0.367989966876672	0.367444742968272	0.369570868722538	0.37590399208726	0.373096263835422	0.370195166140687	0.371213544210332	0.361831295741606	0.363467398503712	0.378068118087277	0.373678570685596	0.382309293788633	0.367275441746702	0.364732031573363	0.370931287253514	0.366707899129508	0.377257240546909	0.365858933566767	0.379009798142608	0.374885094751698	0.362929106427612	0.369808852330618	0.376929536262769	0.367304991766908	0.371387389914523	0.375457223622176	0.372000780885361	0.371521866783668	0.37211301450737	0.368420941701635	0.366316746533212	0.376108020896887	0.375509411409692	0.379652981799585	0.379242536089819	0.380316821924989	0.379330342535103	0.368534125704992	0.378360879127773	0.368266993987845	0.364717772687782	0.371081588777483	0.380045242889338	0.36025260400513	0.373576461641918	0.364247652088908
0.392665391936733	0.382624040355607	0.383185735444119	0.394844864154224	0.400761734839513	0.38852904992358	0.387393731544849	0.390681096804706	0.387496790401056	0.389844832312108	0.394430564611283	0.389436108199438	0.396792221905936	0.386104154234983	0.381190648834174	0.388719205483909	0.392428241667658	0.383317343237281	0.38364938223905	0.390853784250335	0.380808096994229	0.381726341302038	0.37797749648944	0.390548007469489	0.387793605627321	0.383061441962294	0.401446996668193	0.395004249255431	0.387100333694538	0.384208482660795	0.396196099898602	0.390578466707086	0.388478664754343	0.395263980208279	0.389178913949952	0.391737596348822	0.384016756922284	0.384368922755987	0.385414529988762	0.3844849581915	0.393064590109872	0.387082987177679	0.381406431616866	0.389712610787717	0.383688811749645	0.395720516454076	0.390630749544534	0.376934435110734	0.392117063331894	0.39056005804899
0.415113310555173	0.394829326720845	0.400168437649435	0.412950129277395	0.39714090688324	0.40131861969166	0.407600455957108	0.400535670571226	0.413420054184083	0.414305933414178	0.399487404157125	0.41871819779123	0.412187881257774	0.414380359580679	0.403952107434269	0.396855659610577	0.397375847429413	0.401663369193957	0.415134138598431	0.415658749975136	0.422339131557709	0.398023415641294	0.412535488500118	0.404819893531339	0.414177921175898	0.415314616237656	0.409537709805393	0.421482560841229	0.418091708404662	0.409148689068513	0.401743782742945	0.403778268654181	0.412639492336669	0.404896845002068	0.417905876773017	0.422048906938507	0.415206816010045	0.396867978466067	0.407545192809173	0.410851338953924	0.414332123426559	0.407076873953569	0.417419142273442	0.419224132284454	0.400378946139777	0.406143019867816	0.408901125525568	0.409722458136821	0.398506557777486	0.417966804494151
0.432530897951416	0.434571887678876	0.442594726570877	0.418704288714892	0.425010366183143	0.418628247098904	0.433725630138631	0.433461549500718	0.43982406623231	0.427214908374854	0.425894381945937	0.445148105069385	0.436871238367328	0.445937135314641	0.44416320103798	0.419724797770002	0.440110408671778	0.442778712062383	0.419223869924348	0.417261818573517	0.433885068018543	0.439284687166448	0.442833604484552	0.440896769157619	0.432503254747758	0.421364736298453	0.432193471563677	0.434593989948093	0.420860401072173	0.438063495572725	0.428853364768325	0.434258020330778	0.429297042426785	0.428377346159946	0.439456665327225	0.437348281363861	0.429511196136579	0.438650830362877	0.425566357114453	0.436913228460407	0.414627879867279	0.420100551892626	0.444079053087503	0.423622367414654	0.439746757686013	0.430428912520198	0.415914311110766	0.437799539211796	0.446160349573923	0.434703521805103
0.453318519571598	0.441719753301828	0.448423105931233	0.44254982322722	0.453679571453688	0.445647755516112	0.471466640573502	0.455329362634004	0.446825528588859	0.439589315428263	0.458888220087668	0.447582991226997	0.44402792345997	0.463516085154855	0.461410705536176	0.47102709389997	0.456264511864181	0.446757159948128	0.441170884252927	0.460047375644508	0.45790705871351	0.454040436796843	0.449504368596561	0.456946217099115	0.45610794932831	0.445402466759697	0.458197925365995	0.46379492779136	0.465764299451591	0.441426383650769	0.4591087842069	0.443770311164025	0.455745972656074	0.455511206518377	0.448432030843951	0.449186284743591	0.473395002480712	0.454651572126711	0.470176457249396	0.442653598601439	0.451061522923591	0.439908654377793	0.448511823482724	0.446223385474817	0.462604577913414	0.470747426287297	0.439007893715633	0.449136678065471	0.468771131900614	0.455785306672701
0.471835601312805	0.475956857142431	0.494212409733709	0.476351411992131	0.473984501174528	0.498628449616799	0.49900114681715	0.480707291627261	0.483508251822962	0.487396709217124	0.46818133365115	0.49445509469332	0.484885056801471	0.480607277222217	0.473760130437026	0.467792495822892	0.467696238567117	0.502369060872915	0.496308617505974	0.485716582405739	0.476200878937677	0.480837635078059	0.469639850420007	0.487162722815712	0.500804231660578	0.471772974970486	0.49969147386609	0.466742105824112	0.497801858998956	0.5004250089006	0.499144532210977	0.482081713819397	0.474112345695486	0.473376715822635	0.500881705094153	0.478757868563764	0.490284437262665	0.499211873509442	0.494849511027106	0.47909986420583	0.482524860624494	0.47777288552736	0.491157281490469	0.47264601798073	0.476393710888738	0.477542524364774	0.485163019331443	0.473432562148074	0.48173245384495	0.466900076388219
0.503154905764158	0.506840951925742	0.508105200524058	0.530278541929033	0.517305356078479	0.526764875666815	0.499816926990858	0.535191650636087	0.521058015848004	0.516536964140841	0.523782466579136	0.4963665000726	0.512081742257578	0.503482644797039	0.517786199981619	0.520116555709563	0.494458582593378	0.513030668364409	0.51857406942457	0.507872763639392	0.528160915848943	0.512168396244472	0.506370609755196	0.498240830038522	0.515378370766124	0.527967938482411	0.541503762771299	0.51397255374093	0.508537481309165	0.536689069699452	0.513448092948085	0.52110502603877	0.527488088384331	0.520303350616584	0.517910855047943	0.527221188351271	0.509264070104751	0.498309709523033	0.501638525802179	0.511178722987716	0.518636865099822	0.521881653192361	0.513914168838572	0.501241964875361	0.516491014438617	0.52166520575767	0.525405119999605	0.520452321959413	0.518542730407165	0.501193547960276
0.548035562477816	0.551465258154968	0.537321585682746	0.561537460957223	0.533931168742368	0.547327825451196	0.540064919119726	0.563329858638109	0.544290200455957	0.537795081270386	0.566118324381564	0.544966700763564	0.538921758936266	0.533904631943469	0.578540673944652	0.570723864540509	0.540616710572355	0.539340318953983	0.566904115291407	0.570246986396665	0.531446965069273	0.52824211664362	0.531362264774549	0.538610697482403	0.553764771437999	0.573525040446784	0.553460993802087	0.553819942444358	0.559055556240601	0.579676519047121	0.538005064002187	0.547461454126494	0.541707939120261	0.5646267721509	0.554786063378677	0.542528709543943	0.545285794563888	0.556361651122604	0.542870845075704	0.543631106265291	0.542616850226792	0.560759386318758	0.569307661794132	0.551900661907311	0.567605327981373	0.534489849918508	0.565858666650958	0.546516455413108	0.574791874891218	0.547329298930819
0.607078443451314	0.619599429947652	0.571564934912649	0.605231849104913	0.571529787205005	0.578794525719127	0.61741023626759	0.56520087771703	0.596359382181156	0.600333974486302	0.591629966793503	0.604869887602425	0.612998332020675	0.602496123629165	0.593418417387464	0.596614205098535	0.579080078057355	0.573483802464574	0.575058092290668	0.610937748576963	0.568165689554931	0.584767538350937	0.598171856569236	0.574035812795176	0.574260502308021	0.578845991012432	0.580455747887562	0.568733626853729	0.576408011277737	0.62271051281773	0.585120635752752	0.608392593641917	0.587632721516159	0.584275709492442	0.599709267634107	0.586743483002996	0.600897380082803	0.572539939678474	0.573205226203652	0.60579777042058	0.602103788511296	0.594055111659862	0.61090913308642	0.576517202313582	0.613884907654812	0.588037582165499	0.590037615049229	0.575799732333039	0.588726861535505	0.602679559093166
0.630605686031383	0.625772824433455	0.655196093467078	0.661122068344667	0.620404617076412	0.671457406810413	0.649429046058836	0.671287584959716	0.666203158090181	0.625492482821113	0.624654585793023	0.622453866733146	0.669496526902094	0.635267054145697	0.649807787702495	0.625630061859649	0.662401460230106	0.623021387411565	0.622404590432466	0.617182988078143	0.662715155816152	0.643092337197415	0.619462238018051	0.623512745452207	0.647993115806611	0.631469917975139	0.626832198868397	0.628752991173932	0.643300393001871	0.624727375335037	0.630729380552693	0.626571459564704	0.61220746796745	0.669203194642239	0.66273589224492	0.663808844607986	0.645517424031318	0.641255375631696	0.636943573639907	0.643660640312384	0.663144605082649	0.618939872755679	0.623210567233464	0.626354112054032	0.626409948709381	0.650577465254666	0.627250737265294	0.639211628638722	0.659850175355225	0.624131643927566
0.71281190570664	0.701954704757989	0.711340435136652	0.708583106037629	0.698355421030788	0.678589728620023	0.661007570119781	0.690876372414596	0.680238013625408	0.726876108150283	0.714775744953056	0.66304055882817	0.709701066505436	0.720634092278812	0.707010163684427	0.686843260145171	0.68099394430124	0.678509229908604	0.683921178177158	0.697975460795364	0.673406981907569	0.675385827513091	0.709717946351602	0.694929297503392	0.690196631173523	0.675043740407704	0.685397482442067	0.71112252824347	0.697336030847784	0.701476887478221	0.726079674206611	0.696208842000295	0.665175145978193	0.715926458775847	0.696825501903144	0.698662482353626	0.663909772128268	0.671055266697448	0.684822451721164	0.67655891206684	0.683484350431475	0.673258325193126	0.670950833846036	0.657755209716421	0.727125661973936	0.682607919098313	0.68022046648768	0.707074094602145	0.715350228334694	0.687974982531027
0.733595009498555	0.7916373645622	0.772103746822459	0.758138500385523	0.734819681524408	0.777374267468845	0.747686626711593	0.781161796266777	0.738255503327133	0.731762893949482	0.755506354133564	0.775997588590575	0.740509161405555	0.745431363128818	0.744893310508637	0.728412419846581	0.725482699051434	0.765242853232891	0.725949772132298	0.764730684260075	0.763595881498917	0.783315809267265	0.789231013711709	0.753530210347997	0.770601195125941	0.740556658312028	0.774224109209522	0.730299387281497	0.743434557140797	0.741610279044566	0.768466756798608	0.719222675218747	0.7195363449301	0.727392723495486	0.75819382295685	0.711620612139243	0.731713110074523	0.760120998689872	0.774818503219576	0.756807427363776	0.776728913517316	0.762573232481052	0.770842578721671	0.787233689722456	0.789518195558514	0.724218948250617	0.786863614951814	0.758409848743179	0.725122348518141	0.749279889024163
0.792832243927674	0.8081539707378	0.795074189324324	0.84431323179	0.829481254993771	0.802983881310769	0.836325365503635	0.863288618423595	0.785994581550375	0.858647463458436	0.80906848678661	0.797238070537786	0.838731856638812	0.825045979838914	0.812884871490966	0.816387268788696	0.860472660540923	0.80018330426891	0.799497133324945	0.800280922541419	0.803466761805261	0.851310325915908	0.853233589281251	0.839008844509019	0.810754742866718	0.858609889962301	0.849253191421422	0.856461361509139	0.812518484680296	0.791555638774318	0.83564096839639	0.810477110217339	0.791856044983772	0.834540707879123	0.853724232725311	0.828089632440113	0.845621944174923	0.820801110436934	0.799652926675262	0.828291139094983	0.84796538268883	0.825372235136338	0.832232781593542	0.834853261659206	0.853670143204877	0.799927346445649	0.82182665074525	0.806889687366438	0.817838894597709	0.790939591789864
0.924923833190044	0.928388341300469	0.921445424051897	0.882162010836098	0.908464638296369	0.918488441847497	0.872768216121508	0.913618268745245	0.879593382550896	0.940099074442825	0.920084742481401	0.897625421300936	0.896185941180515	0.893032086951534	0.928666164202492	0.893166376769044	0.870901782027074	0.922836870439994	0.935290444537361	0.924809910812378	0.92237472703203	0.928633671102976	0.917829067298915	0.911161884352061	0.921476698687417	0.875615028214525	0.879110193911819	0.91660750770209	0.871132555969972	0.903567692114801	0.878574188812968	0.923278395193018	0.926836188156166	0.903879687161621	0.856083775432858	0.927944629012275	0.906321519537711	0.924374375274912	0.920165910197095	0.885547702864959	0.921764950354603	0.917368533838379	0.890550617668342	0.859073211167284	0.907374886475429	0.865604509222643	0.899651876345569	0.886466548306113	0.880984856939208	0.930302335489874
0.990294064774503	0.966653488502673	1.00244509819217	1.01647662989767	0.957977719812429	1.03974570837703	0.955247758095547	0.970836686113775	1.02275079434432	0.992900448233769	1.01067043627103	1.00122819126826	0.969570537158641	0.964945541305886	0.951587822134528	0.96701161573526	1.01826085211558	0.956621325747949	1.01999053477622	1.01694927634312	0.979955854152039	0.940763954825848	0.990816884071384	0.997856359821509	0.945748205255481	0.992586247191712	1.02897237180803	0.937488099050157	1.01693231664961	0.984438278920916	0.994759648736476	0.990233465156185	1.00886378627627	0.949094788216948	1.01618463558872	0.979256640629538	0.963944157673698	0.986513145639407	1.01594064984548	1.02804435655559	0.958243798964217	1.02112958807538	1.02663137633179	0.939201581381683	0.979002099271204	0.980756956192188	1.00055505430626	1.01172793908303	0.965658355765812	0.947473797273142
1.1077580428784	1.10268814682501	1.09014763755399	1.03962527435386	1.1007901765176	1.03839881516281	1.11434853699847	1.1217509225429	1.13884479354817	1.02849053514504	1.10308758426199	1.05795305972803	1.07957541104933	1.09018214015605	1.11738577224162	1.02108651790739	1.03839742736336	1.08756770067073	1.10464696159116	1.03904619326784	1.02660894769388	1.05435791789002	1.1002488458371	1.07181744833784	1.10754810896555	1.0553983903227	1.05157830273186	1.13032361611976	1.12321031282958	1.11053450576498	1.10363761225952	1.14894316517322	1.11925156629503	1.02050305558927	1.0665620115827	1.07964774886542	1.1409508149769	1.06549415451984	1.08336948733824	1.05564727113184	1.02925081490512	1.04070557310071	1.12691996032209	1.06262939482902	1.08849897350557	1.11245270359647	1.05595868095815	1.07434344873115	1.06993680524241	1.08845050441841
1.1995074205575	1.16692541750056	1.22139735674269	1.18195959293566	1.15232554538727	1.17334497559476	1.17547094511255	1.13083850595707	1.19775390144207	1.16080521027094	1.15375366654043	1.22089761024023	1.24812235249718	1.17142734654416	1.22585311051072	1.13893089637028	1.14300673017394	1.17433717075468	1.23274246268537	1.19754802102032	1.25538821504952	1.22002016342468	1.20659944131625	1.16199788964653	1.2608388080616	1.20413720942399	1.23374399539908	1.24321725720546	1.25464299827261	1.20671098827283	1.18565347849689	1.13532823161399	1.21116400722613	1.22335500138162	1.22014494868899	1.1950077113947	1.12969218077992	1.15278793501914	1.22758086551455	1.1279339341102	1.1444363072023	1.20050760656876	1.25228394152279	1.15178451468671	1.13095865251634	1.16849485787594	1.15745482886331	1.16652311758426	1.17503182614125	1.24691819803864
1.27880421511517	1.33479030179728	1.33193604258366	1.25590309856303	1.32167137809033	1.31789038403402	1.35456041531474	1.33417391529972	1.28120136227313	1.26588406593111	1.35210810480634	1.35140036158856	1.3112469037486	1.36131110209349	1.31130291776712	1.23990080687993	1.283094531227	1.3600808040391	1.25079596828954	1.28408286105218	1.4018283431581	1.28782198495241	1.30320952527353	1.36363416330953	1.24454271218283	1.29289549838316	1.33640223060587	1.37962544528813	1.40263282239861	1.29612664434745	1.31114921390614	1.26712612669847	1.34308050167197	1.38542001167097	1.26213535760329	1.26620179626741	1.38645932227528	1.38337230767512	1.34095415893555	1.2635054274888	1.25990324977079	1.3465189853502	1.35192841424171	1.30101818303783	1.34628726885231	1.2808427327486	1.28756865195601	1.33822154853874	1.2736520930832	1.30206178701253
1.38230649345363	1.4606330080284	1.41971485395607	1.4438732461475	1.39631345179808	1.50349906364263	1.40119497793489	1.42837835755063	1.48796395975873	1.52872387761761	1.49585052436004	1.50830014086549	1.41214283335258	1.52244624654973	1.55795142572275	1.40422618610949	1.42718283596062	1.50761828957321	1.51204412681076	1.48829092090298	1.52553637291506	1.46989324360768	1.44058468197878	1.42671184761312	1.47370420866294	1.49713161036242	1.43917005981835	1.4144432259188	1.49788673322302	1.51809442875742	1.53677918737188	1.47439020947006	1.49804603470829	1.51432070328278	1.38763376127093	1.51738986676988	1.50059400863127	1.50866435392109	1.49745862366212	1.4406552092152	1.43265929353474	1.5189468831302	1.37673880036685	1.53705068263411	1.5120968563493	1.5205511882202	1.48726118419087	1.42104735184994	1.48947240699596	1.41095547979169
1.62471115263746	1.58807702378455	1.58039254294256	1.58252275703701	1.5228797810048	1.58332572012728	1.55662367913829	1.64504689239961	1.55335074366902	1.60636720184438	1.55993765864239	1.693809133628	1.60500403530171	1.51998833887247	1.6181107788841	1.63072323056578	1.68665545766198	1.5808661565508	1.68394277490729	1.58786549309629	1.60559371777766	1.6535986026411	1.6637623416742	1.621495334291	1.65612794361617	1.64655418449489	1.54713904834521	1.65900816319679	1.58106470508534	1.59251481623223	1.68385537703725	1.65223786929374	1.5617122478776	1.52927366548211	1.61626207186094	1.65141202485311	1.59131900296706	1.68454180957745	1.6385933505999	1.61693688404854	1.68410122088454	1.65704922136533	1.59229927123391	1.70018754403966	1.64387877346292	1.71771821239218	1.68826529467439	1.64401760543085	1.63722286937668	1.62780096326892
1.82538194271835	1.76015695757628	1.79217785169856	1.75748103600925	1.78309656750694	1.79850797168086	1.84829900014033	1.72991959689736	1.72894938852668	1.81328429415472	1.81983881611157	1.86385705431325	1.83151254719612	1.72147069694701	1.7493889893522	1.85501877602792	1.81995867020463	1.82580480219314	1.90295786208929	1.69294927230628	1.74161496665041	1.87121425504701	1.87157277545756	1.85105309080997	1.83388041856162	1.903326111726	1.80222475182965	1.73243380611739	1.70381134710953	1.78810082048254	1.75285773545373	1.80574841031807	1.86644544778231	1.80694863761622	1.80643854090086	1.88561493184103	1.78361678063855	1.76570745716578	1.84821319886733	1.86443041289928	1.84161529615638	1.72104289433401	1.88431757503695	1.76273007474814	1.83073895356004	1.87794459115338	1.86922193244623	1.84120917692748	1.90082592135044	1.90784295792381
2.06153440833583	1.96221760559099	2.01235134658403	1.9773163109933	2.10919802264696	2.01155875513928	1.92673333572991	2.01663553924854	2.0161906209366	1.96782442375693	2.02024361252333	1.9422455981788	1.93795772309486	2.03173751744672	1.9089710491731	1.91941844192699	2.10713823574164	2.03923540794679	1.92132743474606	1.9550924493284	1.9595188440033	2.05752170933912	2.08632040437853	1.98161508880771	2.04213187223117	1.96699962907657	2.00172957857077	2.04716532444279	1.9660082217249	2.09452157682665	1.93570136486969	2.03780630144706	2.05882633259151	1.96288790123704	2.07542214050654	2.08666691516646	2.09043203772696	1.90580367061042	1.90158184641668	2.09224789027636	2.1323371052577	1.92314612519538	1.91176775242309	2.07488124907743	2.03101590396413	2.1028293042435	2.07111704801717	2.04266456960938	2.06203360923776	2.11394944099678
2.17179332838502	2.31778567978017	2.30737899334684	2.29752001757272	2.31515184340053	2.32420253172936	2.31425241299871	2.37673349072513	2.14589356509997	2.23227965450654	2.28755227206448	2.30862956900366	2.36252617377049	2.30486203151887	2.34330674197987	2.23525268265402	2.17460372640048	2.33369068765123	2.30517864045136	2.11303361313412	2.18633561232954	2.28017224353995	2.29031657946343	2.35147858607928	2.26717672075776	2.14101351030603	2.29363192868758	2.37117261315791	2.14785471780059	2.32256212069877	2.25812115386895	2.247174711725	2.3618652805616	2.24762065133404	2.13002667251644	2.33328097232192	2.21194350184518	2.2280371507847	2.22924709948687	2.17904035898725	2.29257302811797	2.3090129878539	2.23174514459593	2.15481017376484	2.17306454198392	2.18129206013567	2.28137564806289	2.16291340565932	2.20708984972466	2.25805324298549
2.37423892813341	2.55651970866907	2.4258710321014	2.64687147956142	2.45516591024707	2.41357581998036	2.40826132485407	2.57591500205739	2.49440585475007	2.55720451789461	2.5507293685522	2.50277760014862	2.40168427803411	2.50553646756878	2.55191619517535	2.61835120391918	2.61846349114142	2.42791148854108	2.60733500025953	2.46654813182646	2.58067970289814	2.53941991074623	2.41101404752371	2.47033865906603	2.59898182815377	2.48718525883316	2.42109487677616	2.45660725876889	2.39158415095	2.6440663117954	2.54147964941763	2.50993664360572	2.42440650279619	2.47542612228347	2.4274065374739	2.46857772970325	2.57737072186326	2.47066100640649	2.37130411045128	2.49246622374802	2.56627357125925	2.51001654850582	2.3633785023492	2.48928979041523	2.42251558235114	2.46121328745059	2.50254572277429	2.47073852414731	2.58640295759888	2.49049476906636
2.81621940516557	2.79203752481481	2.85389740406001	2.86681236238973	2.6526410686171	2.68487424216326	2.74427319457343	2.73235630133401	2.86589945745352	2.72746601244429	2.87085155277502	2.6890233122843	2.7151789164582	2.81240504741583	2.92072469064021	2.69477546641956	2.78085828824665	2.82804451829127	2.72268552310816	2.67923316881946	2.65052773287665	2.79125154351167	2.66589166171553	2.67666512810266	2.67150143299372	2.6532090074128	2.66081494076139	2.8087776727618	2.6991642359623	2.6421594436129	2.6833810257794	2.89182328028158	2.92210000543474	2.77563791072218	2.7504812801726	2.67722672424229	2.76399597889496	2.65473073060653	2.72292056426974	2.68321247372146	2.7872384085472	2.7670561856793	2.86982195152965	2.77749845450483	2.87714970821127	2.69044245665658	2.88702813162152	2.80285593718182	2.88154090561936	2.70573958960667
3.01714958426044	2.98317812496188	3.10585595921932	3.01911912054075	3.16126158690839	3.06868037942573	3.00493028816484	3.07465994892585	3.05391821306827	3.08261316227789	2.9495300062518	3.19164579118215	3.16688456042378	3.21373115435546	3.08445854046213	3.22243809386517	3.08140391823855	3.1673807239694	2.98154552294394	2.99467377867156	3.03658977806062	3.19088974723886	2.95075864676487	3.17751985762563	2.92893576363334	3.05002808662103	3.18195468428497	3.22441142190197	3.04500711140731	3.04780838112199	2.99939024362039	3.07364344357207	3.19130398207965	3.07323996228656	3.18111552483264	3.12204805391927	3.07057909559845	3.0785153290619	3.16434384294353	3.19142775776231	3.05759623374371	3.03125031329817	3.23431780390037	3.10693103583002	2.95480974559197	3.09308449382651	3.11325269125981	3.05677296155456	2.95366177311751	3.10576656813721
3.47663041241152	3.43105510736535	3.5876305078111	3.37167945912538	3.51439120355779	3.35553794273955	3.36077309832742	3.5628762513728	3.46642108731949	3.414497138505	3.54821383387008	3.39718898215686	3.37910721836066	3.54145206709289	3.53565245583981	3.48783070010207	3.35772744376623	3.30162921683592	3.35950917664526	3.25946083265509	3.57733731795579	3.56518159849254	3.43791102381256	3.57712090836584	3.49196467071999	3.39855660050547	3.39740843602089	3.41213446732278	3.45394130929325	3.40955779089667	3.36683846822488	3.55300117564816	3.45196721813886	3.45567521162482	3.36447076594425	3.44238266929357	3.34725351282797	3.39325737048005	3.54606871671989	3.50780676446304	3.47513615274426	3.40185953841388	3.35653593610903	3.39603817648273	3.4179348854198	3.43193954685337	3.53968432831022	3.40205560437235	3.39712037823107	3.39961340450503
3.83735989805124	3.67115503993361	3.82831728435796	3.84208271383845	3.76603987951521	3.68884270482087	3.92223000116488	3.75147960811692	3.77676246071357	3.7002822553289	3.89303443174805	3.78696818369629	3.73895048139345	3.69489588121672	3.69357851126242	3.71596183395811	3.71178389044091	3.83817298703528	3.79591161225989	3.89167217052296	3.81574976305911	3.8965184411162	3.69602168144088	3.78011692872396	3.69644407649457	3.66594109392427	3.87658464984921	3.70102271595987	3.68430509538247	3.80120326233119	3.71903165410729	3.87606808753315	3.79305926800977	3.85034222439655	3.6470011215453	3.80624378897403	3.776192845014	3.77812220492013	3.86874184242726	3.7474867064165	3.83197870977654	3.8861076903244	3.88148289499682	3.85902687391637	3.87305801942393	3.84467819206976	3.6572733302672	3.65747958141401	3.85223575935979	3.85686996122682
4.14087385674625	4.24164967275719	4.22699787871545	4.23639416048657	4.22850045546556	4.1249677065153	4.21718808347535	4.09725943013994	4.173983850606	4.22460876244543	4.23457107226298	4.16838398051831	4.06821979402929	4.24510968778756	4.16413870591138	4.21399081326567	4.20901464691047	4.24262976055936	4.16713808067321	4.24612469981225	4.18738835666304	4.17778488748405	4.19752997357445	4.14013396733158	4.1265220695852	4.08130646947753	4.232153480522	4.2509476629468	4.1156765399977	4.02454049522237	4.19809706935306	4.13079115580133	4.19984085063647	4.16232330295711	4.19982010389643	4.19481620411155	4.06213110060621	4.19911363772232	4.18219691071837	4.21561753290877	4.12126434329939	4.17005417682714	4.23414583025809	4.07532373484702	4.07279968127732	4.13620151563923	4.12768279645426	4.24052264060194	4.2323552859714	4.14796037718661
4.5802852520973	4.52221183217308	4.46437633245769	4.53480726130806	4.5650411607299	4.51715566498287	4.54706385264751	4.57020431744122	4.54114251227027	4.52365256485684	4.57953038902458	4.54717212575277	4.50254550867035	4.54679125943296	4.5719595924243	4.46944551678487	4.47925246895071	4.55793683760526	4.47763783088766	4.54635146547296	4.44341459892034	4.4918784194352	4.4745053358743	4.54641218576045	4.4741455225991	4.55739664168032	4.53396169194832	4.53591967383508	4.46668513951511	4.45616835399026	4.51845822046539	4.55259784530468	4.49258144044751	4.52441733331058	4.57974067345878	4.49144179513323	4.53321117953542	4.51973782153386	4.57470538828367	4.46847527146347	4.56003307732416	4.49578626956487	4.53757501602009	4.48438211886976	4.53946360928712	4.52643201464522	4.48568992696834	4.46872739807023	4.54889466010175	4.55039976765177
4.85467416803441	4.81815644165969	4.87016334527517	4.86629236396294	4.86002591381646	4.8452722793737	4.85228299930031	4.83453969119485	4.83502270041185	4.86604997438952	4.8801756685779	4.83132687982819	4.8467749433506	4.86390225243133	4.86779962546623	4.82438740982844	4.8601795558064	4.854353230368	4.78668399283243	4.80878336551984	4.85759408011171	4.85933323845783	4.85158846194633	4.8849784352289	4.85912609462268	4.86062889911729	4.79737533109131	4.84655911483329	4.85580941902283	4.88999514999622	4.88029244954985	4.84056608845963	4.88397308047748	4.84267795999097	4.86057457770245	4.82528670649795	4.84232633171905	4.84328026422516	4.83510542381999	4.8747017986366	4.86289776198302	4.86536510439452	4.84372905716722	4.84718656662727	4.84853937324422	4.87099097135942	4.83840615809068	4.83746343503319	4.82888748949368	4.84713339434023
5.174487283286	5.19910994375679	5.21226210466686	5.17051389073179	5.13439829081813	5.14717279180278	5.19754252283358	5.15404301329624	5.18403955356713	5.21027800417456	5.19369670757005	5.18351546976534	5.19158298113857	5.16335525583744	5.12288262479424	5.0892011568144	5.17727058803927	5.16796668947913	5.12958458446436	5.05474772922047	5.13293602300694	5.18038021378811	5.13724053763878	5.16744840877003	5.20067112526598	5.1826290729338	5.21173167390652	5.14035839570785	5.17137856069189	5.1587904665085	5.08249329901505	5.1841235026373	5.15846164274953	5.19516367034367	5.14653366078582	5.07674721642879	5.16441554932648	5.20438936157823	5.18525917736303	5.08762481618848	5.20193003408052	5.1564167554631	5.19871572138902	5.19718949396753	5.01044300539855	5.13559975427808	5.1733963011003	5.14505890747556	5.07911468703239	5.2177229462649
5.28474703645754	5.47707752131148	5.41472486929527	5.42901880316342	5.44674713175584	5.32460636160149	5.29122971801745	5.40108492507316	5.26964911786472	5.39391563388831	5.49448743755906	5.48415129936223	5.48107946046217	5.45947062094089	5.27659554135256	5.48645675271114	5.45165756103106	5.48559915798904	5.37017848702951	5.40787492536425	5.35707610903007	5.44339949318207	5.28338129120099	5.30885703639399	5.3071957179332	5.38376711090191	5.46072862094519	5.50427023161238	5.34557262329726	5.39939537952691	5.45075143704398	5.4849052634356	5.40108548938076	5.44182808787209	5.52928745187046	5.4070903168746	5.43014170233891	5.34459675310846	5.51809797658971	5.35628129148637	5.29663000013748	5.37997691721928	5.47982159000779	5.36699015487924	5.51060337075012	5.36826538977816	5.21482914974765	5.46289640132451	5.39307307681973	5.4153213233441
5.76094813305916	5.57728402390534	5.53510504814014	5.67392704301006	5.53369927825419	5.66194924922041	5.64762265965363	5.79538309894625	5.48019728537641	5.70915510925549	5.74636609154454	5.7548495530087	5.80226750795396	5.78463389275544	5.65822997655372	5.7512833519768	5.74392545713527	5.76417526191651	5.75615434149312	5.54104103137236	5.63424926305055	5.55211585504594	5.6161864508985	5.80887132792379	5.61788541427428	5.68972568155722	5.67881814387139	5.75008073586178	5.75791508828629	5.545777165279	5.74419914342609	5.68781197744374	5.54440769698019	5.71108131205453	5.60563179900774	5.62911285991113	5.7825038862723	5.5172186016766	5.4800019511164	5.56283762283956	5.77604576557456	5.6030068065747	5.53647685995651	5.68892764268125	5.76204046621327	5.59856871474814	5.40605992412588	5.53136075000187	5.59608048541687	5.48993008514082
5.7368790850709	5.82013257293038	5.8949132304007	6.06103560426215	5.7575274639586	5.82381804288366	5.96038391065952	5.64849237569339	5.73886681654562	5.73512866681285	5.76839034793592	5.69619148581662	5.78371332199129	5.95083349984708	5.91659030213466	5.9973603816852	5.78686449607512	5.92110467235827	5.90359269186417	5.83078627601111	5.91719248155296	5.91532066225529	5.92743961495064	6.00589670832292	5.78589237790264	5.81437962025259	5.78003244825599	5.8864937783304	5.82156726245209	5.94977000697505	5.84435991323255	5.81398347172521	5.87185440421617	5.64665062133199	5.75779186796859	5.98912907487275	5.70889881869282	5.91258639891057	5.74581908670173	5.85929714770247	5.89353027705353	5.73306045195268	5.75613375817456	5.80930599637571	6.01852197742156	6.03335985141631	5.74893257768327	5.77601311864291	5.86734243171153	5.91355706095807
6.10258203059407	6.12285526211761	6.15707675753753	6.09048507436266	6.17812468167571	6.03411282925464	6.05448317737594	6.10182488851026	6.10803645209139	6.13176273441587	6.0337066106986	5.93558225180345	6.04442150362513	6.23349847308661	6.00223489264324	6.11710863717339	6.11702045460268	5.93549441935909	6.0054395948064	6.13084071023211	6.17640591907932	5.96488510356515	6.0978170100842	6.26235241071024	6.0881026780905	6.26243396431699	6.00391471155179	6.08116362310623	5.99743223749681	5.97230354894409	5.97292406488095	6.17374212117127	6.06162820246567	6.06074571943941	5.94011028983163	6.19967245034834	6.0949013561107	5.9139534298188	5.91677199696528	6.04450799470108	6.08447557765933	6.14750434373563	5.90472872085142	5.92556974256371	5.94273640433096	6.08970021403309	6.04822644259796	6.05374780995163	6.09767830017684	6.06691287717634
6.22970323947118	6.30308929786315	6.30910924822508	6.28235976856593	6.3212940056671	6.30919569216633	6.20306790466451	6.28586625388286	6.28838463314151	6.25648789958728	6.24398365487195	6.18964882216969	6.29364015029229	6.32783710228219	6.2931984368056	6.29136670234733	6.37634138803134	6.27505482811023	6.38678065939574	6.24052623940806	6.36298750912472	6.31671457056241	6.19706957712433	6.13571876676694	6.16258487800199	6.25511900215577	6.19666759264247	6.1423399482795	6.29622053237803	6.37019020668047	6.28301887614193	6.38464254862199	6.1918023139392	6.19899627286971	6.18856592846584	6.30920930391628	6.27902281380018	6.31249512382143	6.36103266980327	6.3270981889028	6.21220751035185	6.33292050733393	6.26232183654421	6.37445042500069	6.28345495055337	6.26493511927112	6.39862448309117	6.28542519851819	6.33428218871609	6.46635301021203
6.51263999684698	6.51561622885357	6.5294501810528	6.56500488389773	6.59200700480693	6.56482431361075	6.66016245353212	6.51539978335435	6.47427267156322	6.47946060842276	6.628144186233	6.62509352684022	6.4975136499178	6.5274519025201	6.36955368334813	6.55250960674693	6.60460784367562	6.50140975688349	6.62602391601342	6.55786542696041	6.57506705248041	6.4709017417336	6.42470024150997	6.5686727403961	6.4920388785441	6.52066397183519	6.44734773994585	6.63824731091599	6.45050130020376	6.63099067727344	6.55509124370504	6.48887204703773	6.4961071825357	6.56118961111752	6.47263962035303	6.51811457971726	6.57259535299629	6.56360891194549	6.59937392998783	6.49307697957573	6.52919452270964	6.52279322550305	6.58962509701504	6.53696419921676	6.50781012018352	6.47934175103204	6.43543466539519	6.47260411943229	6.64452267941101	6.5501798446068
6.68332606262721	6.77068522293257	6.79183713043097	6.80705585877639	6.79303716364276	6.8137690797655	6.7055207910174	6.66897269140376	6.71398944862336	6.72650600009271	6.86827794571006	6.75429801238571	6.81016925804592	6.78208053552129	6.86415830320691	6.83828308750757	6.75991950295882	6.79968005670908	6.7323764322273	6.80911145334741	6.72540863641021	6.80434608250001	6.7287671181844	6.79729836074693	6.78210470290129	6.77846148016943	6.8103345907504	6.80878035548598	6.70738981777769	6.82268124330326	6.76707028248235	6.83626335273678	6.70179032038638	6.79900081867637	6.75670698705938	6.73293777998247	6.84423313358709	6.80756272460797	6.78269335429926	6.84401731688008	6.780161265398	6.7420417318145	6.69135701221248	6.82591420249305	6.82370316671349	6.83522247937818	6.66211969653812	6.79128711069098	6.81632200886438	6.83233375977867
7.03668065089618	7.01162436363351	6.97769018107709	6.97595545086181	7.02637089730864	6.90114734416694	7.09541550515345	6.87275596107652	7.05711202719504	7.00838282874198	7.01151968252077	7.12114923187598	6.98357844894116	7.09138510291585	6.93534952980212	7.01747131433928	7.04919120815521	6.8924072271614	6.92998835260859	6.99134585343352	6.99698047067826	6.98124298803471	7.08690507279031	7.03680422612441	6.94028816518414	7.03087545248295	6.99459561485874	7.04975617567495	6.9407468188515	7.0864285889679	7.09057600235879	6.93901351991908	7.08663971974338	7.05571961666098	6.93111869076436	7.03665126136919	7.10930135850122	7.07283927853092	7.01699472446495	7.04567368445452	7.10986209976062	7.05171162006712	7.01430857200737	7.06838189309604	6.96747232777644	7.0804103185585	7.06480959333981	7.05715307656375	6.9255119943505	6.8949744832493
7.29747853317268	7.25420619276535	7.09979582944153	7.31061119894408	7.27367543474809	7.35542159352537	7.31822886158835	7.35160361762914	7.3133724457942	7.13548722732073	7.31374880063141	7.31636832702013	7.33405104973674	7.21393927934793	7.2391490660451	7.33620317373659	7.15489585919833	7.24479845706284	7.14393443465755	7.18609723590198	7.15434666538855	7.31131890726112	7.2670043805693	7.24080254096487	7.23432109307826	7.18500998329437	7.30298734433429	7.27446777302917	7.10421005460177	7.28014085354806	7.08343953398561	7.07782006736077	7.244054526195	7.26197784914224	7.35118779570617	7.31700229452102	7.18714565090096	7.24929026005372	7.20883209320779	7.22213638244232	7.24973642035171	7.23334551477098	7.32372221709826	7.34006548888584	7.23017258669231	7.08321373609622	7.21064495493998	7.2936781172709	7.15496051888655	7.20364604142065
7.32426084485249	7.41559757706651	7.49421676414659	7.45198069357517	7.51058250504018	7.45653208884476	7.37406462011441	7.55435097565539	7.56078563579633	7.42568955536492	7.34830823599759	7.4888787874044	7.48451593375078	7.46301807055778	7.22719729427105	7.57209808213203	7.4032687265077	7.38944336598381	7.23867907692207	7.36749350089654	7.42492906766929	7.39821979592038	7.50615928121324	7.50775686389765	7.26040306354763	7.47594000840168	7.28978004015927	7.46973120538711	7.43135115951916	7.5184980917445	7.52118994900709	7.35514795649432	7.5056550588312	7.33793268460471	7.38431973558018	7.39212982869392	7.43697553521872	7.30314923991616	7.28885896440744	7.24196758038981	7.41492748789002	7.41095190824297	7.48621926189062	7.41142266942367	7.508197338555	7.40115452301818	7.45462115997264	7.26338082933268	7.45285200427643	7.48707315775742
7.59068741392046	7.62324407354109	7.55270748756068	7.73685048877385	7.57922753092312	7.6275032571617	7.4862655154826	7.70649245191956	7.70418940819411	7.46617618131	7.59285967979141	7.71603197925825	7.63056158263921	7.55910483371331	7.44459599459788	7.56534129416435	7.6193184978095	7.44055767455155	7.52072410101064	7.34929033868628	7.64069374442147	7.65730624822321	7.49858408183719	7.61539368368876	7.63143554822311	7.65477517903886	7.51264763176486	7.61427894818372	7.5441874854293	7.6242326157471	7.47262300691378	7.67214548994586	7.33349302734293	7.57020284516672	7.62505458837092	7.56828027338878	7.65017077754319	7.6557865851025	7.50434909403746	7.55956201094037	7.64380370026907	7.42387636036422	7.68983893771081	7.64222487347475	7.64087440680136	7.73429491464241	7.51568255756197	7.63354299497156	7.6179047146188	7.40927701560451
7.80480043310823	7.84078953826161	7.78307873566743	7.57621220886225	7.48973757896595	7.85822248556668	7.74575605430483	7.70226205587689	7.86146147651113	7.62274747032078	7.66936969928893	7.87707263618126	7.59795214704975	7.85523417581237	7.54315136786728	7.68375393908503	7.68966594736924	7.48277054451499	7.65065089411552	7.77089067842722	7.76090068000765	7.84232974280881	7.90720567753403	7.44680876121071	7.48510354421601	7.74072798001847	7.63253155643481	7.83393846071183	7.72934645095995	7.70845240136916	7.78030095793478	7.49181174571833	7.77100282264989	7.64865658350521	7.87450146549288	7.44262997304574	7.70665820002266	7.81201412874973	7.66649698225926	7.80282341560629	7.76487112245601	7.78535422026988	7.8454246636889	7.66520705606966	7.83175415051739	7.65494646028267	7.6355196800585	7.52801064809668	7.7534030411993	7.4117894628043
7.97836587695798	7.87562213845804	7.87947531007283	8.00426703147463	7.87029339549268	7.62309082582212	7.87708497321947	7.85657107682184	7.90114858985852	7.86152592217929	7.69312176555102	7.61041220447682	7.63846357799727	7.88800586633682	7.91427813968461	7.47440721672088	7.95830390457298	7.82275843053725	7.93267675670042	7.53363423083714	7.66887979601785	7.79142868807688	7.74120851123894	7.49054231140455	7.95633881564544	7.8638143571111	7.56962099631112	7.70461450948178	7.69963125863451	7.86152032370537	7.7602176838432	7.91036797983309	7.75015641975083	7.74483311232112	7.89353137384654	7.91428851310348	7.87449377359191	7.58814959551109	7.70236953849069	7.60852175472689	7.80982217099249	7.81774817427466	8.00470771803562	7.89556735284206	7.74466917092746	7.50410594518292	7.50280059913595	7.71059933576868	7.97819531253332	7.95849462595886
7.97437604138083	7.6246121838589	7.93783507351409	7.841342018045	7.76061276205997	7.8454357571308	7.83651662918455	7.87489141314347	7.76053938575963	7.9786364092136	7.8348027752219	7.79768778639858	7.9603025243081	7.91833190520414	8.03430975464375	7.46464597499114	7.6649297715813	7.94090997595653	8.02233746104725	7.96886118735092	7.80664180886823	7.89028142553459	7.93349214935203	7.95180957329217	7.91914797904564	7.80990939357148	7.91309014384505	7.68142098018671	7.86764171130038	7.68185485803827	8.05846497433357	7.80951037622905	8.08959416938321	7.96728646842448	7.93294934661796	7.7574525796123	7.91966237445281	7.93148575837784	7.60295785494215	7.81636462200358	7.69562326038799	7.57213606492411	8.03272839778464	7.88017036710257	7.58840411965107	7.61776165981293	7.56596356997028	7.76472376714892	7.68327759212465	7.8305618868098
7.87600202859974	7.81412875698037	7.38756513931982	7.86240668856879	8.13796584363285	7.62205542643149	8.06313669792335	7.6495423241425	8.10745924144867	8.0902288323667	7.7967990355549	7.76993972901878	7.98830331717255	7.81072185741417	7.69463499996693	7.85563819367823	7.62180695974045	7.74496008065994	7.66891002415864	7.84945718200338	7.82523085174469	7.48961494950818	7.71343455590995	7.9346385960708	7.82792065215712	8.00559022255152	7.6742126039224	8.09399030339612	7.73903172080094	7.86124699072962	8.08726290013367	7.40892019985709	7.91800119816462	7.88681004319958	7.55973355762962	8.00358306856683	7.63816834989604	7.5811803918574	7.71948594465422	7.8439187979962	7.49250706488581	7.81486347744263	7.47470814724704	7.85530771957733	8.01791188363906	7.91747281728815	7.79982734936372	7.92506265745236	7.79949720366142	8.01728438245346
8.05741945446756	7.5538724772942	7.91985942437665	7.95488902448527	7.77467925413265	7.81283688477989	7.70860189947052	8.0961881802247	7.76325185548094	7.60864238974406	7.88467274234665	7.61492186149224	7.98255182606357	7.76868580129508	7.56849284305564	7.64762115418674	7.74021740716698	7.67285974367362	8.04736057225601	7.49857612721704	7.90910953990574	7.74612217563913	7.84633679581729	7.4653320158265	8.05595099908518	7.83143589768273	7.74395050942712	7.57150862534871	7.96445478524426	8.10112381245883	7.80894216229635	7.59950534753948	7.83937288663829	7.67380000810193	7.82681993473214	7.9511215865342	7.90869486241655	7.81441675778184	7.7718512005228	7.98550871259403	7.79790078428508	7.48897000413126	7.9312919917348	7.34105458046721	7.70652850445013	7.82100751287072	7.76797618919537	7.72817086339157	7.61480784366097	7.7826891360571
7.50564060057016	8.15312433514321	7.87016258991301	7.59546502805609	7.89064186577308	7.59808780214879	7.8791440569302	7.58063038680832	7.75515293112438	7.63889722572007	7.52503347228728	7.94707208301683	8.05333671002977	7.56721665873103	7.64165433537954	7.84884518790545	7.66219825725029	7.27394376682938	7.94509752795252	7.47952362217076	8.16634958258322	7.93542255811454	7.89119609356518	7.67788284645939	7.83633935070124	7.86206230006609	7.96828747899461	7.83557391380108	8.04689478393266	7.59557783151074	7.93116458434506	7.87675839825034	7.71634816970663	7.9215402130039	7.85054562402532	7.44033901682571	7.54227841928558	7.38571003707317	7.59981232277168	7.91005126663178	7.85034165358471	7.93012081818946	7.72873301488942	7.42374035974633	7.93432703495161	7.28917408337773	7.50485140905769	7.59812272520273	7.83293496101024	8.01115433089097
7.75506201220722	7.32299465553239	7.52242405775088	7.55422553248156	7.85685137182055	7.53160977616781	7.86247023993215	7.33050699415685	7.9816486558405	7.78795112221285	7.87995226136206	7.29875835363976	7.58497470404364	8.05961363046601	8.03838246263743	7.88368546762306	7.12866006998698	7.6672032175629	7.75219518753376	7.19102059830369	7.10834721270088	8.04482485377954	7.44519315071205	8.03370772228047	8.02093064341913	7.85567978730022	7.52674160134484	7.61841438727627	7.4846193290766	7.46874388277574	7.78255611113678	7.85300621257129	7.81064949551622	7.63143696759738	7.45848019787056	7.56170411386073	7.48285334144491	7.92303604250677	7.88653306169868	7.66886831520329	7.79710299949102	7.41547738906954	7.51958785028544	7.84123145562788	7.57640359435188	7.86735798429887	7.69056780708763	7.72078124068964	7.71487981552804	7.80695312970808
7.40573213568134	7.75109744435768	7.96501330659607	7.86744659886255	7.39235060528092	7.21982350580539	7.74888673502193	7.65152066329625	7.76862184008157	7.4040006549827	7.97638926794615	7.65799339896295	7.68470785477179	7.53339243524	7.99988867733427	7.21298862229663	7.43978500161371	7.45343506164041	7.49104493294502	7.07642683578941	7.21984849060184	7.50356454217874	7.83061140476447	7.20660603888389	7.12758205059266	7.5741184828825	7.62020487338762	7.49093701937373	7.75283523210796	7.17505145372668	7.40218503033916	7.14723517503855	7.49484325308113	7.66018786635972	7.09511636064851	7.33296430098043	7.83005279279059	7.15828137689854	7.58088480160758	7.48520792809834	7.57161661830654	7.42711830014299	7.68865213067697	7.41824002605741	7.54188292139951	7.38622317049273	7.6397148263871	7.58837863559891	7.53921837674366	7.70322957108263
7.49563392063165	7.21886820439421	7.57310094573192	7.65143166959072	6.84605607312069	7.12394428900092	7.7414077265764	7.31562335362037	7.52493048631343	7.32394743620529	7.58623989835725	7.26909368385498	6.85342139722277	7.63995410656397	7.54721428334857	7.11526572969289	6.89383080348533	7.57422108683802	7.44875540749046	7.60187806846756	7.58386650476961	7.38314086100656	6.97108711383366	7.48286589564636	7.41219069913508	7.61387895399707	7.09015992500941	6.83085499526844	7.78517979925778	6.8387285553765	7.52808915712604	7.73503640196611	7.08325864282077	7.22411935916754	7.4065384202186	7.55218761567559	7.67003742682397	7.37953701275229	7.46005706574133	7.60120391520746	7.16192841257165	7.45695066411043	7.90667714663698	6.97889152915076	7.8476877620748	7.13688949920489	7.38589947790359	7.68396879805155	7.61277234932603	6.90639401860554
7.40317278528861	7.20490829005859	6.96491761163179	6.96149875847918	7.65033683915026	7.24784898242663	7.59781411191247	7.48596342281402	7.14949603049891	6.85538380149559	7.26086037790045	7.36108295927956	7.49866589636651	7.15327574645375	6.66276170042604	7.06425210451407	6.94818302756825	7.28491058142157	7.26990164625373	7.06849501336981	7.08830035619353	6.94836632100389	7.59717049772172	6.75307216486793	7.27736717851597	7.25936347813846	6.98438261196702	6.85400723320573	7.6129220743687	6.89035899843851	7.68359399009382	7.50158129100882	6.82371759123945	6.97188852410747	7.40066987645763	7.05073738851918	6.98000658060799	7.39619045146352	7.34074782927255	7.14512053147379	7.50571071097056	6.57402278786791	7.2447224837618	7.11775105671168	7.31152005722376	7.67792359334571	7.23032909457755	7.47188129096756	7.32742962123448	7.63198571929464
7.56525086997573	7.00820909127175	6.93015107369995	7.25267776756957	6.71450056505885	7.43226094719628	6.9816727196468	7.001016212375	7.15321239455364	6.34177391008014	6.47975504973113	6.62510912805022	7.570680109437	7.44422130298867	7.11300802925601	6.57929425803632	7.20004008876665	7.51218462498782	7.0082622497716	7.34958194525529	7.24501345860447	7.50875093450825	7.36520292023469	7.37009320016783	7.07517347072636	7.17107126416495	7.70583274246606	6.99166090448472	6.97913953151142	7.43427514985052	7.41233699342647	6.86592769419056	7.07272126281612	7.26424799107479	7.63870389818554	7.42278358750607	6.91366071398691	6.74830853402989	6.64155672148185	7.13859910913317	7.39503444076355	6.84391839111908	7.54300220697774	7.05701276217625	7.08177758577904	6.82598255595873	7.56099242009549	6.57399776679629	7.4109540884893	7.61908840341799
6.32413680790459	7.10084023380554	7.27871525094965	6.25232446587798	7.27360651164386	6.79465363212514	6.29639114389351	7.5200836391485	7.23809164720363	7.27877940369761	6.28982296698585	6.76973322520758	6.49882247020696	6.55281251824688	7.41565287392929	6.1795495975396	6.52994380853587	7.45692201165605	6.64180957334673	7.28568123273123	6.87601351320967	7.15041102471401	7.07620289981407	6.63141282857233	6.2880277089032	6.52147316522981	6.88539769408481	7.36289164121957	6.95397250239331	6.63438883731813	7.19508686814624	7.38264342346589	6.53024052255343	6.9111992390511	6.23736985210028	7.16951669762728	6.2621457465719	6.46298725454039	6.21504870327323	7.00090558029912	6.75906771994417	6.34665748450506	6.97535760807242	7.02730555775065	6.04903262172562	6.43489763289569	7.07702525339293	7.0139574504065	7.33282630844769	6.64992489958356
5.99184332238827	5.80680830731366	7.00720795395386	7.15230521908865	7.04898469040287	6.2319367930832	6.40788304113413	7.25223137102552	6.45012241990759	6.0222838068664	7.05583778219076	6.3903021103065	6.20175352838971	6.73034021536538	6.27107045693177	6.10873454167988	7.11656346992979	6.56185886056677	6.4710822966961	6.91054720635013	6.2879912071814	6.18110913410861	6.62523472624779	6.0934266743019	7.17537760116535	6.26250478331897	6.3423267795454	6.022698401066	6.88909960139936	6.75719988134132	7.02328003756449	5.92330767378695	7.00976348568064	6.45667318281289	6.73440107029833	6.86117076390721	6.66199011971416	7.27498475051107	6.17436553433517	6.46112283816329	6.39114546586156	7.09997012063179	6.71359336826934	6.60579328331997	6.52463765786787	6.4365032081931	6.65920024987995	6.23858890163682	7.13936056115243	6.5374379245056
6.32858169915673	6.43739541823574	6.47584472153985	5.83291971421767	5.99477427471817	6.60778824398316	7.06550859509656	6.61063337671221	6.16541187257997	5.6167044566913	6.34540198125476	6.16200465697777	6.82638363992699	6.17941376299713	6.38590643842434	6.12995148053899	6.8339979743908	5.52040162687289	7.15033469447804	6.56509087399859	5.59112068682144	6.20644844050629	6.13566429515716	6.17498910916128	6.42921293235237	6.74867069103649	5.49051705494583	6.50427361274361	6.60872812411773	6.12795663780333	6.23950540309286	5.50573700186074	5.90100396344688	6.94297262181261	6.39571373796008	5.86381939145298	5.43099523501634	5.61387595645358	7.0143898188827	5.85863064300335	6.04387000600072	5.93655900203617	6.62785318356909	6.48225250988067	6.34365803005338	6.56374586994583	7.10605152647454	6.95185369523442	6.21816181720645	6.35797311024052
6.66980876133939	6.0622358224461	6.38180434144693	6.87205717902305	5.57815750078437	6.25941024309576	5.38930374192801	4.58767809804934	5.48519546405647	6.48807368773696	4.97415933171262	6.23010474965842	5.83321434007863	6.36475859973084	5.46476241540107	6.43150709297513	6.5844071823905	6.36470410515454	5.66273125428356	5.56955601003804	6.29173218242831	6.39451085018633	5.45480241057006	6.50731197380496	6.44965799057217	6.25819106056105	5.50497414388708	6.19332543892634	6.51439401265619	6.22720223905824	6.38832023096276	5.87880859529786	6.78650152393353	6.36681626731481	6.03976301907455	5.97887954039626	4.74740269816436	5.42848252089174	5.36080494190655	5.81005118949451	4.41651106913411	6.11950049745063	5.60161477353597	6.94603730765111	5.64220763808821	3.04015350983598	5.73758123026317	6.58599893234352	6.52514639527331	5.44797824323875
4.60280245638584	4.85408764441147	5.2320931086276	5.89058204013311	1.40989128572906	4.9219984712897	6.02633644779196	5.68886695868755	5.40734870941531	4.1724149815053	4.54214544032134	5.78407090078771	6.37473877576836	4.63359846087723	5.84590827200803	4.18301362737865	6.27539857145437	4.70540781222509	6.15624380199564	6.14272457824956	5.0610036319745	3.81422292965632	5.15503513736128	0.0433628404841868	6.53862301571565	6.03629544014833	4.53168901453472	6.04907648486645	6.5003255302108	0.0433395419489985	5.96638384629238	6.13161370937304	4.95064977144532	5.79915976366322	5.950372011385	5.81870802457184	6.19580105765576	4.64912859576786	6.1504292000803	5.89547977504309	5.81437964733983	5.59257185266694	6.38946160902578	5.55147998027991	0.043055593260819	1.7281377187434	4.25093912720531	5.83338132131104	4.93828470966211	5.60171407362662
5.84960126311308	4.19802690057946	3.05731521003723	0.0431542826825294	6.28483454147316	5.1577291227213	0.0426590915691551	3.91126526855197	0.0423296358138265	1.21009610405341	5.5233097636651	0.0422829691042848	4.30306947285467	6.27223232214511	0.926435751130791	1.70721937166113	3.04916865775322	6.08138440846463	3.63481273958368	4.6156797769369	6.21607346610644	5.69006289992227	5.42438042634984	4.8743230306594	5.35923374799915	5.66885789176398	4.41441633715957	5.73478905191401	2.88482003971557	2.09663048512503	5.22617884474537	3.69421879224647	0.0424008660568083	0.0428590839034286	5.92899270652461	2.82024553446303	5.93217273665385	0.0427364748699766	5.90584452547436	4.24011633564874	0.631905987476993	6.23065367642772	5.60465189634005	1.66673605221832	2.44557960713959	0.0428854269367087	5.38192070665244	0.262843961468374	5.23462227424814	4.50242179689063
3.33317614192288	3.59719701930528	6.03438492277721	4.28675097232116	0.0422604551394615	0.0427360583785908	5.1164195994649	0.0427569088882746	0.294577179785384	5.99863834041157	2.26552874330313	0.188306344920842	2.53295361249955	6.21303462648094	5.26106477030976	2.85444538268981	2.43498534760393	4.45356876846278	0.0428402466880751	5.1779909114732	0.201067334458775	0.0425715534222969	5.73852943482113	0.0431368127180964	0.0418247031136702	0.0420045134657165	0.0423913222338958	5.14035026321924	2.03166630390995	5.79372056220503	1.48899626603941	4.88305446428667	5.85456861722984	6.18549748148269	0.646669428898629	0.0429898986370604	0.0422932558348743	1.30469942447947	3.68679074962023	4.12070087651604	5.31501145491833	0.281636261391916	0.0430473688998566	0.0422487085125593	1.11878040372718	5.07540725120375	4.57033989611337	3.90468825341306	5.84105846367955	0.0424619812530693
0.0418333735078506	1.1148405373176	4.04648834334562	5.18600094664209	0.0422646322765645	0.0423173146285232	2.15476031201602	1.0175254731228	0.419774670314746	0.0430023409228485	3.5076316852835	1.7360566358119	0.0431295225087552	0.0435141330958901	3.28048450503879	0.0428084345615191	0.0427519887719696	0.0427605120483116	0.0428366163444419	0.610442928596938	0.0416407648020068	0.0422646886156906	0.0428356132639803	0.63593753301803	0.0425043617353094	0.0422093566952715	3.56265056869396	0.042346141002546	0.0430485657573525	0.0424754049425139	0.0429822963880091	0.0420858022766205	0.0428136846865185	3.6903447360934	4.02065116610613	3.80227853778697	0.0417996161238294	4.90898980911547	0.0423605572980142	0.0431078368418939	0.0423551753597648	4.66350437841328	2.45141026313882	0.666887275712433	0.0420608261532263	1.27265577898242	4.68487846501954	0.0425672063863762	2.18886625909664	0.0424912189411086
0.806913806082896	1.66358745475735	0.0432159805093719	0.041913303521349	0.0416180175138892	1.62690427089656	0.042892942684144	0.758929608522123	4.55006035885541	1.27636945997856	0.0421659620389289	0.0427821687667778	2.3172971620013	1.20024366397139	0.0418378098294909	4.95525693763566	0.0426869250499395	0.0430046536874311	0.0422125349198325	0.0417007411041894	0.042917603267569	0.0433858944557497	0.042210595235374	0.04370744576994	1.29216286551742	0.0420242050626582	0.0427264474048222	0.0435418281142786	0.746499145485279	0.042331955617426	0.0438366082742414	0.875678684325942	0.0429359179804676	0.042106254521254	0.0425415546737978	0.0430446496597245	0.679005503233264	0.042595278283527	1.89763446115553	0.0418271118611378	0.0433793399061014	0.0415136369787648	0.0430281600594683	0.0424055034265028	1.27452352099112	0.0428345682571969	0.0423311597968317	0.0423855970308332	0.0432645369989611	0.0420123501376084
0.0430239155778439	0.0435105271923404	0.0426286776053595	0.0436465970844914	0.0432403746689994	0.0427740603166886	0.789863352592261	1.99512881943618	0.0427180824914418	0.0429712980024246	0.0429523505061591	0.0422623739569096	0.0423670291818953	0.0424337294168606	0.0420195540802042	0.0420498274305432	0.0418878092935902	0.0430063660844618	0.0422924181140392	2.62729314499597	0.0427554679431993	0.0431982359663001	0.041761472626969	0.0424062820251229	0.0423209811578932	0.0423002357337627	0.290689233668675	0.0423541625527204	0.0422714714004871	0.0432910298734358	1.27241590763783	0.042109095471716	0.0427454423836146	0.0422107241715547	0.0422003381891321	3.10016488982369	0.0432767572243827	0.0430575259878805	0.0426474434363688	0.0426150035483345	0.0424825108199718	0.0429286527629635	0.0429489300380253	0.0422589966566908	0.0424408236029288	0.0419805540735179	0.0419415860844393	0.381610744590614	0.0418715364253246	0.0436111481718892
0.0422064623045092	0.0419299375674187	0.0418890348760969	0.0429054576142197	0.0437137933174292	0.0425113127795981	0.0418184454820702	0.0424863920476409	0.0427524792206858	0.0424091468191129	0.0429051917122	0.043211088168543	0.0434529645885936	0.0419242616601879	0.0437093848823589	0.0431297310106723	0.0425961973012062	0.0440898824529703	0.043277419234364	0.0430162838399083	0.0433607493456286	0.0429456193724193	0.0430945133277471	0.0418161360883899	0.0427323058556038	0.042822108219405	0.0413129051112811	0.0431198161261067	0.0421057036002538	0.0424166075265552	0.043219262300381	0.0417286249812551	0.0423956303063514	0.0438019673163194	0.0419491015362774	0.0414402996345102	0.0428916227865268	0.043275986378331	0.0420923086464093	0.0415802576218197	0.043373380723264	0.0431406333239844	0.0417712190496753	0.0434810252958198	0.0423111372655318	0.0428099295398669	0.0426036635490939	0.0431033347611426	0.0423927678427399	0.0423181979509126
0.0424583541991905	0.0430075504225458	0.0429826791609814	0.0438194889609995	0.0427171211473913	0.0445355126933755	0.0428124087159671	0.0444866168523169	0.0425011842425445	0.0432296644214468	0.0433588040278482	0.0419130052388644	0.041383530291149	0.0428434081865691	0.0430637872152791	0.0427583104581341	0.043431514224538	0.0446142298572673	0.0424752314732716	0.0428777796085014	0.0432731089659969	0.0440095511880766	0.0421356494499539	0.0419624638310488	0.0432017671389418	0.0419493826505263	0.0431078653181448	0.0440612699793941	0.0428274998820273	0.0428935820909224	0.0436933581270034	0.0430999226068896	0.0423602810709871	0.0423915101900135	0.0421133200876197	0.0428318901859792	0.0441090355191576	0.0423641427135328	0.0418755795968576	0.0434153862882562	0.0429839593392432	0.0431098874589305	0.0432235196105452	0.0422935203747271	0.042134501607953	0.0425212875977249	0.0421695297248942	0.0439099474528046	0.0423594729485167	0.0431832807279404
0.0443747409401077	0.0426156763898734	0.0434096793482089	0.0448662251450431	0.0431091684886168	0.0439648500381323	0.0436607629578597	0.0424484576177144	0.0438398140464008	0.0446123944623731	0.0427650678633328	0.0429251150749305	0.0432598896067067	0.0439441299488215	0.0422048194893234	0.0421765975757804	0.0433950322611007	0.0437854766998643	0.0422243249840108	0.0438585026146406	0.0433032487922112	0.0428226015229397	0.0438439289892378	0.0423105049098074	0.0443662298582374	0.0438399493413377	0.0440089609155789	0.0425380428196501	0.0437199779119053	0.0432840167403745	0.0415723900867623	0.0424784843847441	0.0437747121422372	0.044056023797763	0.0423563465634288	0.0441448473656211	0.0423114396337937	0.0429332859840597	0.0421428331624252	0.0423805836725027	0.0437178792377724	0.0422665596259182	0.0435097281267567	0.0431900973373997	0.0423297309409786	0.0419266248923208	0.0429196741827731	0.0433774502542218	0.0430547420354238	0.0426140452368831
0.0423039607018953	0.0441129766658661	0.0421459976397567	0.0437387675894469	0.0442205414120701	0.0447841348629096	0.0428724272769506	0.043065527747625	0.0434644056944486	0.0418237198162275	0.0430552625940419	0.0457468955402634	0.0435955909178536	0.043185177390457	0.0422610159304514	0.0435488360580666	0.0438299492029241	0.0437157978546776	0.0436540944472681	0.0426933861791445	0.0434966822201989	0.0434794455922834	0.0431386832796126	0.0448548837120906	0.0440689963063572	0.042840156324003	0.0426933441023425	0.0429254523223641	0.0437494991638521	0.0446868576427749	0.0436363535752809	0.0424181723547755	0.0442795299030935	0.0437602123664965	0.0444402170103793	0.0439215445390795	0.043702567114432	0.0433142629316936	0.0445653269830062	0.0441188737427926	0.0426110716694965	0.0446862773744808	0.0434702482819844	0.0428817163850637	0.0439472475627211	0.0434296629123024	0.0426282276077335	0.0438172853541412	0.0429203219471612	0.0447062279440435
0.0437521522458908	0.0437833115713479	0.0428171858782587	0.0428817853958471	0.042738323337146	0.043518396038708	0.0443740063448526	0.0439430162772639	0.0432704369203011	0.0425090285719825	0.0419955266650152	0.0433369873221912	0.0432930377395457	0.0434530413348173	0.0432620243203336	0.0422263345137121	0.0455680663635049	0.0442306274040173	0.043264221708952	0.0427252275062748	0.0434663924529079	0.0431132596092467	0.0426667649543003	0.0431402413241858	0.0454323423548001	0.0427025263828546	0.0435570400830535	0.0442306434410183	0.0459936591032095	0.0437008088467263	0.0435985675675613	0.0441403184913406	0.044494318634171	0.0426289497118176	0.0423450389728139	0.0437178668142151	0.0438734561229793	0.0449363966961302	0.0430585821773608	0.0433926448883446	0.0450367698502556	0.0432733879433183	0.0443627803355467	0.0448662403135801	0.0430612312685106	0.0450823306145434	0.0426725263841743	0.0440177914685531	0.0442791437720542	0.0445462022207463
0.0449878945561934	0.0447999791209308	0.0442288020121236	0.044299777556235	0.0436043295735076	0.0447121657982846	0.0436340833529297	0.0441041497858302	0.0428143818420853	0.043966447764608	0.0447376073312943	0.0428188801998282	0.0431871269023505	0.0445233209482767	0.0441261932817415	0.0443130104251473	0.0446807427594428	0.0448304203776191	0.0443419912494816	0.04344046967017	0.0453969728692996	0.0444233002300606	0.0439530792317441	0.0436608153919001	0.0437972510322766	0.0448563700990748	0.0447205204166631	0.0440037860381086	0.0425155885194275	0.0432764568529849	0.044439073916071	0.0441216846930158	0.0435667340356374	0.0434675209879017	0.0432410933074032	0.0435199084527533	0.0439607545720578	0.0434490263347172	0.0430978215326779	0.0438288410347463	0.04399399451933	0.0437938258419968	0.0446619387701206	0.0435170580262691	0.0450286208732956	0.0432646106807568	0.0437593342419606	0.0450144752200551	0.0448031049547571	0.044068652981943
0.0455337632959531	0.04439464994425	0.043930816997193	0.0438852304341663	0.0437782172359898	0.0443877244314866	0.0442315070114457	0.0439708060717845	0.0444971154146989	0.0445298831172415	0.0433491757985135	0.0429997914278129	0.0460239554724751	0.0449953139650635	0.0447641113214695	0.0452920640277398	0.0446632267864905	0.0431381411827218	0.0434103488728984	0.0453096273602651	0.0456003745392168	0.0441597043655609	0.0433839454773473	0.0451094806901705	0.0445672455532344	0.0445070887068235	0.0448258501445612	0.0447903480557621	0.0436982139322056	0.0437665928245205	0.0444954186428915	0.0454495500402636	0.0435918069687068	0.0427757208016706	0.0440559563503683	0.0444969515190542	0.0451436002718351	0.0444723355005799	0.042845401431701	0.0441651528358535	0.0436813058993234	0.0437558941604482	0.0447697341923986	0.0447028040761918	0.0456509656192441	0.0430923967852239	0.0437930966867095	0.0438016028043714	0.0445359226308139	0.0445843486067662
0.0458752981532168	0.0448299609915041	0.0442485537130571	0.0432162856657762	0.0452325473348451	0.0446678038819574	0.0446503834754034	0.0441776254464087	0.0447682320363337	0.0465890089870462	0.0459702267912478	0.04300694949542	0.0442362074969199	0.043854151719479	0.0456337290613521	0.0457974332333559	0.0439509343344654	0.0446121065548092	0.0435713974950059	0.0438545099131657	0.0444205447763871	0.0446775811817207	0.0454352928106366	0.0452401065257398	0.0443736465900896	0.0438572994061523	0.0462471281919729	0.0451056643175814	0.0435124069759358	0.0452367956499965	0.0448506977602374	0.0452791539483227	0.0438930600701439	0.0449013160559539	0.0458857068236101	0.0458113814631006	0.0448460724367899	0.044073819455128	0.0455464816515989	0.0442907486595194	0.043422902865158	0.0442633406287268	0.0431141369852466	0.0438723131870339	0.0446355062194164	0.0470236981656042	0.0458848973021854	0.0443051836381668	0.0433557658183145	0.043316258657693
0.0439478999620722	0.0447088875343362	0.0461208467309714	0.0457604260138231	0.0458125960335846	0.0440282976277524	0.0447338507693804	0.0454659578841959	0.0457671502974452	0.0435854651105111	0.0437923742393238	0.0444989387329277	0.0454535212677452	0.0452995365901613	0.0438447017822933	0.0453607980471206	0.0455286300061985	0.0460190869653305	0.0451464913518914	0.0457159382136229	0.0455202609583792	0.0457337904899704	0.0443967562289435	0.0452409587108457	0.0450816393265691	0.0454922919004191	0.0454937529299977	0.0436575867398244	0.0459358491540097	0.0453648909147614	0.0451298327494317	0.0449851438689701	0.0448662175263721	0.0458129540999605	0.0463112072906894	0.0454007859574908	0.0463587535753749	0.0450292248005713	0.044576243720812	0.0456730095959508	0.0453633655695614	0.0457223350375622	0.0437479463697863	0.0456671903883454	0.0448059549504559	0.0441479961724452	0.0436828023987791	0.0463103499637931	0.0458859596656112	0.0463977642759367
0.0439337433366564	0.0465787196829714	0.0465926937452912	0.0463165412988738	0.0442217345988187	0.0477126557537572	0.0450961359839489	0.0436092417831753	0.0438119071102402	0.0458786645571449	0.0471079115994735	0.0442097019772576	0.0468885559096652	0.0440041193493444	0.0450921904802644	0.0472868631924235	0.0454123469979237	0.0454009204485218	0.0473857497481616	0.0447701018929434	0.0459822075683751	0.0456317106142864	0.0451399245412555	0.0442643874620246	0.0436409877796702	0.0436972190114086	0.0469907651642827	0.0459061225514851	0.0447810142945274	0.045971907864642	0.0449172279137985	0.0445923983727583	0.0467319155443518	0.0465924962452603	0.0451678029504684	0.0455395921857369	0.043868163729013	0.0447659891439045	0.0464523984423305	0.0464063406158406	0.0459639180314882	0.0444566902151098	0.0453766487088964	0.0459430667967549	0.0452960043851559	0.0445417176255434	0.0449539570793538	0.0473109442355606	0.045057852007346	0.0458286774342782
0.0459391532212267	0.0470992746244235	0.0464359505217163	0.0450023364820006	0.0463729175142259	0.0467923675192023	0.0466902200327162	0.0450997663923907	0.0465664111191239	0.0445578543453639	0.0438831478168372	0.0469743203443088	0.0454749198669947	0.0443077955048292	0.0450603270342426	0.0454712886311534	0.0452694829335625	0.0464288616515455	0.044402501526866	0.0458601338153157	0.0459424678080529	0.0461571447826845	0.046067144960315	0.0446619482902294	0.0477217758880396	0.0448478339226105	0.0469211304837811	0.0447597666401597	0.0451938349589034	0.0455991308389999	0.0460667142341448	0.0460233309601807	0.044832903420596	0.0463637392869129	0.0478601992440714	0.0445780343774485	0.0471173194325957	0.0444152144095352	0.0443793661088506	0.0465547388121174	0.0451495877055912	0.0453600294315699	0.0448723886093683	0.0439853653693734	0.0459527550318288	0.0457196536633556	0.0472189856441915	0.0453887689349186	0.0460790035306121	0.0461878112611548
0.0462816270546162	0.0466368421733739	0.0458602567886935	0.0461957511625787	0.0464375808487948	0.0472755310878383	0.0455832622403188	0.047856843610964	0.0467248618253723	0.0456305102590898	0.0465777225600083	0.046268598970225	0.0469099813885335	0.0455734826216354	0.0456683535637174	0.0449159472277571	0.0441382778005306	0.045733981467893	0.0442472163845223	0.0468924452994718	0.0461774172910928	0.0458462903390897	0.0442995913752297	0.046873355110831	0.0469273682746184	0.0452154561394842	0.0467456284114441	0.0470306809005719	0.0462024021691862	0.0473255735484834	0.0463160860902199	0.046433961194607	0.0464245346207726	0.0472171925021059	0.0453479828383177	0.0457851729611049	0.0451903647441365	0.047164495805639	0.0462820944305491	0.0464930666761037	0.0475511684168009	0.0453322884755217	0.0470738857192794	0.0441735783458577	0.0450729854789956	0.0469260459675263	0.0454083042282315	0.0467515585502523	0.0467639293428866	0.044543661397736
0.0456388965125127	0.0456449399002503	0.047469775726072	0.0467845498381633	0.045512812311452	0.0476862916624617	0.0473066776627693	0.0460881392450034	0.0469339597300727	0.0461717233172358	0.0460503742595173	0.0458196168936358	0.045986634490457	0.0471808951069631	0.0461774709835565	0.048016065727833	0.0473216140321701	0.0462205938651651	0.0448701037555049	0.0448462239894415	0.047088599451012	0.0487647136361051	0.0486168679668051	0.0453152022255816	0.0463375698084675	0.0483122226396533	0.048224801541476	0.048148386599098	0.045958158100365	0.0470709181940321	0.046453481774321	0.0464967041006083	0.0479411535909922	0.0453670504722179	0.0459381334532693	0.0469398530966973	0.0484072645792368	0.0462453755203264	0.0488222024881224	0.0467469455888092	0.0458893047898355	0.0471465781621154	0.0454674741729792	0.0465230059714553	0.0470767087483334	0.0478087924488229	0.0476486014676745	0.0468791651402636	0.0465750574095197	0.0467615404818664
0.0454717388134848	0.0480474520307048	0.0468440951313751	0.046665411586653	0.0462342075433499	0.048294344119601	0.0460473549381411	0.0483507509269287	0.0471618052535825	0.0483782486106256	0.0478706377643483	0.04706408892838	0.0466264148695341	0.0479607592715498	0.0463036332071229	0.0477736594163281	0.0472582091992666	0.0453256509746901	0.0476933921845507	0.0457946071163389	0.0468836420525631	0.0466869094171242	0.0465880225741082	0.0472925267536284	0.04597825408653	0.0489729244155664	0.0468314571623835	0.0473448515039223	0.0476899816514231	0.0457744595701162	0.0458417486175414	0.0473575511196118	0.0474573144154373	0.0472688420038936	0.0476539883070121	0.04745029637894	0.045729002665368	0.0481798322329135	0.0466124980052553	0.047173491729122	0.046064017075401	0.0490549411252472	0.04740197186459	0.0452465908544091	0.0471142284118733	0.047197330599355	0.0499657124051327	0.0479105649621976	0.0473055603651949	0.0484533345527176
0.0473671187955191	0.0473237693834871	0.0478026070899127	0.0487058486926435	0.0471341151911574	0.0473204665816906	0.0477360488930288	0.0472934392134077	0.0478045798408427	0.0474619397511153	0.0490144410842712	0.0461991149345163	0.0480300354787257	0.0490486894775742	0.0468540456865158	0.048925301231991	0.0467650718730043	0.0469414689969027	0.0472097869497564	0.0479520209821392	0.0478055512943124	0.0480111816015182	0.0477630170388403	0.0487560340817437	0.0468830687874827	0.0472954382964043	0.0482477413121635	0.0473544621582818	0.046711810257572	0.0475404431209425	0.0468235204497992	0.0484212137361325	0.0457182570047619	0.0468173252155578	0.0468588109746814	0.0472445923921713	0.0455132074143388	0.0460457354166014	0.04727309587915	0.0489214517731811	0.0476332084529846	0.0467762040197941	0.0456990854300348	0.0489392040672954	0.0476302843499834	0.0475695917157885	0.0472816673998854	0.0468808558250186	0.0464220510451623	0.0473596340404815
0.0479167958694576	0.045902933288706	0.0493768198512144	0.0485762850433338	0.0485669310414383	0.0489408543119672	0.0474451695206787	0.0478602965587235	0.0486484494668458	0.0481171128167166	0.0473761221653843	0.0468396776703518	0.0478469017158599	0.0457708264142273	0.0476120554057323	0.0488119332348274	0.0484893793368072	0.0497915917551802	0.0468109574526203	0.0475290929529031	0.0483318270234985	0.0472533667455302	0.0488155958785592	0.0461105195828358	0.0486217520946775	0.048209789279883	0.0469961502633182	0.0469838980441294	0.0464919751413616	0.0468943291709146	0.0473727750944922	0.0479340793895395	0.0482781725831228	0.0488131383770315	0.0472131024535869	0.0473795372438244	0.0474028174350905	0.0478485656890217	0.0491178550726882	0.0482022962713688	0.047572871579297	0.0484842530338317	0.0485054222840801	0.0477414709244974	0.0476273062871451	0.0466317789759955	0.0479208196958175	0.0495619998656948	0.0471984030016637	0.0481934899414318
0.0481600179110952	0.0498632167029927	0.0490794126507318	0.0497384852773429	0.0481019686170458	0.0492753960457561	0.0487829354387835	0.0474330027872751	0.0486787876494215	0.0505647288823939	0.0492163417068787	0.0473572829610439	0.046943732791539	0.0485411581816926	0.048561647940301	0.0487955143380582	0.0479079583279956	0.0487429981564648	0.0484680420205898	0.0470768204308548	0.0471605979562381	0.0477379107493507	0.0485952601390854	0.0491872566091619	0.048362942373151	0.0481964456226481	0.0496347792215245	0.047776707272032	0.0464893351707504	0.048032751197441	0.0475498524818576	0.0475548683446722	0.049799001956524	0.0493265789272724	0.0490911826128731	0.046447524508561	0.0486479340128796	0.0478187198905519	0.0487138591963337	0.0486898498811761	0.0491456179839478	0.048889621841044	0.0475666798433751	0.0468801004409444	0.0485538354219469	0.0477905019710671	0.0487036108349322	0.0496050752579815	0.0499309802143957	0.0491790331519368
0.0468830520711649	0.0475803008067033	0.0475670614939349	0.0497832777395344	0.0515582126453054	0.0489715445640676	0.0484647076611965	0.0500364982393568	0.0504483744112013	0.0491957091286128	0.0474875201863751	0.0493136964183641	0.0481540030656149	0.0481018211368419	0.0497646284189428	0.0472922488452656	0.0491846533660605	0.0496268941801853	0.04795789679763	0.0470677399078055	0.0502837007335186	0.0486570839654426	0.0466088532302191	0.0496868384324476	0.0486538381253555	0.0484241564141896	0.0479388248549232	0.0494835114333843	0.0476767033083511	0.0493054902193261	0.0498060721382916	0.0476749633472424	0.0495265214732344	0.0492935600304933	0.0464012713570596	0.0490947097964749	0.0475779987411445	0.0489610617027528	0.0478089466163319	0.0467002218590437	0.0506937037258591	0.0475460934273545	0.0479634609749182	0.0491368272110337	0.0467579110498047	0.0476161330784403	0.0488448004696862	0.0484350676074002	0.0501358246340616	0.0498125201000909
0.0515823199546892	0.0481986707947139	0.0488137438876891	0.0479959070775389	0.0493921972925864	0.0501800051031476	0.0495129135741999	0.0501411682445443	0.0495846768792599	0.0479109749239564	0.049884080221551	0.0484540639452299	0.0487110854164606	0.0488356406906545	0.0513482089489988	0.048270285275294	0.0471099899598306	0.0486000545253635	0.0478567221099414	0.0480726867183149	0.0489478396558339	0.0489338827689606	0.047834420654596	0.0487373053070918	0.0497152505345462	0.0485858307692026	0.0493407779111066	0.0496269344945428	0.0478415512324042	0.0513362040425379	0.0488345903982975	0.0516677998750648	0.0470829637159424	0.049678357332249	0.0488144115694961	0.0483431749038156	0.0489218939954727	0.0488923298257281	0.0498133100410641	0.0494043923795039	0.0501215912358412	0.0513683835004958	0.0503195826066875	0.0493566351215666	0.0471034281847741	0.0493613573553714	0.0482775430055047	0.0484605636146044	0.0505572956603862	0.0492282868107159
0.0494695234773932	0.0493470834032273	0.0489588854830889	0.0497947796137635	0.0504286428820583	0.0492535059708915	0.0494344556862417	0.0502143155790493	0.0500086838480734	0.0487003378782556	0.0484350617549446	0.0505485595292784	0.049369187306478	0.049733817408813	0.0473770693901034	0.0500445326214788	0.0501295589288736	0.0506094567800006	0.0488645762439602	0.0491535445711036	0.0487264702864323	0.0496414625974875	0.0501842662081765	0.0512506022758323	0.0493192207243286	0.0484357245064474	0.0515563686584444	0.0509138217991465	0.0492275118529448	0.0504568336989713	0.0506228675590212	0.0514037058566138	0.047910972466558	0.0506727716991407	0.0492756307145325	0.0498664351266104	0.0485835815082404	0.0506805853305045	0.0485741348276598	0.0503709973848804	0.0502686472007994	0.0481245772771994	0.049743150285841	0.0499886746090316	0.0501370345618227	0.0479354053789172	0.0495304031275066	0.0505926759061539	0.0507304671850241	0.050597276100158
0.0494331834287561	0.050787674312813	0.048830278691866	0.0500364582398307	0.0491067193521446	0.0520669539039723	0.0516353539274272	0.0523803574391398	0.0511202632624489	0.0511511710882477	0.0497028559518138	0.0499099292255056	0.0492906608282961	0.0509008114615941	0.0496722599022997	0.0492936115521425	0.0493363046979899	0.0509596916815495	0.0485996917693917	0.0511748910597311	0.0509430420332043	0.050771834493803	0.0513939361822399	0.0501893904325372	0.0496739668940329	0.0516415278416939	0.0513922693292495	0.0487192288573203	0.049821878707478	0.0506008026584712	0.0506049136203729	0.0514343112030705	0.0500166619409739	0.0506545899753523	0.0493082950855817	0.0495386693415735	0.0478598165786417	0.0518435888372745	0.0492334916158307	0.0495776909465307	0.0517631347219964	0.0509295288059244	0.0506440342901037	0.0507674061756216	0.0506902615296545	0.0488280935858908	0.0492010241178004	0.0476728681866311	0.0507729240614697	0.0504164173268153
0.0525992773981057	0.0507688603856565	0.0504723255446812	0.0518904292543441	0.0509134580992531	0.0512266791476779	0.0511334330093872	0.0514384217443266	0.050528167011867	0.0516323547113388	0.0498248907168403	0.0511972439735681	0.0513131192545044	0.0509295341824124	0.0491103244390976	0.0490246629064639	0.0523607592558433	0.049771390900731	0.0515483180676243	0.0493487345763357	0.0506668260723083	0.0491476888953778	0.048879725796822	0.0489294940432774	0.0519662795000794	0.0515862002448076	0.049380997679851	0.0511066531758335	0.0478325773213728	0.0502047955756064	0.0507282243032126	0.0507487558027114	0.0508822656381562	0.0505148795584005	0.0494069620431478	0.0502981542501224	0.0505498573427807	0.0510740821884298	0.0511154277498276	0.0514088266830529	0.0506053343626174	0.0514081122547517	0.0512107577476522	0.0500400339399585	0.0516805448504207	0.0491855452462934	0.0505021698199277	0.0515113345325493	0.050466004052245	0.0499435019914527
0.04929450434974	0.0509532949660404	0.0508986478059292	0.0515901508054167	0.0528072320458192	0.0497511043724975	0.0532381888203259	0.0514837348053107	0.0513389332780194	0.0501022714534456	0.0498803076602404	0.0509395837094975	0.0507481587328109	0.0508474137790251	0.0518752886079784	0.0526908384297853	0.0508629450571898	0.0524916136921464	0.0511447072585665	0.0497177856756885	0.0491689644761928	0.0500426752453576	0.0500276373411867	0.0502555124565298	0.0514346787661175	0.0539973924032158	0.0526208433916515	0.0523402153325385	0.052289060703289	0.0510484057797306	0.0504931429986624	0.0510086441145565	0.0523281482897482	0.0520201228842684	0.051277063814918	0.0502529046098392	0.050018691809719	0.050478385102509	0.0521890355266726	0.0500976905064083	0.0492855951330449	0.0514477147225568	0.0528017954929007	0.0524257001489782	0.0530985790185379	0.0498263556267462	0.0505072106398479	0.0515568931211315	0.0508800688942814	0.0533370732879796
0.051637089600985	0.0517629635970238	0.0503055209853088	0.0510393613319119	0.052194601904451	0.050170242916289	0.0502210637959531	0.0519364305227407	0.0516979170268823	0.0513900427562253	0.0526139552673237	0.0513591670644741	0.0526921115647379	0.0503485968628644	0.0516065309008485	0.0515834084327142	0.0525228346100263	0.0517260680531594	0.0511198511749027	0.0535906203089018	0.0531779668059417	0.0521687929053414	0.0516936261977261	0.0512083881864763	0.0509605111213574	0.0507432667120975	0.0502627358302229	0.0505615499272887	0.0500760133990075	0.0506969824832226	0.0517244283112343	0.0502745822988621	0.051514030181497	0.0515763474697923	0.0518553531983205	0.0501145604246827	0.0521846052222236	0.0515319501071589	0.0535829954114388	0.0538478958342606	0.0513217163326243	0.0507839377864978	0.0531903493378735	0.0537385816363475	0.051304755651002	0.0500879301357418	0.0526274847239307	0.0512850026415313	0.0506491205064333	0.0510716631769155
0.0528080946066738	0.052377970196201	0.0523704587524515	0.0527495617895529	0.0532067236296341	0.0507298960574361	0.0537279897232832	0.0519799668936521	0.0522880920424188	0.0518629299474127	0.0512867299513013	0.052658129549831	0.0535534672397042	0.0535052940318196	0.0529761016622993	0.0538549499851196	0.0514680635285461	0.0543015151623868	0.0519979936165702	0.0516849487028575	0.0503025286568536	0.0514129840482725	0.0516469588669203	0.0511578162676735	0.0535942788488786	0.0513476571194101	0.049863049537719	0.0517610848520075	0.0516018341902665	0.0521703194673164	0.0517281177305596	0.0517905511073098	0.053974742911898	0.0529635073145463	0.0507996692708795	0.0513750688455015	0.053474842557097	0.0545304086106749	0.0519644583967062	0.0520035392574121	0.0519348270658119	0.0519735239226317	0.0530266300451246	0.0526724789994603	0.0504434224027635	0.0512603883596423	0.0510005095601871	0.0510669061902239	0.0534167777246792	0.0506705177086369
0.0517855807261081	0.0510016950802005	0.0520111828508374	0.0521891427621972	0.0517523094547647	0.0511006579257428	0.0510367118237836	0.0533301179670095	0.0524028811546903	0.0530085137472944	0.0527186666135696	0.0521437405555069	0.0526436242323591	0.0512598053088944	0.0529071680056646	0.0506650421290975	0.051924349343884	0.0504118875664191	0.0528221993535165	0.0509361681237365	0.0519385069167695	0.0523435280384409	0.0528975066497309	0.0525056590836267	0.0538660890331518	0.0513448118678218	0.0529336115453216	0.0526723488314044	0.0512975146287934	0.0504027941525582	0.0523705399249892	0.053110214456927	0.0526254939424828	0.0528172220953227	0.0532780443657201	0.0520618720793932	0.0526498639194071	0.0518655012936548	0.0524087564831722	0.0516949606552386	0.0542082202024711	0.052793851359016	0.0518409422095148	0.0523569984341773	0.0513493456200843	0.0538105564621012	0.0537355348403209	0.0525388805127377	0.0531231273081121	0.052594389549621
0.0523313911268292	0.0549414833701626	0.0524932310202493	0.053181797993785	0.0519527699567507	0.0533220179320846	0.0528661688426038	0.0539757532216626	0.0532522713726264	0.0536824417237782	0.0518830457896943	0.0517679089692307	0.0521342607932158	0.0519828532863066	0.0529892052450476	0.0534025056586164	0.054356275787749	0.0524576824213602	0.0527422568122986	0.0544544154119101	0.0506802539883176	0.0527516832892707	0.0531668776914703	0.0515221924562929	0.0534780957512471	0.0518144907215818	0.0541035056549733	0.0526184227687814	0.0525017914865002	0.0517347263651188	0.0523666853093469	0.0528971068127822	0.0506851087122644	0.055057554352541	0.0520863068977758	0.0523982817582792	0.052489720043662	0.0539488764927152	0.0535733768413673	0.0538856732027918	0.0518976630204642	0.0539084400292749	0.0534912888705777	0.0527042236432305	0.0529345026767414	0.0524380102975207	0.0520599805418744	0.0507972109958578	0.0544319490623517	0.0531948873231871
0.0535060037837642	0.0540198971462196	0.0527278765786683	0.0555898948660805	0.0532819959618375	0.0535183741735928	0.0532325725942517	0.0527438326289638	0.0517718602646243	0.0535111147678487	0.0540773817862238	0.0527034057021543	0.054838785203717	0.0553668914652968	0.0534854912979195	0.0540827779091827	0.0544317829344475	0.0527350730013946	0.0541870033541452	0.0548896329795604	0.0527612708996633	0.0546556220983609	0.0528078533151807	0.053920738936765	0.0539627520821442	0.05356586053761	0.0551934948969737	0.055134396007227	0.054548566443526	0.0524228980134699	0.0543289821316847	0.0530677534290073	0.0542692357066355	0.0527443442061667	0.0524854685194879	0.0518965377418642	0.0529734079728086	0.0541956588412916	0.052671067805027	0.0559701623960725	0.0526353447462052	0.0532637410259544	0.0543824682272298	0.0520814766429429	0.0543515386970209	0.0530719299583475	0.0527244332212189	0.0558252926644004	0.0536641585610749	0.0535560993965015
0.0544678988156117	0.0545446294999625	0.0544439330907778	0.0538407763999538	0.0559160394280885	0.0556284918376051	0.0551151730792611	0.0543264445433374	0.0536328547810588	0.0548719116198805	0.0530874533340221	0.0567204087814216	0.0538211525940225	0.0540239591616865	0.0549133792806658	0.054774475878403	0.0552969415933908	0.055609546246047	0.0534733525735141	0.0561809501573038	0.0559617326599557	0.0548864525925009	0.0538824071554916	0.0556598677392641	0.0530315613825611	0.0531226553299992	0.0562308301367893	0.0535193676738774	0.0526125602650799	0.0556832559850545	0.0534471495255542	0.0550188269055185	0.0541962417624494	0.0563571730459485	0.0553767577460711	0.0522515317877916	0.0523607821071296	0.0528203104373742	0.0521576077907707	0.0548420625456966	0.0528435568877486	0.0554091173694944	0.0527507660412402	0.0541000849928135	0.0535947739429072	0.0518108601531673	0.0536499121858565	0.0556285145801391	0.0529603168419128	0.0540788992471536
0.0560137857678603	0.0550258768300865	0.0535997550625722	0.0535319666723614	0.0525034928625833	0.0537787615980719	0.0541570822266285	0.0549834095934105	0.0549724160914886	0.0546264337904336	0.055487905803318	0.0533771360816375	0.0560579441786172	0.0529264684921248	0.0541657185609163	0.0557215589469202	0.0546846530200304	0.0526697653052984	0.0534390742088432	0.0532738380280221	0.0537526778032971	0.0542600421333224	0.054652494960226	0.0559581404855415	0.0545384917962708	0.0543974448536963	0.0546746947170594	0.0549553807733605	0.0549222404006307	0.0536399700380303	0.0546627674157763	0.0555884068370233	0.0547412855652577	0.0537870708580364	0.0523442477284227	0.0552259685644022	0.0548632369212336	0.0547588381751101	0.0525599689564453	0.0544118508249254	0.05334727441036	0.0543137583572139	0.0558456476073057	0.0548350258633293	0.0523691812200735	0.0529662489212944	0.056209710764365	0.0549355271504658	0.056702169918796	0.0545139963908065
0.0569146919557742	0.0550868000699457	0.0541943231108709	0.0559237797072347	0.0562738858912627	0.0555834840933699	0.0549316701761173	0.0547279079510707	0.054776666404924	0.0533738117557022	0.0565254495233831	0.0539583751624367	0.0573789886510146	0.0545222262655793	0.05511304579761	0.0550142089081393	0.054277145646501	0.0541876599461814	0.0542706290277796	0.0560513988665484	0.0560003480769233	0.0540292433831783	0.055547217152746	0.0535477553449388	0.0537213349183754	0.0548823862295406	0.0569363829330342	0.0552197889015269	0.0555855382717372	0.0540861499988054	0.0542748902178042	0.0541996030965488	0.055567238284735	0.0549564281265018	0.0532426069519242	0.0550253803030853	0.054670111732491	0.0583218303896278	0.0540659799489403	0.0545344101543127	0.0543945969591803	0.053987686507696	0.0568418424554082	0.0567496970500059	0.0544509485277229	0.0532070478143009	0.0546333004933427	0.0541636223259621	0.0557945020870039	0.0544219622526407
