# Supplementary material for: The Neural and Computational Architecture of Feedback Dynamics in Mouse Cortex during Stimulus Report
Source: eNeuro. 2024 Sep 24;11(9):ENEURO.0191-24.2024. doi: 10.1523/ENEURO.0191-24.2024 (PMC11444237; doi:10.1523/ENEURO.0191-24.2024)
Supplement: Extended Data 1 — The file code.zip includes all code used to generate the figures and perform the analyses presented in this manuscript. The folder "./ephys analysis/" contains code and instructions concerning experimental data and Figure 1. The files "Figure2CDE.m", "Figure3AB.m" and "Figure3C.m" simulate the model in the nominal setup, and generate the corresponding figures. The file "Morphing.m" allows changing the connectivity strengths with respect to the nominal setup, and plotting the resulting trajectories. The folder "./Figure4/" contains instructions, code and data concerning Figure 4. Download Extended Data 1, ZIP file. [file eneuro-11-ENEURO.0191-24.2024-s003.zip › code/Figure4/globalfeedback/v1Int_a0.35.dat]

0.312966503933696	0.307481459168522	0.31487665425423	0.314787379018271	0.313858256072084	0.315673699067012	0.318138812572837	0.305968939711436	0.310749777789066	0.306833546405445	0.305957896981432	0.306477124871363	0.312871585054551	0.312058816067474	0.31882442599283	0.306066267973312	0.307231887797943	0.312100413279747	0.316616877028369	0.312782177006257	0.3068707430309	0.309453569621685	0.308323374015943	0.306787085591302	0.311758246887779	0.304136704237415	0.313412286430413	0.304066680059609	0.309021443385756	0.31472976995115	0.314400515162298	0.312600326808097	0.310608849390934	0.309001296042174	0.307090886918256	0.316998331260923	0.311105796814417	0.311454186167444	0.315360182202644	0.304842090708735	0.309805753388878	0.313981970481996	0.305138791736336	0.311903298925415	0.307778401431427	0.31450981792584	0.310767789212123	0.310260027612808	0.317054711869755	0.310020595479731
0.322577230848585	0.324685682800254	0.313540288390773	0.319114767646825	0.327434960972845	0.324377264698234	0.322920763330179	0.323948042168613	0.316382119938437	0.327397877928524	0.325053463719664	0.314197320268572	0.324092663207357	0.328798317037962	0.318955403656939	0.314694019762306	0.323021197046453	0.316331910672277	0.320987352174597	0.321241145135731	0.322493348891336	0.321432602500873	0.327449877061709	0.321271192144914	0.313668131434198	0.326730684113235	0.317893490049373	0.315825723199849	0.319954178000175	0.324633694168981	0.321905314800215	0.322395095026587	0.320488523837473	0.324994264517662	0.313772854063289	0.318915859231733	0.320907883106848	0.320838429495148	0.321029280940452	0.327453363899026	0.318754598728617	0.320859386361634	0.319220630040496	0.317361681280564	0.314411492580525	0.32256511718714	0.330017763619008	0.323918539891954	0.326277597603786	0.315842392483613
0.339028847909663	0.323557950296967	0.326246062029998	0.331191192558154	0.330893883622442	0.327934355346882	0.328608049111474	0.327291842412811	0.329814425830237	0.335123723228316	0.33344072604914	0.340293122125371	0.328455897833023	0.328644352365555	0.333634226075519	0.338286912913295	0.327654372569422	0.330074236331265	0.323128225545737	0.326237171955735	0.324377783139811	0.328954119821903	0.330958138952494	0.331379786633508	0.335219510440611	0.335778398861876	0.331706058575743	0.3233871186165	0.324461085229378	0.32982629303192	0.338211084453857	0.340924249249107	0.328474041250732	0.335197107420707	0.340575423466096	0.335501082665791	0.32595360149274	0.331027192098059	0.33271103604481	0.32881700344107	0.329006473757769	0.337382956653567	0.337067515889312	0.331911447664648	0.336406146952878	0.334509081011872	0.327666594407994	0.338669952673422	0.333217800712943	0.32917304920023
0.344042335306675	0.346411085036723	0.336883993916113	0.352934301206857	0.333797107082549	0.336639007309934	0.343804793448031	0.349742803453739	0.338533686513174	0.351349572246197	0.354357908243603	0.340192576588011	0.346857370861021	0.335897018932682	0.352229311973806	0.336519055670456	0.346483639692554	0.339411185725066	0.348651554652707	0.339143024067494	0.349936171817981	0.334277190222491	0.350200152527766	0.344919479654931	0.351736780156495	0.343695065199025	0.353187468204567	0.345961330678849	0.347293908264277	0.340256518312488	0.337721307056622	0.349248038823503	0.350125297173417	0.351953962041362	0.341734682947472	0.347582533220938	0.342945054747341	0.34885826348826	0.346225686990381	0.350091835733104	0.352575999266812	0.342069156784063	0.347304353128423	0.351282359521194	0.347002187196756	0.344982967749413	0.343720524938181	0.334478435734226	0.340233353098802	0.351951659734729
0.355978009229665	0.361331623000087	0.353596456737384	0.366245577671575	0.352722147983711	0.359915863545682	0.347458154852155	0.365879689004419	0.369106868030594	0.3527860941626	0.358530134843305	0.360987120373356	0.348625005998507	0.35724967635955	0.364762430761451	0.352260955646007	0.355923674334746	0.349059144561234	0.351929791011396	0.357592895761356	0.367316913766868	0.355638171808787	0.367054960692839	0.349993195459444	0.36270593666515	0.35138956767934	0.365908556381809	0.359679852568336	0.360528581657843	0.363357843612316	0.361136407901384	0.350587871984777	0.350269567137695	0.353535824775043	0.353067274836245	0.359627948553251	0.353665962377894	0.352071659442489	0.367612742153389	0.357770892724168	0.356745593249884	0.348935128042315	0.365038855135443	0.350359815899968	0.350777904008189	0.350928973284961	0.351128686592092	0.366881627414215	0.36471335767725	0.349235279099237
0.371501658153707	0.367511795108448	0.363834928751083	0.383775575796169	0.363145273238578	0.365417167164909	0.373484249317739	0.368152057980728	0.372111585299975	0.370238835351609	0.376888727841324	0.384528788869406	0.382417310098993	0.385100489747095	0.376472412522763	0.37943243360244	0.379242960365395	0.373589082163842	0.38381569786231	0.37171919936726	0.366983417982162	0.377019202252609	0.383289513479507	0.36434247229418	0.368198327051325	0.372943913048236	0.362873251437706	0.373671156095509	0.380757092336966	0.368916861387796	0.376406852765299	0.381900071949498	0.38063126431339	0.363903353237648	0.380090320284187	0.370199310299406	0.378195590727322	0.378970259615904	0.382211627771591	0.379678326655067	0.368922044503726	0.370469803114759	0.377631028228434	0.366729674273254	0.381263036359806	0.383666187634933	0.3765326777447	0.376289144598532	0.37213844340686	0.387201149112139
0.399583608552546	0.382987848136933	0.384840591692662	0.378350918607543	0.387305052613162	0.401337999724184	0.390169073698145	0.393006457841414	0.38895400373813	0.398452915448528	0.384331466536735	0.38780954469165	0.399326594345427	0.401288692168778	0.387171439614259	0.397146517812798	0.386364091777485	0.395233062560352	0.401914039491627	0.393403917464142	0.404511548602354	0.399829100028816	0.39153614308419	0.396927065752016	0.383093684069291	0.403349695162951	0.383309787257182	0.392167738043976	0.38926538439866	0.399162079244454	0.387640778569729	0.402244067770878	0.394316361037428	0.399202739523283	0.383693520636349	0.405520570564763	0.398417838436051	0.404291498957437	0.397455529964302	0.400673310231254	0.389982709681854	0.379202558375009	0.397406831500015	0.395392164177562	0.392157054640123	0.376464304030325	0.395713365454336	0.387642212580633	0.396894618547661	0.399709035652804
0.401518769619483	0.413029800379937	0.419076461298164	0.415540748647505	0.410534049237951	0.402265576207146	0.410830302220708	0.403347459185171	0.418652420657596	0.399678719344651	0.418075823739316	0.423466788752771	0.40006292565201	0.409321115371763	0.419681953103954	0.399883888703503	0.417646080944438	0.407415048474095	0.425623959327399	0.416958361517218	0.406061557789281	0.414193508097108	0.400539568334833	0.418454014362549	0.409196622654352	0.409448723241302	0.408017799316252	0.414214317837179	0.411971293991584	0.395762209050794	0.405424366008202	0.401005061649694	0.405597148558904	0.423695456161474	0.418496479780069	0.419475497850041	0.404119496789197	0.42385771285666	0.408977397359495	0.411231174444637	0.402097987851777	0.414965136741164	0.416400244705497	0.400489430165968	0.410591808069383	0.402448362991787	0.403463447608125	0.411299459968439	0.423267199810707	0.409956008335133
0.438025329807236	0.424172813005259	0.435693911879016	0.431796796126094	0.448397503622101	0.421088841033976	0.433834711114113	0.423240271345944	0.424607737482894	0.426386715985424	0.420819329695368	0.430957501228741	0.445442397251252	0.438955824700748	0.431494641802222	0.418860242819794	0.418715132985848	0.433877479745096	0.430979509505306	0.420419982468727	0.438188330122472	0.419277827532183	0.437746533712045	0.423023572115216	0.438176003955555	0.44869642961874	0.442521860780435	0.421397180997783	0.447850410832621	0.425266346988328	0.44030775987108	0.435350916759885	0.419268613381111	0.423114170798797	0.427476515281766	0.449992779119431	0.421949939850722	0.418673351080617	0.417157010621319	0.443809816799991	0.451326260728889	0.428214480024033	0.433263945099017	0.432048286875009	0.434680083627463	0.421742441982773	0.44097667961861	0.424597827540153	0.446583567835653	0.426121894443306
0.446784518965278	0.453062155213647	0.466038101139133	0.46256976283797	0.471005854394859	0.463119333782586	0.450366340569287	0.458809508486623	0.463076191659812	0.463376911311606	0.463031110998454	0.465970196427965	0.465598984157732	0.471500329636494	0.445319066197581	0.440494032283026	0.451385834839674	0.457950495920933	0.44973122588563	0.460313031395397	0.471836344169643	0.460009855795656	0.444430925004725	0.464089368500287	0.448011513454718	0.454358187077379	0.451933815421673	0.455413018887547	0.473059728630868	0.46785743748643	0.470942142821122	0.465818285599507	0.447115961683247	0.441274299266943	0.459712088155792	0.454441194587422	0.456433661544036	0.445878527263258	0.455272970946299	0.473806329276729	0.465032263466722	0.469140090617591	0.449495878690522	0.452239456499166	0.449412116572024	0.46236028589596	0.469455744799361	0.452996665084014	0.450720490518669	0.465566589362278
0.467648621065626	0.497179749007684	0.501925046645424	0.500219521748375	0.491221058819429	0.484517838244577	0.486601595139701	0.482322974355344	0.472427406192848	0.488034856112908	0.490364899049064	0.4879002695043	0.479446123822344	0.472883744387017	0.468641974622817	0.477360275424006	0.49765387998417	0.497305685387765	0.47278147492821	0.491194419089632	0.489540735015588	0.487492861343107	0.476603217227068	0.49367870857533	0.49778935004648	0.483724156382256	0.493820124366883	0.47966691472034	0.507467495888517	0.490574584317656	0.472995919959627	0.503406632407799	0.47969156273119	0.50460613184638	0.47876464897183	0.476707371395366	0.472340879356723	0.471465466356727	0.49791683535003	0.502968005267255	0.499321134758091	0.487901872338374	0.506082435806814	0.473635388634352	0.487146209907641	0.480052787286381	0.487903127664949	0.47451019820232	0.485049733838213	0.494100881762253
0.527337480105705	0.540000698754579	0.512196228688553	0.500984570945191	0.509936426329381	0.529856330884195	0.495073098752917	0.522771407154534	0.519444046293738	0.540186786946859	0.50186007202598	0.510419036715483	0.532913661848254	0.516927292108525	0.504986297550476	0.50984409405941	0.519917446531759	0.522633991384891	0.511141755279522	0.506651014017115	0.526080516002996	0.532047563550529	0.503644727556723	0.514817577798026	0.498412107583949	0.533967364980852	0.507887928879826	0.521371562549711	0.509408032644276	0.531091939236982	0.53342888992027	0.534377986220667	0.535994515099105	0.517720014346097	0.530933651131965	0.528733670074256	0.521118056436738	0.517352277275249	0.507733515712994	0.539386437925402	0.534545212324962	0.532404624114295	0.532954520137594	0.532307868206389	0.524007513860761	0.498240455422484	0.523927328866709	0.529538273292496	0.521256521904158	0.541403536121155
0.56233372198956	0.554467238102848	0.532836803929816	0.542633159420796	0.550049652290179	0.572015522435704	0.56896638484797	0.569367229230316	0.542166458161049	0.557567914452656	0.550287563290799	0.57453376815046	0.568998570978195	0.550836099456057	0.568984799222645	0.551472074372392	0.543674386789197	0.545947453459173	0.552246320016475	0.554107962012568	0.572272435579271	0.542198737930646	0.536812939951901	0.583011464683998	0.571153199383345	0.544315320274744	0.557252082705678	0.552179077530438	0.541625290335973	0.563916955749872	0.539556809909603	0.532458139823217	0.55282349818482	0.537875038505831	0.542719364081522	0.542736437234598	0.540197554205817	0.569959616825585	0.570473484002329	0.572307612161229	0.543096502288815	0.560126052224979	0.584095189211402	0.557803120746116	0.534643057604627	0.546032786121044	0.535851172361438	0.572795042127873	0.576340275818841	0.56675765139864
0.588141353507794	0.585808028125222	0.599132608326534	0.62499303403554	0.621846502759017	0.595382836480854	0.607568762792409	0.594116587872569	0.587784188837335	0.577648711092235	0.618582428376189	0.616866902417884	0.602199306510234	0.618863892104877	0.597297975779619	0.596835938200198	0.571309630279668	0.605753394197972	0.604982476521145	0.613767510850788	0.579108191935805	0.594544874651658	0.608983606898954	0.598771850780715	0.614910912004743	0.599484864632705	0.570783743607949	0.585494614382831	0.590992760778019	0.580665003346678	0.579572285351667	0.571591046972681	0.597868163694214	0.575285894664847	0.617435753345774	0.590801038364968	0.582383954952492	0.596557096120542	0.598351698755155	0.588089616844152	0.57826799797209	0.577255233204925	0.591402307815786	0.568315491123828	0.592387123082361	0.611718475809578	0.615555102379819	0.613362281307663	0.612744097123061	0.586513128054162
0.678678289111744	0.623814139412874	0.621706021335579	0.638046051422814	0.665574102689415	0.637491843554357	0.634837846081097	0.641205567099048	0.647677471374573	0.6776248263685	0.652432386802208	0.680611056126388	0.618486305417482	0.634829123152571	0.647585008214098	0.664397952997611	0.652475573991939	0.640582105355711	0.675825506513524	0.633135068994206	0.628906016124407	0.665930387660409	0.624539477842193	0.640829199662057	0.618234342372319	0.659503807050796	0.615240641110406	0.63731241785903	0.647505719337914	0.650403101632861	0.611454996402421	0.622821663178096	0.638923223539955	0.664646522210201	0.665103728445536	0.628712280315816	0.67393937785059	0.635259188227763	0.624617958059926	0.648784395204413	0.610671488884541	0.611934311311	0.645254421473628	0.671200050465557	0.62178931613329	0.643349406742161	0.637723766735962	0.626493895487397	0.643788175688901	0.646203063697092
0.694087971473324	0.707715626116691	0.717058534961756	0.69591045419955	0.666788925900852	0.67877182405765	0.662154608245801	0.677500124001027	0.667219250235399	0.68848679393211	0.681036366166214	0.709104837490849	0.710800794987667	0.729572383413158	0.700195417659389	0.671868629365781	0.663115498518774	0.671586901113505	0.710038188189504	0.695919174921028	0.679515591849361	0.679544873654364	0.696586599729689	0.679023449884422	0.697136720200691	0.683997324379656	0.732297944299886	0.691138942723234	0.714026450823061	0.695299049304566	0.699179473470777	0.712175341519303	0.704896313881983	0.706851607679094	0.665183522134929	0.716800716259304	0.663611566828683	0.714704133019601	0.724420743030286	0.704428458622838	0.669245694683093	0.703912692499717	0.667090365211501	0.671052204078134	0.732169694185384	0.66595851088911	0.694607224737007	0.712275544621946	0.719111756062337	0.721115738572213
0.72758529955365	0.743256283748827	0.764763278728798	0.730579299308413	0.772473208797762	0.719773458556517	0.74608136265138	0.798372708416287	0.757078131566546	0.727286202658411	0.773689148233332	0.733820936900283	0.774980430543338	0.727075532972401	0.729796060944577	0.738274205462777	0.787940745648123	0.732678246143447	0.768857003349572	0.722697393003139	0.77490770944553	0.756089377607315	0.74657531780226	0.738194692408999	0.766521323768985	0.796492526071176	0.76607629142612	0.802683748000053	0.781836295425791	0.775655953391085	0.733298934316359	0.76784339677412	0.787812569179096	0.73282512915045	0.735103306226482	0.730170726748278	0.726056384918438	0.725043389225728	0.750877125053247	0.776010150924298	0.734560486820795	0.736354176665369	0.772281685768173	0.762194744010929	0.753806941689337	0.787582153908892	0.734155657227223	0.776748673056558	0.726813144840503	0.742119412459745
0.824319854676323	0.817793962881912	0.856131286034895	0.861390817232327	0.805622477905322	0.838687254502039	0.805398448512699	0.816532842190953	0.803852119959497	0.790932945917461	0.852239925600992	0.874029433776777	0.8102718299725	0.794935143743441	0.811220861203336	0.8475604509908	0.868326040424686	0.80596639130201	0.865423695980966	0.858890242422812	0.78632252086406	0.856847525777494	0.798141333319319	0.855524822535577	0.821267107122154	0.789012735117299	0.839920451557802	0.819924233843237	0.822240904815381	0.805991432664452	0.799708269962451	0.823062875231772	0.80565862587701	0.828827223695127	0.810684701262116	0.827992199106014	0.839732363562748	0.786392362011789	0.865659283693218	0.838922335118683	0.820709320978967	0.812139884823614	0.783963981527296	0.776514081512105	0.792369277037118	0.845457934900793	0.836267658642344	0.828135879304126	0.85301808406906	0.801766676789051
0.930928946122134	0.90357453509175	0.923446563254687	0.881486334861305	0.926561296195821	0.895387334540704	0.870063919699159	0.933149865105741	0.936674817876311	0.858197115942646	0.905953250501935	0.876724467565555	0.899212181657702	0.885893870953067	0.91232226243243	0.903088002579718	0.960291457438368	0.896095533191743	0.91043622350451	0.954446415159956	0.877310073506647	0.929443735843589	0.916743575266601	0.940421707982489	0.867592161412042	0.940873485818013	0.914072971097176	0.897186319685613	0.90703132692037	0.927244643094289	0.934662042757132	0.919577745657794	0.921313988029181	0.871245799950828	0.871908720726773	0.870307189019284	0.873992099200119	0.906820313691688	0.873468069074423	0.895980939245715	0.903070292633734	0.884042996556362	0.908711616779818	0.947724382640789	0.851921466769375	0.910905216246479	0.938836729559986	0.902232916389933	0.898222922737046	0.918138378950415
1.02133736335565	0.935184713988082	0.956766495276307	1.00155143811333	0.928630135724702	1.05469582172072	0.973213854844038	0.976522796889016	0.993909619440443	0.962156856686072	0.985731675712378	1.00127241081911	1.0077538671712	0.971856127538142	0.959555447640827	0.93565997590715	1.01439801955937	1.01456664149101	0.951103103492121	1.03046436036176	0.944347858795644	1.05520502378365	0.960443930558099	1.01341672902235	0.962651595955031	0.998934754903532	0.985837028224947	1.03034011064502	0.96165120511909	0.93534681243734	0.963163644764203	0.962519955424193	0.947020012468357	1.00691152951558	1.02429079876903	1.00481384138969	0.977797104368183	0.953180380286192	0.973515614739744	1.0155112501465	0.960207692311635	0.959369510841903	0.953720555035986	1.04391636805349	0.99153026321253	0.953899110358017	1.02480396553285	0.970747386447807	0.941958478789515	0.935912288465005
1.05095667282267	1.15062070086804	1.10940152909255	1.05700596545975	1.09576075882609	1.12014087735825	1.06518999946079	1.07079669542231	1.08482440636151	1.11267211181377	1.08731827088417	1.09651077960865	1.06277753177069	1.09427278577828	1.08419397394061	1.03014131074013	1.03426387566764	1.04097672212889	1.1196411716738	1.09916102408889	1.09908948983613	1.13198103310393	1.08933635300451	1.14159607311337	1.10632747266322	1.07009946255904	1.10661378581369	1.07616640039591	1.02351154871533	1.03511231996234	1.10557166236345	1.0795949294489	1.11785343584829	1.07101510783082	1.06985817850605	1.09324370913066	1.08032318016566	1.08717723534895	1.1504484229773	1.09372563330199	1.10903749010112	1.13112138564259	1.15441834260168	1.08182509755744	1.08857237918665	1.04179891202779	1.09128848397996	1.07232455823722	1.11288251967864	1.0526671562889
1.15695824246681	1.24241301165184	1.19674534223013	1.26467509953773	1.21506776179519	1.16235028207091	1.21924360615197	1.19802661796186	1.22375846955475	1.13697266176842	1.21152269671824	1.21876433979305	1.18073745763762	1.16048265248596	1.25213083660719	1.26092410676464	1.1874318528535	1.21768906876131	1.17955392786156	1.20235351234011	1.21295836658899	1.19144060547453	1.16903339438789	1.167690259572	1.20041426958238	1.15876800810312	1.23170244562393	1.14707640254736	1.1644485023754	1.17217078334799	1.22432586579901	1.23070418011554	1.24855905998267	1.13639241461529	1.21160922747171	1.18739296820471	1.25004817732976	1.2318041380989	1.20442552097202	1.15407127011404	1.21971150718316	1.23416712928476	1.24739110044327	1.23068380903433	1.14554696165422	1.18171915851479	1.21688868352155	1.19152044889058	1.16415380672255	1.25627822852022
1.31156381351029	1.29746710258759	1.25187339075342	1.34318639046625	1.2743407422542	1.39751261818123	1.30301773573115	1.34491264787697	1.36522099966881	1.29440887851026	1.34805862414102	1.25989024322067	1.36519365117811	1.31797334809403	1.27632769898684	1.36960338903969	1.24167630400005	1.27513663116793	1.32603139571298	1.34783951518514	1.26468611097369	1.27459230887944	1.30788899554587	1.2863779544758	1.35960864911165	1.27877457254195	1.39690299974225	1.30179348109836	1.31888464591847	1.28581520422536	1.35704843424838	1.34697218482565	1.29067599602541	1.2706631218268	1.28884319620466	1.27668694164396	1.28938510538892	1.267800365885	1.35487332017759	1.26766953327594	1.36758599065991	1.28521391390085	1.36938522812354	1.27060522347184	1.27348054371353	1.39231691830035	1.27587195302343	1.34308836328553	1.30956928830128	1.29669063314325
1.49210710130172	1.38429192750263	1.41038614345265	1.52822513091285	1.48750733057819	1.44166253860834	1.45430412494514	1.49646660261494	1.48573153911963	1.46749789415079	1.45349299648605	1.49150358897423	1.44013941685679	1.55783168947174	1.50661401771575	1.37650037495091	1.41742604075487	1.42020556639674	1.43947482498809	1.39101159120508	1.51866087771769	1.44928695394637	1.41332384332088	1.48880326871581	1.5021086595997	1.53232386294288	1.50063961017689	1.50235127335194	1.45289817339155	1.39601204178504	1.42444078765015	1.45844151805508	1.45769580338559	1.49935882471825	1.4016647575536	1.46589238659972	1.46548838484383	1.52528202238561	1.54332167331036	1.41369415305142	1.53487112094897	1.48310377181061	1.45106973741893	1.53017598437918	1.43282116234506	1.48410921653879	1.51951892654551	1.47380178355864	1.53094084201027	1.4910469029076
1.74025826113376	1.52882942439244	1.56261870317607	1.65766977033793	1.58975844915862	1.57090348690892	1.7139792657856	1.55662867571138	1.70688051554062	1.68348471054048	1.53647644917066	1.55442154527704	1.67235237475801	1.58691931592499	1.59296521884469	1.61251844226682	1.66718616988965	1.73380427169144	1.72866902821102	1.666363603556	1.60360126201097	1.6114738439186	1.68563084671398	1.5646977070912	1.56014274927619	1.61895163657377	1.64242268032207	1.55111701989566	1.54671037006093	1.62751074446359	1.68051473760128	1.55292195969475	1.63735674443736	1.72110443452016	1.67732029204549	1.5377147059213	1.56583929692807	1.66213105749217	1.65230282542543	1.61302195507638	1.59477236421998	1.60569275699253	1.59613289760795	1.6026893047218	1.64499051245792	1.58997133286824	1.54347154348732	1.67478087168943	1.71950234557278	1.66164849226779
1.77040088564093	1.82580862850499	1.88274889283453	1.93152971937851	1.72748304643819	1.85248402176065	1.86625962218769	1.89712779214771	1.75792898888106	1.80887050428752	1.76568513642389	1.78399320118514	1.84468557764575	1.75496845116733	1.77760770610962	1.86744529447755	1.84952305319411	1.86546458215743	1.75949211004118	1.89822083434599	1.85578559137082	1.87582987210328	1.86666731324464	1.81171270478482	1.78769638478789	1.81251032235057	1.86142317416277	1.79960972675267	1.80877280300485	1.72683022148417	1.82100507657737	1.94772443887964	1.93810257697519	1.71286328964681	1.8160305438569	1.89712678492454	1.74605146322936	1.86171322950523	1.72239940929088	1.88670122022847	1.83333421984177	1.87161875706158	1.74968553996261	1.91237428420773	1.78063451418959	1.72571244695324	1.71809481087748	1.86949772133519	1.80104882149919	1.79867377634153
1.99919728007387	1.97525436241259	2.04908319214115	2.06692161669799	1.96355242320412	1.95040137134493	2.00502766530534	2.03250324689773	1.96725150644458	1.97746201933723	2.07986648039151	1.91803846985043	1.91285622534972	1.95741491315842	2.10993149153741	2.06159948031088	2.1317726636406	1.96314234348856	1.94499104909016	1.99195554907331	2.04782589184643	1.91014196937652	1.95249641347475	2.10540967677172	2.08740304474249	2.01517693656905	2.11569212471082	1.97847613855009	1.97971599691102	2.06294730836604	1.97482409555146	2.04020190092634	2.06129716141266	2.00304180881227	2.13632868667773	1.92264730937261	2.01706863589111	2.02567005215165	1.9888720966296	2.07160007463819	2.13900081840317	2.13486198263647	2.04512055600633	2.02881116415923	2.01363131424095	2.12076846032234	2.09816138034534	1.97708422884693	2.0562637474394	1.99697277128835
2.17876178716147	2.23588383311405	2.34219837716435	2.3347828063475	2.37433178709045	2.15691904531287	2.17183510826839	2.32986895761998	2.23941211550247	2.28872324189508	2.29654325555933	2.38987078039483	2.21818274182101	2.2965569371405	2.22590359702656	2.37410392364821	2.21853880475643	2.2535512453867	2.18783070212066	2.12904658088018	2.29223164085797	2.26609678130576	2.2147902786871	2.342625498224	2.24046174874803	2.25462212810554	2.10582707981596	2.16778825831736	2.30600054969765	2.19773999194285	2.21170573328247	2.25213518127273	2.14714572980246	2.16891949431406	2.15627916130651	2.32223039559928	2.12965443401902	2.29713786622259	2.35376317170854	2.18967519737861	2.26710551415674	2.17617926658306	2.24458486340739	2.24626254265394	2.31720726937396	2.2542611816282	2.24015653471721	2.30019462556818	2.34342183238253	2.26424486754276
2.52410828000473	2.67252415179556	2.39750225485942	2.40539957328627	2.52935579940214	2.50982572196176	2.5221356589623	2.53348963489431	2.44942801545491	2.4443118620368	2.4187958522279	2.65254533820873	2.37711035611579	2.55074510503312	2.61219526757114	2.57429697001742	2.50210238630669	2.65284171055723	2.60184225601165	2.54123639669212	2.44655958323489	2.55216849717225	2.60062849698756	2.65750661058804	2.53476414966671	2.54314970528498	2.63017472735062	2.52098629766403	2.55899217561179	2.53160277752351	2.52841278988613	2.39433476530127	2.40126897519074	2.4103602016415	2.62574661825649	2.38652226416406	2.51059386842195	2.35215881977163	2.49287247446826	2.59555312070306	2.66455061509313	2.62912981627058	2.4010082540629	2.68282746113469	2.40570804175769	2.49813309201377	2.49681871957024	2.47255605944601	2.38351659654132	2.49640578608367
2.72589358333472	2.89107360426812	2.94300527851663	2.84045559468312	2.67963939644937	2.89788888597699	2.80896711464102	2.76953642876846	2.85539842626472	2.75836881140744	2.7125996718237	2.7217537199101	2.69164516896834	2.7532320867528	2.82010307842836	2.69259135562576	2.86739298302193	2.80716393571754	2.85441972294208	2.69650420780889	2.88107553031435	2.81017209485577	2.83494736395876	2.85513681477293	2.86071624738729	2.89183770552747	2.89953487745076	2.67375951062182	2.89843260818482	2.66278432844795	2.8040776284893	2.90009333742309	2.62528075627169	2.77983832627548	2.82976023533485	2.84977778920257	2.77634530657927	2.89423262082826	2.64362215743635	2.91979824734269	2.93637956987947	2.69761731336919	2.80088690567241	2.8367150512747	2.84337483752059	2.87397895849846	2.90727090115642	2.79426663896716	2.93370377024193	2.84261484153428
3.24690441933049	3.1778180110042	3.04397774622249	3.168108086466	3.23057291733718	3.00381578341904	3.20529273038579	3.22614159923124	3.19186262590774	3.02382832785063	3.22312116283572	3.21524408961002	3.0632961914275	2.96776636406375	3.10646141171167	2.99852361005537	3.23381601971114	3.14848893408273	3.18384987675732	3.14720922804888	3.16819464740442	3.11229221247041	3.0870798088497	3.08062507344082	3.28757675023228	3.08767584298575	3.21769944358757	3.10676006626405	3.1579927387759	2.98255191953515	3.1869676433679	3.14558639620411	3.01191627080745	2.99216013820277	3.15546022258599	3.15260196380165	3.16586799665787	3.16288075960442	3.21177677160408	3.10459770342428	3.06329116114761	3.18471917346273	3.04677532151467	3.10223956184705	2.97365708426799	3.1191625550389	3.12246794459371	3.03651724853565	3.1787077156712	3.17254173640271
3.35325940636779	3.45432131963546	3.35769128320278	3.31605327471958	3.60311035664659	3.45839685300891	3.37358427192469	3.51231176305494	3.39441766916306	3.55612078523026	3.58297538976727	3.31840387893842	3.573274740684	3.51639280066231	3.32108240330711	3.40324018090983	3.57632928194219	3.27409527268802	3.36517539888903	3.58353650505573	3.56360248152335	3.51644993765095	3.5150890900654	3.46021670183922	3.32385138351154	3.60574411008959	3.36245939277535	3.41990522813939	3.3206241877848	3.57024929670595	3.44831117530606	3.50228887132855	3.58512245965149	3.5777560751009	3.59375153857434	3.54667951828279	3.41130402105361	3.33905867102671	3.58522416234792	3.39737474815979	3.50440557049045	3.56898601194684	3.50513692881182	3.57575162738106	3.49716881098748	3.36098825186609	3.48260940683733	3.34154518835844	3.48926803833408	3.38022735942189
3.92020784017345	3.93220584683345	3.69711594203868	3.863217139429	3.90236928803466	3.77255351305101	3.81486956944485	3.70382068839836	3.83009919876315	3.8797590287605	3.89320242793547	3.68909983270349	3.69686990989821	3.75836483622145	3.86744723353238	3.84922151399215	3.79548556681531	3.68184873273147	3.67581772976439	3.84404876013548	3.75380073428154	3.75825300935655	3.90178070681589	3.76971148913055	3.83396563675886	3.73243682821066	3.78561968702427	3.71397624241945	3.88330045573774	3.83705391804325	3.79623798163755	3.81956925303424	3.87854528213538	3.79224956221798	3.80849210461652	3.6809843752488	3.90935989614862	3.76520957277138	3.86747214207839	3.74294635214227	3.94389754773454	3.91400840198022	3.81543017407758	3.86885704847644	3.6490685990572	3.69505437225856	3.71959873415174	3.64248579314947	3.68593158118653	3.91323276806722
4.10551075844053	4.10595430855397	4.12489048489721	4.06707980972175	4.27316778298144	4.25462488315953	4.08896449076396	4.19129472048804	4.24341351060555	4.07789454317744	4.26489126629205	4.23552695197607	4.23677887115058	4.17887050211184	4.16716428711676	4.16967004236619	4.21939051872795	4.24464725737123	4.20399345620858	4.16432117232433	4.17102514515774	4.21537898798857	4.18545801080462	4.2510973199006	4.27137911551048	4.24968375650807	4.11785172999378	4.11655845215129	4.23372251104435	4.16492843004616	4.11362567406581	4.11201291338942	4.2589364054808	4.1055365106188	4.04230168958057	4.10860260035996	4.27396135857523	4.17091916282127	4.19811350496169	4.07651091074039	4.27218449551719	4.21969166916839	4.06184902907932	4.25046943683806	4.14797961957174	4.27742262277793	4.26440112872599	4.17099235878692	4.26512645830729	4.14252937773824
4.54878535272394	4.46922292513885	4.58073152341177	4.57063423123859	4.4834699082828	4.47450711727711	4.49378283995691	4.5958579703278	4.56122353301792	4.54705771600453	4.56117835620358	4.50776320454591	4.48015153514804	4.59522630538058	4.50529029918296	4.55246519627551	4.48513686309373	4.53194113749697	4.51869036991088	4.51688365765778	4.51246440694561	4.43616869127061	4.55647901611028	4.55681012149871	4.53397502617268	4.50144038905264	4.53763600418438	4.53639159280638	4.55887540559431	4.53392307378456	4.4427622863022	4.45544245337797	4.50902175926516	4.46602284876159	4.47024353573667	4.52030711104896	4.57232088863165	4.55170974979783	4.55439830686104	4.55910977603327	4.54825224302861	4.56467509347651	4.56056661898169	4.57496952109176	4.59719760520341	4.58722469158848	4.52048723870905	4.49806190969812	4.5743755203685	4.50970137858975
4.87626490018413	4.88047194632695	4.89533227874935	4.90534814873433	4.80261541040251	4.89492438622143	4.9098038913367	4.86526259426665	4.90710012753664	4.85475000206879	4.88857483158993	4.90820645251677	4.87999273146806	4.87570350217028	4.82072268521253	4.87322633559264	4.86371443336008	4.86822808271223	4.86921749581974	4.86863884720428	4.87062863634713	4.89188737102128	4.8688732825543	4.89615983924039	4.83474867401995	4.91486782621477	4.82398437124165	4.8866523372546	4.76639142505051	4.81841572374122	4.89224221140443	4.89679840546486	4.87359213074334	4.89965323952498	4.85987406548332	4.89448546464465	4.88909841114942	4.9014071828604	4.86507438344808	4.89149513183086	4.88211568391378	4.85025540941395	4.87182479146869	4.87072362584117	4.88812481667885	4.86646049781154	4.85388547880829	4.90521276999993	4.88635877071335	4.90085746208897
5.08795363235837	5.17163470716801	5.1763505497659	5.14533234768909	5.23713729339309	5.09015858232995	5.19830284089665	5.12542810085059	5.09187352554254	5.17350481689973	5.17395109106767	5.13011868585047	5.10842528272708	5.15242737096004	5.197159276489	5.20508071004703	5.20822956817763	5.16628255165737	5.21707918473613	5.17204532743899	5.21851353833602	5.22240954077236	5.14818969219173	5.05278679737049	5.21592925721499	5.182531906252	5.12196988309532	5.22345794404476	5.0879577842118	5.17594193734047	5.21737843594848	5.18965053357679	5.20423909099604	5.18825705033538	5.22068742422668	5.20409072822412	5.01905681336332	5.20730508017931	5.20521655837254	5.23641210451799	5.22012605482667	5.18721502507467	5.15637486851567	5.21288224992507	5.20656851199731	5.21793876900667	5.0611928889513	5.14721452315077	5.12731679524018	5.22982683810423
5.46821428134552	5.37992792727126	5.25655005149572	5.47655497093784	5.37948840202257	5.52696188270423	5.54735475708089	5.53863941132582	5.20789086645611	5.34642994229772	5.5104316221905	5.39762711050236	5.31646462738808	5.32219285801806	5.42296594921944	5.27646013440047	5.4830209735416	5.32380818397455	5.55174673793122	5.3368375845327	5.48562424401593	5.47782284134542	5.46604720113305	5.33744826685901	5.41504961696071	5.48381869818014	5.39327812665251	5.46787724541561	5.47758568106339	5.44282790595398	5.53112017521753	5.40976244518901	5.47988315348586	5.33530765225096	5.40956961094928	5.3694518169904	5.43766138808737	5.44614444791884	5.44191160683373	5.47378431667188	5.36629936417959	5.26256331273026	5.50998058492005	5.39013095044478	5.55752146300226	5.45921793516653	5.28059586214397	5.43149310737127	5.49136481296093	5.28445631480589
5.81030085104649	5.69131970736268	5.55192135335177	5.69571584235691	5.64097983228526	5.53515447272544	5.75423574876361	5.48993058285893	5.68910128610102	5.81621450619366	5.62478985882024	5.68420776079334	5.59007913748328	5.6185793176073	5.70163483718035	5.57154007607378	5.82465044903031	5.51127129527978	5.74091504304513	5.76006468339751	5.74695324204371	5.41693055684767	5.57898710681039	5.72733852663887	5.801954927291	5.59303228882561	5.62860774231376	5.64330052131176	5.71355120042217	5.53071018584265	5.69042319748998	5.80181955975834	5.6575791144002	5.69571881989874	5.61825247779166	5.5270593300023	5.68080147473164	5.50593462559143	5.76462867546037	5.69131646274173	5.77007212155367	5.76760849947978	5.43602910716964	5.83146962426384	5.72590482877626	5.79508102460482	5.60057673887193	5.75002793975007	5.8559388325059	5.70123077425389
5.98729478108301	5.94631633856768	5.69046361116211	5.72356133553031	5.74913289054298	5.89570884426901	5.84052347504185	6.06313179616585	5.77750944277635	5.94215703559673	5.93292629581701	5.63129688554513	5.91468673024408	5.94355353634812	5.88064543477674	5.80084888868491	5.749625357206	5.84022167203252	5.79563093495054	5.86287607402076	5.70937426675041	5.78876227867225	5.93624490145392	5.77477799780375	5.80322235103285	5.93467609942132	5.77996172893692	5.92701937897962	5.8069589951441	5.92275421245442	5.83071459583884	5.91013583531446	5.89525131535358	5.96065842940993	5.91908630268803	5.63884067555076	5.98391061658462	5.8949204173378	5.88251683382451	5.80122339378002	5.72273673444018	5.79807971386922	5.78881402387197	5.68613304742819	5.77535924300564	5.8534393680763	5.7985121518484	5.91184600651819	5.7899945946696	5.8888142384089
6.20482018639638	6.226634379065	5.99965068299181	6.15048715356176	6.05873568811779	5.92647393252698	6.25897571819639	6.0386187706683	6.06298112372077	6.19135963547348	6.00530050218016	6.02789116078848	5.92520490772238	5.98561512005558	6.11218912772822	6.03877805762917	5.99971359132052	5.94691503761697	6.11687237291414	6.0538107186345	6.01115433560472	6.11948079770265	6.11573360537276	6.01561485945641	5.94017051950786	6.08549037408112	5.90206947951529	6.13621818560716	6.01532744562434	5.9426035600925	6.24482726430071	6.1572275909576	6.24746387484279	5.99983581506444	6.07139768637514	5.86920660653187	6.1418871100433	6.04811701530856	6.16360303825624	6.1377762660265	5.975013459823	6.05271782609244	6.04040294189214	6.2196470593742	5.86160873150867	6.07889232343955	6.07147358094232	6.17029522652069	5.94082576162856	6.23126960782618
6.35784772843629	6.35026761086111	6.2190009979695	6.28309967489491	6.34389966627217	6.18771037050996	6.38249768609457	6.31403147677499	6.46842220724669	6.47577488872714	6.39700876665429	6.28615500359608	6.46290212317283	6.3528307090919	6.4623901904942	6.40777083591905	6.41551171069734	6.40281054199941	6.41784085397712	6.12933616968706	6.36455277095357	6.24128569500549	6.3312936089695	6.34908582246369	6.2278423415995	6.32006014862071	6.3884286937815	6.28786216299579	6.3319231754007	6.21735262119571	6.27508358373131	6.15901683923174	6.3218102243954	6.26065195211461	6.36341117455375	6.18585999627595	6.22671000303873	6.46919932700136	6.34416255467912	6.32257392815998	6.31783619425904	6.25289674812203	6.45821981158524	6.34159292165704	6.23629186757782	6.27119647407081	6.33769736821692	6.24576085148634	6.23266362607668	6.38354492823673
6.48427316498155	6.6293613117392	6.45136355334227	6.51135167233372	6.55804947002832	6.54222503750347	6.61863598322133	6.61054121228711	6.47386249718259	6.50006304220756	6.59211706497247	6.50102979008803	6.50961243104101	6.49133531988197	6.59658817695931	6.54858089272487	6.46963176163457	6.44036015448138	6.7086566649834	6.54075829925468	6.53584660922046	6.62271780827609	6.65197357902607	6.63369440473289	6.58137806691248	6.55602673527484	6.52576148582572	6.50610097936463	6.55545031663057	6.57094206145488	6.58439330003089	6.47727025342384	6.54481325590956	6.47300847293547	6.43284471068436	6.60714166932586	6.50104176661685	6.42931223995851	6.53225137385208	6.45045716270965	6.62287225797539	6.66341854957286	6.44871469559769	6.45583540836344	6.61561403002816	6.53398755839773	6.50831490190971	6.51712518497234	6.61180157541352	6.54949480016928
6.72429341297272	6.73927066128667	6.74010685111026	6.84796293158164	6.87986041992157	6.84127392085543	6.63752589221756	6.7426911905151	6.80133399635151	6.71659458600411	6.74971721521847	6.81062393824605	6.71939339271906	6.78899560855747	6.76448675676134	6.87751188318352	6.83116043981597	6.86010648536497	6.77639145682446	6.80470818997244	6.77739896021832	6.82619023008641	6.84785560296428	6.78992078796642	6.86300443896782	6.65456792986701	6.84377338373212	6.74050006248656	6.79380781521866	6.78904769506418	6.79922308842692	6.77868168867505	6.85878182854572	6.88955206382487	6.81420270090942	6.8265553241912	6.88202691975503	6.7642799586773	6.621465827546	6.75853648777609	6.83224077415957	6.80132430076148	6.7849113992241	6.80723392340209	6.75813427790328	6.69665183552606	6.8655906256379	6.88562043506495	6.75791126267956	6.80393322504707
6.94627553754787	7.02168841197837	7.1224146708136	7.00935115688414	6.98212797177136	6.94735047057648	7.11003758028843	7.0989772766265	7.0287794807348	7.08911978675584	7.02549530282866	7.03480094531674	7.08540312765315	7.06785841188869	7.08252683157598	6.86907664395765	7.05241236712834	6.91600683247013	7.14637788839389	7.06616415597116	7.09763895222526	6.96740540126269	7.11411170408852	7.07388408806807	6.98170194199859	6.98163758616726	7.05392138982589	7.02511304915701	6.95900372038568	6.93650384337622	7.09260278861078	7.05798984449156	7.07196060169097	6.94021157480693	7.08093370670456	6.97323708442375	6.99767707358919	7.0886308507121	7.06953130499378	6.94986140244256	7.10665158762481	7.03807440938973	7.07304365960349	7.13204978446156	7.0747871029354	7.05245241668082	7.0885853805952	7.13661835898586	7.0048596099757	6.99643254548178
7.24374458620804	7.27176505799118	7.12458041801171	7.315775916787	7.2433031428802	7.36121595969598	7.19536239216175	7.33304983063995	7.27511806510359	7.36449780701177	7.34636127193489	7.28141024845774	7.19141874396279	7.32113653174217	7.3054449964039	7.39362680572825	7.29786243419537	7.19854561743163	7.24411106729915	7.29466612809892	7.26855956487631	7.1462175613283	7.30418571566356	7.30859083575179	7.23626237265732	7.31227051289181	7.26683653163026	7.34755887283151	7.2898870361666	7.23549594692003	7.30144354022005	7.27626205624307	7.19395045919006	7.25153305668668	7.03457480356995	7.31130603004359	7.25278063209593	7.10328117721762	7.21202531177446	7.29031583465599	7.37655410186859	7.36708910463326	7.31237663361514	7.29485099826396	7.34162957743825	7.09380971967795	7.31339525526336	7.21132978858674	7.31386268523499	7.1590892123739
7.52349775973069	7.56094821468991	7.45477124647749	7.44457981074724	7.53862514743518	7.5765479906611	7.55499660957273	7.35398700028108	7.46686902808234	7.45410864507919	7.40997995248231	7.45970232562936	7.47356577423261	7.51308354050726	7.49172357294231	7.41346566322562	7.42643103235785	7.36546049575025	7.46703987336019	7.54202902912151	7.50757941456326	7.41739105146975	7.52710627345268	7.34614051217546	7.56127727413609	7.42140342889033	7.58197851202816	7.51586012052734	7.44095938429545	7.55426023924413	7.4118711664923	7.29829884905981	7.35751424367682	7.518496843101	7.28827922166443	7.42368917599963	7.49414931601323	7.45476755566388	7.39861437702582	7.4836335364769	7.49478141517044	7.42045719499955	7.50860746280329	7.50800715740352	7.34415180849392	7.50876766741847	7.53571287949421	7.27096153149273	7.25505976538735	7.39282989567302
7.31173992304079	7.58434338391498	7.60197903304882	7.74142221622468	7.60347299286625	7.63343332113195	7.30923918354294	7.71289275626361	7.69295406578187	7.68455799456273	7.67475659583059	7.54338226764685	7.35920528746947	7.49579386721141	7.62215297599528	7.58194980783871	7.54374767676697	7.65700056622477	7.71460076950516	7.76679475170288	7.58130905001996	7.5311689938369	7.64194856859194	7.45758539114999	7.6256940468531	7.73017000394032	7.65804791321801	7.52380921730283	7.60109972472304	7.45380175784416	7.70218610004721	7.75954307585674	7.46024821995942	7.72838497355237	7.44891820031981	7.55087987650095	7.75371780115918	7.42152231723763	7.73424888002287	7.44801004695678	7.62061624475942	7.54806047535568	7.48417042358062	7.52203700825044	7.51790673274794	7.74310487681404	7.6232044153573	7.39352964158882	7.68063403326296	7.64246958157332
7.65916040899394	7.64062892879573	7.87400496169208	7.74523638905151	7.58484856828441	7.54608249236209	7.6497446718395	7.77368486908221	7.87411634420466	7.72381582502503	7.8280972290848	7.73754050475547	7.58939072020997	7.79598626822317	7.74723695235975	7.79075929998696	7.832090586177	7.80761426906867	7.5425859400037	7.49746651498332	7.89121273004371	7.73764794949734	7.52840260736518	7.68162755522013	7.74597040532503	7.73447014078641	7.67041820105818	7.72740255294214	7.69037769542574	7.7292505252809	7.51403404773365	7.76709660193232	7.74830930238405	7.78929604041627	7.83739781158825	7.89887451857923	7.74443532113795	7.69944994248529	7.89583879991521	7.72073800611119	7.51796403470704	7.71110461207724	7.4730170650099	7.64914774192143	7.54865217993158	7.76651609416896	7.59204214564578	7.69159077143803	7.60593511538069	7.47605846903529
7.66939503228258	7.96592876426607	7.94938413119092	7.71009955686148	7.93502008962406	7.74605011184005	7.58175963491126	7.64758173993949	7.89875783475576	7.8526907826811	7.9216345604226	7.61372048928286	7.75453198510094	7.61215278132548	7.4581618476082	7.79148124943496	7.85248674584886	7.90782090091232	7.86986009445309	7.89482977109756	7.90952240515185	7.59363160838704	7.97774440320056	7.90210342319797	7.72372270135248	7.52155772855968	7.95077139250176	7.87590341174866	7.83897046084124	7.79544323550795	7.89445828497069	7.59972379265503	7.88713492007615	7.75711109519545	7.45620195052549	8.00489378614865	7.92106062808385	7.69185354230367	7.60220716830282	7.73984275546716	7.97014130040651	7.73494601659861	7.69246763448323	7.70530889125441	7.6849906656089	7.66895990256764	7.77218999860304	7.6517872408245	7.92176249718043	7.60324451163542
8.08830581271249	7.95991974757418	7.69447178811791	7.9372226325375	8.06151960926159	7.89909460033043	7.7470201481071	8.0025160704594	7.73303233873845	7.85357757234444	7.9315010513884	7.68899474791354	7.99271700585915	7.9510327561023	7.87779562218308	7.79277149346641	7.66988967112314	8.07426175308145	7.94857325030573	7.77566369445191	7.9592679153796	7.63156044556489	7.69944324559446	7.36704775893926	7.42154599268301	7.98599741842579	7.87081215922746	7.8449999014291	7.93067171023775	8.02400659225335	7.63237187443099	7.76214229557599	7.6867106181315	7.52933703166115	8.03244681991619	7.90950075271551	7.88553118085754	7.86853984075649	7.97078299854382	8.06724846561254	7.98723342525825	7.78234674953986	7.49789560060576	7.9634839172268	7.65001625905369	7.84504396393336	7.79678284028038	7.87517658332089	7.73301159116702	7.40835227143579
7.78997401390147	8.05757351122506	8.15587258866102	7.44351337113399	8.01435921499774	7.95654201706649	7.70901325566732	7.87296446910987	8.02035299636107	7.48935582305821	7.54858600759606	7.7245716618282	7.76925429005683	7.69318084533576	7.65446771632351	7.66154580204636	7.80748567849818	7.56160085825812	7.9697388683696	7.63067334792418	7.71154933284054	7.66597518628448	8.11108691763411	7.93885021355151	7.44673150793846	7.66282752963168	7.83411284429993	7.44930937064698	7.9870772354573	8.09941086266888	7.48585938406268	8.12253887235113	7.49489163857211	7.46877407339507	7.4062991175075	8.08206299337188	7.64694137712291	7.69062853063805	7.70606431182583	7.97402277847906	7.97908163560915	7.75329760277156	7.93284839219167	7.84938743181697	8.07792428628778	7.6686382477334	8.07390414454185	7.61933690904149	7.89000214026571	8.06362013342352
7.52289167360278	7.63052480507802	7.22485257126045	7.92601669565843	7.62571834178259	7.55313837388382	7.65657696188287	7.74025624334628	7.91557961045857	8.08034020262093	7.95821385388175	7.78230395287251	7.59110502661062	7.4330241837737	7.71800163439001	7.82040575843069	7.73698504382763	7.97076399368596	7.66913625707467	7.85999966587	7.42886812856533	7.97346762175896	7.85424317654885	7.72651595503508	8.06366199027635	8.1294211701515	7.72832260667628	7.77276554771328	7.91915242508353	7.62819923214967	8.01479535746735	7.9559074660916	7.97439090433346	7.86748162383827	7.94320038983518	7.71190688783463	8.0843999637309	7.86879497677841	7.44217374512862	7.76277354957942	8.04180922705683	7.68019143988781	7.67090791642689	7.84144022012581	7.51342033485316	7.50898382743987	7.8258275846291	7.92517527333612	7.6743963681819	8.08064094020602
7.92694489111777	7.31712889013194	7.64040750101866	7.49955141007031	7.93152031658346	7.806715103283	7.27425003256182	7.35554601898425	7.38211466673895	7.64506191778646	7.93606240108	7.74200522908014	7.783323745272	7.19754717761004	7.80809032000836	7.93070055362752	7.57413694818788	7.64032253414425	7.91249983403629	7.52553588728364	7.95105805325959	7.78833209349074	7.46728394002949	7.85695407998821	7.8071014448027	7.48215668188187	7.74689236315302	7.37126300399273	7.77445023749134	7.80331902651775	7.96229309897116	7.74862168794533	7.89301362475709	7.67212165893167	7.29803935386527	8.0772749046687	7.62405128570508	7.27098629483342	7.96464569823787	7.74976667888542	7.7797621790559	7.49580159236144	7.70577860912273	7.76791199803582	7.90484809242592	7.6338867810186	7.7396089659959	7.9836113367556	7.7637498468868	7.76733998642847
7.63265448268435	7.25642047658548	7.34870676691859	8.07615019953708	7.82968769603832	7.35460192928247	7.94413341860902	7.25757055351813	7.49514915374279	7.25802809712618	7.5056050919513	7.99083945702477	7.60039711389625	7.18979451850714	7.77675477877629	7.49582233935973	7.47536932537944	7.38623642883343	7.10700252163269	7.25950865540435	7.83955769595776	7.53608881757184	7.92233762317333	7.53152880597442	7.40966586250887	7.93993083002789	7.84149838241284	7.00148264703068	7.50034269150185	7.62855023676526	7.76143820376914	7.78138944942511	7.42687809450097	7.81420136415046	7.13157332383436	7.88184664816798	7.74380691413078	8.01565554438797	7.3748171967924	7.77392107158248	7.57193034308416	7.50261836699231	7.74636887077304	7.07471421000983	7.57013990296172	7.63085526866681	7.413374411985	7.81449994258266	7.48857993720988	7.54834569684735
7.57916996921736	6.92363554680585	7.63098520688241	7.41937780842139	7.66483678246241	7.33254882832317	7.4065371386843	7.3139407082186	7.77357564885057	7.24786984180085	7.77430489226418	7.46372559288753	7.68918541001329	7.64228127559361	7.37853569055821	7.14051842667464	7.89010219244708	7.36097345415675	7.49616795714604	7.5661103179319	7.54342207957291	7.14774832054641	7.65510887842852	7.17947222249125	7.1511858434954	7.14328179721906	7.6662544914337	7.02146001473673	7.49414365262953	7.55382278788831	7.49136459854849	7.65945681697984	7.5688719377095	7.79861635696233	7.36581942856535	7.0166252248385	7.52756839063842	8.02352605488766	7.40482774618488	7.64850574024319	7.69783390888179	7.44416938087299	7.04136262271228	7.44704841810939	7.63621221689912	6.96403452352203	7.86218170573769	7.13992536641155	7.91778942583788	7.03438315793036
7.52998259209181	7.70910417489277	7.50753710297782	7.46947823368148	7.76639352266491	7.89050496788531	7.08714192215261	7.68966999495784	7.75547872721359	7.59419483695267	7.30905176598947	7.07896996868314	7.28719605553858	7.11440837056432	7.25392163297848	6.97047953483397	7.05981119657714	7.02623669766388	7.51763019970758	7.72532118021599	7.49087502453806	6.80432403075898	7.61086501251251	6.93065403793821	7.18547355790937	7.33470889905264	7.78849336877184	7.07147445429048	7.09200518651978	7.0663650829172	7.5531504399154	7.10414466574839	7.32695993421145	7.43529707983615	7.8699228130252	6.77159807915782	7.50520006327773	7.30132494382565	7.85389976497079	7.18817442995126	7.86704353276198	7.00743505745339	7.20159443574784	7.37368437244878	6.82855740033002	7.88202035740239	7.69314084167548	7.54252004001618	7.45189944107866	6.73489138114114
7.57057645165815	7.0975490678859	6.72460964901953	7.10442554865968	7.09509822346451	6.74086966282671	7.31310596757973	7.25851553811824	7.22047942265201	6.56616248632741	7.35024990240141	6.70869897882569	7.21172805864051	7.40052086082041	7.5081990886206	7.23808911470906	7.04769554391374	6.81054354334477	7.55563655272171	6.65073808925863	6.73001431632326	6.61425823293187	6.94966686636396	7.57206826349803	7.00579376434254	7.61817427546814	6.97041755609918	7.00624102975883	7.50049496599195	7.41921432449344	7.6241369025713	6.82812289150838	6.95038973280329	6.83148224053228	6.83308715603959	6.859049685649	6.97608607471709	6.87013668874451	7.11517804119182	7.66776532841982	7.48208918476064	6.64282256608222	7.37418886644085	7.41665624405967	6.89867007301855	7.02336785716579	7.09872908755744	6.81701707252515	7.15298744318157	7.47607087904739
6.70880403528491	7.312290730192	7.17986301963315	7.36071959053454	7.28555237038031	6.65560074118149	7.11288241565097	6.48431347706681	7.41665256868254	6.73137784824826	6.75927505749245	6.64847467375803	6.85733825658629	6.92546268201638	6.83699075687854	6.71581202521222	6.79273271810945	7.32100681206522	6.60945484186734	7.13949939598104	7.45544357907372	7.33592511109825	6.86976821586331	6.99518105115847	6.85261291571665	6.9509941430469	7.06826915614503	7.41518483684364	7.00997216695585	6.89040007637478	7.05231650687925	6.51305351911896	6.92203004909481	6.6868108481402	6.42960977355185	6.6517903284889	7.55161845155335	7.5322675118991	6.79240765054822	7.66900369374824	6.60913665972461	7.22499072111328	6.82019606724504	6.50792852175953	6.71149245095196	6.5103740882648	6.78148110827798	6.44780303756813	6.59628775786287	7.05378942915634
6.71985895482627	6.62430898156276	6.47941648117939	6.58575163464653	7.35821831585054	7.01989743724644	6.54219903048686	6.16634303308731	6.47283873126278	6.74768626685964	7.50738981055107	6.48847285905157	6.59519433147238	6.87568881114634	7.03950039221491	6.98843737882727	6.40017979784974	6.45618329954132	6.72084299999336	6.29180310908502	7.09888477370243	6.56808071728696	6.98823362277105	6.77831023292535	7.05707405843245	7.07740432989278	6.46391407877387	6.49245957813394	6.89149132220415	6.84070921388393	6.4339843739655	7.0017585064006	6.35848359102494	6.26164279757159	6.38252331077309	6.96289514451109	6.65028349257017	6.31386282682042	6.35092746087322	6.2916127221772	6.22168764541684	6.08376737584978	6.43616232054755	7.05380641341284	6.94764760564097	7.16589556307724	6.99162863167209	6.53113793699572	7.0354338411289	7.05525111316554
6.77350731467356	7.16935419310157	6.73037555068833	6.13145523430078	6.28442087945639	7.15473580454791	6.47633747724569	6.76113186429004	6.49691610270739	6.12196233393367	7.25461656895645	6.27624837719561	6.22745296008686	6.55488487977508	6.8271157619245	6.60665359421971	6.05601736069332	5.92132763826051	6.36410209236319	6.31740034398995	5.98523757626988	6.19041586592937	6.55801962653725	6.45593021277974	6.44679608758467	7.26796932992253	6.72738347385943	6.78546162169928	6.90711335169351	6.39297841363389	6.84957378709532	6.63856056088959	6.71644272403885	6.14297226154021	7.001987588073	6.10540078949989	6.80728878472618	6.05919888158496	6.21270666007716	6.37009625918666	6.49128684481975	6.35071739926509	5.35953109279894	6.400669285263	6.22133119372311	7.02280746769982	6.73335713617853	7.1600350494481	5.92316195192861	6.15273638577758
6.76953438646489	5.64256575906446	6.89405183105314	6.44827744783618	5.70292454320003	6.5313523786359	6.43660240414888	6.36539864907871	5.7876262663983	6.39941757999757	6.46208324125913	6.27563964498514	5.68420795119934	5.77769817452489	6.40505828477597	6.70062043969184	6.97126029262583	6.23559940198966	6.43860209063395	6.65150512113412	6.01678148300792	5.92434376471406	5.73568609520359	5.69317450305646	6.76580757231444	5.95561168154794	6.7449503801374	6.30613581912039	6.44943650444515	6.82036293670655	5.86865770535189	6.68775654527911	6.1766989016148	5.8105361306733	5.50215395095528	5.84125684432148	5.95215291361827	6.03231813973309	6.2042637972916	5.66624183018346	6.77238075117797	6.51063761965715	6.48716945969073	5.97306198866475	6.108140956352	6.51159692658476	6.16607716586006	5.82201929876038	5.65919991086467	6.45859384199238
6.20447638270747	4.48119545980342	6.35630708468464	4.53526222540944	6.12088265446301	6.70977485592839	5.37610672064749	5.91136532971883	6.13846537193984	5.47759424928316	4.68187822476075	6.0422034306796	4.52201785465198	5.50669883779904	6.56920765501309	5.8400548347118	0.0444459835299755	0.844919586590983	6.35318738314009	6.46309542750948	6.15727479888311	6.03741273906739	6.60487364011895	6.07635768201821	5.19419065763352	6.71993770003494	5.46021285869139	5.17170367715611	0.0444910211881211	5.24461725086512	5.15221153841968	5.06469526450187	5.67390447489655	6.37504487595273	0.0443954228707143	6.42216667535653	6.70506433806529	5.39387152101557	6.75279150003056	3.92828837846077	5.35377933662284	5.58479590467114	5.41826867998043	5.67063479094885	6.23581993569267	4.89213386873293	6.67202250189303	6.21052437609812	5.64633639207022	5.35729222449033
6.23560150303198	5.2557334843677	4.99770779582675	4.45503165431515	0.0438867949618217	0.0431637245436429	5.36821168812062	0.854519493353569	4.1998314892227	4.46984491369718	5.41073640195825	6.07799263129018	5.79042446498775	5.63596849280162	5.00694835409534	4.42487543689431	6.20064546674062	5.58732070522437	6.40782478201409	3.62739450750069	5.17496673858275	4.65330618112465	5.63361455886073	5.84428456997108	6.42289264869343	5.33235169654498	0.0441275238736984	0.0434008687207379	4.8569091909701	4.41596693340893	4.94973250625545	5.45324642951256	0.0436663340028521	4.91455903810599	4.83882018897986	6.44189455768413	0.0433739654449455	5.70180916758548	0.0434999478910477	0.0438896706103476	0.0436368749119057	5.26665394042718	0.0431195297159459	5.22435836041429	5.83439755763128	5.04888774954308	0.0435035606468899	6.09810421503192	5.93504273610718	5.51970813011165
0.0428698951003732	5.76740532155779	0.0429547203562586	5.65437627446577	0.0427137398189141	1.76275321010369	3.41637016590626	2.72742437489396	4.80823218205061	0.0425865019146805	4.50789693396653	5.34645080220283	3.25021487582987	0.0427252171953528	3.32242317089362	0.0430534031316696	5.19665116596368	4.03838123304508	0.0434401745455398	0.0439282379913561	4.85094543060512	0.156027299273478	4.35172022481386	0.0435057145305423	0.0439346376285458	0.0430417682562661	6.09145993499229	4.65635110192472	4.68695605062918	0.044085415693265	3.58550717542739	0.0431904880758251	4.04354742473156	0.805395346630582	5.86929724743545	3.68284078531356	5.21366235303749	4.08370991755869	3.4548104414182	1.60316153071831	4.01366559689718	5.57539370476168	0.043504798627662	0.141555272473123	0.0441370470346171	2.45623605523687	5.81910045111609	0.0436196502047369	4.07548290661092	4.13340388154774
3.94819623044331	0.0436075707396658	1.42055931348205	0.0434031339343986	0.0429152585543844	3.44740932897756	0.0431482914621062	0.897004282577223	0.0438227132427145	0.0439830783926869	1.5702988901487	0.0425752183678261	0.0442157533159318	5.03188840564754	5.75050977962899	0.845807297699748	0.043145040505483	0.043040458832246	0.0444911900658178	0.0431759790167232	5.78188431603475	0.0430983204184754	0.75311091416156	0.0426661380912535	0.632967647851163	0.043261971440402	0.0438001109981266	1.47055475165277	0.0434660892259679	0.328038987769993	0.0427972328279481	0.326937090645755	3.58147804179266	1.33309599342402	2.32248514400038	5.6878626911035	3.42129793304229	2.5673720071595	3.70058034347074	0.0430890605898367	0.0442729926137485	0.0435129624084083	1.07504678167977	0.251016979532843	0.0425435985119306	0.0426675945348429	1.06177548935013	0.0435409260552333	3.42845394539866	0.0425059421223276
0.0437649442448783	2.82069082874098	0.0434170603894688	0.0427666291612653	0.0420044038016699	0.0429583661876863	0.0439011850099283	0.0430840969490996	5.18747800018184	0.0428188831337875	0.0426533290406753	0.0441019402062019	0.0429579163770838	0.954916567941694	3.55451399393812	0.0438212525665865	0.0428990653800068	0.0434467563226948	1.15053917926286	0.042382221841079	1.33906891089724	5.11499048929381	0.0428309977373865	0.0433416676825822	0.0435493256069409	0.0432657628579817	4.32927819464607	0.0420776952102688	3.68956874345384	0.043730317975414	0.0431146029137329	0.0422491831382396	0.0430769435833819	0.0420155661817631	0.0434452312319496	0.0431923793572153	0.0417692808099538	2.14620340623574	0.0444686209733686	1.80838940460153	0.286320313553532	0.0421128912820453	0.0442151284090335	0.0427912418143434	0.0425868617197669	0.0428907933474599	0.0428446817858141	0.0423966572189355	0.042460709433078	1.41489204701757
0.0429327397364212	0.0424139385133331	0.0438410886778276	0.0440815787233736	0.0426211359059653	0.0432005295232758	0.714374167373221	0.0424747945084608	0.0425787251392787	0.04541635837325	0.0436075413124351	0.0431519469981353	0.0429806395402804	0.0438365924104568	0.0432768049870856	0.123648471628493	0.0436107328700906	0.0432649398375964	0.0425063146983397	0.638841436237274	0.0429350615363409	0.172267202027491	0.0425600465819216	0.0439162239152361	0.0425421582319426	0.0445383043570704	0.0430192052842599	0.0425950185189292	0.0441239593352872	0.0430623349973092	1.26589590184389	0.20139235815474	0.0433602043056777	0.04297447068226	0.0436282650839974	0.195073163715949	0.0426281370318429	0.042922233081965	0.0433835827862932	0.0428380995202571	0.0439138687402094	0.0445645532952558	0.0433210462379364	0.0443766817595875	0.0427003463272671	0.0432300416156917	0.0431438502518317	0.0438187018008336	0.0437721159270463	0.044275604429191
0.0424385011700072	0.0440226936607499	0.0429768193814899	0.0439398940896154	0.0426073805068887	0.0418970710344123	0.0426427096799	0.042421233880225	0.0437867046558174	0.0433995919479715	0.0440307056680031	0.0424614815703878	0.043306053084874	0.0422969569145131	0.0433591030382646	0.0444386224090201	0.0425736102606137	0.0438238252161149	0.0441847410018925	0.0437196879281825	0.0447336787107945	0.0434882655926358	0.0444521558437595	0.0442440848881033	0.041772333518082	0.0431633335546167	0.0434549832361323	0.043561455059417	0.042948463584618	0.0426862776817205	0.0434724526418895	0.0431926914328556	0.04233730014084	0.0432729590224002	0.042996049120061	0.0437705972119625	0.0434333130763918	0.0429453565158162	0.0426984498828122	0.0435078784248385	0.0430356594157304	0.0426774569044337	0.0437368846708395	0.0425276822799551	0.0419286067057205	0.0441252947080957	0.0436199699972879	0.0439887390087665	0.0437696177980996	0.0435095907865082
0.0441307208225549	0.043178803634945	0.0427729156401943	0.0444804191072829	0.0442755896807412	0.0433171502836929	0.0441681654872313	0.0425927266529417	0.0450588949421334	0.0417667689770991	0.0425362150594682	0.042763613998534	0.0442498822491337	0.0452091821945432	0.0423716097370872	0.0434695202481151	0.042626149983538	0.0439601780536146	0.0425397242067136	0.0445990087426257	0.0428664557463531	0.0427879622245446	0.0441235591498979	0.0430802916343729	0.0431590545219856	0.0447828070858865	0.0424450633872841	0.0428310310266834	0.0446872072201512	0.0432157820706636	0.0432577567322143	0.044086506794507	0.0442054683361455	0.0432351266227977	0.0435371960465858	0.044575503755289	0.044043295249586	0.0427910808295081	0.0435365570521966	0.0424256541149868	0.0421451804839649	0.0432090328734179	0.042419441012949	0.0433929984213776	0.0430868676160551	0.0434742990435986	0.0434043229941947	0.0425495889498571	0.043797420314394	0.0439046112473328
0.0445411203954918	0.0431884623425218	0.0455249113218049	0.0438140355695744	0.0454778192570211	0.0429954949153845	0.0431948287901768	0.0436691982220344	0.0450591004801526	0.0428278864648745	0.0446287699904366	0.0428169960493568	0.0422092662668791	0.0424260317229418	0.0436326763122388	0.0440427406708267	0.0442028969771767	0.0457292979489906	0.0439982673928557	0.0425542644418042	0.0454607658875736	0.0442915155065401	0.0429245514567618	0.0443025173126731	0.0425125919917887	0.04433899472095	0.0433016971484842	0.0444974801310066	0.042906921314505	0.043464391094046	0.0441789530724317	0.0432625757743463	0.0426965762071067	0.0447871218167539	0.0446435967257202	0.0431790281853014	0.0428260573682622	0.0426125808585907	0.0434361719519907	0.044045930303047	0.0442300586983285	0.0428248962255064	0.0450067880764414	0.0428067161259374	0.0446069860961047	0.0429830091800312	0.0442005710651898	0.0437410106783382	0.0451211103477218	0.0431673687813831
0.0427954836113119	0.0442100642950247	0.0428175869037257	0.0440267577178655	0.0431497421940345	0.0443975558753795	0.0428744236069718	0.0434381917911909	0.0452560480543209	0.0436640349594845	0.0438644952807378	0.0465907844000088	0.0434843333481325	0.0455539927629777	0.0441590084520503	0.0434843263197007	0.0434990722944264	0.0441309648806271	0.0440710330750936	0.0446090433170421	0.0443596678763293	0.0435011027057703	0.0444807210681838	0.0453345606602551	0.045410645938633	0.0436334752544154	0.0437497278952437	0.0446073208536831	0.0456335734725107	0.0436842974077371	0.0438044292904754	0.043014282708573	0.0457411927508431	0.0427752130339924	0.0430082736541751	0.0443122346153206	0.0449721821525761	0.0460789177202879	0.0453205357393353	0.0435573369151144	0.0430063322367791	0.043951935617969	0.0447486812958195	0.0433081487263838	0.0433407349491387	0.0453443003881986	0.0435959102431766	0.0422942412882417	0.0458242513460413	0.0449714102741364
0.0446264284103604	0.0456594670502952	0.0466260801832875	0.045030157913354	0.0446657532799303	0.0441847545786124	0.0440734953460941	0.0434340947074192	0.0432668000070407	0.0455034649838769	0.0436631395517287	0.0449920848331012	0.0437805543217376	0.0434366915451805	0.0441025645245121	0.0429573572476042	0.0438955032679983	0.0432702334090095	0.0434333035338429	0.0435271398951415	0.045448670056878	0.042973831387979	0.0432601065567159	0.0440320221128272	0.0447222342961621	0.0429337486298309	0.0451416453387087	0.0449027014473761	0.0452340628683056	0.0427377289988053	0.0458849502868233	0.0437593895769633	0.0446299081379555	0.0449695562238901	0.0448193594559845	0.044265422238535	0.0443762842483315	0.0459709776545479	0.0439984899950985	0.0452241676259947	0.0432495488928256	0.0457165135580217	0.0447144694233942	0.0452449088248272	0.0441263175281706	0.0437461866403356	0.0463318002034364	0.0454193000651467	0.0456362477193394	0.0441969915324844
0.0455624535444563	0.0443543777578338	0.0446358149660138	0.0434002514169924	0.0451120557703378	0.0445182293357444	0.0435532080209163	0.0443752791559867	0.0430902545026939	0.0451834388190256	0.0436819493554518	0.0457054189093077	0.0433283166454489	0.0445117261437034	0.0440107080388572	0.0453965135101953	0.0448223329157814	0.0452638258190925	0.0449978770567695	0.0453727383680697	0.0453735263314346	0.0453646222769131	0.044738890797238	0.044437901957563	0.0434798384797413	0.0462592286807108	0.045703891452513	0.0467539280684012	0.0452396367397982	0.0447635483135663	0.0439652599663711	0.0462962449775242	0.0441431569077268	0.0440087817005756	0.0447246963636646	0.0441806856824201	0.0434324660876261	0.0438822766945154	0.0467997626888426	0.043482572167728	0.0438046850535901	0.0443947339145966	0.0450581846004018	0.0435861787993821	0.0443452057302912	0.0448883900418254	0.044822562763004	0.0445631777302847	0.0449963224157179	0.0446464269911989
0.0451633136509357	0.0459159965759909	0.0462947975968356	0.045194687922462	0.0454172370532758	0.0444513406886448	0.0446443588614966	0.0443027278005165	0.0462432953978053	0.0446535733787756	0.0443923369436257	0.0461238687401642	0.0452244368959655	0.0461354193245042	0.0438661973265512	0.0470298694980233	0.0443423655763033	0.0452257255437832	0.0449570528043213	0.0458472636063023	0.0450483741973627	0.0434625913977784	0.0449831533145879	0.0435821742063147	0.0450641550072679	0.0439277871723174	0.045585340571027	0.0447403295509161	0.0433569294777384	0.045806054877215	0.0455387412205613	0.0460345232022558	0.0457241896535522	0.0454910276522487	0.0437840911749777	0.0453647455576628	0.046550621241877	0.0474554098959772	0.0463524642693375	0.0462084933200475	0.0453180619215316	0.0458595884148989	0.0441827222695531	0.0460030596565629	0.0445159350926007	0.0459893157114894	0.0466611237023611	0.0449534534079857	0.0456582661567091	0.0451921472346383
0.0458036393448631	0.0468549097207359	0.0452954865017787	0.0452927232504888	0.0450315849382598	0.0452965044771595	0.045237711774696	0.0448881145067267	0.0457928650569286	0.0433459198435781	0.0466806145205233	0.0464213750730568	0.0446935029881074	0.0440343831009218	0.0451427290252697	0.0450606834134366	0.0438606500472263	0.045723995503741	0.0433249834747911	0.0464100567969638	0.0448555982257191	0.0451065968818083	0.0446727597127274	0.0465950288015533	0.0446247928859861	0.0459856120579003	0.0456291871323413	0.0450898836424245	0.0434246640952604	0.04661115962754	0.0457586750267372	0.0446637690296493	0.0443486414047767	0.0452003262198015	0.0454020966622312	0.0444306922487438	0.0460953526482257	0.0443189888919833	0.0466365385332934	0.0450479263089303	0.0465713030800299	0.0457815457966915	0.0448453974248415	0.0464487726892883	0.0470422219441127	0.0443865600089689	0.0446035274651812	0.0459367170624074	0.045092154179057	0.0471540095458774
0.0443600229444852	0.046367401076163	0.0452299928942153	0.0479011240561985	0.0459201586432046	0.0450685262574431	0.0443087013716396	0.0446040127564268	0.0447210151923686	0.0457960109538089	0.0438449459456943	0.0460267867021192	0.045811862865274	0.0465590829783806	0.0457464567372751	0.04502712599032	0.0463637334311883	0.0447804776241781	0.0453263913057479	0.047101369961637	0.0469231319249807	0.0463152844483756	0.0454247312665911	0.0481703565781508	0.045115330004861	0.0466687133947427	0.0449002631283972	0.0466759869507061	0.0445271506423695	0.0463349564186218	0.0468213693358345	0.044572046175299	0.0449299416528439	0.0454934781186126	0.0478903758092875	0.0466232000810286	0.0466082584096276	0.0466667491895007	0.0467388248132563	0.0450126182430105	0.0454781474338516	0.043627962768223	0.0453087268353231	0.0467869424907825	0.047654799664812	0.0452892240191649	0.0457161571944482	0.0456955076509988	0.0451565189614771	0.0461892414318941
0.0466765535523206	0.0443247096941069	0.0471234704348775	0.0464020322085169	0.0476535838974005	0.0465578259981917	0.0472493547664999	0.044897126622329	0.0466999889387443	0.0472434419530611	0.0449431244035808	0.0468223228410669	0.0457901488184177	0.0460778062081565	0.0452083768186592	0.0449825660661654	0.0479152886084735	0.0465670729067525	0.0456505663714579	0.046903736745514	0.0453104008042601	0.0472918177366397	0.0450516138974145	0.0476496622108224	0.0455167034972419	0.0452686300875787	0.0472052888308145	0.0447993437438369	0.0443698673695202	0.0462058310382321	0.0457342540142769	0.045668044696691	0.0464274849056452	0.0465496077070458	0.0445937302691686	0.0452112220763495	0.0454858934941175	0.0473923288818422	0.0468166902594457	0.047843281176462	0.0458409082367889	0.04595419279585	0.0453849315499602	0.0445918743297512	0.0449172141736868	0.0471045165500982	0.0459131539844465	0.0453368090836445	0.0444585367266883	0.0462148686307775
0.0470336996888611	0.046658628001822	0.046021921962226	0.0464261838581271	0.0465351567375591	0.0438392230180222	0.0466190039309211	0.0457948837231539	0.0462067758954038	0.0467746697307357	0.0462628554865765	0.047164501532468	0.0454696764198013	0.0465440504685877	0.0462182298334012	0.0450037818361508	0.0482214510966671	0.0461208048026408	0.0473874331509738	0.045457409601041	0.0470273748404979	0.0455438643597807	0.0452256131272182	0.0467363035376914	0.048406193785594	0.04785158971192	0.045880564589017	0.0472958360096302	0.0462964451993681	0.0470288179266014	0.045738283288591	0.0475748652628722	0.0457009711216075	0.0455038144999675	0.0471065434636658	0.0473108512114345	0.046319546522359	0.0460787200945718	0.0457212129296373	0.0475691698687302	0.0444305082505971	0.0458508585426711	0.0481523128311462	0.0473639134989211	0.0474617294413584	0.0473888236462293	0.045988106248662	0.0460327220576665	0.0457889592791453	0.0460775132861414
0.048115999377773	0.0456935634630388	0.0476347562050601	0.0472475317336172	0.0454734638546354	0.0469205104576267	0.0478544658215164	0.0470391615181911	0.0470072433558023	0.0458416898768905	0.0486263278457261	0.04665802055482	0.0467641891728257	0.0494265457705602	0.0485119077921198	0.0484131216785795	0.048140027334727	0.0456502956729631	0.046639925936505	0.045840210297228	0.0446922878882815	0.044822129415247	0.0452047449108021	0.0482387135759753	0.0491103561008983	0.047212353941282	0.0487753691063839	0.0489727121815684	0.0457104159855541	0.0466061758489955	0.048316167643323	0.0461794203571513	0.0480135493492497	0.0455814291545977	0.045840954446536	0.0470413617701561	0.0463140606046545	0.0481732322278218	0.0457152022374837	0.0450696876584549	0.0461996399589449	0.0461007148358685	0.0470760576298317	0.0463171784807832	0.0472259917479811	0.046327767660916	0.0480360611099366	0.046899945724642	0.0490393344971075	0.0469779991274535
0.0474635365042541	0.0470978206193558	0.0472453639625025	0.0483775004445232	0.047539865440681	0.0479689235054548	0.0457741888777348	0.0480384082189357	0.0474912398794243	0.0472799109223412	0.0471306633067302	0.0488963220052219	0.0469356168194839	0.0479999761631709	0.0469969267973923	0.0487179401754492	0.0473667579772808	0.0482753150779103	0.049749853514258	0.0457324996016725	0.0459115190179922	0.0458356071725476	0.0470196133772001	0.0462974086415934	0.0468853539053215	0.0473191185589006	0.04709306002935	0.0470170460018007	0.0495985516636492	0.04565309097578	0.0465431892704487	0.0471100111715489	0.0483559094189488	0.0480900991356732	0.0485103315702534	0.0472836253929622	0.0465431925739661	0.0473128373204638	0.0456983107100847	0.0475660540649067	0.0472678582529836	0.0497636748180974	0.0460670390680057	0.047872141884555	0.0451659667591546	0.0464748193777175	0.0460475565025307	0.0467593598516771	0.0465023074291254	0.0457942069529265
0.0501221369464862	0.0476474527517707	0.048799896617715	0.0503321644838028	0.0478736688335038	0.0468206796979887	0.0489666230668685	0.0484889919499459	0.0499337258744977	0.0480968758311294	0.049206597800522	0.0482684816671067	0.0476287956883879	0.0480403762016757	0.0499886165404425	0.0487465971072448	0.0480534374853114	0.047248642913515	0.049648403390061	0.0472131544184577	0.0495919341916648	0.0469492355958916	0.0458636891130272	0.0490958950810717	0.0475580300186711	0.0472794791671169	0.0456413773042688	0.0487403044853215	0.0471743581366863	0.0487915748940684	0.05013220344522	0.0470907942687354	0.0471650052178173	0.0504124120848299	0.0485389746003869	0.0478567010486097	0.0481336016781251	0.0469913376949624	0.0473251317056464	0.0480536005826248	0.0497318920669283	0.0476449071617787	0.0478016676267018	0.0459210197483277	0.0487461309791103	0.0463580571742699	0.0481928869160947	0.0471500733840666	0.0472927552885079	0.0486901623818506
0.0479039537207549	0.0482831469386977	0.0467353138640823	0.0473003976036512	0.047586660977943	0.0487435743431647	0.0485723001973581	0.047026954752562	0.0490260672762874	0.0492347380149705	0.0486406785894886	0.0463254093160286	0.0478616582564718	0.0496924017313171	0.0468796484147973	0.0490121168555701	0.0466649210645295	0.0473678295694931	0.0485604413801396	0.0477601944513187	0.0498896772865853	0.0476014224436161	0.0484346025652176	0.0473519204376421	0.0470919358228837	0.0498645549994028	0.0469598888896141	0.0498847200582959	0.0492128553675925	0.0478301609095686	0.0464312893486725	0.0469701426621736	0.0498668792092118	0.0480650926612427	0.0462693035928969	0.0466179082036016	0.0485316073617594	0.0460702899026573	0.048142097854234	0.049631793328027	0.0472435278670312	0.0476820042206058	0.0477926310614461	0.0470534688175239	0.0493747917883307	0.0458678711708554	0.0493683176699454	0.0476757533246505	0.047956435390401	0.0478935278071161
0.049272154539034	0.0497454715550247	0.0482316005650356	0.0506422047597885	0.0497305319136637	0.0477629075268449	0.0479870515044069	0.0503313514193214	0.0504882991906868	0.0478974454875085	0.0499316437589497	0.0485859810866922	0.0482358367339097	0.0496546811366864	0.0481538368863147	0.0497319817560946	0.0497882019649473	0.0483416756156723	0.0491468483378115	0.0497027839357598	0.0476482349646637	0.0489879976676335	0.0472041724837396	0.0486251582813839	0.0486152971791993	0.0499432514187757	0.0487599161157511	0.048499385685922	0.0486735439388751	0.0495895260044335	0.0490322012371523	0.0484262689034559	0.0492272519912039	0.0477998314842151	0.049090028341842	0.0481076432609848	0.0497925918857084	0.0486178365979561	0.0477224283894583	0.0482414505896139	0.0496842660929981	0.0490767194410926	0.0492413730564958	0.0481516260400286	0.0476156988293897	0.0502517521066292	0.0483301567261154	0.048296364157174	0.0477331996080528	0.0499536307796716
0.0480712589422561	0.0480554101342299	0.0476878156664499	0.0481468194372737	0.0492949058212266	0.0509977265726146	0.0469883343560812	0.0496274030864267	0.0489631877115059	0.0479776096959694	0.0506144448837123	0.0480993881578456	0.0475831021602556	0.0488566805472124	0.0508573038206229	0.0479273467405085	0.0495186267455955	0.0499785706630566	0.0505277677742064	0.0485750744333303	0.049251454693277	0.0500699304511187	0.0490822580668349	0.048426985235675	0.0489048295702373	0.047969143783998	0.0477279464339694	0.0495964555967655	0.0504710034682366	0.049587842666894	0.0494015568885684	0.049554810929001	0.0479890879347595	0.0476657843161967	0.050741037152482	0.0471645739336122	0.0500852373176974	0.0493687683162962	0.0474017509526012	0.0500156131840762	0.0490544316189265	0.0475893441474092	0.0490857924602648	0.0468334231629471	0.0486433515508546	0.0483115235797522	0.049690876466427	0.0476359936945721	0.0502609461784555	0.0489736462795608
0.0507007421454902	0.0517126662102211	0.0501366176762535	0.0513666691912764	0.0485264320338268	0.0493354661545967	0.0500940514436823	0.0480789408718255	0.0493967136426007	0.0492180519786898	0.0491785508049666	0.0484628559870753	0.0510029210883559	0.0493108233487933	0.048022843243716	0.0503863134682316	0.051742448482597	0.0494362625524061	0.0519407111328835	0.0504029729753443	0.0506793071290765	0.0505370872543158	0.0489174549958155	0.0510273967791754	0.049843663685557	0.0494104277105114	0.0494113683184597	0.0499305535577218	0.0481082917274018	0.0481491979307413	0.0480964581121784	0.0491736403514532	0.0507962981919699	0.0484093874815259	0.0500203203813359	0.048793206840197	0.0504141732813799	0.0484354080669722	0.0479854658008983	0.0500118286599391	0.0476968303290378	0.0498131418054694	0.051467509129938	0.0499938706912022	0.0478114463668962	0.0476220833799474	0.0487021664583664	0.0497434712151309	0.0505779422555619	0.0504294703409377
0.0502664704901444	0.0492555484181116	0.0510039910758348	0.0490971023320081	0.0499395549758322	0.0511121375853467	0.0515618808901872	0.0516451079074769	0.0475543747640894	0.0504802565153224	0.0503629339183796	0.0488469739031952	0.0507950018831168	0.051355324286715	0.0505245995811173	0.0499632496988279	0.0487509932531772	0.0480598957604774	0.0497973880653987	0.0498298423502008	0.0479842787283446	0.0507991401836998	0.047654453399802	0.0519631235908141	0.0508359010998792	0.048128651721064	0.0502020751551072	0.0482791284981682	0.0488688186635034	0.0509098545546797	0.0488220263734989	0.0506722663736561	0.0486428769034751	0.0502179888945746	0.049099553213027	0.0485628214689949	0.0495451998540477	0.0514468941769989	0.0516385372637932	0.0513898002161791	0.0516943426410981	0.0481183877004454	0.0505729218760817	0.0503793472731429	0.048639102636851	0.0492847846383902	0.0504091171299685	0.0492694376963084	0.049037012355027	0.0501643060625813
0.0509395538072316	0.0486976752775781	0.0497111164894377	0.0501828880157842	0.0497578508207214	0.0510128568938489	0.0530688351897271	0.0511867947857714	0.0487223987540345	0.0482925759006868	0.0502371619987394	0.0497105753975018	0.0509599332394461	0.0487796732033903	0.0499096513330199	0.0521007860337515	0.050259396824831	0.0522900930889529	0.0503136327826613	0.0498240453372092	0.0492094157745388	0.051533349493481	0.0516268857864794	0.0504306886572245	0.0511796719963568	0.0521748517482509	0.0493267371232527	0.0509292953955289	0.0507232386205215	0.0508964605691395	0.049879194128382	0.0508426319916275	0.049505243429572	0.0504168287148865	0.0512355698333549	0.0480246834987209	0.0508722977066258	0.0504129363323716	0.052620534807763	0.0502873593471403	0.0513960088251577	0.0492554176695522	0.0519894978096989	0.0495494443661631	0.0514640898704408	0.0507346596920465	0.0493614951154622	0.0518111257651039	0.0506409905655434	0.0489031054658215
0.052918434924821	0.0504578244526711	0.0514944311244971	0.0506368851548601	0.0511109999381875	0.0499081448594009	0.0504336751130618	0.0515393853605414	0.0522733598947815	0.0523283877982112	0.0504450832989084	0.0516214022869703	0.0522139317130699	0.0501725465466577	0.0526433925933076	0.0522049542067639	0.0507997810258345	0.0490948844388988	0.0501224625133191	0.0521019751043985	0.0515351690149275	0.0509594543526247	0.0516304542272081	0.0491516983147016	0.0503761179006065	0.0510480231925208	0.0517859006418641	0.0507064352255095	0.0523754429973077	0.0510882771035974	0.0506085355731831	0.0493652916620402	0.0497724595130233	0.0500573250767853	0.0518095555914103	0.0512280407058187	0.0518162744390256	0.0515984953563775	0.0526549737554041	0.0517925716724536	0.0506931332122817	0.0519040838815629	0.0518285273920432	0.0507396335080417	0.053407335483484	0.0517310608429083	0.0495427288731342	0.0533020167524282	0.0490136230444984	0.0500484157912704
0.0515262393484604	0.049923054647316	0.0530112904485367	0.0521753506206344	0.0494246756004807	0.0516039167468531	0.0540453162463951	0.051484507544308	0.0509982947093033	0.0501703006060624	0.0521513130309455	0.0496445702459421	0.0529903883274962	0.0509709901681026	0.0528356398462148	0.0501629909520117	0.0509926283487405	0.0503574184895454	0.0527445874350582	0.0521207178266009	0.0517255396542632	0.0536945254886117	0.0496636527754952	0.0523142376129017	0.0538239327738236	0.0502052293295174	0.0501980025630649	0.0514378732577607	0.0517413827184589	0.0493578758852495	0.0534157472952686	0.0503494826295818	0.0501814175693999	0.0533650888096765	0.0510732376210776	0.0507615334473974	0.0510307392244394	0.0519281287472859	0.0491161669295623	0.0520991362557509	0.0514143274965367	0.051114337906813	0.0512874195843668	0.050238771974654	0.052651331758155	0.0507800163232559	0.0512067604207918	0.0512088604227757	0.0516330672395044	0.0541300545889533
0.0511690450862658	0.0510745202215389	0.0512774727195687	0.0504021466286577	0.0520957881368678	0.0509296516744659	0.0543123392716562	0.051737223163484	0.0520549229683859	0.0510093361454404	0.0499344770380841	0.0528305050002353	0.0515002332901843	0.0535147419928544	0.0518137981910413	0.0520154471161406	0.0529779473710547	0.0509761583645681	0.0523661533930117	0.0513911454780199	0.0508807200752901	0.0528304297399503	0.0519156121569941	0.0515473664028298	0.0534436121153845	0.0518114964303521	0.0532252933261246	0.0525325445790132	0.0508106449771971	0.0510363711732292	0.0526821846003373	0.0497974738654074	0.0525096693752244	0.0537225984578056	0.050733889408988	0.0525999257803907	0.0514247264067461	0.0509940933733983	0.0504626186201219	0.0519445452543656	0.0531681605493295	0.0517553516706248	0.0521460713916131	0.0511803563700932	0.051809207307934	0.0503971139294354	0.0528566940017403	0.0528085112419689	0.0506143828750977	0.053846115802204
0.0523743044396646	0.0518788372262815	0.0523837208683585	0.0520874009414494	0.0522261504216584	0.0529495807058584	0.0521261926247087	0.049108360280431	0.0524465639305547	0.0551432124958613	0.0514370098240871	0.0521402241596299	0.0514335444900965	0.0519363375190481	0.0510545530527497	0.0498027469098357	0.0533465802723969	0.0544658624299169	0.0524065914024376	0.0527258107903267	0.0519001384305479	0.0532401659394452	0.0511905941577358	0.053061955150738	0.0515164320145103	0.0517005184445869	0.0514268760582172	0.0552657439798594	0.0533839430230121	0.0530852543371995	0.0528619013132668	0.0515907177314044	0.0510840525441551	0.053690292919929	0.052852398843494	0.0516401628302925	0.054065310137632	0.0505087246262556	0.0514604497796473	0.0537560202852888	0.0522025792041437	0.052577984831558	0.0527139852059098	0.0531215194471692	0.0551751093012884	0.0508633015442125	0.0545297266991078	0.0502436971248509	0.0510191753694491	0.0504459909001765
0.0509648552500653	0.0522050933407553	0.051114780179261	0.0541279426486452	0.0539628361047966	0.0527578035869701	0.0521672805780164	0.0507260002436715	0.0546321955477303	0.0513859777814918	0.0535410230858	0.0536811588614273	0.0530884979583429	0.052225790514242	0.053424118911396	0.0533572154482639	0.0512622597605304	0.0541490793128274	0.0545832942971919	0.0533429916827282	0.0530011981817919	0.0524586188809592	0.0527675524040251	0.0528522364137507	0.0532495401332288	0.051360915683051	0.0534206097749116	0.0544750810109305	0.0513468915848623	0.0539327903438953	0.0536385211368038	0.0509081889604684	0.0519925676341776	0.051948830356583	0.0533643240152656	0.052256954990965	0.0539447103044655	0.0525511972487176	0.0542141421889224	0.051657873926762	0.0516763093774946	0.0524361760672987	0.0537140891090053	0.054774131444237	0.0531406130750591	0.0514937140197531	0.0532184032822705	0.0517601004626817	0.0532570180488411	0.0522384487170828
0.0529336725380637	0.0518827063313989	0.0555839866368786	0.052056073676573	0.0532573472365055	0.0526898513267443	0.0534323350616468	0.0548917289950767	0.0513389793017593	0.0525503599843167	0.0539173358918954	0.0548741853927324	0.0531617796566718	0.0537011667160062	0.0524723247679058	0.0555472478340426	0.0546036798439641	0.0520985073489393	0.0531116687441171	0.0530404156782216	0.0536475900462661	0.0526270728431535	0.053776120059149	0.0543080041993958	0.0553290616653484	0.0536750466925502	0.0539978345403704	0.0519243734220626	0.0545386157892952	0.0542437037911952	0.0548620491316368	0.0531848572721033	0.0544455776612281	0.053131055396264	0.0546430657684221	0.0513069178840138	0.0541988331917814	0.0535901023192282	0.0523564345027096	0.0547998380708936	0.0538675629987791	0.0542221230639403	0.0528952503738104	0.0549485457665907	0.054119995625813	0.0528170094976425	0.0525484212647412	0.0560377549304773	0.053993613103788	0.0536268616527939
0.0543302129835014	0.0535520407036178	0.0529496992154258	0.0549153724455564	0.0535279716713241	0.0537577944722863	0.0551603694488382	0.0531154356813758	0.0542859684040671	0.0545191897185801	0.0550846983402422	0.0561433234314713	0.0552299368509402	0.0527702018720319	0.0528498085050052	0.0549004546692906	0.055676820202529	0.0521903085538664	0.0510580031530384	0.052651372716787	0.0517072973128014	0.0549093400407202	0.054744339958011	0.0546583718495947	0.0519898187579641	0.0548158537625402	0.0517007124212349	0.053361365244595	0.0521053724456977	0.0529571274979079	0.0512858762533429	0.0555430423892447	0.0545096625704759	0.0546769364905676	0.0538072504389767	0.0564282160207031	0.0551247696797903	0.054445432575743	0.0556322633875151	0.0542828224200493	0.053871833478996	0.0508713790082356	0.0559982952521564	0.0539926953197116	0.0543738204123385	0.0536174480851083	0.0561301425932017	0.0528359381593221	0.0535529891754501	0.0518621774922378
0.053697448277068	0.0543372668755845	0.0540076972087393	0.0547045234821525	0.0554163065776249	0.0529326737486581	0.0546934493940874	0.0547622317056799	0.0549534635064488	0.0539672311007781	0.0556874898260894	0.0534156751469784	0.0526822831194008	0.0527764596512766	0.0528044505269959	0.0541357158594928	0.0520121008411405	0.0535993296167322	0.0535640839735202	0.0531628180690002	0.0541965084926532	0.0547027789186516	0.0539196189207395	0.0548709328911931	0.05445794056939	0.0526071056994154	0.0550987482093529	0.054409246544048	0.0525273134821999	0.0560823121096605	0.0541511111480108	0.0539550559149308	0.0537056861852804	0.0569369866072671	0.053810103469414	0.0544897556605229	0.054740743281999	0.0521111290981176	0.0552617481115549	0.0543776800629028	0.0526135137224696	0.0541883703452833	0.0558586173407673	0.0543309439517723	0.0534866146225606	0.0536903921273205	0.0517527837409694	0.0553625445337201	0.0538656257224008	0.0524923533453485
0.0551657998066295	0.0538398473084652	0.0547325838330192	0.0560950275114644	0.0547463769509009	0.0553388522822367	0.0540171836477947	0.0540666655106543	0.0565386101772751	0.056447052999004	0.055179174116508	0.0529110231533522	0.0535377458721334	0.0554612425803601	0.0569201793861059	0.054743448384374	0.0555228243538927	0.0542206669196965	0.0558868065452062	0.0548451981459522	0.0559767442324771	0.0539946628563409	0.0543704126743167	0.0530728784157229	0.0562407380944173	0.0544926195764065	0.0546041204659991	0.053388245508025	0.0548113723651284	0.0535077644235474	0.0537219870460251	0.0520368311458441	0.0542739113522568	0.0550754342030887	0.0528499304792242	0.0540057444005429	0.056299078940125	0.0532389009135167	0.0541548586340484	0.0583125244079763	0.0566211187813449	0.0573060323706484	0.055218950992346	0.0530120648412608	0.0570962458060103	0.0550404490553119	0.0524341844209144	0.0531423225367436	0.0549298528089352	0.0549118503440323
0.0555088869411793	0.0548965832699003	0.0578877857875935	0.0556503121476804	0.0563163850873891	0.0574342419954476	0.0555347457188772	0.0558425387635478	0.053357159450841	0.0561218947277735	0.0574334066402218	0.0546383327102688	0.0541860605852973	0.0559915523058716	0.056132169865241	0.0565169123252458	0.0578278066330012	0.0533494262508326	0.0534289992351405	0.05441333104645	0.0553773775468299	0.0577092356922535	0.055175407606092	0.0575116921874172	0.05313451950002	0.0557444908625467	0.0561587408488741	0.0538399313860363	0.0576665773871324	0.0549237431472945	0.0532324193051387	0.0539729391152551	0.0556387912870195	0.0579116996590072	0.055270178987435	0.0562139490413922	0.0548164552048353	0.0544027787765271	0.0542833154818096	0.0569771929799284	0.0554874483775246	0.054479918581067	0.0564725102680997	0.0555160340406775	0.0570755244032043	0.0547887307038495	0.0545318996107768	0.0561390485830876	0.0563307990124902	0.0555644929627467
0.0577927888658689	0.0562251677486854	0.0554545823319692	0.0582170746562812	0.0560946038506218	0.0564511644804917	0.0540844567463448	0.0585518053969096	0.056384065725162	0.0552023859224795	0.0581435977143332	0.0551787252228257	0.0548662844376222	0.0557595681323283	0.0539765009326557	0.0555033356439702	0.0576051760610597	0.0574273618822581	0.0559162353628313	0.0566931492791557	0.0569441588070296	0.0558066860609501	0.0564388732187243	0.0561690039691196	0.0542198861509915	0.0560422711840671	0.0567159922206614	0.0543498566604482	0.0560162846940081	0.0554169005066907	0.0540757428957236	0.0564389116131382	0.054059727956125	0.0556109780103134	0.058468134830784	0.0557701986166964	0.0566481092473786	0.0569912979512596	0.0564668962355761	0.0545051520486979	0.0547966262092498	0.0577099834411906	0.0544527403832073	0.0563244395705534	0.0562483048390137	0.0549702315740605	0.0548127720180407	0.0537481151499148	0.0559085180435687	0.0554459401327308
0.0585798007720859	0.0561285158731461	0.0555981559422415	0.0549911449250023	0.0573090772876375	0.0561666165535165	0.0590974202251044	0.0564363978340394	0.0552206595825141	0.0556262390043058	0.0563651217487867	0.0570885899458514	0.0562497497255369	0.0549693806800303	0.056169490567658	0.0575060634720354	0.0534368910981635	0.058529126852371	0.056172084592217	0.0570965449479774	0.0564826570941994	0.0555521691064984	0.05559454889014	0.0584044944245148	0.059129237641384	0.0557440688475156	0.0563221711366283	0.0558974790866012	0.0559141321752167	0.0542853403792241	0.0565204417119357	0.0551563631715873	0.0586829835604322	0.0581554069367846	0.0555855773152898	0.0571149141565708	0.0556564259396956	0.0582798596215777	0.0573211460174048	0.0585653573463703	0.0577408501144128	0.0547794191979321	0.0552520640923792	0.0554272082460623	0.0550794481469476	0.056013333540441	0.0579959592049159	0.0558761992254933	0.0571756480619607	0.0549582315251978
