# Supplementary material for: The Neural and Computational Architecture of Feedback Dynamics in Mouse Cortex during Stimulus Report
Source: eNeuro. 2024 Sep 24;11(9):ENEURO.0191-24.2024. doi: 10.1523/ENEURO.0191-24.2024 (PMC11444237; doi:10.1523/ENEURO.0191-24.2024)
Supplement: Extended Data 1 — The file code.zip includes all code used to generate the figures and perform the analyses presented in this manuscript. The folder "./ephys analysis/" contains code and instructions concerning experimental data and Figure 1. The files "Figure2CDE.m", "Figure3AB.m" and "Figure3C.m" simulate the model in the nominal setup, and generate the corresponding figures. The file "Morphing.m" allows changing the connectivity strengths with respect to the nominal setup, and plotting the resulting trajectories. The folder "./Figure4/" contains instructions, code and data concerning Figure 4. Download Extended Data 1, ZIP file. [file eneuro-11-ENEURO.0191-24.2024-s003.zip › code/Figure4/globalfeedback/v1Int_a0.375.dat]

0.308000019570347	0.315847335665183	0.318431470909687	0.30762770147329	0.309351512544308	0.307311554658933	0.310267300108522	0.305787609272766	0.316240794424573	0.307701808694296	0.31622198297348	0.310832558998229	0.313994103769717	0.316620028863337	0.310716727369892	0.309691880762004	0.315147416996937	0.308991520507878	0.31575165563156	0.314563636513063	0.314371641616511	0.315708565165283	0.311783548810892	0.313104208277122	0.304449889899296	0.306276078183683	0.310455444114897	0.315098793014393	0.308370296917781	0.312947014772799	0.306131072199658	0.305964159542149	0.310790586005778	0.315775185500549	0.313407840797346	0.312350663451758	0.310667029568605	0.313797741586517	0.316288584629595	0.309241497161067	0.318062251158004	0.313207565727527	0.319011813942135	0.31553760910034	0.315657366470355	0.308506805210388	0.316804394067115	0.310882747547163	0.31891145329614	0.312584414903664
0.324813597757661	0.320172118172661	0.328334102879366	0.327021894126697	0.330906800600307	0.317889632810653	0.327091628331088	0.329111858054692	0.329762085331085	0.31999220409357	0.316105647423835	0.319982767291839	0.325092029094045	0.322852946736547	0.318353992332472	0.315869880673346	0.328903790585097	0.323598884757953	0.32245001630199	0.314120134374834	0.31938850734482	0.326250049976767	0.324916874903785	0.326049850707906	0.327888397015177	0.314442896128663	0.315216141887764	0.3244945045208	0.323288335826224	0.321588984906936	0.327644549574276	0.314916201381098	0.323442233688211	0.3271349920011	0.313562293457121	0.321822199519593	0.322151266987097	0.323586087610796	0.322868569916907	0.318137917057478	0.314374848864987	0.325224411446313	0.328483035263993	0.316298945853365	0.323540475663243	0.319640992284813	0.325285543457646	0.31496837898086	0.315999821454541	0.315864645176399
0.33584391847009	0.339380702388937	0.331548143179486	0.333167242071215	0.324628308924409	0.334547787192395	0.335104018314892	0.327196945265171	0.334588768562005	0.339375821195032	0.338194777705492	0.339033330924492	0.341036083197229	0.330983741767472	0.342684931916087	0.335926090294776	0.329098371283581	0.335544766540368	0.33705220742564	0.333359570936808	0.336178285942695	0.341979182040705	0.332860977735964	0.339723885209715	0.331429696851128	0.329654836610946	0.331278008439021	0.336894807780305	0.324441746761315	0.327339295300564	0.325712592793631	0.337556132935507	0.329484098844247	0.325257558553527	0.330327350958026	0.334572024441889	0.338589830471525	0.337426310026264	0.32839432093799	0.333993163376048	0.333493181138505	0.333473625183299	0.329948956256946	0.33318960457691	0.329920727978454	0.327525528318085	0.338659614962421	0.339776865617422	0.331979780157912	0.332379836215462
0.345362140801884	0.34045958606395	0.343004004754679	0.337509917311941	0.352267008952102	0.347370763530145	0.335412277230413	0.34587162544278	0.336461982522617	0.338964049722895	0.349852532724492	0.348869227167868	0.346031210346856	0.343116293049835	0.34407673519685	0.353149020630962	0.353034718963998	0.33673241926622	0.341416832794022	0.339163290961219	0.351717842481299	0.353209912832408	0.353568348587557	0.348830570264881	0.348288477778103	0.352148848262651	0.347823268914678	0.344644036128687	0.348452702038883	0.346813964920124	0.343346699596689	0.349715382874542	0.352560547300152	0.341778825249162	0.351053053146471	0.346642274909994	0.350764490410188	0.337301912160547	0.343389026924507	0.348000905549176	0.344595471555584	0.347601698880358	0.348496541123134	0.345759066155287	0.338583044492984	0.336542935073767	0.347741265845791	0.343600918522767	0.350832930291155	0.344532744678461
0.348979423794051	0.366854742074158	0.349321172167578	0.363098532443818	0.363255409403391	0.359341758634027	0.355255078074354	0.357323544677507	0.356311013475983	0.357674883067539	0.36396980536536	0.367403158557366	0.367636117158676	0.364898845948981	0.367269520026474	0.354768532451916	0.368915092576829	0.350404608636035	0.362972598101737	0.364763425546622	0.363227943042407	0.364905190813759	0.357834506108754	0.354246000562839	0.35047563569086	0.36015658992165	0.364704333686882	0.359595000551127	0.349883644623172	0.362094460973071	0.358147485232767	0.358422848952677	0.362284636752584	0.367617476823407	0.347272105109205	0.35850107460431	0.351425814556755	0.360628989797479	0.361153530646163	0.363777967963618	0.356456539394383	0.361490675858154	0.360851110177808	0.363672828935957	0.348844231278657	0.351690647061083	0.358654267805344	0.352719295637282	0.366195028214266	0.353397318986761
0.38549631402305	0.380965283965821	0.374422952994686	0.376152777559038	0.373561646500861	0.364479185766876	0.367849023985192	0.368007552582757	0.3695744553385	0.367148161800092	0.38105659297481	0.364856451556031	0.369795734636191	0.382083178552052	0.363272406203126	0.373369500984548	0.383122451045083	0.382193022468021	0.38470961656893	0.36392898632286	0.381331730294722	0.374111701797768	0.373218605161475	0.37467490975183	0.38635847982997	0.373498233226184	0.368739310451238	0.381224908866128	0.377603784248825	0.372419417125608	0.38047852079368	0.369991021977959	0.37430379525286	0.373062839501904	0.386749467774449	0.368309493351208	0.371498250196317	0.377975049241904	0.374409423994229	0.368922366671576	0.37406067411745	0.367612087624885	0.368159468178148	0.365426495552588	0.375080556853051	0.384472494205531	0.379085198146836	0.366946985956241	0.376831656041605	0.380678185813457
0.395641659918693	0.379961300979712	0.391210436106704	0.391444056057219	0.382602477701722	0.382312266155879	0.397577444371356	0.389406710189461	0.388803553000222	0.391540157543608	0.383317173120212	0.400059806738647	0.389272444637497	0.384976327928399	0.383864572378912	0.390713347645552	0.399830545219048	0.384441825901717	0.382620298958293	0.383662823954297	0.400123482427745	0.393442281703944	0.383319397796356	0.384830156513271	0.402485163005828	0.391498494059392	0.391032353872028	0.386021509445982	0.383176049562438	0.394987796764293	0.390580542766885	0.38852508208066	0.377427903398246	0.385006768409703	0.384481284750599	0.384367829676963	0.402514468194519	0.392459865655628	0.38753222851447	0.382853998996266	0.381856633151429	0.390084614802234	0.387712151660549	0.389687189930553	0.389905681103713	0.394577615382314	0.382857187549931	0.3913892474257	0.399865466123145	0.388165370143354
0.39744864478129	0.421413805219308	0.414564766181315	0.415875940218444	0.404426383532322	0.414236631860717	0.426312190811168	0.416906686785231	0.426391044707986	0.407202228766627	0.411875333017226	0.398481633278447	0.427219530199413	0.411797160302346	0.405476927252146	0.404793398698914	0.414703719043514	0.420004508697447	0.410812562100077	0.413046180775025	0.407920229413994	0.417258964372912	0.399158795481715	0.409495426334814	0.400935935415808	0.418549687414434	0.416357692284929	0.408637088988018	0.418163580417909	0.424073468998012	0.418137694630242	0.405433591850756	0.418728881273038	0.419044222136063	0.406133824430005	0.403714836617802	0.416425831677629	0.421997079003385	0.429194815586031	0.40264819598118	0.422165922987758	0.398524304931235	0.401745048044419	0.421553980307882	0.413249870398625	0.402251526349362	0.402524851511867	0.424042794733445	0.416375177370437	0.426605483003415
0.44708450764728	0.428351074738976	0.442716566465962	0.44016352251804	0.431254492751564	0.448298252004028	0.424229930951677	0.440682939082109	0.432716970225588	0.426277773533899	0.441084766847197	0.437143898907452	0.42547593766052	0.434542179441322	0.44950095267223	0.425942943785595	0.436787797414517	0.439208464402442	0.450405621975547	0.441308277283436	0.429686075461428	0.419000918835303	0.436510089391705	0.450925294826396	0.447456382483946	0.435018170805046	0.440284145677905	0.442738481842972	0.422299902032372	0.425631924622226	0.443815967895555	0.442463199727619	0.444109184202625	0.452850738899119	0.435813053453126	0.43973613012125	0.433151922473587	0.433014136950669	0.4433597527776	0.42023965528204	0.427981625210251	0.440517244464098	0.440101049026463	0.425589678456952	0.423861757487059	0.428114054459335	0.440393338291213	0.4475617036887	0.440883019510535	0.433628712281625
0.442948227967982	0.444414282604061	0.461514787134947	0.467595213483714	0.466916922057526	0.459455862672124	0.459343996933617	0.45770362617427	0.467063907356214	0.457846768907697	0.478310377547806	0.469379066723113	0.446893416434658	0.465552786041508	0.475875167456235	0.453371319418323	0.457944924845222	0.460900474190754	0.460803544574259	0.464022597175386	0.4643784460715	0.453058143564977	0.452129172695169	0.465834442446082	0.461643413992231	0.474340442757408	0.482508875462617	0.468842016806478	0.469360113541179	0.443041784960382	0.450978961379277	0.447676705585321	0.468804845832004	0.46252207090647	0.471557477860541	0.462215210389737	0.458989814732047	0.445132850122153	0.463125422223027	0.456955426045626	0.462452698469025	0.441758280942365	0.479613105166888	0.465693222050736	0.48154956612433	0.472068837390179	0.458195684529592	0.447633557801098	0.448947274254076	0.459688764449027
0.473316182147632	0.488915550829934	0.498438849540746	0.510461875594528	0.481654621397455	0.50624150802675	0.499032341009703	0.507044636067284	0.486921868337583	0.489173621673082	0.479867177830156	0.483499486973931	0.474239396298783	0.476145950092633	0.502905816597813	0.490877119005569	0.487460650675331	0.481102026997015	0.4813247795289	0.479192052234232	0.488091376688336	0.466060582788965	0.496769527938771	0.474568867073111	0.476574022773055	0.491249729859928	0.486304748594657	0.501363110656426	0.478935630829745	0.484392434561702	0.501988687879497	0.49219507407467	0.502871852766672	0.4911521190437	0.505070219171869	0.484747887995008	0.502607624402425	0.471311933601583	0.481025683724196	0.469695862719053	0.46888652776439	0.474470124488813	0.485321101632573	0.489345522153922	0.489561895594563	0.479732524634045	0.470349902275208	0.503218596155357	0.507949491465691	0.507356411852802
0.519757439245545	0.496353625435083	0.51179939522403	0.534939136462073	0.510496554450655	0.525824481057534	0.50543083443743	0.50627416958463	0.527268964235746	0.513578673875591	0.520915801772118	0.537961640053293	0.515090286056222	0.538743144807549	0.510703986137829	0.539905554587742	0.500801042348667	0.50101718869665	0.518813664012067	0.546581150475502	0.536832374396445	0.542532027132148	0.536518619266442	0.510760949353381	0.546105060881916	0.504625592601319	0.511275673460329	0.501532769555759	0.49853500199259	0.503815217572118	0.50312922002755	0.510769822670876	0.530451451400715	0.541590491160142	0.511109950055455	0.510637575148105	0.515885330369409	0.503152767698533	0.508442411373214	0.544103530503282	0.505625132411023	0.509038510739491	0.507847533283052	0.504773263201449	0.514659989060983	0.508895487590437	0.52815752729239	0.540551135990345	0.538384526432405	0.536349473798903
0.555434493119462	0.568525515366547	0.57192618376763	0.55503030519064	0.549283875020968	0.536214301925106	0.554680020969235	0.568566287266813	0.556437311964726	0.575602053817246	0.558155673969082	0.552200274332985	0.557022664357075	0.533586378862122	0.559645063111624	0.578705412825304	0.53568526095462	0.574795792330433	0.536940940287197	0.5434683087989	0.586379614654078	0.543831670222286	0.565102957356192	0.538296430171533	0.561813716480774	0.548755629042645	0.57580281455576	0.56649146590814	0.583166198149788	0.55697066084321	0.54763868834697	0.580337312578064	0.559641647200628	0.553237608652969	0.566062859581749	0.56376969572724	0.583254809032104	0.570723228024663	0.555516868507066	0.549871155807236	0.570876120130404	0.558312821280112	0.558439972177912	0.547181921626888	0.547814884670723	0.562413052607921	0.537621615048457	0.562908569499136	0.567322044406581	0.549270031492492
0.574772295715268	0.617461549599299	0.592104113666238	0.599232439996593	0.628415889268438	0.597410726322034	0.595574491273694	0.602735226866362	0.579543914474767	0.586021056375145	0.599067113551091	0.57898684970715	0.610533246127335	0.613564561791449	0.574119973723554	0.61551796233861	0.60169263764886	0.626235299272324	0.582454292168551	0.604424849092621	0.586799699692267	0.587209419589767	0.613202071390271	0.613089701060661	0.597479936548341	0.574529487554646	0.568318750498988	0.591929818088757	0.578682766046012	0.582867822561381	0.611862503755824	0.591064650227401	0.589274502098545	0.616258554786415	0.567387972682715	0.582864518342094	0.612107631930931	0.59491405130911	0.571714917395405	0.577975420690231	0.578792461928027	0.580647704921365	0.625301785814892	0.579452889549225	0.614790436390261	0.608732801818074	0.610846607296067	0.593500137317672	0.632908153842831	0.613364531325369
0.651132734215985	0.643054845849743	0.664648339467138	0.630475042451713	0.658562296803671	0.643527859148654	0.644902584349447	0.623433567537848	0.638300178968302	0.685076089587496	0.651096184766518	0.677232240316722	0.64617096878363	0.634856188639554	0.629106231246074	0.619415214592426	0.663510078460916	0.632379403646509	0.660504733483809	0.640475300452601	0.662735314281683	0.658919680474624	0.681922321801862	0.670523606127495	0.652828704653253	0.636711404905804	0.659113398299709	0.680771365187788	0.643715357745165	0.661564329704301	0.637692194757019	0.659714151624803	0.642165361922147	0.669147892965485	0.637977814387829	0.672444541326527	0.616596320378617	0.664374110197309	0.618211133238657	0.633998809941758	0.654585388822448	0.617973622984616	0.647859773559896	0.677558692237934	0.626729764578675	0.619999977068553	0.645860539456597	0.648432620124019	0.649235612479333	0.661350482595726
0.712625222981987	0.682438849528569	0.680726165763793	0.686861016563798	0.679536728723	0.726665987629467	0.708824431378729	0.716467857066066	0.723204409742502	0.723745125590129	0.706949281278349	0.710720130450357	0.705643199068478	0.690375694845476	0.707481904860942	0.730452741420794	0.722700537168488	0.686426484579429	0.710872482389438	0.712049566477774	0.715326994263846	0.713884332059307	0.727221998073229	0.701026313810066	0.710672480810657	0.675255106441449	0.688123317150192	0.722750616113324	0.701908223436649	0.703306387258097	0.683034516860169	0.684754817526489	0.702551692718609	0.668779035885311	0.712725973843252	0.718115060689908	0.67750587898711	0.717332172113467	0.687312955531585	0.69249964335555	0.68151184489722	0.729411517461374	0.695200545039821	0.682516525971093	0.714992618406559	0.682846533848357	0.692768552021338	0.711060100903637	0.692593406711133	0.715804254859626
0.776153011042521	0.755953117471061	0.736279502018512	0.783072226300114	0.751277997238348	0.78258859218303	0.740627096496746	0.734488149733341	0.757959421402094	0.790493184160405	0.77430310803429	0.766166258060688	0.774469870045553	0.752322196829048	0.740099177729386	0.776420023843701	0.811723212093648	0.749975079238576	0.790418647477467	0.766823228159453	0.784439943727566	0.779074134716557	0.727555471121944	0.785064323595952	0.799247620558078	0.760116246374249	0.77646969172675	0.764290441464057	0.795982872180221	0.775297865863669	0.759280751538275	0.730651113423214	0.731725032257178	0.765791264795827	0.720216738346334	0.795680421499527	0.740519151744903	0.774610768719013	0.774330621410463	0.749925092943623	0.793309386076368	0.782379185714115	0.776816647824659	0.742285408118018	0.805437072556372	0.77334217864971	0.753581713299438	0.739221036519453	0.79006620421197	0.719647148705981
0.80399660486274	0.875406503085973	0.864168590948454	0.786201467491923	0.83666035597346	0.852860362569519	0.800715643621417	0.85232149644357	0.870923235431201	0.851766628015742	0.805938846584348	0.834722671013785	0.78392429763968	0.868021513484043	0.833851755259288	0.793037623837177	0.856008651926849	0.876472989200658	0.792427478339475	0.811980411801172	0.830739195625803	0.859476089131908	0.792170671909551	0.803831692559154	0.866828058827155	0.806978864626792	0.821217752011867	0.815871994987867	0.847445746631428	0.851867155594227	0.86072784040854	0.84804789359149	0.820962959388245	0.84839686616849	0.805659000361352	0.800315410598539	0.782698821537463	0.826411143338523	0.820879310809526	0.828361653038398	0.839674885127127	0.81334871801602	0.785069030497443	0.855847645577118	0.867287875651525	0.793351700167654	0.810657980854194	0.816072798023383	0.839346621806474	0.844550619841834
0.922718135254736	0.906356967933177	0.934570737840306	0.932641862708657	0.912185320361991	0.859405082310669	0.871452181863273	0.86469037799655	0.946861599079325	0.876563933674132	0.85379715193435	0.879718751036975	0.937046496936889	0.87881542471901	0.96091598953682	0.934439202376775	0.938006950856517	0.881391145239175	0.871793794625745	0.872957927077958	0.902326976047459	0.948225849481906	0.895347754699198	0.902332696413442	0.915809538004769	0.92391526675611	0.904877225166897	0.942150438762734	0.943506281383554	0.932621768279964	0.898549229164727	0.923929562346082	0.96412376151009	0.935295371704354	0.90837046026928	0.885131688615846	0.876025491037054	0.873081498863074	0.85724946555874	0.894300809016756	0.912581623179221	0.868935454492526	0.949400220923937	0.943398420807667	0.866470703469646	0.871016347498977	0.919007644160926	0.95188454507297	0.900682531772413	0.871147148215412
1.04828678282952	1.00703901918778	1.02939757102883	0.958856383684695	1.03039926945115	0.970400493636513	0.982224989412405	1.00839968177671	0.963964770688096	1.01896033439814	0.978061923822404	0.948007366924014	0.96554378524026	1.00169601430845	0.952988952496031	0.985135298865574	0.957861974961318	0.985735647720735	1.0381009830067	0.957489307660691	0.972583499370548	1.05441202741167	0.969659277054132	0.990520520978328	0.940969095153358	1.0245317875608	0.974900544512786	0.98806035241727	1.06297511571744	1.01108032576112	1.05493150328296	0.979164716382469	1.03067225598634	0.935781025179184	0.999104538532318	1.03005808870797	0.935015206203649	0.979734701833334	1.01868556798038	0.953488613217423	1.01630714745229	0.939531385006045	0.962423401507574	0.978528554166451	1.02277685048466	1.05499789535536	1.0274764110914	1.0440582766129	1.04546114760772	0.957058290021444
1.11045074420682	1.0484316323196	1.114804032947	1.11038115514529	1.13424124360504	1.15130462940364	1.07826127082889	1.11366334732145	1.06272063291562	1.06108585814807	1.07920642093136	1.0670216907152	1.076900080426	1.0756350614172	1.13240649984617	1.08956062329269	1.07734305202476	1.12187405256598	1.06140864536756	1.03648250414029	1.12209943298701	1.05552605880064	1.11936809871605	1.10802413881255	1.08035958614396	1.13957571684366	1.08691157779217	1.13591673370917	1.03623218038621	1.11581007243233	1.11082713514287	1.07879402613257	1.15915220471637	1.0610592372729	1.12348718499606	1.0845960625549	1.04918930672779	1.06454669842571	1.06934619987532	1.05367924541457	1.15163821960197	1.10190561082251	1.09050141532029	1.04488770387216	1.12960954859102	1.07851343050707	1.12737925656	1.11756386076637	1.10311254135466	1.17595738531449
1.18609915957418	1.2696136744042	1.25289266035175	1.2400881956239	1.24077809240557	1.24997518954382	1.18741798057104	1.19021302074765	1.28445870673986	1.19106666052213	1.22373759570234	1.15007500109471	1.13247919143086	1.19280198553578	1.22264116122676	1.18497142728066	1.19243139214254	1.22797322704353	1.17065767935375	1.21650868225326	1.22966346257683	1.2128757143792	1.17933387926684	1.20236622532112	1.21532742531228	1.15797909854792	1.29975331107386	1.1355188089563	1.246916625782	1.2663655175643	1.15934558772526	1.15002189498491	1.23360373300859	1.24240437600858	1.20303034471684	1.22984613275545	1.2667321057161	1.20580233822276	1.29419704478281	1.15039534974808	1.17651003167304	1.13301014972572	1.13846675473037	1.24564352574272	1.1389034069935	1.20684993391883	1.13629195731511	1.16439016097153	1.21824426411913	1.26365597619174
1.37140974405551	1.38261618718126	1.33034513818443	1.33563706769869	1.32077266854631	1.30000129399386	1.25925827759856	1.37053818946123	1.30468762060229	1.26069166864445	1.44097512421267	1.35254792122632	1.29238849042102	1.38596961619273	1.33648908604405	1.34333659500515	1.26884844193411	1.40094015278635	1.24646242763252	1.30286872704942	1.38710491823052	1.3712111364483	1.39830526793175	1.33015759534473	1.29424849096661	1.40361923063363	1.26710262024181	1.27932039820152	1.36179255747197	1.31914231741306	1.40533326115105	1.27439061227265	1.24954619132103	1.30683174600863	1.39062664314507	1.28044530949742	1.31537856957154	1.32285265476495	1.32638463434493	1.30401569447787	1.29062080536031	1.39554734935818	1.31836628321932	1.32387967795175	1.28673051428722	1.30881748078502	1.26870993164855	1.31670986634373	1.35600515969749	1.33696022624169
1.56495098017663	1.41166910956743	1.45185574669846	1.39829305308012	1.5521886328456	1.58281339583231	1.51464185790157	1.54685164697969	1.4110391968994	1.5713970986946	1.41892248684156	1.42680878733364	1.52899053354617	1.5700657066341	1.50991262428619	1.55314925734662	1.53295342693083	1.43165421099454	1.38944327549014	1.43305998521617	1.53095571523511	1.45728378338156	1.45227391831322	1.50561463151166	1.47755567374653	1.57738129275547	1.38458107285796	1.58742336475366	1.44246318226147	1.48888019937951	1.46420681357079	1.37614438047666	1.59393730627598	1.51028070867875	1.42475296605133	1.44278904336595	1.46447576565175	1.58731085172323	1.44283712164043	1.40274270316339	1.44889823970749	1.4477913875244	1.45943922942763	1.55336158944641	1.46259366113926	1.49166351148201	1.53434126452981	1.54494393817954	1.39412239205804	1.39656723895042
1.67346677915855	1.56450095598897	1.56051411835304	1.68182003927873	1.67501447168209	1.56974893849009	1.70321728008075	1.56873680445387	1.57425203495599	1.57088077257625	1.61891754283707	1.63522124185429	1.56462751117217	1.54435768123752	1.6235887171053	1.66538389887265	1.63384789249453	1.56629679774699	1.61848635144732	1.64939259909877	1.6807576621101	1.54671911757973	1.56790177745911	1.67263660530194	1.60085749922342	1.70675597421406	1.52903527142397	1.55879832197335	1.61331992168986	1.6234858254023	1.69109215767274	1.67784913608231	1.68476636611675	1.67273247586804	1.68269593803575	1.56432008709249	1.71989457797537	1.58297020660798	1.60105806769943	1.6927084003612	1.64562885936018	1.57165830567049	1.61303241671066	1.57302094933368	1.62338052265143	1.61079608186198	1.67282768605879	1.54808298283204	1.57887282592462	1.67692817185005
1.72848701075884	1.84727140403556	1.78854314204998	1.91486644336096	1.74909248273602	1.85604536774005	1.90779029050512	1.87848984845663	1.77537500944658	1.72663324372073	1.86474642296231	1.87706609830521	1.87685323715763	1.76727231217808	1.86366249348177	1.70451715757082	1.95099162808842	1.74503816626572	1.75496490206509	1.76944577713052	1.83697524448875	1.90823591480153	1.85167451004934	1.73468095046458	1.7649155463299	1.8262854975662	1.89567093160053	1.84138216018743	1.70165162466825	1.88629173445198	1.9201815395792	1.79148981644868	1.8143664183809	1.82705303481393	1.73526344999144	1.74996244882162	1.76758089792865	1.84956403045512	1.91169692505591	1.81470353534154	1.8685141072905	1.73926098913109	1.78814934593835	1.78351108322673	1.94965634066514	1.85342014032685	1.88350198695894	1.77575982399539	1.85416708250382	1.71128709859823
2.13090750390081	2.09498597302389	2.08845021901806	2.05134233635471	2.0522550040557	2.11509535086633	1.98476749661558	2.09678481534201	2.00120844974456	2.11465503172168	2.00604264677783	1.97461919777275	1.93989367323902	2.09194629769974	2.16026750195307	2.11245127200672	1.97248935447096	2.00993230681721	2.09639260929569	2.11107425958251	1.96180267830978	2.00365318351524	2.05676399038117	2.10539534761749	2.03801084999728	2.09386447060519	1.93728105139517	1.98012497999781	2.04547996835188	1.9704661688428	2.19362035027789	1.91037970196029	2.09422974968049	1.95130145467027	2.11079712296152	1.9608851387264	2.08758916619441	2.13882696121309	2.12305702790287	2.06833422331415	1.9679468723071	2.01437957982843	2.10526162898418	2.11894203168194	2.0308395421509	2.05016118388068	1.98066936055749	2.0582139670566	2.06899013521488	2.10915943542887
2.21915316178682	2.40303291099351	2.19875919366736	2.22909499101427	2.18184856951704	2.3211568800113	2.19832219528918	2.16605036648649	2.28663779573604	2.24137338475254	2.15711847472918	2.26303976004736	2.30193661474139	2.39619421864494	2.43447079386199	2.37609715184848	2.27487982361165	2.32110785956278	2.31958619605475	2.33825729245936	2.24075337501235	2.20487991399821	2.21706487624177	2.31427656760127	2.20617459611431	2.40382898832761	2.33850331877157	2.26538489150802	2.30729786323995	2.32968230747582	2.38954039395665	2.21474090073647	2.34184883593166	2.30745097151914	2.39418592879925	2.38655165935979	2.15960995561564	2.30015954065481	2.22176101318528	2.23425306356236	2.3989930202046	2.16223812978465	2.10925469399746	2.25424239268161	2.32343518878068	2.13512331572053	2.17016269584497	2.21377275541796	2.14382130132641	2.20843563079339
2.6165447687944	2.39973916575432	2.43194031858304	2.38252494368671	2.48951005434607	2.45873239733436	2.5925015937547	2.41928114947766	2.61540350259717	2.42479851237109	2.60910565936024	2.41702955782153	2.58165958020164	2.51934635114505	2.58926279154142	2.59006115120908	2.50869872123747	2.61656833313789	2.67584660371512	2.5315930930591	2.56207801506566	2.67156508183661	2.47384335428562	2.51660971851937	2.66455941834554	2.403801139592	2.52123996552029	2.4798541084952	2.63660508200663	2.38535228580265	2.43371238877457	2.48342049658247	2.56654264888743	2.67259863460951	2.61511851278582	2.43754256581728	2.64189275483152	2.59722648553322	2.61459560482509	2.56968254403008	2.3840232137221	2.65729470053916	2.35445073538904	2.66657095389924	2.60166086481891	2.45037874444634	2.5177335218165	2.62775348143613	2.59281743520725	2.53100482785321
2.89358531776671	2.84729350277766	2.94210377266085	2.89180516983918	2.9453328534071	2.88761950183413	2.81412894371671	2.73290540776077	2.9313435625656	2.82188019341038	2.77308605276438	2.81197164896667	2.78286715222111	2.80022607858786	2.98289631341147	2.80658472124042	2.71758964010068	2.88537919212087	2.86935931919243	2.90695025744657	2.97858346299931	2.62655959435746	2.83181094265913	2.77637847877679	2.69800875197448	2.67331951907176	2.93479275098489	2.89628746428787	2.82931808002798	2.9156840716871	2.88860068686618	2.69168910244881	2.78067349312676	2.9901259667022	2.94201443479966	2.92883159302295	2.86156331931878	2.71632049773833	2.88825705620855	2.81275652638016	2.6915397735203	2.89231192070334	2.87974605072056	2.85427253130654	2.83299013218522	2.69115632327075	2.77485942097448	2.97991307387452	2.8842434154208	2.77673201705783
3.24524526579377	3.23710696316924	3.30281338289492	3.25284287622178	3.25993496348183	3.11657871461475	3.15411573043711	3.29409130132494	3.21927299253939	3.10925587091381	3.02415472782032	3.04768786542263	3.11806747355616	3.03097228115964	3.03348617130018	3.07270810620681	3.255937965553	3.11259006261156	3.00582685816316	3.25872924260904	3.20454265196646	3.18815749678808	3.01888801033144	3.14408189369622	2.97728935249368	3.0770671207118	3.02969331636384	3.1115791620369	3.01324819632091	3.15879932387564	3.23524452525126	3.29633227736167	3.29495212293224	3.20594104782559	3.30693596373581	3.2780682166888	3.27336544679448	3.20152116502869	3.0035884472903	3.25505777435109	3.03417602748668	3.1153762665044	3.30787191897839	3.13083926031301	3.18501165884832	3.00989163424927	3.11091430911734	3.14579595890958	3.20583763693194	3.26291973922691
3.29184628184105	3.3412746975809	3.5715533823108	3.63230202651823	3.54881529401049	3.57109909417952	3.27489805045351	3.48742316923242	3.52043849457508	3.63044306020481	3.57430340973895	3.59333318674519	3.48671443818423	3.52346996616314	3.4531798997795	3.5327482705308	3.409241754444	3.50226513010832	3.62259526643836	3.51321384851933	3.57358717283871	3.47566098725017	3.63030582814215	3.36530167774391	3.32702120719085	3.32462900123965	3.53695264737023	3.50404753746439	3.40013521549875	3.52762752958109	3.51229219549065	3.59301124657014	3.31108596730635	3.31080297875758	3.58693079521608	3.33754869014685	3.49546539265706	3.49069021004117	3.59030645994975	3.63074700198956	3.56511674942616	3.41125554368288	3.2795766546495	3.53727295316466	3.34101745599179	3.56410659646047	3.34505373539632	3.49980184094822	3.42056046116225	3.53936123928912
3.70059048271842	3.93155657246053	3.74228988861052	3.74393284532553	3.75708675284701	3.87641530071821	3.75360019525789	3.71903046082451	3.91440644100842	3.95715381052506	3.9447074761674	3.91143268217737	3.80427136916499	3.86634972559634	3.91102763150054	3.80039104611969	3.65607352391225	3.92292893581498	3.74670891796426	3.78065721760704	3.79741193205911	3.85716595366514	3.8627266569913	3.86659430532148	3.73667170279834	3.76033396788001	3.93823612318954	3.81225263376435	3.73481025252783	3.81868034795132	3.72086372817287	3.74095353656484	3.71108434765212	3.93232999341579	3.96381316632036	3.91627321374312	3.86048881090295	3.69491279667128	3.75065298066374	3.85287896599991	3.92509024766465	3.88050211745083	3.72060759440392	3.89398892919117	3.77515793626295	3.91390767202385	3.78427194022175	3.78973136239141	3.85799013025581	3.93167299686025
4.29050663410345	4.11738928646623	4.15319694622332	4.28953634759831	4.26878290115641	4.29181540533367	4.09557355414239	4.18264465731632	4.17577313689009	4.06796832286348	4.23138879988306	4.29414711520998	4.18269921444909	4.10038614714678	4.16318045481031	4.08590901893322	4.22085607747199	4.25865341872349	4.08276249056366	4.18223907249763	4.0841986822198	4.06065300271104	4.20720677969162	4.18408909508135	4.05535675689021	4.28466515541099	4.22791486615966	4.24835040574192	4.26674742535937	4.22700200942092	4.15820066709211	4.15308558588676	4.25576272492446	4.20987006258593	4.20914061702409	4.2833495556778	4.10452287345797	4.26424042452092	4.19082907418136	4.08040286317658	4.20516529425877	4.22527416059478	4.26646849737632	4.27427165850848	4.21767296337418	4.25016673412653	4.11670410459825	4.25541387848285	4.27118953499805	4.16099155653127
4.5965709789918	4.5607084670431	4.56661351149524	4.57368667660964	4.56495356430132	4.54063443220051	4.56097110684637	4.49169646799359	4.52452450791956	4.56666729681578	4.53189421316189	4.50166490881724	4.51815530764439	4.52849588790734	4.57479036653801	4.557112569268	4.49799113064574	4.58122936194561	4.5838010882834	4.567370196441	4.48746423546032	4.56320848922436	4.5753817371835	4.60754426774347	4.55764687342707	4.57503439142218	4.59974905773307	4.57886763297221	4.56024044234208	4.57513377900282	4.6102042345269	4.48346324665974	4.50201352080425	4.5680644534778	4.56400983807703	4.51229088664499	4.52187031917445	4.60632092125466	4.52870895702736	4.58167438581372	4.56766033717094	4.47893049275732	4.49621074886038	4.54049688675399	4.56685599841009	4.57851486623288	4.55370757409022	4.56532601237398	4.52794580148201	4.59769546644598
4.91732016501137	4.84313694557374	4.91767164976209	4.88936280843689	4.88712341634249	4.89561621810232	4.90826266294506	4.88362626419425	4.93010624441141	4.9023050230792	4.90536757701246	4.87912219465046	4.87172259673915	4.89195477386958	4.86357601626867	4.87244484377941	4.86362244228298	4.88261770606356	4.89178203385034	4.82792031571321	4.90928911243486	4.92345386362024	4.85486387073779	4.8216769325678	4.89278926131395	4.86342041007547	4.88617698432752	4.87326528473422	4.87079476942535	4.89268056782462	4.87970045515362	4.9002650701234	4.90882476251115	4.8835480384794	4.92612824679154	4.8866293819262	4.92530644836267	4.92134020367092	4.84682935375447	4.90785321027312	4.89077124206129	4.90076516227577	4.86551365006814	4.86957635117427	4.79773138573152	4.88999514343076	4.88664351268528	4.80579261289486	4.86005130348179	4.90761791908696
5.21908047041576	5.22859814636492	5.10107069818577	5.02537042862706	4.96211760981443	5.1928631582941	5.04871413357948	5.1616685888323	5.18230286984471	5.16243424861516	5.23107259627817	5.24677644721458	5.20179195983761	5.04579824510027	5.06276898618509	5.22269650742408	5.21391828574806	5.18152579307951	5.16533633126067	5.22634832478795	5.18268842184746	5.14228433529353	5.06796183176465	5.21568550368939	5.23773528695716	5.17898086564837	5.24486696326453	5.13655069075122	5.07709870802387	5.22249142461229	5.24443634745726	5.19783267344121	5.12970750053548	5.21196269185387	5.22795024938449	5.23158491398924	5.18551237191049	5.19120474509131	5.14394257411527	5.2020645346178	5.22518187131276	5.23596601714798	5.21155205885348	5.23694182043178	5.0858342191995	5.0601275484153	5.21132988283527	5.06440750286113	5.19809525258192	5.22107472885208
5.39251359029381	5.27335707697532	5.2992114288749	5.45312894238555	5.33432162204953	5.44497484385694	5.35890391552275	5.25288824696958	5.35457417683793	5.23992901530892	5.5597015258262	5.28132983577611	5.5608931767115	5.23784944677497	5.49345378482961	5.49076885318529	5.33188545874097	5.29861207981953	5.51054874262179	5.51149731068335	5.34631645978921	5.23519167592644	5.5146329801805	5.55953662463121	5.26687056533766	5.31333085862238	5.43450799915092	5.47972485450771	5.54044945528205	5.49796670341789	5.31402366559311	5.34323196131658	5.3582853919053	5.42018723526643	5.40389836291555	5.30410944093297	5.4260819965744	5.51109132224058	5.43003991867838	5.43790661348077	5.49238805941939	5.23133504172356	5.43764659188188	5.43161081314027	5.44937131759354	5.41416229004212	5.56865092059231	5.30591030109115	5.53504842802349	5.52174471919012
5.74508941025212	5.77091947419824	5.70618193075998	5.61433825138721	5.80898677710279	5.68363759748434	5.65675212878488	5.58175976065346	5.80261468424128	5.70433421877879	5.64594150332397	5.51069775077486	5.53442344099818	5.81689089195956	5.52754983927697	5.69367193178885	5.55821430051853	5.59025056217275	5.66890970272373	5.49249217646361	5.84536809257179	5.59604540022961	5.77259884151286	5.54595224628694	5.46695045562565	5.84063442120361	5.57236873753948	5.7072906728006	5.53767648337824	5.805738387601	5.86875113356334	5.45258365082099	5.67746954217777	5.68877551738188	5.57070527804012	5.63894036455371	5.56721354206995	5.71768948196038	5.75776606200369	5.67967665096433	5.6585724662374	5.71997959542593	5.60157361403345	5.66235917899849	5.62194978063283	5.490352905017	5.79292247379018	5.62103655184742	5.64158025647336	5.38287838996613
5.81320646599299	5.89682988512722	6.07786491948345	5.75170211747892	5.9754632264276	5.83403633566426	5.71391378023991	5.87272913489676	5.95126853161181	5.96966814973919	5.71952303321021	5.76756310741294	5.82302742547817	5.89291446993136	5.71815901912864	5.98023325008345	5.86954084115435	5.94466822870152	6.03055388735405	5.85352785995606	5.83453818901199	5.97734668736102	5.81160638347517	6.04124099663878	6.06620898406377	5.8904036927424	5.98693690895099	5.91180046220519	5.83838646697037	5.95242656624689	5.73532017931478	5.86209565645542	5.7090728948555	5.81307663928907	5.75015741025468	5.82766004176292	5.87689158147492	5.93784243790571	5.71066560761895	5.81187711996663	6.08810629473927	5.63283784439196	5.65553021683791	5.67166590857963	5.64604510156724	5.77701528291185	5.82959580849387	5.78630360888228	5.91859093813745	5.84100515548395
5.86694183451649	6.16277100188828	6.13069485025338	6.01274623653972	6.15454338608094	6.15803442526033	6.0101228793548	5.92146844876857	5.95668314017416	5.98361291254158	6.10297985090782	5.97007163102288	6.02074821963273	5.90989565538708	6.0012264380602	5.95437958539515	6.04993259107537	6.0680489383847	5.98052610062534	6.28704699531307	6.13175157779899	6.22708403294608	5.92753790577999	6.05821869568615	6.08480319270374	6.17100816178188	6.13031263020604	6.01565847029664	6.09760129749419	6.27567104016028	5.97523497707533	6.17201225951184	6.10686704460163	6.14552415298756	5.96356344810433	6.0231571056639	6.10221778485463	6.28875996021897	6.25522529084619	6.0293500939135	6.11674674179227	6.09155701228189	6.22920635764281	6.10942610973791	5.91434883204112	6.16677904429365	5.96511761866428	6.07752142193452	6.01578651452079	5.94260696085476
6.38835874283841	6.27247709192222	6.39026957051944	6.21307722084839	6.23158277402331	6.43992906343925	6.36980973532624	6.32498697253541	6.15563118345411	6.3561291059775	6.273567832803	6.26607028072286	6.2827184623662	6.23795742027879	6.39540903794642	6.23239334592237	6.32370032723013	6.30348347786001	6.27606863227681	6.39851057335739	6.23319556237797	6.30616474534386	6.33685273404808	6.34413570097977	6.18975436674057	6.32879043276816	6.39322041645439	6.35184940010462	6.18357373732885	6.30945648363417	6.40425633666687	6.34512896999783	6.38108175784621	6.39863658524172	6.26404837998	6.21667771225681	6.37340051142949	6.39535043828732	6.23518268465575	6.33267135002493	6.23743275542858	6.20649900514512	6.38527450870565	6.25989498484486	6.18501621444761	6.22777146056522	6.43816083517536	6.44968903234042	6.35573805502238	6.325600776253
6.54949607913853	6.62597868336382	6.59661758946854	6.62669997827603	6.55722307348558	6.54128099054927	6.57028401454135	6.64957192041485	6.43048764944272	6.60478723598559	6.54620040204424	6.61534846236127	6.72119967317405	6.57989705809934	6.52299276032898	6.60800672725441	6.58691031730666	6.48610058912172	6.55969162414338	6.64667133633115	6.53845908169281	6.52797073287195	6.51673129219105	6.72070691679101	6.49630581899371	6.63003260325464	6.55582330262361	6.55311457563236	6.52459604664203	6.54578166034127	6.58769954540851	6.5013052383456	6.67404095923099	6.58691720197845	6.65978555413244	6.65479659154158	6.46755072602465	6.515509452763	6.48037218150223	6.56957874498623	6.66741215174646	6.48947221544076	6.46146673013229	6.42684998430199	6.58923417159023	6.56281906847369	6.50874459881834	6.65941252262182	6.51513586997935	6.41039703942371
6.63153427871131	6.8206392638603	6.90587379827083	6.83858151939618	6.83652619988516	6.77542539411016	6.82796979824657	6.84589773277664	6.85509475744992	6.82217754911523	6.92608056756434	6.73946687450535	6.76847682531519	6.87128411886822	6.79053601692819	6.84733771508618	6.8442014774579	6.66198619739802	6.81635117335639	6.7247211325691	6.82408165860864	6.73249586630592	6.84882638082125	6.70706849855852	6.68189293494082	6.85242665923879	6.79656205789074	6.76293697168993	6.70479125247717	6.77778648087526	6.80344383058986	6.91880118687157	6.83266087335118	6.82131472456413	6.66278971364415	6.82899528717074	6.78413114769392	6.85359558442968	6.81387471999426	6.87597269231624	6.75641125023385	6.81380473274834	6.90317780429214	6.71531033130333	6.82592565717705	6.86040822897364	6.64850433775962	6.7331700121502	6.80675235885266	6.82527005499932
7.07934973578537	7.01273613283634	7.15788831677805	7.01009693375705	6.95019793778716	7.14673437232966	7.09606202995617	7.00200763174429	6.97947978533574	7.03611387193427	7.06827862995243	7.04798851797012	7.04544968522341	7.08197309100291	7.14432389315308	7.08653989123979	7.06879975741234	7.09715373187396	7.1107412362894	7.11412268809017	7.0846300103946	7.16099894923715	7.00925238448236	7.07401659808873	7.07158651690001	7.01216799397974	7.02178464279067	7.02587205783396	7.11299505008398	7.0828060494849	6.95456669968927	7.06365437174941	7.11919758641423	7.14490997679583	7.11096435358492	7.13539059455107	6.91087972159796	7.00713485167794	6.89765148113465	7.00680369616357	7.14551740408542	7.09766925156538	6.97900925080279	6.99227658009915	6.95370816882608	7.09801559113316	6.96184776302094	7.04842743232347	7.0175597711153	7.03921868242082
7.27591096900321	7.28091453511474	7.08982086336585	7.31151324466545	7.35437128256048	7.37198676193783	7.37324450257464	7.37779077803257	7.16547886436093	7.12241561877052	7.1356822248755	7.31693158847703	7.19313158409511	7.33604474674268	7.33675099655221	7.28579440566289	7.15705430472711	7.40741319038385	7.33405641130468	7.28362594035379	7.25499652907011	7.15445962198603	7.33676168884639	7.33850221958907	7.31843471059552	7.12802169682579	7.30587793934808	7.24177596582555	7.15002724362083	7.25329986690122	7.26450930050579	7.17969264604972	7.27625135083555	7.19235441680972	7.21619071875195	7.31692549978908	7.12593255506061	7.18261071354673	7.22617949637524	7.2475910417605	7.27770223329485	7.23720873351441	7.30822957701544	7.09941838435002	7.39195170691461	7.24227643291126	7.23764569937979	7.29658503156613	7.27907773087123	7.16846961729683
7.55853988089695	7.25882008474528	7.47389877997953	7.54918617969889	7.59217027600444	7.27603625423806	7.5674430681454	7.54698422566576	7.5072958905723	7.4363129435294	7.40645318098754	7.5430834255373	7.40009173108883	7.14185122149953	7.13649450252662	7.44641921256213	7.45270740640047	7.53210732534343	7.61258476618105	7.51396515814042	7.43680845658262	7.59754929948237	7.32554995866926	7.33121081948542	7.48984120909018	7.25277755352699	7.46066790318535	7.29436514063352	7.39784400581453	7.36187138994351	7.48460438751056	7.53063417286044	7.37128557434789	7.41194581164609	7.51056668808639	7.45686105054333	7.43254708106222	7.5627974332112	7.56334868258376	7.56006988976123	7.52761793773743	7.54963763905481	7.56590540427335	7.58150199535679	7.51852417755035	7.4604187519668	7.39225317309082	7.37564022457388	7.45317389017138	7.52536748357628
7.44314346738571	7.29393717721623	7.55261077725672	7.57998607542174	7.27180116040405	7.70488240207108	7.7369637136971	7.5022552851008	7.29041692024222	7.54190740053537	7.68114037108087	7.57631736402919	7.67276920718084	7.54538313701124	7.62143689624448	7.6042349455492	7.65309266344036	7.73586323649048	7.61370588256085	7.55177685738841	7.6782129340461	7.59481394601591	7.46783727285891	7.34939880227331	7.54201454182763	7.66588030861442	7.51582395858177	7.64657728055677	7.77443947647847	7.40229532831974	7.62977008776573	7.45651336627127	7.63982513448853	7.66032971180284	7.43025537811348	7.53966646053323	7.59305800500712	7.53833340534553	7.43828927224679	7.67838455704116	7.72388061398335	7.71333260522739	7.45655089148872	7.64087015501372	7.65493317141536	7.70684500390981	7.352282909766	7.63471916925182	7.40618164799805	7.57302554837622
7.73416252815527	7.75460756270629	7.37795776834475	7.80343252761685	7.7761438413964	7.39369480138426	7.60444148393033	7.46746707667522	7.54227623795676	7.80677688258513	7.6129700672272	7.59113352008237	7.67726558826301	7.80872966420997	7.55911280387883	7.7746686106713	7.52671835182476	7.4453334357686	7.40918924658373	7.41077514258672	7.84750023495502	7.70564123094534	7.80850218916834	7.67670124124312	7.73907086237067	7.75610774879315	7.74629587652856	7.78439042525107	7.46272212248637	7.79887629660847	7.80880986303184	7.79520807703514	7.41597062719616	7.35959903957082	7.27243487038428	7.73277077388431	7.86947101454868	7.83711107918151	7.61348946879959	7.77459043541615	7.8822420194748	7.76381067661683	7.81871360834674	7.33515092292563	7.61220309620539	7.74200978017275	7.54921562541435	7.62360281960322	7.77786923158494	7.54435587346878
7.61240345519732	7.87595927706488	7.56833264098599	7.43470891343691	7.70117595775368	7.69075757984355	7.84285449688168	7.67417068428093	7.76827020989515	7.54518376779998	7.41053472113115	7.83590230475266	7.74690486749142	7.80955101021589	7.69236355688885	7.74420569441145	7.68930491928747	7.90348923222665	7.88604946255537	7.57070845042179	7.54443012700022	7.73250383491138	7.60616496085138	7.91005300827484	7.98717935839849	7.61568656514646	7.62178296505772	7.27265343787515	7.50548908008891	7.93770829213644	7.71320728661566	7.6944466218781	7.51401022877637	7.7282894320068	7.31099413028884	7.74511057726791	7.96128411728304	7.78563081101125	7.88364261411204	7.84803967443619	7.65243602856424	7.64310637330286	7.80367011241942	7.85559653510161	7.81836745295079	8.0425400430471	7.45794661536231	7.79220637048702	7.68462503440354	7.65889339632281
7.70511941064749	7.61460019227972	7.90435038294909	7.88938400014114	7.89746769248963	7.82268385576736	7.9592835558583	7.65072240177171	7.61886807768674	7.33943144749382	7.93400930577005	7.82491481507643	7.94359194421526	7.80055341800415	7.52000368241667	7.80117941380122	7.84623975724662	7.46487559237335	7.92248716483719	8.04996368389791	7.63822155268412	7.9593217317897	7.85069168339311	7.94006094796127	7.97573207703315	7.82057142913462	7.87350241412665	7.22730498370703	7.85269630219736	7.98096922300817	7.56369311898353	7.65488191318811	7.77601974863321	7.3309994658688	7.88454235460681	7.48337651577488	7.93165079495677	8.05237016980661	7.77298439688064	7.92332244634188	7.89311476099607	7.71704610824086	7.69193276530395	7.94409906334246	7.75269548607778	8.03812149220103	7.64658296634613	7.52496874343765	7.85556516632932	7.63753400680617
7.91138571025811	7.57332875244162	7.64787988626538	7.39138633038806	7.89196026374721	7.59580711152237	7.6915165241395	7.76824934114696	7.74199333701308	7.74853850908945	7.47764306890911	8.00166226542834	7.93359926543401	7.91251329247073	7.50880791379676	7.58583524315654	8.04925813571813	7.80664033352748	7.70179606816323	7.69818293842044	7.87796181861049	7.52830004761396	7.57727372097059	8.07182940084302	7.63275158322098	7.95683459482938	7.83806923615019	7.888813595705	7.73075020088164	8.07641975346985	7.70894227022448	7.50407823021754	8.0957514386383	7.27607272151764	7.66706148589411	7.6017486900821	7.5800889552831	7.58568380212087	7.95191499777981	7.84885541600998	7.51532558230368	7.45842141836006	8.08930975006139	7.71594058296898	7.7144222903484	7.69484525014322	7.66975446927379	7.92539927243424	7.98800104907303	7.76275995387452
7.69814607126974	7.84780973087636	7.38880048981817	7.82962294568032	7.64141173974804	7.22090315534589	7.5537555480755	7.94330041481427	7.35564642065009	7.13389364420538	7.78720991469729	7.90434865218521	8.01798519438516	7.33559386488316	7.76220945162336	7.84047141921095	7.91003167578297	7.58483573103778	7.9866427859107	8.07143056835061	8.03769092394995	8.18030879346713	7.31537229367067	8.00020543532765	7.85571306165634	7.37862847418452	8.02897730014136	7.60796504915058	7.99797237022529	7.80055151799085	7.56828794791343	7.34511756813721	7.33857087593688	7.59407188121047	7.88980031789286	7.27105238615786	8.00555232176172	7.65780343630492	7.90593272182966	7.61903604308277	7.24824104711431	7.5829555008621	7.2298124655688	7.47560366297313	7.94807798118738	7.93989906655402	7.29419769875663	7.63719684840887	7.71966920953856	7.80647598106748
7.87509886513297	7.90447896767166	7.17527405184157	7.51360965967909	7.46649640505255	7.41189092758714	7.59243424591813	7.8217414665825	7.62475358387119	7.09614701784368	7.80880573646704	7.81007651750267	7.09073626331771	7.81478120665136	7.10342967682853	7.34906535630383	7.48150542113901	7.97739379688173	7.86643594566593	7.79003438446667	7.36218038714982	7.62475098728023	7.74855474468193	7.54901492395958	7.21277518720842	7.69007781701556	7.86397376786224	7.13403977237203	7.85509376885328	7.63901600561665	7.23362344948006	7.56983943757801	7.74909612357785	7.37751567923697	7.87966611072539	7.61595891756873	7.43270861281861	7.63502456367065	7.84021084026584	7.59983701144745	7.55303850809488	7.40150204743658	8.11160449739762	8.0210724798296	7.33574073206658	7.87541682483829	7.21767045894261	7.15007548314246	7.48999328871904	7.07615412992221
7.68654454591343	7.45290089874127	7.81646151994719	7.12220499491096	7.40369796794893	7.31070771994723	7.57217681043673	7.15058068440601	7.68310131641132	7.35712461469627	7.05424533205036	7.94413739653401	7.99097456161935	7.69245579929216	7.14819711259331	6.98077369406568	7.63158890196388	7.29037818758462	7.25932230776155	7.41449822562707	7.95090411790706	7.26507182852943	7.61512601493464	7.50763291536819	7.15150059540239	7.67830937744204	7.39827336754006	6.96846564809452	7.99112680325885	7.61589811285906	8.00699330478579	7.28909832363346	7.80698952103059	7.16112631538521	7.8418083630323	7.18346122812627	7.8152639586001	7.73346024876952	7.6184661227839	7.73125574015699	7.81219176289002	7.39978437847007	6.99920489628303	7.92887547439358	7.21299687019291	7.72932869589633	7.3863006471463	7.6770555919701	8.01161858625479	7.78019312350543
7.70394910050655	7.20414555325329	7.65936647144538	7.71032112288769	7.75679678928681	6.89176367285277	7.63904854251159	7.72556842251037	7.79025845121443	7.93423715956815	7.11259418119685	6.85198231586457	7.80951477020052	7.74377373220503	7.39559877487164	7.64367731424644	7.18742282660625	7.85637109315548	7.68314529981746	6.87828918775212	7.35020704278387	7.17130336143951	7.45379785418367	7.26725572715621	7.37474507159799	7.3149132391585	6.82460312029475	7.79525133625616	7.81972880193628	7.40510663954912	7.23740342897082	6.916033606139	7.53146720474243	7.07219560424796	7.00160848239467	7.00121289588008	7.78959970639482	7.75932326445984	6.89671319812487	7.14533920360813	6.99528330559642	7.52762640154426	7.39064218844416	7.15527778738592	7.44038283322502	7.79342937435643	7.70510634508182	6.969937985167	6.8542022970357	6.99190857925705
7.20301266974128	6.99708624875849	7.4124353089721	7.30276895953528	6.88820289025453	7.23053506518727	6.80262578210355	7.82641399283969	6.97433218535455	6.94798298487054	7.04840853101096	7.49299608488895	7.22346021788758	7.54739784540897	7.51540992076033	6.86544169575204	7.33614963082034	7.07083279523129	6.90770300215215	7.42835304631177	6.75897664904572	7.32670049646894	6.93731503824216	7.57691458143484	7.00265173251551	7.11275268518635	7.28545972997654	7.00417226425219	7.83052366156964	7.25773366799022	6.85543373556415	7.06505163012095	7.16782541862401	7.62641580032385	7.57355263257529	7.5366288623362	7.52273629860323	7.50691619579729	6.84197546521031	7.37271859899269	6.81122004718096	7.20399726711177	7.02529263143396	7.78104289917203	7.38684293211856	7.01682342616205	7.24357568424096	6.74270509874164	7.63877378512563	6.77630595169285
6.90157182931873	6.70130142936756	6.83249515048167	6.81144996825117	7.40848974499396	6.85416657267955	7.47767068961713	0.690214476395511	7.07365585939417	6.77052990067918	6.98225521326874	6.8633436899731	0.662108734040798	6.85381532788911	7.62227440098237	7.1688566198349	7.18340510990588	7.24057071981634	7.24802946558797	7.64662443796642	6.55490280233074	6.95581277606291	7.28368387318163	6.74920522555951	7.29287184815441	6.98039113310308	6.72004502028067	6.888057939967	7.09693766826788	7.00098177898402	7.5024643245147	6.93170848705851	7.53028884272751	6.76040453901469	6.83900255440475	6.8371574195983	6.81804337455578	7.34805190869909	6.54570955810581	7.55373930083209	7.14366500497026	7.18286816745378	6.75121423537956	6.63100853169924	7.29347371825996	6.67232911292035	6.7572816391346	6.89355275316415	7.38977486340918	6.62975981314544
6.88254135648997	0.577040713831623	7.0406757583212	7.2598790251063	0.696297852089217	0.576214384342619	6.54655355603026	6.67235885257992	6.78079296108564	7.26644044690381	7.46407919190511	7.12586983095092	7.35816749043237	6.59966374018734	6.54723722044319	6.47262694520555	6.63604471031153	6.78738329006578	7.13520640774424	6.88641548795284	6.73329473516585	6.66361221235868	6.96855563693646	7.04745790914746	6.7516555495535	6.83616273196844	7.15342019858068	6.50548502164423	7.13642600600238	6.94230252314494	6.47033847179669	6.95375320546984	7.3137117283435	6.81374608477512	6.52237933173947	6.41440576233732	6.7461718671028	6.53874350652085	0.663156094354104	6.63619428549104	6.95589364231224	7.11787442975098	0.790178064272051	0.567342732839058	6.37757999112182	6.81495879578535	0.678939603991078	6.93365110747639	6.98890330416899	6.64926057019083
6.97483822523362	6.38519856700103	6.42027652742998	7.30686972464902	0.71452431918039	6.43584780866997	6.42625581439086	6.54102714739896	7.14832717590368	6.51882781875574	7.02092599388675	7.13789921116734	6.30030815752046	6.58594801363577	7.00989262239606	6.8836253174446	6.94305484910893	7.00810585704981	7.06890091802572	7.20753680932564	6.43832999171804	6.51699640450376	6.32967065378232	7.06245791997449	0.599078120256464	0.757177930809394	0.668266822465807	0.60181778167716	6.48231657259747	6.88341717002817	6.40934591364312	6.90793015192934	0.727881503007199	6.8186430398723	6.63514268577657	6.4213421004991	6.60962065307688	0.534447965981298	7.03602533529045	0.859668864267573	6.72658532940534	6.90555515653468	6.43703070571763	6.1523775179907	0.807461883472114	6.29584526610493	6.28946221201173	6.91919128326164	6.2566393299259	6.32836826482031
7.05678498733058	6.54044659003587	0.807967496746517	6.08531630401009	6.54936523386622	0.754204641609186	6.04506389498067	6.8643518074665	6.03149185742106	6.22906965465912	6.49348119724143	0.317710662184751	6.54532464605492	6.90112613384228	6.60937064606937	6.59348251025146	0.533779642157213	6.22057598737058	0.735775947873115	6.75497938513948	6.20095422411216	6.1068963116552	6.74494042291458	0.742474156381793	6.68325827992996	0.75524940847791	0.827806849782275	6.09574893621012	6.64460427531991	6.11746751193106	6.61844052122945	6.88672083125736	6.691577978394	6.09767560198436	6.86087924522141	6.4380781536548	6.69832124964263	6.09046189144672	0.780925170604508	6.16176546723786	7.12675095229905	0.716634517314237	6.68222164650562	6.70159375311921	5.97845355938835	6.39412472826164	5.94739290655703	6.71730575598297	6.35066546000045	6.16927819234305
0.213279341062581	6.34806630513104	6.63056091833639	6.63581620646838	6.16013315915136	0.451531614336698	5.70443495887594	6.50822739302265	5.8065641028875	5.74709267164573	0.595952074583007	5.71218155978056	6.40003614416474	0.0469389667923475	5.77533136515932	0.680845105972508	0.0975318040261906	0.641145107963037	6.11094182207697	6.59313401821087	0.668776875023213	6.3496599422009	0.669903478965149	6.29063430470908	6.21316056064388	0.661327895809759	5.97987773217062	6.04313015906593	5.87868898536519	6.70436657942554	6.71682538275478	0.0456331414690345	5.67024545305822	6.24315949515668	5.8991761164253	5.90325256576752	0.405302176125694	6.26542605438851	5.86102648353226	6.0112695684034	0.0514665819431605	6.11015750572722	5.92783293313345	6.57733962530121	0.253987425621681	6.258597756915	6.83027633747872	4.15982291256373	0.132408216192086	5.78280075907495
0.0659575062851765	5.7778995061407	5.12318328676667	5.40285502658911	6.47417614571281	6.31229661427365	5.62250237009671	5.45447086176038	6.0714088093845	0.0439448588992778	5.62049389632709	5.99306025649636	5.86164702473581	5.43314129348777	6.30718489658338	5.61291516544888	5.49280897307959	0.572563081986458	0.350490940260163	0.101831350982438	3.57773260899979	5.75610634689538	5.61554065200143	4.7570282462806	5.10161919995884	5.60373043980138	5.86024622481912	3.07968359886752	5.40556121240015	5.77368270356402	5.61742281710618	0.0493380365267081	4.79985171452209	6.32412565335878	4.44366768160661	3.00811666919581	6.04891360355902	6.48399919340584	5.93450103921567	6.08597293964664	5.44082006391098	0.0446178947818634	5.96645882644151	5.47062258949678	5.15059746075631	5.67884026341172	0.0449700545279995	0.0448155261413596	5.06186516908313	5.95422257565433
0.0436006645631315	0.0456067881597073	5.21653534668973	0.0450325926360193	5.37159774245922	5.06068815070272	5.46937951268978	4.01961007495887	5.78128558180509	4.24586461118237	4.47712488198404	4.32558822022709	5.7687779609572	0.0764334709330823	2.9584895024951	0.0443269072966582	4.72169394610938	5.03731120976025	0.0445042154013012	6.29356962335591	5.83182678700804	0.0435907229725879	0.0440249768785845	4.78775867594508	4.08480441058782	5.67096266471978	5.52574762105354	4.83028273739851	3.91134203717727	0.0443986382137202	0.0442320924305715	0.0477856681747227	0.0438495860678116	5.18452440725741	4.63977570165871	5.21930489111592	4.94428627219465	0.0439483709822197	4.15588143910916	0.0445845738728265	4.87183965611992	3.80155415448795	5.25851381460757	4.51738900379825	5.6171916277923	6.0053648100392	0.0441945757593057	0.0443609659667234	0.0435778963057083	5.32418057926131
0.0441131647215311	4.78840613754836	3.70886363170991	0.0439230391489428	0.043799858110503	4.54088286413431	4.80840419034313	4.22963573244071	0.0445367145991618	4.82076325977609	5.79454716666036	3.76248918931337	2.88410339958248	0.50375052650019	0.0448414415022515	0.0433305339501846	4.99539371257481	0.0439034454779965	3.95952195794546	0.0436280621379697	0.0444372966947093	5.26809863083838	0.0441870441307677	0.044088854643696	0.0434846171684087	0.0443257272710675	2.95722552626429	4.84938858933026	0.0430695124498939	2.61983312457665	3.2550820609805	0.0442613736227235	4.35360635998932	4.71137679332148	3.24317100384408	0.0435185998379331	0.0438871194941589	0.0447985190890002	0.0446416953520688	3.81101077448163	3.98975314434042	0.0439890337049987	0.043659241002425	5.29726350588889	0.0448030372571436	4.43777694433273	0.043806450912619	5.85198778681598	0.0439618611411406	1.58300068866393
0.043498509183945	0.0440354166389307	4.39238898914253	0.7540443589174	0.0432993332199689	0.0430880947691139	0.0437457795952286	0.0436674127733823	0.0443341786988706	0.0451072482027988	0.0431158399469045	0.0443963468377953	0.458868829204933	0.0432653187846995	0.0451814533364893	0.356025252544988	0.0441615490906865	0.043455859964918	0.0440789693543423	0.0440898275041101	0.042970490972292	4.6411941090687	1.13729328702418	1.94208334931577	0.0446270631153517	0.045475796972215	0.417579231112714	0.0433130983389313	0.0461829805662876	3.22664157619376	0.0452618951143635	2.13815566459148	0.0440667562792352	0.952127100691781	0.0427570604850211	0.0435681328712465	0.0446778518713074	0.425483716591295	0.042609328409243	1.97351395945709	0.0433675431505471	0.0439347382433634	3.53448752394976	0.0435746813222837	0.0428298544492659	0.0445053575863335	0.043719676565306	0.0449903335110604	0.731915100196895	0.0443303930031195
0.0451987756002785	0.0429393170574716	0.0435209414693108	0.0439221590459218	0.0433030623030495	0.0451079067303427	0.043804344311369	0.043477954550958	0.0430398755591807	0.0445287699079074	0.0436602313480561	0.0435065577681075	0.0442807741319733	0.045164350183873	0.0448093804118985	0.0445304543019798	0.0444059912281823	0.0438129205304755	0.572630655715029	0.0435397515530632	0.0436418804938711	4.51475840727249	0.0444466854062202	2.39902568761801	0.0432163080026244	0.0437658813405484	0.0435077114164471	0.0446272464544338	1.52626396106274	0.0446643118900346	0.0439451899576184	2.56770867956981	0.0434017183340196	0.0447446388030624	3.43079859903073	0.0445628540998102	0.0431299564854017	0.0432997845277716	0.666441407375418	0.0432342907190959	0.0450266923436972	0.0434722515771304	0.0438086395320115	0.0447402394005774	0.0428628971679881	0.0437341503375176	0.0436806226615125	0.0431836736993519	0.0451553127564197	0.0444562124820767
0.0423646103297751	0.0439016992047729	0.0433734882868057	0.0439917616278346	0.0443201023172876	0.0441663241368766	0.0444858951405833	0.045908196838205	0.0451354687389844	0.0438882445696524	0.0439368180224365	0.0445533913129672	0.0460418012687436	0.0441922843325251	0.0440475344706707	0.0436240913441794	0.04496752089635	0.0450825608135748	0.0432928323984632	0.043602428399937	0.0455824817603115	0.0436466211588809	0.042643520978611	0.0441371525053702	0.0448544966646829	0.0439187926913737	0.0433055682972114	0.043812713377195	0.0452370299865676	0.0435890995525633	0.0442215550439746	0.0437779153900394	0.0438683010067789	0.0443325977928669	0.0453138117370292	0.0431701573961289	0.0427114944848351	0.0445333616993197	0.0440678332753628	0.0429097950977121	0.044395870798681	0.0430302800384283	0.0432039689716315	0.0457433217201702	0.23878796949097	0.0450434427774779	0.0431243749517107	0.0443759433155355	0.0433781099264303	0.0439507437474599
0.0448012519868198	0.0432464258499973	0.0441667732493969	0.0446786898253069	0.0445912533944184	0.0431403664222767	0.0428620830184557	0.0439080314423811	0.0452130427696852	0.0429290501184656	0.042747454072756	0.0435709898565582	0.045261900870605	0.0435982418780957	0.0431731776858799	0.0430938937115165	0.0434162801078668	0.0438804876954862	0.0429293144961821	0.0443175287830883	0.0422891597373404	0.045415814201738	0.0448832229450228	0.0443044733013477	0.0442121941070151	0.0453321753520093	0.0445355891246613	0.0431680090786832	0.043120911792147	0.0439203007545112	0.0438899716209379	0.0452928004892695	0.0421011640844776	0.0429310534071602	0.0435973261261085	0.0460744643542537	0.0442009820005617	0.045322258667739	0.0445736576919736	0.042425771819281	0.0451490827357157	0.0452093880245044	0.0427275402053925	0.0441807058827299	0.0456521895731758	0.0425834198431103	0.0451133979883872	0.0438703776813428	0.0441930987290161	0.0437875784099161
0.0444503209799613	0.042207562787385	0.0426862715665336	0.0434139658120358	0.0436607380031743	0.0437901998615574	0.0446143362681065	0.0458829549153787	0.044886557466642	0.0434623107600232	0.0438046886246033	0.0447356657989901	0.0446449273473987	0.0445212520570862	0.0435243626238356	0.0461082405432533	0.0448537206882622	0.0439751093710835	0.0457865579512505	0.0430567593587036	0.0444257160565361	0.0448190940719706	0.0451296117685488	0.0441518399062437	0.0429888511847324	0.0436495534716966	0.0436727588781416	0.0427796223068794	0.0451622893064216	0.0453177184582712	0.0449036879653356	0.0442947044007601	0.0436239688250499	0.0447325741352787	0.0461192516865962	0.0438862437734004	0.045020948272487	0.0440873950139143	0.0448745327875792	0.0441935958357207	0.044539613509559	0.0445363886330058	0.0432839108915107	0.0450478630588328	0.0458286393041648	0.0436319487590605	0.046526721892118	0.0440498999611182	0.0453981506491844	0.0439538300975513
0.0458970281072796	0.043391838837631	0.0454985181261522	0.04496339839365	0.04454256342783	0.0457099200640182	0.0441021173363059	0.0457009852251079	0.044461554056653	0.0435646097571072	0.0447393056701677	0.0460460953773108	0.0456528328105335	0.044767733105178	0.0449077045140576	0.0439782883669126	0.0435467909914776	0.0447234028812324	0.0448198808278172	0.0441652482084973	0.0465299208129825	0.0451042040010252	0.0440966731086962	0.0443757337147155	0.0461693047019066	0.0457213065085639	0.0432635431708746	0.0442484582260778	0.0467011094526113	0.045639805515806	0.0453528048059547	0.0449335939232328	0.0453323998438034	0.0456374338278029	0.0444929523249064	0.0452243339880686	0.0445282187826665	0.0432997597155594	0.0435787559092206	0.0434175933681904	0.0431506627909517	0.0462293780633239	0.0440550787529446	0.0451123163987293	0.0437077597985534	0.0433705619678237	0.0449161678351239	0.0455123715288064	0.04416237463315	0.0432251897264102
0.0464316189209572	0.0455231022501789	0.0441563400857584	0.0428652592040808	0.0447040950042651	0.0468819186351959	0.0468801655947412	0.0465019322265876	0.0455343755420217	0.0455012924487514	0.0461155149854339	0.0442544275612295	0.045118446811512	0.0451603111050313	0.0437419768298165	0.0436871059881565	0.0461721744773463	0.0445604922428627	0.0462478286284715	0.0427707809385366	0.0437902315204791	0.0472923314859903	0.046377980729272	0.0462844090676434	0.0442353656682435	0.0458501714781282	0.0462729063543291	0.0461336632071757	0.046152724444839	0.0438429422564577	0.0448256023621576	0.04500263275287	0.044214867192244	0.0444688418913081	0.0436306210927463	0.0445297787368143	0.0448555913781041	0.0443439860416403	0.0470775079748931	0.0454435850157348	0.0447768382056002	0.0457346622512108	0.0444459538352833	0.045824766398127	0.0457572901804027	0.0445281058124785	0.044171408989307	0.0463362835260015	0.0449869090822604	0.0451425360370961
0.0452737631329852	0.0449773203602226	0.0461533778913154	0.0440328421200192	0.0451598772429274	0.0455139489582989	0.0459026469980739	0.0447661787398778	0.0437918943595249	0.0443806081994089	0.0453530573800452	0.0456953482466434	0.0450289542712788	0.0446745144119283	0.0458230501886149	0.0469468541710674	0.0447802027524069	0.0458506508219974	0.046291619223323	0.0457851225932452	0.0450123780611694	0.0458439130670385	0.0449645173429701	0.0461919828106975	0.0451584139884797	0.04463081474534	0.0454865871224099	0.0445214275447326	0.0440779604166849	0.0467539974689091	0.0458081389847756	0.0446861199881889	0.0464012774116497	0.044875958050889	0.0440647755009508	0.0445315908463514	0.045236749287504	0.0449868393523942	0.0440295529452552	0.0457543009836119	0.0461365260520438	0.0457441965788233	0.0441694343982981	0.0456253278410261	0.0444132766385354	0.0460415211979794	0.0453333919736787	0.043919817996402	0.0452469480626484	0.0471980761036304
0.0446277511819926	0.0462120358349537	0.0467439737824419	0.045274088875831	0.0473653363704848	0.0465371966140091	0.0463116455821659	0.0434858455569468	0.0442906048890369	0.0438377250121923	0.047097776229925	0.0457822062585048	0.045872733244929	0.0451285256553935	0.046530290475857	0.0450058465707405	0.0477868806458017	0.0453510281140167	0.0448382849258289	0.0454020635428296	0.0446325977626339	0.0451129914528004	0.0470582106164445	0.0448393153829194	0.0452962980472223	0.045656457326085	0.0465024627965308	0.0450635263174886	0.0445836897198634	0.0435398484573515	0.0458026621957562	0.0473049373053827	0.0452282833489927	0.047412600265085	0.0456677217978538	0.0455978194810246	0.0440993876269096	0.0474710664854498	0.0465476974339944	0.0445957237129201	0.0465040442582548	0.0450978072169506	0.0472637180331251	0.0465027123346889	0.0476366620395861	0.0466677790721858	0.0471048644354146	0.0461269507668696	0.0465059417944528	0.0451916446246442
0.046257061060785	0.0455198961042434	0.0459862576461461	0.0463034805632838	0.0461223445452325	0.0484215208856516	0.0459439043668664	0.046415210336552	0.0467105009154375	0.0454999544827849	0.0471727721453178	0.0460556547469244	0.045295894824338	0.0465252987942653	0.0469528224236961	0.0450915372884567	0.0456227525337641	0.0450468477441878	0.045604301312414	0.0449370418916153	0.0479145820294481	0.0450934278841621	0.0478656563670388	0.0477608772114454	0.0459753547049217	0.0451117134233375	0.0452079128913613	0.0467866509055627	0.0475226602626449	0.0461747989375945	0.0463710851505792	0.0461700326055594	0.0459754196070097	0.0463288297123516	0.0470989061735991	0.0466705341669442	0.0462072520828277	0.0456172962472081	0.0447797791866504	0.046171092355575	0.0456930076620667	0.0457725059482621	0.0454314442977136	0.0467946845541808	0.0440975265875267	0.0464792448867346	0.0466527808914275	0.0458924767478766	0.0462227181719667	0.0446034738458162
0.0455349800443854	0.0451106053213199	0.0475276427804593	0.0487026452552077	0.0466765078728965	0.047824893985272	0.0447476520459993	0.0463385377597933	0.0457332181735687	0.0455785509453073	0.0455540553448072	0.0455745078564097	0.0462133660043335	0.0467208092280702	0.0465246293631559	0.0462994668566355	0.0455273202383669	0.0464177338758066	0.0458722303323541	0.0467967185338197	0.0447896338475133	0.046964296738874	0.0434619627550669	0.0455593208895202	0.0492366018793458	0.0473537391202426	0.0459981113123719	0.0470589083440221	0.047091205005817	0.0451684157530206	0.0455230828786365	0.0485926142487165	0.0481840307276868	0.0479566658540499	0.0472736960413023	0.0491963151910996	0.0454692154599397	0.0464406357279059	0.0465860581288979	0.0439577399831932	0.0481923754235342	0.0457944205276538	0.0467803958812531	0.045178398928872	0.0474389195658038	0.0463907721713998	0.0455091821510218	0.0447840931829107	0.0448526919015491	0.0463892171145151
0.0470738088140013	0.0470544859736292	0.0473640087216708	0.0454608238958163	0.0453517476835741	0.0476635028452882	0.046056181880856	0.0448042600882554	0.0475165491155745	0.047797420173069	0.0462860568052489	0.0464731606852042	0.0451470643442212	0.0465336056091692	0.0473220212574139	0.0465270196577565	0.0458400289763822	0.0463320476631736	0.0473901117631044	0.0467526921725228	0.0451129633867816	0.0479712581881008	0.047242406731635	0.0474172020205949	0.0481510810071455	0.0492247892028913	0.0458067044146915	0.0473631159337132	0.0476507076365391	0.0457383005749805	0.0458883984051531	0.0456097846910379	0.0457104307275886	0.0462052825458204	0.0456626104635665	0.0471064153037176	0.047098986376503	0.0459044924109643	0.046911112294168	0.0482364438857021	0.0478918770010821	0.0450563939876211	0.0464405785104303	0.0469995481880605	0.0468411565561069	0.0456661963039228	0.0456910109783893	0.0443801082612552	0.0466385493583432	0.0481162374349909
0.0460369353949552	0.0473205422014107	0.0468459277851714	0.0485967067277558	0.0475231995773653	0.0464798325275971	0.0465183079270891	0.0462465021431995	0.0483163045914346	0.0463849892358416	0.0477231578948478	0.0466380432155682	0.0471801269251162	0.0462482774699416	0.0463806347632123	0.0465754989700045	0.047355131322396	0.0478568346532791	0.047999035274295	0.0483471207325168	0.0460401642996763	0.0476867833805628	0.0467303327589767	0.0463660102200536	0.0466459121772751	0.0463079659607276	0.0475339784000865	0.0458163480973763	0.0466921728822865	0.0464646378469392	0.0460091413512225	0.047330302811865	0.0461627215271093	0.0468148226073109	0.0472628301265259	0.044811600152508	0.0465273081156857	0.0485366680146666	0.044805591539374	0.0495287270603443	0.0474477534359673	0.0482918654871628	0.047810294264867	0.0468912200440184	0.0471117790881139	0.046210748473749	0.04863458981266	0.0487302230565607	0.0458371538673289	0.0466065630835656
0.0489828308844843	0.0475642512665706	0.0488311850560086	0.0499410507212191	0.0459948209166464	0.0462992710124978	0.049870053764374	0.0461469232966924	0.0474936495546689	0.0481674709711667	0.0487874434872578	0.0487479239521331	0.0477930066439182	0.0462579725282089	0.0477820991417409	0.0462463783088914	0.0481550206638315	0.049687821071923	0.0467168075228154	0.0491721543001058	0.0467829026211242	0.0488877760807774	0.0480439608285522	0.0488395123396024	0.0451535325292894	0.0485602240037004	0.0474615829777853	0.046044647195536	0.0471099566131624	0.047148586361839	0.0462015644397073	0.0479068484530055	0.0454323450820964	0.0499260899387724	0.0475173399405082	0.0476012029051963	0.04679841588366	0.0495875722854859	0.0462915399996544	0.0485048843617124	0.0462192034702248	0.0463501753688271	0.0488713868364562	0.0482004037167134	0.0489303161343796	0.0480916865452096	0.0466374201004179	0.0470994139062462	0.0462859252881126	0.0492617174221321
0.0477008199329568	0.0479376819575088	0.0465908271383015	0.0471312335950212	0.0478611430590112	0.0473871070482504	0.0482218013298231	0.0465496784961112	0.0501846623205373	0.0491903604247098	0.0479715715200619	0.0482593218863687	0.0480142582205964	0.0505550182503245	0.0503977539301523	0.0480090957725338	0.050610226786122	0.0486415091731795	0.0495077793986436	0.0488904240301128	0.0470154101440739	0.0466713683045132	0.0478595157413285	0.0469987481194682	0.0465569567663056	0.0476797315306123	0.0466569021969062	0.0489600859207815	0.0486305267887147	0.0465204455773083	0.0497625470560052	0.0476987254139653	0.0476319228209465	0.0462849485666135	0.050428153004571	0.0466100766209192	0.0458700685187224	0.0470156663519351	0.0456534533690145	0.0484951389272145	0.0475359428473378	0.0477051759622272	0.0455093011426938	0.0486249528818018	0.0496895141243445	0.0457421822133734	0.0459521234930696	0.0501703144057956	0.0473619751087619	0.0485450736265589
0.0480239573908675	0.0486963884499677	0.0494793181647825	0.0484325861241071	0.0493706166981209	0.0468166103917859	0.0505468160947192	0.0467030677608356	0.050988628739637	0.0486618735192409	0.0493822993665602	0.0478768234248835	0.0486608885491186	0.0500858385288549	0.0495204550765831	0.0468562292847114	0.0497132636050236	0.0473926021294625	0.0481506193374502	0.0471326185005914	0.0471394993795188	0.0495394072866729	0.0471979489127903	0.0496226876527248	0.0488025096257328	0.0468258031608106	0.0482333413603905	0.0490916023866557	0.0471440088161025	0.0472383566481275	0.047826313007654	0.0477160429823178	0.0492703587144935	0.0504159293829086	0.0487175490827402	0.0483345910063982	0.0479381859571075	0.0464938927174796	0.0490181218559136	0.0476198467159722	0.0492989860846038	0.0478136307191391	0.0486516558165581	0.0491726214996602	0.0474191403128394	0.0470796165892001	0.0491498974303815	0.0484816103927819	0.0474421648707643	0.0496870117970714
0.0500000089303859	0.0497102061098569	0.0490418270133709	0.0508787540278248	0.048009571584756	0.0485683641575929	0.048102356113295	0.0473908543880454	0.0474421454117464	0.0504783151613434	0.051194364777442	0.0492314704253544	0.0502349015661122	0.0483036417518687	0.048691447868853	0.0499300273099059	0.0488067744052188	0.0468304865553898	0.0467094029756293	0.0493494362811431	0.0472949005709336	0.0496653913182234	0.0494863023696266	0.0503765321961819	0.0479044854236269	0.0470414537355693	0.0485167237177746	0.04725288954241	0.049327942355368	0.0476036778373523	0.0487991655938065	0.0481023933696379	0.0509169858102372	0.0492448674269063	0.0493065982549796	0.0503710656992337	0.0488009489396581	0.0501395095637147	0.0484692941494106	0.050986361028909	0.0468402851935264	0.0493545828109713	0.0484543245735565	0.0486919263593808	0.0494859397098579	0.0476904285523411	0.0494885290681745	0.0509657867763443	0.0496040169006377	0.0468227902381332
0.0497923908600302	0.0490102313597692	0.0478288478887222	0.0487231512299411	0.0494666195863519	0.0495669661192568	0.0479449374691653	0.0504619337106301	0.050758927000412	0.0470268565180217	0.0502598675874114	0.0485515439741212	0.0485553706892752	0.049203066100421	0.0483183181511557	0.0493919522609716	0.0493245864735897	0.0496903717341765	0.0502686607355936	0.049325089330391	0.0481014197588201	0.0502024540794068	0.0498489046884123	0.0505731772659841	0.05053522750003	0.0497037551158982	0.0496627891753302	0.049314969424452	0.0498359858985104	0.0498316897065773	0.0509313126517144	0.0506067985994482	0.0484326691099993	0.0485597181014456	0.0513789033109806	0.0506301606847656	0.049542933029254	0.0495756407535041	0.0499140188521479	0.048315753290803	0.048815604289528	0.0516527827171349	0.0484036472055457	0.0491246485581294	0.0500847371474742	0.0501881134872073	0.0498182834862765	0.0496366614390493	0.0493734807420095	0.0492248266830791
0.0507154320371349	0.0477762408305392	0.0510624177536995	0.0520295162156531	0.0490444419904598	0.050548913509123	0.0515047953084024	0.0501179470420153	0.0483096814145066	0.0515661088728011	0.0496144326997915	0.0515046617131962	0.050783096384227	0.0507058295711721	0.0491728723390463	0.0509312549514011	0.0523804666084322	0.0502084608782996	0.0493676110793432	0.0499840579262656	0.050097727560071	0.0500542883214006	0.0491417870346072	0.0514466115537759	0.0526704109155133	0.0507299374774726	0.0497261136239851	0.0523688102801018	0.0514125446443106	0.0479489498306723	0.0487451016433687	0.0531443923192716	0.0500274322431076	0.0490503706613059	0.0508864033187519	0.0506364902200087	0.0498639790816416	0.0497919421288379	0.049056662383228	0.0503022648376135	0.0515950967324752	0.047948922680678	0.0502314915113179	0.0499699185490217	0.0502690118985457	0.0506501686798541	0.0509687033045446	0.048461618324855	0.051301026662046	0.0501282715339278
0.0468767423257179	0.0508695828248851	0.0490492437623048	0.0485743534523078	0.0515904334468451	0.0514672714298534	0.0476528943485384	0.0512121621607489	0.0525370133833165	0.0501464435483733	0.052580236303296	0.0515515435866527	0.0489443333668885	0.0501189800452952	0.0484124195691507	0.0476356801319455	0.0507377097425169	0.0506815641077041	0.0521307443019629	0.0505945176947473	0.0494798181414537	0.0516393368974624	0.0493682191192401	0.0519551386630174	0.0487852485627648	0.0496192443569633	0.0496420821924272	0.051220580426295	0.0491586428948798	0.0510717007898822	0.0507414187895079	0.0504842747143268	0.0499739520734945	0.0511557697737077	0.0521165945154349	0.0487862593909257	0.0533839152678515	0.0496876745297735	0.051802369521061	0.0496418566581833	0.0498445090358749	0.0533496699455991	0.0524288769360214	0.0481938960603121	0.0503964254814302	0.0504712335939207	0.0484248936566865	0.0508456866604371	0.0482581014308683	0.0515372254595549
0.0526104544909236	0.0517383508211492	0.0518189164073473	0.0515732996204466	0.0511190050902045	0.0495244187755345	0.0504681837340097	0.0502710406064798	0.0497189483305996	0.0508805973580697	0.0493824413889735	0.0489871617247426	0.0511782857896867	0.0517452225855034	0.0512023018947827	0.0503746306415955	0.0513063534917332	0.0497866935493715	0.0512722885295849	0.0515757358756089	0.0509002069562245	0.0500953064903413	0.0515375594686987	0.0503730914998325	0.0477336162380452	0.0486171187991327	0.05180072086362	0.0495671699045014	0.0489263173925491	0.0526221002861852	0.0502291907164839	0.050393541318021	0.0526973560354851	0.0488494814295107	0.0511902199577176	0.052225501501118	0.0522074215269347	0.0497358780301161	0.0504819175681842	0.0487997569147817	0.0503868570585037	0.0514196806840395	0.05151488652245	0.0516277562220804	0.0504074813060476	0.0502087482838728	0.0501049640057232	0.0514575057646462	0.0539140413142764	0.0502938948311231
0.0505579889596942	0.0505330995086269	0.0490831396870157	0.0518199819802223	0.0489818539827752	0.0490169996086063	0.0532250390925243	0.0514812246893015	0.0504118276407449	0.0513523446660054	0.052731083477527	0.0521560001344392	0.052313182331256	0.0513390381144475	0.0535130068539112	0.0519941300423869	0.0487914594777701	0.0514054072670962	0.0506668003600627	0.0529259667536927	0.0528570566375803	0.0506794541057881	0.048701708096142	0.0523055982411399	0.0503045363317694	0.0487778137212147	0.0505805788992093	0.0516756163840237	0.0488917537698994	0.0486221411581379	0.0527064473249436	0.0498195238503916	0.0524992538322132	0.0521015710838092	0.0534470952018225	0.0509387194965741	0.0494532520298109	0.0531224288460008	0.0538124964663987	0.0486831404356509	0.0523637221914579	0.0502266786781516	0.0515827833903364	0.0534506031929787	0.0491058681121273	0.0524010965773067	0.0511210752757901	0.0495342014516048	0.0526404775104405	0.0510898176159158
0.0528860955439652	0.0536867583074568	0.0512690367221898	0.0505647360765413	0.0536139510762622	0.0525305504326515	0.0517165708713778	0.0513389418827535	0.0501620930251497	0.0489467762406688	0.0519396446674736	0.0523296000797511	0.0530742570841641	0.0511889812555814	0.0519216514653182	0.0522438927487922	0.0515736616129544	0.0512672097463146	0.0525004050966496	0.0503973556778193	0.0497120327135651	0.0525884240426591	0.0513619475091461	0.0494459512310193	0.0518110847780339	0.0525586732526566	0.0512201265418574	0.0507064974641187	0.0514970617515928	0.0527617735537429	0.0535994887071323	0.050300763832856	0.0521234681249194	0.0528386191047658	0.0492218892031869	0.052242664126276	0.052872743209371	0.0513157606019391	0.0503361886434655	0.0510307726365801	0.0498607252168163	0.0526080036351539	0.0535460189916014	0.0517840714790952	0.0500279306416799	0.0508542825038425	0.0532640012080177	0.052122257163291	0.0522821639291036	0.0530253570605271
0.0512576943061727	0.0532724517071317	0.0508959738498748	0.0532398484317192	0.0540440523160612	0.0544991375939658	0.052006297218985	0.050707601069282	0.051960060375569	0.0528155551377266	0.0503803706116287	0.0511458820861587	0.0498287859578079	0.0514750556528966	0.0505183867591286	0.0521647691939379	0.0509657190024988	0.0554734090676489	0.0511498833091002	0.0536137515986675	0.052555422709119	0.0528873697946227	0.0530183549378179	0.0534118394470463	0.0534866163882114	0.0536888749972251	0.0524268670000399	0.0535360733133323	0.050020991447435	0.0520431628211574	0.0537368437512771	0.0526392236223898	0.0514045980142165	0.0543228793662394	0.0498425230516497	0.0522622286022943	0.0510691466024407	0.0540142676978945	0.0527714443034398	0.0527069445268019	0.0509457140272475	0.0513387806654575	0.0506834850814928	0.0525918146405619	0.0531680608859611	0.0513304267102842	0.0538509373037299	0.0504733576574832	0.0539496529792031	0.0547082407563678
0.0517501362171131	0.0543264048645686	0.0539177558963948	0.0545537984328289	0.0529810846203357	0.0523564631900574	0.0546029709697516	0.0527223599586232	0.0506823465346568	0.0516860117412711	0.0558000719194956	0.0513100193878347	0.0517177206722214	0.0520568478982955	0.0548088845530661	0.0533038091009613	0.0505156647266806	0.0508951671105881	0.0523074735053754	0.049846576313058	0.0546369627932308	0.0521550288170042	0.0538992902771601	0.0518310262190047	0.0518963937120496	0.0512833815772426	0.0546777827537498	0.0548806115632709	0.0521248797748995	0.0545908905327891	0.0506055975514064	0.050335882686388	0.0520729159710361	0.0531429129846885	0.0525981994389885	0.053647384024848	0.0537071952218682	0.0524165700923369	0.0538480762052371	0.0538695445095397	0.0497052899955365	0.0509786035047034	0.0508320053055819	0.0541194158044006	0.052748329727004	0.0531983573552124	0.0523573335682926	0.0499247392829021	0.0542707545266539	0.0552447420554495
0.0523074053301949	0.0536885141351491	0.0544031170336485	0.0536274058060468	0.0559104712062355	0.0543205358149707	0.0540804396004893	0.052604244437675	0.0532335133873279	0.0514718965558318	0.0526544909476515	0.0534797454808612	0.05404621354081	0.0533078896072733	0.0517422189712768	0.0521390502133177	0.0513270570087988	0.0542289681899556	0.0557152687937662	0.0544259728588561	0.0534276238933207	0.0541570453953359	0.0511268858375857	0.0519720779313469	0.0551244141988237	0.0519538290717883	0.0538577636900535	0.0533777906694255	0.0524669150837533	0.0552892263537314	0.051771382187382	0.0533986354819188	0.0552423320365571	0.0520688125122718	0.0524987985327109	0.0537747409995041	0.0553025602939171	0.0532809570671217	0.0539677609023597	0.0534505384196806	0.0539549894198879	0.051886134995263	0.050562090495844	0.0543990391662478	0.0524593717820872	0.0527989467678865	0.055135061014257	0.0533355498551766	0.0540172421567975	0.0521078871152858
0.0515925797776708	0.0520195698768478	0.052733274932444	0.0533555375575664	0.0551946692780958	0.052102240786697	0.054692737998618	0.0521248099620612	0.0552613132328542	0.0539921241386223	0.0535237109425296	0.0530572201359534	0.0546169721654542	0.054893436700403	0.0551617127901982	0.0565953820792371	0.0533271604974627	0.0542856954923946	0.0535197557745523	0.0537976802423359	0.0536259302956746	0.054958088838607	0.0547754065940943	0.0550628606396581	0.0542377531930715	0.0560681107547305	0.0521491261563612	0.0545239394704801	0.0547746288222835	0.0523606593284652	0.0525814838738677	0.0544307520892019	0.0534503228223283	0.0542578750738072	0.0559446164110051	0.0523723823945989	0.056594100297949	0.0535692528087032	0.0549386506582272	0.0519112927287094	0.0541883879285963	0.0516259786282909	0.0536893506376766	0.0516757989140854	0.0521466451282352	0.0536566543445903	0.0543654009811882	0.0525294096193831	0.0557875624128601	0.0559994275935881
0.0542177581885702	0.0565111334236313	0.0545761774515613	0.0547294679073838	0.0533263078553819	0.0515762661143245	0.0545910490485403	0.0547573480346875	0.0544220173159923	0.0515913417555161	0.0561257707249795	0.0543240350297299	0.0531802106791497	0.0554164563875623	0.0554796898009623	0.0549619503589723	0.0531516850512982	0.0568325865834059	0.0526204576576002	0.0530933787532489	0.0536644408421016	0.0535597573005385	0.0534064826621402	0.056053483326187	0.0538843900148625	0.0557757627066338	0.0522359953308022	0.0575166774890896	0.0546658581920307	0.0562333401029285	0.0535604164569364	0.0524737502340385	0.0535201907159379	0.0534832798327349	0.0535645110979691	0.0527088139841665	0.0545169935536066	0.0542792162305088	0.0549025349632473	0.0537184689881468	0.055802529396958	0.0544101542539155	0.0548910819899384	0.054966221000704	0.0543859245743392	0.0535537757251189	0.0560411809966866	0.0550631862311018	0.0524483885983208	0.0529008715508911
0.0542897014150966	0.0533434923523871	0.0542343179653536	0.0557427004585595	0.0546121709693703	0.0565275612587402	0.0542383146761683	0.056459329560253	0.0537348697824351	0.0546052173668237	0.0546215670514358	0.0555125646156863	0.0557737097722432	0.0552725484043872	0.0547207640323685	0.0524422382793587	0.0546354998335926	0.0534333142205766	0.0546405464513792	0.0553555527860115	0.0525278463002644	0.0534443998569819	0.0560022791610297	0.0556456198524075	0.0552195763854807	0.0571910460596193	0.0571816743196755	0.0556210167076819	0.0548182368463196	0.0536367701058532	0.0543023051496807	0.0558157297849514	0.053945064388782	0.0553693232495486	0.0557057364160064	0.0577605392650544	0.0539124444225573	0.056144010716979	0.0556744663606241	0.056944221171228	0.0535549028245354	0.0562260170972655	0.0530604331697734	0.0534598046812313	0.0545231789306555	0.0566005558598211	0.0555216923252	0.0548547887379245	0.0538074040140418	0.0549276762838468
0.0537416318724298	0.057628068266489	0.0556228539565668	0.0571896598058496	0.0560726593795741	0.0550898767764636	0.0574264712185786	0.0537063516009685	0.0541019267214582	0.0560056097750153	0.0578530700319078	0.0562539999508514	0.0576185925830316	0.0540969185836807	0.0569340077531153	0.0567389125438261	0.055356176663253	0.0568354132517875	0.0564848971143565	0.0567442335052187	0.0555779752055124	0.0522515670872637	0.053913906715889	0.0561725098337967	0.0556302759096765	0.0566623687858399	0.0535336596007168	0.0557478635892316	0.0554047672311755	0.0576423705062841	0.0547659002958679	0.0559178714278361	0.0554788241689769	0.0526667129832858	0.0535206573129534	0.0553110241041667	0.0544387027354108	0.0535825025645408	0.0575242356392735	0.0559213260406099	0.0534634116765402	0.0548264226392034	0.0565020152402051	0.0552296686833026	0.0547182773082589	0.0552642465901393	0.0556693641144027	0.0544233566862567	0.0567443464295832	0.0554190226245964
0.0554287019220743	0.0559524455533556	0.0555727775743689	0.0554290035243658	0.0568324036779419	0.054579016719583	0.0539135282396206	0.056182706274217	0.0552952816857334	0.0572112792387112	0.0547959574097639	0.0545722212745276	0.0578604969079337	0.0574400903786578	0.054520159044325	0.0534576479307775	0.0566788780376996	0.0573748045328533	0.0541772123421237	0.0557753552947811	0.0563870838517146	0.0545085303673474	0.055793715297304	0.0546001147260502	0.056439703087811	0.0569519188170983	0.0534505852395122	0.0572032840750732	0.0552563612859187	0.0547693138218401	0.0550243166776193	0.0544712762702724	0.0566589552731935	0.0535245571737795	0.0585767977301891	0.0567608734168484	0.0548974983759909	0.0569390470934012	0.0559665452890296	0.0547632800671623	0.0549148389394148	0.0574656355198982	0.0566104345827785	0.0535570420911002	0.055380536094471	0.0558290031376616	0.0587953580297171	0.0552099117900443	0.0573681785819903	0.0580798648182757
0.0542331715672991	0.056619509229138	0.0586841433178062	0.0578369149056756	0.0586583564790282	0.0543701197701172	0.0566741414823461	0.0561385106508808	0.0592124068474119	0.0534902298024268	0.0588935463881664	0.0581500727467396	0.0565962960477125	0.0569339360686714	0.055325960846591	0.0551372953367084	0.0577756956915509	0.0557771167907865	0.0592951288955737	0.0572056168996223	0.0563704557850074	0.0568917274071772	0.0554831294754291	0.0583884046868155	0.0566393891150289	0.0554371354731823	0.0578814141901967	0.0575130394482113	0.0552200386899366	0.0573408771188585	0.0559613749290553	0.0547867602767657	0.0560066190032803	0.0569990323651299	0.0569747500703203	0.0554398562324142	0.0573046926449853	0.056204613159626	0.0566416211847124	0.0556553976558116	0.0551943782884591	0.0562437805357701	0.0595027995934484	0.056014259756904	0.0573813664141021	0.0557635515301638	0.0561315717860743	0.0577913301551957	0.0559104412587251	0.0576663662338775
0.0559139584243155	0.0560184395126778	0.0576569294585173	0.0576584905278262	0.0574761755216483	0.0583287157798364	0.0546174897503225	0.0595431126878486	0.0580233525534622	0.0602731735029616	0.0585301031686349	0.0553806864611046	0.0602266477026842	0.0584715863797638	0.0578250160783993	0.0561425171138173	0.0576489644150858	0.0594805047699188	0.0545541094396251	0.0592553763084375	0.0593462178483246	0.0542318725041942	0.0564871453906675	0.0581644372198121	0.0555957512150122	0.0587601744019096	0.0583962538274535	0.0569901143510347	0.0563430252952953	0.0576557043639257	0.0570927620061182	0.0570707594406473	0.057185981650074	0.0575758980824318	0.0567214722558798	0.054967723970739	0.0571709322874489	0.0586255963551288	0.0555905846432824	0.0571008282938389	0.0559698410663409	0.0551839578641048	0.056557297845202	0.0555355829414977	0.0559442281258022	0.0591064473686806	0.0563206449792137	0.0557971696774418	0.0572541178420805	0.0581430066620217
0.0554673521848381	0.0575915013020003	0.0566500992957075	0.0585002729691207	0.0593729360602819	0.0594146691779139	0.0593786743504127	0.0581330258690973	0.0553219551486026	0.0574743283230757	0.0555330013749974	0.0567228072235	0.0584526518950935	0.0567988184896975	0.054901143805225	0.0563074932693154	0.0599907031760708	0.0588875959425593	0.057274341908239	0.0565496212204244	0.0557038840220806	0.0594412075978283	0.0557829051593286	0.0564276737650331	0.0585604694657845	0.0578584007484748	0.0556941484490212	0.0558507156282164	0.0557870069354125	0.0588927059135558	0.0572267922274889	0.0592895855491824	0.055722199754539	0.0567115717603152	0.0567353878745406	0.0584191206283609	0.0585345412866418	0.0603987281049646	0.0596091626281638	0.0599591670869102	0.0565781734083214	0.0556632221727455	0.057567893546861	0.0597155179777499	0.056198777836818	0.0576091718850069	0.0564017168306996	0.058908121034246	0.0614904591902896	0.0564812276910707
0.0604059419153982	0.059391067340118	0.0580524824240353	0.0617888549776289	0.05531190274782	0.057282918516094	0.0569677397037468	0.0575060334843198	0.0569270568007956	0.0586686197908079	0.0550716970452173	0.0575159469787215	0.056809662391686	0.0576936937726974	0.0568830624283499	0.0567951095224344	0.0602284794396362	0.0569625267423807	0.0577959427070181	0.058552410504105	0.0579321304117225	0.061003036761753	0.0605258674408543	0.0592482886010122	0.0579817988219138	0.0564869388273498	0.0598522496405181	0.0582953759411257	0.0565510883585951	0.058334925201604	0.0594915148174591	0.0604941779622208	0.0573924909863427	0.0605896288265592	0.0585359977894701	0.0588833420241634	0.0589101403431977	0.0612816867829002	0.0578615788101931	0.0595277666617458	0.0592426957000135	0.0594786959187226	0.0596388663280021	0.0576899681125165	0.0590583224506949	0.0588402431991867	0.056661681821083	0.059113093463859	0.0582509533073987	0.0562667955163173
