# Supplementary material for: The Neural and Computational Architecture of Feedback Dynamics in Mouse Cortex during Stimulus Report
Source: eNeuro. 2024 Sep 24;11(9):ENEURO.0191-24.2024. doi: 10.1523/ENEURO.0191-24.2024 (PMC11444237; doi:10.1523/ENEURO.0191-24.2024)
Supplement: Extended Data 1 — The file code.zip includes all code used to generate the figures and perform the analyses presented in this manuscript. The folder "./ephys analysis/" contains code and instructions concerning experimental data and Figure 1. The files "Figure2CDE.m", "Figure3AB.m" and "Figure3C.m" simulate the model in the nominal setup, and generate the corresponding figures. The file "Morphing.m" allows changing the connectivity strengths with respect to the nominal setup, and plotting the resulting trajectories. The folder "./Figure4/" contains instructions, code and data concerning Figure 4. Download Extended Data 1, ZIP file. [file eneuro-11-ENEURO.0191-24.2024-s003.zip › code/Figure4/globalfeedback/v1Int_a0.4.dat]

0.311494665577138	0.309620653783262	0.315150773612378	0.312474863950619	0.313494207963064	0.313936763249059	0.311633577401994	0.307000382739111	0.307023296434419	0.31435496410307	0.318613954550708	0.314221482297658	0.307318822943903	0.306461258401253	0.31543536036413	0.316026176519613	0.304872551936165	0.312862603951305	0.319054364069532	0.321805753146306	0.305351216036168	0.317620015646595	0.31933193249223	0.308760866171517	0.308340385685567	0.317330581837098	0.307994747476483	0.306938702297394	0.317604517512797	0.307748075053475	0.315563740172562	0.317674192672316	0.310698449460482	0.320716475896279	0.312365374379716	0.308010005222706	0.311638488328358	0.31914543640543	0.318219241065614	0.310469912784287	0.320818413610225	0.318170483297537	0.310272353002579	0.310522867312638	0.319410747793929	0.309588489227768	0.311152361112495	0.314538815804942	0.308004574788585	0.315965293380598
0.319997378910531	0.327155020614401	0.317382147525183	0.32637352488533	0.315261679642523	0.314478729860127	0.322376160006705	0.330040724204186	0.319915815255431	0.316963933590147	0.325110789076845	0.320248043760166	0.316562384000127	0.327569989781184	0.317908909980951	0.324902205714801	0.317854618428609	0.327658572885636	0.318332136469374	0.319819517433121	0.318319865362362	0.331344489795708	0.316863724240309	0.317576613328042	0.327317060370304	0.323420655159402	0.326168524506362	0.331982744774624	0.318644387037198	0.31465001478963	0.330775783891503	0.321293834388837	0.321989377922001	0.322077768420374	0.327615291072746	0.329409242778277	0.318080409512925	0.325724411247102	0.32531568527397	0.331821603410213	0.329471545201363	0.324963735139574	0.321641717039987	0.325350743281055	0.317811388846561	0.321542525212383	0.326263540118583	0.323851284746474	0.319414012834541	0.327914926567445
0.325884094982713	0.323586208691713	0.326157485428844	0.335560124272247	0.328618394870943	0.34292649978752	0.34009086774082	0.333885522794045	0.331703203356643	0.33989679020996	0.33219338776935	0.342057632387019	0.329789878333518	0.332843962329116	0.341555787331005	0.333480622301846	0.326202963888499	0.339925778568223	0.336725366917354	0.340309037185186	0.325746355863808	0.336287291251356	0.33093512842105	0.332964197455421	0.33437329562169	0.334946302982806	0.337108924171885	0.331542959291286	0.326690969938082	0.334418537837796	0.338113682182555	0.338752712125268	0.332103597164078	0.325788787327208	0.333023082744042	0.325157749791317	0.34263931046569	0.332151337455527	0.331279848751032	0.334923480045013	0.344798413392037	0.340090846308888	0.337060722649545	0.332015671862334	0.327110158662404	0.337338621723098	0.332385070880203	0.340203138477307	0.334778346564183	0.333142912133419
0.35459582546746	0.34442315527455	0.341523512385609	0.345409154287692	0.340614160372939	0.341398584401422	0.349432142207081	0.345029726558862	0.344473409567448	0.355298726873273	0.347392318424417	0.341412815365627	0.341240031494012	0.339101596565667	0.338905978658263	0.340930549372518	0.351356258320506	0.341622769486051	0.344725641459563	0.341240834866315	0.34067953947231	0.356971644459205	0.345625502872751	0.356521322107558	0.347908936463385	0.350009588274532	0.352714233328948	0.340784337716878	0.353855446069769	0.348156856844755	0.340108399332103	0.352727052868371	0.342689249819343	0.336821731872828	0.343019476332913	0.346534909174542	0.340297632977675	0.339907368838891	0.342601201107325	0.33938935251884	0.338161116198267	0.341164679431935	0.343430425962623	0.334382619630012	0.35895955214959	0.352236703055089	0.34785576286588	0.349950313767668	0.340449216647417	0.34531941508662
0.353369397099062	0.364556670087973	0.361253028209633	0.369300171241011	0.371595088953637	0.364209094773307	0.364631790084226	0.362685127820115	0.364445900440046	0.369306413257008	0.359394412403734	0.354358461560965	0.355274605354799	0.35632888734905	0.36850622484223	0.358514864148347	0.355431695552958	0.369139173150699	0.372294401261624	0.355459863960317	0.367544068329774	0.348458533059383	0.351386435086298	0.359315587153665	0.367866613959045	0.355146637197909	0.354724336977265	0.368382189935509	0.360588769417573	0.365423290854727	0.352611914831718	0.355372249684952	0.360450273871342	0.361660095277488	0.368245468548705	0.356540167349158	0.354379801165691	0.363730301055153	0.352047493881425	0.369069651039631	0.359808530041017	0.354904347786679	0.366941336451446	0.354639507160648	0.365610876735639	0.350618226787294	0.352999772962407	0.351352329364591	0.355501007839507	0.347783223071239
0.368210826372169	0.367678016157499	0.384019524616043	0.365782089322325	0.387438898309599	0.370817609766803	0.376433251786759	0.375887790454835	0.367262043943973	0.376654610607922	0.386206362964996	0.387275020416355	0.380627143767439	0.387445834998435	0.384251090302306	0.376807881269251	0.386896176925997	0.364553649712599	0.376614810156708	0.372493341000252	0.364055922605103	0.365421703843427	0.376382237680922	0.368712600704444	0.379674919994206	0.384894106610172	0.380361537030644	0.37853413764391	0.363289780996223	0.369688065120743	0.36897340397254	0.370392342608618	0.373015257839655	0.370025699051228	0.375254667315148	0.374574143144488	0.388514618354131	0.385616646330178	0.368412358305208	0.37168000315044	0.385954226040259	0.384488244930874	0.366865957045786	0.36875457498294	0.379469437289785	0.369371236784531	0.370253357624946	0.379911455271721	0.374696695543863	0.37822852499535
0.392407000458875	0.401462432302501	0.395246135998544	0.403394344075424	0.388858320341277	0.399823941164625	0.389198928217169	0.39201451975135	0.389803316786024	0.389531628849225	0.383772367198976	0.380744811891547	0.39283841891189	0.39084586065962	0.403861112826932	0.40416431062033	0.403764168130829	0.395608745817212	0.397661752099927	0.399820173429036	0.403410130935474	0.385768541266059	0.399735934238343	0.406330891673433	0.401528623643885	0.387700656412677	0.386996955235631	0.382996134895809	0.395606467397393	0.40174300409806	0.405566678770208	0.406447428982687	0.384257593023219	0.385026569067063	0.396590205908548	0.380717183273775	0.409802144813741	0.399286711284426	0.38084879420189	0.387026043123394	0.397876998609899	0.39171623227124	0.404984207751264	0.400187922500616	0.39132265082233	0.388452833384304	0.394252897568223	0.403287989150351	0.407568837950406	0.405898368656823
0.431075549262771	0.425022626526023	0.409773081583379	0.417122800646037	0.429463790248152	0.397612447217763	0.424267093116193	0.419401309226772	0.408466070984681	0.416899769327189	0.421161368488518	0.418275302692848	0.406953108614497	0.419885588202115	0.414784370740477	0.424786154002736	0.412275400916043	0.410284442032645	0.396727453373111	0.419856713500685	0.412484743557744	0.416984567890589	0.42391850299578	0.411646136024121	0.422418159563409	0.422052979637841	0.41761208622751	0.406801826641696	0.41754163707275	0.418604801880136	0.416361304208383	0.424533414332652	0.403237640742372	0.415367134710766	0.415996844085414	0.424031495525542	0.42135524084882	0.416263537488452	0.427325259588957	0.408984491444317	0.419178475965423	0.423301550867955	0.414791775520791	0.425669405625553	0.405421341001457	0.41229164536652	0.415332132704093	0.411190661657672	0.42656318374114	0.406367131597758
0.443276630108017	0.428983566885247	0.438829163598798	0.422494084060109	0.44346198150857	0.436825686455358	0.452575968572271	0.452779851539309	0.442603551274945	0.432549263870541	0.426037654581245	0.430903213134478	0.429998797703969	0.434083309669109	0.436818786867362	0.431265426017261	0.446744884617484	0.427250891223252	0.452585144245812	0.419976027617357	0.443972376573331	0.447443067032001	0.439020635977238	0.429274370269485	0.427995773576684	0.440828129722599	0.430767397370537	0.434242661960359	0.422623837600315	0.452216429867057	0.439130942985932	0.448184343418316	0.450796110875066	0.431299612372043	0.428678142642917	0.453931218683958	0.4480443838085	0.436056580412113	0.438362661340777	0.42203832851979	0.442833250948078	0.455369063510113	0.43107882219464	0.427389193789732	0.45011518184026	0.434750556894588	0.451418381207572	0.433372023174661	0.418897962809145	0.437386989090353
0.451243372099344	0.47722085551443	0.450331662419333	0.47527523987072	0.469856417247925	0.446660712712452	0.441601618752198	0.460224774348413	0.447518959655462	0.467573105084254	0.463266411589602	0.449468895064345	0.480983821878863	0.464289533508369	0.448435604621546	0.4478074257961	0.482614944208312	0.466406141569844	0.485284013846561	0.462100656411387	0.476500262462449	0.47205444970241	0.46859099384707	0.443081094604711	0.465621044685101	0.475540867794234	0.464165895935418	0.447570251635166	0.453604532974764	0.471563038632591	0.478553434794402	0.452547476113713	0.446560159031989	0.474222642231645	0.469841394209134	0.468284462477778	0.467544667349093	0.453728363157679	0.478183432671758	0.473192339014195	0.471408147457094	0.47570131337273	0.45347978882885	0.462587129241762	0.456150259561755	0.466679122489826	0.465807951929074	0.470042757381618	0.447888286626541	0.456106547048871
0.472957615240144	0.500736354390688	0.471866471474519	0.506953982248551	0.477298823554684	0.503036761653516	0.486846746375431	0.511485420082934	0.480215335051366	0.492404367356859	0.47114896777609	0.500061522168401	0.489177291781706	0.513278141697415	0.497853115896356	0.49897358810489	0.497041876826321	0.472687178465206	0.505501974554304	0.478982279555898	0.491894124504668	0.479364108702912	0.489709542962459	0.472413319619599	0.499019288005182	0.492913517322171	0.489311701492211	0.469619179980544	0.474695741345987	0.485156330972852	0.481054037852405	0.499509489507565	0.495916472468593	0.486445859405005	0.49525464313671	0.480519262634281	0.491505137850673	0.487467832858277	0.480476855798456	0.499819762706566	0.49082193259	0.476608729965111	0.482025331531628	0.488778944280003	0.509242328915898	0.468497404506725	0.500632246708378	0.479091556524256	0.508316638591807	0.49106095477381
0.547119318977688	0.524966457369416	0.527774156147414	0.516536684079811	0.545195523666519	0.513036883391287	0.508338502583621	0.514605357149242	0.499819004903689	0.501741208830194	0.514494992262021	0.529762499131189	0.51376288521629	0.542179229449628	0.526303375884608	0.508197419910782	0.534989887554892	0.506913151871174	0.497625580961965	0.531707428410582	0.510803850264917	0.545164234119693	0.545732353930052	0.541591429038192	0.54308170986631	0.522043495015439	0.504340731737878	0.507857144205337	0.511235264281209	0.501238214712032	0.526534939324891	0.526142172350974	0.51117530695258	0.519453722724771	0.527523928263128	0.543704313715975	0.517857932838202	0.514466704492722	0.524520088603666	0.540543641546227	0.546007078139309	0.507998585321421	0.53248574202231	0.528644148479436	0.539132434236963	0.539701075170018	0.535046059551826	0.526923181462307	0.504087021138985	0.539073524486752
0.539056797956344	0.547991635742075	0.548936255489125	0.570367129161252	0.562264726945877	0.562286183097636	0.585931367716844	0.573230993723225	0.573673759335445	0.56105980912306	0.573784282701982	0.543000775442028	0.581926471772554	0.537834177056776	0.579843429460944	0.551198585718645	0.561938555084699	0.547207525020926	0.581849063936576	0.565445483833925	0.583353377893747	0.543478563304898	0.586732694347418	0.58958314973301	0.569078451655588	0.566264902598735	0.561793928822213	0.563565398779082	0.593182643560398	0.553399730301127	0.546481011274347	0.543731477112036	0.552182891568275	0.54718211067931	0.541128302085874	0.584872826174217	0.573720066766759	0.564106050339039	0.560641542212224	0.56823507565192	0.586128704245651	0.578238253842721	0.581168393041013	0.556343630241382	0.54138814314765	0.553182896195132	0.566954072157618	0.590147319233199	0.574145895782389	0.549511478810571
0.570251973807267	0.591377772134448	0.610320426971314	0.589865430216571	0.588445456253077	0.622102342410483	0.627653921351306	0.585786193254207	0.596346836829524	0.57601073588364	0.594739023215442	0.590011139246598	0.592848808443663	0.631212703548189	0.640875094262595	0.630310484298688	0.578645962202682	0.603737231056539	0.583940374623721	0.577098350618925	0.5814153562834	0.623107636271291	0.601342090496125	0.615626667423963	0.58225819551007	0.586202787641641	0.636355548729569	0.589094241063916	0.575398429337605	0.57320674316016	0.588767349144334	0.612262055564311	0.593513371120497	0.634080773952333	0.57908030624045	0.582074126529036	0.607608143711689	0.635305155242128	0.593332349297449	0.585438064279034	0.637168442980594	0.598519562192196	0.594332351818085	0.583251436630498	0.610250696181746	0.598876016737141	0.615394394044448	0.581623761588417	0.639486499793216	0.595570348547372
0.659971588198335	0.643909392513066	0.647522001133543	0.628717928550113	0.673346184910941	0.6257137564553	0.635520019231656	0.635709132086855	0.633175519856108	0.643417235255118	0.616335857623744	0.664421357895738	0.644852058448493	0.668702387911767	0.667992467601961	0.688815035181333	0.663096235364142	0.633440209295143	0.62657723037683	0.668725032688522	0.633518203256879	0.625813437624437	0.655793717138948	0.660834215976056	0.65705219213293	0.649300516555696	0.628436005593381	0.665185352490705	0.662715691673538	0.648713250331429	0.662477553642496	0.664917535016698	0.677443905883839	0.635376594207932	0.642664316857399	0.633211633777498	0.635432115707186	0.661816479243217	0.63151678606513	0.66910289537766	0.630575540160298	0.669512542590897	0.63707498707891	0.644420529668397	0.641056791587086	0.690217943115566	0.653884142210458	0.675283349347289	0.625020024456417	0.64673484276992
0.677872123499917	0.727278239496155	0.685448154797816	0.731473837792714	0.679888160537628	0.74758771520066	0.704481319393687	0.682655106941323	0.67556675697485	0.683001190444578	0.712824053060084	0.69222101817653	0.698410930076531	0.703677461436954	0.721110274879033	0.728093440889726	0.706594658487944	0.735529419047587	0.699359660320391	0.689754259908903	0.733462730702636	0.71687511197322	0.676043676603588	0.675841174165106	0.705806464033149	0.672825567384811	0.717875928363019	0.711572496000203	0.72216311637388	0.681869672265172	0.680722622242476	0.696111836496344	0.724471850364032	0.683140846310425	0.699765394679209	0.708669982004019	0.692339819831117	0.734123347565347	0.712750491941376	0.718305334746567	0.737048632753479	0.690968827430476	0.710989612531594	0.693767302109777	0.694004275763981	0.676049719345741	0.693373464669869	0.726160170742711	0.673685954578883	0.72970364561032
0.737826398212424	0.801458305882928	0.779934233152767	0.728694104045233	0.771801185678911	0.73278360007311	0.785272424051602	0.75870814973754	0.740840150452979	0.78279186200943	0.784638679080387	0.80041203317952	0.769989481754957	0.747828959942519	0.763624935114583	0.763226648323546	0.751367309143407	0.751489333573207	0.770405086590672	0.739665362819329	0.763508769528579	0.737591821181908	0.796334330562082	0.811524744205877	0.793151339526932	0.803733068596788	0.756441512175547	0.737293076079377	0.741798011911626	0.771793245903323	0.758789937534143	0.785704536238555	0.768471712196025	0.743801396572531	0.777957509639065	0.750607195596796	0.776203894839745	0.781188839666467	0.74499206791139	0.739075098314641	0.791249408542825	0.775506244008439	0.791078925053039	0.752242841061167	0.766281530990961	0.779399723925105	0.752872320107045	0.778008392250831	0.738733071671642	0.793787074888439
0.845877327241621	0.868755064377373	0.790231531712488	0.841876740363024	0.794646371719968	0.800161818957068	0.790922871980559	0.796114177207441	0.83373261486404	0.814568436552028	0.810745796799078	0.846666880789711	0.856694121142195	0.865525022797638	0.801203517187601	0.847035099951416	0.838004809271353	0.813921888519959	0.848800308157725	0.799222071634065	0.863265181350219	0.801669776940675	0.844983218242849	0.849690832839966	0.856451777214901	0.810683843567931	0.811033416763118	0.883596508690511	0.829681424757566	0.797903076295782	0.870330505137017	0.887474803799777	0.817342634209763	0.805329509098995	0.835926415493766	0.836490044917587	0.850714828731904	0.831008164146096	0.79521526253541	0.851573318275165	0.810410983577525	0.811562339394237	0.876325796059752	0.805324198143516	0.78192134412464	0.808073453821268	0.83667991839524	0.860319576376748	0.818949451403373	0.841296214999742
0.927426294627491	0.892880930957174	0.895117480073016	0.921171161314694	0.949796666084845	0.875847553957078	0.913182980479883	0.916577140726568	0.884036804454117	0.865117904122814	0.891946024976047	0.91367517106855	0.889918483501897	0.921693361744809	0.895002515464418	0.968379990486285	0.864661899867208	0.960819860117796	0.969214195162708	0.922358996567483	0.937667031593366	0.907927434287759	0.876451350348925	0.854592695721222	0.870193569043494	0.910514520212497	0.91305502505676	0.854790003601901	0.962062073588287	0.943835156305561	0.902647967988543	0.972749409579772	0.911101511521888	0.962336412405946	0.953100070062794	0.941549014157673	0.887250612303423	0.93207308081649	0.901968762317762	0.889669937064304	0.949068407953181	0.951459647409559	0.899734214075079	0.905357731565541	0.870714225468688	0.900350574099217	0.878237220414994	0.897184515844702	0.878611910625365	0.935930778972353
0.950120593985453	0.982377561744337	0.970990496159784	1.02120687537584	1.0513185925174	0.958545122212398	0.945580880943524	1.07718489967183	1.0688161706448	1.01963367347428	0.983344238912054	1.01437887680764	0.967112637431736	0.986405895134457	0.977085290741629	1.03622673999678	1.07438798439642	1.04331690324923	0.973652830962315	1.02475470903624	0.999133080222339	1.02107516752905	0.999719945813699	1.06897940622815	0.971672993962276	1.02476365283314	0.961028894081516	0.966319840238557	1.06206791174924	0.983871027125779	1.02564088946536	1.05236814432818	0.9384380598615	0.959014577160549	1.04956414694396	0.95147997897442	0.991263868111888	1.0257794769416	0.958119305542533	0.961574012233836	1.02711250307969	0.993004113051152	0.979258211866064	1.01615654671869	0.96698178091112	1.01876989383572	0.948553250744877	1.03727154111568	0.988074938467127	1.005113331825
1.07935910931269	1.06011047215516	1.1027878986932	1.09450935301486	1.11282000603779	1.1635530523831	1.04666799827587	1.0814411340227	1.16347965119706	1.08341626906517	1.16652036528257	1.04096837488565	1.12288549840234	1.12599393943172	1.05341947350566	1.13848844418793	1.11346305422188	1.05314404541845	1.17041589928155	1.12079790797252	1.11623049103519	1.04790635799471	1.14115041582928	1.0601998494132	1.12187019063712	1.10840885214934	1.10236989631655	1.10250766503458	1.06083670192275	1.09810802607464	1.16648962751815	1.10350890289698	1.12487935626152	1.14344744609876	1.14891595402458	1.14145925273289	1.1704874097336	1.11870875475444	1.14239333286141	1.10030582024523	1.16276837485771	1.08655176540146	1.05620719993608	1.0905757245174	1.11634577716138	1.08898356602605	1.08488364243142	1.15807475014119	1.15354890345836	1.12954564937118
1.21164112169076	1.22944430377997	1.21367575011204	1.24139303204152	1.18095924669645	1.25527634569835	1.24025252337486	1.14657176507331	1.16985486679441	1.29902826274336	1.15649778627144	1.25891147723632	1.18130139936873	1.26593498465897	1.16357081515339	1.2222630325466	1.24493365324534	1.2173471973178	1.25637452013102	1.23683212567333	1.16287485116757	1.22312609884441	1.17413689942004	1.19668262985422	1.13173619373663	1.26662902529638	1.28569264285489	1.15175534035016	1.300565680793	1.16393840632514	1.27085368946376	1.15888094670077	1.14496283219475	1.2125310971133	1.19687773186	1.24070951486964	1.2847892208251	1.22320132046301	1.13514015796187	1.23482059614993	1.21178980061651	1.25258957779455	1.16532080623466	1.19083775551774	1.17170564755068	1.16657847676059	1.2533560906282	1.17461121035368	1.18918789605427	1.17044588507134
1.37697022011377	1.39536166351264	1.2782794651906	1.24446212590025	1.3378524580847	1.25420477522604	1.41525967208532	1.35141390781118	1.3284622577805	1.25394613417103	1.2948761841553	1.2928246273196	1.29536044043499	1.41144383968519	1.37897069577586	1.34144396957993	1.40712907323433	1.4033551974659	1.4181653387037	1.27561174842993	1.34609079852475	1.42497975932299	1.28453283663703	1.43145111279561	1.34029217687282	1.33792912733666	1.34381930920931	1.29314884255284	1.42183499195372	1.27015841862799	1.36980463975684	1.31960640456197	1.39665526378228	1.43288053796144	1.32395660012804	1.29525736302194	1.34332352795444	1.40562369783547	1.44114745580564	1.27451252599697	1.32895418411641	1.36725287063741	1.40207660611954	1.32025547576373	1.36010041555623	1.31183508796562	1.3061583665469	1.27197015570512	1.2572613431009	1.28592543658305
1.42471936651852	1.52573936170957	1.50766742313906	1.4067765948378	1.41477759541076	1.44167473291951	1.44151253840945	1.42079576337546	1.48353868519268	1.4887014754057	1.56821803189634	1.49703379683125	1.4862064947569	1.51387071532299	1.57156987898036	1.46164153223158	1.48874368132093	1.58912003116399	1.41191225376568	1.56925634046866	1.47813344717676	1.56420396024325	1.54943536366278	1.50343979450868	1.40096158568625	1.48655073784136	1.42054544293425	1.40599447860894	1.44670809457593	1.50071812523754	1.52065895342508	1.40559730348436	1.49737766747515	1.40819852096351	1.5408639300658	1.59526874364274	1.41627880954173	1.43068739754405	1.55440115826279	1.54512725041221	1.57648795804117	1.44522265573497	1.49884744637788	1.45594839936002	1.42251186923597	1.46840152441715	1.52602175012335	1.53816095726265	1.48618652852751	1.41771085992614
1.70579135993047	1.68745475250525	1.76624850339265	1.69957313374503	1.66774328323579	1.77491935659718	1.7380127191355	1.66614200931086	1.64120041883638	1.56718159309093	1.57937376659857	1.76726495182936	1.59787856018418	1.67549005786396	1.58449241030083	1.69813412539267	1.66925150852582	1.60565212411945	1.59253830590758	1.59903902970655	1.59077811902675	1.58112587924212	1.62155812887405	1.67303019537396	1.71505155772268	1.67222229510138	1.54453685937872	1.66360505795309	1.66436041937947	1.56140849751379	1.605882707261	1.70659888961304	1.74183953874764	1.63231513851117	1.58761148192924	1.75237408384625	1.71073243274402	1.65737249411892	1.63012072786699	1.56293649033861	1.68897905972786	1.62752548180028	1.65256392025528	1.55199074961051	1.57784443755015	1.57498096331963	1.67924979158754	1.71059992313142	1.58934290323151	1.65135236717052
1.75815736923043	1.79257182242441	1.81837937973132	1.82794980319653	1.71078083717374	1.80782190852962	1.75050014741419	1.8707837833832	1.8648524263872	1.92922811351954	1.75786149468138	1.79366153766642	1.86735210352351	1.77389654006788	1.84373100487144	1.76471741693712	1.8113289387076	1.91230398950447	1.84654407545519	1.78986309954889	1.97929723122331	1.87699745159881	1.91444414673721	1.95985084291708	1.82010992018359	1.86010270971651	1.87160096787784	1.78427983426328	1.88943710719151	1.84758551841622	1.73130525177962	1.75333947653617	1.92524136454086	1.81060955442357	1.92485645942547	1.80896117420703	1.83271822302884	1.79806430408141	1.92375924559522	1.74452614352315	1.81648803577117	1.77420038154727	1.7523844618172	1.86446165734457	1.85364332434841	1.79528820559925	1.80832984962681	1.88503273975447	1.82658699863463	1.8375688078444
1.97311610887726	2.10579650553259	2.01039953607132	2.17679913954215	2.0637814501918	2.10473607708737	2.09618493753283	2.15565919372426	2.02018541437661	2.03083618217888	2.07078114214533	2.04378136591249	2.03254738579205	2.12333106150191	2.0110585871749	2.00156239105451	2.05291607551685	2.01092002057831	2.10455279092455	1.95985704562122	2.04346612235895	1.95096670846504	2.08268662495121	1.93693638935264	2.13649504464328	1.96871362639057	1.93590228584511	1.94051717145094	2.1605896909866	2.17028528263259	2.13721281447452	2.11410646610187	2.14319671830638	1.96440620461234	1.9876669740904	2.12010123087861	2.13130136343678	1.96532465536026	2.02410975675883	2.03908444895595	1.98413734700424	2.03197377378612	1.9332746092551	2.0523507139048	2.04153393607268	2.15089423416118	2.0149815486487	2.17906908001165	2.14667293043921	2.07279009170918
2.23833736685558	2.44743383222164	2.36794673842062	2.4035374718914	2.2806399287619	2.38969039085027	2.30906343406679	2.32200288301487	2.33663882183918	2.2793854427612	2.39211161887623	2.14065032987992	2.2492971589281	2.17433455338924	2.39141670006095	2.39968127399113	2.29567314215392	2.2309841616725	2.15223138139498	2.4343452226878	2.31448458809167	2.3953853948933	2.29823658817348	2.2316792525296	2.3367142673506	2.31713485470529	2.32809715893429	2.24265470369434	2.39958314662998	2.38982427550892	2.44407050030881	2.38248299265189	2.42365925814473	2.3865632232662	2.41209048666229	2.45756932367144	2.21507076283998	2.43496083579613	2.14894679185418	2.19058721348709	2.32972136963827	2.19539503088779	2.29627170514737	2.14141188267482	2.22549351729825	2.38571606708057	2.36034230620394	2.27876860753264	2.36894544368989	2.38798867076226
2.64096706135045	2.68359211646199	2.55218294513617	2.36771457099735	2.60418137672353	2.41234020705764	2.65427043062072	2.54241711817	2.46026881735764	2.5883263111713	2.40784464915705	2.48465865621272	2.54618851771001	2.41436447978523	2.59147951574015	2.45431488341387	2.51324753356612	2.67107104551158	2.52223950832924	2.49367448354594	2.63616544696385	2.45649410417852	2.68620544645502	2.64038767878706	2.55590590351977	2.65569424264568	2.68316090650151	2.56611904329497	2.62905776204196	2.66010304269756	2.55593294961731	2.47413625913065	2.47022571652906	2.5418720911996	2.61135725295558	2.65845798520274	2.40315638200134	2.6967736733694	2.54308664523562	2.61609573693521	2.50749665544008	2.60837978132728	2.38306145026125	2.38874473637576	2.64784626424315	2.41729828093217	2.43301627269857	2.6279995577259	2.65761029095952	2.42600893366121
2.96918915172755	2.71611498675171	2.76897874865988	2.96028421889105	2.78041509305408	2.96641955486602	2.91289404067576	2.94491251816953	2.72161567730297	2.73290887890665	2.74188585602477	2.82915461229914	2.64873495910704	2.678887413484	2.89140224807723	2.71078449084314	2.66001523257072	2.98992140648427	2.78944547831854	2.94691667085035	2.9841065449882	2.83297125371159	2.72544260103607	2.94888785502686	3.03007419703275	2.88866906871922	2.65251927629411	2.88825497272781	2.83369678748832	2.91668512442503	2.97310408680407	2.74129551567971	2.85989065543109	2.73354945704331	2.85661529845006	2.72596808182037	2.96874661121167	2.86826005649815	2.87025640049707	2.73378932054663	2.96637821790604	2.91539589883243	2.99103317470295	2.75602521007733	2.74800508712497	2.84019213612199	2.81509523457394	2.94483642709692	2.79026995131249	2.76890761658483
3.112345305337	3.32874075196048	3.28235183861144	3.23976622015777	3.33304537421452	3.1138129918015	3.2943558555483	3.31707078800568	3.20671793868689	2.98609608813392	3.23368900055115	3.22629964531686	3.25482732361402	3.10663180700826	3.22607388778313	3.13872734700692	3.29665046266476	3.11581900325416	3.23733487906175	3.28574661215121	3.20166623037634	3.34670242915029	3.00336180847941	3.16608600282203	2.97550901741748	3.22005236063519	3.25195920701828	3.21515464058155	3.24586716832406	3.1387072958009	3.1613921555398	3.21761686135555	3.02832209496361	3.27330527273242	3.25893125358495	3.26632814503592	3.17096222713677	3.31075098038621	3.2236317708473	3.13125267535748	3.15395534651559	3.18863369946361	3.04802999349024	3.07771194630169	3.11179542460272	3.22816430334891	3.30093660530773	3.19452711444152	3.28435092271385	3.14186802835216
3.41544563687605	3.30172024709826	3.6706470587405	3.4690147061958	3.65135364666419	3.65487903031829	3.53565969622561	3.49274874043117	3.51826911937023	3.65795219862343	3.63900152840919	3.53341032147441	3.37728678942061	3.6124044398161	3.6464536562556	3.45331434476812	3.6435589239565	3.43037821856139	3.61289377916296	3.43786119288014	3.34306211276518	3.41806268505809	3.41892150967715	3.51329553639406	3.43139087029404	3.53096167739458	3.48618733184951	3.36897314166153	3.34365571103274	3.46128443135606	3.64312933469179	3.30553570551322	3.62969153112364	3.4980439576054	3.4500594054187	3.53625826327185	3.49331852583599	3.58356629380495	3.60100558468107	3.35433065733856	3.36804030064315	3.62133676675865	3.36784882322549	3.38837799132446	3.34079007716641	3.37119257644978	3.56235538971832	3.31470155005171	3.58690832947454	3.60199588951802
3.79797865723137	3.75533995847795	3.73578951844793	3.95060123071266	3.88228150286493	3.8165207204774	3.95919781978018	3.91652805619665	3.97871141860154	3.76973268721486	3.83506553497233	3.83486927699551	3.92367935903099	3.87029356910845	3.71668276456927	3.76612273890833	3.89888354766951	3.98243126233586	3.89337007671571	3.88421119547727	3.90311478424771	3.97674723741275	3.85473683327705	3.87397071469998	3.89952522561348	3.81154154161999	3.67708198991431	3.70520818523775	3.79433877350304	3.73771797431976	3.77926620702578	3.79407723366042	3.82768887574115	3.89719994901746	3.81273718996072	3.74773296298001	3.80249203400832	3.74616881530326	3.80423567477663	3.73840267136567	3.85691232487111	3.93842144939408	3.95511069186653	3.85419808330226	3.72028590866334	3.98159485619274	3.69525473736022	3.98244087025912	3.67506904161078	3.81896342242209
4.28715898552195	4.15761033013533	4.24039809503696	4.28771048069773	4.24842064888473	4.24432439615974	4.26105477827142	4.2637243956423	4.2691529647401	4.24052488160727	4.15710000857257	4.29577015892677	4.2474181727027	4.29930168233793	4.31135551188085	4.25899985209323	4.27868917028792	4.20446574642151	4.1411021697528	4.1787699907894	4.18497646270571	4.17661178363374	4.20858940849352	4.19727653704903	4.26596878351203	4.25317931036651	4.17867353784855	4.25658156538711	4.27136397131896	4.20225580711581	4.30736044045261	4.15563600278419	4.28218806323675	4.22462354751625	4.29131334623832	4.10976218144855	4.26705293839149	4.13933954011076	4.12600914787066	4.22787573874812	4.28872873739763	4.18731372454264	4.23439820606759	4.21453839757419	4.26064220601216	4.09280844575184	4.28623433485829	4.22649738496863	4.24784736965896	4.28444858730527
4.59534777103518	4.6161032589501	4.57002543791066	4.63573332228146	4.54878812946646	4.59480949621963	4.6067494836283	4.52638074704709	4.56405051679527	4.52201843217229	4.48576182418736	4.54267694790109	4.56643494950396	4.59901582046924	4.55777300959267	4.59225368727728	4.61001620706849	4.54108301344122	4.51061092317077	4.59936052034436	4.50237936736645	4.59975837816488	4.59518778844658	4.58514805300701	4.54073640603672	4.60950715265633	4.63676976924251	4.53801325901635	4.5828639480895	4.58005992815481	4.60504799976591	4.58812253383968	4.57444711523125	4.5719440215935	4.57744026932721	4.55119870096946	4.56896719801814	4.60096669848373	4.58082431709749	4.51774843654453	4.59795701694863	4.60808560114645	4.56524105345193	4.57484986624928	4.58983999821172	4.53951524148397	4.59485740464846	4.58963550726214	4.59967361472186	4.57701936813384
4.89783019224789	4.92878954821635	4.8568974118121	4.90002529685974	4.92120017725901	4.91744455740269	4.9002456615509	4.90096725653797	4.91454481590289	4.90349469326094	4.84508899307037	4.78104984377121	4.89042031918051	4.93925847899178	4.92183653642422	4.93395887147376	4.94122284643189	4.90264315983794	4.92476337014416	4.89957231460493	4.90107999048818	4.93565661179192	4.92972130854	4.89950896045233	4.87231583770176	4.94021643849568	4.86592855233085	4.91152076489144	4.89424473028559	4.84802349683449	4.90826385201391	4.90250802854429	4.91469091740289	4.9306960565347	4.9040134844776	4.8949253881417	4.92877290560291	4.88937208153477	4.88722566227928	4.92531701568535	4.85709261769028	4.92853197874509	4.86752358608955	4.89748787664888	4.7921521150335	4.8996128887173	4.89368603650782	4.92725687545395	4.88886458741677	4.87067272324945
5.15027556171256	5.2408764934781	5.22996337515393	5.13890892256251	5.14822265915955	5.23637574498533	5.25131347755537	5.13405657430934	5.20014512231617	5.24931517653231	5.02834398196524	5.05836255796937	5.0358139008464	5.22144947507312	5.12825351865386	5.21386675438531	5.24141103006297	5.0535595662677	5.15250530217658	5.1791152283403	5.10848017960477	5.12077676399299	5.20618934764948	5.24945790290349	5.23784211900385	5.11018381201235	5.23730837369383	5.12954341823061	5.23997622883872	5.08440903871383	5.18166892040616	5.13854034067072	5.24222508804362	5.25480738814155	5.26664485379757	5.05338144895251	5.2144725594906	5.18286144165956	5.25515265191803	5.2287022390589	5.22197262569867	5.1564585071257	5.25188705986916	5.07486270383142	5.09033925988201	5.02472881981971	5.21205971080984	5.22155087036194	5.22732348926087	5.2127153624912
5.46951678252465	5.30464499894651	5.27389979606235	5.55047808380205	5.31331538385777	5.46507155540611	5.40086639211191	5.4548536167232	5.41468396061315	5.54881581584372	5.51549248382792	5.38837117214146	5.54510757353987	5.52239089617744	5.55639597953274	5.58270112924385	5.42873851792979	5.24075219123377	5.34724378587028	5.38141000410285	5.43742356239441	5.46974846296444	5.45624235174663	5.50121781897172	5.33510865884759	5.54337937698713	5.34398475126709	5.2984844343153	5.27512989304759	5.42902012885499	5.32631997503687	5.20488809839653	5.41634971402125	5.4002079910989	5.35333924893308	5.30718384428042	5.33948379889929	5.55327570333415	5.50914971109488	5.44490459780861	5.58519219321381	5.39338917153966	5.40628149123078	5.59414772654603	5.44976391535444	5.46345585083667	5.46591978241856	5.47316574200204	5.57995324576002	5.21352005984582
5.58422400127574	5.81366980060537	5.90092947630143	5.69860203105904	5.67990459242117	5.57336616432851	5.48061387325518	5.84474872024795	5.64883972487563	5.699103024955	5.47275279774944	5.56908754508079	5.77461734288716	5.77789809457732	5.86720162297832	5.38437455139994	5.86154627750818	5.64729569495118	5.50803459691039	5.78831887657376	5.73076456346797	5.80716495290669	5.77135731191215	5.63985270414175	5.50689158020766	5.60935409794447	5.79493651730929	5.77022803511493	5.60762315304233	5.87231287524677	5.50474198647531	5.62459789503548	5.4624332003524	5.53414063064467	5.48389007575544	5.60626711874534	5.79246926792383	5.62162130608186	5.64400351408338	5.58224008490057	5.83548475000964	5.75997801818086	5.53305515762712	5.64630853095756	5.62746986812603	5.50876001915674	5.69496005800183	5.75396695908983	5.68718607479817	5.68459586204875
5.93406810450355	5.6530948755868	5.76366856588849	5.67832546547764	5.93443775172649	5.71340661063453	5.67415973287287	5.95774515438109	5.9975621586661	5.99010907748016	5.99853329022756	6.09999866112104	6.02019468764555	5.84108147523554	6.06831803819196	5.80594317734135	5.91006555401791	5.72722683820176	5.9927532738466	5.85039975231749	5.69629034098307	5.61722025098466	5.93244239474734	5.73078492095503	5.75769576557183	6.01437869231115	5.74012570095379	5.82562788229086	5.78677642405712	5.98908424141951	5.81606760294096	5.82584752066456	5.75516313811885	5.96142120635988	5.67345520081681	5.85922662635388	5.69066393117002	5.75135212874761	5.98603361226213	5.80839492337162	5.9552453047535	5.92615845821456	5.80348967892335	5.87961692347172	6.01905451465651	5.96930063181783	5.78522461956623	5.85705753305293	5.8272576115334	5.92464530505306
6.13000529104086	6.11159343563984	6.06018863627924	6.01463800701474	6.18867765608453	6.01581445882273	6.01006634979523	6.02609790077789	6.01043218893315	6.05669986854668	6.12258355704418	5.89376493634788	6.02343069819485	6.02800086528917	6.09633929728762	6.14537586944954	6.0984550915337	6.18840691933974	6.0617260848228	6.06002824995619	5.97560150710437	6.14601916487015	6.19250499090517	6.11451724000451	6.12774676646635	6.07435447214722	6.01018377478612	5.98054956317243	6.29547694836546	6.03181607589713	5.93214903021584	6.00337480358229	6.1207027236129	5.92988002202883	5.98541545768254	6.21070765183698	6.18098565277506	5.90229646015396	6.21087830211757	6.06094888656573	5.91787480848982	6.12556860717214	6.20645594929391	6.1858372231993	6.13876532764771	6.06357878044086	6.01268643804479	6.00445949808318	6.1038721578436	6.02363208171696
6.37492998334531	6.25754631323411	6.1459333459821	6.36286978063885	6.26220304273167	6.33089220539175	6.41715782148204	6.31832700780859	6.42942817473495	6.29688698894702	6.36317695117842	6.30343385821405	6.5057556257864	6.45022437426441	6.21634728109672	6.27648484089049	6.46449212253596	6.32423061962692	6.45148623765904	6.34958698549743	6.22242264259315	6.3336771874455	6.27964074633852	6.18439338636521	6.45480555532737	6.16749353295249	6.21135035139706	6.22782595113839	6.16533673083483	6.33411222335666	6.39022244976809	6.2961334101993	6.41419747089032	6.33845310391966	6.25884331391038	6.2225343764786	6.373149971317	6.25599647096984	6.3117639049131	6.28957985520549	6.28598015811696	6.39904017766772	6.37386604012395	6.18709196406049	6.43332216096501	6.34100455223121	6.31814593543557	6.26373684982928	6.20522303845367	6.20473150855968
6.65388543725241	6.55929074717808	6.66207634848133	6.57716700107343	6.69922428084574	6.58929298689686	6.59170142651737	6.47909592750366	6.70400883834025	6.6307469845968	6.58767777447621	6.5277440219483	6.55470446435527	6.61105664841703	6.44800876600444	6.56266407070378	6.62012971787549	6.63082502966773	6.65734747009997	6.50285925758861	6.57363273264743	6.58841838976775	6.548974386559	6.56298228163861	6.44211651165269	6.48095249932194	6.66327905961137	6.59529618401975	6.6905758741159	6.57428731329464	6.56908327979972	6.41064209988359	6.55332374930718	6.41750584928031	6.57811691136312	6.74770254610563	6.48001819787756	6.57351640321734	6.59209011572396	6.65313607128801	6.69305399757598	6.58087771001551	6.62481196549748	6.65652999181822	6.45887314277753	6.47517051204307	6.50108632243974	6.58291904129462	6.69276131807451	6.54052753397686
6.88847597352828	6.75416814107506	6.84703044337087	6.88334548524639	6.78212231192229	6.88468584228026	6.70001868894746	6.91762363008592	6.83865872219642	6.70867804572049	6.87330271553457	6.85092304493101	6.88380613665645	6.93214887210458	6.72146758644691	6.862968170536	6.74131846170579	6.84370466985643	6.81751503540477	6.66567908154764	6.75734687353789	6.81583809628217	6.86252768729337	6.85039071315017	6.80286895449751	6.90025734376769	6.74680073542861	6.86941029350499	6.7249076904086	6.83185663099847	6.62889675165449	6.90208953114596	6.80360761570769	6.83405144204438	6.7767795733146	6.79967586515611	6.84259596283214	6.73287337543427	6.88215294338061	6.70557913543244	6.84285972376638	6.93510368162707	6.92742916119499	6.84222615745039	6.83204548809874	6.66767987512105	6.79978112103623	6.88525817989812	6.76364840528547	6.85780885641769
7.14168104114774	6.87145451533076	6.91920303827281	7.11833284749982	7.01261629986042	7.11912975506903	7.05150121167968	7.11816600287798	7.0420578386309	7.14975771682759	7.10341118382788	7.08760522755234	7.15617995722254	7.05904640159694	7.12425335860522	7.05699019638641	6.91751535449601	7.10594450127441	7.10099643192846	6.97076492136248	7.13216616489594	7.01368864386603	7.1001563418531	7.14557782195149	7.17259003875857	7.17253478821116	7.0366817873199	6.95605002947044	7.079060908439	6.9464197665735	7.12583942566486	7.15874602604981	7.11956411457833	6.99784314719587	7.08083233009488	6.98690851183835	7.13595251044236	7.06560892977096	7.04684471886968	7.03679656266816	7.09006266278233	7.07066195246211	6.96879738508685	7.05486714303868	7.12842928155484	7.10954562541147	7.09859717206241	7.10959146116335	7.1382446928404	7.01806926852655
7.22287936778507	7.00129412686248	7.21969330218711	7.30009862651361	7.38794206645108	7.27065653034803	7.27968694158438	7.24697457134416	7.30329417251199	7.33145949021614	7.21831428064577	7.32140720507377	7.21230981858324	7.11266751383918	7.37134280190905	7.2494499659489	7.33907310800488	7.25204120843405	7.28940435894894	7.40421345356871	7.37515177930874	7.32385581529003	7.07322148678201	7.38394603952763	7.38020231190266	7.26482098487565	7.35884612661669	7.15318347316811	7.22666363790379	7.26485091115763	7.25520696149634	7.13695522971557	7.1795245473802	7.15354623733445	7.12968978079567	7.21215852920896	7.35537897029779	7.14668822891155	7.05256205594343	7.26660681442468	7.30317573634651	7.28916350736164	7.2920106693674	7.08048585591109	7.30636906448784	7.13121244034907	7.2495214995239	7.3478299966361	7.37904727177516	7.18179015065404
7.53155828418068	7.47651837374218	7.56061976384552	7.45840033029674	7.50064050984399	7.61156890686317	7.32482496834202	7.58434132477014	7.39727089805134	7.54298334781522	7.52520281642105	7.45884515460995	7.62024068287877	7.41909495320639	7.39980462644587	7.14459797362625	7.49682676628345	7.38919610241817	7.50730133282189	7.12989640736826	7.25587545070667	7.49126327264204	7.4475428391367	7.47947425105766	7.53804088585497	7.47271377722752	7.20783401117229	7.28353033453616	7.3449761639313	7.28250587132462	7.4255130464191	7.43845737791185	7.40376849870124	7.36818155545321	7.49629928177535	7.50933157448409	7.33429428030657	7.3694291678467	7.50638817861596	7.52898969598689	7.36126469947073	7.384656100936	7.56347739723527	7.50790668622881	7.6364766394412	7.08062535246003	7.48666946264339	7.34426901189802	7.49841907430136	7.3663734917404
7.69333774624674	7.47735778019939	7.46253206615147	7.62166391482692	7.7734557553315	7.68060662481741	7.73852426963295	7.60228648567845	7.39734756848913	7.63869587116909	7.47813110310153	7.48114453317703	7.53856054626753	7.41181405122612	7.35845239749772	7.18686929590684	7.76315592193392	7.48583711967004	7.63786132101692	7.31781413012501	7.27214507181797	7.62125896493755	7.47162703981915	7.25465039340335	7.53078530105363	7.41588739465271	7.22323341293496	7.74469370255709	7.41312057476728	7.45612535611561	7.8091960872464	7.74249852794212	7.68771785944425	7.5588258986396	7.5415803651119	7.62608559712072	7.46910026528404	7.58032167280518	7.57507779489579	7.47066401772639	7.64818575896739	7.4160376890606	7.59514597750355	7.68177176046543	7.56383578449391	7.39443314716237	7.7172685567485	7.5952881657479	7.59486669097064	7.80992776217413
7.81888727486094	7.62245315777142	7.45608487581821	7.74890504216944	7.62556621465204	7.91261905013346	7.3181908538238	7.51274531370059	7.39059057734623	7.66468032534254	7.7149919792725	7.28251277304821	7.55895565473994	7.58981473664911	7.65167923845992	7.94548446777246	7.59776013903086	7.92794460680202	7.45094889630633	7.41892196983767	7.79521427515818	7.79026010797504	7.75719563295268	7.90783457308814	7.59713727812413	7.86600260258364	7.61622337326033	7.27514697141097	7.7050321869371	7.76423604371062	7.94710506668622	7.58672779798005	7.36397201555264	7.33575433541911	7.9372537073013	7.69024653470269	7.7185370699389	7.92105115997397	7.35251412466656	7.46511921591098	7.74568220431585	7.78697728139514	7.77567892133602	7.71781022293071	7.60992016578239	7.79663975129003	7.85529165231065	7.37301237736659	7.64195263329773	7.90053324711484
7.69357610307245	7.59933981015446	7.76501016861956	7.67740150647138	7.95886996865901	7.79928267492695	7.67083222929386	7.3702976892104	7.89906280238811	7.95636172827934	7.90351302659376	7.90330243467313	7.68276438273968	7.50295877741466	7.96883316462046	7.89355621076288	7.47415125298801	7.73317166708128	7.66932532450696	7.63976644000691	8.0159633037892	7.82165176482439	7.55948354239401	7.54844582562458	7.52858156246393	7.79095712264542	8.04446134174397	7.69516822356701	7.50730483876368	7.22169320205564	7.63683022322672	7.24136265079636	7.21202086882354	7.77432252553272	7.87528011157942	7.42971184752492	7.55704261445049	7.86891383709346	7.38875888874662	7.64689740308709	7.8906563255093	7.43881245476037	7.70217650460216	7.78076040739803	7.5799507598447	7.80873585755005	7.47152880179634	7.65955319810273	7.84257800317699	7.68573886952829
8.04868941824922	7.32311147599071	7.5040959875154	7.59770268068243	7.45516561503985	7.39279884401873	7.53702104060213	8.00629630799803	7.90436856439	7.9487486325601	7.60155874989207	7.59028076018212	7.75339797565396	7.54990319091586	7.29292378865386	7.7175487461274	7.79799596530701	8.05553496056647	7.69405006726164	7.88679818057595	7.72036523972429	7.83479160293233	7.43316803506396	7.48081343076907	7.4515360193477	7.86875104374128	7.80606934141756	7.85607845431542	7.74004773124774	7.58374721809524	7.67690112292036	7.52073326212903	8.04332376048549	7.75497446370461	8.02092433170498	7.40296251636363	7.82583258867693	7.62217757328793	7.44046654682834	7.66513800056122	7.32929259080104	7.30442606682065	7.4978874764719	7.2541686398516	7.74932552371216	7.76585861763344	7.46005199566712	7.62348330552215	7.68705373468023	7.88679863622562
7.32822211993054	7.87642680128783	7.59938256545213	7.38367670732553	7.6959621496437	7.43581007782942	7.59912146503834	7.36857289812408	7.83546932487959	7.27924762088045	7.5048373292465	7.67132544436031	7.62260474253211	7.25382655571102	7.61717539179923	7.91061121736663	7.81318094267857	7.47106363689427	7.51914538664846	7.68948657070807	7.22668305183861	7.1897438350563	7.39103481728379	7.61686936325964	7.61013807806099	7.96082553097408	7.87643443359572	7.8851835086298	7.60899221988334	7.3014705313199	7.64379169140503	7.84492856564402	7.91961655081694	7.4389510205589	7.85572029651225	7.54956128241711	7.2644199030287	7.95380466613427	7.28137990243719	7.96808589528187	7.51580177290359	7.98294384770389	7.54187622185288	8.05411851999078	7.89738430576272	7.49256135732971	7.49812109091146	7.47778755920129	7.6048623389512	7.69440827809729
7.58086654591793	7.13581120960157	7.67313060828918	7.50250490185963	7.85223148395801	7.27679158779888	7.92786295425915	7.50861507535574	7.65567420610145	7.84502855266488	7.92509659950452	7.66265213057314	7.67857187698668	7.66418924499341	7.84267834046846	7.52320570007406	8.08002683548602	7.68903146537183	7.77687629628269	7.72079272389729	7.9200291844115	7.47680837193442	7.54629177576152	7.50276444247638	7.57451184128727	7.86629589125865	8.06729620265406	7.3203383752493	7.4867355699414	7.05845168264248	7.38884576159238	7.61906816741274	7.78432203033434	7.73081717342149	7.79452387269145	7.48418010861015	7.85559106002932	7.11389105444675	7.58631926295842	7.18161560470159	7.75428111669199	7.57581304901019	7.95263148007779	7.77005856923633	7.78121417378045	7.76824922838765	7.90339693284972	7.92802940399068	8.06355174319119	7.77465625567555
7.87298869853296	7.1343889901189	7.22454588618253	7.53058614947911	7.05096122776231	7.29240892433845	7.36237808801487	7.89160685380611	7.08876489297979	7.21052067307755	7.9288076335175	7.24372691179535	7.87073158231108	7.60425453721972	7.4376931517281	1.17630946961659	7.70672675558174	7.60253225119753	7.26454059399105	7.84681362906719	7.69660045432021	7.59970882646451	7.57998333459293	7.27620801042569	7.09755842825176	7.54606359117133	7.48238904541874	7.31262817718344	7.89612560129736	7.54893592348044	7.63504282060419	7.5807436793911	7.14710627724137	7.58694039633954	7.83369059784732	7.75241155154566	7.06245056847075	7.70986584884373	7.79405805862656	7.76472221159393	7.20052901323363	7.59437670069893	7.62204788243117	7.74847397885216	7.17144079666291	7.8085191766985	7.80830643066368	7.96907982819229	7.4552953072982	7.84763166590548
7.48559135591357	7.63017622378586	7.74813070576701	0.808930512705522	7.44422382036702	7.25158467801104	7.68392790161574	7.09190104008461	7.61229494446144	7.37349943954887	0.492753419179451	7.06143808373718	7.45664496137409	7.19660481423096	7.28029737645437	7.13320607031286	7.67926317444405	7.28901737063565	7.37305981429569	7.53277294822015	7.37718424362411	7.65353883050317	7.00048029724528	7.27078354202267	7.08251819587663	7.27861277850568	7.73714307602018	7.17252370309151	7.62160896735162	7.5075741316796	7.42787846723686	7.77116649836501	7.3288142116899	7.51520697644793	7.9205707152471	7.04776992908096	7.73199393722914	7.01676977153372	7.3106107347999	7.5307974135275	7.13320098658901	7.14590070076011	7.34729701463285	7.48703505099565	7.74568330153977	7.22479129304171	6.95797439547618	7.07893191193593	7.36842092336409	7.80270011107719
7.38495023886015	7.32085625646242	7.51975443661928	7.78217076340281	7.31332089701249	7.02079364934965	7.48365715142968	7.29867811282637	7.48425030651438	7.75602687100867	7.66310586926716	6.84811998390861	7.10958994078168	7.51517242093404	6.90346224303999	0.815079233517478	7.66065450380693	7.35847176171955	7.87872347986569	7.29848301403297	7.66608819569245	7.46498925366766	7.47436346362208	7.37717793085639	7.4182715590647	6.9392469605356	7.5219594924029	7.58802880823547	7.51793364504032	7.39269703427908	7.46763815643961	7.35911207780811	7.28514178610074	7.18897275211264	7.06675436345158	7.3972898900556	7.6802525277867	7.00589800243846	7.26569724979699	7.02308738376804	7.3003918147578	7.09039165574049	7.17088590940329	7.3796313669614	7.77292425003335	7.0770754189247	0.938891938218758	0.776832656656253	7.22162308575525	7.43170786721029
6.67886102061705	6.84939935049952	6.90418077623163	6.73710565223298	7.41010517197877	0.634943374487504	7.43092604001846	0.692081030508977	7.24512731701917	7.17068960990645	7.02334928826356	7.11955113851368	6.76055180259818	0.517185971078022	6.7988891018837	7.07146243921647	7.57545688055913	7.26956799888492	7.30571772990581	7.19170002782033	6.83588986886565	7.42884774382758	7.19324090770773	6.77189144663693	7.30537904407886	6.88831961450296	0.454604363754785	6.76740766780745	1.09103411933175	6.80927049752376	6.94226496880644	7.03868208885526	0.450454404375616	7.10986403757733	7.334663877877	7.40244847276552	6.98828373230768	7.05172893915585	7.41064546131955	7.68753105402046	6.99962300872977	6.80930462014308	7.47120198830742	6.95032533645035	6.76805081035451	7.79822256413675	6.88908490994606	7.77193299496581	7.32927090556251	7.13879231301864
7.31849331657641	6.78728686744136	7.01074228403911	7.17475269100041	7.06585015762212	0.45107033597258	6.79079876076203	6.79021155384171	0.437745812383474	6.62885792625642	6.79232540571567	7.03961811715944	6.69477093933084	6.6429377402021	6.6889566726253	0.385041748505625	0.708430533224423	6.74481935613858	6.91540136055375	7.52429145980498	6.85641374439165	6.78268930678769	0.693437176350403	6.77281557489227	6.51022492259054	7.4934229096537	6.46319131263614	6.73956380726518	6.92834747033909	0.394197521936209	6.6655875979539	6.84694256847869	0.55894074966653	7.11729001934554	7.54971853829848	7.08147243920685	7.47583834819462	7.14531746280416	7.22859884271742	7.01510365557622	7.1886599099556	7.42551964840056	6.81120205108069	6.59163490924125	0.630754086476337	7.55219846940229	0.434412355543038	0.692599974914236	6.63479028712005	6.71679783112677
7.08325563981059	6.72177968830171	0.527473140603807	6.51742635189989	0.514959220643662	0.506166829499173	6.72021321805689	6.84166157769818	7.33785362736169	0.771861996263474	6.47871479703056	7.32998925903386	6.56117253899043	0.710154670244323	0.649873342516543	0.840097221746308	0.442741010975757	0.398670949011594	7.24761594105765	0.775494478396971	0.777693380272905	1.04233073064743	7.08181375349226	6.86584107963974	6.58047060816537	0.784377734668185	6.47708718439133	6.72438495123815	0.677394985790523	0.421740495535345	6.66395518998267	6.32646964954391	6.49926495044256	6.99509312163563	6.94795722470383	6.76921629043499	6.51240024853324	6.67890168125902	0.615731658023074	6.83980228509088	0.541506947069636	6.43942018995744	6.50607606923606	0.476815616639827	6.44817231910781	7.35902960556129	0.502682439478639	6.6169197105669	0.758254708183445	6.61732389151461
0.530307741071804	0.423778390674172	0.576720141576789	7.09655372303574	0.500041151063072	6.55377755355927	7.13199082287003	0.921562322311039	7.17549369622776	6.68958750713168	6.35830894822981	0.821955162349434	7.21713222280993	7.14175844090404	6.51131498531478	6.93207361281109	6.57764141198581	6.74428759575609	6.75243920330216	0.606431441605786	6.93462335109845	6.98307245047731	6.51360156333787	7.01730687361789	0.462926120156098	6.51087315229471	0.490506625908587	0.732595966727386	6.34525341331355	6.3239599530645	0.409187769341987	6.28422956625201	0.458833580311761	0.469805664521669	0.412155714421657	6.85053971540392	6.20489303541956	7.00448385154783	0.750268559848348	0.655351098399081	7.10192719131603	0.236366413271954	0.537057185192412	6.45631800036319	6.39498139855154	6.32571294710339	6.28929010538284	7.13199818558046	6.2491070598667	0.532150198690678
5.87794136681927	6.20988187603943	6.19959283901015	6.1845503244202	0.700394377917057	6.05986895221063	0.55462978853699	0.698552049941426	6.39296094477485	6.19161332956365	0.280588950265939	6.5323384599071	6.60933267095306	0.863115857101895	6.3935565711705	6.42599539995016	0.289539379047552	0.814015291830826	0.978816311503598	6.08733129758581	0.718047133715319	0.569959171272348	6.27954189454113	5.90893381118879	2.42891933025669	0.863476813926377	6.24385343811423	6.34451990672097	0.941328837933908	6.38925764737516	6.96436883653207	6.54237782879617	5.81348980621683	6.45365570971925	0.344293140621212	6.92905318246526	6.20017758334193	6.98269682053767	0.241613423190348	0.420764042205316	5.8808104568801	6.01394895691075	0.503442607697302	6.64067487151006	6.46169205741741	6.39860253666076	0.500964176549915	6.54022188741581	0.53075590248957	5.94541731623613
5.96975530895102	6.27578356345213	6.28778527026067	6.14919789462935	5.67941665642826	0.222716940867758	6.13623749720859	5.68998298552261	6.52120150963423	6.54323990471199	5.92674056013976	0.576109115825881	6.54498589690931	5.97293760276739	5.81915294798501	5.7957435562437	0.0457475861938236	6.32310821852938	0.69194851036128	5.93165496300751	6.36417845314362	0.831964668265721	0.0457170499113799	6.20215298154513	6.6960697796801	0.734032720617247	0.291169707011066	0.649744926521684	6.46008688937151	0.324958904451328	6.49373380171422	0.510010439000033	0.831693257258104	0.0457254708356165	6.18431889384429	6.00285211450694	6.36427068094745	6.05940215314743	5.72412443122262	5.97492948928051	6.54468319711313	0.0458968658736268	6.15824553124172	6.31680093774648	6.32353289775545	6.26792142892948	0.0452954334938006	5.80771187885933	6.15753451173624	0.0487047968073608
0.624355607221118	0.0447949107686861	5.37145881875746	0.0459321167554067	5.5666090180114	5.46225065486589	5.6075070650894	6.32063599197781	0.091301320779075	5.75733742289379	6.46047870976593	5.57698442661884	5.84669528166345	0.113622333718344	5.53042722862463	5.37433006679878	5.62994629964723	6.2377359009492	0.0449257021518799	5.78827844545405	0.0464840859739389	5.68191384933564	0.0443452752636006	0.0454468241301308	0.0451063318655048	0.580875456317979	0.396877406273493	0.0543735332912199	0.538370110337064	5.7392925125186	0.0457323288760433	5.72262885320226	6.34391717695231	5.38571984933045	5.55319753835081	0.044455044662043	6.39201074387168	0.769015556000495	0.0578378882615582	0.0451319443991134	5.31994335322518	0.0453066294761337	0.603834360200236	0.0735513424075231	0.536124132325196	6.08065395359816	5.33162622043118	5.95187773068076	5.49629865737549	0.0449887335501783
0.0447009290987714	0.044569038985171	4.44677011600731	0.0447674055244426	0.0456975159103125	0.0448224590638129	0.0453605386264287	0.0449155092086051	4.56162471343641	5.37568602809067	0.0513392000671688	0.044641425370915	0.0445801779465327	4.98364227454801	4.77012216299487	0.100549034870819	0.0460262758622056	0.0447952366414011	0.564382187224587	0.0446360608529464	4.7934970493416	5.04787848336752	6.33104815062879	5.45572166954108	0.0445639002470174	0.467036477254516	0.0445425164939567	5.48919996256536	0.0447275560141754	0.0457422619786481	0.0444474032832079	0.045523209825358	0.0457450638854524	0.0447929989042735	0.499511230781654	0.0546043418304202	0.0798980303414573	4.65986208610355	0.0448829756853708	0.044866188804698	3.93914903723897	0.0452899625876059	0.0449815358952984	4.78600144485213	0.508669558390565	0.0464174830590357	4.48049217437891	5.20387765833533	4.56384938916389	0.324003228999923
0.0439305900560551	0.0450354446478302	3.47138961451885	0.0444792875169638	0.0446162487921421	0.0454815588905471	0.0446432973808662	0.0467501978706963	3.57662865733586	0.0442619531610688	3.5066588564238	3.35778814453614	3.69296119096235	1.50726567738038	0.0482113310327535	0.0462351969908208	0.045077317491125	0.0451563139615442	3.87319409934195	0.046036056408239	0.0447705812303477	0.0450899338026949	0.0445620517225664	0.0457394213645235	0.0681511462817787	0.045300704034178	0.0464184221851706	0.0440006805572396	0.0462666340774547	0.0447544394663195	0.0450974820535146	0.0447229057505695	0.0456051777722694	0.0453409356797933	0.0453064427455537	0.0460723030118719	0.0450176708015703	3.39979490103357	0.0454438501250469	0.0442498360180781	0.0534506769053477	0.0448094776682535	0.0456163795832376	3.88900546448918	3.64237324125728	0.0454655666315816	0.500918369084264	0.293851135873538	0.0449413715301759	0.0450665911912007
0.0434703869861288	0.0450586345657058	0.0458202850358466	0.0444264103235402	0.0436680400020434	0.278479832801505	0.0442639146052057	0.0440548340818361	0.0456053538067574	0.0443134346351991	0.0443620037346033	0.045626639338394	0.044340769706921	0.0441207094872627	0.0438299785671231	0.0461233098982113	2.06274644038009	1.67671120542122	0.0444600922503357	0.0448548194731581	0.0445966688473803	0.532124997571866	0.681396908947249	0.0445048329754001	0.0453175181632155	0.044762209825449	0.0441760461195781	0.0438960747615692	0.0449911321729843	0.0443922102443943	0.0443943581072912	0.044626762726405	0.0445463022597649	0.0454315008694754	0.0437006913674771	0.0440151477376219	0.0438856929032799	0.484947219507428	0.0450427358218531	0.0434232981866415	0.045963545576043	0.0449504314873613	0.0452311957420187	0.0433164533922511	0.0447235220562762	0.0462159418562393	0.045262477294096	4.99630832588945	0.0446354615212878	0.0452175149308526
0.0430832731930533	0.0427002330516197	0.0441238843022281	0.0435016394673939	0.0456299345791854	0.0448198247317297	0.0456467698977274	0.0460022568951993	0.0431846466242786	0.0445785960348776	0.0451514725587152	0.0438033564850107	0.0448637807089376	0.0455792286990214	0.0448489839909527	0.0442348523029379	0.0429870285628986	0.0449511156616291	0.0453573769976054	0.0451393719680755	0.0450316225502462	0.0455548024789938	0.0456908445816808	0.0453639610666483	0.0449429449011164	0.0464050144603964	0.0447996027446468	0.0437117201777479	0.0443734345975281	0.0435315725160592	0.266968494598599	0.043589809415405	0.0448686161538682	0.0445651468682166	0.0453618415455369	0.046653901452825	0.0441189349161725	0.0439191422716306	0.0457014317539392	0.0438733910028075	0.0443283864860838	0.0434911889885553	0.0459261481049175	0.0450098451771652	0.0452057364682984	0.0444753339998753	0.046454826724388	0.044050327007446	0.0449248082950767	0.0432854346144368
0.0437219911417669	0.0443554824869111	0.0441828925853277	0.0449582723853731	0.0456763930595447	0.0438854099697194	0.0445518162666357	0.0430953628815385	0.0447929524342594	0.0433104214709704	0.0453452537262449	0.0470623188360331	0.0462454606499008	0.0429445740095993	0.0453570833801301	0.0441578381859534	0.0432514925425783	0.0446865187870734	0.046160414702156	0.0442800355826434	0.0432633037804578	0.0453067170265901	0.0440343549826432	0.046725624849423	0.0452004223066435	0.0427492103185842	0.0453918300138955	0.0432555661755716	0.0441903081870868	0.0442527795402976	0.0439159122440492	0.0438902552777793	0.04646164898912	0.0441759342990224	0.0445242237808112	0.046108727563215	0.0436229118266709	0.0468721948071586	0.0451156005342306	0.0467427742131949	0.0441322282927075	0.0444980138573953	0.0432338657632215	0.0443825577800844	0.0448851068835748	0.0443927876233796	0.0449018413442512	0.0450416707068751	0.0455206266542113	0.0447810180345644
0.0452697772657282	0.043948409277055	0.0447894329644314	0.0454776375627769	0.0458900478601052	0.0446981007283448	0.0468747708756946	0.0459608073270774	0.0452809845865763	0.0449740540813675	0.0454897911597313	0.0448759287592318	0.0448424165412508	0.0444089737673266	0.0443435943348034	0.0442570673483277	0.0472651574096545	0.044010262423123	0.0436149168653142	0.0466759161833222	0.0449162300067939	0.0470043263773283	0.0438150669142654	0.0473081368405074	0.0442088738911755	0.043837838535604	0.0444585060109225	0.0455458926486953	0.0449570559146254	0.0429837035547362	0.0461354017381297	0.0467736496970418	0.0436561711253759	0.0460120624919817	0.0442225928942868	0.045168080107732	0.046412135490572	0.0455001008225381	0.0451478302865929	0.044768630000453	0.0449452621529187	0.0469229283596861	0.044099897516243	0.0448885835741747	0.0474532296656875	0.0451830284828604	0.0463801926268345	0.0452372492605578	0.044858605022377	0.0459856785673981
0.0459784774329073	0.0464606485799638	0.0450873504297271	0.0465079231686331	0.0441272005623216	0.0455030546062553	0.0458832443632903	0.0430878164433995	0.0444027767056149	0.045954423179932	0.0464231693785505	0.0447626333222265	0.0451221223295095	0.0449899869004063	0.0442156962971261	0.047509023738126	0.0471689983147765	0.0444908019192929	0.0449327192137245	0.0460060427392403	0.0453183784581332	0.0443816374288667	0.0448680294087394	0.0431053380285199	0.0461752189510246	0.0448207555484909	0.0444561024461986	0.0443604559103514	0.0455790727707366	0.0471141199401107	0.0438202959378807	0.0462918331086822	0.0442316017241021	0.0444490988371642	0.0449518233772641	0.0443906930993027	0.0455573811808013	0.047668788139094	0.0446511852247324	0.0441746116529334	0.0451849607529316	0.0476071531458216	0.0439061881495674	0.047036694283229	0.0445289968484888	0.0453586711831509	0.0447270845408588	0.0464208458398718	0.0452026069301842	0.044694982850358
0.0460686513268931	0.0477907369021482	0.0481778327443699	0.0477988746881563	0.044162974735913	0.0476456692616028	0.045985384031057	0.045876639455389	0.045750409063199	0.0461865020086025	0.0458066408380822	0.0464205834682597	0.0450490738085902	0.0439890833611881	0.0433878657547801	0.0455972658049284	0.046020171107197	0.0444849081468064	0.0472922271833578	0.046669751743932	0.0462104384805147	0.0466212074286966	0.0462983975388121	0.0476643295774557	0.0440664923976917	0.0450260453431893	0.0479468034767601	0.0474494877064023	0.0445479708286033	0.0463774083149407	0.0448061146093086	0.0450747538201217	0.0471536088221478	0.0444105028584107	0.0457337933318599	0.0457276565207293	0.0456001804643598	0.0439274288391676	0.0445241454920647	0.045955535130173	0.0450422290191395	0.0460197749180249	0.0450637807996937	0.0450919015724957	0.0460738053107001	0.0460101472652658	0.0445239226386885	0.0455622729061022	0.0459007671670502	0.0469330533401005
0.0469617062077462	0.0451691174409434	0.0469691830696908	0.0462947511901888	0.046045254424777	0.0483178720352372	0.0469851087080336	0.0486952799324559	0.0465401750673351	0.0468090954982775	0.0470172534329627	0.0455576324461769	0.0441564815938148	0.0456043376833148	0.0451205474379928	0.0456302424440026	0.0453984128005786	0.0471274374267511	0.0451117453610391	0.0472163929845328	0.0463316982522715	0.0476931317836288	0.0468747223556354	0.0489100348835903	0.0459067193004783	0.0466822418550283	0.0465345767206622	0.0456254387274301	0.0451395780681284	0.0460296540599892	0.0458808989706138	0.0445856309243528	0.0446982587416961	0.0480639695606325	0.045760878038416	0.0461649206145754	0.0470707318086072	0.0463204156404112	0.0492603291449033	0.0453534008823281	0.0465113464390397	0.0444009788237806	0.0461562096910356	0.0460671993343769	0.0468643700670547	0.0453479372964399	0.0461429835270972	0.0468912787060051	0.0438008353449051	0.0480627106863686
0.0478703414045329	0.0452933357071198	0.0454183600301988	0.048843452888853	0.0473856730206527	0.0453740839484634	0.0462453459563856	0.0465688957390216	0.0447275049845122	0.0471319297225671	0.0460432545437262	0.0472527767003066	0.0468167326756137	0.0472270165536871	0.0444915318834616	0.0475800522569557	0.0465509041631848	0.0451713782057443	0.0458103105007287	0.0454263675562593	0.044795623672344	0.0456812099231468	0.0480094443298323	0.0462179098700857	0.046302411841719	0.048094524619792	0.0472240050667758	0.0468683213696688	0.0464978891417019	0.0464280603978685	0.0472370507206481	0.0474768067814788	0.0472711624591288	0.0461912251738431	0.0465978096010544	0.0462012799936052	0.0457982958878293	0.0490332882127368	0.0463413177999527	0.0450401082837765	0.0473769522415684	0.0442292213234951	0.0487626799921124	0.0485816077662938	0.0469278775093562	0.0467110133083	0.0448266922063832	0.0468531036305863	0.0477531031763552	0.0478248928944013
0.0472990782390897	0.0471025317893545	0.0468531806621183	0.0476970211237797	0.045637118991891	0.0486930079206014	0.0472430530188078	0.0484550560723602	0.0454434591247684	0.0475753577646307	0.0457474057868935	0.0455248475370663	0.04873320176017	0.0459890067815413	0.0472047030327109	0.0459722297778203	0.0476801662588085	0.0471947834671882	0.0468449765303618	0.0447009576795964	0.0464498004349266	0.0473311785611468	0.045391224732706	0.046347313296038	0.0491324441532582	0.0476036595516771	0.0474199770942567	0.0486869218931615	0.0465970706218844	0.0476515039459292	0.0474601376185496	0.0491281498325403	0.0475262167775873	0.0473492499397943	0.0467781405058167	0.0448827737619059	0.0483415199314629	0.0478847333446974	0.0464968485245187	0.0469467345358623	0.0462044633540139	0.0459468244952743	0.0478370430102657	0.0462534989141908	0.0458967195001949	0.0465123981293485	0.0463718714988985	0.0473397711179143	0.0460264016335993	0.048055498085032
0.0472924056290514	0.0485810501878692	0.048166287796817	0.0471025698640176	0.0483759358426014	0.0462842514188037	0.0461464476773344	0.0484496480536866	0.0457902890885297	0.046251145736653	0.0487071537277831	0.0502830159666496	0.0464399716443124	0.0484004315878893	0.0464985420105842	0.0455416937136136	0.0492547670810882	0.0510112290164524	0.0461304830096751	0.0476667641665804	0.0455082963403373	0.0460773014600227	0.0464262997475272	0.046404675639481	0.0473902474860367	0.048370990509626	0.0487475904300181	0.0475756712212071	0.0466962256737695	0.0458472745987154	0.0458841992544376	0.0475812418701928	0.046705728503088	0.0453470738722977	0.0471403838141893	0.0464409231029752	0.0500770188328652	0.0460763664863936	0.0461515120099904	0.0484041222722344	0.0492225180050896	0.0470741083897181	0.0471395074286738	0.0477785449949714	0.0477267010670426	0.0488101654385854	0.0474095382310988	0.0474103191384183	0.0464905608744774	0.045868186786677
0.0471682590908424	0.049726118151039	0.0483964269859259	0.0471344946480146	0.049508461079851	0.0462699641369968	0.0496944149353496	0.0478811512502935	0.0454752470283469	0.0453107501760654	0.0474684540906103	0.0483509759321535	0.0498867057765345	0.0484943340806542	0.0471060478121926	0.0458156302734209	0.0461928956640807	0.0481161357336483	0.0482068148156926	0.0461818585625359	0.0453595226382048	0.0477019449871199	0.0497630458999635	0.049661982870204	0.049631574783975	0.0460956360249989	0.0486724941125503	0.047466073163812	0.0485482599642526	0.0470364698357687	0.0468429248685344	0.04721036514041	0.0454294793469219	0.0461303679953869	0.0467307879660224	0.0470251101047745	0.0466868124659168	0.0480379009991073	0.0491861668902786	0.0467436051353297	0.0497367947102338	0.0493363339548513	0.0480530058942208	0.0473452263351949	0.0494479269570945	0.0489828479431784	0.0501211688954888	0.0475007099827884	0.0484659818879396	0.048196251175126
0.0467939807124814	0.0484813053840872	0.0493377575096063	0.0461765993741707	0.0477425914432004	0.0482012501719904	0.0488049779424204	0.0500239575953578	0.0471928767203504	0.0468133185601032	0.0471932098976367	0.0497192525457141	0.0475272106613464	0.049279520503827	0.0494433367375473	0.0472075899545468	0.0483873332487579	0.0469184412699236	0.0502326872656782	0.0460832706866379	0.0482773988079918	0.0493542690727398	0.0460659630035774	0.047625559642131	0.0490308596188067	0.0496646782631581	0.0489895886079108	0.0479194427002508	0.0473642021233215	0.0475696536109291	0.0497551639315934	0.0473451032008298	0.0488161384563692	0.0467437317200249	0.0496211984625848	0.048702743800269	0.0474280192950195	0.0478563928476462	0.0457827185040933	0.050043961908775	0.046681329219895	0.0469715185547086	0.0476197242674901	0.0472025580953003	0.0477303312328328	0.0474203059687583	0.0473203509290037	0.0473898845098774	0.0494761073969079	0.0472990791643669
0.0495066670155372	0.0511660234189507	0.0474129485862065	0.0483901525590868	0.0462882670670592	0.04739937092879	0.047329298633325	0.050634123003296	0.0478744847614607	0.0494043630073907	0.0515236620200392	0.0494829616804809	0.0513820978640757	0.0473122985567604	0.047610683654638	0.0470191396643821	0.0480330249233974	0.0517710515992148	0.0468768110499002	0.0481299752878106	0.0490583921489692	0.0492447756876909	0.0477210795830642	0.0481823408552755	0.0472789379980381	0.0484657352234263	0.0475814313358909	0.0506979865731774	0.048906228831263	0.0492974911465131	0.050154543049086	0.0496397590545647	0.0512844566233698	0.0490758126705621	0.0458588807523713	0.0489898843424382	0.0475001388196121	0.0465214709020986	0.0476149363417238	0.0477974086396325	0.0488685592902976	0.0468903857023779	0.0483287340742925	0.0477516813636039	0.0474902514742018	0.0467607877399753	0.0474579166186581	0.0491550992937474	0.0501710450284912	0.0481230461384756
0.0517890517515732	0.0511736603970931	0.0496002945238361	0.0497863841023114	0.0471348580206131	0.048725721062537	0.0488999120918199	0.0505522554952177	0.0461472347130873	0.0495888232494094	0.0482325887957466	0.0486345479150481	0.0495862097885426	0.048061909215899	0.047255531525467	0.0504164518436747	0.0476687352820616	0.0473120426578467	0.048043051657626	0.0468191835213867	0.0491839846695892	0.0494845204076377	0.0484023724801393	0.0500145882769388	0.0504913066905943	0.0510932179467876	0.0481822011838074	0.0463112436611968	0.0491865584143584	0.0500026935254428	0.0487656176070753	0.0495077782244856	0.049311069785284	0.0481759695507673	0.0518257486176774	0.0476932186487058	0.048466443133467	0.0474977705871854	0.0510452516721913	0.0470384820149676	0.0488859252613222	0.047887464086191	0.0479434616181024	0.0471620599604229	0.0482502700472305	0.0498740199731152	0.0462488251201341	0.0502871425119249	0.0516166223806384	0.0475798016617703
0.0500269990298715	0.0513117562073795	0.0507195063868122	0.0484845976415746	0.0499401286024682	0.0473243756370165	0.0498567748148686	0.0483289698033904	0.0496969753657062	0.0494763803631151	0.0496860386435496	0.0468041381008892	0.0492772338669771	0.0483151515094095	0.0486327446007434	0.0463295089533717	0.0493036019958022	0.0489764848594207	0.0517046259199148	0.047518368797052	0.051563081684546	0.0499762117010291	0.0505198237040884	0.049678210829801	0.047515288802059	0.0470230533854267	0.051123376567797	0.0491973150803733	0.0513075297602694	0.0484697815077776	0.0499025782365923	0.0487510428735142	0.0505729327679737	0.0483466447085539	0.0480151787736922	0.0494728817316499	0.0484313741019473	0.0517887102616136	0.0474452967672903	0.0495398145703789	0.0484335481895142	0.048537957195748	0.049924515881263	0.0493518212913021	0.0484463796058138	0.0525771432939275	0.0481523024304268	0.0505263144258576	0.0499830111943301	0.0480457184638491
0.0494004399223501	0.0510137155019725	0.0521310358824038	0.0506357214196193	0.0479680547602018	0.0496067755250056	0.0487347379456251	0.0484845807275621	0.0508428282333575	0.048739488677326	0.0490672683093263	0.0492624921584944	0.0515237803866416	0.0479287103244486	0.0495552661574633	0.0498428829598945	0.0481690390469297	0.0518097373547028	0.050743535628551	0.0509328281856722	0.0500927004951536	0.0507738921881735	0.0481270821184615	0.0490669013793949	0.0502052002734282	0.0491438077692815	0.0494286902130368	0.0496247372809473	0.0511835995383967	0.050592975037257	0.0484953046248786	0.048999647857883	0.0501815948673654	0.0507300594159339	0.0496474398707765	0.0485491339690493	0.0475961442784814	0.0471479143953477	0.0500038653869739	0.0495820338212003	0.0500337683608009	0.0502280860935468	0.0496059871951265	0.0487171761199274	0.0503265701439298	0.0484832502269189	0.0494212858666337	0.0494831217902201	0.0491400215139432	0.0483434948588512
0.0498472074302185	0.0503636473220052	0.0498132852636979	0.0513181647751672	0.0519555874261391	0.0505339053436653	0.0502570657634004	0.0482422768067488	0.050214417093297	0.0489269790852938	0.0489562272150515	0.0502123119675881	0.0488201631920868	0.0515304784770991	0.0491085614424063	0.0513631538366093	0.0490841752626492	0.048510590361318	0.052577539780917	0.0493957422148337	0.0497589565386646	0.0491757093837632	0.0498424842584847	0.0525451445495054	0.0486889316735463	0.0495958807711686	0.0521620373152662	0.0499302609151694	0.0482574310406958	0.0508373231922151	0.0518508712293135	0.0506360548975348	0.0517089455065853	0.0495040265005193	0.0495202401292533	0.0490596226322448	0.0482589117108409	0.0513168396439177	0.0504013649463711	0.0487256974570835	0.0514654728162508	0.0489018029359571	0.0504807729329302	0.0502964939603162	0.052269625125333	0.0519140699069622	0.050769321040224	0.0528878219570121	0.0468933177498921	0.050314559207977
0.0490431798079469	0.0507093671160742	0.0502524573877573	0.0502397609924026	0.0501982857618197	0.0513903972769116	0.0505755638706588	0.0503678815849036	0.0499910015156047	0.0497088645594076	0.0507928578061526	0.0512336004114276	0.0515632021859579	0.0506465206371437	0.0487836074285118	0.0501279380175712	0.0525348827259468	0.0517605559338517	0.0517405613654931	0.0504386115008714	0.0493791101355952	0.0510628172672487	0.049068826387027	0.0515462164977148	0.0500368352325876	0.0508773009853623	0.0526517622761793	0.0510639707812219	0.0499647846142565	0.0501542735469273	0.0514286181275854	0.0513622134715492	0.0505429610552608	0.0505613293809893	0.0528450496967429	0.0499303661353674	0.0527327767558289	0.0501842251292927	0.0507657636546366	0.0491330583728855	0.0519681156033876	0.0500113927409215	0.0525171509309719	0.0485439917647867	0.049923963139155	0.0508677918021155	0.0507979211128944	0.0483247121413234	0.0488904393407374	0.0485534531427609
0.0531167477304202	0.0518392356420968	0.0528537438763603	0.0522095019618933	0.0526157316171418	0.0495652106939372	0.0490893724010705	0.0494791113498358	0.0516175734356972	0.0514343578463085	0.0523494058361282	0.0526254771046672	0.052632821326252	0.0501842806213092	0.0555583743789121	0.0507702376066493	0.0510771020391039	0.0529498294748257	0.0521936718393394	0.0527060373073346	0.0513153053388962	0.0527535704191771	0.0529561356480329	0.0495372711950194	0.0517218516678743	0.0508432308477051	0.0490840554280315	0.051266181451577	0.0516909843330328	0.0510143609849213	0.0501900856826655	0.0523826977316384	0.049824359138316	0.0530354799872249	0.0512348255012591	0.0502428031772543	0.0496300228298147	0.0535162169130419	0.0517557697309782	0.0512694456621337	0.0513405187597692	0.0516811061199888	0.0514867238656477	0.0528402595592476	0.0505852367071561	0.0512892279981809	0.0530885867007486	0.0532925583944506	0.0496471320463642	0.0502245542318928
0.0535880149445284	0.0528469851963048	0.0494507937106058	0.0505707695856159	0.05342985983219	0.0513336648509225	0.0515981080974773	0.0519853885894039	0.0528611336864701	0.0496593012065727	0.05334343757556	0.0484944202635323	0.0512320642639545	0.0508333806518872	0.0508204929373783	0.0514047305323676	0.0530032091424123	0.0525788491768343	0.052707652322938	0.0526072461338128	0.052282577592693	0.0519031887818534	0.0516846769709919	0.0513460499112242	0.0527880182275716	0.0522635888083805	0.0539674455046721	0.0514716670009539	0.0506513900470952	0.0500405946771075	0.052253144811986	0.0499514254895416	0.0530975383151908	0.0538387720622155	0.0519032246469249	0.0505965595348806	0.0528763748178542	0.052074757334108	0.0502841590527392	0.0509796785737863	0.0512092313828577	0.0516691400271084	0.0509731390121972	0.0516154047822956	0.0496812386907282	0.0500749293480044	0.050609108656157	0.0525370844232029	0.0530572790324468	0.0517409457695281
0.0503878125473206	0.05352929621299	0.0517788342454508	0.0530847551204121	0.0509959339527623	0.0529231664637152	0.051155445362155	0.0525168862566371	0.0515889259007399	0.0526562664166448	0.0536020107253568	0.0523084352684809	0.0548276596076454	0.0510180085194065	0.0528519344735779	0.0518541170104412	0.0500931353111964	0.0529255285345407	0.0529765546104841	0.0535500551377285	0.0528086467082174	0.051493565005081	0.0528841467021181	0.0545149376547224	0.0508706999607562	0.0523694336321712	0.0519557091784327	0.0499934602781107	0.0520703769379101	0.0501908819964527	0.0522607513413858	0.0528610761375765	0.0534155154486332	0.053090366636728	0.0541526954344844	0.0529992805153949	0.0551505896583348	0.0536757812645799	0.053290957140433	0.0515253058907315	0.0523238601803377	0.0497912272125382	0.0510355735648406	0.0498985947285938	0.0533599933536571	0.051219438454252	0.0545066593638239	0.0507752147187411	0.0500519791955359	0.053886530911791
0.0531031523152885	0.0529054435291187	0.0538619314779978	0.0554285634405068	0.0513335747872104	0.0545057236524135	0.053697705894263	0.0521484232994489	0.0538842827818399	0.052890079149251	0.0509265615494597	0.0564483708725643	0.0526013933220003	0.0518563300992331	0.0504293969334078	0.0515004230088649	0.055198712715346	0.0513706231665216	0.0525408030778962	0.0543492960955315	0.0548591593124279	0.0540901956239733	0.052413342671261	0.0533554533185125	0.05337450007719	0.0539960473806378	0.0508736661095965	0.0534882391632199	0.0541905929077115	0.0501695395699866	0.0529377578210339	0.055636899823974	0.0540736835552143	0.0500740889721508	0.0530984501758694	0.0517583210389935	0.0529586812299134	0.0519535814641659	0.0516946991929264	0.051262647456145	0.0513008429558964	0.0522886198829665	0.0543485103884895	0.054002787243055	0.0534409715515792	0.053164583171827	0.0533207954600539	0.0510580303335731	0.0526666657930095	0.0526336157297254
0.0514303209863248	0.0536049509855138	0.0534676969149409	0.0568440019012268	0.0548989343773573	0.0520174566607758	0.05396589797853	0.0532024016857598	0.0513163574806251	0.0549082485827741	0.0550390142985256	0.0533675044205264	0.053203925132188	0.0529550999777913	0.0518463165994144	0.0546732140390114	0.0563625532114264	0.0544882826913343	0.0517120158856736	0.0550389034292721	0.0520333917689063	0.0516153690931505	0.0527726897110512	0.0550347157107152	0.053280211452072	0.0530949175607424	0.0547788199075352	0.0542233109806735	0.0527919672019181	0.0545238998806825	0.0524752642268089	0.0524048683000026	0.054406166526027	0.0520897896223297	0.0544051249853088	0.0539821637799904	0.0550959657092476	0.0509742248487038	0.0514845598147864	0.0550303138515811	0.0543460976453862	0.0536471487168717	0.0525458887611789	0.0528382953511242	0.0543687325823662	0.0502154471769768	0.0540507620147053	0.0526865167931358	0.052206529124753	0.0520087429237755
0.0530693727536335	0.0545302051903125	0.0535130909290242	0.0537359132993765	0.0528738611400883	0.0516906800314472	0.0513702680729949	0.0516226346556188	0.0536865201218695	0.056366732292502	0.0550498952500216	0.0534450395104094	0.0534603350750393	0.0553358397893435	0.0567440810562201	0.0539164351691126	0.0541564778569879	0.0524303220799689	0.0517302803755811	0.0556098316506649	0.0517425072625757	0.0535630672934845	0.0531104425874912	0.0544805896734858	0.0564714936307337	0.0550201546645317	0.0539469914490498	0.0530288059111443	0.0550471880867521	0.0541844652711003	0.0538712011086576	0.0533049904815976	0.0520999946426573	0.0541782778002692	0.0550645790196177	0.0567660293989911	0.0547466425313889	0.052355720658767	0.0534818006748903	0.0550413493738367	0.054116574514003	0.0562953899195261	0.0506489103450345	0.0539665365615163	0.0552751046292356	0.0560256969944601	0.0535785541930557	0.054433533486971	0.0531541423309377	0.0553811142801593
0.0550143792219729	0.0517144528493716	0.0557343680244907	0.0573926615004408	0.05424653387297	0.0539078655646482	0.0535350191221725	0.0537822245422471	0.0540154388790768	0.0543281210259048	0.0536259282180321	0.053408424902261	0.0541751637626923	0.0536149261619122	0.0542059789927618	0.0534372323293505	0.055974431836069	0.0546353350904665	0.0522235479847778	0.0544795867720258	0.0537222923280561	0.0549951369585848	0.0544807513569419	0.0559236641098531	0.0555196223839564	0.0538573222562879	0.0545847315828184	0.0537435449338301	0.0551064977737406	0.0529325249300709	0.0570952593152064	0.0532394439146569	0.0529949763113408	0.0535796641805523	0.0544512983974386	0.0520517305866101	0.0523045532321746	0.0527000151839554	0.0533246663691816	0.0532224413751873	0.0537009992119031	0.0532523881237029	0.0536335972505297	0.054828287446204	0.0540020540609445	0.0545784918945155	0.0562694704784514	0.053464337684006	0.0560699986908585	0.0536888291038984
0.0583825159399885	0.0553612903961124	0.0546584485199321	0.054281197313599	0.0543252270444932	0.0566862763923816	0.0523478196400063	0.0545325384512632	0.0540453225384888	0.0542045694147025	0.0551236854498359	0.0565533531783616	0.0558216629558199	0.0571330401261756	0.0567503553372436	0.0544398462173394	0.0532676527692908	0.0555770514655127	0.0574420887761702	0.0554343327452859	0.0541264250788815	0.0563412096923579	0.0555627775465496	0.0527587061648165	0.0555574668806053	0.055159433911434	0.0530518304052701	0.057378897865299	0.055210724168004	0.0528740220993225	0.0570885877216121	0.057389733696887	0.0536839247312471	0.052732705040346	0.0561474304124717	0.0560286897210964	0.0579328071008996	0.0535285831190931	0.0537618742309699	0.053210789096339	0.0560386803635098	0.0579606722836493	0.0537108166232267	0.0539203698678908	0.0546064007323932	0.0544692937629292	0.0528658642144088	0.0560061463379072	0.0542924675858447	0.0574888165451288
0.0561786627665381	0.0572583498336999	0.0546163577328714	0.0554598076070279	0.0544892802938442	0.0559528609837649	0.0529424035942461	0.0573401747241112	0.0548822520735336	0.0576456266829936	0.0529980765804994	0.0536044164852729	0.0546020370639865	0.0543640314329033	0.0551482250045553	0.0552971518748609	0.0562986251420933	0.0512564845716508	0.0537131636945945	0.0549374366818604	0.0532571425452504	0.0547785631850776	0.0564616975793288	0.0560803410349145	0.055282027048139	0.0525897733362236	0.053234348704065	0.0557638260562944	0.0583321463447198	0.0584316225146669	0.0563080080239838	0.0559292504610051	0.0538634937128911	0.0539255110427761	0.0548352108572541	0.055989394809163	0.0547742587367839	0.0581241740859231	0.0542537805556338	0.0572653650448891	0.0576747837439715	0.0561781134555764	0.0560777805830013	0.0557096406562543	0.0546060849906344	0.0576847493354936	0.0584299493824696	0.0574410467812346	0.0576887126631178	0.0563797587908084
0.0582209928048902	0.0571452037992576	0.0563906934011483	0.0567740258573269	0.0570428535620654	0.053955780359158	0.0549068407739115	0.0562920235946787	0.0532320643974892	0.056814714663552	0.0536547770214077	0.0556789225704506	0.0553028890144813	0.0569654559304417	0.0595014065563773	0.0561341390651107	0.0547695925472898	0.0596114757681325	0.0568236690649701	0.055586463403314	0.0554539396633001	0.0583206468603763	0.054392997473524	0.0564559771149292	0.0554954201970472	0.0557271251480487	0.0561920882895097	0.0563027776602361	0.0591635126525231	0.0579654447164831	0.0568942624313797	0.0541383594782117	0.0547959331732759	0.0566197639625179	0.0558815088440691	0.0565196698675054	0.0561625001010461	0.0552983594001003	0.055012779094813	0.055715395555643	0.0574648396095194	0.0531268131966163	0.0589966564231542	0.0598272728228518	0.0583182997397959	0.0577894980738873	0.0551345365623147	0.0557903772185761	0.0573845734906426	0.0544566304518879
0.0572131123086853	0.0547162417557022	0.0578193069827836	0.0602182735841488	0.0541653710805291	0.055421962077155	0.0566229814031165	0.0576657990149721	0.0580069590828327	0.0541397542872507	0.0578121640797876	0.0545811474883099	0.0559069865764355	0.0545711739949529	0.0545286869576593	0.0555032098982876	0.0573235896851674	0.0583741353159203	0.0553974190111369	0.0590116922691806	0.0575288365882585	0.0548373416259573	0.0543128054109676	0.0571176617014125	0.0584571802543036	0.0578556986089103	0.0568505210955651	0.0574569151492877	0.0577384235114744	0.054305681807303	0.0531901895872012	0.0573649743403899	0.055168238758585	0.0567699951720708	0.0554020821820288	0.0546842659521318	0.0545964897503653	0.0564973394759707	0.0556029887625581	0.055559618711731	0.0575395170274235	0.0551699174293153	0.0599947947305558	0.0551332477712612	0.0547110147586484	0.0585163434183896	0.0572489405165375	0.0557767844063998	0.0542990741583341	0.055996395632894
0.0584865707786547	0.0570338082945731	0.0554735270603802	0.0564446646073831	0.0572425402410448	0.0582101169788867	0.0563886014520175	0.054649201490345	0.0583927058481889	0.0569715077014082	0.0571474805247985	0.0574039203472734	0.0579899725527237	0.0583360942974084	0.0585820647672836	0.0587212384561827	0.060333905492807	0.0574744833086498	0.0567450119387631	0.0586878856806213	0.0564216598071439	0.0569178829320533	0.0570525980190775	0.0576882097991343	0.0575685805791478	0.0547275497955223	0.0583238979292781	0.0582369189146031	0.0561785789317646	0.0591191590321856	0.0564024921373644	0.0579186656583977	0.0581596076612545	0.0568461185921342	0.0586338364896908	0.0564657358955293	0.0585258068060714	0.0587455079438769	0.0588595416198768	0.05527741435843	0.0592437909998119	0.0582410141023162	0.0570168720239773	0.0560579848680593	0.0574678561013004	0.0560919724726622	0.0562729687343737	0.0572055662398774	0.0568239663750029	0.0558761401726041
0.0558089007508677	0.0564836296683473	0.0576175775151768	0.0566817551727141	0.0563367682308072	0.0591720558839967	0.0570835086370028	0.0571492633172583	0.0610607730906318	0.058202846424334	0.0580827986084695	0.0552192089215328	0.0578009305567743	0.0570104723251549	0.0569610090330973	0.0583057384504358	0.0583806947703792	0.0560536854635714	0.0556771172715725	0.0591448431028333	0.058846988258927	0.0570019094236085	0.0561650611134291	0.0604582974613391	0.0586038326000643	0.0582103570801835	0.0601142133098084	0.055770854418911	0.0601851344709277	0.0602951088960532	0.0588103988843659	0.0577349611540308	0.0578516102870057	0.0563768370542815	0.0612772256180917	0.0583364674758686	0.0562685408142514	0.0569797268989984	0.0558815934024657	0.0583134060374005	0.0555088993962765	0.0576669137004091	0.0569729380177692	0.0585220513806074	0.0556903112593242	0.06010953075552	0.0585676131228147	0.0568403171565957	0.0570737698924296	0.0577221436362141
0.0589147275334158	0.056614349854563	0.0585582686997165	0.0583829727408715	0.0594484929097446	0.0594205554266894	0.0568197263673755	0.0575395824604026	0.0594295156600122	0.0573047124961768	0.0573668471891234	0.0590784602468048	0.058279055984729	0.0595827957739213	0.0602649167619528	0.0579563095161513	0.0589090444864147	0.061335916963063	0.0563229440216664	0.0610084825947848	0.059941401245123	0.0585123664682961	0.0581120405585433	0.0579899097748683	0.057488786083128	0.0568537007727305	0.056292091158406	0.0582527607973367	0.0598490833006888	0.0580635772345788	0.0591238856672452	0.0585431054895223	0.05984461265651	0.0589422888836283	0.0573800153856148	0.0546021162435542	0.0581922236982733	0.0564326981570742	0.0575421508605267	0.059897113117541	0.0587623672880139	0.0574493092602763	0.0575152352328944	0.060603114253623	0.0570395292811577	0.0583948352894915	0.0542821397313466	0.0592340120456267	0.0576786330095075	0.0583443362161558
0.0581770501545508	0.0582962616473002	0.0588850772757259	0.0558649403251146	0.0594034182546503	0.0615714838138048	0.0609415588076926	0.0607023874924762	0.0588057582403458	0.0582721269290027	0.0597366515814021	0.059300003422016	0.0586037841511096	0.0588960262324759	0.0599836848204615	0.0589014994499333	0.0583406952997965	0.0599250403352544	0.0617617970235636	0.0591444230411686	0.0605080185922766	0.0561037049466284	0.060288750474446	0.0571186259644919	0.0623776830381829	0.0597149789114307	0.0618531092810013	0.0571585532512735	0.0579363355028251	0.0571145578038593	0.0616895109501906	0.0574743280951282	0.0596351732285257	0.0592118351401395	0.0586619480100056	0.0560220521778983	0.0629111354243321	0.060711506456071	0.0558427944645024	0.059957574548041	0.0596721847825408	0.058084394005922	0.060733087905731	0.0557818955696187	0.0574320703246018	0.0622615976009163	0.0578055241799797	0.0575676371276282	0.0563566243328852	0.0561985391587363
0.0576292858810336	0.0573797090407537	0.0599207286290859	0.0602342657452981	0.0609273030122788	0.0587176290528009	0.0602503599612414	0.0591084987423232	0.0597518196666602	0.0603668133207496	0.0591651428857206	0.0596944542160526	0.0579718327733516	0.0625770372759538	0.060794520316922	0.0578992981442274	0.0567918930699655	0.0585861688428722	0.060454262181426	0.0583510102987026	0.0563901187893162	0.0588031375247047	0.0605031923903986	0.0600457479342531	0.062232855718873	0.0568981399308714	0.0597023112211049	0.0588918848704574	0.0600990970992157	0.060004852700602	0.0607216908808335	0.0608914371684255	0.0597761910438869	0.0595004196993731	0.0577775157354418	0.0609970733746024	0.0574466514616452	0.0577566554957287	0.058688874666737	0.0594208551983959	0.0580696085860155	0.0575961726826509	0.0597129930354235	0.0599197717912024	0.0579581217501352	0.0588288660988031	0.0618837862633594	0.0610153428383768	0.0602451494415712	0.0629624637094128
0.0579342966872757	0.0611614252065888	0.0565192500203444	0.0576884130112514	0.0594596212647409	0.0592774281706494	0.0574366569038648	0.0598388722658493	0.0583795955299174	0.0619418846362301	0.0601710041556894	0.0603161963643566	0.0608417184893032	0.0585591383145867	0.0601189178614347	0.0604584284032575	0.0603318640084207	0.0616926051352252	0.0596948815258345	0.0595392112195454	0.0607153832524286	0.0608830947901133	0.0601596390101251	0.0582317441358081	0.0619829946794968	0.059589755429224	0.0609271740085854	0.059759002065628	0.0614377105375788	0.057150054588479	0.0597737140196622	0.0601594259750093	0.0620787294729613	0.0600932537714826	0.0605130967774056	0.0607036290131238	0.0608921379083769	0.062716541337828	0.0582014451128904	0.059206565644112	0.0624283215734379	0.0573600989672513	0.0599796019480026	0.0586943627700233	0.0598730675998753	0.0622665366758535	0.0614622621319168	0.0603303710828425	0.0586763893798373	0.0615153245054478
