# Supplementary material for: The Neural and Computational Architecture of Feedback Dynamics in Mouse Cortex during Stimulus Report
Source: eNeuro. 2024 Sep 24;11(9):ENEURO.0191-24.2024. doi: 10.1523/ENEURO.0191-24.2024 (PMC11444237; doi:10.1523/ENEURO.0191-24.2024)
Supplement: Extended Data 1 — The file code.zip includes all code used to generate the figures and perform the analyses presented in this manuscript. The folder "./ephys analysis/" contains code and instructions concerning experimental data and Figure 1. The files "Figure2CDE.m", "Figure3AB.m" and "Figure3C.m" simulate the model in the nominal setup, and generate the corresponding figures. The file "Morphing.m" allows changing the connectivity strengths with respect to the nominal setup, and plotting the resulting trajectories. The folder "./Figure4/" contains instructions, code and data concerning Figure 4. Download Extended Data 1, ZIP file. [file eneuro-11-ENEURO.0191-24.2024-s003.zip › code/Figure4/globalfeedback/v1Int_a0.425.dat]

0.31129902794166	0.320798581354761	0.310749852860392	0.318976044185383	0.308542184116087	0.319676788747901	0.316578301941069	0.317278743536658	0.324049882154619	0.31747991612644	0.307096645153986	0.318478828535528	0.311591166966511	0.321464429305932	0.320499596746159	0.308840250464101	0.312881995042895	0.313630050196158	0.311645027556212	0.320668471629908	0.317544271552746	0.314538318074817	0.312554632784985	0.316020914310269	0.315686909945608	0.316175615025312	0.320552000347415	0.322720212664244	0.317818604517905	0.31509936508329	0.310381711489053	0.307056999113124	0.318652770679357	0.314971144477917	0.317183830593284	0.314626378027659	0.314820729577694	0.312389925657382	0.311615430509548	0.307273713199727	0.312310362361931	0.313770541396353	0.31028291321828	0.305979222384124	0.313727290620568	0.318000692210017	0.319243869203101	0.321577248833217	0.305305227975655	0.313453963035354
0.321864104953456	0.321053678924474	0.319238111767158	0.319773062232768	0.33174328897339	0.322002613283481	0.324247012950781	0.31681325694198	0.319983025810448	0.328891235362558	0.328920307997053	0.3206837177662	0.328398611905681	0.332009386240424	0.317776694497195	0.319600517107282	0.320382664590853	0.319988202010812	0.316286483922257	0.325045493327539	0.325065080309675	0.315826291222259	0.323114302210472	0.315632403846808	0.323976918349269	0.321132069304435	0.320996704080995	0.321650897028546	0.326220239097258	0.324829886460421	0.326099174782014	0.314910349737428	0.321880765904548	0.329629877166659	0.329022434618331	0.321411491210611	0.32945801991248	0.324242619685446	0.321597094108083	0.320518686926981	0.3219497294406	0.3262199471897	0.321692172700708	0.331352171176641	0.333440399013706	0.32403902927863	0.323051181322136	0.317578249112591	0.317717059305525	0.316160602602535
0.325834517979355	0.342385468994904	0.328986057531458	0.34603418707306	0.32634842656415	0.340331753250387	0.345016754522558	0.334792156627288	0.34129616751908	0.326953693752246	0.334405359917368	0.329854523895173	0.329974558239892	0.329355159151319	0.329507439624912	0.339865189320487	0.340296750696881	0.344649405651399	0.34309558526218	0.346248916288674	0.340413227920806	0.338014599344763	0.338453470343145	0.32417099624566	0.334736172438571	0.331584514805406	0.329388094953441	0.328999303910116	0.337320499146598	0.341587895971189	0.328926064823566	0.333741600252347	0.327832909890398	0.334655287826968	0.342918492200407	0.325619697891256	0.330581478624252	0.344891247196551	0.326992225408821	0.337170062009377	0.3441334792604	0.332674499557686	0.335326345730934	0.331482496071272	0.336209581291068	0.333541908211917	0.342614244399615	0.336455041779253	0.342734999682967	0.327001364561246
0.349248348515934	0.354102755432898	0.349717934949586	0.344432686091547	0.35419658999162	0.339525451645195	0.341738710137022	0.338905992240682	0.356659815856056	0.356965147722449	0.343265796841236	0.338392383015201	0.357666561646826	0.354384923971043	0.344220812884961	0.340674822238639	0.338221317179978	0.339536435223143	0.34495244543828	0.346121371662486	0.357908894489623	0.341515082525938	0.35542172735476	0.341215876711929	0.349640106917161	0.351571962002784	0.342551181412779	0.344809309394823	0.357853248242061	0.34232703253769	0.345322934495067	0.345398331128664	0.353936618360247	0.34853103558806	0.348217696632209	0.355571200014185	0.336542518822496	0.353767823523786	0.358467634873745	0.35464852465269	0.346877891120199	0.352098797684951	0.345012149192609	0.339565140125568	0.350091419559415	0.339372149997848	0.34635538603872	0.346826883587833	0.348680081103339	0.351588671077113
0.356683736906002	0.364097772356422	0.366594251619383	0.372467443420703	0.370321103118315	0.373870416940066	0.354166672918176	0.368309214613255	0.355512542470262	0.352114049677728	0.353950676808304	0.365891991296713	0.361220308483958	0.350920476099028	0.375619505035254	0.355251036958373	0.372618337442677	0.370551544039205	0.372850520579688	0.371792900303301	0.37051082689991	0.36635624260322	0.362056498304837	0.36553647551926	0.355781717417846	0.364235803209117	0.367459037572739	0.352167376469987	0.358409677108645	0.361224283949938	0.359785156502345	0.355538317892783	0.363868558020193	0.357271256051719	0.372869676378364	0.372175249065943	0.359172652159035	0.368629249573859	0.372825007635012	0.360897195883686	0.363319551059378	0.353038605268433	0.369181799907194	0.35314360237046	0.360746323500636	0.3666563049407	0.361541097871151	0.362376965395277	0.355480207675224	0.367278615378908
0.379041667112539	0.37386487662294	0.368478481418702	0.370204648277337	0.381324821097442	0.363801492378886	0.364131161557317	0.368393249131944	0.366655185444769	0.376034679856757	0.37236583651353	0.377762065166227	0.388700729694934	0.368631908068564	0.372170473065117	0.376744190995956	0.370386332513147	0.388446679408888	0.392942255127579	0.363180215763302	0.37070189814481	0.374513874285372	0.364363500470642	0.364675739214789	0.390309717960929	0.386570967538629	0.377026966707543	0.3672992400366	0.3846259607502	0.379715529348041	0.387574764683836	0.386764738859705	0.370840220350876	0.392704833142932	0.381606041832047	0.379626118078577	0.374608392946369	0.387082071096149	0.387932360186803	0.366622830101901	0.365949854218498	0.386037384135945	0.371482550475658	0.369926103488722	0.373630268633527	0.379620281780221	0.369887300820259	0.37683925951249	0.370754600453343	0.389285119778663
0.402013076739326	0.406111859222095	0.401585860137414	0.389508873181168	0.410449862023812	0.396756826661945	0.384381603004586	0.382030944908161	0.388731094721967	0.400690049299116	0.402682086392383	0.39476789725075	0.389344717549437	0.397703468773596	0.386559641332535	0.397677821672855	0.393256777043665	0.381664947991607	0.401042286106872	0.388672250693743	0.392955311155172	0.401585500816897	0.403714677548048	0.382923344561227	0.385666069192887	0.379500332791135	0.404511590327189	0.382828683025902	0.404792916461787	0.393116732183493	0.391446708094366	0.386378018979296	0.391824188172422	0.409102261968984	0.389613949144753	0.384254394850541	0.385701509718257	0.393533040783821	0.392550297155152	0.385274258636201	0.405729912808537	0.384501177793887	0.384084539858384	0.396905216414312	0.400674017437527	0.395782652016645	0.38821844890822	0.392054491513891	0.381307601452138	0.38989234459392
0.416095131507735	0.404543808626864	0.426273591335781	0.402181950574062	0.414596486031354	0.406324572296703	0.432143842809055	0.407564317157539	0.419836404969772	0.410511609264238	0.417108930880082	0.423017300189105	0.411954226064463	0.421077572257002	0.426676290357369	0.40995060881328	0.409268657289562	0.405244319072014	0.404528418088689	0.403149033312633	0.427865887925094	0.411505695941636	0.417511829142318	0.398318342820488	0.426802789341499	0.418319085066298	0.418487065511009	0.412179281800381	0.402646974293513	0.400713663528188	0.400916364180866	0.406105230542082	0.409462465555426	0.423232326881351	0.420451190257423	0.40531023326219	0.402301289814067	0.414550856822309	0.424098918462126	0.41616648429586	0.413111927682463	0.405795394833113	0.432449373282519	0.429950336776307	0.40057157997171	0.415743245890165	0.417741994613154	0.404550584004858	0.424787181562349	0.4160517555694
0.444292299078402	0.421605937019771	0.424367017066132	0.432830861793189	0.45245208065374	0.422780226207923	0.439273935542616	0.431672609338365	0.438121370227471	0.428112769385835	0.452899254820146	0.42100868819838	0.451442162045688	0.427801345960478	0.443784970517977	0.438012184145497	0.427980470895649	0.431544028346572	0.448584448138533	0.421764349374378	0.432815640657601	0.439192469404974	0.428151356136143	0.423901353037603	0.458900141244321	0.421450295110883	0.437579623271553	0.427982862873942	0.434673063095433	0.447941147873048	0.445803107588104	0.441443540282464	0.431100099619256	0.424611405514367	0.449604375247467	0.448063398729499	0.456829545964856	0.42896301266695	0.43908843458224	0.428276101474357	0.43366750961336	0.440112230274744	0.427636444086305	0.424839490441026	0.438904402991246	0.434826600454971	0.434252393900408	0.423131528818792	0.443839786002107	0.419477490745637
0.466749542755941	0.481867210142756	0.475854404522149	0.471153067918963	0.470662488783867	0.473437893149952	0.461409251595632	0.464990595276585	0.458834009754989	0.475476765929891	0.460708461448965	0.475139170603102	0.483909626204244	0.481782193891795	0.467209878573269	0.462828172603409	0.444636622527541	0.468341468480713	0.474251943892204	0.462343710314133	0.467434135511413	0.464697458570716	0.448749450637566	0.449838679426088	0.474347249493997	0.443205363226502	0.481326165553849	0.470017842959253	0.446705736910666	0.482944784200003	0.469462905516792	0.452825382997136	0.449249406188065	0.47362020337184	0.476649315279447	0.464836161466143	0.483922704916444	0.451323113216303	0.46375569012951	0.464025383252019	0.458518223642747	0.450789336629748	0.468499116336898	0.476006087703348	0.445925845955586	0.452889743131609	0.458215340258247	0.456660393779874	0.457987044283983	0.463120706657013
0.503699882691237	0.511851760101625	0.493327144531269	0.495640828558827	0.505845077271057	0.509605777110235	0.507633187971102	0.494775882090095	0.486079715165185	0.479930031231211	0.482147168623998	0.50155463451313	0.507095508005936	0.506307539640947	0.501270910770601	0.496294137978692	0.495572982764825	0.492877168568871	0.503148226275399	0.480511036370979	0.489085367424323	0.495828008086383	0.509058471663006	0.503723197149551	0.49580897165776	0.511039078732746	0.476871984226306	0.491915992159361	0.485711886718159	0.506508460992983	0.487172927869021	0.499247024360676	0.475581202288644	0.507292682392881	0.479210197581894	0.492900333941314	0.477164454417128	0.508104627180973	0.506027623671217	0.51759252925134	0.502882332649931	0.497584979422999	0.511781571046805	0.485200139760633	0.478639314728466	0.478528984071418	0.481815327806003	0.513039671386104	0.47481648635027	0.51434032131862
0.545452177934128	0.511818139647549	0.539892349120061	0.528842880452366	0.528071212959057	0.5226335944273	0.54253338423429	0.502449670203298	0.517683948264786	0.551461784856508	0.533771663930293	0.53563271799805	0.511964752937374	0.549273812733794	0.525550066686236	0.543381613245002	0.542146355386533	0.535915737847159	0.505515335623651	0.50830376344526	0.535703131048646	0.539069617591888	0.499666458868962	0.543541355652523	0.542944246758906	0.511819028157241	0.514580753730361	0.541614525777739	0.542209110188244	0.53153828665907	0.524309543766644	0.519279000750565	0.535301213101155	0.540800093144233	0.503218730237131	0.52848625490157	0.545191188923048	0.521452122551536	0.547156056785139	0.55032480594793	0.544626076520735	0.540937935090405	0.555062983193913	0.540981455670588	0.531977847121331	0.518906893378619	0.524025301447202	0.549604271198666	0.531651395506504	0.518505439831017
0.557868859816376	0.576353312590696	0.560698415830819	0.538233165172946	0.534989356075172	0.56984700803538	0.553797620875465	0.570085015584136	0.587019005821403	0.567525106660632	0.58870276084261	0.540082256762944	0.537209988014845	0.580330652903545	0.574843787892224	0.586523226343866	0.573642444067655	0.571635127448408	0.571267164124352	0.54155501645166	0.541499297653776	0.574470392219456	0.57880280553886	0.561729655658592	0.553978731336077	0.546379937659802	0.579773065228158	0.558059218369482	0.543448608013262	0.569809832751303	0.532280154947023	0.54856382390096	0.576313204527237	0.554040472739155	0.561612735538276	0.577083734256782	0.591454444265811	0.586656976945287	0.536925306645551	0.574819454071359	0.566219852702106	0.541398700421998	0.583235448591263	0.557825236313626	0.582624457738068	0.557396915007681	0.581900256693335	0.553824942206501	0.559713303644728	0.537963181503145
0.614286321892299	0.574914258134524	0.575681922096644	0.645806386092606	0.610426015300848	0.617876289077499	0.626912139137583	0.606635883631136	0.614543621689303	0.605208413221676	0.603146895321055	0.589866170367072	0.578666348523165	0.596060522841276	0.603402261659895	0.609629570254123	0.572402496098762	0.626708341977742	0.632611445933532	0.593791963615195	0.600304127205779	0.581275973133321	0.623447232803656	0.622213530882179	0.577440522676214	0.589703440694184	0.599362761648115	0.590498869034575	0.615402837248395	0.628609991527355	0.613553693066826	0.609362682337362	0.593172417734716	0.59559334168857	0.628682647656826	0.595010009879158	0.631585214039185	0.620421740227943	0.585241889506939	0.602235764075178	0.617992300938117	0.589952324675387	0.593968434384634	0.595228436081987	0.597138239875756	0.62177113888901	0.599016314116707	0.64055077326651	0.608465999357673	0.608332752614987
0.618146712662091	0.63086826145935	0.617544135799195	0.687127735258704	0.636078886373937	0.675207943989363	0.678915774306618	0.668858142254422	0.662531678606852	0.671234901472977	0.689403052350401	0.67604044707128	0.63920580043952	0.687329207237672	0.682005920526343	0.662546197612334	0.64716621060076	0.638804580738166	0.634823794425077	0.623906999163643	0.622542599114696	0.643076450929741	0.665123745116094	0.643999433412239	0.674920234853092	0.644864588605603	0.656313845137201	0.639767307836297	0.678447361070083	0.660948538524798	0.658422587085576	0.65030037381361	0.617764250420776	0.624794855288173	0.621033594478819	0.646939504634981	0.679400762793878	0.673517601517747	0.683499203895386	0.660851619198431	0.668459136839908	0.673995433462207	0.623674691279988	0.628659477106111	0.676049451402124	0.654390942285282	0.682269037518531	0.620583511450139	0.676532048033176	0.657259893705383
0.714497620539629	0.734900841927792	0.691101389694201	0.69474505864673	0.689695554896352	0.723844763900666	0.742317661596559	0.673176324211315	0.67258439209814	0.716529228809416	0.682657176932978	0.717979194905068	0.665936747272395	0.674029244030176	0.748067639964117	0.728254827034315	0.690978009282081	0.733604430802344	0.736746358184257	0.729771585261341	0.704701288666809	0.704634054601222	0.745815316333885	0.692268968126563	0.712052543093628	0.73966232926921	0.705103740904252	0.741809820717565	0.741762404941933	0.691743863001776	0.664285919222086	0.693801173701184	0.718886815785588	0.739011982669378	0.692262017667774	0.747220756280176	0.709899962633429	0.680447715669162	0.739100159120221	0.667453697789408	0.673170595654049	0.715492869149971	0.707086146765772	0.724885327967116	0.704800838850575	0.69245953094216	0.672529515576643	0.722483217964887	0.699460457730683	0.725249861231095
0.788784878462025	0.81417693198381	0.778872134343232	0.803704715710207	0.748725715439298	0.811722852468263	0.73624404774118	0.763259652485244	0.763317574011405	0.758661917710679	0.799228189483539	0.728927950614302	0.791934177402721	0.761400087675694	0.780024877429326	0.758311239151875	0.770534390025248	0.742908108536174	0.800936188102563	0.726832910850943	0.814715381863062	0.786902846736607	0.748419054270745	0.726214376574723	0.77130163052883	0.782699571435372	0.751666975857572	0.780498505613561	0.722145945546104	0.772084955081923	0.75121744920977	0.725801152562052	0.810089381972439	0.772380828851638	0.798987990018298	0.771370484498662	0.722572352149526	0.724748185086375	0.765790054407713	0.816816105260764	0.789557012358146	0.722548188081822	0.792400000083506	0.758416745422051	0.754860165063577	0.78471731413309	0.79893141722199	0.773936411734045	0.807962660699734	0.775296939170629
0.806092832837045	0.786821920813744	0.880715111083902	0.857751362750835	0.826729073442206	0.831425629489349	0.783144885580563	0.818390070975484	0.818052027443824	0.809715404482074	0.859148112608732	0.864996677995218	0.826951940853394	0.866384505776733	0.860898391181604	0.861611794242662	0.823024362611547	0.816889527865062	0.885100607093996	0.79599646235656	0.824119970174097	0.78792659061821	0.815154314114205	0.839992372889541	0.852096638989494	0.83717336840149	0.846933961620291	0.7946712641584	0.804990147038872	0.900528576807745	0.853913674576694	0.827233313389504	0.78903775900385	0.870611228274627	0.829624046980127	0.862680001729105	0.833760196922839	0.883549612535457	0.819313649016314	0.780428514184243	0.878898070232492	0.857328343525045	0.841863421580102	0.830444057697649	0.820691318740274	0.871010848791865	0.821521004421959	0.816997964533215	0.837338909915475	0.815034687112445
0.969770315536198	0.936909777378149	0.943226547468726	0.891365905065253	0.882406701007994	0.877843822656066	0.928880439770356	0.877414072299711	0.852488508465883	0.905291280852834	0.935658588281332	0.929463948497225	0.959013507692322	0.895326144356501	0.968616303302832	0.933522652218743	0.884347453246098	0.978290304201757	0.943348501675367	0.876277835149557	0.944197437145605	0.872414186497381	0.921028199935457	0.965688707890819	0.872045323140432	0.898327716728195	0.930366477061339	0.909666058527427	0.979013579419664	0.956349199845792	0.910042367107081	0.896821332533229	0.908717954603807	0.883513655928376	0.898560591442012	0.923121923258946	0.885928647692142	0.888926829700017	0.959430876027735	0.918678967596811	0.882055889716559	0.922490111447529	0.901889623347402	0.922584744840867	0.873627576241336	0.938111331983127	0.886341505565563	0.892841230739757	0.948117350329278	0.961033662529766
1.02756212073553	1.01684805269155	1.05502826967291	1.05076037163308	0.964426605329568	1.04473396042993	0.959219059988809	0.969289930655184	1.05897619266981	1.03624130267393	1.08012602749742	0.959237852750414	0.989363664016537	1.01175870205196	0.98526315244332	1.00515477695664	0.981025622755673	0.966282949542509	1.05785261069551	0.972366560099494	1.00902223619119	0.944615904294831	0.935698691137314	0.98527606016774	1.02440534126598	1.00320724415122	0.958892567680356	1.05895474385686	1.05139441333726	1.04658142058613	1.01144505180467	1.02720455597397	0.987838482649808	1.01584744926478	0.965768291765641	1.07188770604961	1.01969127731593	1.04178326613928	0.971756109189214	0.957155956860988	0.940171539080635	0.96043046580026	1.02014226297397	1.06409589237563	0.941945917464742	0.991984844264056	1.01501942131159	1.0593873326414	1.0420996159868	1.02072781861469
1.12143955223465	1.13421747896057	1.13141848368305	1.05294260592427	1.05495632450901	1.16819928895469	1.05044848473966	1.17202156565731	1.11935389068024	1.06124467896663	1.08991311236925	1.13311933765199	1.15686143304058	1.15615907796895	1.12432682986417	1.15102275106645	1.05950349080792	1.06083389656087	1.16252771005186	1.15316880250279	1.07707732247355	1.07169612050062	1.02549136898827	1.13501863677203	1.192764223019	1.05778764621148	1.17473764902637	1.16121194440794	1.02958633953604	1.07147333883312	1.09775453263591	1.03092676980938	1.11329036485282	1.09211275970221	1.17327605468003	1.0620651767038	1.12844939494999	1.12659686136008	1.05717954457547	1.1285346444128	1.1274262475374	1.07559837922976	1.15547799936895	1.03531800709798	1.08127883600468	1.08121860607621	1.19467729919622	1.17339030952707	1.0416526106466	1.05746918224447
1.21098014022025	1.21822043215256	1.28168562553791	1.2408528432995	1.19792668846445	1.23480507525403	1.27390650035915	1.27270339329979	1.14310754005253	1.13743367794317	1.23034725347819	1.14761004745369	1.19960797119041	1.25829116642185	1.28856812202096	1.20782596637473	1.26273306740726	1.1948675440828	1.16194480837634	1.27302457973816	1.1844353642446	1.14597092751727	1.23963035589442	1.14481004737198	1.29971427969878	1.1656322457081	1.23623331505404	1.25298542432441	1.14164685967765	1.19818339748744	1.22037202366317	1.23303989688824	1.13108706705287	1.31193471930346	1.22169566419775	1.18610046419666	1.25729133387631	1.21822883072108	1.27507947426843	1.2843010268336	1.15734399289744	1.23439007308288	1.16201105119854	1.31588287274802	1.2422992317587	1.14655653058845	1.18971787893213	1.17336131849845	1.26245791074743	1.27179547568808
1.3865230480388	1.31316687526123	1.28928376202552	1.3774305431494	1.30888624741444	1.31535391497094	1.35625326451507	1.35218846591823	1.31614170813162	1.33829883341868	1.43135593778317	1.38082109989348	1.29193422861246	1.3398787446741	1.38089205253381	1.36193066478502	1.40838383497626	1.35934555610974	1.31297895733563	1.41828134754447	1.28324572578032	1.44399369154002	1.28106521808825	1.42752258191441	1.43563077272229	1.44347449797789	1.321492790366	1.33796206573783	1.33618529993487	1.43950117839716	1.2565144850726	1.27826393755343	1.32313372607231	1.28798199909277	1.28263882053449	1.27927569039613	1.33435210528652	1.36317633408599	1.39033220719876	1.4077585937894	1.28921694276396	1.38019417972086	1.34315855723645	1.2901539337261	1.36914200634436	1.39638491864573	1.31667773857442	1.35219838597019	1.40638579436524	1.40827523218571
1.42160621752455	1.46743306457523	1.58534629484308	1.60346197991577	1.61020989914375	1.49168315935789	1.60592951993235	1.47680702557117	1.48193135578899	1.47625854172744	1.49805404008842	1.4359703137992	1.45599580277151	1.41937808264921	1.5362906907527	1.59384858653997	1.50198776720431	1.51023414005779	1.50065953579617	1.51193027791195	1.5175775691199	1.42537987012252	1.51795729625769	1.5023570302964	1.45382364392491	1.45331297027605	1.42780169326425	1.43521947402925	1.56077524544543	1.39944077567805	1.42289891295757	1.41715740007378	1.50637868731023	1.60868664960763	1.49105779404152	1.40539374690572	1.61639622762747	1.39583973893749	1.49560403439314	1.43445566481596	1.4597516036215	1.45000657630791	1.41253715966719	1.41834851209246	1.45062428356401	1.55114202868876	1.49137554720051	1.55227253781315	1.47398063808893	1.40977934774623
1.71469102850444	1.75158825930086	1.57067973662308	1.60131895763848	1.67766243137533	1.7895782874228	1.59399969993712	1.57335885858743	1.55550620167162	1.62658579764149	1.60992279663168	1.57949042859738	1.64384652368618	1.62122451420259	1.71966528874901	1.5684429078711	1.65696672520456	1.58909028419614	1.68781764895868	1.75015048040046	1.7872259698575	1.56197261251635	1.65484066643013	1.61721450782367	1.61510338792781	1.69604013363994	1.54634052661431	1.70644783688493	1.63437316171097	1.58695745887078	1.66058571104608	1.59287742664727	1.63532491304845	1.71121326247488	1.59754813904015	1.56544604380603	1.69593222104256	1.71944250201192	1.57299712932667	1.79238747657193	1.58685184411961	1.63702536395852	1.75734632005568	1.59722437879175	1.75003185774874	1.74316438752656	1.66280825343648	1.64145773749036	1.66918764760301	1.63444956727237
1.93618344812778	1.99495052181892	1.74368470731823	1.80914349955056	1.88414538537611	1.88942115514797	1.82303723173082	1.93985054836484	1.82355115299372	1.78198277067511	1.89481672148818	1.98550617948833	1.73093542111871	1.83288244194204	1.75666861868797	1.97573849070513	1.81384970891142	1.87218749602559	1.89517456233916	1.97045793899168	1.96774663705298	1.86470627968535	1.79057771107801	1.81836051819064	1.75272659985657	1.88529288328102	1.84277695642883	1.81332415532752	1.94206001166002	1.92824701645868	1.7912744437073	1.80495354863237	1.89222879547238	1.70209734543156	1.84366315756355	1.79280483368387	1.93632426758072	1.96696315198744	1.74430889815059	1.89415723209139	1.87565565530221	1.8770010755122	1.92514075137228	1.92330456993573	1.75637389358236	1.74840035448305	1.74540224152944	1.71729172490901	1.85756379679528	1.70029621630653
1.98482569577872	2.09834841583836	2.12160719297128	2.09191992000765	2.12898619387012	2.1780647350332	2.08698729237795	1.9937282103635	1.98785476299992	2.12502662257873	2.07929051002619	2.06941588553096	2.17318929564313	1.94709826913298	2.07183607534483	1.9462499947523	2.20430525697953	2.05337870969291	2.18747436289985	2.14624683456266	2.13534823617106	2.22168205130508	2.15650250817095	2.04693844497985	2.08387180776162	2.05584463963513	2.10324271946471	2.11485968410765	1.99766242084851	2.03691549485757	2.02363417357626	2.08611272536916	2.11824836184836	2.22231062879232	2.0925694542432	2.20041066353026	2.11299839774666	2.14687007976639	2.16935370848355	2.06677384461178	2.0834242417109	2.02791353988641	2.04076678446752	2.00737604079556	2.07929340804007	2.00775675888071	2.10404369397202	1.9826592543479	2.1118852434549	2.06215533296981
2.37564687483141	2.14892910040225	2.12181399552505	2.34657791205883	2.28342529602037	2.22523829938438	2.41658004494114	2.25987726482056	2.39870822460677	2.39458440131008	2.34064611024694	2.40863534491619	2.24921461933687	2.32049755560905	2.47013124214475	2.25874686438753	2.18292191379828	2.37593330557284	2.17685770596246	2.33708655443999	2.39114995608888	2.26532142265396	2.19514173601447	2.45183726069317	2.20115153822291	2.41052287440358	2.25621415040252	2.38642314858625	2.37391935540639	2.42919411808307	2.26221438265583	2.28250453480848	2.30276462366215	2.3560715289645	2.18126899146519	2.42537261186558	2.36055478019219	2.24817747906919	2.19069906727642	2.28135843008743	2.3264354366012	2.2445747339506	2.22627702241164	2.24337123458575	2.41538475053823	2.4815691057709	2.24765489468188	2.29557025425732	2.30846042506142	2.34957164569376
2.41499902990783	2.59555574481878	2.45443452255737	2.6257687240398	2.52493364470189	2.71064182645401	2.52511434148557	2.59446422337534	2.37705902022216	2.5437903777668	2.51898280990276	2.64136496994731	2.48723122246994	2.64882259868419	2.47054898139118	2.51920954968761	2.59980716302782	2.37603245095783	2.57826662887507	2.63093101054357	2.54338167467028	2.71660778916612	2.52593356290905	2.70374042944492	2.44395740512797	2.6878677698604	2.54756912202039	2.71419117774879	2.47592636801352	2.44929170247256	2.43611542934014	2.48509788924048	2.56587833977267	2.49549555713373	2.57525349170299	2.58366322262767	2.61886733198124	2.51844134389479	2.52180085946917	2.48776392234851	2.66882477053908	2.53683755214385	2.50760042939872	2.75036973981709	2.64903421840763	2.48305932192107	2.45100327291083	2.38682246197807	2.44588084400653	2.48593353046452
2.80482191120569	2.89753364931286	2.99224427360906	2.74172232212063	2.74079642278476	2.9223097003887	2.71257996385882	2.98380895408632	2.96274434483576	2.84153059620991	2.8506491245232	3.0293209949753	2.85744370350451	2.74846842764062	2.95342207561627	2.87227907626148	2.74860021160381	2.91648372502857	2.94916294404718	2.74781986491689	3.014287039199	2.68587401286024	2.91258263849891	2.85768905476523	2.70467801594706	2.87978649544379	2.84839538275984	2.99480081582401	2.76818714895704	2.99564973883533	2.73310336304684	2.72757209227862	2.86634353056232	2.82829127956309	2.76182953597278	3.01706926767757	3.01404064412939	2.66448023978128	3.02541475219465	3.00943825751972	3.03464051565562	2.85248145549669	2.93691143744164	3.02132873994806	2.95245331046802	3.0165521393867	3.03356307881402	2.76236550988318	2.88202810774264	2.97598022893849
3.28959831745644	3.0479444238062	3.09520431854757	3.31699891268209	3.28443093752676	3.34880156596085	3.21662277019117	3.301557664259	3.22501813495645	3.28191035661814	3.29755444317792	3.31307694731698	3.26616403951895	3.08237081244367	3.11513907917025	3.03329360386612	3.34911952541892	3.14404700022878	3.10068709323761	3.18982478812485	3.22172290964618	3.2808714424737	3.17420111500099	3.08657178656497	3.01431621821853	3.2592545620058	3.00616360823259	3.1118161142871	3.19958661035192	3.36784926971976	3.05203778949249	3.10325247029222	3.13395292384867	3.00004864855391	3.34882676943565	3.29330015867031	3.36764716629331	3.19192888290441	3.10812176970614	3.16488277731242	3.17629404299558	3.08125841856939	3.12360559780313	3.21136739628659	3.30939965834903	3.04560815251708	3.2020386302707	3.25047714919067	3.10578953601364	2.95400453505792
3.4950057185569	3.39828100473935	3.39801861376704	3.35614043651287	3.61888398118812	3.58759542490716	3.53716040438309	3.35407388957314	3.5686649030477	3.62164136176408	3.36148829743032	3.52959058883022	3.43618841496881	3.67018931037118	3.48638654818591	3.66988826569737	3.48780857670638	3.31717835204626	3.53220203019424	3.67272417397751	3.40613391288115	3.37726104675248	3.30851963893404	3.6747237467627	3.53660046896361	3.38996852124949	3.45878747378604	3.32458161769354	3.52223330583162	3.54860723852569	3.60665464374778	3.51496070454523	3.59624905784516	3.34784285674948	3.54879854394344	3.55147143634805	3.46868205888098	3.65546961420784	3.64973034076412	3.45555893004856	3.37226101996801	3.34227278847389	3.66456875188458	3.55518191792192	3.60470604412342	3.44084038760379	3.57498428877114	3.391188631863	3.63371596351034	3.57496151153123
3.96312772928194	3.70680749206806	3.97340499568816	3.77517810015546	3.75588086140549	3.92240230874638	3.81650035836207	3.90956851970929	3.70035668405572	3.9030607182804	3.88031655469943	3.94063386825705	3.66361075219206	3.72223604534224	3.78986566876686	3.94587913315673	3.80645238186875	3.86993826744992	3.95174752763565	3.9276340977733	3.94471375174876	3.97062253084422	3.93954770794831	3.93856653080636	3.66309115883973	3.75285493440925	3.96618983807099	3.76033485122183	3.96906225763254	3.99168036062292	3.90221826508123	3.79595601766547	3.93805493327966	3.82296167367483	3.99060767010542	3.7483656839177	3.73293117771023	3.83162544717821	3.95965111290345	3.84633136883318	3.98812394814721	3.84476715080797	3.97476718088128	3.9987837113665	3.90271385117278	3.78502893788149	3.91005685391517	3.91259071901945	3.78597362076002	3.98869720575564
4.12408979068841	4.22043655251925	4.17780801453593	4.15717056632725	4.31997927749254	4.33670944139288	4.14360051482534	4.28499859317309	4.20104217586248	4.28690188287701	4.20542696634157	4.12487245089148	4.14522513646752	4.1935705105527	4.27457770142835	4.13221429903153	4.07968317614475	4.17094537482461	4.09175806739296	4.09421145901759	4.24986761904102	4.23272665297822	4.34259839851411	4.20169472452838	4.25908156790488	4.24945423748005	4.30621446645041	4.29742710217761	4.14443585016082	4.33611597124264	4.28911387105945	4.28990732038919	4.31707099974199	4.2688594828838	4.2146581546528	4.15322499849499	4.11540130271964	4.26869383096865	4.25418332210175	4.32470091669431	4.28469684353529	4.15304992475167	4.30309904074886	4.12219177563696	4.27762243286625	4.21208607147837	4.27635623565873	4.19565169871189	4.26922788757693	4.14497965091693
4.61516024132202	4.64415618203832	4.60125139663599	4.62126470367058	4.64345527248878	4.56171499006919	4.62449244442309	4.56090203668096	4.6197517518742	4.55954874768326	4.64494807673094	4.63661922729202	4.47977276413447	4.49703761497546	4.61280316231221	4.61557695016946	4.60580255825939	4.54687279936324	4.58871647184769	4.62609617943697	4.63176911774016	4.50614107090146	4.59742602755109	4.61604203597787	4.65884410277725	4.59120001327128	4.5571349232324	4.6160615675949	4.51502877131312	4.6336831914318	4.60968485957116	4.49317190264102	4.50559553702538	4.60300922657038	4.57809518339229	4.61789782337101	4.59294091658521	4.59136981365323	4.53285139527378	4.63742624365349	4.61817981632371	4.53753599043459	4.61592227323722	4.63383495930673	4.56102118528528	4.57352833325657	4.61550526042236	4.63983512624425	4.62385103660747	4.57635089320305
4.90099769986742	4.9021826043864	4.92736171513536	4.9613932888602	4.90768324919513	4.81584022502191	4.93355374549246	4.86747992899508	4.94885601516522	4.94920668009274	4.91645528416052	4.91417777566217	4.92926744782199	4.91253915462364	4.91761471133122	4.8609367356195	4.88704458128387	4.91062054238924	4.94430968678796	4.94820915048844	4.92608422315079	4.84727558509929	4.78415051634936	4.85580274414249	4.9104523479929	4.96008945853424	4.94023597508554	4.91617765797389	4.91996317701137	4.92532526136938	4.95062547064519	4.91158158123711	4.96472348412722	4.91278366974043	4.94412484672088	4.95125201470483	4.94421825674336	4.94434089840517	4.93980580022285	4.86459889331329	4.96198987118623	4.89690325869831	4.93814417713945	4.91523568984351	4.94306788304929	4.91459210378375	4.86828859723256	4.91633144153558	4.96504372347312	4.91865986461076
5.28388399646754	5.22845775725046	5.10172177194265	4.99467214533054	5.26908865540774	5.27115491720674	5.16147688105046	5.18013244176704	5.29605955544269	5.14277627547031	5.18575386922467	5.19724884197604	5.20904172349334	5.27096663633704	5.14243734087604	5.25335407330925	5.09795365533211	5.0537090046885	5.122143314426	5.24515292714213	5.11489990470201	5.06716509330645	5.2700559932226	5.16324474720762	5.22645456095586	5.01323594025942	5.06531201737336	5.04015696504599	5.22291114137757	5.11488183915856	5.18319638517508	5.24128239502941	5.21256214207296	5.15062339217183	5.26678637180949	5.09816263394491	5.22867571168049	5.27412764907299	5.25570794841424	5.24088575760442	5.25392023204662	5.17684635051419	5.17576248325569	5.2346450654278	5.11244421845409	5.28544905578187	5.28908188554439	5.21493722842938	5.062190279437	5.25674509184023
5.29581052653163	5.42671250016544	5.49482707078698	5.474525417622	5.62478614216475	5.21794534648952	5.55479991638648	5.5838076707785	5.30117084774984	5.18083492845615	5.40479649552475	5.50896114908992	5.54407603018459	5.34131028198268	5.52636163600228	5.32074060398323	5.33057231004632	5.45924554773546	5.46733032473466	5.58466313397371	5.50730779306185	5.58573651505582	5.19858022820306	5.61089911696576	5.47716260782397	5.38532180799184	5.5093015146986	5.37435737573293	5.46178817333721	5.56158144487143	5.46908245189738	5.4061939416084	5.27608448806061	5.33931746664164	5.36975313015431	5.57204764064554	5.4922412980354	5.56050422999238	5.30126548680574	5.3066446854338	5.44474284374977	5.54286781969978	5.44577551663002	5.2697664691776	5.56090009345195	5.47080389641421	5.62198677890236	5.61212956615108	5.47265306241922	5.5516902066638
5.64915415937694	5.65768747877994	5.44443366327206	5.71727450201477	5.76193324565419	5.67267879345714	5.64100304970426	5.76988057417288	5.68068337720161	5.83441037438927	5.67113956987541	5.75939483321073	5.46492586962798	5.5890723991421	5.88902116142802	5.86383598173353	5.47526471315292	5.86451723861489	5.54433283818966	5.73949003204198	5.46854615749913	5.84088987754559	5.74833465353232	5.54770165395231	5.52166506866969	5.40183446502434	5.85120793823244	5.67411903833319	5.85533334875947	5.89018954508278	5.75116555081142	5.58397525750993	5.79344785873799	5.60238435837989	5.70338235461657	5.60731624535605	5.71756859738578	5.76695759678718	5.77567144981989	5.72814006878117	5.83073799047231	5.55005478605353	5.6892222349679	5.45301543155088	5.84975312861132	5.74676226028356	5.68040500580097	5.60507441015978	5.76618182095604	5.85258840150343
5.88749894327849	5.92391844874278	5.93399818279849	6.04551106548863	5.69534842206712	6.05315868453052	5.71371500962662	5.79293108687512	6.08928150827442	6.00782564159513	5.81623448575913	5.77038410786182	5.85354877048305	5.81797950170303	5.75049892891862	5.6739856304537	6.07138017384557	5.82987227676344	6.07500320075298	5.90123411911657	5.70310881544792	5.956802199522	5.80747545706917	5.86783609693381	5.87393292929168	5.76015403062152	5.76592200509471	6.03859343909167	5.8637198283762	5.71680813344658	5.93493831942046	6.01318634755613	5.76883907464074	5.98444936200868	5.81715623466522	5.87280011956284	6.08657368362582	5.90178901822139	5.81673598805183	5.83797182941074	5.9253403002939	5.72615110065292	6.03347760847371	5.76291828610866	6.01229983384972	5.76589327689935	5.9894185966996	5.82366438669662	5.73627607224789	5.77225666961168
6.0686764547654	5.99605815535177	6.20402716146515	6.34638393379011	6.11524847859812	5.98520927056468	6.0499492730726	5.98000286505563	6.17442774849901	6.02661086795125	6.13300785024178	6.17273310849818	6.10897219401461	6.22215922317885	6.12804401864108	6.15438034170661	6.15411815105842	6.14002588434107	6.0003858351307	6.09749486578056	6.17966381685234	5.90275562032012	6.05805471968552	5.98801742307017	6.06120684091551	5.97697353183339	6.11393246474693	6.12601214393392	6.19458288824871	6.21492514859727	6.20858391480862	5.97790952011936	5.97229881015803	6.1343745139872	6.23583961410231	6.30616138495481	6.27892206453997	6.10810009179022	6.27787509231652	5.94183115769957	6.04708158698368	6.1082621139024	5.96417221414064	6.11514020454362	6.17382510637161	6.01659754161086	6.00172785123138	6.00228166038009	6.14867487616354	6.08185995046349
6.28579106277406	6.33334352289028	6.38078968202048	6.35467391225886	6.51503114587923	6.31882738530127	6.28023029629902	6.28286131312375	6.24104157580041	6.29668527509825	6.28477223232568	6.15467655163647	6.4669089288095	6.29632286241538	6.42769874775881	6.40215380552042	6.32365776574417	6.21543571901266	6.47490292537447	6.31773346862724	6.33983205481377	6.33151571174552	6.17770710499111	6.33512970699516	6.18065315765614	6.18799120938183	6.25556994297646	6.26112135114743	6.18124868899809	6.26284119606193	6.39764747893696	6.44240101670266	6.3323851451809	6.2939476075344	6.39038816519729	6.39214019940594	6.39397546056279	6.3585851728726	6.44546965534186	6.2774009549935	6.4623625880984	6.14424552002405	6.56897751422632	6.47709426782749	6.20675095319165	6.38234011803029	6.36324350597201	6.32302807928529	6.33824007058848	6.35465148790463
6.59591299893223	6.68531533365609	6.61403840168822	6.65381223420037	6.70672113106605	6.58617873861091	6.57906394290003	6.5570238915561	6.54769825668041	6.60293331427593	6.45757883616272	6.66763187165652	6.67878682567691	6.53082127520547	6.59982433559509	6.51639588682691	6.71866724007497	6.59113320851664	6.5655591586733	6.52836931292386	6.65251306258965	6.74941375709722	6.58340245438376	6.46426791423326	6.64381629078466	6.76702237869878	6.52906265859654	6.58676880284388	6.644633085386	6.55385181375609	6.44442253994553	6.72726850230718	6.55436722409616	6.7381844907475	6.60876281198287	6.6197436651373	6.61669937597162	6.53958234981986	6.57758853470339	6.71370575332078	6.52091520842772	6.57703082689056	6.43730903089925	6.59407835332536	6.47819216708562	6.60088944849237	6.733995214174	6.60316434226613	6.59180275384669	6.63316294220226
6.84623488883613	6.69938155037364	6.86586677870393	6.86816289449162	6.9375029472035	6.86917729344907	6.82412676652729	6.84239305550292	6.88973406215516	6.94324462112684	6.81503454833316	6.92373518541056	6.88147885050042	6.85901904887689	6.70216728429298	6.79004454451116	6.8764142688379	6.93184454149933	6.8219292541073	6.96624872499732	6.87504825584042	6.82682175993053	6.83622449711305	6.88056299236611	6.89048159838991	6.79450194293393	6.8949511235674	6.92465451637937	6.87340665199191	6.8676011274086	6.80444791051283	6.78331572650644	6.92130028917514	6.8133309528876	6.8615283235535	6.70175288913436	6.87905172330531	6.71294982654922	6.79222101494615	6.85217913556311	6.78616929287769	6.9127398200272	6.86086487720014	6.71691785473656	6.79600323112352	6.7418152008294	6.72521233410373	6.88997866414266	6.78560282579893	6.73982750297087
7.10217734362635	6.97357230819431	7.03598110861468	7.00814832703045	7.0622609462714	7.03410788414095	7.14344134383986	7.16499999637022	7.13545648659329	7.11894872309541	7.19447714952626	6.90641463552362	7.05147524927366	7.0128178981332	7.17328130206673	7.02210927416751	6.93114989644804	7.23073268849499	7.20166494893342	7.1031592847693	6.94663841947126	7.20923156567589	6.85823267446608	7.12100460839308	6.88913346287797	7.17386143178351	7.19402897454171	7.00870372196609	7.02048561000174	7.12271078761782	6.89632568966258	6.97233893728018	7.1322913622376	7.13462413495445	7.07919025455127	7.17310083865475	6.99414168890105	6.96483802000267	7.16120590140475	7.02088464506071	7.13110911359268	7.10041169649174	7.1104301333198	6.92950845289277	7.12264830053616	7.04750412453868	6.92329642859121	7.1371171313785	7.06976560673226	7.16352563131195
7.33010656830646	7.35232960392274	7.37155994319298	7.3706693431	7.25791887068194	7.17541707821532	7.30373718340946	7.23364961151752	7.32065615441559	7.06098959409775	7.35502068906148	7.31525676961498	7.34862446755788	7.37759550796112	7.27659118586772	7.25856390625362	7.19889686782511	7.34860458536429	7.20336955913573	7.13947022267345	7.3281475187653	7.30133199784616	7.20874528047231	7.30648697504137	7.41833623181454	7.4080121149562	7.11342799341832	7.1540179919624	7.12438646647386	7.36879010480336	7.18588147029948	7.30387521073292	7.34858896155202	7.3095726323725	7.22068605855483	7.18765864629037	7.11570943299624	7.31046205124413	7.20359880159895	7.31591289881048	7.26615007187524	7.38579625391672	7.14756417418954	7.25057152650361	7.12512255260403	7.02768112057359	7.22797895464917	7.30860859186198	7.20337564914355	7.35306903770275
7.47608574096254	7.49992751213095	7.25346400256397	7.54064355596385	7.0543971349478	7.61410542620072	7.16968013369988	7.10814939616866	7.58560735215849	7.16122309046273	7.44277639988683	7.28770145671067	7.25533814133407	7.53851622262138	7.35393323087252	7.40277422249868	7.57199910523964	7.19966352962553	7.57003853458263	7.50115158691997	7.64274348072379	7.5790221127052	7.36227902557744	7.53599737661557	7.63052511347344	7.40606680993792	7.36666621695231	7.34478372686592	7.17540907758554	7.29284312808772	7.43696912255394	7.31458162668692	7.61718986492187	7.55994179697031	7.50923976848292	7.47970375344518	7.57185371156584	7.46286062978397	7.37856772812734	7.49516127717639	7.54904288864697	7.59798740650812	7.60043809178498	7.37287828343614	7.20077483226991	7.58902122530921	7.37055050587551	7.29903082561708	7.43116472732401	7.58575346841538
7.48754944560866	7.67886103835959	7.69580116401802	7.52057604751295	7.58714125130762	7.23987548462745	7.71681526718271	7.63799769899764	7.61767204442231	7.40980184371408	7.49648105339099	7.61864926084176	7.31697287602363	7.47420173814724	7.38135311559244	7.32611866299029	7.46301907373294	7.43375498835999	7.75335810467908	7.8139393301551	7.74856055183414	7.52681348369222	7.62790149780578	7.61520957169202	7.5106600652988	7.23036730602146	7.32367750744114	7.26846793954636	7.78261658656398	7.19155606376802	7.53593072699264	7.69225435832325	7.65975545015674	7.55126305722826	7.68924902615217	7.50207786812271	7.28182667751695	7.35482935814715	7.65741380322967	7.59507347831265	7.44826532895883	7.57870881062574	7.55132841220901	7.48744972196777	7.78406461979159	7.62854819456586	7.53573333371219	7.12930400241968	7.63628918235858	7.60376594641658
7.48233973016526	7.62579168533293	7.31607391992234	7.75911485488889	7.93067583302569	7.52672490265626	7.68657871682315	7.4414701343554	7.5060398406725	7.77950793493859	7.71213273316427	7.82849645878358	7.62529130980866	7.76877088237771	7.56348517525767	7.67555609206824	7.51544378538571	7.51241545733682	7.75952222077939	7.73906963658286	7.62569569540014	7.453826198944	7.97074409817548	7.87510276459953	7.45490849589586	7.71619664390117	7.7129554658542	7.43231691463453	7.5200700313634	7.68948520611824	7.62704417852354	7.76725829820553	7.62958068578878	7.38417582060218	7.45138079188573	7.22891940158546	7.57679889401292	7.67898988884056	7.67609436320115	7.82333851669964	7.8336909813714	7.27757112653403	7.39314683285255	7.71639364291998	7.60203779202592	7.39478739230317	7.40838502524324	7.46111433283791	7.89381416206804	7.91146843184611
7.29019159333351	7.81389648684436	7.86735963871085	7.82521696966024	7.57759870301033	7.85427070768307	7.97031194137627	7.78322556671205	7.1192732731072	7.74638714181009	7.95219365813116	7.68092616804729	7.99680075999363	7.98170077828614	7.46105656518283	7.47640415130222	7.26966154141752	7.71276032652882	7.97130080617739	7.92403634177498	7.99540652532739	7.56566259891325	7.93871394161152	7.40649142033571	7.73594663962349	7.91282751318561	7.63763313092229	7.43729294091878	7.79718121814853	8.04719374694986	7.93269587279357	7.90779967764599	7.89498206801277	7.85586424811107	7.31718043711691	7.3332149877638	7.66486443129445	7.70523057814212	7.35537174165758	7.79302516541192	7.63744682231251	7.49877428836955	7.34865182367026	7.57361400292735	7.97274213347583	7.25741208874986	7.437067319537	8.00961042729184	7.97472890064773	7.82157906971403
7.23851922050783	7.24581812887407	7.8164916907322	8.00188696204512	7.4047353252561	7.43000333893327	7.37137115785175	7.31368383915652	7.9414076624785	7.80854435176469	7.54764246515966	7.94523612757873	7.15374669307588	7.46118065205877	7.21666824595491	7.75328258527194	7.93180436546936	7.7402364273973	7.56668599748271	7.72949987526152	7.74018832313426	7.93388249868003	7.36582344057152	7.37967712685077	7.13911886193551	7.37027280626507	7.41172403708225	8.00627186309799	7.82376836600024	7.61203195350039	7.2235838885216	7.41927586558652	7.62482412702223	7.30388059155016	7.71029037699621	7.34131661098746	7.34631321256877	7.96323081731526	7.34889545839706	7.71863706593858	7.66311701325664	7.95446722269537	7.53344202051548	7.88696239816506	7.29503696459485	7.96848065781627	7.85882871555	7.98468476125185	7.28695253678568	7.372162700643
7.8960445857586	7.39732085409207	8.00800523018495	7.40400990941546	7.43573686384857	7.98935117785083	7.63300852790434	7.35151337528995	7.12239523614006	7.53153950345973	7.80502348670595	7.85871173489764	7.28054980391459	7.54103553040953	7.37592122114879	7.79097641156944	7.33778146448863	8.08369583290042	7.3455249508059	7.83191849432127	7.65042414004114	7.82880386574311	8.03046486810726	7.92531582673013	7.92896123687058	7.21896897951471	7.79045256518969	7.22705734016053	7.45983203375245	7.78853282090693	8.00977385911542	7.59458749507577	7.29619774889307	7.96582121587728	7.85211814558231	7.52621481024518	7.95692758549963	7.3765766304514	7.35591986513309	7.54309975801373	7.88068815396743	7.83464017512693	7.56235104819909	7.98924755128538	8.02095932803439	7.24012907395713	8.09182860479218	7.67446689144197	8.10610576669457	8.07565933093153
7.3666172009794	7.96360714946052	7.82890309881783	7.74070415732832	7.56388961372267	7.14487070303412	7.96291327007205	7.31062819042076	7.27032815988732	7.40161634847385	7.16237650143134	7.30623610719124	7.85824700211789	7.65292493246787	7.21639209353692	7.95068788857253	7.41371867528913	7.70570487021694	7.74842403566967	7.24814877802997	7.3927233971793	7.58383283944483	8.04320638176184	7.75851620381431	7.18026998478517	7.14112295294416	7.6692252373034	7.45507573972035	8.07920702960816	7.4471268245393	7.36379316686246	7.46172151183662	7.48337066359957	7.09621114867896	7.64304666745651	7.6945231097887	7.30974437607419	8.07246961935701	7.62376239926258	7.52719028057893	7.62229276682388	7.33642812504791	7.87416550585241	7.97775703938477	7.57935882823933	7.8105721316145	7.24991813659923	7.95986614869818	7.23961294245542	7.39630108761069
6.9977498176383	7.16386131996878	7.31301899024944	7.69727611067665	7.77428400609049	7.4484008375492	7.39105169063464	7.43954618393713	7.20588333870931	7.34437192246932	7.72911160793958	7.65186351167095	7.22174763868738	7.41281702310203	7.67161995373931	0.859841430469489	7.70130265762319	7.27674417407188	7.09905335074873	7.19473928504606	7.73078542860348	7.81987887612437	7.28467656209149	7.89963592234693	7.65346019124606	7.4572260261933	7.21772470734737	7.21188809250876	7.41155114756294	7.39777388820138	7.31972838642019	7.63630315272613	7.52620359948105	7.02534231089485	7.80383154895451	7.72680108758762	7.81781069511906	8.09360983303069	7.88085504187344	7.81426591688428	7.13002682274043	7.55181366849508	7.7860281587697	7.67243881038936	7.92466220494509	7.16835605392558	7.96117317202627	7.86018133557858	7.09311956604039	7.80279789790178
7.31882291462341	0.487360385505724	7.49627672647498	7.46563334676896	0.734232176322837	7.92050871304102	7.27115969966354	7.41844355749062	7.3673133377381	7.54076701690471	7.2906693433796	7.19496814977303	7.19248141041737	7.14731367296774	7.23256960824586	7.03770522070399	7.35181769779317	7.49496433190149	6.9786061342582	7.2014510688593	7.56657097747619	7.19276601979838	7.17823464934519	6.95287399911972	6.9646161182634	7.41760457514158	7.55851650678482	7.78346168942086	7.02735831154352	7.47892870990538	6.99718738422916	7.54235767749757	7.02906073666093	7.50341542620084	7.34064442975215	7.50890521198697	7.50219111915309	7.6690853336367	7.49200381945589	7.88055916391976	7.20344559603778	6.9016886220991	1.26163318886206	7.72732790307156	7.51654002568098	7.89405046015496	7.04618316725163	7.33083460348285	7.64947787762239	7.73791581494476
6.93866336546884	0.411464304072018	7.59868792390554	0.413233911439646	0.694708295124705	7.21028506241023	7.67952357313606	7.53792897062628	7.35353024881656	7.06126857803921	7.61376565533135	7.6957911041361	6.79145129863344	0.416970423377982	0.387359949030747	7.33779892741494	7.11150813491484	6.78140284326005	7.80590257280089	7.66339781786765	7.71807668076274	6.929208627676	7.283834180267	0.481736842418593	7.70723663949773	7.05934261011151	7.24296060812663	7.0176565989083	6.97760776014076	7.20769715888176	6.93051571382405	7.34628503404374	7.68409802607408	6.88261354149071	6.95713121266322	7.4365782055559	6.97519767522427	1.0502467860867	6.97325847392954	7.67037383021414	7.54511577490226	7.19000739732794	7.06599424828829	0.577604476683391	1.14801074227772	7.22473967194744	6.97346178207276	7.34262613961038	6.86123192297971	0.625973399850919
0.454394146062948	7.41866193883176	7.09800150830962	6.84761884562756	6.81661368068896	6.87162143302181	6.97969858375491	0.368044894895181	6.96336912290306	7.77859964329098	7.33634137892438	6.90621519685556	6.97497375336951	0.46939544846017	7.27335952683601	7.56332282817779	0.99463039925819	0.694395429032697	7.20769434465084	6.82249526752485	7.45601428010247	0.433248883721989	6.95211711710592	6.93819233534304	0.76681099863822	6.9240142897272	7.35848147839033	0.408631901387004	0.460878391696115	0.889219314193934	7.31677139381173	0.362449852083767	7.29644574145781	0.455991877912175	6.83229728092446	6.79249692590925	7.28417114161946	0.432566962937449	0.331476398724769	7.06711625610261	0.409016657265547	7.05562012120887	6.97228143846493	0.354532124623487	7.02285466044381	0.393494183948876	0.4222369519532	7.34980415587177	6.63860904253008	6.81649740999969
7.08826851563398	7.17593474573062	0.432510810153411	7.18410363745317	0.407306543382632	6.6583166086656	7.27961034156326	6.67625875406254	6.95487788611003	0.355288354950781	6.72544332147642	6.71250190412746	0.313427558383184	0.463340785155765	0.407981573640506	6.72043701732849	0.112750528662606	6.96940957696615	0.714984510130412	6.82913336049908	6.50668909835791	6.51416320671101	6.7726323234883	6.93914718622224	0.543755392689478	6.82189129680809	0.276798321879672	6.96376152955784	6.5385333815454	7.09588810582334	1.04650803942515	7.1497850469659	7.06421152133115	7.13508246613418	0.427541536389846	7.0247084211585	6.92892233952798	6.87622113943806	6.61730159236367	6.7969379865402	7.3793285936717	7.16682490977823	6.68090215374646	6.80267988830822	7.01564023006793	0.319891891589646	7.08546103244066	6.79632861643463	0.894758764705682	6.51791740678355
6.50832240489977	0.375374666820954	6.48598123457418	6.58675796602722	6.44082167744505	0.342229118445525	0.585966682025685	0.13946048086818	0.509125065354276	0.299739964935008	0.434806497482217	6.48799359770755	6.82374617360154	6.56709218386982	6.54853945944914	6.6841991367826	0.112168040811297	0.0532700985504592	6.91218229188143	6.66877693252522	0.768611070433531	0.380269441405385	0.153356129288987	6.63177867102447	6.37824634979903	6.5265402896852	6.44061982426974	7.06154379362048	7.02936080422347	0.595892269062669	6.61945187883776	0.371013042409097	1.14171674367974	6.84850574732135	6.52645253179414	6.63155858430486	6.63269578126929	0.941706917642314	0.467509845990994	0.418647740343018	6.73701533968899	6.72508409166115	6.59461948442176	0.349958973851355	0.431394073585888	6.58064658904564	6.60858969782619	0.476099471208414	7.03875150071729	6.61250692922235
0.383447173036581	6.75798624888826	6.73894072591785	1.07462533707137	0.0495378950569625	6.92996808549446	0.391040372221289	0.340505868423622	0.312178406839324	6.3607152846277	7.05804741162952	0.355812647429881	7.03138249011066	0.324576844129816	0.537149183383433	0.367093200543273	6.45327168921198	0.594740183765387	0.565519939778024	0.0494735248490637	6.28133893867608	0.0474119236842473	0.225596287011535	6.82253431208591	0.0473729952401958	6.16766092647508	0.0513649670675414	0.546894140286593	0.298530863170108	0.379006990999833	0.208758220200426	0.0478593804140008	0.42235851097074	0.635491902602009	6.1283541261812	0.514822979034754	6.51846315802625	7.19331865139549	6.8755880545505	0.0474868826299429	6.39782579109916	0.361925354386905	6.83900606789845	6.43615650601837	6.91630307216201	0.373853098778678	0.470431435434859	6.16782956479973	0.047207289981685	0.737921988513296
0.0478038702972677	1.02488916566358	6.02499279616898	0.423038838975845	6.98021341531357	0.465107481287718	0.775200216082972	0.047707256371794	6.43865640496043	0.449900455164837	6.25067995024792	0.0466302456977178	6.33437169037573	6.44534245089967	0.416675058663081	0.967146050768894	0.446647323900167	0.650007908763877	0.0710756334106445	6.49663336668077	6.8124653638306	5.94553922189639	6.65439642023941	1.03635932336561	6.18949098298612	0.0495503865483409	0.0460651064852977	0.536584375919194	0.369872257471846	6.76772129231805	6.03626689006331	6.78016141717355	6.2348240051848	0.522678283770467	6.33998242868055	6.00725725205108	0.149652245817913	6.19658407445443	6.06076524989759	0.63856786296027	0.194943857171642	6.39820221846942	6.45788633311719	6.16095764156612	6.25750605707544	0.0898761902470612	6.53842493202254	6.10900726115736	0.0470460470369569	0.17378640767679
6.07344695757938	5.85173438428329	0.0461111681879313	6.22149248305493	6.11893573256746	0.318537441972826	0.421468056054354	0.713853485546465	6.57499848536558	0.0503148082557485	6.36264658898276	5.74475545057335	5.74149598226297	0.0473974720399903	5.8143298378244	0.0464312035832624	0.38852593877358	0.509409579211905	0.0704289954122033	6.21860770629614	6.10285503618289	5.67751875622093	0.0545310152627796	0.0467379142618972	0.0470868915675579	6.0676692152546	0.0462058866063416	0.267103502473028	0.0463269941636126	6.23378398773728	6.1832516548392	0.0462195011902462	6.02666773159299	5.84596112621006	0.376706393646518	5.83511843694514	6.16195142427241	0.0547421220216023	5.77777888754607	0.721595341688308	0.429944553471838	0.505185966924083	0.676384218925439	6.09561156501986	5.67090659471319	0.0467184165831459	0.545395268581886	0.0487045760282065	5.83882826904855	5.85519564635451
0.287794304513471	5.63207738703167	0.0460781354942922	4.55843522744035	0.406464790203942	0.374539596225118	0.0459595404758039	0.0544598617836626	0.0468308232512976	0.045545058720911	0.208396812621593	0.594759008937659	0.0532892589190678	0.787669762281909	0.0456109871235492	2.35664508982776	0.0468470432940421	0.0695206351087451	0.0460279297262983	0.0646345334604902	0.0479315751255738	0.743869407403501	5.55880020482656	0.0458097843115423	0.0457902494278392	0.733910413971838	0.710045133228929	0.0452366479221834	0.479296742251207	0.792821441781827	0.0453004107131017	0.0459292897253449	0.0464985978789735	5.67387817919368	0.154081329082781	5.68640434818325	0.0455765202331795	0.0461401576188251	0.311955464960641	0.82020395062006	5.52822869262501	5.85177805208644	5.43503339343181	0.0448406519861191	5.52643900046789	5.06979836067186	0.376461032301961	0.0745965431735488	5.44477815324808	0.0460980273210811
5.24075119379208	5.54120830594512	0.0472746595136563	4.64514822113261	0.488746108776822	0.231896528001562	0.584765957120781	5.05846209674072	0.0461035971059594	0.0453917507070193	0.045642968393902	0.0460300606566002	0.052554473436929	0.0464168092986354	0.0459419280553094	0.0456535261265453	0.846387980271527	0.0457394240599985	0.842487731231335	4.45574889531993	0.0453436336616574	0.0450210350455897	4.40916192286751	0.0455040095240175	0.0472881057481434	0.830575765021834	0.0459459848584252	5.93258871962426	0.0480820358033354	0.0450400645620126	0.0465095436346271	4.31806222391106	4.39255122557675	0.0461218924265751	0.488558948407738	5.18499638772225	4.68360356479343	0.0457345409899155	4.82565328355324	0.0457577907680396	0.0448503500549744	5.32721141841048	5.12565375120684	5.24241511332903	0.0468318185553302	4.75494817684529	0.744231792315077	0.476304976363288	0.0992423773065759	0.04548772923812
0.0450981992735272	0.0456236958119737	0.0471025066738566	0.0452565036753205	0.045072525211856	0.0443277071415353	0.0461062394913626	0.0462923742556185	0.0453950130751215	0.0466725753373807	0.0460461384185228	0.0446737168139359	0.0456458877951298	0.0457809979016297	0.0455679194839105	0.305017923328929	0.197629949252691	0.0464610144251268	0.0454566146251812	0.0457733251821281	0.0449765125226951	0.0472333355463571	0.0462711713381811	0.0458201509722026	0.112511072897885	5.01649539016358	0.0452927618554489	0.0453704278723426	0.0486566769095817	0.047189403691754	0.0482974915418403	0.0502723640067956	0.046382751777429	0.0450860722397696	0.0451960626791511	0.123350344616328	0.658203813914693	0.0469679702479033	0.0458104273126775	0.0460077566107258	0.0454671861847567	0.0456254258270837	0.0458950922974817	0.0468991866905812	0.0452585153155638	0.0464310188780679	2.25421377805214	0.0464584830500408	0.0448993822028123	0.0452204569343357
0.0464124256510956	0.0447489214416262	0.0444190162110887	0.0454744157515503	0.0464301533594556	0.0471390172400933	0.0454918323149693	0.0452354414116101	0.045683980311283	0.0448486709848626	0.0457731313460321	0.0448724387985779	0.0451295081156258	0.0453526288606026	0.0443522596034226	0.0435189698068046	0.0462491812026753	0.717713413942947	0.0448350792250488	0.0450555345334476	0.0478946420482633	0.0471769296091244	0.0454113259252061	0.045118818578029	0.0458031065224341	0.0488329371639648	0.0464180372129202	0.0461567945921037	0.0441678104622867	0.0464261754830087	0.0461183956388902	0.0458097037675688	0.0463092498870505	0.0443623196871773	0.0451090253265441	0.0471253120311277	0.0443833847932987	0.0451848280727519	0.0455864048050316	0.0457133328437657	0.0469691825061462	0.0468869601097466	0.0454491071416595	0.0444157210007413	0.0440129439347627	0.046708694508099	0.0468955363285235	2.20353082375398	0.0455429353243153	0.0460570407916396
0.0473679012315288	0.0470539355334185	0.0447991142683105	0.0461315603104786	0.0468696204019433	0.0459536391154913	0.0449366702204778	0.0438585965440501	0.0451785975395033	0.045085497679231	0.0458378958338531	0.0453672592448438	0.0443937615943564	0.044943335801693	0.0465991620611959	0.0462674538399139	0.0447123251611877	0.0463128775403892	0.168920286076537	0.04854895163162	0.0449306657351511	0.0477562063483624	0.0470133614847316	0.0468529951742348	0.04516748303073	0.0477763433603705	0.0460821446952939	0.0456256171180759	0.0455142366495567	0.0456949717434945	0.0457539898095018	0.0458119629558237	0.0442829526117911	0.0467719150624144	0.0460620469339657	0.0459428354865009	0.0451833725090536	0.0449848464477958	0.0439394023084675	0.0470310511332311	0.0446835026777342	0.0456020565393246	0.0460879976682719	0.0448982053001628	0.0472492342466364	0.0464354701687073	0.0465393823510359	0.0461510176575485	0.0440953876876553	0.0476068109454903
0.0461153502863614	0.0450054362208256	0.046646565751586	0.0467232986484686	0.0458957400951356	0.0466114506664294	0.0475215540600841	0.0483248241065172	0.0451259667076989	0.0451535751932885	0.0450274665660443	0.046502062750795	0.0461813648588101	0.0467472128719352	0.0455386400248782	0.047494711602487	0.0467524025037739	0.0455792754012591	0.0452417131881951	0.0456177687699562	0.0471166467369824	0.0466408258193494	0.0469716993433623	0.0467297409859329	0.046246605225209	0.0466475975180478	0.0449060112427284	0.0451117996174772	0.0462427056390775	0.0443820041226586	0.0463657018224333	0.0473298793994982	0.0454934437726657	0.0456045210162314	0.0467168750527315	0.0461403452505768	0.0470801828396664	0.0459763099220203	0.0460941793628581	0.0451138211677307	0.0488429311770583	0.0464188712870739	0.0450973594051739	0.0454781703338682	0.0453317770021351	0.0455766561271165	0.0471290659733007	0.0459774829527961	0.0466432387890589	0.0457059261430201
0.0468582942627091	0.0467019476403234	0.046348831495502	0.0469402833200099	0.0475373837474373	0.047089899731714	0.0484662660071529	0.0466810244439298	0.0460220419546461	0.0482022500770156	0.0462636068343637	0.0452133580321306	0.046591012571116	0.0473651011446373	0.0466441011362855	0.0475666193789462	0.0464262652630823	0.0475637712964772	0.0468649277173288	0.0470065856226564	0.0459008955744051	0.0472935855223099	0.0475772093567705	0.044877156598167	0.0452259869494525	0.0460770297469758	0.0449315906217046	0.0458200557393889	0.0474124493061598	0.0455862396578982	0.0462705084220379	0.0472089226475615	0.0461022947012037	0.0452656660832656	0.0455571606579657	0.0457138365187883	0.0456046117567065	0.0453244669414688	0.0470146536110406	0.0473337948371549	0.0459704093910526	0.0473845616152569	0.0469185922595861	0.0459648267073547	0.0447650620529723	0.0447898242810832	0.047415148660654	0.0438047495013325	0.0458205486397242	0.045856984041509
0.0482057778137177	0.0468462019442465	0.0471181445575917	0.0464461725699956	0.0462469555159754	0.045295014262242	0.0476356893816498	0.0474130533656568	0.0453784928392098	0.0448327367856378	0.0457163475450469	0.0467698212990051	0.0456543958130958	0.048222826397309	0.0478223841144408	0.0478733370459092	0.0457642897530661	0.0457940019295211	0.0455311245829753	0.0448212924340446	0.0455083556760369	0.0450898071501494	0.0462686013993692	0.0487411833809014	0.0488123877866945	0.0473938559088938	0.0474427948457621	0.0460258366952444	0.0457647729321739	0.0475205927260015	0.0466422322696141	0.0460105016459769	0.0477551193891025	0.0460155583183297	0.04851037099786	0.0449509889009247	0.0466790712647669	0.0466466174806189	0.048953999956319	0.0465849952949481	0.0483336497116767	0.0458967925849151	0.0457865161584468	0.0453141546966436	0.0447890877143679	0.0473898087794779	0.0467935888330199	0.0464798528472255	0.0467785843441882	0.0485879288899342
0.0466305842251579	0.0470048769733291	0.0472317179690457	0.0471785933184531	0.0446707019134127	0.0478372848284431	0.0485805012928602	0.0468067568418762	0.0462642656725677	0.0464891413604015	0.0483814806429444	0.0489418195164841	0.0469466082916148	0.0461450761911944	0.0471002207259927	0.0467484360163258	0.0477321756037447	0.0454272332678714	0.0465448091009067	0.0481461092539456	0.0474750665227492	0.045086777807454	0.0463154244860285	0.0487008811000242	0.045887400469467	0.0484825043725751	0.0451320590247063	0.0467093643530409	0.0457843132852963	0.0456587104159069	0.0476851266182874	0.045239808898444	0.0452000837862985	0.047242871576657	0.0470632051470156	0.0460346493895538	0.0451984669257843	0.0475329754131385	0.0464962005114664	0.0470010809836613	0.0464988271075361	0.0490020976421167	0.049245071430546	0.046366030317961	0.0464877877478507	0.0489537415547743	0.0464007265970069	0.0489306059024026	0.0462198661717929	0.0451169078041482
0.0474263489468889	0.0467064873786248	0.0466972727686884	0.0457881593668927	0.0448370228740154	0.0453780057501736	0.0469569808185026	0.0481504650011892	0.0484517257824282	0.0459381646040267	0.0490179101926279	0.0459268420427827	0.0490693926447707	0.0458191527815534	0.048257535151931	0.0471087792391076	0.0468281982266498	0.04876323408741	0.0473844681006745	0.0457367332785285	0.0463866425439197	0.04923542252648	0.0493536028785139	0.0490838716432397	0.0485397216200126	0.0462317552419594	0.0452567511206312	0.0487083311992611	0.0493809867073379	0.0480505870107426	0.047047779963266	0.0456331589141646	0.0472596492301432	0.0486521866291896	0.0445072939052828	0.0477384333277117	0.0451005729820034	0.0477700851874105	0.0470313376262061	0.0461189596324734	0.0465091167535923	0.0449479121714603	0.0491553314644952	0.0464044213451903	0.0459402046957865	0.0457679960855908	0.0472053280394478	0.0486830880135041	0.0473402134845863	0.0449512870298826
0.048005534033258	0.0474227072733543	0.0466901563605471	0.0497386903349299	0.0467676406505536	0.0470845491656078	0.0481632033873668	0.0487476982056112	0.0478657124124278	0.0477854266617442	0.0456509961928798	0.0465151925195051	0.0475427998413746	0.0495588059392666	0.0477072013264603	0.0509789475504418	0.0462427722665517	0.0457681321265554	0.0503648485718444	0.0480821195709608	0.0455888474481947	0.0487998742575654	0.0498979398213851	0.0498806639251496	0.0476644600249104	0.0479656439485862	0.0475860067153311	0.0480009197073753	0.0465990520617668	0.048461568487605	0.04957681865225	0.0480075336704039	0.0459707830822567	0.0486729511363827	0.0472330793898946	0.0471089844623969	0.0458462737703118	0.0490654955585183	0.0461253285442781	0.049866365476677	0.0458949420860853	0.0487691535891789	0.0483356271941972	0.0486510174104556	0.0469306968520627	0.0485277963853215	0.0461130084010233	0.0449660297489947	0.0502038880879969	0.0474020098087657
0.0470362315958524	0.0461987022471855	0.0491786829275475	0.0467939585669278	0.0459267107492748	0.0466900037429108	0.0463493749314361	0.0474794518235468	0.0476793795778729	0.0486005862204458	0.0463810246792448	0.0452512810313317	0.0493522332067262	0.0495531419254643	0.0483725694995561	0.0508166172365553	0.0493643005611123	0.0462037035613459	0.0499557895078399	0.0470634359088804	0.0494793319032801	0.0503087572620105	0.0462570302850777	0.0471375356550378	0.0492799447853867	0.0481153455124472	0.0485441018511329	0.051120135091509	0.0499383904999274	0.0476158430522464	0.045831896090553	0.0467508442057297	0.0468688453501027	0.0477038486425152	0.04673210529671	0.046675338975477	0.0477316322667111	0.0467022555520021	0.0500930628343833	0.0467641240288905	0.0468996107254253	0.0455700061660923	0.0455785341931853	0.0467265755606398	0.0499913019717041	0.0497694668884305	0.0502631526008593	0.0459091213633928	0.0462351066038344	0.0498291066536431
0.048645481070183	0.0492226215927623	0.0466984111932274	0.0455644506739576	0.0485092233920568	0.0470434259732092	0.0509572722930431	0.0499132790245589	0.0476391409770664	0.0488339124611952	0.0466764566313488	0.045543599891424	0.0464801079221665	0.0486997508623209	0.0499709162067288	0.0464465440322527	0.0492471805341344	0.0476566961553631	0.0486152016932704	0.0455872259635564	0.0484502855095169	0.047468763520626	0.0498964673808244	0.0477544680875074	0.0506873208453103	0.0479516539237342	0.048463103942541	0.051135296066487	0.0497245802641893	0.0478291154746206	0.0489776777468776	0.0507900010398598	0.0510396524170035	0.0476843565495792	0.0489804587427584	0.0504538100628344	0.046941192844927	0.0469073079588648	0.048443654594635	0.0503040262132658	0.0469637642921773	0.0485860942359788	0.04558948652363	0.045490248652901	0.0462671220144871	0.0494590539467867	0.0497966891649908	0.0492616680110211	0.050046651062043	0.0496819915250167
0.0503204282609207	0.0472036966080664	0.0465348107255064	0.0473356519426321	0.0487007266170356	0.0485378612099435	0.0494826304942244	0.0491163645211407	0.0491870663278169	0.048430929607654	0.0508916660177871	0.0480596612561641	0.049641620354329	0.0476749041377218	0.047476334743323	0.0508707699732388	0.0506716665355745	0.0473755295711646	0.0492581535922752	0.0499728050854649	0.0494246929020927	0.0490490407847569	0.0507716443031645	0.0459091251947442	0.0472879971390731	0.0510663395054382	0.0504451010805511	0.0485652249331576	0.0464288852228864	0.0484147236668822	0.0492111079589545	0.0493767349302079	0.0467526922232484	0.0490196438022882	0.0479006364857677	0.0481974775144792	0.0501012750755817	0.0515311080809102	0.0479412035444968	0.0486236274363304	0.0501904280639172	0.047942554584613	0.0461501721367374	0.0476288234611964	0.0475168346930683	0.0485657797332077	0.0469511442515427	0.04960779921623	0.0460356862431609	0.0501281205720601
0.0493601067180801	0.0458990868503359	0.0492177118969251	0.0516291045939123	0.0507312380371761	0.0502515883236456	0.0508211243647534	0.0484940119719336	0.0507870420166434	0.050482239269872	0.0483361994565369	0.0495640714194494	0.0508117640623344	0.0481798442389062	0.0504511215276403	0.0467438810591307	0.047738501083416	0.0519947019542069	0.050538972064125	0.0482628449690914	0.0488501589891296	0.0504598872525083	0.0508430953581325	0.0482695219325303	0.0485238370307757	0.0473340202873841	0.0481241430433852	0.0468987082195872	0.0473234537682005	0.0491701428670141	0.0479863470799584	0.0486941864031978	0.0477845819293107	0.0493661120025323	0.0502089640258189	0.0516453545887028	0.0493168593587048	0.0518251641309963	0.0475076410426935	0.0498889276730047	0.0509247926521985	0.0524794604289242	0.0505277458504831	0.0488702937486422	0.0474117931563599	0.04951671850646	0.0481428443262467	0.0489675007033398	0.0499065102708279	0.0499974203931047
0.0495716677908684	0.0498256962530569	0.0493362207903124	0.0489385791425274	0.0485206449824161	0.0493602849309021	0.0517028163808216	0.0500205166048102	0.0489267340376928	0.0480801223281785	0.0514017536414137	0.0496177662652212	0.0481284635641654	0.0508092758294188	0.0491851881453918	0.0492632192411284	0.0513748778343335	0.0503053578735795	0.0492309551333759	0.0510743333148492	0.0486648517202335	0.0505911114626819	0.0490664055138566	0.0480435529930468	0.0481367324751933	0.048466822784042	0.0473722987759165	0.049535814934735	0.050410940898131	0.049906834991523	0.0478697415109852	0.0493078449010018	0.048253291902095	0.0479991551409179	0.049190227691172	0.0477920439696766	0.0481187514717425	0.0509838713535118	0.0484661685719785	0.0496002941650647	0.0514788835729309	0.0509422492962301	0.0499028566842246	0.0513687577036682	0.0497360480152571	0.0489226277510888	0.0517329773191639	0.0476111959159497	0.0523409804233289	0.0491956249067699
0.0517183836690628	0.0520877861364149	0.0496153417479743	0.0520132223446708	0.0486950018687338	0.0488142482345427	0.053105361060856	0.0497535813456253	0.0507945720093168	0.0511461720941824	0.0533077701929525	0.0504097516107856	0.0487185228983403	0.0487894899767131	0.0496111919699649	0.050917013829195	0.0503013754325311	0.0499546354868956	0.0511047020666603	0.047029793204207	0.0524407766957911	0.050131702797981	0.0489704674118431	0.0489817991702166	0.0506272887189532	0.0486092214679823	0.0494816348152155	0.0496180747014216	0.0510692905497626	0.0517821227542389	0.0543328098754704	0.0516425820178312	0.0489134992646392	0.0520245427039568	0.0494293073100101	0.049665426093455	0.0487776414185771	0.0502644246317036	0.0517132806932527	0.0510820877510421	0.0501414728513898	0.051585787681738	0.0482860439073815	0.0495357063375361	0.0500420067747184	0.0523613969124862	0.0534228001746108	0.0510685374024637	0.0491404651805026	0.0509384037301483
0.0502606457517534	0.0503438983708108	0.0520154673540997	0.0483711256618581	0.0499386919007216	0.048593350134834	0.049258880219451	0.049632523721232	0.0508126198735779	0.0476868152701136	0.0497533997281797	0.049956890794	0.0526143637711881	0.0487641045637325	0.0484065709666887	0.0529997109787258	0.0483756311001859	0.0494246190832761	0.0509115510494783	0.0505261402800787	0.05021678065984	0.0496101489657959	0.0511809606734631	0.0503207255869471	0.0495766196986401	0.0480163859731141	0.0503893808347353	0.0476311178494861	0.0502077021000223	0.0513036152226081	0.0490729065390046	0.0527242383334915	0.0469666875071848	0.0485159572952769	0.048650045603631	0.0521214963279286	0.0493892544470315	0.0520030644307371	0.0489399509793175	0.0523060026188542	0.0528547752498341	0.0509332714887742	0.0489160095566615	0.0491868954156933	0.0476340382261605	0.0495132729394544	0.0504339218033219	0.0531387569893797	0.0490152610972646	0.0499659284749991
0.0483215362891822	0.0498438772650026	0.048565431560759	0.0511146278803752	0.0493057642372207	0.050883442645767	0.0516538546516536	0.049472157746311	0.0535858508004967	0.0495837798570075	0.0509801406294167	0.0519927230369673	0.05097764170102	0.0510941863139704	0.0518771678620856	0.0518338047836637	0.0496173886191317	0.0518577707446259	0.0520242403439031	0.0528951014376953	0.053095620832777	0.0525094101841576	0.0540615881444161	0.0492871098656721	0.0492812701496541	0.0481257980838641	0.0521833111895582	0.0501438696289165	0.0504027521611109	0.0509110717063193	0.0523359362202454	0.0516269250100595	0.0505724505001666	0.050443349595447	0.0529426010837744	0.0528428448447412	0.054958238304885	0.0527001736508207	0.0495667638742674	0.0536341392228223	0.0500213111914323	0.0504869372002977	0.0515878737815782	0.052282741412588	0.0506430833199819	0.0514427553964133	0.0508414238864371	0.0513838549382619	0.0501605327129609	0.0521175049730671
0.0521256551540224	0.0484546452447225	0.0529975211983023	0.049025745379013	0.0500890779791372	0.0509523916469125	0.0510164096230019	0.0518780723068396	0.0538178386424757	0.0537194742479662	0.0490582602394697	0.0506452311346744	0.0517971529291949	0.0495004198271872	0.0542041045638849	0.0527394368933082	0.0505416494964646	0.0505668937552584	0.0518296684313661	0.0534349888241476	0.0487139846989845	0.0502308224945456	0.051407982494147	0.0507795824243234	0.0516470336201004	0.0510946420930476	0.0521570413543575	0.0526770777496048	0.0518582562562573	0.0498403758614773	0.0529935045526667	0.0492718788622489	0.0502554595270531	0.0528053468285925	0.0537813100314237	0.0526812426967524	0.0506525617340688	0.050584860232403	0.0496423871090202	0.0509973616200009	0.0514714002380405	0.0496447572297846	0.0503731778223418	0.0503809389355778	0.0523765987093476	0.0543474961992646	0.0521350015785459	0.0501014828339608	0.0514283399920927	0.0508625974069905
0.0508735872454499	0.0524682559928243	0.0512913019149767	0.0529791000272288	0.050281059121939	0.0511172578947233	0.0519591490034498	0.0540523977714875	0.051347589825611	0.0514672340198316	0.0548337174532777	0.0492969616585098	0.0517707774376114	0.0531387099420161	0.0510069369793024	0.0535621156546859	0.0531121774873923	0.0544646895761908	0.0516846367660606	0.0506018379565977	0.0512305004896352	0.0491811297964005	0.053161039043314	0.0540453596094862	0.0537500133930853	0.0518066007709284	0.0561407873703341	0.0542391377469783	0.0523951316732114	0.0542513692683471	0.0500899429556443	0.0529182538628496	0.0505354128860456	0.0517921421553492	0.0511920203240266	0.0548486005213804	0.0519090949878267	0.0516407045130444	0.054734424907419	0.0516093913389697	0.0533112446159173	0.0524775363989547	0.0527384166358022	0.0525138513717251	0.0531537402553602	0.0521154129040717	0.0523401985368536	0.0522551510266432	0.0511171167871635	0.0490380279606045
0.0524484809476711	0.0539069979122472	0.0553175606160549	0.0503617802046054	0.0506580502703458	0.0538778951648197	0.0535517871950116	0.0529255289990551	0.0518581956682126	0.0503718691906114	0.0509750776161701	0.0547899605498416	0.0530614477909174	0.0508095986182755	0.0506395386287916	0.051374520438811	0.0524923769663415	0.0539986889277526	0.05343714783428	0.0509321707023425	0.0505893102864062	0.0554722477022871	0.0522014263353073	0.0506996286029627	0.0511682663138542	0.0516273479276025	0.0545998494670172	0.0497603802096702	0.0556815310418279	0.0522588752910817	0.0522922944655676	0.0517790434653342	0.0524899282606196	0.0518715644437228	0.053078565374896	0.0553081683284617	0.0553650624729137	0.0526503379197119	0.0517946008680764	0.0534348513009813	0.0522764078772227	0.0550564223562492	0.0556490643676428	0.0523586506846977	0.0512295446269998	0.0534603960961739	0.051711549720166	0.0525956600805474	0.0506898303760028	0.0528856276355636
0.0528077827575889	0.0572893212193345	0.0538175175523423	0.0536127445466893	0.0547540537759615	0.0531304873020748	0.0512121379381965	0.0511137436118619	0.0550195479531481	0.0547044569495293	0.0530560543146895	0.0532270176960695	0.0532748780594191	0.0539054966851896	0.0549756542212792	0.0555766790952024	0.053275950381402	0.053255043285246	0.0531757813096343	0.0545588871076129	0.0525112347367235	0.0511454144224694	0.0529520793422753	0.0529109671699541	0.0559155563316537	0.0529065910590448	0.0523134367400882	0.0546975029495714	0.0500056553269092	0.0513333484438972	0.0529019253627413	0.0537873377845318	0.0546517097362683	0.0534978919112932	0.0530700957813299	0.05320264643413	0.0522939323300264	0.0526585717248531	0.0551244839528255	0.052703981864883	0.056264498866094	0.0543399219355911	0.0513631487955574	0.0546386143508952	0.0550796823215568	0.0508258899226002	0.0522865829119637	0.0531349136862052	0.0541720246218651	0.0518003928743317
0.0528496321070108	0.0546273454457656	0.05210336454688	0.0503896134388818	0.056768172839357	0.0547247216009636	0.0519855459980169	0.0518344926477328	0.0556825122266057	0.0540395341737498	0.0539807419011917	0.0557620604940672	0.0523049906668305	0.0529549882374357	0.0544431419283299	0.0517699330443612	0.0559938748112237	0.0555007474897291	0.0514064880847774	0.0548931396085925	0.0529317965772165	0.0534227851139861	0.0563666887342709	0.05296564028323	0.0501622277949935	0.0532473268232207	0.0543066821689897	0.0528649950353288	0.0529522118031163	0.0512548411233466	0.0526524886831539	0.0537569866188727	0.0537273650523456	0.0529946256154668	0.0547109971982319	0.0523509221574914	0.0552741765859247	0.0553267951366462	0.0530716229640621	0.0522063724989424	0.0557456596269731	0.0530851391638131	0.0508436733562821	0.0542929752834003	0.0543049761490817	0.0532764330104449	0.0530374268239166	0.0510930698684592	0.0537613909284615	0.0550175194627354
0.0550653709848158	0.0551575298459519	0.0537109741276919	0.0567300493779094	0.0559404902592193	0.0545826582567096	0.0533226980130152	0.0524403972578521	0.0548147950747853	0.0557763460279861	0.0562432852158034	0.0519610425995045	0.0538668519139745	0.0534060958763277	0.0536841128069744	0.0549917569470847	0.0572190151515764	0.0538319939483811	0.0530133949234354	0.051340328128675	0.0517240774124099	0.0528868796765506	0.0559504361292458	0.0557703625356037	0.0512466577079005	0.0569769747228405	0.0539583947565184	0.0544661073905475	0.0537474304210506	0.0551705578195328	0.0552583743024781	0.0575360875971987	0.0565694973510147	0.0510345784492411	0.0546255743590033	0.0549584345104264	0.0560783197004174	0.0531713016210697	0.0551314568982865	0.0559881202348369	0.0524295309744034	0.0555670701333335	0.0559047498721581	0.0544972250989374	0.0542469745209868	0.0573463337628759	0.0572897422174296	0.0555053645501878	0.0549871325397772	0.0530423127357887
0.0542527045279311	0.0541690346075896	0.0555139523279871	0.0552308210857715	0.0552546091537779	0.0566411785434445	0.0522618343488145	0.0576159785503098	0.0542409384766949	0.0556148463918584	0.0546607461412867	0.058535210683663	0.0554726085446958	0.0550468011355383	0.0532303403261477	0.0539039361360083	0.05278553316127	0.0559255533050996	0.0524423015878077	0.056318845902193	0.057889618892044	0.0546316971330192	0.0555470395396355	0.0563525040828986	0.0540972291220361	0.0554238773915634	0.0566930931995742	0.0525669707125008	0.054153639910562	0.0539654081479671	0.0566323631215029	0.055718054301934	0.0567324557971581	0.0552461804444271	0.0518137333953501	0.057821445283425	0.0577519509902916	0.0545845317623418	0.0545153422419706	0.0556517020983938	0.0548214608485686	0.0567223156911978	0.0550749696967612	0.0535352673933823	0.0541363249949002	0.056635206766574	0.05154284126236	0.0530451919595282	0.0539159487436893	0.0550626226687118
0.0577732403042257	0.0537498299975041	0.0559352975015735	0.058146638665605	0.0530615017621442	0.053086691184675	0.053104274179486	0.0534037853490832	0.0545536961254551	0.0579874825384034	0.0537886588967319	0.0574841161617456	0.0565335115220489	0.0547494362724808	0.0547944429041282	0.0539591134652357	0.0588106426194273	0.0537988930370125	0.053165291593428	0.0562650249132778	0.0547344832060817	0.0538431590646758	0.0551536791725307	0.0544289516963349	0.0566185282590717	0.0555709804155502	0.0555546127293063	0.0527160332777037	0.0548932996406196	0.0535690626582068	0.0541289933767117	0.0529870536013181	0.0560598802271418	0.0564121790335806	0.0538528862583981	0.0566511768724804	0.0530206136631486	0.0547835813583422	0.0526631186726881	0.054564025529427	0.0566770036524678	0.0538921709427581	0.0542050355630162	0.0541491450029542	0.0567359591861022	0.0562883211225107	0.053622444555962	0.0569105922534884	0.0543120461627112	0.0583579239450903
0.0554420647581172	0.0550139929893993	0.0565675564359614	0.0560788599654483	0.059051672959481	0.0549921778230371	0.0551935356483324	0.0551435425612263	0.0584193285537519	0.0547294405803385	0.0550685613529948	0.0582652595034157	0.0567482950619901	0.0559489544869403	0.0540382432717869	0.0531195471823354	0.0580218197468844	0.0563263857094168	0.0600085168781373	0.0553116201112067	0.0552824055562049	0.0534151292093139	0.0552975209807395	0.0570752995890907	0.0577262598268717	0.0557524357404338	0.0524508272111509	0.0566324248961982	0.0586072543457695	0.0592755146639867	0.0569874541961314	0.0551763508230118	0.0587563930409909	0.0568213086795074	0.0556838505093356	0.0543417049407499	0.0567602943050379	0.0572592949333899	0.057642597446602	0.0550825423951327	0.0552451904365698	0.0575813438784665	0.0558325167471764	0.0550499789118592	0.0564194759179903	0.0564026502876457	0.0579530859700669	0.0571430552822337	0.0568101984113564	0.0568493686961988
0.0563388521875986	0.0576802068627401	0.0580999742859144	0.0601276238095962	0.058212417611694	0.0568606800168127	0.0590828550291069	0.0573106448011577	0.0551743953294265	0.0573463874270238	0.0575417240052268	0.0556058464371073	0.0588943873574959	0.0592579363381904	0.0545852344892641	0.0526566067868221	0.0593658880048924	0.0563741658840131	0.0544023332468964	0.0544710850670554	0.0569476663597745	0.0559373571794216	0.0564137477075579	0.0560139397321175	0.0531116851253485	0.056837820495556	0.0574858549572935	0.0552742201887624	0.0570335645860482	0.0589572137355548	0.0545924164376597	0.0539726041599467	0.0548792111612506	0.0552966762848598	0.0542088945608815	0.0581676690405684	0.0561062861787913	0.0570371057825831	0.0571395538416171	0.0572570758919061	0.0536591545034973	0.0591938243466022	0.0550665387802721	0.0565874864766582	0.0543188799283797	0.0557550075868516	0.054963348254172	0.0582712189368405	0.0551919532510988	0.0589947274715361
0.0544490934591331	0.0571856920531744	0.0593079989291408	0.0588966229717688	0.0568877803103592	0.0541654242263621	0.056727647624064	0.0558213318268511	0.0573401893872708	0.0538770787959634	0.0590618991880591	0.057634105313314	0.0536092071804707	0.0558993726072517	0.0585627957625995	0.0580483527447025	0.0554963014752972	0.0608410272748932	0.0576008705152287	0.0559940918769593	0.0567652295316241	0.0551750883851994	0.0554839931242777	0.0560847755564099	0.058564418172174	0.0547415175727143	0.0576694993062599	0.054331234468881	0.0577296066411014	0.0585698876111535	0.0571065667257575	0.0562540072810838	0.0558997969147955	0.0576195979968199	0.0568359363777085	0.0602605047343918	0.0568777415209523	0.0560785900883415	0.0589947548876397	0.0559306636440232	0.0557969642300781	0.053882138821818	0.0575503507704964	0.0558664906013891	0.056436859148184	0.0572550031530248	0.05886692354458	0.0582461011696828	0.0539103648305543	0.0599253667054901
0.0566777928298077	0.0597210576016047	0.0561846453712286	0.0576771413429526	0.0568366453848243	0.0598076957173647	0.0590114624723291	0.0582549526930482	0.0575075024108128	0.057465460651789	0.0578057485391765	0.0585226198218411	0.0553753839388967	0.0586447351897831	0.0585947024178944	0.0559115813860366	0.0570387138831818	0.0568387341852706	0.0599497442599299	0.0597436122990733	0.0552901958804409	0.0558615793420888	0.060297874754344	0.0591376805937486	0.0581641211353106	0.0586333003637518	0.0568941227645836	0.0583621244278485	0.0556007540374104	0.0587816153763789	0.058072867119822	0.057706568973461	0.059264830851824	0.0582788741040438	0.0590488185120374	0.0613779610927248	0.0585352482513142	0.0576582357555391	0.0559995673760478	0.0579637318240763	0.0573472846290507	0.0590968200426315	0.0570164004792382	0.0545820576521774	0.0540136999945133	0.0597532046166132	0.0573116035085469	0.0568724137449593	0.059875826671997	0.0602786402859542
0.0557335672334105	0.0594675112451457	0.0597051146930437	0.0574011831219556	0.0603558597029727	0.0567390785631027	0.0585707707310052	0.0588631845252534	0.0591595790010981	0.0586019271485048	0.0591999160600808	0.056242643480361	0.0607101787936394	0.0597111315366987	0.0593688197842702	0.0564207612930827	0.0581762437314993	0.057962754679354	0.0567898315529108	0.0588297604013892	0.0589856873732858	0.0572439999794643	0.0560832770221658	0.0582787544339006	0.0576386737855326	0.0573070397093164	0.0573351221790524	0.0574055842599617	0.0615474932873109	0.058150770148606	0.0598592612010627	0.0578496472533344	0.0576137525804766	0.0575587125203589	0.0583041283919187	0.0586706217130501	0.0607255681048676	0.0619156833847489	0.0611064498446372	0.0580873631413512	0.0584065753559427	0.0596618965876131	0.0606543230607437	0.0586277030135182	0.0550291187523626	0.0595534195156126	0.0593697607686328	0.0589425673295968	0.0597328228559518	0.059801770311234
0.0572568237842875	0.062119009829641	0.0615047185773839	0.0611586995545559	0.0612576055951812	0.0584852399414265	0.0580428284258102	0.0587227897092001	0.0600154744666363	0.0578441153729589	0.0569856564132033	0.0606952075687116	0.0573522589158477	0.0614725230144256	0.0605353215616141	0.0571237731273492	0.0594108997137033	0.0600235757572784	0.0619154038489812	0.0618997234142106	0.0603801584565583	0.057720737411548	0.0583042777772755	0.0595165955406151	0.0568088311534075	0.0631933112475141	0.0567856802653777	0.0619521445151019	0.0568701449622177	0.0602681133672131	0.0619911016459826	0.0612811526707524	0.0612852266593784	0.0595633813399209	0.0584839221840685	0.0594665374606975	0.0570377295922597	0.0565405864948345	0.060572915552558	0.0596961161279008	0.0569270370219544	0.0567213214931445	0.061476559677469	0.0611987719567163	0.0606167818439666	0.060360636924848	0.0567497145207617	0.0575022448862203	0.0589409118223523	0.0577031673601719
0.0606341715161988	0.0569252740623085	0.0614654067574209	0.0587224788731149	0.0626392460923474	0.0629283149575839	0.0607978536903329	0.062577985671912	0.06294621259272	0.0598872339576565	0.0611087304165968	0.0569486846682605	0.0614052998131681	0.0629949234217159	0.0583136605479964	0.0617032369274815	0.0586945743055742	0.0599132964629386	0.0568100043684605	0.0588692482905282	0.059764403895552	0.0596568308253427	0.0607300914362243	0.064070741601843	0.0578865644356647	0.0633607586919959	0.0612383973440086	0.0595394938853312	0.0586689108165085	0.0604471687620954	0.0608722461476626	0.0599765056272687	0.0607940804597501	0.0575099493609532	0.0583576842068407	0.0607208535837183	0.0590742669563576	0.0624193700843668	0.0592933687607858	0.0627412513460485	0.059106529460193	0.0599970534836046	0.0612342924122647	0.0587463030111817	0.0580759186244193	0.0566824315046138	0.0579350363993721	0.0573802919794648	0.0628577418835266	0.0576047829595653
0.0583718777854236	0.0597675056200974	0.058957201880014	0.0608909570080347	0.0571043281986227	0.0604225901837548	0.0619159021486404	0.0586126868211081	0.0625676213935815	0.0578308547674208	0.0607497579041795	0.061446926406512	0.0582781633386403	0.0594235474398468	0.059681749270451	0.0595557563069989	0.0605434662862373	0.0575389876214993	0.0593681660584224	0.0594305228019623	0.062187924735436	0.0616270802803388	0.0598796428310933	0.0620575354969565	0.0598311130774924	0.0574633881523691	0.0615408895241913	0.0616108584399005	0.057465036158182	0.0581190050353244	0.0609294190752257	0.0596053436596101	0.0599282943622879	0.0610782311314311	0.0635851255469666	0.0597492733125594	0.0564964110035286	0.0607546474266058	0.0640670944885009	0.0626857994646074	0.0615434167149378	0.057768314033963	0.0597961576605101	0.0601076729999729	0.0641664357853428	0.0628283516624295	0.0636645935487258	0.062526610379529	0.0601822272111773	0.0608337500927683
0.0637434274439478	0.0624016839238351	0.0601010322257838	0.0643090404673334	0.0611523728061739	0.0625415435616863	0.0603371899976003	0.0620242219081689	0.0581667196580798	0.0617725013951916	0.0606425886454153	0.0615889185601867	0.0578725154495617	0.0608936479639292	0.0587071347559342	0.0637191242070169	0.0589083744976135	0.060675509742563	0.0632064514702759	0.0631143197712751	0.0609237606185578	0.0609812197363843	0.0613515861156826	0.0587336569825179	0.0594691436947541	0.0607050218418086	0.0594285616956813	0.0597368946628391	0.0600294851311902	0.0590789235482961	0.0612219044787166	0.0606314395157109	0.0627141745716577	0.0592752875675608	0.0624385904244674	0.0596432474906675	0.0612351243497536	0.0587959121496103	0.0607103033882835	0.0625836439591874	0.0613996685486622	0.0626438653760233	0.0567108389627004	0.0630709837988205	0.0572641160138291	0.062521254985315	0.0626159088160725	0.0593010287106179	0.0613991697964046	0.0590178558527149
0.0627262078089416	0.0644627911644993	0.0595463646361358	0.0617650516676621	0.0595672187040756	0.0629343562550381	0.0589239661339449	0.0603111015775623	0.0603448591634924	0.0609096738562588	0.0620800335941535	0.0628344025133995	0.0614638429658436	0.0616915060844091	0.0651709001166207	0.0611718403010544	0.0610360560423411	0.0624345472699136	0.0606167768427697	0.0611840034368486	0.0594543708172299	0.0593347218360479	0.0653494811143575	0.0619772678666071	0.061404483598249	0.0634416270578764	0.0609553222565985	0.0617678125581109	0.0651793499854541	0.0619247824930643	0.0611615222664531	0.0633242684665773	0.0611402577102378	0.0625033254262461	0.0616642873215904	0.0629489117081302	0.0574582312336066	0.0630384010685005	0.0609956127340451	0.057883042991038	0.0591022996255838	0.0623850298568945	0.0617660210547148	0.0604889065302584	0.0614001133484528	0.0583105695704529	0.06124917824222	0.0607798897345976	0.0637042231528975	0.0651909098931971
0.0617994054857662	0.0646373542134339	0.0637351833630585	0.0613473623719386	0.0622677285200551	0.0620489189533391	0.0647969906576216	0.0644662548411389	0.0640362415444772	0.0656095870266553	0.0626589709486823	0.0624282237369958	0.0621376112717083	0.0648902687154185	0.0624315616843802	0.0613014700361525	0.057869185424334	0.0607378791512316	0.0607284303907516	0.0611606519450196	0.0631375217595001	0.0629050104634362	0.0615914142776122	0.0595983207009709	0.0629950559661296	0.0607590039778195	0.0632421909838652	0.0655281290408979	0.0608343304208597	0.060401117910316	0.0599664826494719	0.0611105650214798	0.060717727093506	0.0601520699998533	0.0651624061125314	0.0588410900804778	0.061208092632605	0.0619568492573958	0.0646961543217761	0.0624722701466577	0.0630052413841747	0.0640589704478709	0.0622561093810001	0.0624880402763078	0.0613243739938299	0.0649644524477943	0.060021962480004	0.0648922499732183	0.0608979664633109	0.0606637325288595
