# Supplementary material for: The Neural and Computational Architecture of Feedback Dynamics in Mouse Cortex during Stimulus Report
Source: eNeuro. 2024 Sep 24;11(9):ENEURO.0191-24.2024. doi: 10.1523/ENEURO.0191-24.2024 (PMC11444237; doi:10.1523/ENEURO.0191-24.2024)
Supplement: Extended Data 1 — The file code.zip includes all code used to generate the figures and perform the analyses presented in this manuscript. The folder "./ephys analysis/" contains code and instructions concerning experimental data and Figure 1. The files "Figure2CDE.m", "Figure3AB.m" and "Figure3C.m" simulate the model in the nominal setup, and generate the corresponding figures. The file "Morphing.m" allows changing the connectivity strengths with respect to the nominal setup, and plotting the resulting trajectories. The folder "./Figure4/" contains instructions, code and data concerning Figure 4. Download Extended Data 1, ZIP file. [file eneuro-11-ENEURO.0191-24.2024-s003.zip › code/Figure4/globalfeedback/v1Int_a0.45.dat]

0.312385834539903	0.324557550100598	0.306715616632059	0.311128784583148	0.31705902673667	0.311770427359563	0.323571735331424	0.305776787099108	0.3205182836665	0.31815779292668	0.309881923715214	0.323356372597238	0.316685467467104	0.310341398622947	0.319004220442433	0.317116233205122	0.322834657857135	0.316275130420298	0.311982848577267	0.324291275493699	0.312908228570657	0.316197178713368	0.313655770669807	0.310523264033965	0.32558456297092	0.322485118797703	0.30830082393618	0.307535198789295	0.312610163132272	0.307850587091167	0.306108405047498	0.316301526420759	0.320844825212587	0.313903066236776	0.3117748510942	0.319780658359854	0.313320144330799	0.307094503720126	0.307763757767419	0.310466500321346	0.319125279257526	0.320236480557496	0.31019253148279	0.321110118473104	0.324929705846008	0.310049046247404	0.309206657437461	0.322877447059484	0.318984433260711	0.320149247157457
0.326738323762123	0.328728314146712	0.31874528974727	0.325091511949705	0.32490535619164	0.319877841933046	0.330116732488499	0.316437181260773	0.319158661545388	0.325561782502985	0.328021129130584	0.316794163155989	0.335303674457987	0.328738832286434	0.327670145282897	0.332812668219467	0.334748968158721	0.331259434786693	0.325460340249024	0.322610764636388	0.330569591215245	0.32500389618911	0.321665043115039	0.319173779051552	0.32212962587616	0.329517702911644	0.321955817098131	0.328114340031238	0.335757014242975	0.321543001928219	0.324055742129578	0.320294977538402	0.31539260498378	0.321080594835254	0.334928550875326	0.33098877467179	0.317274722374932	0.320600333634432	0.317220570027775	0.320609016635784	0.335307301203869	0.317427648097631	0.32564801134955	0.319358940426055	0.321714337355085	0.318262365404426	0.331292521717831	0.332831035790651	0.333222275871697	0.327220327331496
0.327366352320907	0.344824512960242	0.327922331388477	0.341952546874811	0.339411830647816	0.331658761559154	0.347275425545417	0.325609843951623	0.336946703722531	0.3452435249994	0.32662317696204	0.334548188382204	0.336056295369326	0.335708427541464	0.332151309721597	0.346681241745018	0.338656452486828	0.330043902376505	0.327959825576442	0.331418462561857	0.33012701820001	0.332606504439078	0.330970774312824	0.334285672926491	0.331496354667501	0.328581380049295	0.331304268559993	0.336888868431784	0.33964129392124	0.338681654754104	0.344951555621128	0.343886183993672	0.347459410195369	0.326886643338123	0.338179149584466	0.336805031812715	0.331242676577361	0.339414915516728	0.337119412622766	0.332815105226133	0.34307626050973	0.339522000890933	0.3411056990064	0.341048142891972	0.340086041204344	0.346168222676356	0.330873631612263	0.339857309837595	0.335941607285525	0.346069036831343
0.346006361749031	0.344296142549285	0.342150396009249	0.359677852222785	0.358158969966186	0.338242849749669	0.362360164834814	0.357766439445597	0.350658949474026	0.349029473149868	0.347765800898343	0.358973573919429	0.33916218735139	0.34533208448695	0.341857432749407	0.350572207525394	0.353108320864058	0.35302761425523	0.341160828880025	0.358145627732747	0.348088346493657	0.337893876712578	0.341976150458173	0.357078530233599	0.344312640324751	0.341874013576565	0.352570336184006	0.352553393553655	0.354374252974875	0.359741283934542	0.345924277888579	0.351575438656938	0.346980204909315	0.338821112658963	0.341016574339674	0.339689765691748	0.352065483223941	0.344666711550945	0.346018673817798	0.342624119833308	0.346023368047496	0.347288599942277	0.351202113107228	0.353511479301826	0.349034876937978	0.35061890270739	0.346383418429119	0.359378419094363	0.341779018951767	0.345019260488048
0.355784729288508	0.360727889493714	0.373212569396907	0.364115870591367	0.366167334719291	0.358230509020627	0.372446200543807	0.35234456231769	0.364723876049072	0.359308026400552	0.352617677600336	0.367832311084384	0.371540222725835	0.365798159770384	0.354939807463819	0.367197572184158	0.370967454607958	0.362275586996831	0.351074728378893	0.360475987173045	0.356115610405057	0.362002850799962	0.35800896284224	0.370433646960731	0.361194364145304	0.361058407579806	0.35853955080995	0.364062801200332	0.349711793981146	0.363799429497728	0.351652016780197	0.373460964010925	0.350000094274664	0.373148247600112	0.359277073919317	0.371638108192531	0.361862625791615	0.357584043178673	0.359376840816714	0.36219712093419	0.366264530581376	0.360292764096738	0.359901494793621	0.365808162499678	0.369545390410782	0.363744287954347	0.370120744421545	0.353068057675215	0.371118716176057	0.354876843086422
0.391568624618548	0.373019299437741	0.383590864046539	0.385381101764675	0.375476682805419	0.374270027282807	0.37733425587558	0.366607388941125	0.371842189012158	0.368976714407735	0.389366120609349	0.379628985196481	0.369627957684217	0.385455009608475	0.370878181305849	0.388297689875966	0.369102250658622	0.390330974571632	0.387864147687835	0.387227068122245	0.390209106729047	0.388856418177526	0.37455349331183	0.370751058483825	0.37725630684583	0.375606259782726	0.374690713525987	0.379033736037892	0.374872040589089	0.369038884188747	0.366482032344966	0.374632146967979	0.394351426614217	0.36967110358912	0.372765087438067	0.392702371930024	0.379437832267273	0.368600470443918	0.366086014169873	0.381808487725439	0.368392793123309	0.376097792998915	0.374327226021214	0.387716382840315	0.376573235954487	0.383042753297653	0.379872347162246	0.385488819261373	0.382978919745777	0.372557804348702
0.407723337028983	0.390964208802418	0.404944143299704	0.402400558809082	0.41191824759627	0.400376467283895	0.401969326593146	0.413038930228422	0.401222093891926	0.4081234252645	0.384469372537831	0.409331765625359	0.402054069253175	0.406577804264539	0.409282150191534	0.39528824837737	0.403374280332953	0.392436459783793	0.406897978145524	0.397150751289463	0.394611766377545	0.391062611171398	0.408436868329295	0.386618403513498	0.391756310845332	0.400936856403338	0.385500875322126	0.392041740075059	0.385898713713459	0.392362199208372	0.394948148876349	0.390256309377013	0.386031000007681	0.38385281592378	0.415993847667507	0.412433111550418	0.406743681444769	0.401788590182269	0.411867482741803	0.386040771006711	0.410839884551733	0.408429561732484	0.407074233750923	0.401169321609273	0.398440777200253	0.381162452853559	0.397274613188937	0.385208823777721	0.411544923115313	0.396616717993995
0.41095761255432	0.418667364452584	0.404302854482026	0.407085264066154	0.407237178679147	0.426698841715155	0.411737551365026	0.411813974821562	0.435062808052367	0.4139614500773	0.429767884822344	0.422169398547039	0.402920707738059	0.413156357257919	0.408712171002809	0.425026754647228	0.416354934651876	0.413992881252829	0.415591850037142	0.410038884535981	0.429563568190998	0.422675581568626	0.407530232123816	0.413280414315822	0.404848929592132	0.415207349385585	0.41332208919962	0.419423178858997	0.423949807061658	0.437935980607558	0.416624485353226	0.41636379402278	0.399668909498302	0.416162487226672	0.409357717754228	0.418101400426689	0.43395267888309	0.434104274354703	0.408359170538085	0.406812745477881	0.40973500302875	0.40370237869187	0.406861236875512	0.428853462182178	0.398753788343433	0.420804211520291	0.417309679915828	0.419745318984961	0.43169889689862	0.420265796884888
0.421627585317615	0.445902738610938	0.458034560886131	0.461304280085124	0.443026837748094	0.418947864917411	0.421593266369671	0.440233186071055	0.435288544349439	0.456304303614575	0.441526798338135	0.458051372677153	0.436105300548555	0.441000870477716	0.445602163542592	0.433190856274479	0.433882341705712	0.442413315557237	0.442798064398637	0.454621764542985	0.436712606306175	0.451331671661766	0.450576686800661	0.458759079541706	0.438170560660626	0.428382007769906	0.45119004088869	0.420685136609454	0.447840845517359	0.431357430102524	0.42279529688823	0.440412812853097	0.447301994570068	0.427490118789741	0.442647184180379	0.44650925086739	0.431184301099436	0.436862062307149	0.458646969774846	0.448617543364839	0.445687770534605	0.426509116717001	0.429074100103507	0.454623083131783	0.440848743362846	0.433255402778889	0.428469545486539	0.456755338708733	0.424182731144884	0.457301215540738
0.466351822365374	0.454087451431184	0.486380159677307	0.442328767486061	0.462959915671323	0.458240355035586	0.446046973619389	0.459579592671288	0.468499914186336	0.470269735437752	0.473877282881765	0.478919197590493	0.481146203183025	0.458036999595332	0.474817888137465	0.458419698561064	0.463864109913105	0.466274227404606	0.479828525152865	0.483698259092934	0.453182854541651	0.451949903094021	0.482779079028454	0.466512851769153	0.490940104236532	0.463439961995592	0.469587102139224	0.471010339452774	0.461895646315079	0.458826633764592	0.449483825642393	0.480271734001488	0.465054478263108	0.479328903825302	0.484267982173362	0.473787418583853	0.481123964303434	0.461969236709341	0.444531707571041	0.462277145411175	0.462977338185153	0.470622516431725	0.480086996468474	0.466411842195312	0.471768156069337	0.465906340520857	0.472589092190609	0.450877893447526	0.444420205013048	0.482486569580147
0.494099787418368	0.508944825962814	0.499537010888247	0.502478879397442	0.502754296502247	0.494242025957574	0.50182887733619	0.51390760423897	0.502525643987209	0.510452122937287	0.482251078046497	0.486973516036427	0.507282006031091	0.48802875227409	0.499625119474583	0.511692835677367	0.493069495319872	0.513141191058427	0.503149958450399	0.486868484105035	0.508618057928188	0.490755618467943	0.484438272107212	0.474489657186259	0.518699370277552	0.479985249873585	0.502897114255358	0.499096967842701	0.494437170531115	0.476734705067008	0.503737657809652	0.500833317660434	0.471808134188107	0.520903819183697	0.49205767176425	0.486206727003245	0.478630055765697	0.502275376374237	0.481701861021328	0.504784247242442	0.472669468361949	0.493451830713087	0.521385716281196	0.520206062775094	0.476298775108124	0.480291861279185	0.478625731078187	0.489790582687978	0.492060442618651	0.492055838548267
0.538549229758027	0.535235521799294	0.552560338910513	0.554991175452533	0.50866333317586	0.541962929749184	0.521731680346931	0.541421559427327	0.514954520587443	0.506961213809008	0.548003150495878	0.538374476543764	0.497741545712203	0.523709023970973	0.526795501005476	0.55534600933471	0.523805129279088	0.516441837006644	0.499399425476322	0.520997324235261	0.509174959292949	0.535584116674224	0.548865593728067	0.535302943553412	0.525982945140603	0.501070851737527	0.52875418754712	0.554956885814352	0.544135939532418	0.53018382850522	0.505664685576507	0.543792662098148	0.539652786123704	0.545259592243421	0.506031981404057	0.501407780030192	0.556512723656826	0.536712175185328	0.518486252713426	0.524939178480805	0.549082992409306	0.53070871916802	0.507359916684995	0.553587168282101	0.534990470132163	0.52382234231962	0.535137063520876	0.536889322317691	0.539969659025931	0.543729384242977
0.541713441447319	0.584569408604497	0.585398021232117	0.55388475189051	0.578683912052179	0.582955975358402	0.596800490194523	0.558853033031886	0.583558326814564	0.578616706574736	0.586390671101061	0.553564001436215	0.563122321478772	0.593899273401875	0.535672638380517	0.543908845508481	0.545134200500362	0.535809224808416	0.563254397992259	0.547679760048559	0.541128007318084	0.570351291938254	0.54771884277337	0.568707109030403	0.558050572440789	0.553260204502461	0.544657888246379	0.577110457502472	0.566506639834572	0.582480733822833	0.548549142764598	0.582519590609684	0.579870156733802	0.585877186897857	0.538705223006084	0.580817856470612	0.589688302922889	0.580949739781298	0.536089434553902	0.567929137347888	0.579891023462853	0.586894386776189	0.575188874477043	0.542113754619767	0.564137402497247	0.568945152177345	0.567191630543678	0.580903846306209	0.573320564613687	0.548414912567443
0.60232856202216	0.618543890212263	0.624433877281127	0.648239926212271	0.599977979122487	0.580538198395387	0.604325777542816	0.622481310731393	0.600268083663005	0.624600955000796	0.580556507564411	0.574217375877114	0.586172764261772	0.586067361665605	0.611074299059857	0.600013972409329	0.616623217787526	0.601489150007408	0.639131816101425	0.59712461034218	0.627998998974099	0.610589248410624	0.60549718649894	0.609490172566221	0.630971797380758	0.597711697242781	0.602087825582538	0.633979580765466	0.605651166171026	0.628751503338055	0.609560413295194	0.613988584683253	0.604074209767005	0.589213082938313	0.608658359530791	0.581817130795657	0.635083084112779	0.591879707283013	0.599107031058706	0.65157346788875	0.625442976251475	0.638696674925062	0.600974365781474	0.607353792727207	0.619876073229922	0.583768781041899	0.592006270432526	0.638361599064056	0.640739559390477	0.59480291226663
0.647561181394391	0.696262690666486	0.667578984241649	0.622009547090188	0.679275252392877	0.663619876294326	0.614701857421522	0.669962612031601	0.687156139415644	0.682768930899662	0.688272864475349	0.680771265065162	0.667465655520859	0.664987675659553	0.660752295707098	0.688135817865731	0.675351685258562	0.682114615184258	0.673141205098275	0.686766557845808	0.643551957924737	0.647119623894816	0.676656762281559	0.616418810303883	0.636553191912397	0.657480956353461	0.631712740996088	0.663951687217386	0.642190801376235	0.677312687784435	0.676983670911122	0.683542449628372	0.648352838504576	0.651289776054554	0.630174330981592	0.692967335718581	0.620233443393088	0.631194665642535	0.644272484034459	0.623618396333553	0.682312844045137	0.635594781110786	0.632324736141313	0.623923459412111	0.689022793735632	0.657007098879146	0.669814618260664	0.642713501652722	0.662734231843001	0.663446924865259
0.752962235605449	0.720007480053781	0.753263090083392	0.684241882298534	0.739314059049704	0.756589122094924	0.747645323932054	0.720101680710894	0.73147600634162	0.737141290432931	0.678419765655484	0.725682486477599	0.743001019103415	0.739299554157288	0.753730508497453	0.663749154027828	0.730155096744434	0.747758670087958	0.743338008253351	0.689402707554766	0.704263680382975	0.726180154368391	0.754191351339478	0.750299016171965	0.673487094224763	0.670876787822681	0.677829903764721	0.699978518238282	0.721228167143558	0.695276710715796	0.673051578966965	0.719575870388812	0.684783284349987	0.691481088877501	0.717698162494926	0.724723390912633	0.719008402947239	0.755536657934491	0.708409800356965	0.672238088700092	0.752376269293193	0.748663317443411	0.75396926285054	0.747741591357683	0.689468380292137	0.730384388148438	0.756393297677069	0.700234772205036	0.708104140305617	0.681278051726611
0.764281796293325	0.811393449033585	0.760169964309288	0.820112455626415	0.790239596070416	0.785957770116102	0.77345776607446	0.742815256397914	0.802930504859261	0.78123185789691	0.745480733135808	0.746108098389526	0.782037905925128	0.741950651882933	0.769804162027552	0.810309251477476	0.749048109047164	0.762202582397983	0.754774022570105	0.780326955277436	0.801910786245543	0.759330858768501	0.795735767231387	0.746934279267728	0.790155521215777	0.724908369866667	0.785835060475472	0.748896646876824	0.726907979279255	0.74998177798909	0.821111093063434	0.73605295345401	0.792483369486426	0.745368942084724	0.800167789738733	0.786226089176863	0.738199099962451	0.780985215956412	0.738175693678221	0.816537592507047	0.758109018139402	0.822575595484909	0.775781955817365	0.751776594825527	0.792418463254344	0.779833598811289	0.781712242717493	0.797532183706953	0.729259224153611	0.760973787761677
0.806180353113341	0.880379637939846	0.839236981160794	0.900505122712987	0.891492487019615	0.903573811738141	0.858898025373886	0.881071515474203	0.80223345341176	0.800067133659481	0.823087108090091	0.839957781621942	0.828928642687108	0.812676361814267	0.868685363507528	0.815243493705754	0.886412126757027	0.85734618867872	0.832363193788118	0.833466398843273	0.78844445351535	0.817144258803275	0.818044482145795	0.837599812958553	0.880644780833137	0.859673701821023	0.799190312806489	0.802058258936594	0.865939677690228	0.863788740511006	0.87701478375789	0.871558588855781	0.816836922475775	0.836468709961507	0.845268939312672	0.799114348345512	0.843743658321443	0.83628495751896	0.82917909214712	0.805303286622917	0.869617023019899	0.839505142109256	0.872247652550312	0.874728140934647	0.899395215109707	0.790643903386743	0.824963231662235	0.795740333278971	0.821627693864232	0.890394095964212
0.974825256469306	0.880633905047934	0.974846167985477	0.961349918081757	0.996171604945202	0.914290054222103	0.899045475792671	0.937603754506703	0.906275883195206	0.956295744660436	0.980043088059451	0.910546859651131	0.869879163829048	0.908273317446919	0.880922034174734	0.898908436502342	0.91877177560912	0.903379103154934	0.920673076650208	0.879329704194187	0.939676954244149	0.904860098285864	0.866708414797438	0.870453572241685	0.940045353932297	0.922387596878919	0.966695939648111	0.912696518062254	0.980127173627013	0.895651537508313	0.924167203192838	0.927397166610274	0.988143407088685	0.89490325950798	0.933500699380437	0.885698959143972	0.98510219394061	0.941141648908124	0.957286480274103	0.906695218335805	0.903141690028284	0.986639069359396	0.925617037329391	0.862038831956115	0.88676897917561	0.979042861611333	0.861577632508374	0.937469223288147	0.892351709171006	0.947469503753449
0.960554978204416	1.02909343241935	1.00348986208365	1.03692272754787	1.00238646688783	1.01397220285392	1.08151080869817	1.01327990163491	1.02624540657586	1.07608692211047	0.943339132911568	0.942781132720579	0.961755609203079	1.04157466167747	1.04677195607443	1.05708657175482	1.03163573706253	0.984641564643894	0.979471280826165	0.942880832237821	0.967520474034953	0.971469142002339	0.954250202841113	1.05507113153515	0.958951739232084	0.992806304533715	0.935165600747487	1.04039297750467	1.00487514328724	0.990215345374676	1.04369547766885	1.05290364132526	0.988938570055227	1.09336311060349	0.987725228438788	1.04866993054424	1.05467026466887	1.03204648158747	1.07650321722948	1.06330101385319	1.05894238105387	1.047530258304	1.04124295702769	0.978649241711577	1.02583526840341	1.02205557100233	1.06822139073503	1.03730269297889	1.07112066339334	0.956837105925027
1.16751067791879	1.1600325443708	1.06241404658939	1.11593293635786	1.15578172205387	1.19343182958891	1.11171177821279	1.05026245629188	1.14556295866029	1.07952241870319	1.17362141240258	1.10080394445576	1.14058748801776	1.08071563965275	1.06836562951571	1.04007263300084	1.10025574596961	1.08721721376199	1.12695309806489	1.03665693076757	1.08153667173234	1.17743095512387	1.10811887213482	1.13958433764888	1.06313327709198	1.18265595841389	1.07990605020005	1.16972737185217	1.18005766584898	1.10744600700017	1.1383133164483	1.07517976354206	1.11956362835343	1.09994867398393	1.13276919194211	1.06557588982717	1.12606795479221	1.20050093397693	1.04903212097878	1.03820304553895	1.06958965134595	1.14758326840292	1.12367119789233	1.10538059645618	1.11190354841549	1.18321492082339	1.0609481122863	1.09262924443128	1.1821636761863	1.08598592390016
1.19533635095395	1.27149470702338	1.26091464749042	1.26907155449931	1.3192324190281	1.21012273650675	1.13509196795319	1.28212329211683	1.1807898559929	1.24246297079256	1.16846970669011	1.17330944824555	1.2409159633284	1.24734828177748	1.31784466261332	1.29697967063182	1.16035065333229	1.21731925238028	1.26302230903933	1.29651882365596	1.19381918521912	1.18927264054531	1.20306837435777	1.16432096902455	1.1628246033129	1.2766426149465	1.19359968557262	1.16496720040532	1.16647989805019	1.30084506669616	1.16208930190303	1.31414436710306	1.13476578774965	1.31390015031687	1.31121051382278	1.23892930267101	1.21143449789068	1.16616890610836	1.28845136964391	1.22430295211	1.22321654191577	1.20622339843115	1.19877840485013	1.21552951625413	1.1663752985169	1.27792104928867	1.15494667961013	1.16577888113758	1.26364196782975	1.27281820704004
1.34382485304915	1.34274200941038	1.32309386042138	1.43183934560234	1.43965723906213	1.31129346923952	1.26028327516145	1.39362247490121	1.38683947884748	1.4620390536838	1.41685273422953	1.34164048806605	1.28564038828771	1.38507159641196	1.42465665118814	1.29561346053247	1.42964013977108	1.27743429453533	1.33794876357786	1.31148420104962	1.40648149356395	1.39163582625447	1.38819542793434	1.37027030334025	1.4372346054935	1.4065489676208	1.25865886549233	1.3773468163753	1.41968977515344	1.29872416152278	1.29025373130811	1.3563495723472	1.37779914136264	1.2972036338155	1.28946735119299	1.40858931622995	1.45808197712779	1.44754482655622	1.25425670385208	1.42771592741973	1.38097147087733	1.3968778396882	1.37605114550359	1.28522244015654	1.42998817731214	1.36430390388562	1.26732797563605	1.297271623143	1.2955682073127	1.43667282676008
1.44579020128981	1.46278506165528	1.47103960586231	1.52729061341863	1.53036010854881	1.45615690819572	1.61024935386826	1.57346449007743	1.58840533896627	1.44516457503386	1.4375295716972	1.61213307847505	1.50196375605015	1.49274309914532	1.42406211456246	1.5557931257537	1.5589498356536	1.50978055691836	1.46935368717658	1.41419075132095	1.45207755854198	1.49294961974274	1.55733157327969	1.51183051455118	1.46581767142225	1.52672651927913	1.47375939981074	1.45920409462707	1.41348042850528	1.45436953787439	1.55961762352607	1.42251144109523	1.48717931071673	1.51620554359223	1.547920557405	1.51426898472556	1.46227875812717	1.52839744991435	1.56613077386512	1.45324290822047	1.44447308466386	1.60068477845419	1.53336562346149	1.60483585547249	1.52990887768488	1.58274203514678	1.58449539064083	1.58776887224447	1.43842408451218	1.54317519265393
1.74147798302766	1.69105273036296	1.58594886098043	1.78730775571115	1.68907055634485	1.74617668475486	1.7131040427327	1.55430089753312	1.60931902623493	1.78756326952688	1.72510235578196	1.7216231235199	1.66128316538648	1.77607094565539	1.60218223904198	1.59639982321066	1.65881017518509	1.79186315080769	1.67222551448045	1.77785572152443	1.7357435279061	1.6461820170594	1.57405570971497	1.71844971834228	1.722880112501	1.67140726113469	1.75829897696755	1.58004191130363	1.61900049598939	1.74224855739136	1.60109263703736	1.70206795130305	1.58450215002052	1.57878460755239	1.65288035713929	1.57461360684267	1.77122113840492	1.65794333672671	1.6231313217113	1.78460654071253	1.72425227937458	1.73917987815097	1.69972731949781	1.65018820820911	1.774033597012	1.69950925636365	1.67795040067909	1.59559851828449	1.73246412841357	1.69324558363753
1.93299123209322	1.91926681685983	1.73807878587921	1.99598121832552	1.9168467217905	1.77834859599862	2.01146922757991	2.00334887861347	1.96305636706776	1.76224049529226	1.82765362025531	1.75973486012887	1.99076244774074	1.81416835034405	1.81875685132442	1.80316149639353	1.8344410026617	1.75470685548112	1.80747757040454	1.85635406498002	1.77924608290439	2.02014781002479	1.88995148854878	1.92991389553014	1.79078068877054	1.7749310016777	1.91347533871275	1.95718815669126	1.74246337328974	1.84560137292841	1.9421368914164	1.78332806884336	1.8066490433221	1.79766394748431	1.77423655549024	1.97369162767057	1.82952981884807	1.83177189205992	1.78930497020326	1.92113991782896	1.92100756879192	1.95326718290061	1.91104738777185	1.93759896106381	1.82753931200745	1.79784919325375	1.76643244168075	1.94884624215485	1.96493144137407	1.95007087093693
1.98290309681116	2.17514695868845	1.93648762153305	1.95948095009953	1.9250817046856	2.14629805541964	2.11070106882853	2.00619039334197	2.18419660164653	2.06189481983797	1.95365883273171	2.08340349209596	2.06968066959557	2.10509469278434	1.94655140387917	2.18307854994109	1.9576193155942	2.07144032837507	1.98625370106598	2.23183565854678	1.99643751362035	2.16008562309673	1.99521261813459	2.05000046054319	2.00143702879514	2.05551491272175	1.92293994738219	2.02232472683964	1.97823336636302	2.0307894670726	2.00528073178987	2.03264493830893	2.06084475986657	2.17424025614823	1.92746635807541	2.15317329204308	2.13908933687503	2.07136680247257	1.92787427963411	2.15374852809832	2.13887949429006	2.10334295941798	2.1055156015419	2.02736289871091	1.97853646569228	2.21898991495543	2.02262470671009	2.05180494651667	2.03941717673613	2.03056458381206
2.2606508062338	2.33432583536879	2.23890526567496	2.34780649291374	2.29007491720567	2.30917825625919	2.43612743055405	2.22558637828712	2.31616536122874	2.36592155449764	2.26877983984159	2.19824639219312	2.27580361543782	2.49740075716934	2.25886352726481	2.34315147685089	2.37056971168911	2.4093721052123	2.40105582642934	2.27799721445133	2.24808285286136	2.19393082695508	2.37238140106665	2.36984488890551	2.20184631779271	2.30488826909458	2.36337992541657	2.40297609528175	2.37141886983525	2.28196261828299	2.26275548462598	2.43922444984232	2.4787649267326	2.34540726285913	2.27680628343108	2.19067199032928	2.39733525294873	2.2722829494635	2.37022407532088	2.40657128636324	2.39896650143013	2.397499793144	2.3598890869002	2.28934277879452	2.43332805936853	2.37712715684494	2.39531456997104	2.38351854991201	2.27135471620399	2.24958232188108
2.65305740848449	2.51976737400977	2.59016132242315	2.72780711008892	2.53939916406586	2.55388574369802	2.68998701668454	2.45825259019063	2.47499675195508	2.65107470771623	2.6826378401134	2.66819687687351	2.49482048972993	2.67547550719112	2.46338716714962	2.5647694821582	2.69624014602794	2.75186587995673	2.63725479788554	2.50992665994684	2.46720776441785	2.65467880187347	2.76561730736525	2.66659286311973	2.48218390666843	2.58056914888412	2.74957747453626	2.41533617546043	2.60347057767281	2.670936488021	2.51693734222153	2.50652692251142	2.63734938686448	2.44278021022436	2.40661655830486	2.69151962750487	2.70515485361928	2.72471092208514	2.47455325083333	2.5435062503091	2.64542367653294	2.64880270657739	2.74233315564307	2.52826146880163	2.78143911644378	2.47486426688942	2.6389796757089	2.62985947304826	2.44471997642427	2.63132537289379
2.92829511532509	2.83876704234286	2.72777786928506	2.66439981619813	2.96404992640833	3.06773656032394	3.01443413590043	2.89588494958698	2.81101894727171	2.81722754254228	2.68994817009074	2.82254741996257	2.82920841309475	2.66272740408686	2.68682573844639	2.76971942319938	2.80259743446083	2.73264717667631	3.00717232681647	2.74671734545391	2.72833376531064	2.73498747275795	2.81240074226386	2.74379917079882	2.76017146793295	2.87334022621144	2.69965772823975	2.89419624484006	2.92202882518153	3.07181628477712	2.90032293187288	2.96996844989327	2.91863466135229	2.93617390676296	3.01389861548736	2.9306443091503	2.92330124543222	2.69838749558265	2.97290492038799	2.81418187412514	2.90766488673064	2.71326296713803	2.98401767838264	3.08020184972764	3.06892259841774	2.97440522921965	2.9436977629456	3.01412600858218	2.89183256533752	2.9111038807589
3.34259408826528	3.21707729070555	3.28264349822678	3.19973754386854	3.14597178113962	3.17870286324377	2.98106417003991	3.24774549205665	3.27680489664605	3.04618052232334	3.33886642166932	3.2299273256017	3.33295209770921	3.36198388697316	3.05365302665235	3.34032783727772	3.08726131096796	3.24299850843819	3.2951875888184	3.23648374548636	3.03125764170796	3.33975434753942	3.16119064195742	3.18642726307853	3.12458275822372	3.10404730008464	3.00308198889945	3.15327150320239	3.28223402677157	3.22885157199639	3.14634475315232	3.27323462422339	3.17374099125426	3.19525497186188	3.07878263409244	3.2190036511413	3.19240119446417	3.21256245257769	3.08463852503318	3.3304339089144	2.98734246610236	3.17703849454352	3.19032360509768	3.23040646914668	3.37987826472754	3.29728016073896	3.3502918996288	3.05414179981666	3.30741993043969	3.29953302910608
3.48155963058504	3.43249416098389	3.64792427770982	3.39218345782544	3.68158084394727	3.61592832451066	3.43974992642593	3.42832313815692	3.68672980140316	3.70495540032741	3.61110141131307	3.41282191351289	3.57840334711868	3.61040868106477	3.44218636244283	3.67449957590225	3.57831570539047	3.65248138543009	3.50542397463708	3.61654725034571	3.56360779279038	3.43565101406445	3.50553887635278	3.5654911725826	3.53221923791401	3.50832479568701	3.34983986195426	3.64374707290608	3.37205684982391	3.51916814458809	3.59389832856041	3.56351117502668	3.63125400141458	3.57894849302615	3.71606788506211	3.61667714206718	3.70987268124798	3.63789992056676	3.55520814488261	3.50572255142438	3.50772154074321	3.66252989190319	3.346642472988	3.43028394237558	3.63735319125374	3.34960978842484	3.697030864099	3.59342963620598	3.69803950360306	3.44830313087478
3.74762441331431	3.79410787779734	3.93061003856119	3.87476320469047	4.00208499703469	3.97787475716425	3.99893100944018	3.69266110072396	3.78336358476044	3.98677553511265	3.75421940327206	4.0096241560491	4.02347468831527	3.88476128639391	3.89098782599626	3.94390895062695	3.90303475453198	3.92448853165173	4.01418302217487	3.85161195533504	3.76915298403706	3.87539356308337	3.80509721088096	3.83876479280466	3.81826288555652	3.75923900599049	3.892781333113	4.00477316607534	4.01202464636958	3.74501345752967	3.75593820046638	4.0196983469907	4.02006404801869	3.89902877909625	3.99849726155876	3.99696380925526	3.7954213823342	3.9697396668992	3.84665866847084	4.01385066983108	3.96476602588325	4.02189812379674	3.77165031008202	3.93937040609084	3.8953965735377	4.0222790602928	3.9599569295248	3.93567257156788	3.8165597714678	3.82755828238234
4.32139933009709	4.23723849713581	4.30893436606714	4.31459312258209	4.30942193307702	4.27179413195455	4.26510800708421	4.320193787662	4.22514692994821	4.14187634989216	4.12172235925561	4.31956050650748	4.28257571143451	4.19621836251171	4.31253405883819	4.32229466199069	4.35610587907115	4.1795190867931	4.34111129898079	4.14913435584821	4.30955878620165	4.30973543714971	4.20753324601076	4.16341447645394	4.23428186816501	4.29923014191117	4.28708862763755	4.1383010220364	4.23311772877248	4.12159896188527	4.34638984162687	4.23047677180937	4.31285198111735	4.31972053338811	4.26906544842088	4.31156720487502	4.2332935802304	4.24245751565011	4.33065655939374	4.34278958365293	4.29579939640189	4.20377202084458	4.15780834218317	4.3210403891334	4.33137777304618	4.23455335512587	4.29450356227883	4.32629036661502	4.2992900851787	4.3583466700111
4.60413393655807	4.62389697280586	4.63667007193649	4.62868735240972	4.58984467343798	4.62324998178229	4.56876495034736	4.48585443648186	4.52994019451061	4.66457363409779	4.62022905123859	4.62988248500139	4.64672387552024	4.58484207988788	4.60903407237573	4.61162785441423	4.62742515955686	4.61116387342361	4.54856246874339	4.61162118098714	4.62243424932959	4.56184529088319	4.58980249644724	4.61759637679314	4.62428164356834	4.65465272241892	4.60869759897236	4.57131338017228	4.61785606633203	4.50548248651292	4.59688663585457	4.64676582809016	4.6244841008987	4.64459516192349	4.55548290675594	4.64892849731701	4.61615715544282	4.61953558697925	4.62094474077467	4.63612662535401	4.62280026020334	4.61387677071228	4.56440468404894	4.57289022501571	4.62298268818801	4.50381648349938	4.6119810414143	4.67036586927659	4.62331913647489	4.63155400901788
4.93322590139616	4.89757044418276	4.89613139048847	4.93333603269198	4.98072373645869	4.7988760030092	4.9412068654056	4.95197293405653	4.92411618104096	4.92286793816309	4.92403754783546	4.97847815559051	4.89458656038277	4.93633160801317	4.88925227253665	4.95068739145113	4.93201476394618	4.94503632479752	4.95163183516737	4.87001201897079	4.91051738107021	4.94156602259736	4.94764304774313	4.94243729997661	4.9770383353325	4.85716015353506	4.93810397354117	4.91316848370527	4.96116899950651	4.93595025721869	4.9484367389849	4.93777056197794	4.92097827248267	4.92895705356639	4.95308266052366	4.87256780012343	4.96385643684171	4.96062917004524	4.92140583799579	4.94947943705547	4.96443616465724	4.97003801803967	4.92003924380415	4.95632582763444	4.95141390410903	4.90061782803564	4.94073413532346	4.95438945454296	4.96573848511256	4.97162045363807
5.22022918176515	5.24402500334314	5.30434024559529	5.24894875598789	5.05069244460424	5.27899617134132	5.27491339754116	5.30155234968179	5.13243664612742	5.06964076973479	5.17940424347426	5.23988647533066	5.22467943808347	5.14000682386321	5.2601711559923	5.29564985200996	5.00131761184296	5.22964454069178	5.30510965796829	5.26426592144738	5.20396654685717	5.23513645295252	5.20982920232756	5.0418626536916	5.09364593946368	5.16335630376724	5.20700242118752	5.30922965957374	5.29972693937001	5.16322818956158	5.25000114008649	5.30051115533288	5.29271475365886	5.28552174960935	5.2719200260662	5.13114455181441	5.25800482541288	5.28672617660903	5.29856653727131	5.28614944355186	5.28778918390478	5.27930576478929	5.26403465148892	5.19912776891129	5.26771270252932	5.10355210128711	4.99739677761437	5.27674870779725	5.22073073553148	5.26350873698991
5.60508191376253	5.43756887592292	5.43352037140764	5.411038259737	5.419710103122	5.34625963118807	5.42259695260654	5.25212143154511	5.23164281739512	5.54309150552914	5.23204828957704	5.61060740533526	5.52779817526496	5.60728968874417	5.57626882331172	5.55169032551624	5.62580155148351	5.29808115780669	5.63634949405412	5.39395466038796	5.28689055626699	5.59294935548124	5.58400766788751	5.39651570681346	5.47385513588278	5.57637871323234	5.4808155960223	5.55664656061719	5.58333603904518	5.60418797110206	5.63695919187344	5.22157666919161	5.17584776903284	5.43503021272924	5.47942709308662	5.39655402959224	5.61682602061761	5.24755915678392	5.38064498971207	5.58721017416165	5.47241977999881	5.4045985066169	5.60325078826505	5.3224881857438	5.56837606727953	5.45046901639596	5.38413498910976	5.46470120144527	5.50975762530508	5.55137260288276
5.41033260334028	5.79146036319949	5.70542858279962	5.53104028282588	5.76621043272987	5.66751269462594	5.79906832202128	5.67098325164613	5.87114986702558	5.58663940116375	5.90848561291377	5.60205939592749	5.42113269050061	5.59118557372479	5.66385958926835	5.50590316949867	5.47866900760047	5.41817411047658	5.65484643341341	5.54244542777902	5.68477943477543	5.84868047365244	5.78794763150156	5.74841818998249	5.68209944182709	5.67905452794789	5.51731761201243	5.45580493644622	5.50339105312493	5.62445132962088	5.78284103224241	5.68396255077766	5.41176672468704	5.65263643646323	5.90778582043847	5.57931660225783	5.42031442083488	5.62397735683362	5.56054983502967	5.73053912401274	5.5991986758473	5.59520433269745	5.75586347107032	5.45315956118358	5.50746826189638	5.61291695361513	5.51312528626472	5.79711934782061	5.5939937494758	5.68588171659042
5.85111543583257	5.90976327652557	5.77042249244442	5.87974587797084	5.73875121159371	5.97115428520429	5.76677031360358	5.99027155942361	5.75395411756613	6.03529956493453	6.00864999741556	5.76782157754518	5.82609230339964	5.89274061563293	5.95038159678242	5.78997014834066	5.89417426801493	5.70121032304271	6.04434168349452	5.79255215148247	5.85873542840967	6.03994223998851	5.75068060758692	5.9190535309781	5.65835016382989	5.78858505114126	5.9732678784733	5.72126367971985	5.99789596608723	6.05047109537563	5.71586095982802	6.16106062701331	5.74817204842805	5.66988286724931	6.05142071962552	5.76873300814205	5.86425865383967	5.72188611910814	5.91431241955444	6.03201733848875	6.09494830743706	5.99823594154809	5.62032933324185	5.71936107161427	5.83442585022261	5.8854124587558	6.16018370376744	5.791191214589	5.7399938024572	5.87712712872729
6.05036270667932	6.08867611093945	6.22702772195911	5.88812948031685	6.02642923666955	6.04291528581428	6.12446088793622	6.0310907805803	6.00722632573081	5.99273938822788	6.12189354850604	6.20615032756315	5.89021161581621	5.95976593030924	6.21422420281665	6.35630817144442	6.13777557174522	6.22472076044691	6.21336834869392	6.18548267510119	6.08081981097211	6.00674435287728	6.31367448908649	6.21176764922416	5.9553421710859	6.25989260996107	6.25805902090119	5.98063276743458	6.17132757525221	6.07551744673453	6.06833761967492	6.18553716024771	6.13829868048382	6.13044150775188	6.01134347698484	5.92641747532492	6.01698179830931	6.08896263687345	6.15725431981015	6.02559983793455	6.35426834950303	6.18802031551648	6.1785462723601	6.22793966655913	6.25026960193374	6.00756234380363	5.99016062633024	6.05159498558046	6.01809399889717	6.25516589997256
6.24949508114512	6.4179589180448	6.43456226141757	6.2674427160988	6.2976508500205	6.16408842539756	6.3212596766923	6.27387516653731	6.27656486800786	6.42792946006868	6.35517839402337	6.39847022559578	6.41279323431333	6.29200045823173	6.35121310420882	6.44249490031491	6.33050964144762	6.52471564623387	6.20426467315927	6.19686677802301	6.3557147577507	6.30916136463967	6.41335149178204	6.37832418434696	6.43118380157425	6.20783477925945	6.38499211336167	6.3621923110111	6.47057063406519	6.50025097347771	6.40012550490838	6.37712827611035	6.19585771093648	6.29531114520588	6.25634321820999	6.26341545139927	6.4055163079579	6.40064756664554	6.49022757076816	6.39618500605128	6.24797101742163	6.30367750682205	6.25787188117871	6.29742609987572	6.37297908421282	6.40147166493843	6.37104959507232	6.32773457528204	6.18651068918138	6.37677101516372
6.60213506966027	6.67425668003264	6.64482503285069	6.60757079169175	6.52061925103481	6.47283369837697	6.53327364765464	6.67025876173012	6.58106703430925	6.47276691927888	6.6779628954578	6.73445590381401	6.66052118893428	6.54633739017107	6.6355600207706	6.51739825718376	6.54259467223434	6.4389386051265	6.63465108467095	6.67855593838193	6.62029177641453	6.66201312361332	6.66590549391068	6.54801203655406	6.55162453314447	6.50418619686643	6.54210549970466	6.45275074333363	6.59963495484784	6.556931671411	6.51608382415022	6.58382179683746	6.53956125209256	6.62908951564644	6.62060233063417	6.73348350397731	6.52412429942108	6.54987948179399	6.62160223650181	6.49580175886076	6.66224308332684	6.64077401773878	6.57993643328215	6.64906787134063	6.46894432784717	6.68879813293492	6.49130298392047	6.74274711684955	6.63521110727554	6.68047804260187
6.96929034158959	6.99554013734192	6.7882731865354	6.82849897992255	6.8162955887516	6.9181732099453	6.76405242751817	6.9773683839582	6.70117028199869	6.83089526247462	6.89862100209653	6.80270744935526	6.93913720630289	6.87590346497942	6.82341790718269	6.87061387589094	6.80310527003003	6.95131329986643	6.75396184615457	6.92046968162756	6.6153290366517	6.97002232402369	6.80964173742351	6.84726422462632	6.77643202846942	6.87130119437573	6.75480711368235	6.78849520369092	6.90538244080482	6.79250483409442	6.94609083297867	6.8512898091808	6.83196450702863	6.88479618146318	6.83490640665598	6.73783627462769	6.90185277350679	6.86390752059358	6.86108986189622	6.82188996401496	6.77418787106495	6.7688921990552	6.64186706053287	6.86228195365793	6.87583259909091	6.93574682361822	6.93702039545232	6.86077920503865	6.82506000237687	6.85122370412434
7.06589411124975	7.12677246428317	7.05425492352375	7.15235412283444	7.18014932012397	7.18035928530996	7.08913776622499	6.9776551452389	7.129112024076	7.0407409312188	7.12546200858744	7.06377048472312	7.00031378330756	6.9234053068017	6.8339687474691	7.05040611146584	6.99804352935627	7.06959653616383	7.20928610574309	7.0763403638434	7.14440010569968	7.03225535227722	7.12148085071755	6.97538258261981	7.17145864817946	6.85388308644719	6.9148108880008	6.96331245050617	7.11218325064151	6.99421223548163	6.99985421439437	6.89506410927365	7.12715831885941	6.93944987397604	6.88710708482854	7.01484793212296	6.95769210132849	6.83674623473374	6.93672257679464	7.20634252778654	7.05540906636345	7.16008236614161	7.03506268757854	6.87315331235412	7.0542456051663	7.13739315466022	7.17053060779956	7.11869052147258	6.93369526873816	7.18187856772194
7.40672709907699	7.3715376263587	7.34121315293991	7.18805790836036	7.37204572598752	7.03345903026582	7.19071262985754	7.33567858273212	7.24125982360741	7.20860417122497	7.06618366208346	7.18479288396157	7.19546843506397	7.27784887624571	7.40418394123548	7.24471589677424	7.28255012268704	7.32605733514658	7.41082415344499	7.43915604403763	7.39811086749446	7.20587781413171	7.07755261971636	7.24146797508088	7.17388555886024	7.19592214904232	7.02483477651415	7.43681580519469	7.42666851865323	7.07984720240517	7.28296067937737	7.06362800582488	7.35821895259854	7.42725546803111	7.23777476516526	7.33492473984267	7.29683072308645	7.36692900498729	7.35554104768745	7.18056727470445	7.33975185004738	6.94481162905617	7.31611748008843	7.27853258046806	7.37669592175743	7.16751789225727	7.27138780689257	7.36303731176795	7.3896055174371	7.36192265429015
7.57952312141981	7.38965927189694	7.39251683775043	7.58495789213478	7.1091662040188	7.61807058715482	7.44580304455024	7.56048380420108	7.35424930723046	7.45313036124011	7.61284339286743	7.35883439208338	7.25802970362247	7.5775526815779	7.6015094047785	7.62320328139581	7.61608931793211	7.50793732865364	7.44522119453197	7.51144483446751	7.34033331392234	7.64451142321465	7.46574181057379	7.10702574361705	7.16762131559025	7.33625433699847	7.59664462214947	7.38569799148073	7.28331032471422	7.08150960814496	7.62778954552891	7.58582601667342	7.36316447334157	7.51898019602059	7.5126154117953	7.26468378246453	7.56296796411505	7.40379740863853	7.2783944155568	7.5574751904561	7.34220556685264	7.48460301893377	7.52745187197588	7.43807587123	7.40814152945636	7.39321770131744	7.57799444751761	7.24104117273219	7.43616688860648	7.63421072318536
7.57321316934773	7.74386457917909	7.59778010305882	7.54376867202927	7.35625998761725	7.68203399447489	7.40222509688473	7.62634078523839	7.69606729984534	7.64266646173368	7.2153068390343	7.40296206332525	7.36118799220995	7.74664900278849	7.47439359511746	7.52386929770652	7.26050574187984	7.72347473083011	7.49537594883626	7.70760897563528	7.28159345940904	7.77130210857262	7.57763040587865	7.79931870783221	7.71649151601868	7.64282161178239	7.3143224429366	7.57629586804547	7.7116798470094	7.65644617342533	7.37541142934642	7.71757442700288	7.59299230705178	7.55187661934133	7.72643602227593	7.62639921449809	7.79080220503803	7.76218433870266	7.56600384472533	7.66053738641488	7.72840925808903	7.84581943881141	7.25656068052989	7.73255867377181	7.59212691189485	7.46455128441355	7.51509186340553	7.35046398080286	7.38068572258363	7.66085362179999
7.28897188487384	7.33989565602537	7.18108482586169	7.2235454793662	7.64758302721829	7.322966812613	7.63424627053403	7.69680425049487	7.55857123613594	7.34311239556655	7.87746531460372	7.84752909941763	7.84583705660167	7.6087142589725	7.76909206637463	7.53678270210304	7.29677232294215	7.8984429352943	7.39143690124005	7.77580911286186	7.7827243767464	7.76868373089273	7.51806097629278	7.24584029678517	7.68579696866656	7.31673871590289	7.46047561081653	7.66673391998451	7.96595341259589	7.69277003133855	7.4391920176688	7.60883117858839	7.5765390679373	7.81047763605522	7.39580130403874	7.73900449137285	7.31405062838688	7.67079462143069	7.71400009660689	7.19646607162628	7.34666308852963	7.65704175890826	7.15276154773714	7.80097088000524	7.74846707763852	7.59138907532366	7.58343264156786	7.49152492698337	7.56602442113616	7.82440147862082
7.15387975456136	7.57300438800945	7.87543308891609	7.3236706400429	7.63864131871631	7.24713576426679	7.88916713238003	7.92378500324009	7.86990384571797	7.66430838054648	7.74955727740697	7.42446076455226	7.93523686141416	7.82525977865108	7.70777220845249	7.84458063255251	7.32502224568423	7.71656115322206	7.96945179163546	7.54898685237089	7.54161799990731	7.87295738413884	7.88797827547354	7.93155407790688	7.44685962654613	7.37521096851772	7.1357741311712	7.98127157598017	7.65576961888863	7.78744790225063	7.84675677616501	7.69006774709734	7.38238606771685	7.3337584933268	7.76850925817083	7.7808819298779	7.73266927297415	7.26689752136235	7.93205209363808	7.34966275434863	7.60866316026196	8.00892900224036	7.94950729216334	7.67348691021283	7.51199456223571	7.30991618567682	7.1684240264455	7.15957526137643	7.72101032009587	7.36690850489433
7.2533281000672	7.12885554208423	7.76105409452861	7.46081898919185	7.37554214654233	7.34990539665237	7.1770709163273	7.3089715266654	7.25067160480855	7.86165482287274	7.22873258227295	7.70474862841354	7.18555478635212	7.74826559058652	7.95461882407442	7.68669650961158	7.36499164724595	7.24732322387353	7.58118832586103	7.38446218212827	7.48959556699718	7.30718316477356	7.56183638596218	7.53609557012274	7.58345134138775	7.13129910094516	7.58188702015622	8.04935570588841	7.84026458492826	7.86018664575383	1.74884629587103	7.45136823230538	7.8412672334621	7.2186501268343	7.7231195156303	7.80870354610556	7.47426051457574	7.53032691606125	7.98197690565331	7.50338555324018	7.81100358778802	7.69475449918491	7.53232084875286	7.3893161233258	7.33243368659291	7.69052485746243	7.13328804506053	7.88052132899743	7.69477709686576	7.87787088073042
7.46127306253244	7.72639400117731	7.98485934233596	7.59457852409382	8.09643387584451	7.69438511212149	8.08527870769983	7.66365731055926	7.59718502869468	0.483861821650286	7.80436371386382	7.62045747882248	7.31738447659305	7.60115911053719	7.46943475488859	7.44606724902726	7.36297536849846	7.85137415571971	7.41843217331226	7.42774241594535	7.2122800349549	8.01886365723765	7.17339481163648	7.3362620385315	7.46524401629244	7.67123394108973	7.24737972245969	7.19893622832538	7.24272000387446	7.58787167730495	7.29109181874924	7.51075598886063	7.56142097706215	7.26602654259693	1.12545213628789	7.32585502540619	7.64539375944761	7.82488720403156	7.67108822352145	7.35293908130527	7.71008295534972	7.64134069368305	7.62274508491374	7.32095420449548	7.22998836139166	7.5763618766447	7.8090847533264	7.85614990889418	7.20760907930643	7.81319323538121
7.71324500812951	7.44888330159633	7.34944256421156	7.1412930900441	7.82892733269877	7.66318012131175	7.22986310208288	7.8091757665114	7.57131755856242	7.66708539136682	7.12443066299622	7.18646069778754	7.70377897387672	7.1712060681521	7.56494477977513	7.7196396800541	7.88889997000744	7.18772837591859	7.95822215088416	7.50272872750375	7.24290023385022	1.0713143480831	7.06486937060066	0.52754732142796	7.1376358829628	7.34906264440233	1.18709552617684	7.34941325784097	7.51942667675184	7.20945456995801	0.614526045440003	7.43325944088581	0.784010818565767	8.01216107786774	1.90935285304031	7.46057445455288	7.29474630294401	7.87901413140578	7.41645993112855	7.27337305452688	7.21431938342048	7.2320743783988	7.74265325438216	0.795461116664	7.80062015609106	7.2709915512869	7.36178325683519	7.4724805623771	7.13422847830657	7.70049564835003
7.68919616154665	7.62419529469525	7.98587109800342	0.296982537420874	7.73418736248402	8.00573868111089	7.59076006890345	7.54351493814991	0.509097766407343	0.331926193806907	8.03007541936191	7.22108235400211	7.80524106047575	7.12562514249672	7.34912981031598	7.67122292998094	7.49361859830258	7.33400261351329	0.510976979662182	6.92180186654944	7.8007054975031	7.63250716104266	7.62211100741126	7.53226400637931	7.19235944929188	7.41747044128915	0.554456349210656	7.4301540632619	7.48382856396055	0.938614300791441	7.89653882859724	7.08881353109751	7.50110719915812	7.12290560984153	7.49421439294713	0.500622409858553	7.34388282300808	7.99483387016146	7.2156905929099	7.89394797084806	7.362396485739	7.23469728909271	6.94830181680447	0.233924691046485	7.62736241994412	7.8765119395631	0.26753511098633	7.23939473137202	7.95121154163663	7.61698172355854
7.28658220651402	0.410927814553973	7.45280242851252	7.3914435532597	0.894421069172013	7.80791273688536	7.62668497784161	0.49060648679432	7.12454851202957	0.357870653854199	7.39577634602617	0.282916030333598	7.00030403764893	7.53960165874055	7.41363151905524	7.01659652983556	7.65047651671991	7.79201468860581	7.60687316749662	7.27525285755441	7.24991592283699	7.50330151961279	7.26831430998529	0.902655524737975	7.07680608849391	7.34359355277309	7.62769094122662	7.7764059729543	7.58057132019616	7.2988656576317	0.795594700760354	1.17857873657012	7.22050384132959	7.74318964672114	7.1972443965281	7.33637025733224	7.1360646539615	0.446203202623366	7.59934436963604	7.11919846779459	7.02055641888736	7.17759380630773	6.71016153563598	0.348725940334302	7.29320009363745	1.49032422731701	7.8364327073282	7.57561207362067	7.14691097565275	7.82070148406582
7.34333552598588	0.515890633997622	0.406914457493129	0.427232079448102	0.45513962669794	0.288029290363468	6.86613796667577	7.10217037647087	7.03701981395275	6.8788779657356	6.85522193568057	6.91060007020803	0.449789396503062	7.49483167652849	7.1994397766325	0.258072306107502	0.393485218151369	7.01503947606159	7.37061218069848	6.78532055701443	6.93040625621775	7.59877396467344	7.40216935405966	7.11669117852339	7.45345620038016	0.757085973251919	7.56549360303638	6.8541941855637	7.07528206405765	7.05721019351052	7.10643325816076	6.8333328082451	6.80870068489187	0.409499203573117	6.80944819789288	0.430614186571026	0.334583223993577	0.372634541415589	0.197337386102648	0.467677493916557	0.352248437941233	7.05763482093418	0.302301822275202	6.76767937683554	0.363987065780451	7.04539961334621	7.03895729131292	0.375679907663883	7.46037753008438	7.73940601088212
0.474462492674452	6.86067252806065	0.307613908271115	6.76899720398621	6.86636303579274	6.93288733242182	0.153496028871846	7.13572629190733	7.17709027721815	0.348032173547816	7.11710338301771	0.296500415563164	0.516804735448238	7.26433196116526	7.23140064024422	7.03918523695288	0.877215926528583	0.621476747926244	6.87698322855198	7.31317960827913	6.89843414392693	0.27960712032319	6.7443322532844	6.87966881195534	0.269573004058667	7.32072714944288	7.3405872135564	0.483097672816966	0.965406737205121	0.269895046350083	6.78683566243963	6.77271634147543	6.92688434368466	7.10985500664239	0.31003120004288	7.27031038826798	0.519963386928298	6.97629043619662	7.23949296138031	0.500572961181798	0.304587771599262	7.04599046835341	7.63659581410485	0.485666139825029	7.25825379773744	6.83057055138203	6.87715301632526	7.27319482469914	0.237830012138785	0.306400206617955
0.33186203689098	6.5647567594943	6.73371370108384	6.49635991707792	7.52868097398596	0.297416726658053	6.52486776202064	6.59354292620517	7.26219166518905	0.433031345339609	1.43002499444204	6.94596350957834	0.590491376918535	0.251837447637046	0.221961548724418	0.133877793480512	0.386774600436197	0.258782773821103	7.09683062221558	0.17178285051448	7.46188885811485	6.72082524673307	0.527449688662428	0.716282320505878	0.910872308883771	7.38496767822418	6.78766261214914	0.522891471556427	6.64131744339008	6.91743475710113	7.25624138271588	1.22829144747569	6.47641106146411	0.281534887125	6.97321833221191	6.81600523659876	6.52244366321861	7.26802331324921	0.678972435496378	0.12380426806296	0.33691234712524	7.26643466577359	0.471401843017441	0.0947557563067705	0.279569098593104	0.382227528541823	6.5341164764454	0.254198747237396	7.34412936834623	0.219534570702082
6.69141823631838	0.0955774904214641	6.56939288412376	0.275467448968751	6.85345741663536	0.271012404806043	0.324427368814757	0.0978098118221162	0.433029899988617	6.46181005890344	0.226579321776664	6.66488419484065	6.68701980113163	0.666478159857405	6.73872344946886	0.408343133773248	0.50051361750873	6.98623699799951	6.43115546023531	6.35222640168686	0.123219893468647	0.194556429915792	0.368858578647669	0.576445738239109	6.27703630357834	0.110267929778158	1.24433725115265	0.450469484718301	0.211378976719669	0.268371339914402	0.278018959664453	6.36973669905543	0.0500168732041613	0.347888626306386	6.45661160618501	6.53118309339736	0.948204992501008	0.206542866560665	0.273360053681746	6.88117665121969	6.37532088075283	0.196406552375107	6.51921131662642	6.68973258054052	0.0509132458918048	0.442053248894876	0.232195011079685	0.81254227641979	0.295917082952971	0.262883461166835
0.216065687714619	6.44522438852578	0.54189828885518	6.43747101578258	0.0638064828512208	0.0505316379309102	0.0483426716857271	0.578724450263174	0.0622871324634212	6.32284145885998	0.0483016880805767	0.0567839249212481	6.25342391116506	0.0477855035197401	6.19630457876053	0.27223579215829	6.67224866569153	0.0475308026930695	6.26539332468464	0.0498292751246028	0.24113612891698	0.354777444701191	0.467357876073912	0.645152295430098	6.26223642534756	6.50607377929386	0.242676102607097	0.296206392541468	0.183973793443316	0.474478295501245	0.297890792444163	0.0479810094703208	0.0689002436717234	0.437474905771738	0.0483660986514359	0.362684178569777	0.0482877235682171	6.22703456448827	6.47006752397932	0.416962210829733	0.372504435730657	6.49714725408726	6.3268177605294	6.87315131832997	0.419994408946766	1.01953518943731	0.394011372113099	6.81701711606141	0.321762973472075	0.250784795532901
0.293853947979077	0.437445342922508	0.0470782093820389	6.32649203727974	0.504336468532887	0.216088144478783	0.0610421907860808	0.0478625948633676	6.11798136560014	0.0475599151269919	0.0480035069649152	0.760575008812978	0.315939428140268	6.58668413078263	0.0477938338983783	0.342595614601535	0.124040832172909	0.0749052449463185	0.0471566297121512	0.364738177386056	6.03123252003572	0.0467969758690285	5.89832049816272	0.619850685725143	0.396150082260976	0.092873532373409	6.24520343368497	0.0488131153176708	0.0478300603344803	0.0473933153253237	0.0476291802335532	0.385673421960398	0.332029394647569	0.051887018332959	0.211904989335133	0.484848942467245	0.376264341813394	0.0477855062680024	0.253415427807429	0.0472316021013272	0.0480888827332852	0.832192233442593	0.0512628419464716	6.41869808838957	0.825937189263509	0.0488293671678074	0.0485908636923997	6.2916308958902	0.239102134337428	0.0474816057273322
5.861144417288	0.0468883755224523	0.0465726511168594	0.24094119151778	0.0795621374835035	0.814960417076982	6.26760921301111	5.89853715562193	6.00961973308059	0.047553007803064	0.0475664925201025	0.468075421634796	0.0470661878290157	0.423869332856381	0.0562980269647762	0.0477836603182776	0.048499931189179	0.046731117689548	0.701105641007733	1.06724352164133	0.0470377912156712	0.696245619747066	5.59767387702053	5.68116195633228	0.0490333889112663	5.82669790406806	0.0467813473027174	5.81658513412801	5.6123534367327	5.60852649978574	0.44624830575327	0.0476837786225097	0.0550865627204044	0.674307575784951	0.463861851231164	5.55038046405553	5.73094238831609	0.882337577199305	6.08310784727923	5.98023400435105	0.0476316052675254	0.0475028874414589	0.0485557062443538	0.0475411351696089	0.0472317148692684	0.0604482183537451	0.0481104828255844	1.10992749774116	0.456145686939032	1.04642027577131
0.0955233216189634	0.0469868740260904	0.656633735320704	0.398309173657883	0.0481267231151386	0.0471432855614836	0.0478984450460733	5.57473343552102	0.820905610266025	5.56080925324579	5.0277145699155	0.0473281067108139	0.191829629702163	0.503512991043018	0.0468850635175269	0.0468201666488733	0.0483601715782027	0.0472343422005168	0.173629933732771	0.0466854687639732	0.046530348219848	0.0472595350877685	0.048009267829123	5.57192336676626	0.0472196680523828	0.0459904817010146	0.0461663005027434	0.483316814102976	0.850201268411771	0.934532195050772	0.0473364342225671	0.0481710715595115	0.046751122120544	5.37861650045242	0.261519280752921	0.0481634103590526	0.0472164626928446	0.0640338768471642	5.48702239828004	0.0476882593409178	0.047825273017619	0.0472552969478744	0.0467621454376248	0.0473380405326025	0.0478027227814045	0.0487905432622064	5.58948600606946	5.3812944773561	0.0469266196687882	5.48332851977924
0.046287007839799	0.0469197433332876	0.0480126625897739	0.0489220542162827	0.046910630213283	0.0485211051154737	0.481121558265024	0.0476996380096186	0.0457550620610664	0.127242369279845	0.0457497844843761	0.0456297798147336	0.046149204756185	4.27471196526608	0.0461689119532849	0.0460226368060766	0.0470960965503307	0.0474570927461852	0.0734517151092309	0.0468289417611556	0.182552636420542	0.0484149560165968	5.62284235628461	0.0456809267004908	0.558431090967251	0.0469869550749016	1.0331585729966	0.0472927919810626	0.0479235748587137	0.0471642803399879	0.0468796499293631	0.0462758275310497	0.0465480218312522	0.0465000532137392	0.0478288962265599	0.360241992000559	4.7228645486883	0.0459324217615077	0.081720079916453	0.047484753412339	0.0472768299784398	0.0467608817655209	0.0457106494705369	0.046719744388832	0.0461205555158423	0.0466799423716803	0.408045999288274	0.0471643641239391	0.0457939485994555	0.0464612073545944
0.0472050751796808	0.0465408100642847	0.0457630744750427	0.0481206843435141	0.0487093600755827	0.0462046979871135	0.0465502808253909	0.0460695856565405	0.0488586310726698	0.0458447235739098	0.0452154908138677	3.80563800435818	0.0454469249748003	0.0459290137096006	0.0505050115360543	0.046386551572782	0.0477650021039203	0.0454952777534275	0.0462432076223242	0.0466093816422722	0.0476503137967795	0.0475221698252989	0.0463535951445327	0.0467263629314056	0.0460376607135345	0.0481998135373198	0.0472236255851417	0.0465495953272377	0.0467314512209324	0.740055570903966	0.0499264680526686	0.0461697001771136	0.0454775285329509	0.0470755121953103	0.0476425681718609	0.0463924399959108	0.0450080420711134	0.0488042675241439	0.047591133295736	0.0459769025278571	0.0458731526154579	0.0455767784588238	0.0453495039077575	0.316231795089119	0.046255713887886	0.0465821851443727	0.0566090691241603	0.0452939529397133	0.0471494183732331	0.0576266098671763
0.0461826859583165	0.0445044017614735	0.0461422275534904	0.0451198914340511	0.047769439378823	0.0458662761176606	0.0459234228620727	0.0472298909382867	0.0473150463567566	0.0457623606822189	0.0459671731972043	0.0451613365358441	0.0483995636676482	0.0451512833336112	0.0463510516124885	0.0463986875831715	0.0457178053910714	0.0479221162769913	0.0482018891529331	0.0471897903949969	0.0458097664171119	0.0455157753909442	0.0463606536311599	0.0488163125948694	0.0459807071736174	0.0484841018087748	0.0479870541343758	0.0455395611701724	0.0458132030918716	0.0463251044171695	0.0482525303679218	0.0469376565231531	0.0465241822308784	0.0470671037341485	0.0454710929626437	0.0457390290224027	0.0506070474157489	0.0466537829659984	0.0457149808820366	0.0487819445037258	0.0464722603148296	0.0457587438640569	0.0454347963208998	0.0456235483880257	0.0472463240043873	0.0473856316811088	0.0455092975624736	0.0457290889665813	0.0449487255476231	0.0455361583519875
0.0461439227212262	0.0472833616038858	0.0456804619419137	0.0462938873025847	0.0449356207863872	0.0458404684622657	0.0448916475205182	0.0473885121160811	0.0478262341401846	0.0463030113540367	0.0463277818827108	0.0484963837162727	0.0457506774109565	0.0442717036164925	0.0453121340928707	0.0480058049947644	0.0463179716020871	0.0457938638030957	0.0497151770380623	0.0441942739100623	0.0478364207400213	0.0478730823280406	0.0483382019936693	0.0478901255172115	0.046695979061117	0.0481118688310447	0.0460571577457695	0.0463269424198398	0.0467195900972257	0.0454663274633942	0.0482253787654097	0.0471149562430116	0.0459758614114232	0.0453339080727179	0.0476354125350273	0.0461002392248067	0.046229267802439	0.0460212705788723	0.045131286678921	0.0476325444009501	0.0459611357434322	0.045450361635278	0.0490241138526955	0.0488100904335009	0.0474284268602121	0.0469199336214077	0.0457418302973975	0.0442748220905557	0.0471422789395338	0.0467689728628055
0.0482237973233342	0.0468157956532288	0.0476594379863776	0.047788673431283	0.0463015821012501	0.0479302195356815	0.0458637522160903	0.0455261972734025	0.0475790375894313	0.0453933036629034	0.0453374900381179	0.0463002743131435	0.0462175161713667	0.0488308246436523	0.0466113275801722	0.0477756189238192	0.046502781774278	0.0444586257150782	0.0467613975356013	0.0455730413853176	0.0479037735896461	0.0473911543721584	0.0457081790425938	0.0468142591161166	0.0449314484362048	0.0454166075904917	0.0482608579690453	0.0452714026219002	0.050726674970651	0.04905005938855	0.0468240383564782	0.0461513622878172	0.0469489427180519	0.0462207115063835	0.0481547462554447	0.0476292833008661	0.0450217105548408	0.0462748003759715	0.0454305912990477	0.0451736103145268	0.0465322546988283	0.0493802990752635	0.0448474629621102	0.0475256501203534	0.0470483221964582	0.0503295007646786	0.0447854824051168	0.0473924746707479	0.049313406450072	0.0474635125799541
0.0458121923540305	0.0482422937767631	0.0466277217739353	0.0471041462330361	0.0474799328158594	0.0456972714862867	0.046405832376505	0.0492696275550357	0.0479262528309505	0.0470264752214095	0.0484687189990413	0.0472899367753731	0.0471263922222568	0.045671073989756	0.0465465175739631	0.0461584166288939	0.0482774258680292	0.0464463021417724	0.0483180199495949	0.0453326345942335	0.0481495359851222	0.0500961018375219	0.0474019193208699	0.0468121033920037	0.0486059353578221	0.0486850219914585	0.0491085056041019	0.0479615773309404	0.0462271590939266	0.0484350215367101	0.0460826285453838	0.0457720198561458	0.0464233671161645	0.049481662781156	0.0487237160718809	0.0484662877667673	0.0457923786030128	0.0479190460470597	0.0470029271985995	0.0486153871149172	0.0470764586853828	0.0498341679837888	0.0502905014720327	0.0452531848375714	0.0463683656156687	0.0465638285650332	0.0461202543067201	0.0451898016713572	0.0468938964963877	0.0494065200715909
0.0488306897523371	0.0481735288504796	0.049238040835881	0.046839706101841	0.0461471813348778	0.0464615223189377	0.0486900591886469	0.0472824464120378	0.0488218903416758	0.0480139873878963	0.0485515340364298	0.0475866465309604	0.0497389387409992	0.0480430979567	0.0467778473852925	0.0468421857130855	0.0465896591691608	0.0459487533791669	0.0468272639106669	0.0478038262453522	0.0472755449578822	0.0472468157212185	0.0490401865287	0.0475280068918931	0.0492260530666326	0.0489090385038478	0.048274810995053	0.0455412028594246	0.0489047919741743	0.0452264642170348	0.0479405645881836	0.0480157766104361	0.0494866560824786	0.0469066725050999	0.0487510273058342	0.0474291145865349	0.0459722026755676	0.0484201845325056	0.0503696429236791	0.047352532807467	0.0476113819489834	0.0458071094602561	0.0481345293729919	0.047887970504356	0.0452737838564014	0.0480342944027468	0.0501746373933097	0.0465002768656772	0.0474271694124158	0.047715208863925
0.0455499321246977	0.0479811174563175	0.0480910650834835	0.0474691222568116	0.0491693953141742	0.0453602685789678	0.0478486257388336	0.0494355573093887	0.0491717089979894	0.0456558310422308	0.0484900139170815	0.0483663415012383	0.0491293092123698	0.0455539175252981	0.0476196457705314	0.0484606916208059	0.0505591474605677	0.0478066299032914	0.0466907560378281	0.0497912438554377	0.0494667613696667	0.0472991679996633	0.0508926781990125	0.0479803027147236	0.0470563652802634	0.0470473123424851	0.0458265925277055	0.0484932300661116	0.0495812146726032	0.0490194411884661	0.0497287922228234	0.0480262696071299	0.0499073028548728	0.0485280887435385	0.0491347221679358	0.0463308544186049	0.0495337253347699	0.0493664381082882	0.0464846371344883	0.0478393849241876	0.04992819836436	0.0454890340267186	0.0494706369796935	0.0493154023246372	0.0483006081030065	0.0475645527891587	0.0468418413389797	0.0464855588032595	0.0499144647948182	0.0468010643348077
0.04845016035888	0.0500487503664319	0.0469357679654852	0.0500218051195326	0.0499409525832125	0.0472657689691443	0.0499275869131475	0.0500113571565014	0.0498242570793244	0.0480798628630632	0.0480081504350694	0.0492870594685353	0.0489765611996992	0.047373922637776	0.0476752770021302	0.0474405965898598	0.0480801640449111	0.0495070331849506	0.0502580789812425	0.0485969118020216	0.0482873735093775	0.0511536266674508	0.0523211514302875	0.0493245359720208	0.0490750261047387	0.0469405914101326	0.0487520765353998	0.0492674866098806	0.0488559929011357	0.0507192537778128	0.0492137354827175	0.0494185703126916	0.0479048394188744	0.0482385496983968	0.0461686374433724	0.0499614131076033	0.0514474649030928	0.0479971302418714	0.049885366914196	0.0474313992153066	0.0483793740837171	0.0468932009255437	0.0485239094548477	0.0477989020329226	0.0478788628959539	0.047350715043599	0.04833490956733	0.0484623638139305	0.0501654217019028	0.0471399239062531
0.0478364739785895	0.0487625019315098	0.0510360373505531	0.0496422559284183	0.0477055039587848	0.0485473248544645	0.0473379041459933	0.0506665032650314	0.0505020767396434	0.0473313363021123	0.0494887508607227	0.0485393854309536	0.0466946655708515	0.0494560308186787	0.0491195334528317	0.047912854545363	0.0461560170128009	0.0478316757501462	0.0524466304995131	0.0525780599730893	0.0490912807721584	0.0476514322753817	0.0503316018464449	0.0502398327342071	0.0496578964664695	0.0511051928380743	0.0495331873897545	0.048092890097426	0.0474840219154552	0.0494459456369476	0.0513159772711832	0.0496122274244349	0.0463007720478235	0.0456438752245639	0.0500741197584171	0.0509732029952036	0.0501064162166406	0.0491923721621275	0.046728933382644	0.0474503953812834	0.0507556682933997	0.050278844336112	0.0464155582678484	0.0478509091650986	0.0510683225921873	0.0499949254328481	0.0496993018421897	0.0490138310110018	0.0504702847466241	0.0500249722430759
0.0484396175982873	0.0498035119083932	0.0484824398493097	0.0494631801611293	0.0505124204736416	0.0487284771207599	0.0516086849305421	0.0479754993834725	0.0477344939305046	0.049185372938633	0.0468063202424734	0.0497452509242643	0.0502302266509217	0.0481746387190616	0.0472303113937704	0.0470598908392243	0.0479797170604312	0.0495877828871507	0.0473951927369323	0.0495597240656387	0.0508404417450012	0.0482634395494523	0.0471900104090605	0.0483087598450969	0.0527019835884844	0.05004958390928	0.0482343451250993	0.0508592158993631	0.051116008109386	0.0463421076129924	0.0499939316692413	0.0516669585966147	0.0474838076282211	0.0494237420620312	0.0509499930989242	0.0524344866561163	0.0480449071241668	0.0488505971467407	0.0532883249477364	0.0526139898981584	0.0475607790698472	0.0465219956249153	0.0481403943842183	0.0497197043389438	0.048058248831332	0.0504019011017879	0.0486260322567931	0.0496136946831015	0.049687594606391	0.0468533061779058
0.0513052702414313	0.0494126494113857	0.0507854299322133	0.0502702711110243	0.047056153581077	0.0500814951359872	0.0487377534656481	0.0508507514692676	0.0492148193827325	0.0471916837255457	0.0523165284514132	0.0471580842303011	0.050841572887057	0.051527768052155	0.0513916797960045	0.0479312361368031	0.0497510759457765	0.0507495161387977	0.0511706324574364	0.0513188771172022	0.0493741536543082	0.0493005916468289	0.05067935848236	0.0492656362136081	0.0487643496657545	0.0490573430648097	0.0481423194413838	0.0513226577115357	0.0496785442672055	0.0510869444944741	0.0481767364348622	0.049984826554181	0.0484435190747581	0.0513821054917288	0.0517032781477766	0.0512871197498433	0.0472027570246777	0.0521555144586033	0.0476821712968888	0.047835989715513	0.0478071948651402	0.0494479204935113	0.0473269435352343	0.052130547028075	0.0485406048508294	0.0511631540551553	0.0508976130472533	0.0487489057831665	0.0517197701244067	0.0489404461320543
0.0507020560392967	0.0525530873526441	0.0504286244951848	0.0479529145234115	0.0504364561611555	0.049442460161844	0.0531920816995617	0.0496595059252377	0.0513372753509268	0.0484560532640842	0.050283764537108	0.050195450436085	0.0518920559203962	0.0523340594450948	0.0487386264618175	0.0487872975768842	0.0498880483606471	0.0505458416944269	0.0518296784151408	0.0477359510386824	0.0485716066988084	0.0520657360068481	0.0482353690913065	0.0499728764882848	0.0479197924370318	0.0470581123653796	0.0505291405581546	0.0509110295007739	0.051303276700161	0.0488121177597166	0.0514252006808274	0.0495882980354484	0.0486537013065568	0.0488026810976793	0.0516565600088047	0.0534608657868665	0.048767328377154	0.0485775626744261	0.0517069813524315	0.0463205631202585	0.0521306790337574	0.0528219127134522	0.050530205683514	0.0494224774896752	0.0520294620074951	0.0529255943061376	0.0517958604807584	0.0520241601209978	0.0521704416107457	0.0519689292518565
0.0484821603919103	0.0505404456984518	0.0499985247746306	0.0505283257976677	0.0517106458861369	0.0502472298932353	0.0505321109524236	0.0512580130958758	0.0487203235771297	0.0524774245949768	0.0518534165797571	0.0487247473163798	0.048995685313233	0.0513282107022657	0.050058549512443	0.0521031959708808	0.047976200447759	0.0527764892807852	0.0518326331145799	0.0512650230184971	0.0508093958058741	0.0499752519075541	0.0510212649318866	0.0496805914306378	0.0527875303102967	0.0525672007887217	0.0504875012592805	0.048117887906333	0.0499254900050166	0.0531776969890523	0.0528629345176971	0.0487200606235911	0.049520353508639	0.0520472480492702	0.0513572243741364	0.0496679121016681	0.0529484619758292	0.0510430669301973	0.0496849882442275	0.0495256242319312	0.0527158106468771	0.0497023846515155	0.0524282807799617	0.0522186903355729	0.0517796313748633	0.0527933999117982	0.0485135584506649	0.0510517653265099	0.0509306469263996	0.0528376303391562
0.0508638992875898	0.0502822225942687	0.0503610400955846	0.052707521743832	0.0527746600990626	0.0522670117799074	0.0520600407922496	0.0539101537458909	0.0500261412277873	0.0506945175934327	0.0495770786927345	0.050410249370397	0.0482380704110054	0.0493558525200821	0.0533766970252551	0.0489942078126693	0.0523611187946396	0.0521947248421414	0.05161324135909	0.0502525985129236	0.0513706933669214	0.0489858838845318	0.0478349598674007	0.0514857840637451	0.0493424040381656	0.0489110899770321	0.0500551628558286	0.0514394758594741	0.0517593022576207	0.052646835849385	0.0519254284964582	0.0520973639123978	0.0524182804421843	0.0499146474209371	0.0515248180979405	0.0490854644586961	0.0494244578678353	0.0512101848863054	0.0503920820433922	0.0523707548712879	0.0478780779172226	0.0542411823325279	0.0551910266189382	0.0519979551742578	0.051377056411556	0.0502766392866696	0.0516069472474199	0.0497696147919902	0.0503725479049411	0.0524974657945014
0.0489535228911912	0.0521435767858091	0.0542562791928367	0.0507961863379863	0.0524865625646306	0.0522782318685408	0.0500009677204464	0.0515662023175374	0.0546604717848096	0.0491156872499576	0.0534445826959537	0.0513048531204172	0.0487655165348666	0.0487202250718006	0.050150207369966	0.0533192876544449	0.0512270720500768	0.0493230810940056	0.0490755460262483	0.0513876733125224	0.0497753925352616	0.0514655044787785	0.053304981320225	0.049855718623889	0.0536178016838345	0.0540739084504569	0.0511229519813904	0.0523004224248351	0.0513261425328223	0.0489330134664418	0.0503384487159196	0.0527093573483256	0.0504524526345174	0.052659093162896	0.0504208009119256	0.0525788697791607	0.050095582489835	0.0542002763307917	0.0532598860057837	0.0509723536715835	0.0535156704226856	0.0534860411659529	0.0526694393392135	0.053568398386024	0.052040779681192	0.0525111685169942	0.050771789057739	0.050838787006038	0.0515659230788383	0.050704228933125
0.0534589160650535	0.0534778117565736	0.051956252772252	0.0510534016801161	0.0533787790572623	0.049024196680693	0.0523721133124868	0.0541222517874126	0.0503361133949447	0.0538025804838928	0.0531240115369481	0.052322693173064	0.052322555921684	0.0502255884706164	0.0538817197766117	0.0520778845537178	0.0541539277371762	0.0536737898507255	0.0548976814704688	0.049473646428155	0.0530773932138486	0.0493791051415777	0.0525351570235172	0.0514504080834354	0.0506304500387801	0.0523589718648676	0.0534221602710104	0.0527659907693453	0.0511375042412984	0.0510263550526842	0.0500830180606417	0.0543016132393924	0.0496277017534883	0.0507580411568916	0.0553587274887969	0.0515262313810953	0.0536665742369578	0.0531268320016777	0.0498353915801038	0.0487097513819388	0.0538671997166842	0.0529137477436138	0.0545868306840984	0.0509398405905319	0.0527270484320384	0.0518394779041282	0.0550192892091937	0.051934205092061	0.0510868992270487	0.0488707681135943
0.0539015170862203	0.0530548411688388	0.0511728995119382	0.0529811539360626	0.0532404471780548	0.0508579483889387	0.0516782173010463	0.0496179351007289	0.0534900677293668	0.0519555306302116	0.054284431799817	0.0508951205543512	0.0507973049776019	0.0541632313164633	0.0532317227024751	0.0542503876725947	0.0542340755503895	0.0544118807721576	0.0505305020201163	0.0525532744809479	0.0525518510890826	0.0513377724493071	0.0546768655205049	0.0554705620322224	0.0525661587794261	0.0554649637714894	0.0522449531513494	0.0504021383351328	0.0555955298223378	0.0508819937028628	0.0547893097953804	0.0509350208273335	0.0517562890181179	0.0537236934294202	0.0536436506070279	0.0512217592623349	0.0550249541381947	0.0514161738088455	0.0508092457522548	0.0504486970686658	0.0529729755722359	0.0510144700977669	0.0543367359678824	0.0522855873355525	0.0549095527601753	0.0529625175049226	0.0533125809434895	0.0529916608760717	0.0544510243771443	0.0508698276684653
0.0541820626990056	0.0534289108313614	0.0550746224310877	0.0508515525908273	0.0520895340018542	0.0566943180415433	0.0542413635840387	0.0536028261500882	0.0532204925019404	0.0527313904076446	0.0537882387955117	0.057699091802928	0.0527760036645945	0.0552324143947305	0.0522805836069888	0.0554450995125184	0.0550195192480685	0.0548002699377909	0.0517017492180614	0.0540609392898886	0.0505295804722363	0.0574433006630067	0.0510221840822818	0.0526898108336495	0.0544380968994679	0.0539113055182721	0.052607736242521	0.052418632486281	0.0536797568602949	0.0538137691530001	0.0555099966383983	0.0538062204051911	0.0521637610754195	0.0538404252016904	0.0540932265038467	0.0517475704046545	0.0541200539389702	0.0543388604808517	0.0523054676596404	0.0543869183386994	0.054093172152215	0.0518001667660865	0.0548741833009419	0.0548038570545846	0.0523442860159817	0.0512380098013992	0.0522074790333305	0.0520064469569127	0.0517741642350961	0.0524301043924962
0.055865501427593	0.051326538205167	0.0553365657486568	0.0534245406613012	0.0553746757942169	0.0509029821447299	0.0566870458874533	0.0555939926091605	0.0542194169822646	0.0545181492242246	0.056563837623465	0.0516021650725562	0.0579470105897825	0.0522330842602582	0.0528433823430415	0.0539413874947774	0.0571772322574196	0.0542995838360982	0.0561553401976466	0.0537685778908756	0.0541554167418657	0.0562798206194145	0.0554289630284486	0.0511461231743024	0.053376524633889	0.0533258526076178	0.0533733015873197	0.0515663609669424	0.0513630427130039	0.0520664795386798	0.0533262216914581	0.0522241978380216	0.0527136243626822	0.0521917941784785	0.0528278535884937	0.0533453736127447	0.0550935358343152	0.0543429463793348	0.0549201499587525	0.053252635507502	0.0533005485202524	0.05508973002714	0.0519323928852465	0.0545630235045302	0.0558424908785662	0.0562518424400381	0.0518754248221721	0.0525799393545533	0.0530976828568366	0.0509422645173748
0.0514688253776191	0.0535125819118631	0.0583941648035789	0.0552053822692156	0.0583006061244232	0.0525332372376476	0.0556847815043934	0.0554589950584969	0.058218966767679	0.0528716469816339	0.0541180216517223	0.0552387918893301	0.0542849585736398	0.0507411967922164	0.0540014497374122	0.0513319687145115	0.0532531068089971	0.0547060866857128	0.0545545843712842	0.0558449317823708	0.0556933754755343	0.0520592634086522	0.0538221031140335	0.0546286718985152	0.0524050199777554	0.0534204473479012	0.0532192904388065	0.0556463964559417	0.0505963663821122	0.054639411419472	0.0558611209627207	0.0522905248455843	0.0518785638146114	0.056782900787616	0.0520091620254047	0.0539984015651715	0.0573855944608752	0.0547130422580789	0.0585431638593936	0.0525838548845192	0.0527170281550962	0.0535842716913658	0.0519557844841123	0.0529609525972302	0.0523170622708316	0.0542695701054759	0.0552109941860423	0.0528384090652073	0.0527429469963436	0.0549839350799439
0.0525587269314449	0.0508763976410217	0.0548729606625994	0.0567853337254131	0.0557420726033746	0.0528083906043927	0.0557594297853585	0.0569700963323429	0.0566242734651459	0.0542667631925192	0.0545874963837616	0.0517838547466738	0.0567177259722378	0.0567865900710691	0.0517091093949583	0.0583185883682156	0.0579959572038032	0.0557255735001844	0.0557106438507263	0.0570803543887626	0.0566472861667442	0.0553475813342298	0.0526371024010545	0.0568125983569817	0.0525450695777063	0.0529068858996433	0.0581890570726936	0.0580316765961459	0.0546688769591543	0.0557497449185896	0.0586645665986734	0.0566765919051524	0.0536938379214171	0.0562323722908799	0.0570116907757004	0.054016806053792	0.0559230964932534	0.0555839773916233	0.0548544913926179	0.0545163380681333	0.055406742613994	0.0561945046132813	0.0544901469838917	0.0578199864772179	0.0547810754189331	0.0526321230373607	0.0539308004160583	0.0561396172317089	0.0545818706342963	0.0538947739902644
0.0550624492239105	0.0585133178211185	0.056832524762348	0.0543829181533262	0.0556017963751224	0.0542925988231277	0.0555664159730195	0.0540101262833339	0.0554672918376647	0.0569140717484146	0.0563744541861968	0.0538506739423489	0.0540976436679413	0.0516137944464061	0.0540446268109524	0.0535423119411794	0.0554974883132946	0.0553090651819553	0.0535522728441159	0.0556987216847056	0.052273545275568	0.0580409531321939	0.0525900343031327	0.0583746570209911	0.0560327173648496	0.056183555445712	0.0536953441083681	0.0569632061414857	0.0569622587342325	0.0560109093238669	0.0533784578245213	0.0576718315542446	0.0563773853337562	0.0579250012421448	0.0587782851471885	0.0572315762958314	0.0587336395341334	0.056873511200584	0.0555849149936384	0.0578388499682848	0.0570842236439985	0.0546750457637326	0.0549184448631789	0.0540024791472155	0.056887069991859	0.0557511711996941	0.054988935314788	0.0538741271198341	0.0561930049906196	0.0512822717087258
0.0572859682617656	0.0541502388028704	0.0576544677562209	0.0553260718239825	0.0556765043031206	0.0527432183225389	0.0588352408446715	0.0522837319249476	0.0559877799248762	0.0565811781075063	0.0558878217928763	0.0539330985893029	0.0560225307201831	0.054133707281	0.057509023546975	0.0577563762795412	0.0573622105776403	0.0539157935042233	0.0569278941238649	0.0551314355015172	0.0556034400471953	0.0543065146356131	0.0532531786490464	0.0550597575312067	0.0555956735107325	0.0560721406240439	0.054062123918712	0.0538688866262404	0.0573772247518742	0.0533173352326731	0.0526600997494619	0.0588227763427798	0.0569434315963715	0.0571975590814243	0.0524690281160014	0.0535879484663762	0.057210783587836	0.0570038966884873	0.0557868433291748	0.0550533085962172	0.0584682570227282	0.0550244409470188	0.0606268490260868	0.0566513511872999	0.0553285004042297	0.0536403965990411	0.0560053056439374	0.0571642877511435	0.0550189302441421	0.0576955660357611
0.0567786565999966	0.0593300372539547	0.0603498967593074	0.0558381598089289	0.0587872012515423	0.0568188806678552	0.0577479117977799	0.0566294344977001	0.0571634867960538	0.056090837357195	0.0536105432132436	0.057290821551345	0.0585089622552527	0.0552046094910166	0.0544882284247081	0.0597637984750426	0.0590722592307955	0.0566510471429916	0.0556023890504953	0.0607526805220241	0.0570693330493345	0.0559389740754365	0.0584352713544115	0.0590945088516794	0.0550717830916308	0.0545215701854888	0.0573506223735743	0.0544483948933718	0.0583597995411128	0.0583921171011412	0.0572275108961148	0.0553152002242392	0.0533206769421048	0.0533837040913634	0.0538835453739966	0.0576630479020676	0.0565068768576884	0.058122265149055	0.0565147538324395	0.0579403139717729	0.0577118287639128	0.0577802131256691	0.0605374401975205	0.0543860680054876	0.0577314099165613	0.0551186486112944	0.0574871567267384	0.0563320286125807	0.0575803691369622	0.0561876137305866
0.0564666099524076	0.0581986868323336	0.0594467896811986	0.056772684169581	0.0607469440467235	0.0578038616252884	0.0558821521503448	0.0570232827364054	0.0569411242560113	0.0561426690745424	0.0574703710677537	0.0572998242952294	0.0544423309094447	0.0596572564942882	0.0553472596510291	0.056397305801189	0.0540914045058586	0.0593730158280029	0.0577436297400945	0.0577437890238663	0.0592912138105514	0.0571285027311312	0.060051852769151	0.0571010391535627	0.0600865302249505	0.0554649785437262	0.060555296939574	0.0561979893125319	0.0570515247393417	0.0534367505886358	0.0567624074892345	0.058520265559056	0.0602816347495598	0.0583422883420522	0.0547076248844673	0.058738664532557	0.0581233473957038	0.0596868042054241	0.0538010958202593	0.0543177581712477	0.0549218817987516	0.0557241115541022	0.0543012444799423	0.0585715955470323	0.0551957225702237	0.0568812522012661	0.0585037551765898	0.056406613411565	0.0587278650929233	0.0535880632263402
0.0572845596083912	0.0599430476109021	0.0565476422833762	0.0563912772302344	0.0593187543820551	0.0558558652781859	0.05639711279085	0.0559876657689997	0.0563356072664546	0.0584335534914093	0.058168706806719	0.0544988110186239	0.0591728740265685	0.0595615581265041	0.0596972924151081	0.0552399601336427	0.0564441342987025	0.056260657047565	0.0603020658635227	0.0563438161245065	0.0580437423601118	0.058071815710844	0.0567826459308866	0.0562553275950562	0.0578796234965143	0.0552344925387289	0.0570295880737488	0.0581618674641452	0.0612337144110023	0.0552126494392102	0.0595443167563576	0.0550916710815704	0.0575968050957025	0.0594194932472693	0.0542459054562171	0.0569900122124366	0.058361816020999	0.0585059280962976	0.059167325609411	0.0598650122726165	0.0598394002288083	0.060404738290525	0.0577986725675819	0.0603359032466434	0.0562214873594247	0.0581484662493013	0.0570450724326439	0.0553646493326155	0.0572798900931086	0.0573573930411321
0.0597732930325223	0.0563053754500681	0.0555645786257299	0.0600992068152329	0.0579417316690205	0.0573401663461659	0.0581838741381482	0.0563061005861885	0.0565843121864347	0.0564638587182566	0.0595456763426965	0.0581511917982777	0.0595127344028367	0.055030238473754	0.0559848582644741	0.0573662221049442	0.0568633283684675	0.0580188848014175	0.0591551911405978	0.0582213020528402	0.058754354384503	0.0615738902576907	0.0605213020432993	0.0582754976861812	0.0606323047377938	0.0581740223252934	0.0578236104063969	0.0558528622232638	0.0580980644415482	0.0604018541097543	0.0570476053777041	0.0596412280840764	0.055595518791524	0.0565463153197574	0.0602173992364164	0.0614204691450215	0.0581687698010555	0.058001340309586	0.0594619981558154	0.0615476202414214	0.0564406096388634	0.0570046753807245	0.0604301878415647	0.0615824522533071	0.0563716370737754	0.0590587102409077	0.0558341537537484	0.0597345766954449	0.0585203630278857	0.0604158182204889
0.0559086667794304	0.0580174236785604	0.0590986123692428	0.0599726138441182	0.0584034962328253	0.0588327817227549	0.0603426153536798	0.0619310549308998	0.056486912077027	0.0595480804106994	0.060616647701201	0.0584472330308671	0.0592934647504167	0.0607177111112871	0.0592469405194583	0.0595902189128229	0.0587159506904941	0.0609535550938364	0.0582562818667191	0.0569153511675563	0.0585536226173207	0.0599509987446595	0.0560104195865271	0.0646214741202644	0.0594067282281255	0.0617546425183953	0.0619109728865447	0.0596212951189787	0.0600430800071237	0.0617795573533525	0.0575447125452873	0.0620305959553639	0.0605580080601231	0.0632286308924556	0.0594105407412914	0.060884569421648	0.0598231597944395	0.05961906596093	0.0591646252107879	0.0569063924402551	0.0632479319794273	0.0617725356325564	0.059149697018553	0.0568479552139996	0.0616537894000153	0.0576565135519381	0.0585236126936384	0.0571229469715016	0.0597579712070856	0.0609092107536242
0.0622880681429289	0.0582720085902518	0.0606080808890534	0.0596379281218841	0.0607326378062151	0.0616204197165071	0.059916423242044	0.0576747427723255	0.0597434479691474	0.0624315069995793	0.0597352824502863	0.0610606956329742	0.0576418862161341	0.0617512552231274	0.0579706312177932	0.0609405997877348	0.0594319472810096	0.0619545103234954	0.0589962124429688	0.056222155002487	0.0590862472499989	0.0628457937190771	0.059684702092286	0.0622710064897112	0.0643781411026624	0.0609069681105336	0.0597953616326815	0.0601415220067326	0.0589554831188096	0.0575112618776949	0.0591373181443502	0.0587353155354061	0.059383207905385	0.0595064709496704	0.0614910293883264	0.0576727039017591	0.0626619854070923	0.0594643806897315	0.0619741793054204	0.0601246712893902	0.0604362453475318	0.0597240717091732	0.0573129150815154	0.059044303606881	0.0615520519562167	0.0613489046415486	0.0611104973454353	0.0571247203529024	0.0581122689432569	0.0592775682550963
0.0591514599532211	0.0597394860515037	0.0576308714846667	0.0602755725855607	0.0600645053164922	0.0587512664263271	0.0601269274187901	0.0607157857769927	0.0618214465307557	0.059326972806676	0.0565367786853519	0.0581895222134398	0.0590693092420172	0.0630152758969089	0.0636456958245342	0.0592111523302749	0.0600297496212589	0.0613131034674676	0.0603947531689888	0.056885362393259	0.0582426990720636	0.0579039404984954	0.0621239406809078	0.058372424835347	0.0612153016301273	0.0633675148716344	0.0614149575199787	0.0619079362336698	0.0626633961090467	0.0612275003265117	0.0605110921948793	0.0608041023560629	0.0638613332800249	0.0591960955583134	0.0651054171986167	0.0623122763135687	0.0596501233071007	0.060364021014252	0.0575852843200189	0.0642688542938518	0.0568094592293838	0.0619781383344114	0.0619150958893206	0.0594276342381992	0.0615948848041249	0.0619278311926098	0.0584923613825687	0.0592492483447501	0.0598581079739988	0.0603091334535444
0.0602892411814758	0.061824350286654	0.0591863048093111	0.0614815455257301	0.0640704720165439	0.0587193484361206	0.0578518491583833	0.0601203509943876	0.0622124970733685	0.0617759293999897	0.0593488491981863	0.0612969066871167	0.0569786951005884	0.0593491568189838	0.0591560129521386	0.0588991142003732	0.0619588156044449	0.0613483317961594	0.0628353036308122	0.0640474492960973	0.0618140408902362	0.0625740818950526	0.063721623905474	0.0638277418381708	0.0641293908137423	0.0624322136131786	0.0580633890267491	0.0626408006418362	0.0633880113419661	0.0576797646348455	0.062642632603242	0.0621859785631198	0.0621128140055585	0.0622188581752136	0.0602968499026664	0.0598362228032585	0.0626009234533536	0.0588550981328	0.0606002143973317	0.0618150529442543	0.0597846247728259	0.0595242604781088	0.0622288749583619	0.0578734132393055	0.0605924573029355	0.0624958074386149	0.0630517591308488	0.0643789684486238	0.0634408691967663	0.0568879445506621
0.0602404908887084	0.0590054886277713	0.0603505755993144	0.0643331726588726	0.0606305135958164	0.0593974505347392	0.0590351840374611	0.063873858401523	0.0625945626775738	0.0632479812700944	0.0612479334591878	0.0616381474263133	0.0658996884070006	0.0623388550564029	0.0606984120585412	0.0596243057899136	0.0614690495971227	0.059740528448791	0.0603069400317778	0.0624884333309366	0.0613451394982676	0.0608751817785104	0.0609760228682461	0.0590037658015008	0.0606322269897579	0.0599040793739702	0.0629172045239304	0.063396828512875	0.0605186956280247	0.0626762317097592	0.0582645031313135	0.0638135406773139	0.060364980112318	0.0617671511700065	0.0655849887449798	0.0609014427429556	0.0620636705001232	0.0628146424233817	0.0589180456858233	0.0613099335718887	0.0639957750490789	0.0625835085749805	0.0638723730950141	0.0634357125846217	0.0591786108387396	0.0597276759494262	0.0624710060469137	0.0604975292978009	0.06219514982644	0.0667676145566562
0.0625330187109891	0.0594666437227004	0.0615035539021268	0.0589589655316957	0.0647787339249626	0.0600453211468544	0.061682237885538	0.0636890876583838	0.0657637829226953	0.0590385814546399	0.0644730121361688	0.0600896895882197	0.059493969647954	0.061032826610582	0.0660511567771008	0.0602008250559238	0.0618979379585039	0.0623059715353029	0.0627008743786267	0.0635622095408111	0.0631091315760284	0.0608070641871802	0.0639868980753284	0.0646219187123097	0.0668529453984908	0.0604916176896564	0.0649409424929243	0.0579108245400913	0.0616525494326244	0.0599101777274911	0.0602116478865575	0.0604287543546879	0.0597420407151069	0.0618942054869142	0.0640316280393033	0.0609328423271609	0.0636506391734729	0.0629256010764211	0.062717169155859	0.0635989275579465	0.062651083014542	0.0604183535727659	0.0623275578609539	0.0622613989107162	0.0621979687447421	0.0663431054390146	0.0639189463352662	0.0629132008007802	0.0600510445540807	0.0584933937643253
0.0621181425045821	0.0620640917232518	0.0643127147040474	0.0630683304302695	0.0596673330969556	0.0606991118154703	0.06708492890434	0.0638492391163763	0.0629060910300507	0.0646023240408951	0.0612629933385733	0.0636962140556487	0.0666423808766378	0.0647163619745376	0.0646765440156155	0.0602753075610613	0.0610995067853268	0.0648899140633757	0.0650016319726818	0.0595013671820829	0.0611361368869615	0.0649432247416057	0.0630662444534625	0.0609110920044592	0.0631310296486498	0.0599542702689095	0.0625421574957319	0.0632903972667544	0.061962583142434	0.0640910410349756	0.0649830042547233	0.0605568008302762	0.0633756006184963	0.0631084233007801	0.0642427934966191	0.0648106410214918	0.0591224220945064	0.0680800721233388	0.0612395224282155	0.0630689742402294	0.0672275342800885	0.0622135235599617	0.063400826705063	0.0593851980054244	0.0609961228419546	0.0609019563131016	0.0615876137485335	0.0646799200065336	0.0613716340740793	0.0605653265391849
0.0648380289164689	0.065985163106588	0.0628624134231755	0.0662658831050539	0.0651117417971669	0.064413343929478	0.0648213163543216	0.0619226275507508	0.0637731926158546	0.066145002919266	0.060206080221541	0.0620922068214548	0.0618061473533479	0.0637542810825753	0.0595373843563999	0.0616968805747062	0.0654314374969215	0.0629194824870068	0.0623227406119617	0.0667011281464958	0.0668180922529342	0.0624122800938808	0.0650213101411789	0.0599209573284493	0.0644252066545155	0.0616835139718423	0.0605182048403351	0.062776681775793	0.0629811333723351	0.0614433733132	0.0639840272989396	0.0650969322836708	0.0646099728987915	0.0599000401681074	0.0621208191668467	0.0626793482601436	0.0627237635906084	0.0616502203010104	0.0655407699546957	0.0605164522966373	0.0596747865308639	0.0665807053726266	0.0652580302713095	0.0654112873403055	0.0621216485686639	0.0646320595666074	0.0666133801791145	0.0652218093837122	0.0668795537372115	0.0617735274389714
0.0651405293808521	0.0636225910677802	0.063855438783381	0.0636539751769733	0.0665498691626756	0.0673808358718984	0.0665798279988341	0.0642631441099929	0.066429993089633	0.0631601845227862	0.0659390917091299	0.0626573530647424	0.0665332659095435	0.0659718371857963	0.0628418970053577	0.0659181542359742	0.06170511179961	0.0642787248440704	0.0651333412430553	0.0664990287760318	0.0644933043270965	0.0653544021277898	0.0602947973273702	0.0662510455331716	0.0605695917559155	0.0654399049260062	0.0625424659641279	0.0629543465890884	0.0653295476602593	0.0614856097924982	0.0674642896942385	0.0639633777628936	0.0630250219583493	0.0661465626356531	0.0650501857073486	0.0637587118414783	0.0635322453819757	0.0663009245438066	0.0608156797310171	0.0635485867906775	0.0627620019978314	0.0637690730978587	0.0665841911937978	0.0653214323756791	0.0638031893897453	0.0663211121206156	0.065099094909387	0.0679073193789919	0.0651668725062689	0.0635589070292173
