# Supplementary material for: The Neural and Computational Architecture of Feedback Dynamics in Mouse Cortex during Stimulus Report
Source: eNeuro. 2024 Sep 24;11(9):ENEURO.0191-24.2024. doi: 10.1523/ENEURO.0191-24.2024 (PMC11444237; doi:10.1523/ENEURO.0191-24.2024)
Supplement: Extended Data 1 — The file code.zip includes all code used to generate the figures and perform the analyses presented in this manuscript. The folder "./ephys analysis/" contains code and instructions concerning experimental data and Figure 1. The files "Figure2CDE.m", "Figure3AB.m" and "Figure3C.m" simulate the model in the nominal setup, and generate the corresponding figures. The file "Morphing.m" allows changing the connectivity strengths with respect to the nominal setup, and plotting the resulting trajectories. The folder "./Figure4/" contains instructions, code and data concerning Figure 4. Download Extended Data 1, ZIP file. [file eneuro-11-ENEURO.0191-24.2024-s003.zip › code/Figure4/globalfeedback/v1Int_a0.475.dat]

0.310021137650767	0.312193754639662	0.319328835799523	0.317001666764371	0.314870981665226	0.324482778269075	0.31364639559406	0.322190302633772	0.321653012359161	0.313282147778251	0.315124629052964	0.318963469922961	0.319898148800057	0.318118084901389	0.317253421568978	0.31572788435903	0.322286166286549	0.309372982240897	0.319897014294302	0.30678701843329	0.323732089060847	0.307705868879313	0.318358756318341	0.324887167150957	0.312386865549946	0.311570460135658	0.31698436945918	0.310259709272949	0.308494498833848	0.314282108756053	0.307893860845584	0.318432955221095	0.325514547057146	0.316091613901727	0.315155070949543	0.311296479066529	0.30903684123863	0.314717983044932	0.315591063915239	0.319620760563338	0.320697374528645	0.314460141063648	0.323895644116794	0.31412631698327	0.318491191459763	0.322855763268849	0.323488677541912	0.310309413059347	0.314291989757975	0.310425619054125
0.319939122973599	0.326167402796538	0.320336880048013	0.33515132334804	0.332050393752861	0.320174640545844	0.329016340673971	0.324082030183304	0.328677731327544	0.318427351255639	0.323924226306732	0.321150064084341	0.321215236631842	0.330515549819381	0.321270370212559	0.321876637719803	0.32805352863788	0.324955998210636	0.334437029171358	0.337094436714501	0.32294297837302	0.323530182616397	0.327067654441798	0.323068100501358	0.328016833613998	0.326344734374637	0.331601832012727	0.335016065822163	0.318898592667068	0.332931239905247	0.32891468774799	0.336870337019225	0.334212420373783	0.32543274265329	0.331935884030951	0.317738549498617	0.320328897555582	0.321875642161744	0.33652340177224	0.331455540920429	0.333502198267504	0.32519259304479	0.315555318329195	0.317998357269137	0.318407604286429	0.332689269287708	0.328948336503489	0.333849914275805	0.327163745588297	0.335043130371098
0.329835604472527	0.338855606530253	0.329445289311607	0.335441238977339	0.342258313044974	0.350011377627015	0.343127238138428	0.328652406339764	0.346760878385087	0.330306577782192	0.346394406558445	0.331374100838355	0.331635469217305	0.336513824083154	0.348804799552719	0.347743187452968	0.333575877940767	0.342166800976933	0.345948206953289	0.328444520319232	0.326148677670954	0.348365021136288	0.334095663980319	0.344366765508851	0.331648388637868	0.326664067642027	0.334198649017215	0.343794444884855	0.332903357102655	0.331140141166289	0.338700598729448	0.345884757284307	0.336486621902685	0.342395513247766	0.346104037145779	0.337378196125478	0.327295497225961	0.336452212497923	0.331945616792453	0.346515926505523	0.341001446489518	0.334807430903718	0.342314472000646	0.335044228339116	0.331219543102615	0.342328002833265	0.333468965455708	0.344808652673202	0.336358673314601	0.331403377559172
0.342933287282694	0.346538728958191	0.337357755816072	0.337581277764592	0.341630705129046	0.343957140661069	0.349462139320671	0.34938514580108	0.347124688250579	0.353492531791065	0.343269055531161	0.343584878903274	0.345754386498373	0.357699985740968	0.347232796882182	0.363459480219161	0.346790520487929	0.358022434582485	0.342210059114621	0.36256813677464	0.356975583979862	0.343191309219642	0.357007929519389	0.344528858670328	0.339857900063155	0.350590671768453	0.353007680370558	0.350099064706713	0.347268275272567	0.33899326840573	0.357018744780492	0.34907690696925	0.353941570608326	0.342115472662595	0.340661393507522	0.349706934760715	0.355641850385147	0.352182016727095	0.345039004242756	0.359296744950781	0.356572764367418	0.350794796809926	0.362366775128544	0.356111017911267	0.347973077826879	0.337367798154581	0.358674368925679	0.337737890859771	0.351496409395663	0.345071603565144
0.354569375062001	0.364038284062355	0.369558109489921	0.375926515195626	0.371352011769913	0.363670197362073	0.373623140569758	0.360643191819931	0.35835543590987	0.370257600219905	0.371562788593367	0.355305985031398	0.355394656945724	0.362941444967647	0.373367677673396	0.374731362384091	0.355251330281112	0.360351392753224	0.353078206077269	0.360577938910193	0.35339784430073	0.36060238896486	0.373074205182916	0.350943416492139	0.356683155496601	0.353916785798861	0.367407248212384	0.369030589319486	0.379438039209794	0.37686323987673	0.354575589290831	0.36814556703254	0.349620298691926	0.358519238953706	0.35604541024782	0.359492910872689	0.37109390619485	0.365618933755661	0.361005836296451	0.374212665311829	0.370338486092727	0.358458121540924	0.375962814301857	0.369167429628981	0.366514906124147	0.36943228682461	0.370664265564966	0.356379926395048	0.365790237443708	0.367914432952637
0.388588113123805	0.369111723366706	0.382614199389455	0.366265659706404	0.373627949402782	0.395123253514998	0.370327585038038	0.365309757077574	0.396498793923748	0.371681533009976	0.384060309603526	0.369458287624614	0.364823044858093	0.371217446417343	0.380320172310631	0.388717810905924	0.38120662948118	0.370884722258741	0.368763488777737	0.37056332299224	0.376168442434258	0.389326485087615	0.368360500904855	0.381461349154048	0.390577039044848	0.373831846519994	0.376370708563287	0.394343816685072	0.379881110618019	0.3914136293069	0.394011044612589	0.371784880184204	0.386397666241313	0.377556839951992	0.390753851927074	0.392141965904727	0.37542942867808	0.387897684224417	0.39223145892589	0.377982512114129	0.38999460499036	0.371799255135699	0.397711122877749	0.393224303912444	0.389592059188861	0.391440681736977	0.370027986752861	0.394803528723771	0.376632574696644	0.377686931388868
0.396282222476688	0.393205128114893	0.407275121229027	0.3918306146674	0.400728282508126	0.405163637192044	0.388200531010859	0.389208040248325	0.383182707144131	0.412233587272979	0.412123253034724	0.392881147059442	0.406539689469793	0.404564058912737	0.409816984308399	0.411130540489417	0.402274540754476	0.409329750641335	0.388160423839116	0.406675870997796	0.398370188176391	0.382997549139276	0.394988091504591	0.395127517058278	0.401916702119086	0.388643591270831	0.406300281145549	0.387662672263941	0.389509914550519	0.385924910492007	0.413601024889948	0.412977959926582	0.389675280869257	0.402413400797809	0.394588465648147	0.39400696788505	0.398674332591503	0.395592943435682	0.398151437686437	0.388445264678436	0.381245287398406	0.393250150004372	0.409677010396729	0.386386669640049	0.39037360675933	0.410605719722034	0.39787048879226	0.40167074408528	0.388238323999435	0.404681564062698
0.401303732580925	0.407545709650959	0.401403576538952	0.410445837580603	0.441177765285401	0.422223146043617	0.433017933346131	0.403452528853868	0.412062085489342	0.400539813941693	0.437057137424959	0.438255133789712	0.412180715473448	0.418760086889683	0.420163993068974	0.434973292649834	0.433256932415072	0.412951943105268	0.419613915198407	0.40480740614377	0.419746967663086	0.41998583376413	0.438113346780694	0.428129311419258	0.404988115499745	0.42350280810548	0.424719486542383	0.431743424148909	0.419969119861708	0.422532715536033	0.407837782150789	0.421232159983422	0.404422981708634	0.43472232994956	0.409253070851879	0.423535856973411	0.4155941540543	0.405612785763452	0.416181025730453	0.425727714052362	0.412808685997892	0.432658839259962	0.418723488476276	0.414062126682145	0.400930598214361	0.422895232892293	0.40612685902012	0.426897590074405	0.427572291948377	0.432692194436653
0.42520729300736	0.457255210156168	0.423957482668218	0.427570217869969	0.423171515836132	0.445431700772861	0.425548936019369	0.451690497781584	0.431852306435143	0.461756457001025	0.461528002570095	0.451372004437387	0.461379317509554	0.46292932395706	0.434628950589086	0.423416081059616	0.435944803979102	0.450394617705512	0.438747095898199	0.434818598114895	0.447372868092613	0.446830973386307	0.427827313279339	0.455725539127626	0.428231334006304	0.444011153038184	0.439558166329775	0.460021056582834	0.422162716526587	0.442432687628536	0.437577926147199	0.424818531647057	0.447982793639958	0.431906323900467	0.436400312237271	0.442148953728091	0.446199281862248	0.441633068165891	0.433625387592025	0.452953628542636	0.44270347873051	0.452756165365249	0.440890340767463	0.437618142154234	0.44505415172748	0.425518850991823	0.433982977633291	0.449130082270317	0.442606992945931	0.423799407238177
0.475850050904326	0.486050041744255	0.469907722761134	0.460531626841317	0.45857917875487	0.449703164562635	0.481647152212706	0.471076471423535	0.448282706803388	0.451644828677422	0.463922046780926	0.447580754192485	0.466590865306374	0.453640204865166	0.446283408583414	0.490175525814892	0.486990256847035	0.449066045737051	0.462524264273884	0.472659429714528	0.460886615797099	0.480660542069633	0.462592930166322	0.449961206504142	0.467777825311204	0.45443423899291	0.467170655631603	0.454308774969185	0.447189126240248	0.452334790431121	0.486886851345723	0.469777852034075	0.470725730278217	0.451598577777294	0.48717940161887	0.455427975023766	0.474888839212235	0.444476276717129	0.450073760808292	0.485571304655599	0.46374106842585	0.48621970317327	0.452312728527155	0.467332417236312	0.47323032577141	0.448855669956181	0.475011991681269	0.449920784312296	0.444713787595995	0.4824555704559
0.48417891148455	0.520312330310735	0.48314059239348	0.47284950806599	0.503601322147082	0.511250094918944	0.494506697130706	0.51683157858477	0.511935967201482	0.48074824838346	0.503095880492451	0.474980660218243	0.519024789828033	0.506794063143243	0.503460574541916	0.518231084271448	0.477456831957762	0.472602061864975	0.513084488158203	0.511086407344671	0.498852378725095	0.499177081680262	0.519095523297225	0.521833686830274	0.477910713922966	0.490754756481237	0.517823976958513	0.515476575738737	0.50532996196116	0.484807776009379	0.491919173467047	0.48732599621232	0.482053374934866	0.476858007032725	0.480637922446536	0.492728129072481	0.492392183393137	0.471948886366504	0.471386487683619	0.502080595941406	0.476484895043503	0.47351665507014	0.506982884030995	0.504642618710271	0.504443599738852	0.485713773196195	0.512625260824958	0.487339996964691	0.497964872298378	0.505198699362949
0.547995983623259	0.508701636562711	0.54856945600709	0.516850153928708	0.518866842257006	0.551641008723619	0.537190657007208	0.555568824779447	0.538804247273534	0.505294201673232	0.516409612837501	0.512148732223333	0.501150138310926	0.546416219639235	0.522644278043537	0.540175180829512	0.540112566041454	0.514993796550612	0.538944611868028	0.560296030708092	0.526391167198929	0.516462894322909	0.560789431201788	0.51940739946275	0.510750611911894	0.541686296717161	0.53886416074531	0.511524433718825	0.52301005932547	0.540906055739444	0.536840437823783	0.532169686189953	0.554442456624386	0.512936100676525	0.503174912175796	0.55674332060999	0.548098180266771	0.528833194961526	0.519245150183891	0.510149945780834	0.538284682936786	0.532609064367346	0.523722066589172	0.550200369035958	0.519313933450195	0.525205286297726	0.522454209396445	0.529106235194995	0.511023432583929	0.52575829726002
0.568371399051488	0.578750313218685	0.578480267795135	0.582100512760225	0.544037013713091	0.590728078610261	0.597338392179351	0.55664660975576	0.557900146725782	0.596326992741889	0.591816751912443	0.566862363509828	0.545368411165226	0.576969333211762	0.553959956422168	0.574852106480611	0.555648023594914	0.569563995139235	0.546758008587955	0.562271628602921	0.54083134839241	0.542373828265156	0.536543897242136	0.573958849155494	0.579221649539209	0.573339613974936	0.56573338271231	0.553582454617146	0.57619696165143	0.562955487318362	0.560062317095628	0.554462105858804	0.533602757038071	0.569215967052634	0.551791152361916	0.59361741281575	0.54729938752527	0.548371579829597	0.540904223682757	0.602576286844418	0.560414407910506	0.568739075914479	0.5638974055628	0.579712464420008	0.571506248006944	0.549702123628831	0.557441327961469	0.59496456726322	0.576237529229837	0.559415361233957
0.614409847933746	0.628234655051173	0.634745739943109	0.616101821175047	0.619998862575683	0.595941412680663	0.587476910068663	0.635329818010072	0.598407733000569	0.594835756688241	0.601569223562835	0.592164590374206	0.643013462319519	0.590729020111684	0.60724127718537	0.628507666230742	0.644320751163799	0.602580678378337	0.626753179194687	0.654235103171673	0.634286570620175	0.600550386448986	0.595093895231662	0.627923054901903	0.638957231651962	0.610657385546197	0.641988766461557	0.585881767976952	0.612043307115461	0.617090353381624	0.585841762106684	0.58593817599286	0.597176804870735	0.637322375407285	0.613651698154079	0.639749633588114	0.601655249375799	0.589323805722743	0.588446757734489	0.582964929356794	0.581004263360981	0.641047919568972	0.624043041776555	0.612758809076343	0.611794299570198	0.642568347561672	0.603779164739927	0.626051631820116	0.589091765777253	0.617992577265883
0.695697048182499	0.671722156874153	0.652772224678704	0.66750525060766	0.673279850165161	0.661685458383762	0.660853987960129	0.668574081756962	0.63252944288674	0.662936567023615	0.661337166924298	0.681893217973691	0.66331200311768	0.638721223342677	0.638187945207351	0.653387928133287	0.70200324471118	0.68111350712391	0.64705324979295	0.639427207657216	0.663506232327977	0.645844273977366	0.684378477476333	0.627623627594877	0.677979323244213	0.644928519008115	0.639165675658468	0.664528799389138	0.680945121090076	0.647932825285766	0.656234281856975	0.692547841916003	0.622507724140457	0.68502484369794	0.640081386716188	0.667804613513563	0.655081770390178	0.646528594679331	0.706105862099335	0.68415833575872	0.678339036859453	0.695862487349588	0.660711850462628	0.685358956246227	0.642137785668927	0.645267970488681	0.667263497829146	0.665220169724724	0.62982553605196	0.678694456278469
0.685109677002465	0.691822356988673	0.731107502571642	0.72362107607317	0.734430203108801	0.726073954303627	0.73210177307026	0.747329683997541	0.666066833029707	0.738500832846844	0.688978854750784	0.690202639416137	0.74703789820203	0.701139979906244	0.745685732783822	0.738460844249159	0.767205676696425	0.694295014950158	0.708867217443108	0.745890198633017	0.703658662908663	0.739398923980352	0.671465418004346	0.731635525455038	0.725550207260981	0.722177285855327	0.746151302267002	0.680217048314125	0.690354204974123	0.753452491445428	0.762446816408931	0.695891429993223	0.766760522754298	0.679426285571113	0.694904534987472	0.697825209712896	0.750655966169653	0.753510229758066	0.746220144961087	0.731605024933619	0.713939717421751	0.753020461928396	0.686214072655477	0.723397782538321	0.676704367055599	0.680643434550061	0.72944272645898	0.712637875378006	0.738085346089186	0.682155472280586
0.735144529704836	0.759963964542925	0.752956341571515	0.781714739325367	0.721789877495771	0.798481781527887	0.73772494973015	0.781407617280385	0.834197373407572	0.761234281641561	0.732961569326915	0.81860958502249	0.725615367954401	0.817244640842495	0.743384797634609	0.741522957448877	0.758304894898715	0.815271979423391	0.823405659867006	0.831376294719066	0.799359875225025	0.841947363173847	0.776638701966252	0.747135083361232	0.830196316988796	0.751043408869667	0.756181348385262	0.737086427406479	0.768619088310581	0.81340702162102	0.75269933224644	0.747475262121437	0.798953115275801	0.782456656713426	0.781996681554485	0.825142267126693	0.74913434047947	0.837826148830505	0.720533800441969	0.802012489979192	0.761289136430743	0.744365601555874	0.764162528724858	0.800870009403518	0.779313341016448	0.833869638005159	0.728974837226035	0.744361860285341	0.751856700502216	0.781732339831064
0.841315999744668	0.891818314558974	0.874002646567188	0.864386323400722	0.868161358909842	0.836232627154097	0.858271965447909	0.889644684239084	0.815247148454504	0.815258269380649	0.829985789261068	0.812500295261199	0.804376522744095	0.843926537208814	0.840844613193154	0.896947061002519	0.896104245268604	0.852718255817422	0.858605400955541	0.841567973454176	0.881670504880641	0.809894751761794	0.834122116124691	0.826421605099959	0.899882854704107	0.811060605488526	0.854840169502445	0.81008015772755	0.860306024994764	0.842773282561679	0.829334814469717	0.871742669135316	0.910530002888948	0.858070787628045	0.836024895044038	0.901300486080714	0.886142275996849	0.891298712527837	0.867065324480499	0.878634843760612	0.846610964169153	0.830495803274911	0.912969404746165	0.840288793686967	0.802946104433842	0.857875994536334	0.796147954854064	0.889044403400591	0.871444630214216	0.80534174147998
0.860332376041526	0.998855596334468	0.985361020682127	0.999675419396669	0.928912342257331	0.947336624103181	0.966219738132275	0.871137321357112	0.969610193322909	1.00161312042677	0.888923306269037	0.864874591563834	0.949672765543861	0.950722838235716	0.886918602440405	0.952711538057037	0.89732358748708	0.923836599335877	0.953470603065549	0.910261586242185	0.952230447930069	0.922513445404519	0.902035423993689	0.99624847027513	0.918626065504455	0.873881677733516	0.91528023117356	0.973791855083043	0.960015056988146	0.865362320692426	0.935281409622997	0.919548702447023	0.965581083665981	0.981723714481802	0.925569454905796	0.990058939280263	0.942745496950821	0.872874795935134	0.928434473709427	0.922768428439272	1.00112737340351	0.943441114894136	0.988380567458636	0.981825377871118	0.983305826139209	0.972871131776963	0.939485112070189	0.895790425084754	0.926875057344211	0.953467036189597
1.07194436373905	0.953598186871706	1.02909160834257	0.946821731157378	1.09055803034802	1.02410817827043	0.958829219236514	1.0817234801632	1.09427685323569	1.04659625728482	1.08133539130706	1.08175846856891	1.05498498240083	1.05431897977684	1.03906175105797	0.9953124770361	0.978603440964213	1.01407189385878	0.98711335276425	0.992154074246798	1.07490935822581	1.05048052398989	0.9561463999868	0.999211491764153	1.00660160650097	0.959523794801266	1.08597539108439	1.03376994574001	0.98197085862575	0.94407121431117	0.969802471907321	1.06792917282336	1.07532535382829	1.02180936763715	1.02521443717376	0.956675821926302	1.03761345573817	0.962869696359446	0.965488559895139	0.941189940835993	0.985222110791633	0.992759380878824	0.97444613083468	1.06430909729308	0.957397443290271	1.00945878710936	0.990591966356174	1.04272317514541	1.00215773127678	1.0200709121021
1.09732653526929	1.04336111742521	1.10644423719928	1.02748604300125	1.05127880925136	1.1788821921592	1.0975540789715	1.18950008649371	1.19457629197479	1.06319883243126	1.17463567079722	1.14815909993871	1.14892160970841	1.1622154321625	1.13596933159575	1.1786988207721	1.08387217844957	1.09793826204314	1.18783076271938	1.1570405474115	1.18870187142908	1.18511245658277	1.15687943801159	1.08280617718873	1.11609505968033	1.08630516274366	1.07045903185855	1.13480284508514	1.20344146118935	1.07279463430926	1.16702424379791	1.14768709218318	1.04014812002352	1.13335301696899	1.19409182869104	1.10732463257233	1.10251269199641	1.09196663910976	1.19964695908913	1.08147726751398	1.18732635799374	1.05471819861867	1.11591321124094	1.039667399204	1.14633013174892	1.0758194307971	1.10195572375433	1.21363138242905	1.19330330804164	1.13238329415888
1.19867174769107	1.24750229393287	1.27144697339435	1.20379601297471	1.28272250650163	1.33612154173023	1.21309382118989	1.2880792129979	1.34449579227355	1.17050933604358	1.27309852572843	1.16437242216016	1.30791607579541	1.28435762976311	1.17670214375812	1.25373922991548	1.28501569966008	1.32449230429714	1.16614179324053	1.33761434131276	1.24847046497154	1.26943768166167	1.1673413315266	1.22452222566414	1.20247413641588	1.24053686315992	1.34424265383055	1.16292791437302	1.15438538298058	1.2826508550758	1.19212150111116	1.19863485503708	1.21401560559886	1.22920421813069	1.13619912690176	1.28680118983141	1.14791634266146	1.18699484510248	1.16957454380149	1.3240062108402	1.26402270677752	1.2635174600793	1.13662986214934	1.16200808827624	1.15467381260661	1.2642864450926	1.19993577710281	1.23223681989406	1.28997821932908	1.24388357470043
1.28957506242365	1.33371165195137	1.42330047623993	1.30857811319537	1.28373192881963	1.30060681198735	1.40495423728103	1.31177448489672	1.42221065242678	1.41035194714446	1.30365695024259	1.32200250710438	1.28780365571821	1.31741987681599	1.39227054174346	1.262393843545	1.45025794191043	1.25611191795886	1.44737683432879	1.44601212353894	1.38431190909131	1.38287325299486	1.44504407935946	1.31237900031351	1.34624048575763	1.47855700533792	1.42117883743286	1.40390266830639	1.46846007250912	1.3167029409316	1.35263575226822	1.38183237397825	1.29620523575846	1.38244559911685	1.40612933477689	1.43974428001364	1.45323014029599	1.4265100664538	1.46978976992262	1.28729272286072	1.39262356388192	1.42772679948412	1.26276459316761	1.29743268112257	1.30771266828359	1.30858621105751	1.47956753296709	1.36531603831696	1.27624714190628	1.38847294140987
1.51742580185031	1.60158284673374	1.55879913320608	1.48387228479314	1.47914153583216	1.49785970449642	1.47486987770525	1.61210459379908	1.52546149447439	1.52470244126234	1.43223626741809	1.39695032840208	1.42304862858521	1.57837066921561	1.49335318274951	1.46386519475894	1.56638187186685	1.50982830952342	1.52318438435205	1.46817916148461	1.62432060389145	1.39525041880796	1.57099110222988	1.41493263175048	1.5267572489949	1.52930811012525	1.6248783700999	1.64878422431755	1.47866894885255	1.57992509373128	1.49012235397358	1.63167103464994	1.40600160537903	1.59055936690874	1.58697901535807	1.40606701283571	1.57375871090472	1.51975673282468	1.5261773702391	1.49755733104	1.58876918247791	1.40452914493758	1.40028875139943	1.47833597127286	1.60231731930515	1.43651160950186	1.58389770671892	1.40139798973412	1.46742673408272	1.63673484867398
1.59773525435573	1.7411136781466	1.81473756607078	1.60745527091874	1.60865883594707	1.61732175593312	1.59485840562517	1.81609855055271	1.69714884436708	1.67162622498192	1.65247742496763	1.62568279413404	1.6054845417843	1.81272348470212	1.77122742432654	1.65229443393336	1.66385468589013	1.68115710022273	1.58150841844139	1.75477063877546	1.7235211626671	1.70647805691793	1.57241936189081	1.61867606614099	1.81962029744142	1.69588356663363	1.61493436703447	1.59126317156231	1.77696130534304	1.7008367559238	1.56070484496551	1.56569731362437	1.67940417126983	1.64550170120916	1.67980324290173	1.8055430065135	1.59744765263849	1.54955049364536	1.58349982751444	1.57378321705734	1.7069109923796	1.58665999604294	1.79762638030394	1.63234832612352	1.79180591896148	1.77721853190195	1.7289627472099	1.66101594184275	1.77864496084941	1.77330892166288
1.85349242978731	1.92001312184832	1.79417342159709	2.03734980624342	1.80307459391966	1.75987789496401	1.78680481341729	1.79412425824747	2.02253657955987	1.87296902267234	1.80945575650382	1.89071016263047	1.77744420378315	1.83003869992416	1.84587101027532	2.01645476107533	2.03869984998533	1.86940939082362	2.01396186987986	1.88657899403548	1.85053886209276	1.871395423695	1.95607178369377	1.82734081647145	1.76473427404259	1.94540506877903	1.80737783265082	1.98224928037326	1.75958549714357	1.88568938773479	1.88767921017159	1.84828981581674	1.81908918712422	1.98575776996375	1.86741102705425	1.80676758295298	2.00753158230282	1.9734979472747	1.9932340279425	1.91525265937949	1.98581682615628	1.71419058021866	1.99762052238016	1.89790652475174	1.92086138361978	1.82181850543365	1.87183609008511	1.80188237629298	1.84758300121186	1.75124619208318
2.17500172213681	2.17929921477899	1.94669101832701	1.99922297598457	1.99631424881398	1.92551402477982	1.94781788740302	2.20141369600966	1.99242568981985	2.00428891825487	1.96661286989993	2.07286367200706	1.95242402239114	1.99859860616254	2.24536472141056	2.10977416339613	2.05151340929807	2.22610265691563	2.19277926199242	2.11088003167937	2.25680472365526	1.97401136485261	2.10346255849802	2.21006034103824	2.21952448569053	1.96315752730324	2.2220885493027	2.17948446115986	2.05917829028763	1.98746731627994	2.24644202217943	2.04743589015191	2.17252915059588	2.17023336950966	1.9901074658614	2.2026073202651	2.03115946883968	2.25970332496639	1.98498627156531	2.06528181846115	2.05757283945602	2.10095807134167	1.98193752020021	1.92246639662891	2.0860399859966	2.00236636227716	2.00637102584913	2.10922722776153	2.25441468690654	2.18502884649587
2.30281282559693	2.26697991779377	2.49664525987133	2.51370440651862	2.43941452686056	2.35511131824565	2.18472518157722	2.4071827988016	2.33166678985444	2.20488900341256	2.31065127385503	2.1951623753694	2.16626115244322	2.15512498077817	2.44172256861743	2.31733856343686	2.16021180560315	2.34880534729634	2.16108235935171	2.31532473471421	2.40974156683999	2.45330285227268	2.20245401570654	2.24424588068067	2.337735667214	2.19802376508847	2.28993293955766	2.48149016439061	2.24745991512413	2.32998738643025	2.50056225186731	2.3560005866443	2.26138626846119	2.26442532022817	2.22037737940334	2.45687473508644	2.34758710025642	2.46083950647182	2.1883618269639	2.24864863750955	2.44271471541487	2.2464576645605	2.25915168296206	2.31608748450128	2.43353342907807	2.38135579303791	2.48957321489992	2.23534423430727	2.20699908746372	2.15177571077361
2.76724400720531	2.53187574302165	2.43334153718558	2.80095357690207	2.64564931740813	2.46548903613581	2.66261444525151	2.50280114518457	2.59349202926325	2.49669395614842	2.59180776220772	2.73956385629192	2.57462890089184	2.67795910655614	2.43676906158304	2.43022221284225	2.75407125742586	2.40473407493529	2.5664156034091	2.63287899878238	2.45153568774049	2.5574929897383	2.73380676853061	2.48813346031885	2.79860382768732	2.44854900127675	2.45093210827574	2.66779341041742	2.66495285211274	2.62329156410746	2.7051592322802	2.52605941010204	2.55936609842165	2.67539753127123	2.54753039558311	2.4974738685345	2.64487078342438	2.43590314483792	2.71175465081595	2.58695300230977	2.45919459925181	2.4127613436605	2.67860187029188	2.40970259201184	2.50487047554048	2.62186325311254	2.44912014743085	2.74615147700666	2.67168856395509	2.62086857942946
3.06728927912211	3.05173031592452	3.09620717214486	3.00761854149419	2.82323383954335	2.79568798752597	2.85167677392729	3.0142172786771	2.73507790805401	2.74175814806112	2.9895837484004	2.84268874667185	2.75536220360888	2.78042812143408	2.89187957255328	2.96896209807333	2.72636187740173	2.93342917637113	2.8433757148391	2.79249539263641	2.75431374401917	3.04058469667933	2.7425587135157	2.71587419110088	2.83160522456382	2.97164187629976	2.84589943764624	3.02793636665678	2.90225714769211	2.74340818960441	2.9748457987621	3.00014376025529	2.80734657837671	2.76579425765732	3.02345487064286	3.07246879002328	3.03216262044872	2.87928454642106	3.01523047029778	2.95430165120317	2.72413769971979	2.83257518798001	2.68263695389239	3.0192611542691	2.74682838387457	3.01710325205785	2.86595577441345	2.84724661190665	2.93385295171198	2.98427068503449
3.25954291582501	3.12015197940012	3.1382891179489	3.12830791067047	3.10388572295175	3.35058425945535	3.18549590876753	3.39619089663986	3.26484178853482	3.12498767340499	3.15420634329405	3.19664056412357	3.15070664553929	3.40868753867296	3.21114027956477	3.36907880849276	3.03707858602258	3.19313945590658	3.1570109047662	3.16492299555608	3.21621531327308	3.12270095939055	3.21089003075685	3.33166577661943	3.01259065066614	3.25992531887721	3.22323262065856	3.26470620405335	3.34806281900849	3.38997414067724	3.19323713297517	3.14431187489329	3.19731110879655	3.19544229063885	3.20545300040064	3.17779169118373	3.07043271878802	3.29110296622868	3.10367364521571	3.32302339677119	2.98942265890536	3.12077781286174	3.34769969043809	3.1685201223943	2.99878055244524	3.09427730074068	3.02860996733542	3.37724736181864	3.37927326900113	3.06048439623618
3.64668159990526	3.49922537739927	3.38761413560954	3.6231856786708	3.7088972403506	3.63618940916029	3.54562764596845	3.40838946618811	3.36537199461374	3.65817203499413	3.36094401210818	3.40868795486558	3.47213250861095	3.69640585108343	3.70097824189529	3.53622576935046	3.71455955453047	3.59388993526203	3.71645379216823	3.48032398105136	3.72230784957505	3.34633166048853	3.50195651322749	3.54142961670408	3.66714442472779	3.72154965540453	3.57960009902054	3.4749087346449	3.56169460597426	3.54653632349363	3.50809773411722	3.63287899239382	3.37531998049967	3.47281821050991	3.59677966797041	3.67583883321282	3.58005536423445	3.66432839243184	3.66743959718813	3.52423262955037	3.41431440344615	3.70366063907613	3.73395002594531	3.71846876462741	3.51229892728428	3.35863259690138	3.62592546531735	3.48847013016727	3.62462714649625	3.62882492388232
4.0363076404291	3.85521551738176	3.77600877274139	3.90353909025481	3.78832044430602	4.00663026754286	3.77059650686589	3.93585558987771	4.01020432399797	4.03909323767516	4.04786594301429	3.87147123876408	3.91767176738189	4.01188319350166	3.76605841234774	3.7947182048862	3.81524076028364	3.9990293955984	4.04502104760718	4.01759342126524	4.03405760726959	4.05337566002303	3.80467101987912	3.95199386305585	3.95062755979618	3.90635153941606	3.96600809480504	3.86165387073163	3.99613936031599	4.02902173614997	3.80283266986359	3.92249164906527	3.87312611976668	4.04705010823993	3.98654510441585	3.76396619006476	4.02522482361226	3.75986948441603	3.88100919427263	3.99431238844852	3.78700490566334	4.02887445895677	3.98760272676751	4.04039719211616	3.97467941329465	3.90118156102091	4.05296714866748	4.05828706061802	4.04580245284849	4.00346353674471
4.33281402283305	4.36605910067555	4.28452235826728	4.35770014447459	4.09044019360512	4.34359635470807	4.28055359387789	4.22354220304608	4.24968853778991	4.36104943255924	4.27357746598247	4.26254040093222	4.34207417513356	4.22176394948881	4.16485860393271	4.28585930408001	4.27484441797283	4.32736318874415	4.34009133302012	4.31152064319576	4.34900063380417	4.35950739068793	4.32284461533691	4.33364975061283	4.34585300838919	4.26020350730902	4.28067597872684	4.27845348848714	4.32967003733337	4.19417470274321	4.20109587863603	4.18679450335314	4.25046055265219	4.22207627087	4.31738157101674	4.21131081357647	4.3260232076456	4.24996555622948	4.32701595692161	4.29580396812424	4.15789299820492	4.27101227522427	4.34494477011798	4.17645397197098	4.27945477918914	4.23650036877404	4.29186854365095	4.33146283814269	4.19113143510307	4.31176964126454
4.65234747229781	4.61151127465867	4.65097071765722	4.67188208440992	4.57571728286708	4.65028792269331	4.64282145939854	4.56740971961138	4.63675972322798	4.62176474718631	4.62110302830541	4.5706859086508	4.57790595967172	4.66724040116614	4.61618540964065	4.63174063008377	4.65974420442106	4.59321843573902	4.62948896577169	4.6318002290837	4.65091919204541	4.64098103036378	4.57754418827464	4.60097877133376	4.61355771707597	4.65349226658814	4.60160583595919	4.67312314320502	4.6081369320077	4.67042685094992	4.60448122264203	4.57247839520113	4.68561186262871	4.62581548886297	4.64654582408722	4.54618731047588	4.66847860350312	4.54816615754605	4.56466405376243	4.61704027799766	4.63076197583013	4.62827118711194	4.62544074226207	4.62814180034117	4.53285379369406	4.61241570352267	4.5560324084071	4.60857055594216	4.64470316997583	4.57869955727767
4.9746015676013	4.91953006575632	4.91284452503328	4.95382623666896	5.00658841012133	4.96592695366689	4.95548174421079	4.94516934925742	5.00263307037771	4.77688879438489	4.95410264895981	4.97605923290195	4.99817150320423	4.97515684249393	4.97277359816364	4.89492522270086	4.91154309686135	4.94152159136912	4.98028246503785	4.95993638257614	4.99035780602365	5.00237718289952	4.87363584341695	4.98528943966353	4.98511215016479	4.98468841883921	4.95378507402714	4.93627618504908	4.93815151980261	4.89800950082347	4.91534571956655	4.8529237463871	4.95032250057056	4.96702431876495	4.82384220598997	4.91443580823615	4.95128175549405	4.94437068559174	4.96048624100915	4.95785447670072	4.97108310542967	4.99203895162646	4.9698053763863	4.99988033869021	4.92959062404855	4.97722033876471	4.94728864197353	4.9569134687771	4.98596705646309	4.85188334172485
5.29996105312912	5.2634249932639	5.20656158761382	5.30543484197765	5.24898535724667	5.31233927210136	4.95994196362809	5.13148173208249	5.08092600033813	5.28162214933437	4.943372784523	5.30198721812281	5.27214697945355	5.22628304500481	5.09844759808039	5.32710463236013	5.31748646252364	5.30606402638752	5.12659956589643	5.22390338060813	5.17312187575397	5.31971888336041	5.30593223051905	5.25668437308148	5.31457492430589	5.31029992760806	5.16914219961188	5.30625590934822	5.18357400271594	5.18801317806362	5.19936579583919	5.08355064598594	5.32297308484054	5.17172006916175	5.07451151491935	5.18454072754365	5.30747487576761	5.20944047616956	5.22861603182813	5.07530756718787	5.25116060314305	5.04598695576823	5.26390737023895	5.24429574183448	5.14476445886542	5.26756533797123	5.31846289770244	5.27731870084368	5.30709224826537	5.07456649510359
5.58311487016455	5.49300732653455	5.55047641535787	5.27471718785821	5.60400332286073	5.55309394052572	5.48862634891294	5.60863709814236	5.50930973034875	5.28496621454396	5.39093559712694	5.52149762235974	5.4500415809957	5.47958231512023	5.55364353909904	5.41128231599517	5.45270584874076	5.45678239249629	5.20766154090594	5.31333990159708	5.35402602147242	5.40048333873597	5.45049758845706	5.49700367375148	5.62809449939576	5.53945128386542	5.55328222414671	5.27233054477213	5.36069172113465	5.51191273749298	5.48862857736539	5.505820644853	5.45800960875772	5.6144007990982	5.52120532746269	5.52122643628485	5.51023929626888	5.57218953842844	5.47984697060226	5.60357162747071	5.51114593500965	5.31043607577231	5.30278438634652	5.55492861944472	5.56563115611988	5.54764360409297	5.4678470071379	5.49370044338474	5.40375903262261	5.59994168890079
5.75915389433863	5.7659174919498	5.8870668189665	5.76435797417761	5.59644649611089	5.58666347657329	5.86973557166985	5.80197057571344	5.82023503214276	5.58693307653332	5.43041368186562	5.86067629206855	5.73501267880355	5.89461389621309	5.94114600499512	5.63192445345056	5.59819579428896	5.64774253350805	5.82815896349668	5.65057245694595	5.54489698233128	5.83537787723561	5.47343788990539	5.84417718331433	5.60700107329465	5.89374976955076	5.63678681568325	5.93387924953813	5.75333995945697	5.80567731537188	5.56940385965546	5.77260708429611	5.68688322001108	5.48605341235557	5.52269945129759	5.41668002953181	5.39676064646966	5.69871318787619	5.71775682710505	5.75052969025103	5.53609931938263	5.46326500565395	5.90431954803704	5.86733790511883	5.45717675796061	5.83523136678381	5.86387567460127	5.57010273704264	5.72857862078155	5.70904474637056
5.97947478843055	5.96421994429765	6.0895609692642	5.78040077082353	5.77903150475833	5.87619474649338	6.06569854035059	6.08952518298183	5.66218491790947	5.91436863478313	5.94649842256262	5.70925946572238	5.85165873923455	5.81141673452218	5.6918879575875	6.01618240166297	5.72582509773249	5.77988743687372	5.76075505567252	5.67202768772257	5.77707044876929	5.83300329945435	5.62665663209962	6.08849704463405	6.04909657602522	5.94657076110662	5.97956821149143	5.9193365943249	5.91846428144935	6.13461951806178	5.64765302934306	5.76588436391979	5.71084503610568	5.72111320021915	5.7818475735851	6.07536280608937	5.87851708820044	5.78228235432224	5.74660538498223	5.90765578315214	5.91799505549645	5.92106515335335	5.6127293436309	6.06644706134082	5.85970464222154	6.07256890591662	5.70322313709121	5.84807750203394	5.72410967406271	5.89441495652531
6.21839109386421	6.10534389749666	6.09354651096406	6.08287191508375	6.16956803947322	6.03101181113581	6.02710055838339	6.02317098389889	6.14312587512334	6.22954652423731	6.33115867060781	6.28666347001018	6.14606095313676	6.12395691869637	6.22369390964138	6.31103175215208	5.99950867268127	6.11293467239497	6.04150168737648	6.0199094924803	6.2781870342783	6.14020081088507	6.17466291824491	6.10007247302919	6.02072585034381	6.02717254968031	6.3307900715427	6.20898432682152	6.00924472119032	6.16864392995707	6.19366987679314	6.16057506771242	6.07382127154721	6.25325853684778	6.15579740023834	6.29183838942926	5.99161795085595	6.0154504339633	6.10290707676992	6.08023823992012	6.25831211956127	5.96809541810268	6.11418991606005	6.1122369398619	6.00233128779918	6.22257569411959	6.32554455225905	5.97892948425212	5.97639730119888	6.10502495966442
6.45371040900049	6.27472165839038	6.41125666678827	6.29412432354825	6.38348164203443	6.34913528768859	6.4655883741039	6.28106222858899	6.3527592273579	6.60592514544958	6.23413172586993	6.41781369550154	6.30006479650987	6.29497813225995	6.23309500085078	6.26343360422381	6.29120281894896	6.371233883097	6.26004892989053	6.50604378776125	6.36628826047392	6.40817392747666	6.4188919241275	6.48666190445755	6.47422017300451	6.47269122922875	6.32398399926595	6.46583623699256	6.46266004589266	6.25030815864611	6.24561594203211	6.36196633314754	6.24523805052659	6.43837909570939	6.53759133786874	6.24065671025121	6.60274238358219	6.46123529036301	6.32542778591532	6.51663744147112	6.39321783130068	6.23816182353048	6.27625797049422	6.28364064273043	6.22811001445748	6.28604917214282	6.46398022337687	6.39689611627487	6.26706745676018	6.43536440828811
6.59215881158562	6.55653181601586	6.70624674972637	6.62736170021202	6.62201748245949	6.52276394732284	6.71006503647986	6.57365575238614	6.65619157993486	6.5955848007501	6.59703247338202	6.66256369385231	6.6759500662485	6.80832016559758	6.65023963640912	6.56223278990915	6.48796853342333	6.58655764757193	6.71806546118848	6.56542762228173	6.63793136128216	6.49214549463668	6.43931212212528	6.64614582337803	6.59887751233127	6.65188873522416	6.54954684838787	6.48642101758762	6.6364534075452	6.56342395620272	6.64150436101155	6.55688831582304	6.47558529677813	6.49707921598966	6.71146792811554	6.75517034778945	6.54156555078926	6.49307870165339	6.61576907000359	6.51251100905619	6.43435677779006	6.73542266733426	6.56889807632947	6.72078028573705	6.6442133908547	6.49342698804944	6.55678833280299	6.67266210934454	6.54648422922903	6.62378861993358
6.96229772599027	6.9730368641155	6.95310220516879	6.79536245739634	6.94025483253308	6.88141293199063	6.81471761521914	6.9220181757501	6.7448518185838	6.99080447229446	6.67206212573148	6.73190839089631	6.93476673137943	6.79428191964919	6.66160024908634	7.00547718808289	6.85260951825316	6.67323554490135	6.88657039167654	6.74341018373125	7.02911047318429	7.00126891875787	6.91876267802039	6.93735961112123	6.76797505143603	6.91621830871698	6.92061053207718	6.83512974725634	6.69634275540272	6.97348413153198	6.75288762458345	6.84859046403125	6.84745108391288	6.84070572643759	6.78783359595643	6.61698866012376	6.88718345455074	6.72657073268904	6.94117913964789	6.8403531918219	6.84314605853479	6.79770472525823	6.99896361058579	6.83857119182436	6.73588203125657	6.6221827716531	6.8849327297432	6.89793697234501	6.94424811873894	6.84646860411082
7.12151611663278	7.25455315225337	7.14249450308978	7.10719753075587	7.13250293044012	7.2251713744005	7.17933121214266	7.22387529680861	7.15082999143605	7.16490203831809	7.14200325303074	6.98681247482533	7.15023677892673	7.09004904347749	6.85074064331366	7.0110449453336	6.94952329310756	7.16645226192579	7.06259697212742	7.09211961098792	7.11796676262355	7.20234665677217	6.99866252563914	7.09551894250961	7.26780389854055	7.09900704088165	7.08402464387953	6.87679876945471	6.97881072516515	7.23089738663977	6.99648170723282	7.22449522475653	6.94003545737267	6.89009383012389	7.21473928867435	7.02635762376566	7.26111170813647	6.92446021003409	7.00347725443236	7.1487941426596	7.12718728558468	7.09245840705549	7.00726599561224	7.03896024435148	6.8852586331212	7.21238632301308	7.07667826308128	7.16266528724455	7.15404216501382	7.13753961797477
7.1944249447194	7.36335332106786	7.40887393186727	7.38584808061689	7.21084047533364	7.15467790137792	7.09095769995207	7.01474875592617	7.36688129005625	7.05943675837037	7.45683458779221	7.3194540022351	7.21549124173972	7.04598999192159	7.00818449962824	7.24728584729668	7.48245691820459	6.98195391810741	7.28772957013237	7.43123043427244	7.07841703121331	7.44923889516743	7.16708681631817	7.45571475084741	7.38906301091102	7.12720837945115	7.42361974393499	7.36007126777505	7.39588857518015	7.25709024369092	7.12128153931689	6.96275897136553	7.37919552864612	7.29811601393693	7.40688185216921	7.40183049996105	7.0639227599001	7.4262516032101	6.9193091126478	7.27976950625282	7.47073390000412	7.19060282181623	7.37614187218698	7.18057691225414	7.15290299692807	7.41711149491519	7.13732044859618	7.00709363092583	7.39189245834683	7.20760261107271
7.53625576198153	7.58712258037583	7.48237010634533	7.46282333585908	7.64928958639454	7.50393322833598	7.40948081162742	7.31352506813625	7.4981033074675	7.40252602605779	7.45285651242815	7.42944971048866	7.55229039226602	7.48407054714402	7.32006889446646	7.16820860817578	7.26833922173444	7.58713317664528	7.55529206828892	7.61722524827127	7.53249064596928	7.253049135705	7.38178916526408	7.63012079326281	7.66718760040133	7.41852878666449	7.3550013287967	7.37042452397295	7.40327697993911	7.17863519655151	7.42677489608426	7.45027339516726	7.65316976945419	7.40479935751028	7.45544643978022	6.99781137380071	7.38197955270127	7.18230487956871	7.52865254342523	7.42174395430211	7.57993274368759	7.13135297898222	7.55614246601282	7.6631354316899	7.51858384718298	7.47786806782381	7.34771843364976	7.12050994702726	7.62036246300876	7.63772136465407
7.64865655942337	7.08976858204676	7.0503916102613	7.59823352526296	7.45212647810851	7.37181931443202	7.62165262721919	7.60213883232365	7.68015039229368	7.5503862592239	7.42660093240035	7.50943380561094	7.43840443418277	7.49705275410395	7.54162666050647	7.79138419771031	7.81444516751607	7.77136128952638	7.70254005240616	7.81413519545377	7.75450291154638	7.69971156039214	7.62602437344139	7.27580943456464	7.72667258791852	7.68399708251996	7.57039217565818	7.7020135370739	7.45814280079717	7.57670600638639	7.51010578894465	7.54569982693977	7.31239349915997	7.82455547606826	7.41181232424225	6.99879599551164	7.30859636263104	7.26499546651969	7.18463522207127	7.49769949711497	7.50022827916398	7.4472407252639	7.61349917537447	7.3848548474299	7.21291666883539	7.24284022692301	7.2891011694551	7.12975781047516	7.77678341531385	7.83676008688004
7.78574981959634	7.57968247999908	7.71092865657188	7.78120631684021	7.84910417495237	7.8045907186387	7.7748487939153	7.66992601077035	7.52123373593838	7.63318896550622	7.5020055932341	7.47440045511193	7.73297282879542	7.79275457679702	7.30186838401526	7.81133063168802	7.28900278449142	7.39889567759839	7.42542204826993	7.76238308346502	7.56159422970846	7.82181908170619	7.95154369860493	7.24430406786137	7.87263494735624	7.60745491336009	7.76494400414299	7.67084859972415	7.134977191676	7.55315812803139	7.25869722444501	7.825083494926	7.83329682787855	7.50945883869104	7.20146275723286	7.46911408837561	7.71934938815288	7.31654986188338	7.22713628154084	7.65772017591261	7.67663040393422	7.76722184541131	7.30636358420227	7.69575154316522	7.79813929581761	7.58243586567028	7.6692969035318	7.27946036449185	7.91149352969058	7.5522744828048
7.26171632182066	7.6709439190923	7.47364066747357	7.25034532366843	7.56140083712962	7.65327749349358	7.95642063938003	7.41042209731414	7.63969879475741	7.75797186177822	7.21514023158034	8.04513973107969	7.88157510841777	7.57078400261808	8.03699039301775	7.28389520014269	7.41276676996005	8.02774347999534	7.29621558264282	7.8153796084022	7.39540430436159	7.78086547293434	7.27567948972489	7.28796280999195	7.15364622110653	7.15962603516157	7.24311500326484	7.7776473623843	7.50720504074784	7.32200932133752	7.4970055133743	7.78008933734248	7.86159844405248	7.79610779083072	7.33531294503099	7.58650113280632	8.00161996825088	7.55046285278071	7.84926401588952	7.604043133582	7.24764431321845	7.51404389180328	7.79452430691738	7.69623609168572	7.67460889412889	7.44046772960549	7.99944200112579	7.30716048478822	7.44129646960375	7.22810159192012
7.2106830898396	7.43370346397631	7.99170715518258	7.28425907514308	7.82676710019244	7.5170031471394	7.3100378042004	7.37150256638077	7.74941328964647	7.83086092646654	7.15732889717169	8.00913660192487	7.33677166394379	7.81193066398223	7.61637465627407	7.21020308440014	7.66550781438794	8.10285720963506	7.37182087808627	7.52101581934924	7.11125418414669	7.80941722774449	7.91579674103382	7.16755314949804	7.9056617421252	7.29990264758675	7.32185976630114	7.42077937655309	7.62029906931535	8.04092743073426	7.22280544883528	7.29040629324057	7.6304000741771	7.97568017881344	7.62164942157208	7.14093129845313	7.14126421733802	7.28684513728303	8.03448285287656	7.88062687131202	8.09326624586673	7.74311041377824	8.08060674278211	7.52332795271874	7.84872438785217	7.81846126385303	7.27293224416259	7.84670645206127	7.37480444806101	7.34826331403683
0.621765006729633	7.48451314424398	7.62612416394979	7.72621995505057	7.36472829632254	7.40992104854558	7.21818926067171	7.18424756037105	0.413366441838551	0.252287944780711	2.38554193861083	7.26810669145285	7.80090302477989	7.77423771057641	7.45205583067259	7.44573555088897	7.89722328883032	0.88685450388279	5.75841557362093	7.81684677858988	7.76739036727559	8.06292536509545	7.7063585804442	7.89243372075446	7.413023873419	7.90404526380721	7.50729203100362	7.80598688839196	7.17303189057631	7.59160093630269	7.11408805942893	7.6379542163661	7.4341275688376	7.53198215401861	7.62145036638836	7.86630379470102	7.81195539543604	0.437895981002085	7.8449216097313	7.15564053047493	7.16284557458793	7.37144527566202	0.357223968443853	8.09040738952758	7.12467412810194	7.69298942013622	7.32766624588746	7.4652164545819	7.51138334274125	7.31480034750408
7.26866222325082	7.24271003282765	0.571542375379676	7.14764148847855	7.28338215811679	7.12058665182388	7.58678017999973	7.71402148089985	7.41016528550742	7.66669656734005	7.14621846156965	7.59254659575114	0.415636139755299	7.81283771689524	7.14241698800477	7.64975977676803	7.24722832751254	7.41007479669151	7.74267122796866	7.63993870693739	7.47648818309013	7.4944564611575	7.51288759997931	1.23619494493214	0.379839460806975	7.16959503438295	7.77892290164625	7.07342334448794	0.397609393819372	7.88620444613056	7.27428338985839	0.491879014311599	7.0572304156836	7.35858339760094	7.65796365791954	7.27708636352988	0.399790873089686	7.77979489069612	7.27510684513065	7.67121842952446	7.33978264659723	7.1753078649634	0.478291977619015	7.35154267256118	7.18907210469913	7.52379487504093	2.30380208030176	7.09488710813712	7.46311411382158	7.27751257682742
0.752387533582605	0.348775478595531	7.14489328582276	7.6428171367336	7.68904476174757	0.385752495063564	7.31630091443419	7.54922964525039	0.637889931819965	7.45572413309862	7.42223571292313	7.1608968682161	7.89887628736526	7.89127709498454	0.290225281155157	1.02693356626779	0.865502546764512	7.93859774503894	7.5299416393753	7.89318140550007	7.52946888097597	7.40257377105675	7.02685726969609	0.296268769771063	7.20707826415225	0.630153659505555	0.414740007764028	7.7579625650248	7.4817315059377	7.74350999075631	7.03412406667729	7.55324175136499	7.69292962295458	7.61053015969492	0.754890638067342	7.27663425171143	7.25058902316331	6.97362695420565	0.504778265881957	7.25016595996812	7.27396822271193	0.647460103872715	0.553612337684577	7.26964152945559	7.16039033317262	7.36060786021165	7.49278942389079	7.79368630732251	0.246498045539598	7.15822674396063
1.14616478560834	7.77941468991411	0.496980895084893	0.201794821755824	7.1923340962767	7.2657961936089	0.761837954112767	0.455051505167031	7.17327412577469	7.12588789286136	7.01066620697148	1.07449416103051	7.66400320473646	7.81503222526318	7.17435394955971	7.29541293406871	7.2121757828031	0.314576802227879	7.84083125441053	6.98125772229878	7.49238336595467	7.04251963080923	7.02790451514794	0.197274610401639	7.934895403275	7.29862025287997	7.76058034200562	7.21609592258112	6.91210385094867	7.46491268687481	6.92966328370155	1.27476786279318	0.208896026563862	0.790308243016255	0.248266469344186	6.96984414863437	7.46728683091915	7.45686929269753	7.56058770687021	6.92541020564184	0.269517122430704	7.46056280380618	7.0707301444027	0.232886600446234	7.17343509383595	7.2897859653562	7.74409473899962	7.62163689449715	7.45967736620943	0.653123872252611
7.60311407428674	7.52309297298647	7.23337938250753	7.51693850790066	0.395739112008409	0.474666051465669	0.216296505704338	0.582834024978163	7.46828602067824	7.49336336564272	6.89007313876941	0.415485512281284	0.568555962512029	7.34647755439852	7.06562816697431	0.294350516502986	7.20914915822998	7.28550705323583	0.214478882513452	0.289442171690343	0.39217833512281	6.86374090828413	0.681619500082447	7.07450643272548	7.47359239640565	0.204923859348141	7.09287474407081	6.97614422674419	0.193451341726114	6.94512847077135	0.246908924577702	7.05662814462392	0.1643698525311	7.11219152452024	0.199275931247108	0.245650993054639	0.424539810579901	6.99762772331464	7.48334118191767	0.281635958736238	7.05952270660302	7.54400620216717	7.61370540680673	0.781900050181506	7.48758707413284	0.0644104491509383	7.43928634584106	6.89872184856706	2.08103137636051	7.02928402604892
0.365484024465064	7.2246963421488	1.18778737851734	6.7484622527784	6.9468416443282	0.546670929825645	1.57108618519201	0.219441073925401	6.90023085885978	7.03121431899037	6.67719665178549	0.464349074335755	6.87469042271478	6.87894532027405	0.475441249028137	0.58598239110636	6.72858841723815	0.78825437287583	0.291656297866875	0.483662312769719	0.214658136072854	0.0530457405527057	7.22274480520119	0.265906247608385	6.68128301605263	7.37876155754944	6.93253740306179	0.558905906151589	0.386287631830419	0.0952860512034446	1.29216055982666	0.201309285742389	0.0520336957341482	7.33608140436287	7.03920825052025	0.692099901031814	6.80162289453644	7.0827123348111	6.79501995200876	7.65072886608603	7.33621210350578	0.399865901308314	6.77699545345336	7.39771323145185	0.0512811441331442	7.04619047540488	0.206288681637754	7.33958221355002	0.478029647082106	0.539654756380201
6.6344403467961	6.83389758404851	0.217386392469388	0.0503992324329276	6.93956475125188	1.01801357181745	0.308489450962899	0.476602205405502	0.421427087706937	6.71592678785578	6.80094265983295	6.5603197728084	6.7429866420864	0.232664525661227	0.26389229597834	6.77348485248415	6.58440842206403	0.177948772824672	0.0536787066145096	6.96519340975617	6.7018363589527	0.222067700427886	0.19451178965738	7.05088173617994	7.07501012564298	7.1007737391688	7.08604946222681	0.291132415351344	6.79180557524503	0.493487562260002	0.950937737896196	7.25293874081927	0.177598510779661	0.277298536257301	0.0640319963725709	6.83179777078043	0.702644533193551	0.674048109024027	6.88548931979171	6.74497397410899	0.122208382561574	0.242884766409147	0.271830267645201	6.6853988534759	6.87785582230168	0.0566389662547194	0.289538521622186	0.181341931011297	0.476404592338187	6.50893781078525
6.44658467809641	6.95178851428893	6.29274809034711	7.08750511704459	6.41628564905543	0.636365319005025	0.251993507202093	6.80328557624174	0.214752960886129	0.230893340316701	0.525138247193819	0.529887316161057	0.186956369303212	0.0493735620751393	0.241435624406208	6.47422162406565	6.5962160121328	0.0506480269241824	0.0497863175803165	0.373866442119508	0.0503901402855027	0.0697794987650278	0.0503077301438385	6.34578739398855	0.261422230091195	6.52368709826182	0.798884813042949	6.62254609795158	0.242600569881285	0.504670747318409	0.0509779514921777	6.62303055303166	0.0504995345986329	0.0500281470485778	0.26166750497914	0.183348705044599	0.376532839368056	6.91442567035504	0.0503039906038229	0.0527916049901602	0.0501433236167165	0.0496425821850218	0.527209333256946	0.0490089064384796	0.514210669194888	0.0490524212445743	6.2822422274702	0.36594730848363	0.128634068841671	0.0487924284949824
0.611820687639155	0.256968912756016	0.049223233942293	0.0482235653503017	0.696708524656319	1.64705621780456	0.372281358039694	6.16770713222119	0.0495503712540455	0.0495256980925627	1.07186429116065	0.204947527964209	0.0770032483678623	6.94977698187227	6.56597117967009	6.49626062273583	0.187800828486305	0.0489943421643084	1.24049509732332	0.129469251558068	6.32269517859755	0.0480829800579365	0.0511273049246372	0.0994689689715774	6.48824959674287	0.0482079790270079	0.426686196671968	0.287270011295049	0.794719738954659	0.326116844967674	0.0482973890608345	0.0494712952369293	0.0496733462772286	0.198103844302018	0.0516536564803601	6.22807138157052	0.0748615470844717	0.0488701389550097	0.0485943167714344	0.127419354801422	0.0493415226771089	0.23976930563377	0.559455898761541	0.509981892579641	0.049303131155746	0.630576368147161	6.25370084640302	6.59147811216257	0.0495013560702618	0.0495856008633079
0.0487351292239586	0.0485162470676574	0.471795372340894	0.0494728519808435	0.0562304181310974	0.129364111612586	0.0481428523628155	0.277906721634661	0.0490228021288655	0.0492051899952626	0.0481492281636009	0.0502202770383696	0.0484600091947656	0.463357907275336	0.0496084801429659	0.0499941541893465	0.284299460210573	6.29842242134357	1.06937351687799	0.0495013342592784	0.327286695489489	0.048947459438772	0.0486986062087459	0.0541863547143574	0.122871230108775	0.579491623420611	0.0483903713032472	0.341309426276789	0.0493931346526941	0.0474627918485413	0.117889500770301	0.586413886435248	0.525453342449227	5.92333705643381	0.0579688959896836	6.67457143279453	0.347531071199956	0.933963035864366	0.0470783644021642	0.0479833511954291	0.0488855685229481	0.410332721016454	0.178420790286657	0.0483795422709964	0.234502176155227	0.0501076430225978	0.049063211582067	0.547881392280024	0.202907645998453	6.11229658571926
0.207750375598484	6.50641458632204	0.047737232809531	0.409158444249202	0.0484071201930576	0.0500349685889415	0.0470103809109309	0.0499865863842069	0.25035048098302	5.57560068200104	0.976956878418838	0.0475996443928752	0.0494072639456545	0.235058042344584	0.0478412687246583	0.0487778718745123	0.188789551561381	0.346992111805465	0.0489691668785798	0.0485125985119325	5.73956045151739	0.0490672608320095	1.51727010765069	0.0493722786966114	0.0485806708788488	0.0477750279165182	0.0506332436918522	0.0486774545994009	0.427564004979796	0.0483608124228988	0.0484194185579315	0.0489506184883465	0.580823075707813	0.0486302492929881	0.0494578837451112	0.668069783433023	1.25393797561149	0.235058008494171	0.0484089422129184	0.0481068269926385	0.0487454036510575	0.118029848730772	0.423112772432332	0.0489481081225049	0.0483260994519874	0.0489914923776988	0.0480240059582771	0.0496783305370732	0.0484386205411396	0.543948785124016
0.0499711266852962	0.0527229894622635	0.0478164225528038	0.0511626491466747	0.0497426408105993	0.0474438287837016	0.0626098150489205	0.0474786283882477	0.0482004330226983	0.0534922967819824	0.0469589682029551	0.171696356137275	0.0488183599333532	0.0483479602184941	0.0484272953268507	0.050168949551247	0.0479555495775419	5.09309964068667	0.0494367999682907	0.0474402661145392	0.0487814901259216	0.049593863820169	0.0487088689089279	0.0490189941495045	6.03871817202271	0.0499010493766112	0.0475284026187073	0.0496356652284637	0.0474496588371945	5.66522285894734	1.21043028204013	0.050361891552619	0.0470908669606432	0.327008334170374	0.17259294203853	0.0479385443408804	0.0480357575760336	0.0487982509521184	0.0477941231977577	0.0481048093606035	0.0482014544424135	0.0475476079934326	0.05009916259972	5.62050757956708	0.0481684599693665	0.0490018032511575	0.0479529373600048	0.0472246123213522	0.297201282971821	0.0489942106746809
0.0471314467612027	0.0477621309693536	0.0490728667138467	0.0482671002379059	0.0491901412567319	0.0493115867076287	0.0481386865253771	0.0480788518332962	0.0473585575811477	0.0473231824935651	0.048723001304312	0.0492455201085271	0.0486904997743655	0.0482113434773071	0.0495774663855402	0.0463842036015356	0.047892723373779	0.0478963747346923	0.270313299051024	0.0472108219742325	0.0468189097079518	0.0470203577371141	0.0466466115206813	0.0668216104311868	0.264627160120736	0.0474437530329002	0.0495246228901431	0.0478888491314874	0.0491266079591574	0.047019390777972	0.0498261986712591	0.0464924403805762	0.0474738376712184	0.0472259947523155	0.0534969398763287	0.0465942731520627	0.0493777547142354	0.0462886773710619	0.0501082217032186	0.0465610939284304	0.0471800855123457	0.0483647643553763	0.0479781842421501	0.0479778145692457	0.0459959019871305	0.0473396829416802	0.0473708535696017	0.0482863425374868	0.0472372638027364	0.772948271610438
0.0931341480439472	0.0490900023160832	0.0477742406609357	0.0485807962482701	0.0471123567059728	0.0474041010072829	0.0485066042892541	0.0476713907276585	0.047089086088867	0.0483995120631314	0.0467042180033786	0.0489423371162535	0.195988850613629	0.0481509236701196	0.0467933592028034	0.062336216279285	0.0472048317748294	0.0504317299112637	0.0463352715262465	0.519459007701233	0.0468608982509968	0.0488031804939504	0.0490294498654809	0.0467494283671729	0.0467069732000894	0.0462281795287414	0.0471284072934817	0.048102650873286	0.0465332607430789	0.0496659837356839	0.0489271558844496	0.0469449751658032	0.0487266864226165	0.0473992479713858	0.0478087895692831	0.0481695155723094	0.0481223711212714	0.0471886374657098	0.0478121996856496	0.0497832499546341	0.0481170353424979	0.0493821982002501	0.0487971164565949	0.0472193656544549	0.0473442258096863	0.0477866891546985	0.0482488285775654	0.0478228518320518	0.0476134191611861	0.0484251653211411
0.0505861526334294	0.0477972130652988	0.0475360085853034	0.0474813139956449	0.0478211405177609	0.0470434642521937	0.0508625468116463	0.048063797010102	0.0468936658504227	0.0521108546011195	0.0478634869552613	0.0505544307097605	0.0462482538714142	0.0474297417002969	0.0467758409009006	0.0480093841049436	0.0509444824581995	0.0460770093938027	0.0476392610412977	0.0489124879121126	0.0459617746186746	0.0499007237367268	0.0471243405077749	0.0485643151589547	0.0469013040283239	0.0457142898670724	0.0487203236211974	0.0467539792544797	0.047865653228789	0.0455865541965086	0.0465875238600877	0.0495370187055349	0.0496572891895142	0.047601806672734	0.0495661954214665	0.0493981717809276	0.0515923294611604	0.0502328738114718	0.0481034621518353	0.0481858185730006	0.0483626474537994	0.0476206161758112	0.0495125849017337	0.0485580638530349	0.0491283715476535	0.0466556255230385	0.0455754535870701	0.0486982203848298	0.0483554580382253	0.0502880392532696
0.0465686288082419	0.0459071221391009	0.0496675536379804	0.0494128438455801	0.0484645258505275	0.047799783243964	0.0460637307263287	0.0503344789377544	0.0463191723716392	0.0485937498959589	0.0501229240533837	0.0459406104195101	0.0460785932919254	0.0479949573698846	0.0457332875588184	0.0499042210737108	0.049612806909867	0.0513530458651905	0.0467094571003076	0.0458614594348137	0.0509431630677354	0.0467883803914721	0.0459549588066685	0.0502923991308017	0.0494748690753493	0.0465093337371953	0.0475778532421305	0.0490029192646999	0.0484790197786934	0.0484792788314729	0.0463641745373913	0.0492690941576813	0.0462722442615526	0.0490007408923639	0.0463642711188131	0.0496307574836305	0.045459995181729	0.0502581607107445	0.0478103696585798	0.0490013909520425	0.0455388030123363	0.0496317463148755	0.0483481137150509	0.0481940134501566	0.0484067481189669	0.047569573603884	0.0461697357023752	0.0492734220952183	0.0488791514511959	0.0488160995031492
0.0473600748220498	0.0490971307017777	0.0485659496320088	0.0473379146579638	0.0459788286056106	0.0480251436753576	0.0484669068980653	0.0469946858922705	0.048973651858558	0.0468118436260749	0.0499167321726788	0.0503076447716172	0.0489362453522378	0.0468291553869004	0.046875969175496	0.047197087340001	0.0493540365831963	0.050286833599833	0.0486121339661783	0.0473666424536482	0.0471031863016452	0.0475800032635878	0.0495146449687024	0.0496104513526359	0.0489184844092923	0.0477126163355198	0.0503315143452611	0.0489078491459241	0.0463299546247969	0.0461078114667101	0.049049548846503	0.0461141331272827	0.0510281320333632	0.0476580375176395	0.0477117088615773	0.0469403078240618	0.0463334822741244	0.0483594702122439	0.0472178712359334	0.0512386291071893	0.0498841163092668	0.049074743970774	0.0466089945841498	0.0499309364437807	0.0482835556353041	0.0501218792580614	0.048704755905159	0.0475299225955181	0.0500908989010384	0.0469160319500805
0.0478518409741649	0.047453000191657	0.0494969876590384	0.0466452719796897	0.0491783954478983	0.0504577143329897	0.0471545302955175	0.0507220505284543	0.0471862517574113	0.04937292927019	0.0460594895739223	0.0497634451061641	0.0499379678638029	0.0460989284984198	0.0496442586107974	0.048869001490728	0.047811296429755	0.0487438140523484	0.0474342893848688	0.0518820469819039	0.0505308928021171	0.0456346122634979	0.0473157127797662	0.0479482995423728	0.048905081951267	0.0489192192107583	0.0465713635851804	0.0492224225144247	0.0476491727883833	0.047571467099807	0.0463109883066059	0.0493050693455445	0.0478223980988405	0.046553076786365	0.0476932664832067	0.0497259771901969	0.0472491337084572	0.0473459098908039	0.0485696985531173	0.0500413202459813	0.0482103601894637	0.0491129618145522	0.0523646414252717	0.0492681857577619	0.0488766094558689	0.0497733439487599	0.0490562760881156	0.0484118397374871	0.0513645997174742	0.0514441919211358
0.0508682496276789	0.0516046888934823	0.0509765069399748	0.048228843189121	0.0472146150902752	0.0489659487272979	0.0479153201681346	0.047404102726834	0.0471596554806564	0.0473529239375743	0.0471010479875867	0.0489654506951109	0.0475601058483693	0.0490657174590837	0.0480266079472251	0.0497954740837615	0.0478064000019369	0.0515874733122302	0.0494613166085661	0.05204384299961	0.0517549259776848	0.0466695809370266	0.0510089728820695	0.0475663063447606	0.0490383587162056	0.0508271948165715	0.0512415870909704	0.0475144698244139	0.0483359919388361	0.0472012631046849	0.0484040458114255	0.0491079321613004	0.0465605924959148	0.0482204650763962	0.0506636051671468	0.050629771083266	0.0501440481585438	0.0510851382443397	0.0472645600587372	0.0484264950769668	0.0502452139348276	0.0493967056003589	0.0500658187496133	0.0475746350400658	0.0509870255781721	0.0501962647374991	0.0463843150813807	0.0486489059870623	0.049759295655831	0.0485389747923125
0.0488388136297536	0.0485873461651427	0.0470446969763141	0.0468427504319788	0.0481618126477326	0.0505160001364218	0.048748884662723	0.0497985267654003	0.0476896022707357	0.0483845118284767	0.0510203796490866	0.0481550477146984	0.0482835648552576	0.0493775805876105	0.0495877450629126	0.0520415316618874	0.050823259739881	0.0486151565873807	0.0511974793583502	0.0483431039669974	0.0504085375893001	0.0526494321358343	0.0487234981071509	0.0480439340771645	0.046822143341183	0.0464597340358247	0.0495610829768223	0.0460326939801328	0.0516799113532692	0.0525923527054247	0.0485664405370635	0.0510278829959831	0.0521330149957323	0.0484386258828723	0.0489067548105157	0.05035243103934	0.0467580527448016	0.050707192459243	0.0474382743682028	0.050589553708444	0.0488873888089688	0.0504692900517246	0.047997754292909	0.0495943300814808	0.0504052644751576	0.0499964747492198	0.048678706483991	0.0504090558786124	0.0519713651529547	0.0498988038791245
0.0499522475916529	0.0471982982589099	0.0508372973180841	0.0510913668183545	0.050547152967626	0.047646236560237	0.0483629750646022	0.0489545226434252	0.0490957454875534	0.0509294333524412	0.0477141640823707	0.0489505239855977	0.0506993194888904	0.0503655295570734	0.0499862685138747	0.0520459542443737	0.0503527280195181	0.0478076857589909	0.0483489662101248	0.0477572042881485	0.0506585533350689	0.050532923379604	0.0485110778156298	0.0498948190461924	0.0518192683388306	0.0471623904771414	0.0516249758202023	0.0490725555103856	0.0510803364707532	0.0473079009897724	0.0478332984627475	0.0505813210913248	0.0486893382594257	0.0530543327258635	0.0484891923934606	0.0523163987673915	0.0516972527793032	0.0490217388381716	0.05015950763745	0.048397636434292	0.0489255911895456	0.0495409319803906	0.0494800165593854	0.050188747289816	0.0476086335083169	0.0533070958390301	0.0519534891001259	0.050586906108271	0.0513769062496232	0.0475955969930519
0.0515133924459037	0.0499949124193632	0.0494765860060334	0.0503133398035462	0.0516141816521731	0.0506824090162461	0.0468949549081555	0.0505410351504975	0.0496259330441954	0.0529832507060512	0.0484590041285914	0.0496822499977807	0.0488377320370479	0.0472871983021328	0.0486565519161151	0.051825678431372	0.0530472819123459	0.0521042528894533	0.0503619698279869	0.0510964308224833	0.0489249625313939	0.0514075725171076	0.0546883810168745	0.0485510906597194	0.050357312922639	0.0496221909034845	0.0499696560273294	0.0502595226700042	0.0493140107198032	0.0479298712210972	0.0517823597841685	0.0512465251639331	0.0494064564427943	0.0506968105569433	0.0497888635167455	0.0500925663221125	0.0501734814253867	0.0500730147211238	0.0504996066701999	0.0507936909717072	0.0479149924632855	0.0500017431224881	0.0479439695012879	0.0515981488616517	0.0492428965377876	0.0543676875109523	0.0501138214452691	0.050417828604469	0.0519900597310032	0.0511629915840663
0.051086431030177	0.0515823216723963	0.0510609382053098	0.0531429412850149	0.0523234675924371	0.0519036104018289	0.0493076947713396	0.0520612162387542	0.0538710930479222	0.0526270333884433	0.0487439402712707	0.0499461814619429	0.0511682894566431	0.0536085313401756	0.0519311459512741	0.0520636942070707	0.0508176704511235	0.0497949763543301	0.0492774893202752	0.0533714371772648	0.0498183459789061	0.0486194276174318	0.0489626555599515	0.0536027347502557	0.0512453069243866	0.0515201753472031	0.0488002094695195	0.0498985827520858	0.0493044878544255	0.0511618611148278	0.0476470401934857	0.0520796087177244	0.0470541155649981	0.0538579157928526	0.0496653448005877	0.0485014369099208	0.05328896958632	0.0506572182297273	0.0490073222473097	0.0518293177414209	0.0509235171625516	0.0516855063098788	0.0527272719380198	0.0497290997981404	0.0500379527532554	0.0524167945415386	0.0503963939624013	0.0521026295252417	0.05002208108836	0.0482644165965799
0.0511606795915646	0.0524597901684629	0.0502889567633516	0.0490422105180937	0.0506112825795239	0.0490757095549642	0.0538540566170244	0.0515241871953942	0.0501805455370419	0.0537660697690406	0.0536808864198976	0.0513559559487801	0.051764312905904	0.0494477669667111	0.0483088705307088	0.0510900313257966	0.0506922543875182	0.0543265536049339	0.0531825850040264	0.050590418203002	0.0524783962353107	0.049132485594408	0.0537455812723929	0.0522129625502881	0.052862475119501	0.0479113714892583	0.0512860982329948	0.0489346678763157	0.051349011766534	0.0495000085342689	0.0536026927627378	0.0526185765317938	0.0518041259317281	0.0538029762604511	0.0541262183490162	0.0516752282888732	0.051390655916789	0.0494280552670576	0.0516295256417491	0.0542165961265068	0.0552360470970939	0.0493991079388735	0.0536085407655869	0.0509222135952601	0.049350656274279	0.0503008242860164	0.0499207355639789	0.0530551491570238	0.0494389234568799	0.0489447654111733
0.0542520338016846	0.0499968153135777	0.0503354381275659	0.049730730757956	0.052551470946243	0.0495194071368112	0.0559600695887007	0.0497939040435472	0.048128850484638	0.0503195347382215	0.0520220118583618	0.0510025128449032	0.0536283654449846	0.0516341467809446	0.0524978656395842	0.0530306051052715	0.0507097977361105	0.051815646278945	0.0545966444345084	0.0537517212245863	0.0547325632106002	0.0548193107236765	0.0499967984398881	0.0546155283110403	0.0498330927639015	0.0510967540040045	0.0491693061667167	0.0499932112380198	0.0530939554837966	0.0560837693968866	0.0547611210592608	0.0541097921485079	0.0533607261776366	0.0483899746103171	0.0527091974400492	0.0502288270340948	0.0523570747878279	0.0504237458270271	0.0491141580261723	0.0496711412640909	0.0518935069513302	0.0502287771254409	0.0514517469230906	0.0509033345081186	0.0553272277136924	0.0505740360663301	0.0500512397089257	0.0507246676163783	0.0526223702143509	0.0508973600589621
0.0544428077707477	0.0536059250409832	0.0537723115489031	0.0505588646199889	0.0535689558760458	0.0531341863325142	0.0537500831952969	0.0527188402394422	0.0509387033082253	0.0515625308173931	0.0508722604032423	0.0528381953027584	0.0518853961945754	0.0525681236552041	0.0537393658539472	0.0532721856312615	0.051762060635476	0.0539152740091301	0.0512091036008716	0.0508030647456694	0.055123961925364	0.052330957497988	0.0487092727307839	0.050336743702077	0.0548810013887689	0.0507066367458443	0.0497300125836236	0.0565116220066033	0.0525468354328822	0.0518395865878904	0.0538309061218009	0.0508475098094549	0.0504443515161861	0.0523368341614756	0.0545453607992095	0.0521405747380989	0.0510713960634702	0.0528369757882808	0.0530194369928318	0.054598087413937	0.0541307436468183	0.049534105180985	0.0505126788113255	0.0541603000132712	0.050949773887254	0.0492552637455515	0.0526414699759451	0.0537672659382059	0.0541983257605692	0.0517169695921416
0.0511459799342653	0.0555632584443625	0.0530247062322805	0.0532908444426102	0.0517603100648067	0.0502143146573594	0.0560945008948857	0.050628070230632	0.0520650970489022	0.0550763733314723	0.0503571054593017	0.0509877325005313	0.0537807283178088	0.0553935839564721	0.0507952196379004	0.052543686486903	0.0555577313781966	0.0530641011329436	0.0552442687231191	0.0535699694163828	0.0543907574702882	0.0502243208196078	0.0546314077033066	0.0499243733236665	0.050327279047871	0.0521448097739935	0.0488885907489762	0.0530620978764681	0.0519825764442096	0.0514516171263336	0.0537277616332588	0.0569100329744708	0.0514949104659968	0.0534709356829094	0.0523090099949263	0.0508520265012511	0.0518435661443174	0.0507137414016803	0.0513184519778199	0.054594477436571	0.0535701462127539	0.0518457237216678	0.0497948824604497	0.0535765625981914	0.0521686061192951	0.053450436724139	0.0535640691136538	0.0490604428547963	0.0542403492673404	0.0522870319300195
0.0562306932495708	0.0541697958101027	0.0537584634752659	0.0499212233277696	0.0569876618180116	0.0510141164821397	0.0571061186747254	0.052799068988348	0.0544428210164891	0.0514880656986501	0.053174893486238	0.0558770816576099	0.0522759608090716	0.056190777076627	0.0523922387588389	0.0538559623199495	0.0526856424082861	0.0520788411342751	0.0574306570031437	0.0500925820646267	0.0528711666668685	0.0550878045047577	0.0529888322104219	0.0519470409215722	0.0516776491182192	0.0534488211776331	0.0507503571261404	0.0543496730792199	0.0504456310718329	0.0519830367744416	0.053785185057259	0.0546740136712189	0.0511853296651843	0.0514838295651143	0.0513729986165581	0.0531884520605281	0.0503732505284725	0.0534323996507819	0.0516080669445934	0.0541591977817717	0.0526186561822439	0.0540429949312826	0.0525226412024153	0.0510562986895626	0.0529040035041363	0.0519579675632007	0.0528380795216105	0.0519476744911699	0.0524363779773904	0.0520294179107821
0.0525028359606115	0.052883869379442	0.0527001336314161	0.0545790818863035	0.0516094550368779	0.0511739823946872	0.0520906258371985	0.050639622001558	0.0521269465353633	0.0571498816806395	0.0501714311237133	0.0528907238016601	0.0539332852215392	0.0560705005509589	0.0515685058091903	0.0542152134950162	0.0522476736960198	0.0553522772307664	0.0538688567049521	0.0520562462383698	0.0524766195322816	0.0559362451126239	0.0523756879901073	0.0518818644810742	0.0512348159505373	0.0540476223881958	0.0523627947134993	0.0536087831932698	0.055862611966197	0.050653928254506	0.0510752874244459	0.0529708348832581	0.0527391969819247	0.0535952253159381	0.0511838582572238	0.0556019786698099	0.0516584777455215	0.0556219073165414	0.0540916497759179	0.0543189521588618	0.0538546727468973	0.0582050458836116	0.0543667012027921	0.0527926442234905	0.0536496956632832	0.0530076771657407	0.0569527032333892	0.0578236116907842	0.0535351567163804	0.0535841932353083
0.0563662379567357	0.0536358473075777	0.052525368319577	0.0536674392981833	0.0510609533800344	0.0588288009300277	0.0523667607907273	0.0539643290000862	0.0561869940301229	0.057810744400155	0.0570309638313848	0.0519749787604495	0.0568804749428598	0.0537292388324083	0.0520569820093462	0.0542874313523592	0.0518527849514062	0.0556698192980813	0.0577950433335468	0.0574316819191098	0.0555909716668125	0.0521308562499912	0.0531956143693511	0.0548353631092795	0.0573558924836854	0.0584427496326284	0.0539383549585237	0.0562303936778109	0.053878398030588	0.051895997898878	0.0559000635895431	0.0542177586488324	0.0508462731120811	0.055161229170498	0.0542722533341599	0.0536548256438346	0.0535714820270951	0.0532539857911752	0.0525186804642417	0.0528547065538102	0.0562025253345477	0.0569501242857797	0.0561422685546616	0.0526610836220528	0.0530297855288684	0.0562589254414969	0.0579629990093583	0.0547944450258427	0.0517706846352933	0.054862936732574
0.0561334053051996	0.0571259939824208	0.0574019520609417	0.0558133307089729	0.0562516982922602	0.0525934649322698	0.0549812029997387	0.0537125579700368	0.0563829434255299	0.0538476077561136	0.057775672167952	0.051753870906419	0.0547632697339919	0.0552336112437282	0.0581755059001918	0.0536442172056744	0.0558520720156574	0.0579348643096297	0.0515741875048954	0.0579169693061258	0.0526963772762099	0.0548727533204437	0.0581931327027323	0.0551813317356433	0.0580392166829813	0.0539926943322474	0.0570645074953209	0.0559293358226481	0.0549676570406464	0.0558975317710965	0.0570117143202357	0.0535863847359045	0.0563936450421957	0.0522386245554848	0.0536874494717436	0.0572332090470676	0.0530024201158376	0.0567182551506758	0.0573614467561891	0.0581063877033301	0.0561841113703623	0.056107038200017	0.0549491732025987	0.0573248373641694	0.0525011212756367	0.0546987040788995	0.0531046797344637	0.0571198999147261	0.053059657671765	0.0552892544893846
0.0533133495381711	0.0537863098199821	0.0536137686239281	0.052906390568601	0.0579059485969767	0.0542245984111174	0.0587795561375271	0.0528094558025081	0.0587371574149834	0.0587182465213406	0.0564965136592885	0.0547370873569574	0.0581276291377879	0.0568243970214705	0.0545661012055825	0.0547608622339134	0.0575254821089089	0.0561941475000444	0.0532949883935286	0.0564324139056833	0.0572055316580608	0.056073222961679	0.0537429283163819	0.0545075467372579	0.0547869399792658	0.0559200486700533	0.0565878638880226	0.057444561956787	0.0542879834097425	0.0565942979238796	0.0550563503950263	0.0551894345664251	0.0547974811426557	0.0555492591028844	0.0568879366781085	0.0540241969611037	0.0540619838501799	0.0595416828698766	0.0560514192149129	0.0577183886441371	0.054371884237033	0.0574135942315344	0.056757069390999	0.0600889689528932	0.0511717752275921	0.0581465549957368	0.0557831258569052	0.0552467824895687	0.0536323727322575	0.0564349614364541
0.0532429056532532	0.0544415845397499	0.0575720234506986	0.0550402899663234	0.0556979749852081	0.0529577970917636	0.0552488868080722	0.0543351761829616	0.0576448388945318	0.055443844077598	0.0534452123906975	0.0597999409689905	0.0546586186762105	0.0566165074213101	0.0549344278672089	0.057798887973838	0.0594653474514959	0.0526330037655425	0.057832724517489	0.0562565915622695	0.0528516493725515	0.0558025891167555	0.0593731526247787	0.0555169960544876	0.0562887012013567	0.0562687068414359	0.0543657468295143	0.0553206061044028	0.0588008507113524	0.0544181172071367	0.0540521651046319	0.0552957492686577	0.0565796816288899	0.0551606481558774	0.0546968084401644	0.0572180211692807	0.0528466643915434	0.0575108169909194	0.0563582128761742	0.0553649904130648	0.0578476052963545	0.0567662405594311	0.0573016743465501	0.056304968176661	0.054707110987824	0.0551096596632112	0.0588045502998025	0.0562365053663489	0.0566388918463144	0.0555867806656548
0.0555122413435879	0.0577040654246755	0.057393165632345	0.0593278734915683	0.0564531497904228	0.0580960545107505	0.0536685117577966	0.0550899122587451	0.0553432496024136	0.0545589437125028	0.0541555889167898	0.0582800900002446	0.0571585198207422	0.0598006135280799	0.0579814092623292	0.0609827581502715	0.0583206654530266	0.0557850571477386	0.0535632788319536	0.0598445412731354	0.054524038296937	0.0550446332974834	0.0594112186380241	0.0557910132984065	0.0540890480844299	0.0557794178631098	0.0575380910662871	0.0579712249038038	0.0542213297170764	0.0585085466095898	0.0583177608969408	0.0570816556762705	0.0554290452526711	0.0584752389629793	0.0565699251733051	0.0532641932969454	0.0580242990833541	0.0550913728869863	0.0571576863100388	0.0570173777142968	0.0563110584511781	0.058217984288674	0.0545258196182707	0.0532505124556749	0.0611081630659538	0.0564283338661133	0.0592770347850214	0.0563488296345776	0.0579366413235688	0.0559190426839528
0.0568067345012111	0.0573142987439864	0.0561960000293097	0.0589642705657079	0.0552238707158142	0.0611604525761565	0.0546186638956032	0.0591307567926948	0.0550678708582579	0.0591731974024089	0.0605273965256515	0.0590056992654982	0.0559717593756214	0.0580695734470893	0.0592623814384783	0.0567527260143517	0.0559612594603007	0.0586374544120306	0.0541966759172213	0.0580632240245726	0.0603813811513538	0.0581760307703543	0.058678584554176	0.0619223228375585	0.0606868816498987	0.0550474903373201	0.0551198267568818	0.0549432269517309	0.0535119354859974	0.0602815620442637	0.0569411828718201	0.0590593574544136	0.0572883340177502	0.0555122965486865	0.0531864212663788	0.0621656860458309	0.0563489058451213	0.055921613191135	0.0552679996606956	0.0547323253757922	0.0590754781917625	0.0554310523846895	0.0568564185690018	0.0583236020227586	0.0529228136878217	0.0598636756276532	0.0575311209914354	0.0618635955238868	0.0559302591394025	0.0565228255075035
0.0622788371602067	0.0592816948697645	0.0573001792133528	0.0559407525476807	0.0581267736207332	0.0590882457386934	0.0606859933608107	0.0592705141607726	0.0591273625773146	0.0555878031147792	0.0552290228533954	0.0581700067159696	0.0583065628832107	0.0548831154106313	0.0570409267727024	0.0573024032737039	0.0558751881816179	0.0573556650060458	0.0602415943647602	0.0590845009994893	0.0598013213969431	0.0562449166991682	0.0570619032353041	0.0588659860372358	0.0536743560524298	0.0571540650666843	0.0611645272985964	0.0562946020144424	0.0603090927300314	0.0547673349266463	0.0583286678971136	0.0597591779475327	0.0602463858434288	0.0588313660604724	0.0562631217702117	0.0549813267948948	0.0570588997959663	0.058779533857414	0.056050720279719	0.0573116490185607	0.0586721964158471	0.0529985491228367	0.0569629271394133	0.0569633327231584	0.0606256279282537	0.0559040391765786	0.0553172493443571	0.0578763867214897	0.0562083819368422	0.0607219780081731
0.0604293538723987	0.0601250286616188	0.0559549672444718	0.0598275144603192	0.0570135169266391	0.0578967692305456	0.0578660615041076	0.0569651176181752	0.0610490330647269	0.0611649809067165	0.0551249138636629	0.063058724880909	0.0575044300147453	0.058036324251681	0.0613382743437065	0.0631689136058808	0.0584249201414363	0.0560107642883458	0.0562782019428249	0.0604778187014535	0.0578664458779221	0.057817120945621	0.0547800219487473	0.061182366484868	0.0602180813259272	0.0565159709965804	0.0620659520611202	0.0619765854243349	0.0629725881108048	0.0605929612782499	0.0622780590996798	0.0581128719317212	0.0604909184561781	0.0582665276396013	0.0560270770248388	0.0583730652556764	0.0606056141160588	0.0566294883035665	0.0536537938775834	0.0617922907263581	0.0605047665230659	0.0577580162190204	0.0575183593586454	0.055873082760987	0.0615857159692091	0.0583371522518714	0.0564673485985038	0.0615250447130535	0.0585077789877068	0.0574816037473856
0.0568859416597927	0.06056610837756	0.0623111413359417	0.0591381499342946	0.0590099867039098	0.0612292492468095	0.0581433539055364	0.0590777288144114	0.055392490757063	0.0607688653843808	0.0607357339829294	0.0629593978664612	0.056759306791084	0.0570726710952174	0.0593905543793219	0.0580947171666434	0.0596476565039988	0.0615600366397295	0.0614328250966949	0.0579246811768655	0.0596269298259185	0.0589625035397882	0.0585699982875196	0.0585869010188997	0.0630690230459667	0.0564494157898131	0.0572648836948039	0.0589851533894802	0.0628371387355566	0.0576127769950517	0.057775559384128	0.0580905765078011	0.0602569170734595	0.0581432247786626	0.0561278375140922	0.0577646206058384	0.0568543322053599	0.0611413255020091	0.0550988219101211	0.0599537050740579	0.0584090550691328	0.0580534365685447	0.0588321127134286	0.0577626829755152	0.0613941105785826	0.0580079490702291	0.0579281251767793	0.0581507000570328	0.0578853756737896	0.0618704388619391
0.062705296763747	0.0577895728837984	0.0623025714270107	0.0560876561175595	0.0561056873769283	0.0606981345004965	0.0606219689816042	0.0570067363341693	0.0598341798780139	0.0583586022961445	0.0613696565491397	0.0638757443743689	0.0607528238959387	0.0570659455362545	0.0583700397644279	0.0609408508854636	0.0580822259320667	0.0601830367835893	0.0595412501077268	0.0638179257824122	0.0632473050266008	0.0621774181615174	0.0628913509122586	0.0613647985183025	0.0613484233837214	0.0620843001121561	0.0625757972812059	0.0579681420344419	0.0586571886090262	0.0576366011633285	0.0578327750074122	0.0585258755699872	0.0623941987189236	0.0584348404286224	0.0610232642864117	0.0596400567499988	0.0601878192585314	0.0604521452676778	0.0632877421119482	0.0576376567777815	0.06012857550633	0.0618656108262008	0.061138958195885	0.0607863026837091	0.0632707541723771	0.0585033992985725	0.0587343352679607	0.0581038049484521	0.0591683171792994	0.0604212826061949
0.0590735126297023	0.0649012907004954	0.0616896569986619	0.0579550444401425	0.0603636123997831	0.0577878762867366	0.0620446240178425	0.0627980139326621	0.0617850578084957	0.0614081379559131	0.0577709773040467	0.057317038875932	0.0606696353230189	0.0585921860606713	0.0620598530608287	0.0647459635816757	0.0605137369737312	0.0612568576295409	0.0573974225709052	0.0649963140099998	0.0600370561337214	0.061676034165675	0.0634927160094491	0.0609707603569106	0.0554542753040767	0.0614465033738504	0.0576779458332894	0.0592321601043018	0.0602516296013303	0.0620030252076915	0.0654262014707221	0.0597073569019161	0.0615844840174268	0.0576959171560967	0.0584044270422773	0.0620988095791335	0.0645306071506485	0.0590108524692941	0.059042755916591	0.0629607969074255	0.0596955724769596	0.0618047183906939	0.0582590748614466	0.0632795351712795	0.055484844479207	0.0587439821326254	0.0596491252806665	0.0601138766987889	0.0614962009023382	0.0594065069105529
0.0612374804331251	0.059487232021477	0.0631988949831085	0.0583117129021451	0.0603123132796357	0.0634427397195018	0.0619680021621153	0.0648033705222905	0.0611849873711346	0.0668606142107684	0.060110171167574	0.0640156264293317	0.0640167576544958	0.0588489230051908	0.061873440486337	0.062264071853376	0.0585557702621701	0.0604481729393519	0.0633618427068883	0.0586454723753048	0.0572496663839777	0.0597283496633296	0.0633578728796659	0.0639631778279853	0.0630709820633906	0.0591667043719747	0.0596228388691045	0.0609947938539421	0.0588656691767889	0.0621513242098279	0.0645738207962402	0.0638936350396077	0.0623310385149243	0.0605794453630513	0.0632700419546203	0.063152139897184	0.0605616734921222	0.064804692969638	0.0650268029003758	0.0597412216875932	0.065325114440468	0.0652159932839983	0.0646790223463758	0.0639852818149195	0.0652261460665955	0.0625921170048722	0.0580248774790587	0.0583167568208389	0.0587783759168391	0.0627270542568872
0.0596140658064846	0.0595296434934776	0.0608063941293721	0.0589134233479824	0.0611176675442887	0.0635960070183507	0.0569141976477524	0.0609638733273852	0.0604927645365306	0.061267835864488	0.0636524840280827	0.0600499870930513	0.0594676400023338	0.0649421284845754	0.0587510500519552	0.0618509402285743	0.0618583223143782	0.0639191677546686	0.0653307555780476	0.0659058473016407	0.0603420105441117	0.0603144758095211	0.0619956074345318	0.061518096534581	0.0594611131836452	0.0599252743458235	0.0617726247754719	0.0614521043237817	0.0586705960570397	0.0610868467526459	0.0636492588318712	0.059444409243731	0.0641998267241106	0.063158334393229	0.0646306351861322	0.0601617006362291	0.0647017816801027	0.064923654879018	0.0653717284773968	0.0648027563176826	0.0611314538272282	0.0600691143068024	0.0594475460160679	0.0649946893583789	0.0669958284755904	0.0649289840751038	0.0586069283010689	0.0608787603782767	0.0655534102915609	0.0607626823966445
0.0656119433626929	0.0647413177452987	0.0610582460805219	0.0637373929015816	0.0632137434396241	0.0614880817313413	0.0656735412102129	0.064782272381052	0.0603183337514593	0.06596109113102	0.0610996842877874	0.0636451536655623	0.0652159302083097	0.0630027909765349	0.0600208137350906	0.0667635794479926	0.0649451488248042	0.062470971756809	0.0628987441142511	0.0629876267446482	0.0663095753008641	0.0637815587370745	0.059675642999903	0.0634723284338686	0.0616038145182745	0.0598135471326472	0.06621792673298	0.0615386121135033	0.0670295658583098	0.0628925746606552	0.0636741469400934	0.0609908470774178	0.0638951832741859	0.0644096500677467	0.0654786490884997	0.0593177709783976	0.064590495404609	0.0622759741599057	0.067521036453716	0.059454617896649	0.0587134899824069	0.0633724812121606	0.0606315292449706	0.0623973417703721	0.0633885839169293	0.0627788544904039	0.0628269953415989	0.0627950188980774	0.0636415235002448	0.0653116992355323
0.0651643852389096	0.0662920948788027	0.0657027949923543	0.0657089412121633	0.0612955439076748	0.0646210619694507	0.0612314721003938	0.064367414953964	0.0613937037250294	0.0633967468928057	0.0658300826808862	0.0657193848069978	0.0624323072989234	0.0617300776026273	0.0643476925124691	0.062379358225763	0.0615821365903004	0.0609036974453459	0.0621086827871027	0.062777423561424	0.0613196042091822	0.0648101796089826	0.0661717788044766	0.0673732602750214	0.0661274031483449	0.0652442802884247	0.0636118417447937	0.0628645910493511	0.0641761062653493	0.0630775400661954	0.064963559574174	0.0663724404417727	0.0675910732872259	0.0637909276005376	0.0643852904482893	0.0632917682639539	0.0665142801869815	0.0642160091323541	0.0648880537187397	0.0622386023366914	0.0643312726446721	0.0621888064202957	0.0661839348519067	0.0653519290703803	0.0629831421882219	0.0675705554132829	0.0665268740360822	0.0622370867763737	0.0624574292545202	0.0640592856852143
0.0643383095253614	0.0669532530082286	0.0638685451179811	0.0657956176624917	0.0682720460343064	0.0656389138893302	0.0637552833578348	0.0652458246712116	0.0657091223846949	0.0651800453764998	0.0663908891027941	0.0611421299716505	0.0621762878550409	0.059607271824526	0.0607497397225611	0.0658334408953007	0.065815829740062	0.0676810877528302	0.0668170135380516	0.0644414821920131	0.0676742900295558	0.0662344672953965	0.0675212061339483	0.0647203967015727	0.0667103411085294	0.066697839482531	0.0610497429709358	0.0645632471300458	0.0614615057519522	0.0604183315909917	0.0692727552961174	0.0608099018206112	0.0667074695858383	0.0685672554610997	0.0633919888764731	0.0661244754238422	0.0678247032153687	0.0683106855627654	0.0655653273626069	0.0617095655012138	0.0643638635957071	0.0642365865525728	0.0618416488600835	0.0634560971921606	0.0619988046975764	0.0651326388830838	0.065971055330103	0.0619386936041731	0.0663145268626095	0.066077556511927
0.063699437600437	0.0678713208737348	0.0644003660332278	0.0653833198939518	0.062539731217573	0.0691421960170116	0.0659789206756984	0.0635837909753107	0.0642302525688857	0.0648166554746178	0.0645385866998454	0.0632556811308103	0.0637524763385461	0.0612932991833916	0.0679523602756749	0.0661657259474811	0.066948452896633	0.0647645418516042	0.0661324608005774	0.0654012487039542	0.066062072737559	0.063680218147398	0.0661976653522805	0.0640230742793215	0.0604246797612496	0.065180308024399	0.0637287366243796	0.0628578956633706	0.0640365250838699	0.0640167525337287	0.0656798778347089	0.0672123652946739	0.062977441875912	0.0685544635237492	0.0683601509621518	0.0702336984528028	0.0640320873737675	0.0647944985539085	0.0653422524574916	0.0687404480167331	0.0631473825529087	0.06427020243266	0.0649546543914673	0.0640622249629157	0.0631242069398268	0.0679696486799921	0.0670197648405131	0.0670503881432168	0.0655997117489109	0.0649787954020931
0.0686557331235725	0.0674148284634138	0.0623185723460586	0.0684380166650094	0.0669225756478149	0.0645706874807992	0.0681564261688838	0.066738114626605	0.0686629009886773	0.0690821950132061	0.0682049985172154	0.0637041616974461	0.0662043876272335	0.0663560288865293	0.0689105276532126	0.0688625503258656	0.066371382405626	0.0697162691057907	0.0617916625963079	0.0637867717143215	0.0667068356410392	0.0623688169540283	0.0650005959343149	0.0634630146513274	0.0639722268639096	0.0657861940817354	0.0668770334550157	0.0663453769008868	0.0652930658650165	0.0641735174892463	0.0622001280925193	0.0634212914382696	0.069948315643829	0.0687841413887126	0.0630742931206296	0.0704050599496013	0.0662818722459222	0.0693330157880333	0.0682972431986005	0.0634509831227142	0.0612374219173009	0.0687297965726718	0.0680991749869051	0.0678131069778767	0.0649656682305926	0.061698182104247	0.0687915445057705	0.0667399373387703	0.0673767795811924	0.0660960719499992
0.0660521717197854	0.0679348177892437	0.0655192609431238	0.0639814442743834	0.0624749881403273	0.0672728612072832	0.0681684419121609	0.0694728992693488	0.0695602350266928	0.0665173119207842	0.0620499139424094	0.0686898328518867	0.0677193783647757	0.0662574527660625	0.065000799182284	0.0651879161325158	0.0671675142467154	0.0619520165383016	0.0704456777121018	0.0639239022480976	0.0641856041841468	0.0654307378431147	0.0694603253911367	0.0658489427075436	0.0626297830398772	0.0652598693519584	0.0675314605401501	0.0641181676259061	0.0670954894459919	0.0668105381503958	0.0651783183215497	0.0646105689876937	0.0685855016282229	0.0699072054322229	0.0680142328886757	0.0639672264001565	0.0701528863278258	0.0688871587881068	0.0672813923125671	0.0651699544811217	0.0659405996218641	0.0695557453665433	0.064222699029406	0.0655280234030973	0.0724207095457832	0.0627709435702892	0.06863354675168	0.0682823793417012	0.0661542494710304	0.0658672763503415
0.0668762507221287	0.069777018440977	0.0671965664043232	0.0729516306740559	0.0670294009919674	0.0637775764700366	0.0652598710011315	0.0645034862641622	0.0698536058310964	0.0652987069041504	0.065145514195758	0.0664694095130159	0.069186208541087	0.0663517952613728	0.0642448278053628	0.0637644747132127	0.0695705445934264	0.0680699158508424	0.0696472488788207	0.071269716441924	0.0647073507087487	0.0647241675305244	0.0665610517643579	0.0682688519850502	0.0705028313464743	0.065769720292205	0.0659830421292203	0.0669384369145633	0.0649906499423268	0.0636432689235246	0.0637749806496184	0.0664698655680349	0.0665168354669713	0.0706009674575475	0.0667168973396722	0.066792488833384	0.0662339583594061	0.0671208675017947	0.071479957370634	0.0695100860272347	0.0662415336837257	0.067593503194708	0.0641557397341346	0.0629531443348756	0.0655777442223263	0.0699634746676906	0.069670492810697	0.0681652829896308	0.0647506560626851	0.0653151671925476
