# Supplementary material for: The Neural and Computational Architecture of Feedback Dynamics in Mouse Cortex during Stimulus Report
Source: eNeuro. 2024 Sep 24;11(9):ENEURO.0191-24.2024. doi: 10.1523/ENEURO.0191-24.2024 (PMC11444237; doi:10.1523/ENEURO.0191-24.2024)
Supplement: Extended Data 1 — The file code.zip includes all code used to generate the figures and perform the analyses presented in this manuscript. The folder "./ephys analysis/" contains code and instructions concerning experimental data and Figure 1. The files "Figure2CDE.m", "Figure3AB.m" and "Figure3C.m" simulate the model in the nominal setup, and generate the corresponding figures. The file "Morphing.m" allows changing the connectivity strengths with respect to the nominal setup, and plotting the resulting trajectories. The folder "./Figure4/" contains instructions, code and data concerning Figure 4. Download Extended Data 1, ZIP file. [file eneuro-11-ENEURO.0191-24.2024-s003.zip › code/Figure4/globalfeedback/v1Int_a0.5.dat]

0.312778902097754	0.309755696142436	0.310398181532823	0.309770536983166	0.312131628606356	0.317086944017956	0.313054903240104	0.322471844551777	0.312865303035003	0.308564652738902	0.311705219921309	0.323111718607076	0.307190771646886	0.310233837159725	0.320639589881091	0.312546894984111	0.316914648820817	0.314948812432357	0.319217953439036	0.31120065320776	0.320973164642309	0.31541091763849	0.317913495650946	0.314205647521758	0.308187766082321	0.322206518930376	0.321784427198911	0.308587454644583	0.313825705325272	0.319701736121685	0.309939043868671	0.325113301318436	0.311105997217304	0.318167934688321	0.327214869629476	0.326099953782429	0.309502948934096	0.325005074388203	0.318814309016834	0.308957819022756	0.32035439094399	0.309822016166418	0.319977837729113	0.314213636411628	0.318366226782411	0.327240491796942	0.316216825360911	0.313121400022258	0.317221049391869	0.326532130560078
0.31911626759079	0.330445807190405	0.320362703678748	0.327220442971454	0.318660119768059	0.324030153695042	0.334539128967401	0.320064894966952	0.330510520294277	0.319834752290765	0.318684199859078	0.326277857080286	0.323840331024885	0.335349729582338	0.321210726569586	0.329843429749711	0.316082066177366	0.32594400365096	0.335826254917365	0.315914627546993	0.324845465342094	0.337864708044218	0.319198782646251	0.332297175625287	0.333109849944812	0.325472270058543	0.33321150161627	0.326548107225928	0.333103615235949	0.335755832665551	0.331447743013888	0.330870199604634	0.320590027056987	0.325434814524311	0.320089141602603	0.32172368726423	0.31915671612112	0.336578411151663	0.321558915135342	0.325336652687225	0.31646085799998	0.330488031957337	0.334859245143252	0.337686481656424	0.318339432903593	0.323501291126687	0.318191838184181	0.339736182630474	0.327146744881391	0.335359333840006
0.329357737917204	0.33770576723309	0.343594985055558	0.347561444057485	0.333666830567982	0.343887753279899	0.340069588597094	0.342132258964134	0.340899809904028	0.344917700813798	0.339971110355522	0.346108859320086	0.348828763518574	0.343798611883146	0.34425619572182	0.349652176278301	0.335711117318259	0.331992488437034	0.346190456864758	0.344155529771717	0.34766800351386	0.329718619274419	0.343441156170568	0.336356542272552	0.341594362567109	0.349009444427709	0.344669903877975	0.331063415406487	0.333061021726657	0.349255441253355	0.329600011623711	0.336287470347959	0.331105768529415	0.335826703773366	0.346055879241235	0.33772154399612	0.340409404806376	0.338840040898449	0.330809462931462	0.327682027321384	0.337246348417595	0.349580775188195	0.352277953919156	0.338992077917971	0.346128039255345	0.336169444821998	0.336869734865205	0.342089857917813	0.327797797978424	0.338207262835072
0.356770450087405	0.347140678516721	0.344596808586827	0.341887934671005	0.348582658559176	0.348005039159607	0.357340179052723	0.362970685417693	0.350558449452877	0.347766375427935	0.353231891492907	0.345706939078859	0.353047369768207	0.359414322718445	0.347208916796775	0.348282322417968	0.337754107752203	0.361138988716422	0.359632524708964	0.352971887779321	0.365361521716302	0.342369286385277	0.351316436510514	0.34826108476646	0.344462940967292	0.358353182270294	0.34264011306266	0.357707032205394	0.364015724480276	0.341690527684514	0.359093395423494	0.35489801431873	0.351513673973637	0.354795340462993	0.350261031182059	0.3488485514747	0.340704188743286	0.35423392431446	0.347936709680777	0.35110230908907	0.365204587099667	0.346479569565248	0.346504743503122	0.349127202410452	0.345936028718129	0.355921204136093	0.343512111901739	0.3529168559528	0.362164114785181	0.361634943272105
0.360277156854365	0.357527236227994	0.362731389259357	0.377758932723297	0.374441484020351	0.360644367229404	0.357420109550395	0.365085088369602	0.355191953386723	0.368087149824433	0.380536756584655	0.359975700862704	0.364446559163438	0.366045457493853	0.368458230632867	0.369081191567682	0.377062954425957	0.376843152914394	0.367665997158274	0.373933817949823	0.371561556132147	0.37675205540522	0.372289472559288	0.3644219002276	0.35404288989918	0.361203155421382	0.359032748522035	0.359790388685647	0.373420894086863	0.366207904333714	0.372852851586194	0.373074337141434	0.375489490496142	0.377986622864722	0.366805747036672	0.356305887815472	0.358185698145989	0.367024622382244	0.365353560443586	0.368346075682002	0.372675053476131	0.35236090614831	0.36281463806279	0.35709890677655	0.356455596879681	0.354344767673322	0.359491267455035	0.366462411924004	0.371118390470329	0.376924353638685
0.385420761816597	0.396419845934089	0.38928041740547	0.375691366123026	0.365357375630992	0.365493908841174	0.36746557594155	0.38080768656015	0.37108414482265	0.384278788876377	0.386704848355589	0.397141675528222	0.389900734955423	0.383000517724161	0.376494954525012	0.376047572957299	0.367782919002072	0.388543876899941	0.384800121103722	0.377252568323703	0.378911203312118	0.394081080290454	0.386540121947451	0.366046790502385	0.395907874879534	0.368766339644633	0.383256568037764	0.369671121266504	0.391845659885629	0.381758309556353	0.400962771066582	0.378729588003892	0.369322120114473	0.383089079357367	0.384350591249065	0.382534053279967	0.364219250723902	0.370803109852432	0.383040930354458	0.380976936745684	0.364143498028082	0.385558590305281	0.388864382530248	0.382528871341465	0.367844346958512	0.388236758545102	0.390890126286672	0.37515665559888	0.368196276127497	0.383415382174915
0.391575133937485	0.385958346731331	0.412979031170346	0.387488488881927	0.386378439268042	0.385266422569286	0.403646188908585	0.395547161447772	0.387435869113615	0.404787381786439	0.418510057247368	0.392406089002454	0.402560258812225	0.3849366187136	0.383934343608109	0.418239835380207	0.415612169157018	0.401600605377407	0.398607667080654	0.41141230817273	0.387684178880421	0.395750281402124	0.383971956569251	0.390093299034914	0.401018057078808	0.411703943072561	0.39271853674534	0.38979573418558	0.391863624957059	0.395068936540553	0.402639662976602	0.394704994391787	0.386196379773893	0.37930375220956	0.414987279899071	0.381152951262511	0.384559629907639	0.407452729367069	0.416144164803852	0.41403478262665	0.402124514588147	0.403920885280043	0.398347153454082	0.414114633321452	0.389824545309953	0.383119089005333	0.385343458365126	0.392674336018437	0.406358609770137	0.385975610960519
0.431606188210782	0.426073048492657	0.43497123807196	0.424235292034637	0.403943485774633	0.436659035917084	0.423470364028944	0.440822702997955	0.41557716565568	0.409433097177221	0.429591878252354	0.411984326835735	0.416603109321594	0.429190842782539	0.432219516803391	0.413497741394048	0.434903755126397	0.427082131514914	0.430818435182277	0.402999074098629	0.434255644446567	0.409889553385723	0.430211837264507	0.406735620965711	0.416344654034714	0.433457083371527	0.406488807029588	0.421342212480336	0.413509382794823	0.413185817031561	0.42484591694756	0.417473253949046	0.409654996813499	0.410531743142934	0.435692111354675	0.418655746795178	0.412621726368278	0.432411389343777	0.411967715844401	0.428124749729415	0.403729290674302	0.4140428713406	0.438581403594593	0.402845017266138	0.413132423217317	0.412860795158467	0.408617022995618	0.425057495677038	0.442128152964382	0.407896654220979
0.444463594687481	0.426727415618139	0.433767480689161	0.43508422729865	0.437791949633766	0.452556342192551	0.442054276288401	0.44776667203833	0.440811058741509	0.428107413228615	0.439627247826911	0.45256547728724	0.446688904046523	0.448265260189799	0.430595179150674	0.440421660092021	0.442056933603099	0.421983036665799	0.431413032248825	0.462051291574514	0.450784619178508	0.426056583738878	0.434930720128887	0.427457129263941	0.467311401908771	0.445446733791944	0.467299259653124	0.464693396863755	0.462576061204738	0.469289533776346	0.424149777671804	0.46313464917148	0.442607856988064	0.433698322619665	0.44341160447093	0.448926530206744	0.428809294099425	0.450060823535665	0.448629823989931	0.430467941200812	0.463617471756493	0.452028889479845	0.464019589798789	0.455111534143543	0.444469960888797	0.421894999343936	0.436869548601329	0.439182881148009	0.423695774658025	0.427537572359734
0.490171335981996	0.48535647643015	0.478547805093717	0.459741744516658	0.461721688906222	0.462312961169865	0.463372945212158	0.488821237204634	0.468225537647461	0.442987933323585	0.472179634291457	0.456859022437411	0.448275982827677	0.486943251364429	0.464281006203237	0.478010665289921	0.451911365515148	0.460896244352915	0.473512568909718	0.485724076829072	0.472373827671774	0.467864908810636	0.453590258023502	0.458839327391416	0.473916095339552	0.476235190649658	0.473868778343225	0.472653574608154	0.445463855057376	0.452149318272913	0.475122958905512	0.48895523143371	0.477940729870624	0.471119544849016	0.496294739874487	0.483505567530557	0.466894519443127	0.48708854418739	0.485181266127762	0.456219234599592	0.495233363652521	0.456291519182835	0.466941856231759	0.463822907911182	0.477150226916041	0.480358767744654	0.453460194388325	0.489876169356804	0.469440435173318	0.450541700828383
0.502912824931794	0.475168211893264	0.497424971371314	0.479507428352126	0.509514746918495	0.493489070953481	0.485868983569764	0.501689231052983	0.504015082918914	0.48281472707054	0.482691122956486	0.50173198416752	0.496450057943192	0.506775587126003	0.48555015796868	0.494102907419168	0.477514941492294	0.488908509794255	0.490866492513243	0.500565466866038	0.486164917012593	0.526002708118769	0.516138086830809	0.521233350678333	0.484877918033699	0.523142728684817	0.491896381138761	0.522377001352234	0.506688127119559	0.488611151725148	0.530315952114856	0.492367652591298	0.486961793868139	0.500306635888277	0.498039879463209	0.490709923930974	0.485605431864221	0.496666852316877	0.493387763979705	0.519256983421283	0.513349257304353	0.500618100779131	0.484465416026904	0.519718805065241	0.512265875934746	0.474109661113319	0.481554312963896	0.523933023981441	0.509332412763925	0.514731830604724
0.555222298890473	0.556734189577109	0.500245964578031	0.51230413801532	0.559366833944812	0.535637782545749	0.520059969151448	0.52158772484075	0.518161599859034	0.522414987264049	0.51785786096486	0.540489070499506	0.524839237143926	0.503238253939897	0.542363397069435	0.509634846881096	0.530722735792667	0.54842648121478	0.53894747742393	0.561359191916753	0.540990902981924	0.554513092677303	0.509469533416236	0.552696169649149	0.511671759945209	0.550758765718767	0.536547121831249	0.54701297935297	0.530964620933544	0.503777174062891	0.543455493095554	0.523952312302086	0.54940606482507	0.533086161746248	0.514596972067294	0.508636423414124	0.51283394281787	0.506255003827925	0.519726350750776	0.543219896810224	0.504673991537542	0.51647649679575	0.554146837128207	0.538233721542657	0.5488242636112	0.544913791941684	0.56951968214694	0.553596037058659	0.519433844311151	0.564208894576656
0.563677671073842	0.554470141579712	0.555704919074056	0.573748955709251	0.567272340488737	0.589364518833299	0.576636220896467	0.602847354345054	0.609269506971959	0.584633801235238	0.544543308798403	0.570448829965498	0.545995772287556	0.598516269733186	0.556607160997723	0.572646765285397	0.55479639030553	0.544645743405903	0.572034012515515	0.596963197563115	0.534752947517225	0.581127432509228	0.575464294851267	0.59320118870412	0.559669904846633	0.601873643459569	0.58474005378621	0.550925084685305	0.559984423552511	0.564789886749095	0.547422029577444	0.535969115479692	0.57490401540823	0.590594806850439	0.553078449033973	0.561152898975415	0.578194865545143	0.612597067151484	0.601982110709694	0.562610297428806	0.545696267187414	0.593433718074142	0.572292514256031	0.584708962527601	0.56858020013091	0.555433589452235	0.589665702469377	0.587531752778192	0.595119411073172	0.59900193129778
0.580178951348395	0.595191783311833	0.594578545948527	0.588340039684102	0.642324409685048	0.589818335711877	0.608620348301311	0.654013598371976	0.657672990724772	0.610967000332621	0.608503933366201	0.613325153714094	0.642180509092838	0.580120858273824	0.63243739122787	0.610801296359205	0.630934591663837	0.627108067814071	0.578741516646164	0.634266847133899	0.595091941242519	0.588207622696483	0.646109124945821	0.581558988872217	0.65244101306615	0.590413829695743	0.606931499927486	0.605331484384711	0.60625956985448	0.630243448988564	0.609029976204362	0.606702596159608	0.659899714460375	0.663855102177275	0.657261524296013	0.652697001715014	0.587470016647454	0.597794442554021	0.633059635439141	0.644809841681991	0.626638073334588	0.643789884805715	0.647094645002335	0.611745582377497	0.592582321603593	0.652569374052431	0.62778977165109	0.614945396956118	0.623247926179747	0.639427045255818
0.641415389017915	0.625068436503557	0.642553731025534	0.645880863085008	0.696981998848042	0.693213085751347	0.677595829464036	0.695819919171377	0.700294039465825	0.701529679775904	0.673282801029238	0.685170332685716	0.701844828263109	0.670133827912106	0.697379626636714	0.65179927516432	0.702067440024104	0.681348243565513	0.634585661457851	0.650711314923635	0.673092240527442	0.682076347027364	0.657216284718407	0.644871570861188	0.692366720796691	0.642149556305152	0.674352109432148	0.677082288960203	0.657049402285848	0.667202163769019	0.693364724726545	0.648642646401907	0.647425285469101	0.648088390635906	0.661154222199316	0.699783592054104	0.646285285231328	0.629461089360949	0.675582947914629	0.706423233548157	0.645786983352141	0.702350594766308	0.643037064434881	0.65302005904883	0.62422810693583	0.671265719718456	0.674179777098927	0.65859133749476	0.692308829592411	0.638924927682406
0.696064665689932	0.682345784418315	0.6895931065323	0.67228667566367	0.71971100048477	0.756469971534006	0.720151095971651	0.754762896123364	0.755903975897404	0.722657697870572	0.670269799309501	0.717475930365281	0.746277381966321	0.715037503964689	0.71296910899278	0.683017224783027	0.702395061280721	0.753968991618502	0.76403129129634	0.672772985976341	0.726349814919069	0.68139224904131	0.736657085448152	0.685863965560609	0.677956651716663	0.724122022014277	0.731458906769237	0.691794927566073	0.743275752732206	0.690671581789589	0.684749194160311	0.705686288011082	0.755044031077976	0.685057244206527	0.704597602238185	0.723355253758896	0.688103439610961	0.72511553643748	0.719551011552807	0.687274622790281	0.722743866587311	0.745853429469826	0.715351181639598	0.743549762758122	0.746288863815623	0.688466424069722	0.741126360473089	0.696458658785745	0.722216606028927	0.715636825926019
0.809282880655951	0.825117364033608	0.824744039609901	0.733600006356819	0.821389194547575	0.806922189188787	0.760365274758138	0.837273102091088	0.812866118781976	0.80066794539923	0.725587386484035	0.76552757957158	0.754925739204406	0.780849081472018	0.765769860096089	0.750107326277804	0.772087024015383	0.840386365143568	0.745396055073691	0.733376444981864	0.781788234534812	0.828502455026396	0.767795045767151	0.817764314205328	0.771583902507288	0.759471152906261	0.7870930561613	0.801631032485183	0.745222012071009	0.784437288290541	0.750511747027714	0.819407256130835	0.758597917534974	0.739515767987974	0.774374590804666	0.757579462863617	0.834014191098665	0.778033944587746	0.782642289854658	0.762981889638649	0.760126687999701	0.789163967782678	0.726986845024617	0.779611736843211	0.770930727066764	0.754395138906535	0.760473106329554	0.846860546377671	0.739750116839333	0.756949140203238
0.896269349522666	0.889863669766244	0.895119863790673	0.854304160896223	0.884026335121772	0.837920836955023	0.846218795003637	0.883146520599456	0.891311376002733	0.852194326820369	0.915453298078669	0.85128370350511	0.838224438650474	0.835465288880271	0.863966454793025	0.88035666756228	0.81185874052978	0.819882767594424	0.861961716528402	0.843177266201621	0.84014882857585	0.892292000811237	0.845332625902979	0.87284947379298	0.908852086285391	0.862855860625705	0.895307460911778	0.815611373712938	0.829243486820423	0.878668152398795	0.853927830979772	0.80871645435424	0.872732361261319	0.820481793579133	0.832854418875775	0.853990454761284	0.894632337529992	0.809392626494311	0.881510020423674	0.883008180092679	0.914702382971489	0.872172877147601	0.850239622477623	0.839290436947925	0.892604657276762	0.890182520637402	0.860765408434001	0.824695555424774	0.835354330358476	0.829316829694583
0.950123090932683	0.914130940034403	0.992657660894531	0.864318289123714	0.895944192038326	0.975940248528136	0.943932268844854	0.996124890141271	0.949529714144544	0.968991460653781	0.877213659007626	0.900820359593382	0.907107427497887	0.910391019166422	0.962962890529055	0.871903668624226	0.946995250506935	0.904176689466672	0.981831080388377	1.01173174705981	0.94931607644974	0.99763822193739	0.921242376965493	0.986099131819875	0.900979050101629	0.983008919701901	0.879318080750313	0.925175215035661	0.929692007729337	0.865261614457301	0.931836999762383	0.890899242903834	0.94363110460759	0.918570037088039	0.991472179847405	0.911972547316452	0.991941632383741	0.955659005561272	1.0063183852939	0.997013860779771	0.97306900419574	0.871884437922822	0.886850740571517	0.925621484797808	0.940601997278024	0.894837019654082	0.997200364996281	0.907344299906375	0.907247421902538	0.989275241084492
1.03220845785124	1.07706162512063	0.97723849006941	0.988861345398845	1.08240537237046	1.0657134029085	0.97253033780097	1.01670934410697	1.06004092496554	0.966410559336834	0.964145369890722	0.949896774105468	1.05438468963505	0.964659198989605	0.989090257585919	1.00703986544964	1.06982434652679	0.955926046073411	1.03622703339284	1.10536117708259	0.977330452248374	1.08808362046912	1.01530402971675	1.08033800301252	1.07270447015604	1.07693195255236	0.951988136491331	0.975164836503891	1.06528857205932	1.05629106694856	1.01222035437617	0.963568308153313	1.09714283213612	1.06931904857096	1.08108615200168	0.976797628430308	1.03734017808764	1.05718167192928	0.969017437844539	0.960201837787268	1.05813909701123	1.02449528457728	1.10334882932454	1.02908042427608	1.06646139581005	1.08787931766744	1.02413495644787	1.07143041120585	1.02380643911613	1.06886484335549
1.13358272525105	1.09978351777571	1.12772279819824	1.19259589044743	1.09076772713075	1.10749162593246	1.14846379813676	1.03736378579201	1.18871615486335	1.21580236781855	1.10414025844708	1.19974119860016	1.19571042897584	1.12684323903094	1.03879827273681	1.11028355510406	1.19888486936411	1.0638755003111	1.20177651492755	1.14061115687583	1.14228481589698	1.06021917584827	1.18875328400973	1.09364037084501	1.07293963866167	1.07468737565975	1.13928092595979	1.12378704178591	1.19068553552431	1.12332003997606	1.16136277110818	1.07561375222693	1.19500034802524	1.16280376379214	1.13387365206987	1.0479911264314	1.21451146310079	1.07044626720129	1.18853884545329	1.1113715171739	1.18483137089101	1.11993092292057	1.07946943464918	1.20524115099165	1.07559768836199	1.07572196397651	1.14640558351836	1.09233987654821	1.19237140666498	1.11731459318554
1.34280106898937	1.35919886338121	1.21095861524988	1.26461944798561	1.29497108191404	1.26350169607922	1.31584201650486	1.22914020111499	1.30032610502738	1.32719179634858	1.31788717276066	1.2711338543304	1.15830563293764	1.29908474861979	1.28207607469189	1.17574608492882	1.27275409974325	1.15828489806166	1.2477163482325	1.23768189091275	1.17853201503681	1.29981215196882	1.35850935320513	1.17312865544448	1.15605416490918	1.17385156289211	1.32665339915542	1.18747548528407	1.22847987860588	1.22420912470931	1.25535536049304	1.20743390700455	1.21266428762304	1.32446654192659	1.17335346106939	1.25354229967479	1.20503591572557	1.3403749707415	1.20965988376291	1.19323152353614	1.26643803934251	1.24333972038419	1.13866931539391	1.32256735027256	1.25583916449637	1.2389548846016	1.27027100185773	1.34688245740686	1.31581935976568	1.2803583137821
1.34815534902639	1.27735824179743	1.29144847923322	1.34913295829903	1.38577374324163	1.39602747082117	1.44326694668541	1.45034100299798	1.44371973975051	1.29500577745229	1.46088036500436	1.27295858571317	1.32760921050405	1.32627783527014	1.35223248533767	1.47182944298875	1.44940024503509	1.4828923086296	1.46644901826497	1.35700031470576	1.40865189106894	1.429710909942	1.47942452959965	1.34541588543792	1.31237434656437	1.36706434847821	1.47981320240454	1.4074096179103	1.40826495247684	1.34476883420253	1.26920115950762	1.34834003707009	1.32931420464823	1.49929909643877	1.32295360386874	1.43424034160476	1.33913109531964	1.30102615434862	1.41440173564554	1.29860804054087	1.37695906020817	1.32023086398658	1.44801897836155	1.43606272227657	1.34025596868495	1.48913133912909	1.26377215688691	1.39477318591417	1.43449770474553	1.49985007403946
1.43396459926156	1.49299997138964	1.48285092893789	1.5577592364365	1.66179114226421	1.62628719419513	1.55350690104345	1.54156533227367	1.54275062563312	1.41008291836245	1.55112805698318	1.5770157950338	1.57338971409412	1.42721503506501	1.43576145853032	1.4777620366956	1.65887750035097	1.56872926666058	1.53941295073707	1.40222528439119	1.4390198202579	1.60556937630869	1.53221577829234	1.44669848459229	1.4721470795106	1.46549919164179	1.56986694652187	1.61714046913571	1.46433086909518	1.51718077218069	1.43876076419295	1.62460690638417	1.4952619168769	1.50907304284202	1.57811240066065	1.43226077761413	1.43669069705663	1.60504084608734	1.56577542759082	1.43244699074162	1.41585192306481	1.50552641937881	1.58542465899622	1.64582037305965	1.58444474269614	1.4980020032308	1.51212191571703	1.65796906917593	1.65747825771771	1.64661359083541
1.75628078735218	1.77967042917287	1.58374673175443	1.68987145282678	1.67978792122607	1.75204572895525	1.72168758396579	1.79324524718563	1.79227745366593	1.6795012135596	1.75977725982691	1.63196128987294	1.55732069272915	1.69912650021863	1.5395148862998	1.75074102734783	1.60430011253264	1.74910529282049	1.57454352414371	1.76554661316493	1.69930204590414	1.62316153162625	1.6701353501328	1.80841864515664	1.85507859494601	1.59569552160366	1.59844603205681	1.70003169066805	1.69414825291228	1.57180532890232	1.74213404518999	1.62326274776222	1.76359780087362	1.62091985687421	1.73849021700367	1.78673531220796	1.5498329358895	1.62546888525077	1.7856323004365	1.60969705268979	1.59877717765544	1.63706772643346	1.62868339664961	1.5968667956073	1.59097778358816	1.57674307345467	1.65606962002196	1.80958196760203	1.82153887465158	1.735598689551
1.86578071915386	2.00289970522961	1.85591374351283	2.03611921086015	2.01537848529802	2.00389236639745	1.97973824803357	1.81903208227145	1.89897889718348	1.92216979616019	1.76785832017699	1.86951657938147	1.99545010881589	1.79013480747072	1.97000491642188	1.8158252124775	2.00744450041776	2.01491887469331	1.78299215392319	1.98547054264235	1.87924202468556	1.95348819019484	1.74170810078497	1.83886142405793	1.94462051948009	1.96863523650399	1.77812426641304	2.04078118748915	1.99631899047954	1.91345483936696	1.99805225370658	1.85743457545512	1.80054478299143	2.05760105685754	2.01099096606594	1.71793061935366	1.83078130582199	1.8857347350334	1.92704283997395	1.78546623784313	2.01513587193089	1.78545772922678	1.98759625963165	1.8997709001599	2.01016436843013	1.92776201077879	1.79356391038491	2.03668411356945	1.9509816952726	1.70837752507616
2.01109008959307	2.15473475812385	2.08523409281368	2.24306235789122	2.27436087489189	2.19812689127085	1.98532587356757	1.95875105867628	2.03875966872776	2.19240100573823	1.99763001948493	2.2792449812655	2.14618262420439	2.14169732933588	2.23813695680322	2.16936370709165	2.22360634705165	2.0258216041065	1.98879057367006	2.28587952492112	2.1071216260856	1.97813497481794	2.23716423376156	2.12652845455341	2.1889353641657	2.13507655391497	2.2171519194552	1.91416363126762	1.96659492705533	2.16988295148319	2.26357730145248	2.12813599065817	1.96876999809098	1.95766012476062	2.19668987190887	2.20398848650779	2.02761688329567	2.20175334974138	2.01432163227214	2.11282688534577	2.17818843838277	2.03409368163563	2.13861312388844	2.01881021768457	1.95936912161517	2.14095770843452	2.29511298859864	2.10240911744478	2.06194222145294	1.93172317721646
2.41062359650229	2.42310641573526	2.32924521707439	2.30419800505035	2.25563231215516	2.47794063348981	2.27104685571862	2.21225835036858	2.49782875918085	2.26954616810495	2.51177139771604	2.53533136797073	2.41644474485335	2.32626000002049	2.22231437994009	2.17933191911306	2.44031605380033	2.38985623971598	2.50930760759211	2.35551727590474	2.43844727244952	2.21649067238811	2.47672516598913	2.27611880154918	2.50638606354147	2.38376195446513	2.48668581036064	2.21286126330769	2.34353703401016	2.36364211505187	2.18811006489819	2.32236435619216	2.32470660629863	2.15393303194012	2.26811809694672	2.31344280967495	2.47348576272984	2.35805754900879	2.24173006461637	2.49613387251025	2.20957871035785	2.12839771753303	2.35142339174628	2.50529052613194	2.49497155727247	2.14563134760551	2.34055247702555	2.24009653550051	2.19551894001417	2.17785698374977
2.43333285419557	2.63370717985295	2.68306418603875	2.57805532235843	2.47522399640347	2.64989316388709	2.62719199827376	2.6589208893766	2.43976168488013	2.73039707362104	2.60188889593636	2.70762221199196	2.83615738154222	2.58542683750948	2.47642598318358	2.58057306842377	2.73168819304253	2.49460638234786	2.51013182145709	2.58973754101256	2.58186295558365	2.65499292384898	2.50992985056469	2.57036755073448	2.47120486793984	2.73723225701333	2.59487858798933	2.44948750807284	2.71338362548379	2.60302630122203	2.82672502821463	2.74608028060331	2.42249777939546	2.61076232791517	2.50707037182706	2.50604921078755	2.73487955854713	2.76426419291303	2.72766972790566	2.62607489791465	2.64011607078882	2.42443173613312	2.77731884220211	2.77185865486688	2.65241568453897	2.41097340588295	2.64910583019593	2.52738344871834	2.67900351624643	2.76669976579795
2.87528929589605	2.71516851598181	2.96353521258392	2.70848049893986	2.96483530607027	2.95762251431662	2.97119818719257	2.99789057675953	3.06810616788731	2.88784567550428	2.87253462023732	2.90932105265038	2.77213724037026	2.70690909345803	2.9350068017687	3.04926352143889	2.85519403791282	2.77996477441143	2.88661447734519	2.83676232066793	3.0943305664574	3.08898516205292	2.76191562476018	2.77952691374253	3.02660717956361	2.98380667619256	2.73134384845514	2.9317236962192	3.01244595859822	2.94002548840389	2.92187662050686	2.70836507496578	3.04338257965455	3.0919989083055	3.01136295771097	3.06063466767541	2.73718061355759	2.84557560672176	3.04564277016951	2.91056186695612	2.94314106276782	3.01985756880822	3.04770620193687	2.71674059242852	2.79463114292657	2.75260289677625	2.81424776937602	2.9756785221056	2.8871495669112	3.01614755098634
3.37153928010108	3.34913891625057	3.12543973393626	3.33901510467267	3.05132676468084	3.04306996101254	3.20666023376149	3.30187159754194	3.032577243158	3.38262659324831	3.29401316028292	3.21227032513763	3.16076157309067	3.43675497999157	3.36406009812403	3.20528687751723	3.36843653090026	3.27880439428014	3.035369963217	3.25770154671214	3.09507074210425	3.17912231185808	3.28924349387059	3.38406372159301	2.99866934563532	3.29658140560899	3.06811609828714	3.1663075141449	2.9960773608671	3.2597794766794	3.13610074221163	3.4285173133416	3.08645740767228	3.23041066489729	3.25379542857838	3.00370708983548	3.33532045024472	3.28407842307714	3.21353128537185	3.3437081478249	3.18753004855932	3.06576577737476	3.12404329234473	3.33834752647697	3.0561771421777	3.11165604095009	3.30535619258433	3.17594484110167	3.05493069148408	3.22580694180754
3.71270941386694	3.68771312527945	3.36718758811794	3.51852531343912	3.62304956301956	3.59741801960116	3.64914307234525	3.76521993686412	3.57888704501192	3.54481252376758	3.46178709789137	3.62756819292601	3.73205642474546	3.59237513778471	3.70595295895151	3.58322604037883	3.75114909236033	3.667747668198	3.50383456380652	3.57366659013396	3.72533600511354	3.3477947216335	3.73067607096786	3.73950425281937	3.61185935223359	3.43249567333259	3.75113639965364	3.61839051478018	3.48020657615617	3.66379545963443	3.62234398874235	3.69534060262652	3.65806368880621	3.43252032361366	3.48991223971503	3.43472615459632	3.63324752585775	3.48329638124659	3.76067401203621	3.55390909088772	3.65178536931041	3.49417433514325	3.65802841819213	3.42177333225591	3.4053000100288	3.74050543989794	3.52014954273158	3.69761111027281	3.62298190975268	3.70615989628352
4.056456397965	3.81489793958807	4.01133706696671	4.04970215956063	3.98073661444331	4.06894121906834	4.07027891932801	3.95371210453565	3.82313201352966	4.06497734578532	4.00734453356272	3.91383169612316	4.01692096769366	4.05829040182257	4.01346339597494	4.05609390614871	3.82536916715667	3.95460894129158	4.00142057596011	3.998813891005	3.88756518713891	3.95146559730609	3.79105931382353	3.99934315011892	3.84209101950701	3.75340683140957	3.84432415635754	3.75637073714306	4.03547775171427	4.03242687795933	3.72635864259659	4.079928072828	4.04246592451145	4.05696002897708	3.87738289460348	3.92284157717596	4.04201173849108	3.99267942339491	4.04023441501834	3.80477651991265	4.01112171706534	4.00097625560087	3.77538569949832	3.84907499394875	3.91050535713721	4.05741031360713	3.7742287186773	3.93511082946463	3.75026174840025	4.02575567323744
4.276263283502	4.16647588705163	4.15487119604087	4.28980899049483	4.33074434821142	4.36858290256394	4.1688032198738	4.28885102249368	4.29376861647939	4.17503458376029	4.34925904525289	4.38348782708531	4.37145446279205	4.11163114884952	4.21496760904983	4.22382190803456	4.30373745978315	4.33715817809841	4.18284962471888	4.39586258207691	4.37725626595804	4.39741683652095	4.40078445705674	4.3692851343787	4.18280440034685	4.35855315866883	4.34608328420494	4.30301957704034	4.36966348984632	4.3622043499616	4.40059885941593	4.32419882625008	4.39725243494807	4.29135766074644	4.1381013021363	4.39483373786771	4.38402748589327	4.26011455242631	4.21726132673487	4.21472343705182	4.1672797339923	4.37138165485509	4.24162846210205	4.24872394018214	4.21753831865726	4.38689862434594	4.31827229352809	4.24390527739269	4.34244760893859	4.37613432822714
4.67620080639626	4.67179992434931	4.55937966873645	4.65393178077913	4.6312107169631	4.66564004629507	4.55005407260563	4.65537894879417	4.65307646903845	4.63584903138311	4.61585498276686	4.58188284778621	4.63150792023499	4.61790209916744	4.59376966842683	4.66398895245767	4.67925287334625	4.63917232040067	4.61696309759747	4.6052065090307	4.66564208269359	4.64024939326928	4.68878266279079	4.66196541750424	4.63787180151616	4.68873002798737	4.65032497704383	4.69834223628477	4.6919598282739	4.66942482985189	4.67928337876346	4.56807831607373	4.70596233916991	4.6592704886161	4.63776817074393	4.66239632519451	4.59533937930889	4.69474332857343	4.67586214842725	4.7130374943115	4.65576599336164	4.63986389880207	4.69661022270709	4.70089377039957	4.62178397867092	4.68618501467335	4.6065803566927	4.69516694101813	4.55841356072169	4.60606263486251
4.99037728792004	4.91382715478679	5.01266066553668	4.94556788443403	4.96691467830584	4.95260902340786	4.9710945761957	4.90831507532855	5.01519648498666	4.94744971886608	5.01063950508515	4.95477409544307	4.94291712891502	4.90644106888301	4.97559111006034	4.99999659375316	4.97774180106817	4.93078116972657	4.97177119445662	4.98455816586185	4.96119218686815	4.9362627967475	4.99896448015229	4.96314726630218	4.99032067061166	4.84201276159488	5.01505474688577	5.00680288086174	4.92956932896957	4.99722617842377	5.01551388090645	4.98110716596755	4.99514084967187	4.96934416109016	4.96148073233035	4.94289821620042	4.9589110247349	4.96448831581507	4.78980746209944	4.95962088035244	4.90446417047013	4.96981972398145	5.00094464292511	4.90652661772198	5.01542065499868	4.97008546331141	4.97610249516271	4.84606616600916	4.96915963213988	4.97301350661296
5.23484815379097	5.31320468385167	5.34948562827082	5.24010782048108	5.29311952774701	4.99736271296281	5.24711561658187	5.08978915623679	5.1179852790206	5.05462872733414	5.22789118763533	5.29312160796054	5.31902816023242	5.16079214111622	5.22851212782067	5.32771986166306	5.34040462158044	5.30647368361903	5.0817000636454	5.33341171453381	5.27020498607417	5.0670748958433	5.2498255208599	5.33735823364224	5.32221258169946	5.03707358397564	5.2512909011724	5.24699328737072	5.3447769377887	5.35253331571212	5.06771255675813	5.28495745913654	5.33518135340238	5.09096400280994	5.21275799940284	5.29244836910927	5.19428933294892	5.20042575443306	5.25195042213664	5.34461486557475	5.30512169839245	5.36109741011432	5.2173768023232	5.33477995022876	5.16302419259471	5.31208171199383	5.30193136954655	5.32886567725934	5.32944753352684	5.29270590723694
5.3767281811412	5.20267284959818	5.45214267100482	5.32709254855359	5.62925202092034	5.53823705202312	5.58538547475867	5.52536072980777	5.25382619065395	5.51082215022835	5.47201283082604	5.43270405154044	5.37736999478685	5.25347846177845	5.60398121953671	5.52391073919895	5.58367051475997	5.56747062894704	5.6879931832824	5.35934281975073	5.4352942803195	5.30751397057445	5.46444182780407	5.39230779823601	5.23766519081432	5.64494859063816	5.61530881401915	5.25646632813603	5.25229136941775	5.29501641350618	5.60719483850476	5.28825777502605	5.6353568776281	5.33647158442446	5.46377638214728	5.54442674906421	5.57530389499926	5.59644880886439	5.50250476428925	5.6069467902789	5.19397418499688	5.54258021895916	5.61828133013248	5.50614349448973	5.55135898542221	5.29754096381332	5.49501844357255	5.41240262921314	5.62810178634078	5.60988671714262
5.51038286652972	5.58520394869779	5.87386720364959	5.53588643402421	5.58278205734644	5.44658263626857	5.69428270304852	5.8037445630096	5.51236953861645	5.87807378100792	5.8587212684172	5.79986296495618	5.68725437290797	5.89994479161338	5.61752186193988	5.61178302988125	5.82334761095586	5.59470917588247	5.73415718576377	5.8213467895498	5.9122463435915	5.55971391692849	5.74122170709635	5.45035005539916	5.95606947243032	5.76355955191262	5.92971326790076	5.41771180483446	5.40207185083863	5.48812320056111	5.8589040859802	5.62803108704575	5.88587445142633	5.76500011387869	5.74424355766244	5.56124556688163	5.67936773272757	5.89511984228203	5.66735271688266	5.87060176925137	5.47312537499444	5.8098018676667	5.65126283465915	5.85335937501637	5.86468899665185	5.61482715610144	5.97972350560859	5.7888104060815	5.96241838906899	5.67049514104541
5.7712388460985	6.01612737245585	6.19775189045622	6.09461095697626	5.85247474693624	5.79133981091336	6.04554447798813	5.76136478150382	5.95391279174344	6.02592103485007	5.81967896565457	5.98138534652067	6.17423014208874	6.11096962957303	6.02883386480072	5.96366339986777	5.75435707953454	5.89348170107802	5.9420046614205	5.84098991312626	5.93338656301382	5.82645280398827	5.66596411514775	6.15681782198464	5.88672119236799	5.9093270990652	5.79239880959559	5.70026909986267	5.93147196166986	5.87778244681201	5.84408859459269	5.77585380431468	5.62597873502241	5.8881801368196	5.90247922497114	5.84054264910861	6.07641944048826	6.08948989917705	6.13663811708026	6.11935740700868	5.9258388776259	5.79829889291829	5.88558366691853	5.75197690436954	6.02439654325556	5.73237681911162	5.73123650371537	6.20638061692917	5.91589007084132	5.69367825911444
5.98512770109608	6.11032577350918	5.99815003079477	6.19593054710936	6.03287014817524	6.23943202287437	5.94765932639627	6.26210688005767	6.0840131299201	6.16988537890628	6.01465259432741	5.96241481217814	6.39049811327185	6.23620168659189	6.00333999331322	6.02629905347713	5.96477245616222	6.04485486195587	6.17302092092306	6.24554597383278	6.1541535023829	6.24247495855517	6.07901735999619	6.04751084933971	6.09774064057111	6.07413154912923	5.9595010817587	6.07099061115447	6.1759826118241	6.05567138008927	5.98441182440451	6.10854299106917	6.1169792942949	6.39559822605697	6.42060822758924	6.23994620407814	5.97395574262212	6.22476624603151	6.00462675982136	6.36689529432083	6.04590599499556	5.91876510593607	6.42050480786889	6.22119256491887	6.38610321171781	6.09912147374723	6.08515676590252	6.21843701000251	5.99814778455302	6.39323635118542
6.33402553300833	6.52024896143782	6.32159196742147	6.42580237497291	6.58572643387519	6.39604689438722	6.16933133393751	6.51255891981676	6.36423540914782	6.28577406928464	6.43211349843308	6.31389129135534	6.27884367605627	6.43274474061184	6.50995094069681	6.4186365207662	6.3452905349295	6.39736716015528	6.43985566452526	6.20500244055507	6.44972029160342	6.60810847017288	6.28698725982703	6.16368883086787	6.21374521555706	6.41859401873078	6.19698360601667	6.29041430450879	6.39978673337885	6.3145625377701	6.51487697257958	6.47233451909051	6.35407102175806	6.48372272367617	6.32270881016976	6.18117543456134	6.23911599391006	6.34355835008176	6.23924164428476	6.22684285545777	6.47382295275421	6.34327917304457	6.29028396332107	6.49441016545982	6.26727621886694	6.53168019243558	6.31667740167461	6.38802235233966	6.44126679728934	6.44856084875141
6.76805472334524	6.69537258024303	6.58672973450088	6.67295025382097	6.6992210297185	6.65808277178054	6.51131415793033	6.67543454919555	6.56293992668158	6.46636803590581	6.5773479195859	6.5380019728638	6.62725480363359	6.79240621645614	6.60435187276127	6.48955386705635	6.72798201146499	6.58024425019673	6.70179635796657	6.68968793353566	6.68865006081099	6.61300979882036	6.59248434483649	6.77548947612264	6.65517344728373	6.61476989504242	6.54374375990324	6.56916715607465	6.5763016159451	6.74401083306868	6.67868064587611	6.68544798710588	6.65115619906164	6.71834992194375	6.77191234936029	6.64374735574738	6.38411534911871	6.61760916873714	6.64955698587472	6.72057181133977	6.5928608914574	6.56041894178881	6.63291009267716	6.38836634678902	6.60909557170819	6.65891317600979	6.60360387215821	6.60338931991006	6.67734495038314	6.82321771027917
7.0059154272452	7.03583349734046	6.76092353270015	6.75677938969663	6.818779559666	6.9315952862611	6.78120581423397	6.82885375233355	6.86352236718122	6.73390485601356	6.80373881308522	7.00357268278659	6.73979396329723	6.84897551529498	6.72978141069879	6.8952432838749	6.88591092065004	6.85211721823239	6.95811913699372	6.94779995424227	6.77018294224405	6.87592590734816	6.96773121079213	6.81624344180494	6.7516303930144	6.93524121588895	6.87868966674485	6.96333437645366	6.96858792007745	6.98835661900041	6.79989994854176	6.81870665854622	6.72472623782937	6.99400828225029	6.88388208867417	6.80298277198672	6.95629580187523	6.73826445346695	6.81307198701616	6.90161805922856	6.81593373722396	6.97675294290428	6.88290491822092	6.85684470248147	6.83700087593422	6.99221800160789	6.84784252342967	6.5957605058015	6.95560685575072	6.90416966787065
7.25072296254549	7.10697856283357	7.24975117746096	7.1728612894212	7.18767123909592	6.87502548088543	7.23305696875165	7.17205274040786	7.06144306371521	6.92808712659759	6.88679277755327	7.17113680106987	7.20232373551567	7.2186763268484	7.01535517932689	7.11454485235753	7.11685632984577	7.06368783653003	6.87068527573607	7.1300629642711	6.77566976536018	7.01826957980713	6.96616949791712	7.15009361510542	7.17427630572818	7.05245611693595	7.15532268371054	7.15297331000558	7.27521202249448	7.09981046085282	7.22690158056898	7.26191465703213	7.06781124461764	7.11390663460232	7.02402889567038	7.01017954605401	6.78423476072972	7.20122073821469	7.06627756993446	7.11596435001915	7.1060495484284	7.1084993780687	7.20724564481887	7.15865919581211	6.76401377470642	7.09920623280786	7.25560551594185	6.90508229966603	7.05162347639904	7.05794283158917
6.93441318862973	7.40192010939852	7.06191277982382	7.3825342164459	7.04592756390683	7.26207105584358	7.14323786885832	7.32893077484034	7.26039152334393	7.37260294207401	7.17343053562215	7.26926846062766	7.25274568088579	7.28035929906661	7.40231513862419	7.45017248778701	7.26924657130078	7.2411845153555	7.23058376294755	7.24076703036047	7.20201790297456	7.08840467169273	7.47334199237368	7.36676355458097	7.20786739469386	7.06769826186039	7.43447851960034	7.23638165399269	6.87953230910464	7.06225688425006	7.40260689071501	7.36641394535711	7.34764724231782	7.48511579876619	7.41860076101622	7.05446667656488	7.32511798209316	7.11904871705037	7.32772190355802	7.33016210595028	6.99041216885543	7.45682855308289	7.04721647679717	7.18470649899322	7.10761870635468	7.34824986328879	7.47803470550194	7.36352360005916	7.39417910798662	7.4225462255652
7.23934269209689	7.50085433184343	7.57992554088585	7.56840476577351	6.95435655061812	7.19642489021883	7.48462601435805	7.63821058140165	7.49063891523171	7.69557851589724	7.64716865844567	7.17197743656731	7.1435609714338	7.51608725230844	7.26384498251843	7.28123123816569	7.18978686100501	7.20439838888151	7.21891523585316	7.65982680910715	7.55592129425387	7.43203354924563	7.63982620938816	7.49429959917666	7.27962503029052	7.66211356684458	7.37285234887536	6.98391098796818	7.61686717942188	7.47457817202334	7.20094070547963	7.44044916725281	7.519559622861	7.02657503374146	7.12814773895255	7.36301958378907	7.4260101015719	7.453500744268	7.24413967021139	7.2097897354586	7.5570654853308	7.62574613795344	7.10125446206119	7.51724276074799	7.59675024595546	7.50899001311641	7.48460017910171	7.11305257344276	7.54276898659225	7.65777234686018
7.33211183993186	7.71645173789781	7.62304813236322	7.43922108074806	7.2379250207611	7.72021051182611	7.42564633903915	7.08391780896049	7.3189976374301	7.31594417104461	7.63565635517352	7.75745608375703	7.34061265665014	7.3648671494316	7.39884765332869	7.19916621148523	7.41597873369003	7.43869312987481	7.75068179255832	7.27969028776063	7.40275135432674	7.54207760983342	7.36010656556099	7.68511395239249	7.60395079884274	7.48729693457115	7.26836016740697	7.8504253792606	7.34437061910213	7.63099877817974	7.4749835698058	7.34074338313951	7.26850540301278	7.67180101449094	7.48812705852054	7.30613697132098	7.62661362543004	7.46827496598127	7.75690251444891	7.67570912688137	7.42096694990771	7.4923281548487	7.39170726154319	7.32336773352119	7.7206739199658	7.74045164790804	7.69869262006838	7.497367395256	7.47584867835936	7.29342813449225
7.28765926001024	7.31627792405876	7.46961896866276	7.77288162981775	7.71987303287357	1.51631339867529	7.7690627254036	7.58632655190254	7.82248545561033	7.4457417440978	7.7417116148417	7.40300059273175	7.79105245275485	7.8765418265703	7.79633287332686	7.15424193613126	7.0851799847908	7.20882941455656	7.27245019780903	7.72388878264456	7.36389739197694	7.17793424781333	7.74315437616	7.23226596065584	7.69291601611988	7.87286900427792	7.77322132784829	7.6543253551126	7.55000524500819	7.35073516309474	7.46842994323954	7.35693925110902	7.34768021351993	7.40497774747448	7.90822692071956	7.26932555474206	7.11082072547796	7.37494895696833	7.42156776611567	7.22457113730288	7.08271923645771	7.25254049476226	7.10479595977285	7.93618308040622	7.55595139555575	7.73384615851221	7.76520260191361	7.202213256988	7.89568033768295	7.81340824789282
7.4161006849906	7.33195845424273	7.62588129864014	7.16142617384793	7.45768992416368	7.69946931994534	7.85707443596399	7.72946705584007	7.13774167604073	7.71318688680534	7.69457334427521	7.76016118084666	7.2046789606523	7.80188253402714	7.57779485215301	7.50323679444623	7.83452477203901	7.99767411415905	7.1709909277093	7.58133380294972	7.81647923183422	7.58682190719907	7.79568267613366	7.33942906993453	0.529197909064118	7.37602933882061	8.00749285297717	7.97808391455236	7.90986304801367	7.19720846160671	7.6626330610452	7.53475114220078	7.91582281258041	7.4578647988326	7.77769742768484	7.21619184150515	7.38316603566298	7.62857552824203	7.56775574548937	7.35398213317728	7.79532253038805	7.47616760685148	0.868043178667026	7.7672185632236	7.67720554778747	7.1657740724789	1.03321250273413	7.16627520719332	7.22662393514337	7.44753327111921
7.40505258865046	2.34172657574382	7.38353176787664	7.31050010558225	7.34085089067424	7.6362200823445	7.44742482498414	7.33522749731435	7.37811087883454	7.85109912038535	0.774072472243526	7.61303292108709	7.67111993358393	7.4045874839342	0.643559220274111	7.72782387894266	8.10103259415446	7.65303127317253	7.93402632290386	7.89272739495903	7.38901221608377	7.59496449351717	7.63750510304083	7.96371548946092	7.78360843361331	7.82848294415957	7.66685228944808	7.45336388977927	0.576268100813317	0.458677578248341	7.34370776379432	0.478913655690985	7.94281862861588	7.44383434365246	7.75599872173219	7.28302329802033	7.88064454570393	7.8274447245962	8.00995801187006	7.56397074947956	7.45014019734852	7.17119965823088	2.07807707009637	7.87281108263194	7.54922755360604	7.34245864853493	7.30830310301115	0.212331819128292	7.32737173146855	7.69171289052992
7.84705214763949	0.715702363553231	7.78985318478343	0.209029960631213	7.58364453396744	7.37008736500802	7.72372394409178	7.27876531845822	0.186712233957278	7.14419776654138	8.02776934215856	0.186282594213547	7.30554248516159	7.6657532009902	7.84197744912155	7.86282000226405	7.68815416332074	8.11943519761774	7.93693024171626	7.58977659203477	7.15170280446098	7.56545816625223	7.2769844246207	7.84018151418436	7.62299045503863	0.71511641802513	7.7676097293928	7.30273912713716	7.74411989446533	7.67323499321149	1.16851357827362	7.49407232198533	7.59965999401858	7.38845780569842	7.60415481926068	7.63197747242575	7.53386610530531	1.06053113246816	7.784895870945	7.56238277034469	7.6452150545164	7.22858309516157	7.53140959860125	7.30884753749355	7.13752056802053	7.16550812809361	7.88853945215346	7.45717054786735	7.18754340703638	7.46555210153259
7.16266272622788	0.210715733097872	0.995350286890393	7.5551656162845	7.5236069211426	0.314978399931475	0.254290321161805	7.27750919875035	7.80322714086688	7.79097456717805	7.28182567739364	7.26104545949925	0.139752633845625	7.49240335036965	7.28714573509602	0.251216451686725	7.74164249369943	7.60183718357995	7.86610963176942	0.252905726364445	7.4283467241543	8.01339449836508	7.1946752321786	7.15943844604054	8.00420162587876	0.286836143576746	7.77989599843721	7.21152750712922	0.418685771746471	7.28703846946926	7.01307376991591	7.35348903112372	6.99784607435187	7.28967139609849	7.7029092349411	7.21844943154896	0.183445313658547	0.292302985883331	7.14562083058764	7.65560002286235	0.444366893115938	0.283980671673891	7.38703701482049	0.273647821925074	0.198623352443153	7.81367649146826	7.19806029240521	7.71508705918418	7.27462384793251	7.99789995690325
7.20457899137565	7.26447763306912	7.05857208561027	0.278846872633068	7.26928005478166	0.285541169526346	7.72996817018323	7.06458635016162	7.60166131074332	0.533187913044595	0.360050850657769	0.104091986531077	0.3052284976461	0.645315757917267	0.155402251259435	7.02023908021238	7.01130237847692	7.82307666182216	0.140962829743069	1.29252744797906	0.878832433664423	0.327853687070005	7.27145343773085	0.329182505503594	7.76733885393599	0.354437922445335	7.19118323237842	0.514278599722328	7.67584401922551	0.183024853499532	7.16656352304588	0.198057308079854	7.73689857072621	1.37375650163166	0.163065996529539	7.20003717992269	7.51608373903684	7.35608345917618	0.374925118407788	7.72874337046683	0.938342066110333	0.412577242354225	7.53869246733168	0.364203279345651	0.464371501561574	6.99994034444968	0.207593506803038	0.214796233865836	0.193951154187207	7.15128498247442
7.23477556237567	7.24484603650131	7.28648510098292	7.06470823339301	7.08511693240801	7.60874785875936	0.292133978811883	0.205256053052529	0.0552061643895308	7.48453857857832	7.12484002359913	6.86716424876428	0.635444815428848	7.342262102152	7.06404596609176	0.334091730525046	0.243750183121752	7.1017155575592	0.146920321472369	7.83498697783238	7.25419925148466	7.40481879903681	0.159635629556814	2.80564199296897	7.10350311904155	1.04064999531465	7.16037064258072	0.122318684067528	0.211323614503856	7.51744005823381	0.431506180314875	7.08959528951623	0.133606785941163	7.39210520653015	6.96336673574566	7.74482863436607	7.09961774288687	0.0847452161059764	0.191304985969476	0.162670778712751	6.85410558016738	7.11522159461077	0.169673932835349	0.332597400674158	7.04227341114852	0.200951323526523	0.257689182420484	0.262385388713358	0.541595881475438	7.10124719503595
0.256358546740578	0.379240319327696	0.257641643708259	7.24205089766896	7.50555241116041	0.325875204884289	0.243671399276959	0.237320373266538	0.183851802218002	0.898867240782429	0.497004774331839	7.28421337705458	6.84387331671284	6.99136004772762	6.9210938543302	0.123486022539428	7.01470489823481	0.181037582966977	0.0587480764356328	7.61020571384464	7.41445398830167	6.93789438328895	0.209821243552617	0.827977084657236	6.8323709574265	0.160709337119185	0.246586064489796	6.85709913326635	6.78058772367532	0.0530000115290652	0.447868804312601	0.0709450665165584	7.16290430037546	0.166069432894002	0.436452442532133	7.10044346202449	0.804417899070067	0.431179321122807	6.9323703346207	0.424648871797843	7.05504857373096	0.057927954684788	0.476762558322694	6.98542281818894	0.285984833774637	7.44872337243369	6.87680532604845	0.800126678470157	0.124313612078586	0.117341018943941
0.248205761129659	0.280871108268272	0.365455999940629	1.21698821250802	7.03775348810477	6.99998629279199	0.249613239835737	0.289646466156012	6.64089106879802	6.70986501815248	0.0542653370350857	6.61771940012913	0.226744033628778	0.316595341670439	0.229365701740409	0.238163023822655	0.0522605894565169	0.0546126900762045	0.48630772825397	0.051254060852457	0.0546711782593773	6.95627901635941	6.84910193608455	0.191248555346333	0.0530741565787063	0.440546061828564	0.390470153951052	0.231030300003923	0.0794668918330668	6.75199129351167	0.0749867684630637	0.301158187471265	7.05836315851747	7.29947477883981	0.115193332392516	0.0551958755146594	0.199599951904626	0.311600381381596	0.0532954357685831	0.103396414366457	6.59991457083966	6.68362539209946	0.0521449590287196	6.62545092092635	6.80524900030836	0.0547115076532381	0.0566657299815622	0.362363677154607	1.12115445857047	6.88331030727555
0.159668573400362	0.286838896546364	0.66065642621157	6.48783269427003	0.276611626373314	0.0522385690372449	6.88662247312519	0.0511962755824005	0.151928630274124	0.134114150881443	0.052035753813329	0.0510509000942556	0.177965984632524	0.0838048940813912	0.0513659737968903	0.285536104065921	6.70233593514587	0.0511129442031698	1.38407973430625	0.0517608358292417	0.276814390989558	0.0516302397341992	0.156373047603607	0.416753440926608	6.64962711361145	0.550629662549218	0.485020581272551	6.42104977086593	0.161629431276186	0.0520974628831588	6.76446385789986	0.0518750122993383	7.01581880714457	6.5473299702357	0.242696333629174	0.579720259854409	7.10559125463589	0.0517960453737332	0.392303572514196	3.07211701611375	0.313380338727896	0.0721256808929046	0.279128644276822	7.19843953197011	0.0513489274348249	6.50830303623474	0.19619811294902	0.419253315320496	0.0979041879342554	0.0517797576334028
0.0498557283536004	0.229969729539807	6.45814610989411	0.0501392093270198	0.13955381635297	0.778503710817776	0.0499642713075577	0.670224561660286	6.38950015116834	0.369622487285589	0.0514546923697461	0.240899974189392	0.0501471227076191	0.051908597492854	0.103784223061788	0.341102871885593	6.37307492142703	0.346310600617835	6.63726333002295	0.0509510191645685	0.0506864322797472	0.294334238805313	0.229280422293371	0.329028950165219	6.49332013599952	0.0534970583965914	0.331269371295894	0.232859251597474	0.945884606675626	0.289536026234465	0.052870310415879	0.0603602119712791	0.186746614849772	0.152134998813279	6.6858717928486	1.15443316005417	0.0512689582025041	0.0543351714146587	0.414544578619227	0.0511878455842349	0.0538682003845593	0.410511214354145	0.0505864714785201	6.56013435730039	0.0517594206489337	0.235552216036804	0.765893511473463	0.487920984858842	0.259197666293955	0.075386523444235
0.147697729388979	0.198834594977378	6.14345343100036	0.0496302471271472	0.325364762852997	0.626529872912005	0.198306250971273	0.707566304598391	0.382753530718895	0.050515804966307	0.0492268234161094	0.0507964414227351	0.052003827351618	0.775505079657972	0.203085892979671	0.0504457531813464	0.125541192434975	0.759904334635818	0.0509526391271561	0.050687869164475	0.050720632552166	0.0655686731479588	0.526222219699572	0.117741253146406	0.0506048106080149	1.52672962009653	0.262886941435147	0.231620216602545	0.052472737459491	0.132142607380718	0.309230664949806	6.53119551213414	6.38400397659917	0.0503161093854695	0.051091882015083	0.536204489712255	0.148513809886282	0.0518959964582986	0.049807026842144	0.0501470482713266	0.294425541076291	0.412155380604693	0.0999187114678721	0.0511071420352378	0.0564891007452241	0.0506908484758768	6.42634198919448	0.445909193607061	0.504013831136473	0.050212484336102
0.475763399038093	0.480596571265374	0.049177146956988	0.211290498915127	0.0498961411997493	1.34900272985974	0.0689673078323082	0.0646447781252198	0.0502452884998533	0.57213844637146	0.423093241886989	0.653838842221029	0.0519112468584829	0.0487524933453255	0.0497650755950247	0.0491705133099588	5.90168561668267	0.248594181464491	0.31125548807968	0.241971739236005	0.0499681220024855	0.056405976516951	0.0489838002971694	0.0551002957050419	1.14516764082018	0.0500864018536836	0.0486276413469193	0.401036630071191	0.423230167096198	0.0492115806204148	0.050809760674557	0.049541107810548	0.420862034990029	0.328048314073869	0.0496090622227416	0.0503201429362576	0.049541727311551	0.0495606062681379	0.0501916490108811	0.199929958604663	0.0516980785056367	0.0509158057455826	0.0508732440738879	0.0495607393953417	0.0507585320921899	0.568518631507296	0.0517542009987304	0.106984705540973	1.20772733455046	0.050164569259213
0.244566374987795	0.0489469386514346	0.0484719767684	0.0497200211954734	0.0494599938072076	0.0488267484856541	0.0502841135445561	0.0513207962438354	0.406845518354948	0.0497018233834614	0.878063421379899	0.0495765592262116	0.973145015280429	0.0515400222874124	0.0813471832022259	0.262379624197942	0.0489469218212128	0.209466603200557	0.0529024015575406	0.0765561168572727	0.0482003415689742	0.0489347037330698	0.049118200107557	0.0494818130183179	0.0496058238186369	0.0491700968307607	0.0489777755167532	0.0497916268445424	0.0485268008028728	0.0493763756633302	0.0511916793407079	0.474072211008003	0.0485047378302585	0.0494844857817	0.280854492573288	0.0508345183382531	0.0489794087033889	0.049725690292405	0.0486618268943761	0.0479578890019361	0.0491404815849935	0.110947196857744	0.453909677943394	0.0488085611239736	0.049468786373534	0.0491921037164124	0.0503116463990827	0.0497484975938026	0.0492907518578759	0.0517774248033404
0.0481540436065309	0.0502548833376546	0.0496401533567587	0.0491230965490539	0.0473567750619891	0.0486025914669891	0.0505973345260526	0.0506072686982617	0.190632106395102	0.42649599326403	0.0503997568221466	0.0475341093347623	0.0496065452220497	0.0497271833762904	0.516303053088162	0.051258408137865	0.0493914802461153	0.0493757157510467	0.0488842376976407	0.0714227587713785	0.0489134795754449	0.0518630429067515	0.0489405787475558	0.451583699092762	0.0475614458633251	0.471645159390611	0.0501285928790796	0.0494372295459206	0.115709429035279	0.0490929881075298	0.0499652971147691	0.0498535253001069	0.0494809283944167	0.0494475715582261	0.0484636918453081	0.0507746388547999	0.049285415640214	0.0485689171993444	0.0484748121672206	0.0496797270973565	0.0493451712083244	0.0488655131212327	0.050886167762712	0.04958644378244	0.639292406907653	0.0480303212829746	0.0564833155128368	0.0478740085049876	0.629791638022586	0.0487699836779219
0.0503550498911511	0.0481678783581419	0.0504361555333311	0.048177691739885	0.110824918120961	0.0482081747633905	0.0496442147443985	0.0489711142431481	0.0500881752078614	0.0485307733333754	0.0485773454171119	0.0476943295217014	0.0502328260417891	0.0509012273340113	0.048271435832816	0.0516505239650958	0.0505039441367712	0.0486037710128168	0.0475463950037729	0.0504224936427447	0.0493774385107814	0.0504922586037274	0.0479898513423729	0.048252453289356	0.0494261797913211	0.0500749846312438	0.0508374943140595	0.0482872777218318	0.0477916282735772	0.0510627768156422	0.0513146590619182	0.0490774955432776	0.0483755367532018	0.0470821749184918	0.0517987741294948	0.0481937545548038	0.0486866649780588	0.0486731341290524	0.0499877370820054	0.0513993699619669	0.0472838630142836	0.048641432906801	0.0496311612996411	0.0487389468781875	0.0478826337683643	0.0514085945228553	0.0512458284012518	0.0493962765415311	0.0473092914145506	0.0516791215463832
0.0485516963627444	0.0496865881085829	0.0480718454481948	0.0493833830265742	0.0490572721059204	0.0533052733615753	0.0491977050233393	0.0502611415886069	0.0482306020967033	0.0488243919371191	0.0484761112454268	0.0479465015584407	0.0512133641704504	0.0490971973538809	0.0487566116647491	0.0478950299460937	0.699948576991872	0.0526113116595977	0.0515062051558735	0.047845203245088	0.0498063012223176	0.0515800358352225	0.0512335741764462	0.0496578354086512	0.0514377415222525	0.0477163996665437	0.0497662278239299	0.0480269066405772	0.047100427020257	0.0503832406785322	0.0483051419566604	0.0465198045770467	0.0475194517647169	0.0497573012883683	0.0510665438978065	0.0508389742544523	0.0501360229558423	0.0486448505229115	0.0477182620072946	0.0504955729361948	0.0484653336984866	0.0474441005843155	0.0471829703726097	0.04969668910597	0.0504356712818882	0.0478692905285968	0.0493878493596935	0.0491666807083935	0.0482810038682041	0.0476380397526228
0.0489948794488332	0.0495070422942983	0.0473843705726595	0.0485292569954111	0.049068286253475	0.0473211742111677	0.0521809880043249	0.0486464096104372	0.0505169756940482	0.0492723783529673	0.0486476587511804	0.0474989925411166	0.051005724932277	0.050279740604733	0.0516044878373009	0.0473924543524942	0.0519449629894607	0.0495417342663408	0.0528700450007642	0.0475327661115164	0.0489449747558127	0.0504726249097846	0.0518301710637117	0.0475479995716259	0.0510387377187533	0.0482901552054222	0.0482611357089383	0.0477766348844884	0.0488433593109623	0.0493585926022885	0.050126388758161	0.0507230855900171	0.0503101853632746	0.0472939308728554	0.0519337596059833	0.0510282222947921	0.0497712776057504	0.0483819367999119	0.0511483047925081	0.050649148873245	0.0516396025051555	0.0503199349754759	0.0482103254863886	0.0472039865109932	0.0486139256672411	0.0525012568623244	0.0488287431840608	0.0480175000172232	0.0501844314031023	0.0511790217431269
0.0516411156905868	0.0520794531123426	0.0478659542814622	0.0474962284081738	0.0528315557202197	0.0490567096939935	0.0473709733934449	0.0484160047744658	0.0498926696817674	0.0481630588253223	0.0511912375329368	0.0504918053991255	0.048411942408831	0.0517166572479154	0.046029772155657	0.0482611765936753	0.0504640147310202	0.0515125828090269	0.0495907373109814	0.0482398192434	0.0525472248097323	0.0492141817822899	0.0512670495346076	0.0511686956670587	0.0501081685711928	0.0496704268701715	0.0509702712751497	0.0520699477095718	0.048994153644672	0.0501481376131619	0.0476204776451158	0.0481391276302644	0.0507896743833165	0.051279202034175	0.0497574553218997	0.0465388142756058	0.0497291229517873	0.0504451484560192	0.0498874712239717	0.0499423049349937	0.0522245539416125	0.0473455533674539	0.052435917363251	0.0495115044958947	0.0467775317250569	0.0492551396758613	0.0500458380938433	0.0511942938901468	0.0483853074529703	0.0462406929107254
0.0502561965287268	0.0512745369051628	0.0483256984370652	0.0514938366376497	0.0495108365507711	0.0497764179200106	0.0515646717828151	0.0473759052076164	0.0534503017832367	0.0494232056951646	0.0499150474321668	0.0505308136513697	0.0515484863627405	0.0485865647144798	0.0525027587743278	0.0493348052025686	0.0488794908924088	0.0494541657929081	0.0513601696848438	0.0502417661682263	0.0545886126257049	0.0517870106808553	0.0492702698870027	0.0525759605047292	0.0515088889283653	0.0506333005387017	0.0501437951420324	0.0494502572623861	0.0499585064090859	0.0471976025032179	0.0508893319738903	0.0518128985437261	0.0484084510566427	0.0512897340918581	0.0512391069017043	0.0480268391356904	0.051532290993947	0.0490469948527463	0.0477561801840957	0.0515804944074099	0.0499862793488686	0.0492742573903797	0.0471267793026083	0.048844373545634	0.049883646700861	0.052582834967436	0.0512164754633684	0.0474095759233862	0.0503396837323367	0.0468617520063633
0.0536368743710877	0.0475375926318473	0.0510828576648609	0.0514314724764638	0.0527067215681164	0.053321107246286	0.0500254330542336	0.0503730921194309	0.0523128800887856	0.0536753082152087	0.0514306938245423	0.0512052272142117	0.050893862289236	0.0511269377315176	0.0471342611378493	0.0509980652208122	0.047844144039461	0.0514021603003947	0.0512569160876209	0.0534161431734872	0.0482981131266885	0.0475798730884926	0.0524008921203666	0.0488950340035884	0.0516929004775808	0.0500836536862647	0.0495314033657979	0.0509552605832515	0.0496484128099044	0.0523692498914278	0.0494722543165325	0.0502964846080423	0.0503762317398957	0.0513964747877969	0.0491753753896151	0.0506098831522182	0.0494129969180329	0.0520143827045941	0.0485401894768513	0.0497694603012463	0.0494889657484224	0.0536068502587789	0.0510751269199786	0.0552365147870275	0.0505007723335079	0.0466508966272245	0.0511088652220425	0.0506498744895652	0.0540976337191231	0.0511097760533507
0.048044816324395	0.0547996422638522	0.0511364006025753	0.0469690104902253	0.0530809380055422	0.0512297055858804	0.0473356095313415	0.0487766426107142	0.0530977916229999	0.0488604916761121	0.0468652229258139	0.0490001843615661	0.053886850549829	0.0510431506566667	0.0479390880871504	0.0497777650661891	0.0525208345918693	0.0494078547650019	0.0531748965236604	0.0513788347012643	0.0499576748445707	0.051908597669518	0.0498218396166263	0.0488405875366766	0.0499804142009344	0.0516157750315522	0.0525787638176597	0.0498066711336211	0.051504342490038	0.0496414619717603	0.049957101012009	0.0490950441415115	0.0530821829881386	0.0493373248627914	0.0503308589316388	0.0534414534979631	0.0534929656599749	0.0527709337831348	0.0516928520181908	0.0514787859646752	0.0528413863225281	0.0507370967506433	0.0507330892588884	0.0523876861471898	0.0504269103200556	0.0517248845980461	0.0512891276734671	0.0482413641906047	0.0514292065363718	0.0487103734704361
0.0516800753037095	0.0507243273975197	0.0493524912724295	0.0495131614226604	0.0522994261022463	0.0497256603878677	0.0491708133623084	0.0499270820185403	0.049699402850578	0.0517455339911169	0.0534037902069029	0.0543050265282526	0.0517822881292023	0.0491909549664359	0.0498541608008218	0.0510467487808828	0.050128865221638	0.051118655975697	0.0524138193612784	0.0482367611314211	0.0523948237861833	0.0491024706767679	0.0542341366748616	0.0482571929286666	0.0542880950641632	0.050640708712432	0.0502150635485712	0.0499625472744772	0.0503262892507677	0.054021902355312	0.0482313469315509	0.0534424431540353	0.0479985628372123	0.0484711737274884	0.0510270575592471	0.0522843667935915	0.049952787921272	0.0510056073719949	0.0540940504620106	0.0498436596511158	0.0515981170695347	0.0531143856586628	0.0506425964162453	0.0518278216440848	0.0536759897169804	0.0519217155150752	0.04719063983096	0.0520315055453034	0.0516016440031615	0.0527679016538878
0.0510570575988422	0.0554079729939127	0.0514408739136769	0.0473535448245036	0.0532329354830023	0.0503503659664104	0.0541254535721323	0.053272703688976	0.0533838582944238	0.0530385661375217	0.0515107523279236	0.0534798383305768	0.0511684657349854	0.0504925562063793	0.0494549558623726	0.0508978034513048	0.0544172315754047	0.0528373374793805	0.0512096615288354	0.0559157576873653	0.048882064699981	0.0536711397995664	0.0489385695464412	0.0531572661937958	0.0522123553222012	0.0546695541616405	0.0516332304766741	0.0471200516362378	0.0537558000643992	0.0513481649570526	0.0548566534064841	0.04874972197565	0.0514990121055108	0.0499527371252712	0.0506802387126457	0.0508775552656074	0.0519186977600797	0.0524311074625717	0.0504789484007379	0.050002791599416	0.0499605774525782	0.0527254702149921	0.0498880825719889	0.0512640812042698	0.0529492288886527	0.0551699098717911	0.0531075291517017	0.0543798024690863	0.0503534792912055	0.0519642125243985
0.0549567634958103	0.051050569561876	0.052424342872207	0.0513469242587124	0.0492256856047366	0.050794676377704	0.0525840750924149	0.0496404759645777	0.0507020259508544	0.0516554571596892	0.0525398693673683	0.0512360154462631	0.0528323342690509	0.054495510141519	0.0530594502929017	0.0502107055508791	0.0542765991035726	0.0532962034125045	0.048782622654602	0.0557616210321676	0.0554762634494027	0.0488857765188979	0.051832899974329	0.051048257183269	0.052329780200666	0.0554805382352297	0.0484961074690575	0.0545228199491424	0.0495115467690637	0.0509084154131342	0.0502401024609821	0.0499293344130245	0.0503754825336082	0.0511859242294748	0.0506484276167182	0.0543126216466285	0.050215347554354	0.0524742577701084	0.0503386373884261	0.0526300627811424	0.0512245053113134	0.0511364981200424	0.0515158463883247	0.0515713874977037	0.0539067808631321	0.0529660125304569	0.0491429881278725	0.0512163762330269	0.0522834233956997	0.0532455154985752
0.048744596743	0.0543936295525061	0.0518915798774734	0.0541100492864074	0.0503324239247149	0.0498583986721678	0.0519450429631525	0.0544584585721112	0.0544557862239278	0.0524322804870801	0.0534765459557741	0.0543103406861936	0.0542061918064677	0.0538396654400944	0.0528240694412654	0.0541025164218702	0.0519951987830553	0.0547435795988645	0.0571357443568377	0.0532689970281822	0.0508833327895928	0.049486823541549	0.0495638294757837	0.055240782969698	0.0522162645590137	0.0507952891110655	0.0504799368400564	0.0537620427832506	0.0525030323915043	0.0530527712089874	0.0552308756008009	0.0498980042381628	0.0540768354529135	0.0537197994270366	0.0531180770298735	0.0501214947506953	0.0491586392345116	0.0505849958982967	0.0530438917014801	0.0483904987723399	0.0526587272674857	0.0535616773975972	0.050701483752248	0.0501046963258412	0.0495162259711266	0.0502951878174889	0.0518908512215614	0.0525961437048073	0.0559298019223859	0.0546481416040497
0.0549713111032144	0.0515958209582275	0.0577255605871816	0.0566622568726296	0.0485712458924018	0.0499762000672844	0.0512975449577743	0.0528810318197273	0.0541954254475447	0.0571980910636671	0.0518445046371002	0.049541987548361	0.0489891283817427	0.0533490774328221	0.0577984490041301	0.0527759921032133	0.0540732316238397	0.0534581268499557	0.0551033205076411	0.0545268589586559	0.0545409833218822	0.0492596219040063	0.0527098006744657	0.0535748593036172	0.0537963318987879	0.0546545535418789	0.051573880627571	0.0535367272852416	0.0505762677773791	0.053319310540373	0.0513738182059607	0.0573165178330409	0.0516174236079065	0.0516453693911944	0.0492086154911984	0.0505226204035983	0.0506506641708977	0.0526893322406997	0.0520183252929732	0.0487168099657682	0.0540335452638317	0.0559958811607039	0.0563392383584789	0.0577286541169459	0.050381500204195	0.0548028969142988	0.0554925665225605	0.0536311347770748	0.0498428235065908	0.0556118602203746
0.0519414574998216	0.0530165754372153	0.0513383354167904	0.0537252749700422	0.0515962571442954	0.0561835959583299	0.0566733019883291	0.0489740928574947	0.0544087666564685	0.0566298613351561	0.0502932336480449	0.0551191626282881	0.0510364632506653	0.0524818340138226	0.0516410197109683	0.0520451236807186	0.0537844289043276	0.0533997511283946	0.0566660802950074	0.0515534265578597	0.0524431294860323	0.0559331145939509	0.0526924289198512	0.0561338992456263	0.0547572564671552	0.0581053084450039	0.0518843637991497	0.0553314891696699	0.0535428978862924	0.0540559341042258	0.0507827614651288	0.0559603797461519	0.0541273800588526	0.053908127179691	0.0511712638060871	0.0554788051327271	0.0543976369830386	0.0549644923630991	0.055108700653323	0.0533494951351759	0.0544898356503643	0.0511599860867662	0.0555042223959281	0.05356380973608	0.0553054982283985	0.0543309895465498	0.0578573797023577	0.0553926237138309	0.051082674405977	0.0511791140932491
0.0578209822382298	0.0544941408697955	0.0506294801919741	0.0529182796852102	0.055356877971458	0.0509240302133545	0.0540964541567638	0.0512512732963271	0.0548561344543506	0.0556526771878847	0.0529873304536623	0.0522063264939828	0.0531410318853213	0.0546240299931393	0.0522796189306638	0.0513314133228355	0.0521752365056452	0.056071454690221	0.053387782454023	0.0581531551715498	0.053524267802864	0.0532283355660014	0.0546407615739837	0.0509289366347455	0.0551166580452588	0.0580883112752504	0.0527625380741009	0.0546294029151168	0.0542191835614929	0.0528647677285676	0.0565841317900268	0.051686827032903	0.052718569297366	0.0516401189954639	0.0554735591893239	0.0530258610037561	0.0563240084622574	0.0571607865903387	0.0551595868562183	0.0515958604607692	0.0504302120647578	0.0520698144976964	0.0565278850001604	0.0512624478158379	0.0553084689035093	0.0520721628507571	0.0549470434570669	0.0581347292351078	0.0569118074544348	0.0560247851596939
0.0563829825691088	0.0552136074229102	0.0590473767843246	0.0519027445275389	0.0568598114076451	0.0530774744271499	0.0543553400335155	0.053986761148443	0.0570772938093706	0.057637709687534	0.0534619426401602	0.0567139948391621	0.0553101808844946	0.0578378386914126	0.0565302093846676	0.056476960792082	0.0545714556822272	0.0548187122562956	0.0548695844234181	0.0540701015500862	0.0539439122150092	0.0574080769249473	0.0564474533758372	0.0522988650026375	0.059787727540835	0.0562157066928021	0.0553018506672877	0.0534062341018836	0.0547371494848776	0.0513591285701251	0.0508142575280413	0.0556043488232544	0.0552437509130842	0.0534923063802863	0.0548499963113442	0.0534812687606329	0.0515588991526311	0.0568452497701345	0.052452054751869	0.0561984959519967	0.0545783881754471	0.0567593862889734	0.05871638972079	0.0536157363139682	0.053078917000171	0.0555215678500617	0.0576156309198773	0.053994361055563	0.0516354586041339	0.0512478342420876
0.0566209203912729	0.0531095581469611	0.0553342259668217	0.0556689450682996	0.0608832089178678	0.057286012881903	0.0580968161753705	0.0579813725820498	0.05400047483815	0.0530796194308084	0.0544923851984258	0.0565942320421725	0.0544050247508298	0.0583276934935858	0.0545161653175907	0.0557355324687815	0.0528737507769984	0.0546134307576664	0.0534776097961993	0.0545072336264598	0.0581620500455999	0.0532804134291165	0.0555979820583058	0.0540152641477851	0.0584952352693732	0.0543194299047014	0.0547880598280083	0.052328725821942	0.0597206875629415	0.0531516047909679	0.0544873993771272	0.0550489159617968	0.054621081217156	0.0582095384843515	0.0532939214199714	0.0589881461478096	0.0576233361182043	0.051749356359501	0.0532992841096557	0.0526076608870447	0.0524831102237907	0.0534180108549611	0.0545518042495927	0.0554980401835363	0.0533478339947877	0.0531333264066385	0.0557587928929835	0.0580237825028091	0.058685052249472	0.0582338454971697
0.0574000513823633	0.0592617748348694	0.0527975482103064	0.0549562989877783	0.0562771776278496	0.0526553881208396	0.0575419843103835	0.0589746718850529	0.0575839760633974	0.0545234800852607	0.0528460988379156	0.0541636130928419	0.0526504874999803	0.0590715477522678	0.0575363746900316	0.0548361287724498	0.0558368458531909	0.0567430975139917	0.0576675500593447	0.0581358107259812	0.0589587317317783	0.0525376852388846	0.0542883039824233	0.0601482450707403	0.0592335274233073	0.0567363601454426	0.0537423035191692	0.0591660308914476	0.0556666453523394	0.056875706229403	0.0554562869788341	0.0576909077244714	0.0573441302976253	0.055469197177886	0.0532029886783053	0.053800521641504	0.0586377179729047	0.057753206753924	0.0536466752265496	0.053281465847603	0.0535411816740869	0.0558961514947295	0.0568153769202454	0.054912319470133	0.051323066326817	0.0556725604305199	0.0565889138849475	0.0554083914031309	0.0570178821192755	0.059797257716018
0.0536357365257892	0.0557828494706779	0.0602455189999956	0.0586341968979608	0.0550266478832975	0.0573187662287579	0.0540059192138526	0.0561470794662513	0.0554179165623432	0.054968500859597	0.055665715867639	0.057052331974717	0.0546633294198034	0.0566923690713411	0.0542451043548201	0.0557510348675629	0.0547422498023693	0.0547923960636445	0.0597786306473527	0.0595438822155138	0.0594950403815552	0.053856113197159	0.0560576272499147	0.0566251624101733	0.05494909211475	0.0571973789410318	0.0561361237315439	0.0561357880788929	0.0562620748698516	0.0576417688616295	0.0529946773649318	0.055821438595116	0.055630551955709	0.0537293494415226	0.0542180024435008	0.0575669455819125	0.0552999747841299	0.0572080669056519	0.0533524035389807	0.0573965270400838	0.0568929818032007	0.0602570686030562	0.0566611034258761	0.056236308797953	0.0580754236823459	0.0596668497749855	0.0589990707681545	0.0520788409666718	0.0569389278963157	0.0575412314846143
0.0573284567880206	0.0539343021797454	0.0591936680145338	0.0572386457105851	0.0577391972620347	0.0581592463537353	0.0552660766880272	0.0582964891826198	0.0587146199976582	0.0575152547705673	0.0557953950586282	0.057633574351013	0.0572427314053991	0.0568025498242474	0.0552518173870531	0.059127783421872	0.0533140124098533	0.054229152234307	0.0576944387731917	0.0538661560853502	0.0536822741592653	0.0575708073191586	0.0551276197703104	0.0579175498239968	0.0570191811804644	0.0567365662001054	0.0554461050909677	0.0556824980826577	0.0562945291976447	0.0593889898614523	0.0572502021917614	0.0561271547311247	0.058531376274564	0.0586564803807621	0.0580121719094703	0.0606639873465264	0.0596502991238474	0.0574805128287875	0.0567900558074273	0.0576746482103547	0.0549222432700558	0.0534701323025497	0.0568107595772852	0.0548143706387577	0.0560677080750804	0.0559323292356505	0.0606433004852272	0.0571881733080803	0.0589993018377571	0.0608867428273505
0.0575077209860863	0.0597771061789845	0.0569622458198143	0.0582909585346969	0.0616088458246717	0.0611925324588743	0.0565871268653406	0.0604579811536458	0.0555946281878318	0.0609237961276052	0.0589298251221744	0.0578724109607189	0.0568809564516357	0.0581041019799401	0.0575765672643485	0.058632699020322	0.0552696786657872	0.055624074902149	0.0533875465321179	0.0589656954895692	0.0562696330328535	0.0564728666267861	0.0570294234326579	0.0596299027552993	0.0550756518142418	0.0558265920776896	0.0610764609165156	0.0540526589973874	0.0587377090756683	0.0588832836430957	0.0559866094117489	0.0544682599487823	0.0578608690053815	0.0580888237224611	0.0574737395867	0.0585938636447541	0.0613346305575785	0.0614395245316688	0.0542463797038705	0.0594695052624473	0.0551641472131946	0.0576360948412899	0.0582590304714446	0.0562574324521157	0.0563072576492077	0.0576635530292746	0.0607219068815	0.0575013237356483	0.0570360428462538	0.0602472402904699
0.0530838281190909	0.0582853457470275	0.0602393344051472	0.0594984914001162	0.062219060300803	0.0589653710791949	0.054592621418962	0.060416282425818	0.0572093006019286	0.0548037144494616	0.0574438068327567	0.0563363717702451	0.0558316264468587	0.0568165378039794	0.0561290403106089	0.05435891787491	0.0572329138964179	0.0554555354602859	0.0612963762096766	0.0546303667927977	0.0608366823628048	0.0583828492590637	0.0552148719324048	0.0594652115565646	0.0580597544535009	0.0600235608658311	0.0606578069789502	0.0609141133915806	0.0614356013514737	0.0609959748455546	0.0606100026356482	0.0560335816958007	0.0589113910317333	0.0605315429470937	0.0597825779216636	0.0602100901754111	0.0606892733480115	0.0583010104478167	0.0604624630082029	0.055146155232483	0.0555885350329432	0.0600476893645683	0.0572854088416415	0.0581840962047801	0.0617593713817385	0.061663770939698	0.0563255291078435	0.0574164693018361	0.0591731022465755	0.0578756218851131
0.0574842145622276	0.0630526133800068	0.0602375369387768	0.0586166948958713	0.060469045927274	0.0636267691575367	0.057982472833311	0.0623919665041869	0.0608324386227825	0.0578976819783188	0.0609383719198246	0.0558628110204987	0.0596412238467444	0.0581840487642773	0.0560633854010281	0.0631551550281055	0.0560910407755167	0.0591951230361728	0.0622961749022464	0.0604034132881352	0.0617664794813078	0.0609624258062582	0.0594208367132768	0.0568699710857031	0.0566695746515376	0.0585857500787147	0.059973429959685	0.05813285124359	0.0612298514331183	0.0585961575796386	0.057776102826308	0.0541384224525788	0.0581534403076956	0.0572703709869852	0.0606011789440577	0.0570297307469838	0.0563741497943535	0.0572972420398573	0.0581164957471866	0.0560086271293032	0.0593794255793463	0.0572858065235833	0.0588575757358058	0.0602285553369301	0.0601152976403024	0.0591435905774972	0.0616805954881383	0.0595698100196732	0.0542644420685747	0.057660856262095
0.0573502326121672	0.057062326724763	0.0609235327667992	0.0607810380714206	0.0625647904848174	0.0632441236301693	0.0574546318477708	0.0588250898956431	0.0551156342618877	0.0602183835272366	0.0585073040863748	0.059452487837395	0.0577238761625993	0.0566131080197149	0.0613980555890754	0.0618795573606357	0.0608110244035847	0.0591686681971321	0.0587669787559352	0.0607684335487818	0.0559170117646967	0.061898168910254	0.0548743785174089	0.0609378128302756	0.0598839252313947	0.0582577184697997	0.0618180755639039	0.0566217747591295	0.0625556782088588	0.0640328309437379	0.059424109498483	0.0589062611336607	0.0568385768031374	0.062498599099533	0.0570581244630771	0.0614417852457006	0.0606494282850096	0.060000207716666	0.0585022251113826	0.0602912293466902	0.0599162002165669	0.0623765600448995	0.0600719417227667	0.0580184557955274	0.0616448445952079	0.0611717619155774	0.0593555634273152	0.0588311824465828	0.0566860833843239	0.061786012209971
0.0580692895128763	0.0631402917193518	0.0563688975058032	0.063598779366752	0.0624744223081961	0.0629530120462467	0.0563062073993471	0.0638088823062988	0.0625236546335589	0.0616901989213817	0.0580141247302747	0.0629472365324186	0.055918040019259	0.0608247154344272	0.0562828272002604	0.0621373337213021	0.060186617779995	0.0572055750669259	0.05631084278007	0.0641662196331027	0.055270464914886	0.0635726562968871	0.059060706390714	0.0590424256021613	0.0628319607638766	0.059795110595486	0.0596005340717604	0.0592359590427175	0.061516030537063	0.065277891078236	0.0598296289866691	0.0571580777066318	0.0610246663017299	0.0584370087186453	0.0615599263094181	0.0558531669626682	0.0632978732831205	0.0571299527254771	0.0641227393709234	0.0616306375015645	0.0584466798727963	0.0620676983950434	0.0637774204758529	0.0630748506527883	0.0606387940426522	0.0646888779478879	0.063408619666056	0.0627661873167147	0.0592052473668197	0.0561030755252707
0.0595218920589124	0.0614038876173962	0.0633645699007813	0.0604338779297422	0.0631197455874034	0.0573123320986267	0.0625453829359608	0.0618479413775577	0.0633822386361275	0.0553784193185907	0.060521316056609	0.0590780663789581	0.0575175836402141	0.0658617915346514	0.0585748704411356	0.0585821163988365	0.0597922324450057	0.0606998881753932	0.0623647430949963	0.0621730677929913	0.0597464254837219	0.0644353379817659	0.0594453300809324	0.0637851599670832	0.0625606493853858	0.059460324985056	0.0603815809429159	0.0613891967468512	0.0598239736326422	0.0622593825370307	0.0629687480327363	0.0641180536498026	0.0622437854960354	0.0552763193342781	0.060143054151728	0.059030540667966	0.0644742536387926	0.0620350887803729	0.0655240333111715	0.0580232090140306	0.0616336053850334	0.0657071481969783	0.0610708124297556	0.0608358668309881	0.0613809897110234	0.0599708437704521	0.0614525656028857	0.0593717234757303	0.060197287305226	0.0602150620807065
0.0612598077512496	0.0618806930535616	0.063534343782865	0.0597339704281455	0.0583304984734722	0.0647578501079117	0.0647544468869912	0.0592744876600021	0.0604693589891621	0.0605274440804943	0.0595107226234896	0.0634915351515647	0.0594353910294481	0.0628049899732944	0.0635514955497207	0.066419929187541	0.0603194412202752	0.0606147269129645	0.063801169107871	0.0601948542894015	0.063911859276494	0.0595694828084318	0.0613672603499975	0.0579925984156033	0.0627096851352934	0.0576099341099698	0.0644641238736841	0.0649213078265333	0.0590873469402486	0.0626897285113321	0.0611967087875419	0.0645837837603822	0.0591906292041301	0.0607649800191601	0.0603667206685	0.0617176843448013	0.0564316400504903	0.0623595290116598	0.0592383718078822	0.0597171500963215	0.0596189802262026	0.0631745087395369	0.0614572891122027	0.0619985573838588	0.0622097571715613	0.058988779040713	0.0602218860222685	0.0581233274997972	0.0660920355183139	0.0605126371699463
0.0616609622433218	0.0623050740617225	0.0661436873947277	0.0601486910986412	0.0602348586532959	0.0629932590694177	0.0623676857942913	0.0603608714814066	0.0605772998116992	0.0645753913096851	0.0585718345065185	0.0645198173650808	0.0603035843091719	0.0617338454101619	0.0588267053363702	0.0609395679983229	0.0652297045141643	0.0634786984741071	0.0613114875625238	0.0659509830458059	0.0612334827788847	0.0633684492029748	0.0661035087694196	0.0662129456140082	0.0645625109458216	0.0605743008171692	0.0649394301170183	0.0664151944530148	0.0583579628280392	0.0584406834261369	0.0638678279909929	0.064913314324656	0.0599081512320461	0.0622569196115324	0.0619972180503477	0.0592969462930815	0.0655482923030704	0.0656970890703455	0.0626687466878949	0.0580135946494417	0.0624991292258633	0.0596305485433197	0.0580834851288041	0.0607350123346145	0.0604957198215119	0.0607063795665848	0.0632888173362141	0.061245881620993	0.0617501855029746	0.0648587695131366
0.0623010848426529	0.0600153495289753	0.063675424308056	0.068598896569418	0.0629766447232221	0.0624567912711857	0.0626299907933781	0.0622374370309248	0.0605235787042856	0.0678687739672452	0.0634829020163049	0.0640626446281225	0.0584077429891201	0.0664944193314902	0.0682963213569262	0.0686401669911255	0.0649886311489745	0.0588759210771816	0.0652644468560858	0.0671876171759597	0.0621240830748618	0.0619939942213272	0.0607603344739448	0.0615191048694017	0.0627699197835753	0.0640511409673582	0.0622524470671664	0.0629596486437069	0.0610175106215621	0.0650512922961068	0.0615390872515284	0.0616851596735891	0.0620471819828062	0.0602114861361802	0.0650524407646071	0.0590159572907879	0.062094452888558	0.0636911495778186	0.0616839475933061	0.0653492364814405	0.0628705848897215	0.0621241370541942	0.0575332789314086	0.0649254819653333	0.0645687912345672	0.0615214636651243	0.0593004350870987	0.0632564782513831	0.0600896175469916	0.0686578168416487
0.0626635710785778	0.0610607829923975	0.0640215317620254	0.0663225460890933	0.062155677870376	0.0619093823823073	0.0599273358374524	0.0675148468560592	0.0662835423571543	0.0660773262359515	0.0642271245287234	0.0625652066627212	0.0666663457342257	0.0666550812100974	0.0636294289223732	0.0642251110844764	0.0634232209329071	0.0606522879394719	0.064938538809383	0.0652815060197498	0.0626734699713958	0.0616090693594019	0.0627181030648295	0.0626445159149891	0.0617670171743681	0.0643789270444497	0.0633666143667202	0.0619635868387957	0.0604413679122683	0.0623923737966738	0.0654065899410084	0.0607521216689534	0.0671923332789602	0.064495004111799	0.0647653889777864	0.0621999350651561	0.0641511522224357	0.0643196599322199	0.0639499069408645	0.066856253737197	0.0661665574784085	0.0619303102407727	0.0685015837438818	0.0621668586527228	0.0607637953371953	0.0690228690374723	0.0626774055698162	0.0658444999492887	0.0679629344347415	0.0651421577728575
0.0693572101260347	0.0642670285171891	0.0660661054734817	0.063446212101007	0.0646015902543705	0.0616289023464561	0.0646786359597596	0.0673324219752001	0.0647840090083003	0.0619533203525746	0.0609041905092354	0.067692439267404	0.0654499704916184	0.0644881266642385	0.0643442368424775	0.0655405591124037	0.0650902544955858	0.0644847957416789	0.066367400543202	0.0604718038077396	0.0621813915702383	0.0642162856980463	0.0642849199525662	0.0620373906072344	0.0685524572754313	0.0619686051954493	0.0667390710157699	0.0629497169672375	0.0687482971932158	0.0668438898189655	0.0653621369433741	0.062022451231008	0.0636525282333299	0.0668802969354426	0.0710006620803556	0.0654823529691684	0.063094146343834	0.0585793689700038	0.0695581085655561	0.0605531796521493	0.0687366534211653	0.0637227305153808	0.0636429213905833	0.0665801440823556	0.0662709806848135	0.0666362913070828	0.0691746310402194	0.0658848056651109	0.0673126141601057	0.0658327252605017
0.0686704942604267	0.0645002162190639	0.0651017950516339	0.0660197299725918	0.0615847937279078	0.0633698361657445	0.0642447856123341	0.0652020245193024	0.0646047489112357	0.0694642539383446	0.0677906251803138	0.0674463211538835	0.0629778682046832	0.0660712425770978	0.0677116972519673	0.0653911143871338	0.0671087185583878	0.0653068697398622	0.0666387214523601	0.0674652372845912	0.0674203128753864	0.0689944764440801	0.063156609372673	0.0635465991390732	0.0648104455890433	0.0639965035890269	0.0639640367905225	0.0628034759002031	0.0630075746035791	0.0633070610719906	0.0643574464250851	0.0648487766487793	0.0692177877150695	0.0661644577536481	0.069679202462119	0.0662971094278355	0.0673057175130058	0.0691748072221236	0.0657408792572263	0.0677908037898076	0.0669632281250608	0.0647857481405651	0.0661260222129034	0.0717332050782783	0.0636684031211713	0.0662054542763225	0.0679933226396513	0.0641508426574674	0.0669659129404879	0.067423996822719
0.0660372372033777	0.068459093403354	0.0646682694900858	0.066882055130444	0.0632739787351969	0.0637560083669022	0.0677770922692477	0.0680774366339811	0.0621693279402525	0.0669932702961897	0.0637848089682191	0.0643228845134897	0.0620644895141285	0.0644301800245891	0.0644935132331632	0.067834528530934	0.0677015840705575	0.0687316607586826	0.0634053575482826	0.0634472796647669	0.0623009009575225	0.0690860754374606	0.0630464133676414	0.0663296885539595	0.0651959937500499	0.064289884067027	0.0674868098004627	0.0647438555505154	0.0674525832736391	0.0709148639672709	0.0693212630463334	0.0680558409524893	0.0655409076955623	0.0650706360018651	0.0690693587531387	0.0663692378310528	0.0667152401439008	0.0647861028035525	0.0636998847754251	0.0697145576162862	0.0662790658385359	0.0680126982620812	0.0609757053989965	0.0692665584313502	0.0674297104712664	0.0654036616951541	0.0618419990446004	0.0625903541481296	0.0628374432530171	0.0692410473193028
0.0694852551688731	0.0677996665709	0.0698480682814158	0.0664946972947801	0.0644338329104174	0.068248041298068	0.0691413144573106	0.0675995979350285	0.0670393874477468	0.0640542410338671	0.0638797495706607	0.0653459829552708	0.0713682825971523	0.0709042295551846	0.0691204910457452	0.0640755009101984	0.0671970229146226	0.0712922664172816	0.0642257833014177	0.0701888083522728	0.0695284428487918	0.0637428801624172	0.0643285603780609	0.0637767084704152	0.0625060494570125	0.0638796410707957	0.0669160654713784	0.0691517786594327	0.0645064052627299	0.0657571022775267	0.0651292305952234	0.0697661840934283	0.0656726655420706	0.0678300421812101	0.0660338952286765	0.0645790861549807	0.0622982366635806	0.0720716558990612	0.0676398409424021	0.0654438502237745	0.0682622526102597	0.0669010320816191	0.0677527959264391	0.0687182766478889	0.0721062747812617	0.0683719682408602	0.0638248291416651	0.067873353014759	0.0693616674246732	0.065089071410968
0.0695030049034142	0.0708132656581905	0.064661386378781	0.065968940995674	0.0649138770005274	0.0684189935686175	0.0704386958209754	0.0685107166943024	0.065499427993844	0.0700953997227963	0.0705785080533322	0.0705310314465589	0.0690604732865807	0.0722998185734771	0.0679102773426939	0.0685850046693525	0.0658291184640997	0.0652138509504303	0.0689359382882309	0.0670973669070314	0.0692171418973802	0.0705492355464533	0.0738693892519295	0.0706732695132475	0.0697203941396378	0.0629785358982458	0.0657200025096076	0.0682049478485521	0.0684826803118439	0.0683339959975397	0.0646791285988192	0.0656244473332049	0.0672049570087896	0.0729488287170635	0.069520168528684	0.0651141979988328	0.0730211535217116	0.0726875532150222	0.0725618229411114	0.0621166945412431	0.065520692147852	0.0700258867410635	0.0694862781922332	0.0716495979767195	0.0684145340868377	0.0680214322059526	0.0659298514824095	0.0632898667148662	0.0699440652948505	0.0720410933421243
0.0656020949868151	0.0679062554208282	0.06899994470539	0.0670871648033433	0.062885547110607	0.0708044393325619	0.0687607807054709	0.0687732770719852	0.0707007402087634	0.0670462033649353	0.0715688539569732	0.0722085320120061	0.0669497739636977	0.0726050141875383	0.0649731389349915	0.0680812912641979	0.0643700825363807	0.0661686675135284	0.0649223237545181	0.0695997109423679	0.068695158008898	0.0729812218225633	0.0649268229263005	0.0628855326904309	0.0650952918196692	0.0656337727649155	0.0684273072454	0.0656438438306865	0.0687496486915152	0.068428677735399	0.0669301717350208	0.0663535679713553	0.068745642678635	0.0735709382705104	0.0716694748618165	0.0702076383527349	0.0696687368416074	0.0702996646065683	0.0692312458406314	0.0639156398355933	0.0703035350019626	0.0672658908093737	0.0681799466486853	0.0716305044751496	0.0718459885255818	0.072319658202777	0.0703527735774937	0.066270459279726	0.0685449975323112	0.0688427911428745
0.0743821209328795	0.0696098156578355	0.0725525662888629	0.06815721825345	0.0737654148485962	0.0721693872981547	0.0719693829787205	0.0702883027751573	0.0658231703845208	0.0715753710478592	0.0699371261168884	0.0695843677254392	0.0672396706458188	0.0729435984347646	0.0683423114112431	0.0704294906104213	0.073807067385108	0.071781505832782	0.0706331369890964	0.0679859962920549	0.0675680388554353	0.0642508167263764	0.0687818354937944	0.066645676359692	0.0666471853507706	0.0691827833613003	0.0659490996937176	0.0718916018174325	0.0721557258891544	0.0668493565739675	0.0726578230024397	0.0706722681397091	0.0685489963438888	0.0739002280073616	0.0704280761119429	0.0760409168659475	0.072991257106675	0.0668745713228195	0.0681372695313693	0.0677573184916579	0.0691457013586641	0.0683049707256691	0.0694789998222658	0.0686563194657284	0.0702898166412403	0.0704733527608549	0.0676792493382225	0.0663921766362785	0.0687514533213779	0.0682352950888512
0.0733914014983296	0.0775393361676168	0.0715948416807671	0.0677117738322948	0.0683868504153115	0.0723916830192325	0.0716072496315008	0.0672004777291546	0.0714012665778516	0.0736897344562891	0.0676264203258591	0.0693063170802083	0.0720227451447461	0.0749571029193116	0.0709063120641009	0.0659833902700259	0.0656014855893955	0.0742369435116914	0.0715294377920724	0.0668033191846601	0.071857251800105	0.0741808636057848	0.0730590873854043	0.0688227077754574	0.0695731452493203	0.0747670333128103	0.0715198161768523	0.0697739667345664	0.0711735925943363	0.0686287057802603	0.0677264096976822	0.0716261730870073	0.072034994666363	0.0654630428086695	0.0749131556610438	0.0693212146822009	0.0679462685820881	0.0747832315602087	0.065776304224668	0.0708693102974599	0.0689201499204056	0.069164152161155	0.0697499636380282	0.0730114162259147	0.0714738393281227	0.074331970879069	0.0672519968008675	0.0681386599541126	0.0704202767361539	0.0722518578316969
