# Supplementary material for: The Neural and Computational Architecture of Feedback Dynamics in Mouse Cortex during Stimulus Report
Source: eNeuro. 2024 Sep 24;11(9):ENEURO.0191-24.2024. doi: 10.1523/ENEURO.0191-24.2024 (PMC11444237; doi:10.1523/ENEURO.0191-24.2024)
Supplement: Extended Data 1 — The file code.zip includes all code used to generate the figures and perform the analyses presented in this manuscript. The folder "./ephys analysis/" contains code and instructions concerning experimental data and Figure 1. The files "Figure2CDE.m", "Figure3AB.m" and "Figure3C.m" simulate the model in the nominal setup, and generate the corresponding figures. The file "Morphing.m" allows changing the connectivity strengths with respect to the nominal setup, and plotting the resulting trajectories. The folder "./Figure4/" contains instructions, code and data concerning Figure 4. Download Extended Data 1, ZIP file. [file eneuro-11-ENEURO.0191-24.2024-s003.zip › code/Figure4/globalfeedback/v1Int_a0.525.dat]

0.310423875815615	0.309394707903037	0.317303495543715	0.323703536308284	0.310500340524288	0.328347448415333	0.320210730183258	0.316129437607218	0.330872581673843	0.321978393252001	0.309571994331393	0.312681802138473	0.324338195752763	0.318822141919317	0.32110652969416	0.324841082509323	0.316537385640296	0.32728247399109	0.321280709616982	0.313872845143232	0.321997884938992	0.308341210784785	0.320586926204387	0.326741098825238	0.318685939313105	0.311669592297731	0.310477382020627	0.326368921256989	0.321553301637359	0.324638291285885	0.323824936756975	0.319099615536501	0.313724038035027	0.319998603311562	0.31039017425915	0.313596161126221	0.315406671138852	0.307839951585715	0.328856484659659	0.313507525473077	0.325615632040282	0.315381067839982	0.30851073891798	0.315968129488661	0.311801758341071	0.312927664267533	0.320164906815191	0.319309815746586	0.326156593941426	0.314683926894416
0.316146295360909	0.327863451610797	0.329980985519934	0.32765216685631	0.329428474796176	0.339475629327771	0.315687507836371	0.335191504836808	0.340123411083352	0.334146851832814	0.337175883526027	0.326553919368392	0.316395903614859	0.334269199338476	0.319859633918253	0.336440828025509	0.316594865876675	0.333483781376076	0.335022589881272	0.335733917923888	0.330159593031146	0.334654643755467	0.31938278493747	0.328676430565073	0.318406912154897	0.329230093148205	0.334097697393671	0.326675721540159	0.336870242905413	0.330267044892166	0.327260746779307	0.334271334699059	0.318494851902441	0.335757406927554	0.324820230518058	0.320308844922738	0.333775189578781	0.339568127068655	0.322340196417906	0.329347475547182	0.325523150887708	0.330054299414596	0.320266782734528	0.327263243254238	0.32850069010802	0.328003212105644	0.338932082563972	0.335639327776925	0.318221597997658	0.327072465561325
0.351358157257489	0.329796796219707	0.327890577504835	0.331083532292282	0.333636683311353	0.332250719105673	0.33031741047058	0.341313433874244	0.332215375828947	0.351478639374243	0.342983592913764	0.343831841260552	0.348645091100777	0.335105421642623	0.338692771541597	0.341458765072174	0.331484190828754	0.342837112599763	0.338207882872334	0.353303527068533	0.351595970848622	0.334024358963229	0.329477914884683	0.329281544202813	0.347395877207714	0.341557801503507	0.341238998422357	0.340802256093306	0.329307205667801	0.333803416677885	0.344476954518624	0.338970482505512	0.34722031613631	0.339896743681988	0.350330395815377	0.350651118434286	0.351179414760823	0.346304501976943	0.32930706595237	0.345967683956088	0.350245328429364	0.344236466406607	0.338523419080576	0.335335197231306	0.330692968222982	0.341445255752793	0.332399415979898	0.34440597303543	0.350724743055575	0.344807846791623
0.34115658739355	0.346925721148959	0.356667135739326	0.357423640631077	0.350222479720783	0.354758308743506	0.362547736264503	0.344959231431802	0.363768782208077	0.343669800740638	0.352204149090483	0.348633137974863	0.346572024572064	0.356019680447136	0.342808065135407	0.350136154951349	0.363287536058318	0.361326225898019	0.347304956290522	0.364529853460178	0.360159268485777	0.343216114789461	0.344496538966936	0.338026533428211	0.339676588060673	0.339150118498651	0.347881112188748	0.34225154771584	0.346820605103848	0.340290698286678	0.354856604335675	0.347585108199731	0.342987761493913	0.35365867993808	0.349709213012731	0.345886272994298	0.34347994602639	0.345571937488603	0.348023819092101	0.346957491886194	0.360914455297481	0.355071206147952	0.362208254845253	0.351630468099303	0.36021869693882	0.363236878333503	0.358786900985393	0.368798209265964	0.363503414067843	0.365496408163428
0.352272448946554	0.359695850083227	0.352980671591454	0.377064997026923	0.36206490168589	0.362661031397566	0.367464100483353	0.372934812154053	0.355271227358112	0.355723707342276	0.364117827728464	0.366950654072691	0.356706708504065	0.377098432284848	0.351590785824442	0.355239278879068	0.356906392515983	0.36837288279916	0.360880678565402	0.364957867954464	0.366560779545485	0.352293063805738	0.381271372598332	0.365152276924176	0.355789367510517	0.35474493831448	0.360396160558717	0.379523306750226	0.35312645239345	0.384375901399831	0.379417868674927	0.361172974501143	0.360117845547814	0.363349063761711	0.353583816971161	0.359779679984628	0.363276842269396	0.35751793816753	0.370473259356657	0.381215900826828	0.364284906923027	0.370001258054166	0.359668562971717	0.36852158234876	0.369030679322782	0.357350850950261	0.37429859186565	0.374330306810639	0.360415282451779	0.357503031761156
0.389122049912576	0.36864247647919	0.373177758113053	0.386463511883732	0.387666916409124	0.377110216760911	0.397974056486553	0.387892274896901	0.396073591892097	0.382801431619225	0.390659546851024	0.386462387031709	0.376684747573156	0.380833986632945	0.389962355717348	0.380946203803736	0.381039250819255	0.390616278637622	0.371694979398313	0.399387401399971	0.396323868735859	0.368393490872376	0.373217623888291	0.374047769650934	0.370624289946715	0.385527135116066	0.389699593686041	0.390736927043794	0.373476567257658	0.372577113495923	0.37434558182614	0.376788214434574	0.373889504827106	0.375329011076087	0.399104568316039	0.369235215027963	0.370124377473017	0.370308631512543	0.377738654899759	0.376133531953089	0.393176804029659	0.375154579789435	0.393199085737268	0.373568747790456	0.366807508048891	0.374771536143887	0.383710826827151	0.375295790427382	0.380843883924792	0.373314984247502
0.384559458176134	0.402522574558381	0.405049501071234	0.389102144462733	0.388859915878686	0.414777880236759	0.406910744677955	0.387562671353102	0.405165469813281	0.405789839066381	0.417791004541863	0.41329694934501	0.391945384628414	0.398336075405406	0.398546279585169	0.398590394083396	0.386580015809916	0.415302210438926	0.402462147865529	0.409458516317665	0.384646678849025	0.39619748622301	0.388432418817608	0.391813261323202	0.398977236633584	0.397259929399559	0.411072928882794	0.389619001785864	0.403503226966027	0.402037173919241	0.410507786053119	0.410565247497262	0.411774114869333	0.40685819206393	0.416229449097099	0.392533016008878	0.385343239403041	0.403893314922934	0.408009835522575	0.417875638141119	0.389029127819605	0.403819586437927	0.395898324039315	0.421715973270594	0.401596284457435	0.398961991434626	0.404873353744267	0.384457313530496	0.398700736115245	0.406136840914639
0.407520049029513	0.411909559757855	0.420639794853699	0.406272652672465	0.437875961726579	0.443585250150625	0.412119047932784	0.405268325752789	0.419135374510669	0.424553717789333	0.420111786231289	0.431593615547038	0.439603644700163	0.416281456007717	0.402427513489276	0.430395424024951	0.415958919693185	0.435282509967446	0.415000388492375	0.418616221619775	0.405255392741926	0.408944849523356	0.425507626376236	0.407989977147174	0.402250200759504	0.413065589251798	0.410200224643031	0.403250378604224	0.422284422017668	0.409012051453233	0.43810555237559	0.410526027853185	0.418166825632601	0.41112294030243	0.42312984606333	0.41298996748736	0.416718069989853	0.44068822169655	0.405865365787918	0.436015850093175	0.408057427251692	0.415065946928996	0.408020060692137	0.412812894076711	0.420090574011674	0.418122203207858	0.426992879028856	0.432798507304866	0.415253110354422	0.418995465208479
0.434554776179443	0.469976365580771	0.450197129583995	0.457269685151528	0.462875345031399	0.457849164131394	0.442657862408525	0.443899626853206	0.427371323219534	0.457594199214721	0.46036037651967	0.440781469637456	0.43755357625516	0.463456453314558	0.47162674861196	0.449470476857706	0.428396227283392	0.459317928186838	0.455700042081572	0.45289969208716	0.422490033226919	0.438655097533914	0.431405121861433	0.455491014629182	0.462437705946318	0.440256484709199	0.429783624838287	0.466178639495648	0.446033372581702	0.423879937703017	0.453049254731455	0.460213747576016	0.434040539412807	0.436866740775295	0.447070862315757	0.422914067950928	0.458433538922437	0.455897327190309	0.426880921978889	0.469708773180667	0.467489716247315	0.456453503351703	0.42536788549168	0.438848452272564	0.44770874691576	0.428979063560612	0.451292320902589	0.446838441450849	0.471058765793113	0.466902602223494
0.484779588580978	0.459950371305044	0.458812190768836	0.483845681291754	0.481735633765172	0.4657653720676	0.455550893880124	0.493214177494972	0.487400770171764	0.488944494422709	0.457834985598656	0.483431156245863	0.44952675652916	0.455485426134523	0.490590864327002	0.485503217276593	0.478811779171272	0.452578077198221	0.460864203052007	0.464146419680492	0.480381622935396	0.451515399727303	0.479428483932974	0.459647361690378	0.470732145423634	0.495098284314857	0.474707041250304	0.454999219996934	0.477366417310605	0.458693948679791	0.49436327798139	0.459298970770531	0.480307260725918	0.458205738173306	0.466010320450971	0.490064271375843	0.449063956099633	0.45007430101659	0.476296370936655	0.465438796490699	0.493377094529882	0.451637256189818	0.485711796419863	0.474534408591232	0.458100142234564	0.497630967985732	0.471372748482682	0.469276271133766	0.494752131282889	0.496302021357442
0.497674603860786	0.509755667958534	0.497613928878909	0.482900908053195	0.519355941433819	0.501818351925383	0.496630652053705	0.472566550310188	0.481062128866467	0.492477988402231	0.514270017829764	0.523761282694635	0.471377079541413	0.533015545497314	0.503137974612162	0.533646654182357	0.491155866747794	0.528876268511266	0.490627835536106	0.5178921616492	0.501827513698182	0.514845472940079	0.524910927398048	0.522140900515925	0.524043202001297	0.516765081874896	0.528168955705797	0.503749366583743	0.476824262420135	0.498248403312844	0.518780919184755	0.474220901881717	0.501209091581395	0.516742598782523	0.502471761264979	0.485915172650651	0.492036741332992	0.480302296401189	0.487582010414126	0.501592376214667	0.487590088775451	0.521981577777852	0.488679101481384	0.48462115497819	0.489604717094458	0.476880700957402	0.514260866410335	0.500870911276494	0.487283378050958	0.528297392014831
0.513221336425419	0.560060713264094	0.565017381474735	0.571898783801507	0.51114342600423	0.509575279524665	0.512379379288654	0.518280334058528	0.542364476140836	0.545387354756632	0.562385308639412	0.519832500378942	0.546891420790655	0.535543555633789	0.542305135586532	0.540401222841989	0.521452721871566	0.523064909625818	0.513014964280625	0.540726634333458	0.509088367316923	0.516880413690649	0.544460595148918	0.535731489180342	0.503536447769961	0.539557241297981	0.531277373815605	0.565448258765763	0.531801753922698	0.526265866729492	0.512847988407507	0.559033290590126	0.522335980345398	0.554836333826004	0.551804981842457	0.516888829899433	0.563510790784826	0.524771701512317	0.513413175023069	0.521421075034686	0.535658973528672	0.546464275298921	0.534736429443009	0.539361488184362	0.55492874169399	0.50809427979618	0.561617174338221	0.55616666720678	0.574100524299192	0.510976323813941
0.565185875676731	0.585668379352033	0.554485297630653	0.555559016787787	0.537572762536085	0.598878558796453	0.54703504266828	0.601325986394279	0.555955655072956	0.599163997768828	0.601970562884615	0.540134138326872	0.582954993947026	0.56511345492376	0.595747996557267	0.56050568815745	0.572820342610177	0.564789818625222	0.549343386751098	0.590817685210386	0.563924717607707	0.582153558180538	0.553225924430763	0.539273046584756	0.575739783546248	0.602614424156967	0.547207984753135	0.59299832848563	0.571004321613349	0.58831782500554	0.571537484580059	0.587406211391204	0.598717554482083	0.551128699994695	0.559044442557664	0.551519899632002	0.56929505845983	0.572062125747577	0.550379075974626	0.568865931991014	0.563936118017152	0.552364247977217	0.554204464406619	0.581935393111907	0.608216411911758	0.609577762119152	0.583291895834812	0.60254101233891	0.570085942429858	0.572820723970923
0.630204954066504	0.588738254550358	0.604260420593699	0.656421584240861	0.658607468628848	0.614660327761981	0.602658414460389	0.583183860760196	0.649474451669137	0.589383858659726	0.630264183098877	0.628358474484461	0.656271331563468	0.636689019405523	0.659579008944231	0.578645135072366	0.587039960069634	0.587118174552131	0.612990183431395	0.601982475385271	0.658781669609476	0.628990352871308	0.635336586478045	0.622413314120569	0.593523927063534	0.579981486196381	0.632044733414555	0.632774807789959	0.597529294773585	0.624556713649025	0.579262182501166	0.597944551380692	0.599110162658984	0.640043967556068	0.607927701040213	0.657324506290184	0.622927799779631	0.607833059809367	0.620671825380205	0.626772560901112	0.660488887850134	0.652439321902258	0.647803345574746	0.605452243714853	0.634417437665358	0.654041426241163	0.596177356060578	0.58852652060318	0.579705086708482	0.619058571111908
0.674318957710478	0.668517759002354	0.680933775632339	0.678316659497807	0.653456646123888	0.656087157774996	0.638809054477421	0.652380871450047	0.645151266480654	0.669125705865604	0.644554744775984	0.688323321823242	0.693984875268375	0.632600608360247	0.628064119178089	0.687706262669738	0.703559632358166	0.637367758691917	0.688227995936921	0.67157416088763	0.691279379217729	0.622964596996423	0.66007849207648	0.660122317364974	0.636041212147974	0.692896845981628	0.661108713341685	0.667447588413591	0.62836912763613	0.662924673218026	0.698783906057093	0.663171713872454	0.650615358177728	0.649085741959597	0.655634154164249	0.63159679163268	0.667662323363583	0.657219174540723	0.695631026376386	0.647654345251173	0.706498239003072	0.678827531431824	0.659625699617253	0.716149872335002	0.688784519741813	0.712513799112749	0.71377943983544	0.650013342531832	0.64458866569357	0.677560298446292
0.714402932481091	0.695542308933795	0.706614586875127	0.75246833763315	0.756521226500514	0.679087557966025	0.743032823693782	0.693590600955127	0.687074481052587	0.672047953694168	0.674290144249096	0.712067594306864	0.730555382582363	0.670065647021752	0.67148642878457	0.738515766962405	0.766332567048581	0.69937118804328	0.775276064223078	0.686724485001109	0.678073953767668	0.752581613427377	0.728259412356841	0.692457359514024	0.71229854640994	0.778197091754885	0.781174351787335	0.70214699990286	0.768131875124691	0.730362386230774	0.682676036947504	0.761630371416113	0.702496003280999	0.716390999621662	0.725859883188804	0.715233271786399	0.692910790382005	0.718701818602065	0.697841639065414	0.70028118222074	0.730602116056383	0.733358964468699	0.721671066484583	0.770769428674973	0.740396169406238	0.714549183036512	0.740989302140059	0.768919961476169	0.754995582623067	0.700089675684734
0.827241880085765	0.764844172707211	0.755407079382283	0.772132712986691	0.853989653842736	0.800134753866593	0.733292265905036	0.749096516775572	0.754081043709884	0.801054132008501	0.745747587823053	0.794323029921987	0.808311650013198	0.75795991574801	0.767036866461761	0.81032253580621	0.746675688617929	0.841507432493544	0.790727771075507	0.803759147383388	0.835015142130545	0.763030455935187	0.837336859954323	0.762638287126305	0.80076270356556	0.798817964191083	0.799150518810073	0.808038251277904	0.803824192922978	0.772658634435901	0.750328381340803	0.747877873925602	0.84779215483642	0.797318340449314	0.811483048384538	0.774730611130114	0.78845027711441	0.750753934672919	0.76613112345132	0.732325482964679	0.794727676160209	0.796007622407206	0.812057766183347	0.802505685277363	0.80075778767197	0.819162280434443	0.774792121850181	0.742987790086347	0.787022606866962	0.736097317344585
0.839075819900042	0.805557354836511	0.930015123399893	0.831037870895717	0.853889256136831	0.866262997383018	0.864225853745956	0.861275729371635	0.809690521595861	0.815316204488599	0.905366675346481	0.854886744600003	0.820088571492513	0.833941238268006	0.872907428031868	0.873803006427604	0.858965800058396	0.789454578061407	0.871473099759346	0.843725488570429	0.803534563007487	0.809225999341901	0.904707809514105	0.806623356330137	0.861571404808963	0.807666082898422	0.8224362149782	0.788338588875221	0.917190070978282	0.830593791437025	0.805786977608464	0.911134064776209	0.824377674181894	0.898898174075296	0.845005922952993	0.908455543551799	0.913230543092274	0.815725459897849	0.842034396354434	0.81755780708181	0.862756166597866	0.812227223941596	0.809937656782081	0.848540877348001	0.895089851194517	0.843555223883707	0.912472988619196	0.904331547338283	0.809895457218385	0.828753729060357
0.876841502086644	0.936592012101228	0.87377735427153	0.928877502941299	0.946682762201764	0.962281331945906	0.996422292424462	0.905412412892127	0.937037311645427	0.885649347858525	0.913272978679314	0.972295980675994	0.889811953151453	0.879235830670486	0.95814400140671	0.984109017775005	0.950980067215857	0.869915073200904	0.999784093598661	0.914657644740664	0.913318951486322	0.962225742452123	0.884203183153514	0.971559816092527	0.914900349726633	0.932928153200348	0.905251026258164	0.907467293441847	0.920269926043366	0.922049842253645	0.937972076186733	0.962971173468139	0.968546205495545	0.933959482632199	0.888454088932484	0.93976682273718	0.931184888695292	0.873808648129615	0.914897869637396	0.979558319591098	1.0005107682606	1.00162661258123	0.90849494153701	0.895224631430314	0.971329828238237	0.937882999420426	0.934352159041096	0.980495670612462	0.894233534642384	0.969427593095364
1.04929772868418	1.01072651113459	1.02763381311697	1.02824266520502	0.968685641341617	0.99425755332586	1.03892281999213	0.992472152438405	1.00494356413648	1.07069759814486	1.0420345472306	1.0381829793695	1.02504295098274	0.979453326405991	1.0441883375077	1.02145130966415	1.04276460426156	0.949941697891433	1.01647198802868	0.994807278341185	1.06132547729708	0.955749326159983	0.961612355787939	1.0306528001583	0.971083506007692	1.0660901008841	1.09204742457508	0.981312775918964	0.973814516446972	1.10286712939727	1.01781239601538	1.01072736433755	1.03469190557294	1.02875580333741	1.01453809113035	1.03247997208319	0.97159893274466	1.11850643103847	0.993324097753716	1.03922907801841	1.11191523168138	0.973835295855562	0.995203791775473	1.07815033130863	1.0499679025134	1.12202461071103	0.941528088411563	0.990602887075938	1.07827402470785	1.02632327695129
1.13363275408966	1.14525615430532	1.11976709920508	1.1297539056426	1.24085102945413	1.20141117259242	1.06863920279507	1.15131259981681	1.15647872877162	1.12070858770385	1.2207558598742	1.11038423829336	1.06365724449761	1.11940232184231	1.10165731337435	1.20389171506105	1.14744741183306	1.09902458495879	1.16299266149692	1.0700459764691	1.16054319584679	1.16969398347438	1.066429562443	1.07274280778469	1.08634109520686	1.22434427135685	1.1259216738047	1.18826646080598	1.18452232704705	1.14880219651313	1.22864427489232	1.1605338774048	1.17815551028344	1.08950805291348	1.05179116349349	1.11332448499503	1.08545712718386	1.0728031800931	1.15600067164005	1.21227907203262	1.2145357705049	1.06060187324607	1.08789276091648	1.09496958417345	1.19344629881602	1.05226550921404	1.06119729487709	1.19060251543819	1.08268864273844	1.07211771794537
1.29459473425773	1.21523565044743	1.26710575687633	1.24724806055487	1.3103014415988	1.33688116980101	1.2248505233062	1.15628319157278	1.35262273615405	1.28838810725069	1.24127662731925	1.34886076902189	1.34245325000422	1.32005582888747	1.16639193816396	1.3233967850669	1.15611358259084	1.28398696486993	1.24870414826824	1.24120181176446	1.14682027528008	1.26523295967975	1.18970101043239	1.37607808897889	1.17346327361742	1.19246867850585	1.32347149160446	1.28301869851066	1.19164469960869	1.26093536047655	1.31914515047471	1.33119955667825	1.30126348026258	1.24936413845294	1.26608503449809	1.17714856591216	1.23936100889143	1.35525017894569	1.25789204617083	1.15640192980999	1.34298562796807	1.29369465077986	1.20433825029563	1.21579886790968	1.19953736334302	1.14883331334093	1.26913538557277	1.23968907971084	1.338986650957	1.15322829806162
1.27725438020886	1.2916882491519	1.30960761634095	1.32766135455261	1.33961432869875	1.37099903552364	1.3643894999767	1.26357286315182	1.48861369645048	1.46832404521284	1.38129682783196	1.30472310054122	1.51697351096538	1.43031932906671	1.42864421284875	1.46084739351148	1.3306956211489	1.28088534237679	1.48297044846019	1.34586872006061	1.32349396024563	1.34656911217517	1.46953630371834	1.49208486700968	1.45267923906544	1.42680645084381	1.29798138983833	1.48889849324342	1.38669611762615	1.31490130411409	1.31677192671899	1.4073093316663	1.29902360788711	1.51922766119789	1.29769613615449	1.45609485549437	1.34622784156321	1.46743134952518	1.35881651365402	1.48336515058416	1.33296751740166	1.29725918089819	1.31904471988943	1.42195299290247	1.42495392106687	1.47361732211337	1.26766365496098	1.31465391441179	1.38603017930952	1.49641378227785
1.64871971087784	1.63731607394078	1.66330948134763	1.42438467389417	1.45452045876374	1.4858627891806	1.45634536812715	1.59790634993485	1.52825234509619	1.56352663233549	1.5224888756189	1.46881910977736	1.47752611564723	1.55856428199486	1.67053778025525	1.607816265363	1.4901765838808	1.43986446874475	1.57115983388935	1.51545651098867	1.67358198982732	1.43824256358282	1.46050934480241	1.58037731322973	1.50914506413656	1.43121319061362	1.43758853595905	1.53396968474472	1.43664449575819	1.51952385761292	1.50065677494019	1.51897670914765	1.47415043187329	1.43637896364599	1.41882543514563	1.44146313910259	1.61353035409999	1.60231377973516	1.64446903946167	1.6288437234106	1.49232461391223	1.5241850974363	1.45589045439771	1.43418653729174	1.48529812104056	1.65639999233251	1.4547104877256	1.49547993605032	1.5370064646602	1.59295854176455
1.7698774788706	1.60296161134887	1.65872504634331	1.84106367968128	1.61144597603055	1.59739188106759	1.78610414516443	1.76067843200727	1.8200516411209	1.67150651905799	1.67413802881999	1.73279381853367	1.61353886543283	1.75725848579924	1.6287763036554	1.58544073458713	1.67921977073355	1.65732763606511	1.82285837670651	1.68296819699978	1.83140641538179	1.75301300312045	1.83916947566716	1.87008617891353	1.69247236899492	1.70314254654194	1.57481905172325	1.76461097595297	1.66978707391853	1.69681950750893	1.65118113610854	1.7627583677872	1.73937839843664	1.61336337412047	1.74665644743784	1.63794068145458	1.67513957838941	1.80212204197027	1.7406329461894	1.63614451535011	1.6771876415112	1.75853866112741	1.77755929897733	1.81994005694507	1.62402815446302	1.69820366469522	1.80603198468715	1.69649148984681	1.71964423110045	1.62672932013809
1.74370469447362	1.85591558183219	2.04788184304342	1.94999507556703	1.80432651211638	2.00606349582528	1.90422621773341	1.8116013652011	1.79807720005019	1.79276602781245	1.9971021814309	2.05243571157452	1.75520391751861	1.78498455604055	2.0164010198483	1.87193027342703	1.77381976387275	1.95502606207226	1.76700242019215	1.78721406057332	2.00092330698343	1.82753192024542	1.8458709529325	1.84188471479088	1.73210668153596	1.98534751381169	1.9954787329581	1.74104876739013	1.78580282721214	1.96683054279018	1.79702690619538	2.04048641745957	1.74481069450932	1.80531779424302	1.97383929909636	1.97525632450787	1.82565690603463	1.861904546361	1.80923629975409	2.05441837745068	1.91923495898943	1.83527228246696	1.85593657438965	1.99945320330658	1.88594038799832	2.02395185572352	2.071492533224	1.83777967600355	1.94303985535754	1.834926811039
2.27786672273724	2.04527124241929	2.1608649730259	1.95338899825681	2.2277734465185	1.96740649534183	2.0837245810274	2.21840745880976	1.96991680698682	2.06499694211064	2.06660646101249	2.00772569571394	2.28603512869058	2.2765416251993	2.07600315794364	2.08214326062585	2.10372299504494	2.07661147501098	2.31670712999216	2.02129868564767	1.99340915728231	1.95441335454963	2.055879425037	1.98676801596072	1.95763815934754	2.03448108463583	2.11187003584032	2.25895393841061	2.3303675089179	2.2796591964733	2.15691853151892	2.04064417995937	2.18180426056023	2.0212056789799	2.11875625316646	1.99182630986809	2.30931828501356	2.11318772866245	2.11871464794015	2.09818306154217	2.10584326853693	2.29634404698479	2.27403645590223	2.3259475334004	2.09700386111346	1.98764601389573	2.16071332987219	2.17358804650611	2.24406134502195	2.12272416148873
2.20745038656313	2.21453338443637	2.56258022880739	2.3100208876042	2.50472922933666	2.34299806055542	2.34292903468478	2.46292258868859	2.26890111434227	2.44862491052626	2.40380998180579	2.38352576321692	2.22413975866442	2.47106411888269	2.26986566490804	2.48693513954188	2.40629446618463	2.27816264670548	2.44121213234362	2.26334467918205	2.53651572837805	2.39684716929117	2.39797493241425	2.46473200225295	2.37421306880997	2.5019342753345	2.52405124060945	2.35506932896763	2.41772259938579	2.46024374907252	2.3766718376852	2.28617197914371	2.34416448772664	2.19464613712211	2.30910829035153	2.36432059120405	2.36087978928403	2.52184660177357	2.36969957706956	2.29073779067046	2.45502755326664	2.48073477749762	2.30982919934746	2.53511810737868	2.23894851512381	2.22495391018698	2.36585811821129	2.40516367828352	2.25811782532976	2.51782962889348
2.60739833721394	2.74478579709203	2.45065647640528	2.68976611872922	2.63554833492459	2.81065051725658	2.51795136076656	2.5727720467444	2.48809049719772	2.71361693589196	2.50736409570691	2.6077280214675	2.78495830277472	2.6246783956832	2.63670016027525	2.4025607332241	2.79774269923775	2.42353655685642	2.78273869466395	2.76142276738641	2.66814858116265	2.58945088865555	2.53497651892732	2.65974718126427	2.7083989228092	2.48665182523221	2.72572511471136	2.71630702379904	2.55338814882078	2.46570733197278	2.68088922092539	2.59486740176474	2.62274584214046	2.79143684918739	2.77330683384777	2.43258333558999	2.60647224550694	2.70741345596457	2.79472832114057	2.43845829032697	2.57231648468086	2.76046600131765	2.67227031062078	2.58239565577875	2.7276425501196	2.63282736932049	2.60164406939118	2.79076691545077	2.73762143023187	2.59386608840919
2.94648002004809	3.01555511958671	2.75908120565897	2.96830120742363	2.77548480560508	2.79450240150739	2.81811166385093	3.03559964043438	2.72521950186887	2.90530751987865	3.10943470218854	2.93813068877481	2.8002016662505	3.08437774463744	3.08729775412136	2.90113235169052	3.00576718303409	2.81485483026482	3.14209423030705	2.86609849537252	2.99703835317381	2.80337689265582	3.05962859271038	3.04161175245294	3.10706987462781	2.99189619363146	2.94058105105059	2.91967187692486	3.00720548377281	2.94072135006789	2.94149052894723	2.94998505313397	2.87256266895718	2.80936599020255	2.94238290105458	2.92265044553213	2.77557182662679	3.00398760861277	2.72706528718405	2.9203870477731	2.8917223823162	2.85851936883134	2.96733291377898	3.00945541097236	2.75167439770762	2.97770705594772	3.08665632245791	2.81039718876402	2.8947077224521	3.00292076216045
3.20853172658429	3.02861826621011	3.40893091973978	3.200833011471	3.22279505593836	3.43605538286816	3.41510744027255	3.24200592288588	3.11668212263898	3.34338315733037	3.44419825297404	3.1978569891368	3.36853608125259	3.31745926613887	3.19760676783408	3.20490994752211	3.44427450303216	3.47221442451526	3.05464104527602	3.45161408469231	3.40395016867583	3.40696220283746	3.40386313856969	3.07417654726128	3.24882549085105	3.3908311665216	3.21357136927113	3.22516329880559	3.07938971989778	3.1273424207256	3.09226827140097	3.1436658614936	3.15802577298134	3.29590933096844	3.2787974881685	3.22628045784609	3.07075978650243	3.21217143722981	3.18981937288593	3.33092828578355	3.25850030229985	3.04877215306495	3.16872491299128	3.21176936719821	3.44894847642289	3.36692620504037	3.25838997728039	3.18673505922483	3.44259857795922	3.12424432288633
3.69111999954415	3.5573738751576	3.74026206255526	3.44792198890674	3.76093671575223	3.72388813590975	3.6565831425212	3.77678079332295	3.75577186758912	3.44274765158887	3.65651444458445	3.73943433366386	3.72856144998038	3.56139862540078	3.76787890063469	3.73822083960486	3.67426661468404	3.52084565290287	3.48787023488467	3.67604084633239	3.77616081635879	3.40019093267315	3.67231663422291	3.73519816103888	3.55465335664702	3.51569641824789	3.73578870637553	3.6795009594048	3.75729547213343	3.53682163738121	3.60555979265798	3.74460919347904	3.45163541589891	3.66696181317013	3.60467568826879	3.77000184657282	3.62133211352573	3.40761410848824	3.44340347925526	3.78165073418375	3.44186664759563	3.63913684189471	3.78094940703	3.41073507298329	3.4943968209358	3.75204379409944	3.6100170956939	3.60635085026374	3.69756367791967	3.56760151489089
4.05646409609228	4.07697034399022	3.94965250371183	4.03185952193212	4.00893948508649	3.92971030764606	3.822918992806	3.93374950425495	3.98452512391401	4.024475632424	3.78100641669622	4.02012305011346	4.08123865241329	3.81199437270857	3.73696346838996	3.88727847745447	3.93475893471872	4.07529879327864	4.05307064519912	3.92188185971824	3.98997494983907	3.7731236714295	3.78943536530632	3.81173328018286	4.06838676505586	3.83389389618778	4.08864020846601	4.06363170557947	4.06818955103463	3.72200021320338	3.9248344163015	3.76980975191383	3.94064734119373	3.95265274735597	3.99202487504986	4.0051944274928	3.74866990716847	4.0933427638801	4.07719378239052	4.08757079552773	3.79370039321224	3.97277502252362	3.8597334647969	3.9740500304882	3.99719165995038	4.0915902840378	3.80759661325647	3.90482627624611	3.77069212148855	4.10471761358578
4.28135639191581	4.25743248512246	4.3996095148398	4.3065223049459	4.22961955196376	4.36767564427215	4.37605798205025	4.33562285686971	4.39839633955734	4.41896827217631	4.30501278321199	4.38349743647718	4.38285234327577	4.27404403504428	4.24890116711201	4.31425983305038	4.40753856178357	4.39452811888919	4.27493180888245	4.38668520120299	4.3118169561963	4.22691147170347	4.3658645546019	4.24114441978526	4.19033765640414	4.38707501597689	4.15734547917199	4.34024295667418	4.42706372683732	4.25573916087921	4.36832268580481	4.34858964724492	4.30798609356227	4.38312521258627	4.37112717843804	4.19064076481578	4.17680150168462	4.21740318660257	4.35878680142692	4.32790949038878	4.37392558251485	4.17627498619801	4.39811018479925	4.37804498094187	4.35960058365724	4.14639555192051	4.24780387040892	4.1550069723176	4.3698348278159	4.39516129090026
4.62401110923113	4.67508319590601	4.68424634363969	4.73580628564317	4.61318546886985	4.67702610735887	4.67494048329079	4.68965980584933	4.59897836082822	4.69300299780789	4.6431592209464	4.72433492243879	4.6923611854456	4.70603313469265	4.68019562421324	4.58654912340052	4.72063534572711	4.58833772282884	4.68778893599237	4.63270640330747	4.66700298362484	4.72795253475697	4.69977932538376	4.69225291048938	4.58560506891898	4.70099070125692	4.67081831180453	4.6989072296295	4.68100682430824	4.7299500274108	4.70968461144322	4.67854851005151	4.65553818806636	4.66191475264979	4.71304262279163	4.62171816161294	4.68114876976602	4.65761529446663	4.57543466588643	4.56505845887255	4.58580738468647	4.69522628293534	4.7091728609306	4.60657072021866	4.55396338519807	4.69895120295804	4.55643919066245	4.64011464416459	4.70014384817401	4.69534651515519
5.0279512536401	5.03707036986355	4.91370932884946	5.02101859550467	4.92054895076989	4.89590009184218	4.98576379144368	5.00965605527977	4.99498274147049	4.99404849580927	5.01980171825564	4.97652907804252	4.97730438404568	4.9515290558322	5.04293116941835	4.98483918334322	4.84314758994675	5.0249369234464	4.92893538210987	4.99917600808551	4.94340864277758	5.00579692670043	5.03653159306542	4.87206352511025	5.02224441355694	4.9705097640183	4.9883251261736	4.87116726648284	5.01634101254331	5.04898136141491	4.93285906600332	5.00230602921249	4.84749285730796	4.97661700474854	4.9778086459785	5.01290209267382	5.02962409317074	4.97903490296146	4.93879605555322	4.98138476087853	4.99361191014459	4.97409904275851	4.90839399875914	4.93599065969492	4.92055407684623	4.9969549909791	4.94160093298573	4.98846897996789	4.82976178020581	5.01840813501628
5.20688174760199	5.13847494619302	5.353189410047	5.09137883389884	5.1648428066605	5.32229768031175	5.35021839049307	5.2618226769434	5.28648043264475	5.32332742027216	5.25574208453266	5.35727003840799	5.34727328308184	5.3246618949547	5.1509827092256	5.13387824387735	5.30886296978324	5.26097355941555	5.3654367203341	5.05349852321447	5.17221396344647	5.3261396264228	5.01278503400907	5.13940605513137	5.34926922140231	5.35423761047879	5.19608368993439	5.27292347363374	5.2769929519824	5.280276254994	5.11745513397457	5.35548116370824	4.98409574718053	5.33787464479076	5.02668164798542	5.25168970785751	4.98402270516371	5.0560340567015	4.96175207706883	5.30570039637666	5.1834012941998	5.26590996321917	5.31862474447791	5.20539032247643	5.32395182549294	5.06255575271062	5.1353832545921	5.26412023624221	5.10764804239767	5.29591709866844
5.66960897523202	5.61729683097247	5.29464093243568	5.68042120770234	5.55290163775363	5.6857900574368	5.28127468802161	5.51370789510734	5.50980376351562	5.63539613411093	5.65804773526024	5.40497636695376	5.62567201050673	5.47264541425213	5.55467497605713	5.55607498636898	5.6693762258225	5.60621689700209	5.42577846266557	5.30794586186422	5.50898705383582	5.47751190560944	5.6460514348061	5.68891302731022	5.67680097730992	5.57195327187684	5.62098119125451	5.65455692229576	5.56643202617789	5.51060387075419	5.46667278412262	5.5803827803746	5.39596514608409	5.24685056782655	5.52311484828069	5.48309633920372	5.60314263441216	5.20853989366599	5.49704544717507	5.42530963953096	5.58692700970719	5.60074319355982	5.36803196444166	5.66081194397364	5.3335785768106	5.5810168710081	5.30773970746168	5.58488950335598	5.50590799737139	5.30523571078881
5.85629510251083	5.47822484329508	5.59802947897585	5.75489994293977	5.8287537725926	5.49427337060294	5.67427405421416	5.98854138712125	5.87698912760866	5.71093255009197	5.88134866641203	5.55933607921676	5.88610778069942	5.88217779723558	5.74374207831664	5.94758964509533	5.73977941194861	5.58733423174469	5.69689711010106	5.85187973058274	5.84736027577375	5.48620610281777	5.47313285508141	5.90531262462097	5.70968179960446	5.46294920724541	5.78825523043154	5.74670170525412	5.89260924472735	5.53554851236889	5.72082200726878	5.6062014130332	5.86660760274312	5.84806429902052	5.66275458119282	5.46176250330183	5.51106543044242	5.69857109346786	5.42236229996025	5.86414491211749	5.50099359050511	5.88105716428959	5.70193505513139	5.75027700984603	5.57687710728041	5.83910752166103	5.75579626876449	5.48519140412508	5.7166434053341	5.91939708105875
5.88822513436642	5.82273517942134	5.76925472749765	5.7197157153444	5.98316599227545	6.10984166978986	6.08320388715525	5.96360127264212	5.85024861200433	6.10958993408772	5.94034936253108	6.1284617411818	5.91919708264079	5.85725992727606	5.80771118266456	6.24616459249738	5.94835819706911	6.06978656090587	6.20927187103052	6.08152102760443	6.11617336806874	5.84355414606444	6.13406350914219	5.76789216094738	6.13004160256799	6.07797635609543	5.81726687342893	6.12436526919023	5.81170504691462	6.00507202580853	5.81409712214638	5.98767926339128	5.75814450558043	6.11653086204335	5.97696836326296	6.05609353522577	6.04286725966641	5.71344696054407	6.16193733136902	6.0640951687903	5.91859555993518	5.92698925889781	6.11884874804241	5.81137166656141	6.10881521108894	5.85078799039003	6.12672572844306	5.86359991466265	5.68606487265052	5.82389663546851
6.11105800785185	6.40391598061302	6.05526049874241	6.02040594031332	5.97252270928572	6.13630231890399	6.2693188146938	6.02902659928825	6.29388104728215	6.04829631999117	6.14374299293559	6.31985435538032	5.98219967261715	6.334597029214	6.34871471178108	6.08868145587182	6.19468080253576	6.288660630485	6.36896016015594	6.34774466977474	6.38175364752463	6.38826748429876	5.94863804028389	6.05506424797888	6.31967549183326	6.25042918424471	6.1536662295542	6.31154845252723	6.02579013813341	6.12029187991036	6.00554332518077	6.27723433568884	6.13612476512805	5.93577194742562	6.1194250101345	6.15258343249059	5.99563579931764	6.06679717826847	6.25126256778225	6.18579663431739	6.04728106303487	6.15784459035726	6.34389165853895	6.22604055992803	6.10560969621156	6.29206784235457	5.93284336989249	6.23208980699249	6.04486887104123	6.24253230059188
6.31098480977457	6.46489225521467	6.25220657005324	6.2104823138291	6.48101240180308	6.36877547716064	6.52690881398165	6.15449090562133	6.46856455610388	6.35591779620155	6.48569114530929	6.30024382854544	6.40641514059676	6.35774908436779	6.24107882592131	6.51838449367853	6.29431684960348	6.28267891369384	6.34494218718777	6.46868718862588	6.16067948236791	6.38543387606666	6.48589371121975	6.56491816884304	6.40599718756055	6.53749967787966	6.53502861201429	6.40930349772113	6.51950509817984	6.45805334867512	6.33346021212267	6.44179730032507	6.45522478275733	6.19778691041325	6.34455178027423	6.23831240120646	6.25956057716191	6.22225843433509	6.40738716567421	6.50012217901014	6.4945975965961	6.46320403280395	6.5273185247704	6.53634564721945	6.38546143179369	6.40317414323155	6.39954757113917	6.48636678947078	6.3467833027893	6.17918190482015
6.70575028143803	6.69614799691	6.798388193615	6.5983225287443	6.79569381725414	6.70723740546674	6.69908309154118	6.57396117940361	6.57966331418628	6.79093350498654	6.39615847283855	6.75670786265185	6.58518006352383	6.76636945345386	6.64756562377964	6.7295710533821	6.58391423578118	6.50674397741947	6.67315546386308	6.71837548041515	6.74015673065932	6.69241365562254	6.83629251017068	6.61371935782171	6.56896513960835	6.81831825307583	6.7161906155132	6.64287293088112	6.83388885048672	6.51031541524562	6.69938783642947	6.54177856434784	6.60352863290839	6.79257658506891	6.47964604102405	6.70726434287144	6.66794054907573	6.56789894599136	6.73448979812833	6.65300526807639	6.65968788608093	6.56525185057449	6.77659826092153	6.74943486132895	6.79304365970983	6.44666446255631	6.81378760368563	6.79300988050114	6.6940418895783	6.71299200064
6.91641436391748	6.88203315693745	6.83680930918327	6.91759894387529	6.85714522745282	6.85566147902558	6.95166272155296	6.80418644154319	6.89635808583902	6.88259373973461	6.75136561174678	6.87005178692947	6.94156275496746	6.8737728133335	7.02326762432831	6.81913404347542	6.84262255709832	6.98003154592405	6.70880336423707	6.96195424804292	6.97943887672048	6.95096220779049	6.89776650191355	6.8732753748763	6.94588076849919	7.00340475855249	6.99109433852689	6.96445464745656	6.67958884336371	6.79254245173347	6.90538499328246	6.78996911550265	6.99788272102578	6.93230405915428	6.9570523980753	6.8488083949771	6.68701620177793	6.5828390667952	6.93277505137005	7.0087885112723	6.83024978045162	6.68700564185239	6.73055463188455	7.00442350380292	6.92194033597345	6.95599206958905	6.9121087357158	6.92899362443254	6.91842309446751	6.74614670470262
6.77399949176585	7.01996554612373	6.94998339862818	7.26452368426262	6.80633552227682	7.00246611008794	7.07534430632136	7.00620908680262	7.12857332839236	6.98567293061988	7.14108693356652	7.12063917975699	7.23799177036691	7.25291477083374	7.18977678139035	7.14821795040642	7.1752953722792	7.2762158129738	7.15696322170984	7.05317109849351	7.18705440766349	7.13332074351193	7.08872768492818	7.06639547522234	6.95141520489934	7.01121345422951	7.07921951103719	7.26923941323735	7.22659234252043	6.87543469663153	7.27634406397033	6.90299208614188	6.89743404048207	7.00099846224452	6.90509737266761	7.221761986757	6.83436183110576	6.95935672112418	6.98648241752822	7.23749432221039	7.06191350332296	7.25089886525908	7.2610547938512	6.82923156445185	7.26604789613638	7.00230583685261	7.03687680780896	7.12497272488459	7.1603990281322	7.07359968677215
7.00852102245176	7.26991578023932	7.11978276214085	7.43900926117097	7.44622919152039	7.22585380566819	7.42402625084277	7.04641816481636	7.42404653182655	7.29462182499607	7.04760288533632	7.47773587227424	7.42622515978928	7.178369959326	7.44402879621573	7.37425911385383	7.42143577513887	7.29144944885054	7.09778915562063	7.44417838788989	7.19819705278639	7.43892742270097	7.45837991382623	6.84344693366474	7.35693077139863	7.19134447759211	7.34956832124395	7.23828695472747	7.32547176466769	7.24737815319822	7.12310559343235	7.32275571499561	7.41849212508168	7.28497575605563	7.2842193317715	7.25427141343667	7.31469872685232	7.04278794974748	7.48376366206608	6.86765341834484	7.11890806920314	7.24396768706466	7.41592358273157	7.33462105869269	6.96816236300166	7.33345789192638	7.30415163619334	7.5059724239491	7.25959382461893	7.24229761039974
0.956526362422624	7.63222874465024	7.61455984778787	7.49834361004908	7.1381741690476	7.0947339450332	7.20146542924087	7.50603618680393	7.63991379227262	7.19233866638528	7.68270939054348	7.45854741574023	7.66755818610638	7.6352204966374	7.30663454232038	7.59164260671609	7.3883846248118	7.51166951403453	7.04833176845721	7.67357969977998	7.58189511842102	7.54837635711287	7.4179177650157	7.03943730116952	7.32226123241727	7.33507993601207	7.45826853100937	7.70317608819691	7.61222159331387	7.2262539624763	7.51221873716094	7.42388472380801	7.37469974808043	7.18380142669866	7.36500151727333	7.58856835783287	7.67858799677189	7.61818335473545	7.18062233857486	7.16687867781856	7.16560884951236	7.54985385074025	7.08296381071513	6.96845016065995	6.95408773772462	7.09222292247911	7.60149164268959	7.34858521543499	7.17096666194147	7.56093783963774
7.19359492657462	7.09539977527394	0.886817477934539	7.20939091856516	7.41440466575723	7.57980520752051	7.33005362068136	7.59595326507174	7.88765325869119	7.70544826154269	7.55546241286738	7.38205889661009	7.32470339208775	7.60323367419792	7.42536672082813	7.46933030311565	0.341238654770078	7.79189521435674	7.49176841109564	7.4515483108947	7.28910760565103	7.13617765469543	7.70333533702278	7.76801634342649	7.09632377563199	7.13486613342987	7.15109291807795	7.60978239509166	7.71368661801591	7.82400702023641	7.69183340767775	7.76491544696644	7.34811155020802	7.44903424633827	7.25640556011643	7.08547283798254	7.71821279014933	7.54879605739787	7.72509182135088	7.58913483282805	7.27967818091124	7.29903537650523	7.70585395018354	7.61492777938662	7.07865372711417	7.47267512475058	7.2280639311686	7.13670216660811	0.329308442312493	7.09883170371983
7.30155782612258	7.36963015484434	7.23707524230588	7.49406045930688	7.45992522089979	7.64976815214117	7.67405526415966	7.86153974082293	7.38213569195996	7.88822061392282	7.94113804650078	7.56391027470066	7.97146454686855	7.70368582784089	7.40115721826623	7.81174097011576	7.87048347428096	7.8116651108561	7.64650712614687	7.85475379578871	7.92463907931568	0.553075563177289	7.62642578973217	7.26656392906853	7.18669109506004	7.73000177106881	7.71476562458579	7.78080029109097	7.18076603609038	7.90899895266984	7.61000277136639	7.62343470310051	7.58002675082163	7.36299034158636	7.82997697626377	1.11127677048794	7.81719882934367	7.15222801179719	7.7360433069182	7.84921467548779	7.91045992960866	7.62401930795289	7.75587344098361	7.29288837074033	7.31911797747859	7.34812641069102	7.41449481616452	7.16161829521344	7.95930558379734	0.70548760686051
7.77998959708538	7.49677422207225	7.92150168857046	7.77066074964743	7.72053569094162	7.258812357433	7.24530697343351	7.19361144289325	7.89838335387472	7.69959336619219	1.21728749392048	7.32788505161827	0.407833934264052	7.78290272266	7.17785520863623	1.83712125976167	0.284325597557467	8.06794898843904	7.70754251616437	7.38867730210336	7.29760134947023	7.68580647922028	7.38073124589401	7.43242291190957	7.86326199591295	8.00680974812572	7.29535503717581	7.44253436713077	0.366033744331432	7.52094016909574	7.19864674419327	7.91991249077895	7.22074628059209	7.4267784123958	7.89891606490894	7.59022715312813	0.593928619955085	0.368742258057215	7.92813238323297	7.74219379959827	7.3412127604618	7.61759244348167	7.66160681925452	7.12320972922897	7.3281946137873	7.97072676420246	7.83886053959238	7.37367204833631	7.49303580085627	7.77104941787386
7.35535050501841	7.22190584755364	7.22073817420293	0.310476037934016	7.46054577814444	7.77773063718681	7.54350955057788	8.00979124792011	7.71512277988331	7.35619204859142	7.54786506298237	7.53774013310939	7.60861789172186	7.74859443192058	7.27359189720142	7.51458896411896	7.32592188802143	0.24960648314239	7.91214548931684	7.66434486009263	7.15185491679066	7.62533441129332	7.25594048949486	0.562146852788762	7.68911517907098	0.22761486035486	7.22085981634576	8.01546902334559	0.202347564514078	7.51539512277353	7.32822726779415	7.44545265981359	7.24025191208347	7.1713727260543	7.30222336882351	0.351128155102479	7.35396616317047	0.178163281460487	7.60994344469222	8.06701466852694	7.4627190140144	7.41556983057468	7.27513878787075	7.37570293742925	7.53803932772929	1.16159191830162	7.83100225280626	7.3950993915986	7.63683655260668	7.23724813278414
7.29685457355669	0.272143728015348	7.6105739031722	0.181502403795345	0.206662314620185	0.249618445587179	7.39299113370851	7.90917709274804	0.343347506091432	0.373737370383277	0.391623065907177	0.195324455301711	2.9719713256313	0.355967229450028	0.820841785767157	7.25837892972497	0.411168200783229	7.24756015838478	7.33244032662161	0.43625518510078	7.41455708207861	7.50436029520025	0.928676191523109	7.39074805531775	7.88976446963098	0.13039576038709	3.0439729148447	7.87974617463752	7.47871539480151	7.63460459131472	7.54638027040648	7.00929190232198	7.40975681936425	1.29937702247024	7.47240828851978	0.195020168310577	0.182346557150509	7.17953289316108	7.7130607818728	7.75132277349995	7.6567429635395	7.67422134033903	8.00719897014085	7.44403774867882	7.77056011433866	7.87114583049716	0.275280772284489	7.8074553171936	7.91615091549123	7.54345481162253
0.1861867257181	0.322545575506826	7.55244588167502	7.06698929955981	0.58259444550833	7.0327805750233	7.32240498293198	0.443197238052247	0.165967105043018	7.44110424427033	3.98560659789758	7.5684795527812	7.34340332723765	7.62953908324781	0.484480999340281	0.500694551436072	7.40870118842284	7.18588632109559	0.201191713655178	0.186553405623809	0.841252479617542	7.99618077980922	0.261578196707602	7.18140094174996	7.43411688153261	7.4893737048242	0.965873483976432	7.58577779120238	7.10942727944764	7.39888539378024	7.57137618138486	7.29801097861458	7.1393963248866	7.1094429795863	7.23542596600241	0.12624809081146	7.82168961126051	0.345450921208712	7.21035833439795	7.05860065708085	7.12834280287943	7.42835118280776	0.201230903303788	0.205203707688898	7.19157385197011	7.01454373967271	7.40516179964472	0.188658268488277	7.49213428377758	7.35419689153374
0.196960947961285	7.33189495222572	0.0591588543760742	0.172833426154565	0.568367780849381	7.24389970120764	0.0899688901701472	1.237703201599	7.39057316650886	7.47675329053235	7.76195271658324	7.54655249019705	7.03588883907984	0.0574602382981856	7.43904196550954	0.305263038231114	0.213524200375174	7.50214941334673	7.11086958730468	7.27066552730392	0.08639630414582	7.31341640603705	0.396312704435326	6.98253884771538	7.13744949324629	0.107704191396982	0.210787171915816	0.11422990611681	7.57486101899351	7.39523569968015	0.19731909935365	0.173157110132949	7.51065883233484	1.76446896888449	0.0569559382316395	7.37096798417247	0.224196879936781	7.44885717936856	0.0636405155670847	7.04497661210089	7.20278353552218	0.0657041671723407	7.10228042748003	0.30505096838582	0.179702792455175	7.13456250135115	0.0587091507293561	7.32219912773407	7.76917859980168	0.0879195084324786
0.257672199698682	7.4387653836361	6.95843312671071	0.211781140369977	7.17884659790628	0.539543529839823	6.95922511778431	7.20438480228019	0.100038420264376	0.820926271700456	6.90901082520014	0.258510506314981	6.93458958919126	7.23284238770649	1.34537743221213	7.15194089611919	0.161895771706855	0.161333927003055	0.186105791820526	7.1358372527419	0.0572247126189382	0.220345876355359	0.0548282078855207	0.346037566630387	7.41898181385539	6.98129235428123	0.52754872612529	7.59543922589923	6.92246316550647	0.203677540533944	3.29876681750846	0.160995657770815	7.07378736224942	0.108724540551866	6.98888228611691	7.22031786598881	0.414099616350307	0.0588248539656513	0.37725982788536	1.14979403607401	7.1020954629922	0.172210034611659	7.24934130013234	0.0560045205783316	0.0577534049872645	0.0673119873205661	0.0583163220021416	0.234113852106195	7.41539162965893	0.230805941420675
0.0545166625154816	7.0932415079575	0.242267712253271	2.06785234064027	0.0563337872296684	0.0562501953227512	0.230894259555071	0.190965622338246	0.0552099350329935	0.204203610280307	7.28870589967277	2.99680973036722	0.0578857779465614	0.054945224576739	7.1822760926131	1.7763132055947	0.0569620606417233	0.243567395284598	0.143401495031545	0.37095022591859	6.83006018440169	6.80376546745835	0.186850785056234	6.9505293231125	0.302942514330303	0.120736823230196	0.211972465329341	7.09561890774324	0.158657448112626	0.0561500301387816	6.84937039176245	7.15948927286954	0.23172690619482	6.89797851015024	0.41839792319679	6.98086416247432	1.38173347164479	0.329311985350353	0.0545380481381978	0.122928608158358	0.146043504570919	1.7143196438598	6.80639792665907	0.0552461685375476	0.0541541647655069	0.0588468552288957	7.01302186043121	0.351170874121566	0.161044283773073	0.107046649240031
6.70376685922092	0.298689655967157	0.0546660007092908	0.586959417763547	0.0534851885016453	0.0868020353723522	6.75125730793734	0.355231474774486	6.98163875633947	0.120029690713516	0.0600320600611213	0.6259649939326	0.176416769066799	0.333522067648086	6.70076471995085	0.236562103820448	0.0527867578637452	0.162826610535305	0.0604742922287288	6.89666839003662	0.0527285520992436	6.66798555302107	0.226447616618977	6.59661383743996	1.3583868130966	0.0542597824763189	0.101863188187782	0.179379161344023	0.158182375443828	6.97790196722478	0.0534596767986737	6.83196910545841	0.0533737236031168	0.0544572374344093	7.09031044001327	6.96711044223466	0.0557999369440162	0.752629955323193	1.12092517169721	0.0543794016978631	0.352853371544558	0.42943497315446	0.0534600450871841	0.0528606375549362	0.397048867264223	0.0554759669025525	0.421464747206239	6.81325188494846	6.76919709115418	0.403519198490762
6.79952217229486	0.160860664907562	0.0536196277096003	0.33239414549668	6.7972355632185	0.605480966833815	0.0514001017015202	0.251890585514248	0.0832254450359246	0.0525541333327146	0.0536275634538501	0.070157523480042	0.182700741607865	2.77801121651354	0.0547362146413351	6.35531449903716	0.0522470388786088	0.0656674697074458	0.0521620201666271	0.202008046208131	6.73118402926139	0.0609881575718272	6.71531679764437	0.716141868999586	0.055920401657068	0.0544615939084296	0.0579737939463386	0.745325431385359	0.174716690728956	0.178160993144039	0.0550495567107049	0.208237440906801	0.0677785221839454	0.169053180070626	1.41558948880925	0.0538612177759234	6.89744348317823	6.65601635870027	0.201461157765456	0.46949183620765	0.0528415404469108	0.155834539594611	0.0796201927794877	0.0519301768853625	7.02322424730194	0.303569569332399	6.64834227857357	0.242793799745203	0.485664377559097	0.506877688764789
0.0523938814588476	0.0511109223656916	0.118128526519864	1.14232299433335	0.217953703001521	0.1683671316874	0.0515662305630874	0.399642170469498	0.051614982764664	1.09692849384633	6.53807150007646	0.158393686695639	0.0512528793135992	0.0535211341471835	0.0515111721322304	1.15287244872065	0.0514535203033917	0.0614334012742904	0.0676661946533031	0.330141694214537	0.0536258483159743	6.2385832621302	0.208687045177477	6.49812677316411	0.0533017755901603	0.074265190261214	0.354754801042296	0.31959682018974	0.0524161929927213	0.0535522950113963	0.0543266509074998	0.0528780374857034	0.0526188447318183	0.302767314730418	0.491584735929862	0.0522846803972787	0.0515796679464303	0.0525840188522254	0.47146624034751	0.0528801160298551	0.053601358721665	6.34849520816765	0.411456876147791	0.0520545839791724	0.0538462885514499	0.769371607851317	0.0515490634240457	6.4679277894551	0.862076417747552	0.0522621930635649
6.14138998214905	0.0956008229163258	0.050294437394908	0.140488877851621	0.0512384277731013	0.317909204061971	0.0511663729745932	0.0518708428557346	0.0510987007265819	0.0516313539422336	0.0520038244308223	0.410040444255981	0.367135778152225	0.0518400029876767	0.0528592519294515	0.051061125605637	0.215984096968827	0.051127383217925	0.0725399334011973	0.0523857539208813	0.866530193767801	0.630098876957255	0.0508265474265784	0.581335870371857	0.21852283071874	0.0630343678552443	0.0523377174852568	0.0532425149393921	0.0520790421361842	0.0595349791112608	0.0511768440264203	0.0881487737514486	0.0526370435311622	0.0525118018913116	0.0523791114807315	0.0523088557047713	2.46281133788914	0.0520773767379994	0.373377510378464	0.0524704971025939	0.0520395803608148	0.869702972683639	0.0510539948395565	0.0521399821038365	0.0518706302572852	0.229462513304573	0.0514363831019391	0.281569718383212	0.218791358305854	0.0527757539153234
0.0520962880600205	0.0521955884281795	0.340783130927411	0.0511576845157692	0.0517314014458147	0.0524783619338265	0.0516116845416171	0.0515998043170216	0.0507304044815204	0.185751792788011	0.0523355497797437	0.0518876989109604	0.0502473807780568	0.0519152920983005	0.0508158966715945	0.0505519653365202	0.0515494356954513	0.401877590370675	0.0536163998753532	0.0687930360397437	0.0516592678997383	0.0519748782032204	0.0519554230244234	0.0659528924763994	0.0503707550359878	0.482868716049648	0.295858761447609	0.053845773019184	0.0509269690682111	0.225482406587202	0.0530736978791918	0.740860664932377	0.294585599733744	0.0521473941656701	0.343937865784519	0.0516047174456539	0.0531021683995394	0.0611732672098639	0.0512619999720348	0.0512645984697873	0.0515766447870961	0.151930735780381	0.0532979204410754	0.0512621632727186	0.28859555176599	0.0533835441247122	0.0528529188755326	0.0520902540964401	6.08290893449264	0.0519586037904798
0.0503604837991596	0.178829610607313	0.050687910154294	0.0514451353833949	0.0496273644478604	0.0525748229969705	0.177946192881736	0.0504404536158525	0.0504445876121486	0.0513834790938551	0.0850578166661489	0.0498532429277299	0.0500259152972467	0.049910712380852	0.0513834707593537	0.0505501559089351	0.167954445846542	0.0502955905784893	0.0504765028466156	0.0532454582196419	0.049617222447433	0.05263844806272	0.0505018990225003	0.0506436731685167	0.0494415655153002	0.107417320575017	0.0525674739732779	0.0514203509164351	0.0532214418615797	0.166176258080449	0.0501921391898683	0.0503583061413071	0.0489507714277146	0.0520647113734919	0.0505221085262625	0.0508597558322467	0.0503233042432474	0.0531174262692441	0.0519998883160964	0.053973592729295	5.69080959122245	0.0512144999375901	0.0513127020749777	0.0503349813553706	0.230945556955631	0.0504877621281227	0.0509955611935912	0.0524179053811208	0.503302754468493	0.0494344819468804
0.0520060248484279	0.0497005983155525	0.0506441685825311	0.293390012124937	0.0490549692451053	0.236732019313203	0.0533694167907323	0.0515507510248313	0.0520426607089517	0.0577844496536794	0.0506054009495971	0.0522878993037752	0.0527224506805845	0.0508049407197464	0.0494668441931667	0.052003222135709	0.0528903777879439	0.050122634913178	0.0857932556592576	0.049563167734515	0.0495761266368853	0.0557269806103161	0.0492932212687914	0.0499231323010269	0.0490965373178001	0.0482727421605278	0.0496077971321963	0.0531812969936294	0.0534267170519014	0.051802428201738	0.0484593121814394	0.0490684285215308	0.0865415934933857	0.0490806987375958	0.0727026673034045	0.0504504391668101	0.0544995917125444	0.0509249891674601	0.0505347975532011	0.049074656528783	0.0508913349520588	0.0530294347570611	0.0499376713659312	0.06799378809395	0.0521050727234676	0.0502009487908292	0.0508157725194964	0.0488253712488569	0.0515341323753758	0.0527116283773493
0.0518606598062104	0.0507996897409388	0.0484481552505428	0.0529428346519078	0.0494381746706121	0.051693975385978	0.0510633734119508	0.0522939044620864	0.0498979100401967	0.0492099242633134	0.0485938821749474	0.049713535212353	0.0499769035283965	0.0508051395365482	0.0498799419069813	0.0514513589278414	0.0537054661933383	0.0522627949567816	0.0510260888856369	0.0529214072605161	0.0486191918463929	0.0524167591038537	0.0483229084445019	0.0507209183164835	0.0492968071694012	0.048813721897656	0.0498349063837862	0.0498275108235346	0.0475195643335173	0.0496905629210571	0.0508485308903326	0.0503047900725124	0.0505033893446198	0.0504156056662541	0.0520873435253559	0.0500427736506492	0.0520823754131435	0.050133751398119	0.0546008271100349	0.0517241674733522	0.0502807302806476	0.0487934681390811	0.0499396052483092	0.0524488988499449	0.0504925358589143	0.0484118196157032	0.0520876773788657	0.0519755346222404	0.0483227188049865	0.0543143422771168
0.0502689472808093	0.0488215792368319	0.0531980732607759	0.0507988412853818	0.0499978503789898	0.0514909038869327	0.0520704369295654	0.0506883486979296	0.0500795490983334	0.0510711945938699	0.0482169738416843	0.0507909689435717	0.0509836489918813	0.0533646284288817	0.05057769337733	0.0547327021393946	0.0489855394681341	0.0540728245786632	0.0516868968783941	0.0505761947523254	0.048522812940207	0.0523544952999062	0.0495145639136668	0.0503771170565338	0.0522021334657271	0.0516495602158343	0.0527884575264967	0.048825153281595	0.0492209651139855	0.0488527094465116	0.0488130143480224	0.0505384290000454	0.0497142886024824	0.0485791920124012	0.0498315406154394	0.0479784478250185	0.0514184190252835	0.0526454894570828	0.0504018544731955	0.0533664094047774	0.0484198039705166	0.0547670997796812	0.0530834836214541	0.049749633806896	0.0528349265636646	0.0472473175601688	0.0517918529883414	0.051586096261137	0.0483192360000114	0.0520506750438777
0.048929541885693	0.0538185643649042	0.0534068030886384	0.0479836702504222	0.0525092560302906	0.0511072140004092	0.054432833609666	0.0533720764425404	0.0475213123213871	0.0494051474607192	0.0502927424251646	0.0521577830573176	0.0534878152867864	0.0553107372133745	0.0518774348687557	0.0496819109055903	0.0524319594535023	0.0533470319824883	0.0539569724783442	0.050096593017376	0.0540344911024097	0.0512356679621967	0.0483144956265077	0.0534003036505241	0.0536872225207599	0.0503471100710962	0.0504345842400449	0.0502456862811276	0.0500613626189004	0.0506446796002097	0.050802695473127	0.0507050833104664	0.0511368857709541	0.0522402063298879	0.0541153793224571	0.0513458808806741	0.0501237616967577	0.0522728157481307	0.0479957782104512	0.0499543460843963	0.0525930458357714	0.0500540885002894	0.051452039540075	0.0485394664177503	0.0488900847039133	0.0484493522544351	0.0523770957604501	0.0493441714345703	0.0527758290510911	0.0482798669123674
0.0481908413493168	0.0503767341307161	0.048906955386517	0.0494570691091933	0.0509594645575561	0.0498162601333178	0.0516986060410912	0.0505218907492044	0.0535261678070706	0.0486196337367065	0.0487830959904241	0.0488905575022253	0.0528254812958966	0.0540056646689676	0.0523014518414481	0.0528792003006425	0.0524667593592592	0.0498155809099925	0.053132235191063	0.0510039414817286	0.0492414735004615	0.0507015297746028	0.0530022095246232	0.0471617913800813	0.0505807495854694	0.0479642585793763	0.0488901007205679	0.0476902546269009	0.0538696408765622	0.050143945153949	0.0476750260697676	0.0497719464439356	0.0524088054202679	0.0539501840622121	0.0519236532885127	0.0549346130638343	0.049046322030503	0.052369877335078	0.0487429495715034	0.0542996067774874	0.0507267338615335	0.0496988682611944	0.0516426651037056	0.0497373111948887	0.049597774295448	0.050371788843281	0.0482340504835422	0.0514257410518767	0.049526904916067	0.0541178057256458
0.0507653178042679	0.0493843721960648	0.0490806537944009	0.0481277894044013	0.0524943083731608	0.0487989113696912	0.0498639921147125	0.0561807550034832	0.0494527391149736	0.0489949677458721	0.0513124498863828	0.0508267304004887	0.0508406767150205	0.0504878018348781	0.0513494467681224	0.048537096593433	0.054564270765519	0.052932315520734	0.0518296544153021	0.0497196752801158	0.0509731411399351	0.0531846731353741	0.0526575940874341	0.0505373687978293	0.0497901279602494	0.0498590654373638	0.0482209570087078	0.0487478191047031	0.0504892833320219	0.0496291313366498	0.0481371663403016	0.0503372860390274	0.0546341935256568	0.0494825432659285	0.052606403378414	0.0518060427389519	0.0486488475192416	0.0552513284974308	0.048374512585392	0.0522372545138807	0.0519549353841016	0.047351703290112	0.0493714327334126	0.053734015593955	0.0566035698787325	0.0537696566210755	0.0542044986764246	0.0532497152711237	0.0532070733059177	0.054374809749851
0.0551527961274954	0.050060510565078	0.0536909166100691	0.053801634462719	0.0491388601789604	0.0533741020209931	0.0500533605657704	0.0562274661820661	0.0551247914082678	0.0546272505210564	0.0538773297276831	0.0523736396546268	0.0547600090104576	0.0541218902151362	0.0513832931895186	0.052639816816699	0.0508338260131908	0.0545383956665787	0.0545848009529952	0.0523917247807637	0.0539910671801512	0.0503967431910245	0.053619263858585	0.0531328291717563	0.0547437528430409	0.053173520605773	0.047037870451716	0.054389749311148	0.0522102184560535	0.0506377302129943	0.0497375252217257	0.0531408363844117	0.053598495247399	0.0551109215946532	0.0523289986538579	0.0515091767932236	0.0525772798318499	0.0488955214133944	0.048508602635298	0.051874597851534	0.0490454256543655	0.0523905059776573	0.0514229426692207	0.0513083842440021	0.0499835788063904	0.0547234697276711	0.0496656252096624	0.0500005199828484	0.0534926999646628	0.0505733403960822
0.0560224401514186	0.0549606147931323	0.0492730591183061	0.0515077012484764	0.0519917614594372	0.0553966507884884	0.0574417998655224	0.0500088777863265	0.0549278992987645	0.0515067559560414	0.054444699155747	0.0526971965457425	0.055842750852148	0.0542916205087851	0.0511700837273076	0.0551969028097934	0.051589906465257	0.0564044626073353	0.0528236808952509	0.0516849666406456	0.0535216930679136	0.0532242402292619	0.0524245346588582	0.0519923526649611	0.05731569210553	0.0528040940960273	0.0529319291884411	0.0548035958792096	0.0555217369658285	0.0546059850958095	0.0539767877815702	0.0520032157719571	0.0528804021257516	0.0493674507980445	0.0535911510823135	0.0517758640950007	0.0498206412930019	0.0517502888700959	0.0501505626020496	0.0518249327517693	0.0530292686308167	0.0537005044286704	0.0531284700770241	0.0515639131898415	0.0516428975146642	0.0533201254155957	0.0541148929266335	0.0518800936708836	0.0520374092873569	0.0518702331983774
0.0546060034986297	0.0504671670835711	0.0505343989702392	0.0529811994913079	0.0504821126344461	0.0503274154470413	0.0528095770394059	0.0523304338173242	0.0537144103980957	0.0511193753185371	0.0560052297770453	0.0527534892873917	0.0571340489278831	0.0551294800897228	0.0516110500651416	0.0525817871786769	0.0555166871559243	0.052061103507316	0.055068007213821	0.0539310735356377	0.0549159416828737	0.0503800768649477	0.050363812146694	0.0524058077109407	0.0528353251398446	0.0540846224809188	0.0501170037042587	0.0571143596558022	0.050683166028118	0.0488458618153448	0.0531035324792754	0.0517043587816818	0.0508566719602694	0.0542410939294807	0.0519121012002892	0.0578792992347306	0.05054515079055	0.0547435391515164	0.0566966389009147	0.050373295027381	0.0516412535135507	0.0548151194571134	0.0540512358355218	0.050005415313412	0.0502386236769072	0.0535563215362066	0.0549417330004271	0.0539864287956945	0.0538141138374016	0.0580579862404756
0.0554126846871231	0.0520353523976561	0.050691875434261	0.0524575994346755	0.0565870508255058	0.0541318198706677	0.051312098740478	0.0554358129225822	0.0519441469059194	0.0572292817798102	0.0491953569836653	0.0581276961937143	0.0503621775268692	0.0589273308888913	0.0530948831055754	0.0528816500455432	0.052006975035244	0.0545352461279604	0.0507679099960614	0.0519956919434536	0.0519409480081407	0.055058204183749	0.05233435533668	0.0570235277661658	0.0557204680535054	0.0550995444330897	0.0499737204361279	0.0522665618629061	0.0548429918813812	0.0529122431989345	0.0568610479505885	0.0530798433365736	0.0511679563860543	0.0514853680458549	0.052594311980847	0.0565167980866689	0.0566934919929307	0.0568942668210284	0.0552620259137938	0.0524892889595443	0.0565024553661455	0.0522819704451233	0.0505259780599243	0.0518050666874602	0.0520084758812514	0.0522402863125624	0.0531253785570309	0.0559567912642682	0.0516962972751351	0.0548440978085499
0.0551061702195381	0.0521783692906772	0.0534462540711472	0.0502954882411307	0.0562394725548161	0.0515222533269195	0.0533501717342168	0.053661431373254	0.0559507925795126	0.0542562694060736	0.0520864312042656	0.0521745782294624	0.053795261757024	0.0505188713681597	0.0545752027342618	0.0524611978357764	0.0519501462549403	0.0546156202078062	0.0545291597680605	0.0589187155399674	0.0565467110452433	0.0556806564498947	0.053226209239459	0.0526710361077346	0.0566808594464831	0.0550980648584194	0.056541181399308	0.0527991226089231	0.0531737529272035	0.055017888731435	0.0538024051832951	0.0524947810348838	0.0544043786625598	0.0563028467794597	0.0536341408458546	0.0527696857099433	0.0560706131318984	0.0572779321885219	0.055767876440108	0.0555060143264226	0.0551433762178082	0.055635191406062	0.0549982855686942	0.0574387099232582	0.0531034355240909	0.0539733028419024	0.0518521110558335	0.0534726103333562	0.053783353218525	0.0512230655994609
0.0501382269065014	0.0580625766161981	0.0543350134863806	0.0561111358547392	0.0544951765022546	0.0554789552073463	0.0512853417594578	0.0523806613059274	0.0526426700588113	0.0513710315353375	0.0554667149606863	0.0552754363980916	0.05441410164551	0.055283790715455	0.0540142158348071	0.0561296363654889	0.0537546709211703	0.0535614581927269	0.053639831348401	0.0545080405353321	0.0539310239983596	0.055104806271769	0.054102153697447	0.0535694597452569	0.0568657169368654	0.0530620550747204	0.0540454919431842	0.0580203082943723	0.0578996256151532	0.059843339478044	0.0584292494227726	0.0558954863332772	0.0552146310386589	0.0583526604968685	0.0561210949424812	0.0509994801364691	0.0558113946294601	0.0542566805169793	0.0561761914821784	0.0568721202317095	0.0523303612103813	0.055826968321594	0.0533363941160839	0.0556160124861155	0.0528814380123633	0.0541771586247396	0.0541150730498741	0.0569776315959329	0.0552650478986792	0.052075933467807
0.0564377406253332	0.054776482732759	0.0588187336908664	0.0579975756103876	0.0555292900160672	0.0516534365527049	0.0599859297611874	0.0532881281516612	0.0569377714390799	0.058143692811114	0.0573987134724176	0.0587066081959702	0.0538561693908367	0.0505451100267129	0.0581359344427499	0.0570778760102752	0.0549215964698468	0.0521165097338487	0.0565472572742704	0.0552981792186244	0.0598759202865235	0.0560714563929897	0.0586404924918979	0.0595731744062229	0.0520807065631652	0.0531753114148978	0.0554428195234823	0.0526540952981891	0.0542165545662803	0.0578897931272864	0.0537948059757674	0.0558196828833568	0.0574461436323959	0.0568253115767048	0.0544483167217349	0.0527644745258623	0.051840436564798	0.0535611139797229	0.0551083205941854	0.0569548118385982	0.0536632058573866	0.0551668135894635	0.056381746822562	0.0563585735539444	0.0573971824063775	0.0555020559302875	0.0518053634316802	0.0587313968578538	0.0514255836487273	0.0555093567644645
0.0575603142719733	0.0542647500289606	0.0590447102714496	0.0561404276250766	0.0544201459464525	0.058082321410108	0.0540468815849287	0.0526471837808596	0.0503063669255893	0.0557861543215189	0.0549116683249474	0.0592596533297518	0.0562154903731055	0.0552120070314503	0.0557142515117675	0.0523849490239484	0.054042648349474	0.0567327676045536	0.059636017400118	0.0507226090240364	0.0527264240729263	0.0524840651389372	0.056243916527391	0.0546794511019187	0.0553417334455244	0.057394750573776	0.0525916525649939	0.0564602103446339	0.0536679142312471	0.0550691644419843	0.0537975454977942	0.0558705414157755	0.0577873666402522	0.0519211077406199	0.0531803415025504	0.0584543323585705	0.0548357417188622	0.0538002367408304	0.0574477902008718	0.0544106448663463	0.0544034754961961	0.0545587651056738	0.055664252966114	0.05612942822445	0.0548131589913839	0.0563028301712353	0.0603644704049744	0.0548863800428607	0.0538139666621326	0.0550624416984753
0.0566859950182895	0.0545560940591501	0.0565195960718101	0.0582300201660169	0.0512542510605447	0.0541392303197346	0.0531665113012092	0.0575253611567361	0.0529544918576987	0.0599356013229292	0.0569884736533254	0.0564230309748382	0.0519405493687131	0.0581910911313529	0.0558900583752757	0.0551468814003208	0.0555627185153151	0.0566213097287835	0.055821022669175	0.0562448836086366	0.0595758422901927	0.0528547224832089	0.055645501195826	0.0573405768013681	0.054737883031012	0.0541092836212065	0.0567935741438655	0.0593886694733593	0.0538255346957109	0.0538606417412058	0.0552643414036635	0.0540619664793334	0.0543200094354575	0.0548393500005555	0.0576253451486511	0.0571879888994013	0.0559424520392612	0.0539928547575952	0.0541305841590003	0.0543323723215957	0.0540310635888767	0.0565796300702649	0.0523810992197601	0.0554387776489005	0.0578444542817709	0.0547873149558384	0.0593789544787206	0.057041351269104	0.0553881684615902	0.0575239889436913
0.0599649026055168	0.0588618673310231	0.0530005439048873	0.0568330869902687	0.0545000313158504	0.0533509544042284	0.0558845287020651	0.0572253409721602	0.0604262941443594	0.0583780578540761	0.0572679051476204	0.0543801812911034	0.0565990279361593	0.0556794024473753	0.0602188741623429	0.0606742994862062	0.0566586570853007	0.0560545468934784	0.0616969936147883	0.0545087131102359	0.0536972452910355	0.0605973244914857	0.0586809045466914	0.0549579966929877	0.0546146322989024	0.0543179939073665	0.0604883547867774	0.0557547708297485	0.056449763953116	0.0562010646798281	0.060385960050746	0.0567479145714708	0.0588704940903507	0.0539449887104189	0.0543981102963689	0.0565803766961371	0.0576061212828307	0.0535966028000437	0.0606529441614212	0.052093652519569	0.0589728699061209	0.0619549057576675	0.0546169130787475	0.060926162472329	0.0568275932486672	0.0554681180997673	0.0560326325497513	0.0565493914892208	0.0545236719801254	0.0586884457473111
0.0605047089005894	0.0591507650169215	0.052314084754294	0.0547202370345977	0.0544969998816145	0.0606488455291833	0.0589282904685465	0.062026800467304	0.0574881688327765	0.0570155699019701	0.0580671931884456	0.0593541525091614	0.0532208699085938	0.057377869242398	0.0575858689379871	0.0529922264330823	0.0599184704225341	0.0594015184167177	0.0590960192023989	0.0551200874846824	0.0547486201360933	0.0546632078557036	0.0630713619599116	0.0570006126982989	0.0549921566490049	0.0569846384787564	0.0578608539802812	0.054662409319938	0.057623661521369	0.0579981983931015	0.0564114384902634	0.0546828523768686	0.0534822178286026	0.0600908853137337	0.0544460556891912	0.0595379477903746	0.057553029379324	0.0536879710512286	0.0542419693676883	0.0612715335815975	0.0549432539633189	0.0608447316659255	0.058985223434373	0.0573056175586838	0.062059745688764	0.0594843303788883	0.0630310801022101	0.0574143832988717	0.0584317922385461	0.054844092982269
0.0616074484680472	0.0594971925456969	0.0596431410456858	0.0546178335962335	0.0578246466686686	0.0627199186955121	0.0551582517839917	0.0600062472767114	0.0556773006163293	0.0541104453209083	0.056219540496721	0.0618632339680912	0.0597475022640495	0.0554705416884157	0.0582462328797345	0.0585229573862758	0.0616120520199993	0.064433247110031	0.0553798886268257	0.0607436556289479	0.0596787839320691	0.0560999399733137	0.0567368035230428	0.0595576093996774	0.0617763024611391	0.0558019220237812	0.0603053177568603	0.0560997399114141	0.059172233116832	0.056384454873212	0.0573904744039577	0.0617973717522127	0.0602338129155832	0.0583036466589997	0.054449449895263	0.0554496685741826	0.0585050696551665	0.0572616672139166	0.0584478212175317	0.0540107442898215	0.0600530192230078	0.0555730818638038	0.0585257065481987	0.0585028660723191	0.0613689733199996	0.0599743365669167	0.0600000163165702	0.0560453415890636	0.0584091424694424	0.0582238662083171
0.0603668333713076	0.0582732361120726	0.0566268316977752	0.0599770589978958	0.0570077376247783	0.0604450685405264	0.0594386293300919	0.0563031747438626	0.0589571857379331	0.0619826614192536	0.0576809056206138	0.0606349779832067	0.0596431207267502	0.0573489058720117	0.0616507523874218	0.0564066465408154	0.0554326483886911	0.0543210871709774	0.0613891454865052	0.0587041402218469	0.0577506155760096	0.0532100121010463	0.0600097851094812	0.0610473546661462	0.0626091318487844	0.0563375614987889	0.0576098162984521	0.0607795474815185	0.0577831123638339	0.0563166984535698	0.059521104063171	0.0612838045329811	0.0558178154650416	0.0594661632184641	0.0563070867172484	0.0581828613881321	0.0600480774615902	0.0578035730609797	0.0555018171940421	0.0554310942864235	0.0599169173137696	0.0583237017704362	0.0605790381058103	0.0546027832065485	0.0610096975653655	0.0582336849254356	0.0556306472146621	0.0571262628617788	0.061723997581119	0.062142405777786
0.0568537057188402	0.0567161242894713	0.0609818675468168	0.0575719292489157	0.055620594811149	0.0551136864676128	0.0564204125570946	0.0566577379700966	0.0575683616480152	0.0562849710533399	0.0560036654289814	0.0586540897996153	0.0611379341300311	0.0641707376560458	0.06261953450315	0.0572031090285482	0.0546814273103322	0.0596323022789118	0.0588158560474813	0.0564652065841289	0.0639503393246767	0.0627597449842163	0.0601243896524305	0.0590076799037583	0.0599010751791218	0.05940826535352	0.0552814721569018	0.0612186864311169	0.0589061481772863	0.0568896722486988	0.0635931630618793	0.0577227346918582	0.0547220650643908	0.0608686024942021	0.056382952223698	0.0622662558466277	0.0611940983110402	0.0562991622535226	0.0579940799493929	0.0621008858368364	0.0587842732561546	0.060416594936297	0.0567783484925834	0.0604065846049104	0.0554460290040616	0.0562707395304644	0.0626653025682769	0.0574755274226894	0.0631080157600273	0.0591993147414468
0.0619837786092162	0.0620954961808363	0.0612131541095757	0.0587169998620346	0.0575183669574371	0.0579156860253113	0.0601758367281082	0.0607777682780334	0.0581960858549935	0.0630079131408415	0.0577200287622745	0.0589828178210269	0.0578984671017036	0.0606075206101687	0.0591177095433758	0.0576362419697903	0.0606404273650089	0.0584801005010947	0.0562761588344357	0.0611101439082317	0.0587194780424654	0.0629868526146892	0.0574167715957178	0.0576724966042042	0.0648399570081935	0.0565641763424886	0.0634616829864757	0.0579300908478249	0.0569002749706012	0.0583242779954213	0.0596427994071316	0.0610328011566257	0.0658525874947392	0.0592397670571202	0.0616522446981378	0.0630813724760563	0.0579007402036618	0.057292631574457	0.0614619804256069	0.0604942098703956	0.0594814745244824	0.0638019151998969	0.0592851421548802	0.0579840165592694	0.0603108366372802	0.0561121628886511	0.0639497109617669	0.0560887333294356	0.0548579266866998	0.0565128404334469
0.0612661720521662	0.0623362580671843	0.0602774798036999	0.0594318762791482	0.0590206822714279	0.0639155803392071	0.0658832311838322	0.0591562805799129	0.0606955352854799	0.0603073319030007	0.0600189066636415	0.0582271142912406	0.067188788845326	0.0605728446587835	0.0588819926934421	0.0617709695036677	0.0638670015982914	0.0566338147880077	0.0631032978775673	0.0618505722270235	0.0646204509027706	0.0575942988899295	0.0558463500300477	0.0586850840279067	0.0578517942007671	0.0577273293840939	0.0647364353564986	0.0660601979372478	0.0635035374743052	0.0579826685641509	0.0622384626182627	0.0588114261995696	0.0611424040856724	0.0582673862857795	0.0606992765592727	0.0593005397517572	0.0598260884912698	0.0582171502401784	0.0556464950262436	0.0551414629834538	0.0588486198245343	0.0645442546432281	0.0652311649945477	0.0573264959096743	0.0659485649180199	0.0618146836417608	0.0578879862578691	0.0594431615223596	0.0591135783337144	0.0623609113403317
0.059418190691703	0.0585162445720551	0.063490303566587	0.0637686255656408	0.0610777496624213	0.0653444551979736	0.058248036087089	0.0659976124582558	0.0643475355346508	0.0619549091350315	0.0612523710485876	0.0643438553919214	0.0626919377771766	0.0592534143979369	0.0626253604452876	0.0580008207357931	0.0641320868010174	0.0586156153900259	0.0649618416112231	0.0602686745926108	0.0632960004665717	0.0627559297901103	0.0606563316493318	0.0622794227988179	0.061006747256682	0.059079151128361	0.0595133131308067	0.061976131004885	0.0627403580788606	0.0644013158628318	0.0598914545006378	0.0584004506863515	0.0632915952640725	0.0625244996357781	0.0597340866733941	0.0616447306453946	0.0628480775561015	0.059656172717123	0.0667004453553204	0.0606470301387394	0.0567623705914582	0.0596061748031555	0.0611465672675435	0.0628872945453065	0.0641733488428078	0.0575776111411595	0.064548955282284	0.0642008567503892	0.0593423504841959	0.0624098402671583
0.0626367133145199	0.0659663216827201	0.0633717836681128	0.0635785815862146	0.0579991729329746	0.0619236480579073	0.0617809983854532	0.0602077088180675	0.0638038020750742	0.0622752881909831	0.0633165388591142	0.0602928520526225	0.0637593052651675	0.0612057422765996	0.0663749843178938	0.0617591550402048	0.0670676051860641	0.0619634885569637	0.0599950911231749	0.0621529902342672	0.061325937812526	0.0597673758137016	0.0642466980365407	0.0658484466941904	0.0594427940422007	0.0672843218058535	0.0647067990718328	0.0656288713559577	0.066012714846065	0.0608149351586369	0.0641110067923264	0.0593177443159564	0.0636908584178975	0.0628722436076042	0.0642652724145586	0.0598569300856755	0.0629764586486276	0.0608728306060938	0.0628355481602005	0.0594345364565884	0.0584134425518849	0.0662048016000448	0.0627157286845076	0.0621140153038029	0.0650429668218793	0.0645930224408116	0.0648877481546214	0.0640051666229886	0.0608355383198494	0.0658939520449539
0.0700009906668399	0.063356969703776	0.0638037411274315	0.0655546518818004	0.0630331856328842	0.0653424065225966	0.063613037103185	0.0593581298861446	0.0650214242465427	0.0604732752422309	0.0661905672697407	0.0589578832070652	0.0656715767294107	0.0670731423287633	0.0657259525416412	0.0596375474569144	0.059750997835991	0.0622787478540465	0.0601649636429891	0.0650535212554151	0.0686570479199794	0.0686068217096444	0.0653499718147462	0.0637648199213731	0.0643925178189204	0.0618531991445086	0.0612493672658815	0.0662473707539028	0.0645913017262509	0.0640507027839056	0.0627211158769965	0.0637506806131509	0.0645440427785199	0.0595295499676982	0.0635593592828223	0.0573668038854	0.063575222965223	0.0669274328927803	0.060400016197218	0.0612749593425254	0.0579882158102433	0.0642233983130111	0.0661682171157704	0.0663774093148933	0.0634847340979263	0.0581743918737409	0.060794453428844	0.0623997080537527	0.0569646168311244	0.0656830127838813
0.0671049146827492	0.0657857178188157	0.0614067707930129	0.0655331773001079	0.0605931566700161	0.0686609494301065	0.0605624268588317	0.0588756380553926	0.062510002981287	0.0660045627448849	0.0658431642277125	0.0623107091016469	0.0621377134025365	0.0664383797620951	0.064473937775116	0.0615506738426976	0.0639476845772516	0.0693578878431305	0.0602168018135209	0.0615400854311108	0.0627008058644621	0.0635034189492367	0.0605051014162184	0.0611806732488536	0.0658334637489972	0.0686797971980533	0.0623965862952513	0.0653031249849595	0.0630750254134059	0.0604803414088536	0.059249377285054	0.0621050272105085	0.0659476583066652	0.0619172917109165	0.0599966828652785	0.0636819833744623	0.0662475910895601	0.065289686835359	0.0704212094178812	0.0637529325501586	0.0651940440899166	0.060663146152658	0.0637555618967732	0.0613013944412159	0.067956331108666	0.0645631676915952	0.0657543925981256	0.06530474924817	0.066354410732229	0.0626356616942547
0.0600247217808491	0.0650548158081499	0.0675398022824922	0.065739179700457	0.0654053069533346	0.069159184401932	0.0650242589082422	0.0626755885129783	0.064135980442471	0.0651392513880934	0.0598617177590312	0.0661376657906811	0.0617572502358261	0.0678862189751335	0.0661227861262901	0.0601537696004098	0.0615143399346709	0.0610806031493289	0.0594555274687565	0.0658882187328347	0.0679937632789552	0.0628035069386077	0.0679132916469904	0.0646962939665162	0.0683758266547635	0.0683414049722791	0.0682060769492556	0.0685813043329228	0.0680502817099378	0.0639054933238063	0.0634073292236109	0.0627366925185916	0.0667626078515783	0.0618707141035887	0.0616272071182778	0.0655794761603847	0.0618715583411217	0.0629584926936658	0.0676510666073499	0.0646556277506393	0.0686756183118889	0.0633511303247409	0.0653093816243835	0.0664646550810369	0.0661123688870432	0.0598398085018644	0.0634574719843767	0.0613668719133275	0.0652411502338131	0.0653765118416358
0.0696626660843992	0.0615953963001085	0.0700191050027797	0.0624958535753824	0.0664686857170064	0.0665021666152956	0.0646034332158735	0.0667325040753155	0.0631993193673009	0.0657339636135068	0.0648297460647715	0.0631441113536675	0.0657257750732839	0.066642087151021	0.0691038431183752	0.064043872087865	0.0657465219178818	0.0586396354803702	0.0614517407292438	0.06700255664388	0.0658048311847538	0.0705535719498043	0.0626731987674861	0.0645094351622716	0.0625410341111091	0.0628422415461326	0.0668242188151158	0.0682926198824015	0.0648918361340695	0.0626265817832887	0.0623864392910743	0.068572041264947	0.0631475952503164	0.0703401461536516	0.065057578805966	0.0641290162064221	0.0617937035042618	0.0680128065517205	0.0628174876375502	0.0685230791482252	0.0663144914098943	0.066220996310947	0.0696352785000136	0.0677241308720258	0.0656439152656201	0.0605942465651115	0.0609647398058822	0.0691234637488683	0.0624645611012756	0.0620458280871332
0.0613425840175879	0.0658937883204799	0.0616276139790143	0.0657940261528483	0.0706293512368199	0.06456474746808	0.0659025387102934	0.0652178638222864	0.0702138891215451	0.0654721655391135	0.0678379749324532	0.0633445146356663	0.0706295397513369	0.0690172685142858	0.0623065124113608	0.068926400115839	0.0645639197429207	0.0611239143853467	0.0627797856750717	0.062222147768014	0.0677213624527198	0.070096518138669	0.0621004921491863	0.0671689805414719	0.0681884298486991	0.0662829797109618	0.0622041333861688	0.0627900454064517	0.0612678706877154	0.0627384494161963	0.0697423154917699	0.0655464505858056	0.0704616509301636	0.0637956703944476	0.0652553454944505	0.0728074561817332	0.0637053903786192	0.0633801491689935	0.0648215889919639	0.0644190935966161	0.0672850051556683	0.068611839152998	0.0672520324120976	0.0647991166327083	0.0682888217189796	0.0664732270708202	0.0685494447493929	0.0680759571293335	0.0633900175922796	0.0652237226442116
0.0665440899123661	0.070963992452386	0.0646288715529573	0.0630823027306703	0.0625614212637495	0.0694714131470663	0.0705838027668942	0.0663898885703229	0.0647978709185165	0.0705871520954602	0.0629596395383901	0.0671712830811469	0.0653087242886401	0.0673763115071811	0.062535697213457	0.0689445512261427	0.0679578522028955	0.0665112674415721	0.0630899817599869	0.0672494196707817	0.070697268906141	0.0696804318668559	0.0703746946931861	0.0636811093108746	0.0636756008496059	0.0662557107314042	0.072436668980494	0.0677534811751557	0.0719973971211315	0.0648034087130488	0.066757331374565	0.0672823980010506	0.0687890686567372	0.0640156938437644	0.0614630311531618	0.0678344844282417	0.0659422763009454	0.0639373995100978	0.0676149118601546	0.0675683621777233	0.0662018425257969	0.0712408437614941	0.0668412901081934	0.0658815502430239	0.068886850197868	0.0662892619732005	0.0699859834908938	0.0629838261161961	0.0693876793343706	0.0657345022663395
0.0675520216088377	0.0686334188690673	0.0654975567504197	0.0697558255460227	0.0691691687359889	0.0674082062679363	0.0683702047118691	0.066459133910182	0.0653217735828938	0.0639962731116096	0.068566181097789	0.0670103693564379	0.0652062096178743	0.0655931635354488	0.0711988580352266	0.0669820667601069	0.0640888210156252	0.0690970537869009	0.068849186922456	0.0690668284212287	0.0676333753966827	0.0693617160748923	0.068966524845272	0.070362087361796	0.0668496004567422	0.0678078860080121	0.0709501204631747	0.0648932687419061	0.0709197368804979	0.0682771966999479	0.0703172750894722	0.0662070684879883	0.067483999316888	0.069598290989897	0.0711514022153934	0.0667254590480612	0.063646228508084	0.0665924334270576	0.0707144700224806	0.0664205327425581	0.0729380110911584	0.0645979533639768	0.0699655753599467	0.065914112960648	0.062300511189549	0.0700493229162701	0.0672813047294545	0.0659924466586593	0.0709113944227995	0.0688531614187407
0.0657352829341992	0.0682750480675802	0.0677390164933755	0.0641642562291626	0.0669512678717954	0.0663782919068131	0.0702073411629577	0.0704649056129382	0.0729146476548129	0.0652760061216169	0.0697906556945	0.0645230657760416	0.0634068350441992	0.0691988089425968	0.0647602199876245	0.064498854955182	0.0684192597964515	0.0663702697511257	0.0653943543051271	0.0725961853626746	0.0753947433596366	0.07315006746322	0.0657774303485336	0.0675184066143123	0.074313700379603	0.0713010196400402	0.0724496726993138	0.073149263000334	0.0640233698099046	0.070235303905326	0.0628005838346714	0.0665526485210242	0.0739054790013742	0.0681216083863016	0.0678531176440026	0.0707142146306484	0.0735346028344764	0.0750374244967011	0.0697087198299701	0.0700141525473632	0.0688117832988636	0.0653754366991572	0.0731952409296154	0.0701647745044139	0.069140789922235	0.0713519282239178	0.0659510283887363	0.0640551426808429	0.0644315434953728	0.0663164286166065
0.0708131422153986	0.0713054487122373	0.0686917469534546	0.0707272428161842	0.0699480098115928	0.0650653663072764	0.0702889627466517	0.0672308286126289	0.0625938343219928	0.0710514456068285	0.0666463191130697	0.068742525262346	0.0723073270764442	0.0760940119101089	0.0744322157960369	0.0704756860023018	0.0672586410733992	0.0700920024230332	0.0714344305180687	0.0706614859870515	0.0739192653871165	0.0652506462911401	0.0691574915311345	0.0708218343477282	0.0677800544968575	0.0672009574293047	0.0743137458081254	0.0667083681922111	0.0662472106246673	0.0728536225882897	0.0722610903577899	0.0659073980519349	0.0707235667105599	0.0720410021342346	0.0703704538158517	0.0680615610550238	0.0701111987749405	0.0734674619220042	0.0729554325763202	0.0665069441969444	0.0704166527152317	0.0729014300230443	0.0714357412462533	0.0668918713547077	0.0667381851788033	0.0687109752178731	0.0644752558104062	0.069663554558106	0.0739274820727231	0.0745852409070303
0.0737452135820559	0.0740915439359598	0.0738571272412533	0.0713346112079697	0.0644677695266005	0.0749537171816378	0.0667306377795467	0.0733588956874019	0.0737483853631355	0.0652143135082105	0.0698772427891059	0.0691689035434218	0.0686999077872183	0.0720315769227165	0.0697097662324403	0.0658609838074735	0.0645153423679214	0.0675754120145184	0.0695477692830425	0.073083896820289	0.0688500326092317	0.0741732257650306	0.0699764015120578	0.0696380853927303	0.0714513966455104	0.0739661299478371	0.0672329356837279	0.0683970025726401	0.0664197923304132	0.0661571854325249	0.072020701877954	0.0707353988334154	0.0700181743463539	0.0740592263161521	0.0735054684138231	0.0632426688171872	0.0703520101757821	0.0704465947644942	0.0700742979775518	0.0684786844528749	0.0729830441804415	0.0663238468965815	0.0682549550329449	0.0685375311932849	0.0710017717057234	0.071208661588727	0.0707818174730752	0.0673575241657222	0.0714963511008327	0.0693650444805928
0.0734172365174738	0.06847892106722	0.075014848783521	0.0663150002360972	0.0690057106457008	0.0686535119018674	0.0707919711639098	0.0688939895008865	0.0673662308931971	0.0673145412001158	0.0772653555865953	0.0693907981473055	0.0707083785643585	0.0713009151696087	0.0680226350656718	0.0749522930548494	0.0761986268146908	0.0749458738773965	0.0754694906221545	0.0688732746083833	0.0740396070742612	0.0685181307008303	0.0754310986151076	0.070543729557724	0.0703653061008504	0.0716028408532411	0.0720984833246725	0.0689156347502142	0.0653894418890362	0.0661892323896687	0.0718443618859149	0.0734586750504771	0.073615609889572	0.0736655474090739	0.0706899659703275	0.0677737349562298	0.0723259493667472	0.0695885918136538	0.0683199633404828	0.0678094774569694	0.0713609252468895	0.0749269873528981	0.0671335922017015	0.0666593682445641	0.0748887255072527	0.0739880574930087	0.0763923727708577	0.06797022893508	0.0694347635900893	0.0748498937744988
0.0770300719568221	0.0696453076671946	0.0733090496111163	0.0721981472321583	0.0678160681239247	0.0765831404283775	0.0718582339620757	0.0717151628303266	0.0740706481055204	0.0706168404853062	0.0679838763014257	0.0722699308684223	0.0653027800066432	0.0714208472083296	0.0675660648889444	0.0696536513582783	0.0744643350702806	0.0722499640837786	0.0709415677170925	0.0669999085022136	0.0752806745235365	0.069282618229723	0.0728349470166126	0.0759553553464738	0.0659420002500873	0.0729913474736773	0.0695936740837057	0.0703374908271991	0.0703199569629304	0.0693439400112428	0.0724009173764065	0.0673418863471285	0.0721896181075259	0.0659148049515254	0.0730193310576511	0.0762512236144917	0.0720050850096701	0.0725465143542897	0.0754759371551957	0.0729868850634628	0.0671149293856206	0.0715005375827006	0.0696023201991189	0.0749649864986551	0.0706435991006218	0.0715249554204134	0.0690042135387283	0.074904847852941	0.0700904581528888	0.0702112001083462
0.0749026431617871	0.0747976045221991	0.0698987292208309	0.074397734396831	0.0738484333775326	0.0745715197088151	0.0761866830943613	0.0737930949076211	0.0766513875147146	0.0688308234799262	0.0695493028242497	0.0690924390738348	0.0738719864403491	0.0725762986959938	0.0755196066904009	0.0732401119091397	0.0699646041565213	0.0713632174280586	0.073351317832523	0.0759763490406814	0.067273085364628	0.0734828548704103	0.0734210803167603	0.070743157871819	0.0717101187598179	0.0703265123662494	0.0710102911055071	0.0734164283986088	0.071739568493706	0.0768198522038419	0.073589558746278	0.0701262334179869	0.0763402459778421	0.0744443571347519	0.0790788944724169	0.0678521452945464	0.0747375615195757	0.0702498198934847	0.075805920533473	0.073112895753588	0.0710322192680527	0.0744169713477007	0.0751930311263932	0.077363578042097	0.0697147870385007	0.0768335146348743	0.074670737010679	0.0753866236767239	0.080266973382522	0.068649609687365
0.070892492637171	0.0799614760755799	0.0787917184760789	0.0692698658960382	0.0739485083653248	0.0711018307987912	0.0778893504470093	0.0701476785484467	0.0752387196828053	0.0705250554213719	0.0749043513259954	0.0757218989887983	0.0691562524894271	0.0773218373310773	0.0748498887442335	0.0774324105300933	0.0699382462385865	0.0759347966814339	0.0784680968903438	0.0761589061991343	0.0756500917698247	0.0685561082154403	0.0790662531596607	0.0779688210606842	0.0769862476245878	0.0716814381490441	0.0740281698180851	0.0748386270661405	0.0769871074197876	0.0706326082469956	0.0768262298694429	0.074462659609959	0.0713359842863687	0.0708413990086653	0.0714858877860105	0.0789242129410018	0.0740713766578526	0.06878184633052	0.0705696355780748	0.077313167227026	0.075698751351905	0.0731022974528533	0.0699327783992808	0.0772850977160252	0.0710292020724307	0.0758065917513339	0.0775224318220857	0.0728994404140931	0.0782928922962727	0.0781518357696046
