# Supplementary material for: The Neural and Computational Architecture of Feedback Dynamics in Mouse Cortex during Stimulus Report
Source: eNeuro. 2024 Sep 24;11(9):ENEURO.0191-24.2024. doi: 10.1523/ENEURO.0191-24.2024 (PMC11444237; doi:10.1523/ENEURO.0191-24.2024)
Supplement: Extended Data 1 — The file code.zip includes all code used to generate the figures and perform the analyses presented in this manuscript. The folder "./ephys analysis/" contains code and instructions concerning experimental data and Figure 1. The files "Figure2CDE.m", "Figure3AB.m" and "Figure3C.m" simulate the model in the nominal setup, and generate the corresponding figures. The file "Morphing.m" allows changing the connectivity strengths with respect to the nominal setup, and plotting the resulting trajectories. The folder "./Figure4/" contains instructions, code and data concerning Figure 4. Download Extended Data 1, ZIP file. [file eneuro-11-ENEURO.0191-24.2024-s003.zip › code/Figure4/globalfeedback/v1Int_a0.55.dat]

0.322649316853316	0.31656268943731	0.325276729424903	0.3209178055022	0.32781762801549	0.31779023368424	0.320275944731417	0.330019674315054	0.310125541444351	0.311917497175186	0.314652515997369	0.325099048113931	0.326461353752064	0.309443893348966	0.327047436146791	0.320460782371293	0.324438764651998	0.314778183985949	0.313181864673426	0.32471969028154	0.319600499889909	0.311153232257952	0.315402131828908	0.320993553698513	0.329176099007495	0.315895148349161	0.319652153338789	0.328889410427314	0.32881589806219	0.311109793960495	0.331412515744134	0.311467698614437	0.324483420714511	0.328490395347611	0.330956902212911	0.316487296231486	0.319308948246291	0.318584508303083	0.320061304281294	0.312823058614343	0.310821662580076	0.311265305707887	0.322689502080838	0.332608223671428	0.323733899309435	0.322953848906099	0.320568706081841	0.310463336448865	0.319949507560473	0.31772479655981
0.32047971096243	0.324090942301518	0.34029784782541	0.327514226146004	0.328033453849915	0.333251849385081	0.330333380118093	0.327188381577707	0.3219932769031	0.342368520781246	0.34108113114119	0.330336371351818	0.321683163837302	0.336647191590772	0.3365307543369	0.330828051125644	0.31996153194569	0.33157642501433	0.331229778227606	0.333003376324545	0.337382028726275	0.319638133050591	0.343719479188932	0.330075603256014	0.334597694352692	0.339274984057276	0.325430448578201	0.331359843766842	0.333131127258074	0.328979043875094	0.337774820181891	0.332531955486704	0.336832413003294	0.330758595012791	0.34075704249769	0.328140527022624	0.339439948111755	0.331170264149356	0.339462105887534	0.322839116211118	0.335776758720505	0.322297485766016	0.333242737438708	0.334558485255279	0.324880446460384	0.333665115802	0.321828421308493	0.325076238399844	0.328103211307102	0.317507462163187
0.327821095154243	0.350054404431744	0.344274798941416	0.337069974234654	0.344631954614066	0.338007121621336	0.341362475464696	0.339857605055732	0.350801645698485	0.354387080603693	0.338151352256249	0.32922500093078	0.353384023009742	0.337670074334065	0.342364123718974	0.332608749289901	0.344319811195997	0.3391971626937	0.332625625460798	0.339838088751871	0.332535928764916	0.350716903346155	0.337105018855038	0.334753696333616	0.332892157259838	0.334444350297591	0.332706734936225	0.333239461858848	0.337367401685379	0.343384693007142	0.344182575951634	0.340884923318924	0.328826428661187	0.344070648326698	0.349985005397981	0.33961494291196	0.332710593763554	0.354938451046788	0.35233473091782	0.351629833260684	0.330607990392485	0.343456866760649	0.33097569064947	0.347670582825679	0.342071538131245	0.333470960144583	0.354348320698741	0.334659378652719	0.344328603936898	0.336942669362683
0.343114492115379	0.346892425289637	0.339006052486844	0.34884067361487	0.352621027980005	0.347681389416705	0.359814170368438	0.355943618348338	0.364758260383802	0.368983188991704	0.341398353005249	0.363574672571636	0.341561871313624	0.347201119712468	0.362092275320469	0.349511807200257	0.361310127015524	0.356236522916388	0.349086040908569	0.352725726276691	0.35981360227758	0.344343070576481	0.357768837331836	0.341469854431759	0.357232929736728	0.362309236488045	0.348740460481365	0.340589941086703	0.366950603597685	0.342431072344591	0.359107967838075	0.348146195274711	0.346229875728984	0.34376490091297	0.343088759986841	0.363233117921813	0.359409501629104	0.368593554126577	0.343447948137061	0.34997814321431	0.344021870792691	0.35653288686171	0.352328583973398	0.347407198616894	0.362816306433725	0.365905647872541	0.348614123696657	0.348607267791916	0.33868541430353	0.360256184536836
0.357152138746773	0.356286672813531	0.381111122520892	0.376696189906665	0.374573536164685	0.355876424699625	0.36265814296439	0.370118141013265	0.372735600068624	0.359709360141367	0.35769369687103	0.373293397284368	0.374089210241129	0.370208371898692	0.378286183607731	0.382512677087462	0.377094019967678	0.364746956569702	0.360701524485384	0.377924646742049	0.372175737409891	0.375696376536968	0.374012181164151	0.354570376039116	0.383891226785799	0.360828513439966	0.353781963373319	0.378907114298793	0.37316436564373	0.384472338077921	0.37387416701397	0.353859186826863	0.3590480028343	0.367700092292208	0.379523440663725	0.352082720700267	0.375283828956072	0.360003146430156	0.362841592047427	0.384641269253922	0.375957380791619	0.366829532750143	0.368055623533723	0.366680600026759	0.383924144771621	0.359326962603821	0.373238688304951	0.374536099119002	0.378606321368934	0.381282356620091
0.393110678232357	0.384873731310255	0.374156545356165	0.38276218985248	0.379000421023308	0.388264842055172	0.370206320609111	0.402479377507275	0.39367424503832	0.370562984276176	0.399851847344403	0.379188162011781	0.398287756666409	0.39699490813184	0.374209349060274	0.379877657594851	0.401276982595539	0.37589425913463	0.378266976497088	0.394934702910356	0.394065290176637	0.373761049643954	0.389103134307288	0.396498881237303	0.368352805302919	0.370809206451579	0.393835888697012	0.403147681828511	0.389550018210707	0.387206760332293	0.397427061751058	0.399504836154693	0.393377758107817	0.393091362714306	0.380996786421642	0.388080017163333	0.367561130676703	0.398369866176263	0.368443753334086	0.371390009015961	0.373387550762403	0.373296781099003	0.397312984841359	0.378092794839349	0.36765113612631	0.373514962345386	0.372779939151994	0.387124429800206	0.389797636502017	0.38447193014572
0.411711858563174	0.407581307236459	0.409805968461141	0.408348154515204	0.412987388284431	0.394535493001539	0.396269749223756	0.394061189916309	0.390684117198377	0.390173286422388	0.398834195860326	0.381283773878736	0.401828586994523	0.391628272475772	0.412936477696843	0.392628870670545	0.4171527445538	0.38865189212869	0.385529531106359	0.387006792064478	0.409752008838565	0.386293516648366	0.394814295509116	0.389823634120824	0.400451587229951	0.393631325468704	0.382744919762713	0.393303432922087	0.399459992300717	0.397916952839419	0.390926643145641	0.418728681321473	0.392483304636562	0.405309122078041	0.414103358422001	0.387278509678951	0.426590912803893	0.394113923879051	0.392388093704465	0.418871998084116	0.402232043386824	0.409491613536945	0.393353160702416	0.422808974997158	0.404675696514742	0.396729787867983	0.383529242264714	0.414337674323995	0.420796268950383	0.410434034858809
0.408696148672363	0.440735978201075	0.408790910058196	0.447043811756257	0.446647705535291	0.422791934217525	0.40908946728313	0.425795452732104	0.40345458415495	0.436521593457426	0.418024180086878	0.407267247810515	0.405749310673197	0.430429769759459	0.43848606238916	0.419957591773839	0.420786812368929	0.437097849572379	0.437883870515327	0.423140016914675	0.40620722619516	0.432531783174617	0.411983182286175	0.427780093165019	0.44332254885505	0.414692779699747	0.412159742010448	0.421624920247415	0.414850795217883	0.429256284286125	0.447871866750515	0.413774281355348	0.444532799462319	0.438829850200497	0.409509137585965	0.413076594951525	0.434212500833298	0.415559107953921	0.432793702912046	0.421669883225778	0.421986575848654	0.419539645824781	0.418306465702948	0.418330004398609	0.441727504403515	0.442612931959466	0.428852808397156	0.429754241424735	0.445785379606346	0.428120700553353
0.457646467620279	0.441943277470648	0.42671083144755	0.434411683033786	0.459898330063006	0.463113133276212	0.433383694486045	0.422485040307673	0.446340377550727	0.435172496848899	0.433780219018394	0.465827503743511	0.435869550518373	0.475347262181734	0.462830851261123	0.439007555875216	0.433530426185973	0.446298103385881	0.452618865377373	0.432562196242372	0.426388469287004	0.475612430395325	0.467623127573313	0.44337151128197	0.42820131403229	0.454492682702521	0.452388439247572	0.436970811814363	0.45676007667798	0.469948294032764	0.436336821678767	0.433130512123892	0.473864795260936	0.448916472501793	0.433798197107166	0.438459403004804	0.428051840486321	0.46756057062877	0.426058229927323	0.449371752738552	0.437661215619058	0.420917840076185	0.433402423954184	0.425384425116464	0.442520720842885	0.441765060806581	0.422123137311383	0.470363916872012	0.430091191196733	0.449423885644204
0.474394858811433	0.49518459336825	0.477115721251921	0.497832047018301	0.45946620710517	0.453740899760686	0.481157869268843	0.487099093312916	0.502897889462299	0.479941564776385	0.479575581799196	0.466459135600688	0.456114722693218	0.488447034118964	0.469844032300758	0.45776341638216	0.471605003555469	0.459367876477469	0.485619817949585	0.46414641258656	0.478385175519666	0.48287669827816	0.48458329802919	0.471627910249025	0.497667782381594	0.489705520174858	0.490909053046208	0.481228821706803	0.505063259026093	0.492638964395615	0.499970966893062	0.482863138702437	0.495054324681789	0.495200938854513	0.482267338422606	0.492879762466063	0.493872696521214	0.470090069337007	0.4800071737754	0.470471216082136	0.452831743216384	0.46018977863566	0.465666924977414	0.450238833514492	0.499074189097649	0.483140456893591	0.478017802279899	0.499071064214332	0.489259416759461	0.447037319078126
0.480387338618559	0.530299429082244	0.497595218811807	0.483663554134383	0.487533803645234	0.532833344021029	0.4851360895491	0.502116648516833	0.487613775199757	0.482976616301587	0.489053281299326	0.514620493007201	0.516039861246042	0.511418571871761	0.527171975053471	0.492366213081514	0.524022270171711	0.491624531179831	0.482730341569949	0.48121707117998	0.532336450567925	0.474033438970134	0.486914902289093	0.483369874316403	0.505072271212544	0.494176619434151	0.48116981496716	0.496928350078134	0.487013833846488	0.49180074966743	0.52982257099067	0.536886929756976	0.489030527863406	0.494548270493439	0.501475257984566	0.514914479863432	0.4955251464637	0.518435783700392	0.516018777500691	0.48419211337033	0.537547822524961	0.510073391116574	0.493938082496681	0.486934461053228	0.479721449753728	0.526506943440472	0.504408755200482	0.492098060428222	0.533303605217158	0.495215662524843
0.521557112876016	0.503562098650872	0.543731896037089	0.553715331562367	0.52695492520013	0.556374592640593	0.512228670906708	0.526041259190615	0.569194349725424	0.52141523085951	0.519068574029172	0.55380476365978	0.539809359046009	0.561423245005332	0.560288514594029	0.567564426755315	0.573000080908232	0.539030869115397	0.521897320142874	0.566560672280986	0.569713833255639	0.52611561874269	0.535534017815573	0.539284115069627	0.53179355456131	0.560194712751699	0.5233074141405	0.513162074128917	0.507264234562592	0.536507523704102	0.50928865683986	0.568759292486142	0.52859911227229	0.530006745223793	0.568559621241747	0.552188717683133	0.555449061385033	0.538840170986684	0.564238372734145	0.540232304965527	0.515889559294355	0.521126127057004	0.54762734358355	0.541349448039778	0.517522956798791	0.53479091921248	0.525713819176913	0.540981646472669	0.571858797611715	0.569250622857513
0.614080328007007	0.607220115251979	0.535980432975283	0.547858049797278	0.592990415161366	0.561085363036348	0.543551394379992	0.547454432558896	0.591093220750629	0.590695339342847	0.599000078650625	0.594148018861487	0.581416762957493	0.539426224953431	0.611728758450245	0.589296695083695	0.60637968610718	0.612920322737389	0.593080562609692	0.610454483904965	0.537704556007702	0.56995611186077	0.578243918382013	0.550324240094223	0.596738136327758	0.580417059537769	0.58046931047746	0.558218603684361	0.561606736451831	0.546515680832907	0.576868087528993	0.561714787463571	0.611765218890811	0.553451505993531	0.57620019951475	0.551830172438442	0.566585507261592	0.547993821823959	0.543450882046341	0.567368411898867	0.575681242050499	0.607189254890997	0.575711318104971	0.574665756794365	0.592728322872579	0.599465127038412	0.548416569206097	0.549842251700182	0.564288385625617	0.547966355735896
0.631733469876039	0.614655882127062	0.65626428789484	0.587565107993426	0.610321162459015	0.645588204111637	0.636602563826809	0.630712685263962	0.599860274651276	0.613407135079093	0.600589241397765	0.615338762225996	0.606820698699827	0.628487507051113	0.633022526605923	0.610276831654729	0.609281246012102	0.612204871823981	0.589264597097624	0.587820149752528	0.649859551145142	0.582838216175172	0.598442909050959	0.670197793481632	0.657858636409897	0.641350939151041	0.595875731001357	0.625622390836818	0.648774487535538	0.63778542089007	0.617343784457623	0.603464835426053	0.645739108850757	0.627639910367365	0.606836060714163	0.655090593230622	0.662501182244482	0.582018281449561	0.662105909450145	0.603482261106458	0.586131719035673	0.581227087917408	0.587598821963976	0.656508482855883	0.595076018353408	0.653021065955282	0.620857874509039	0.655916392355345	0.620010794441339	0.624217260322257
0.622075055681998	0.642377372811984	0.662429366878341	0.699182536632142	0.722595448803683	0.666768639472171	0.716265509656433	0.64608861133247	0.669476240349212	0.640857177280546	0.648438096970402	0.684188189464516	0.68469125635744	0.700366698797264	0.677026322674522	0.691753260700582	0.707313925738336	0.685152986390793	0.697147545548545	0.690233011161211	0.634389176972733	0.715181770404644	0.64217494866562	0.676971135045284	0.721688391824827	0.655352836388348	0.641053781642573	0.634938666394056	0.635073596559171	0.644846604931128	0.667689102491285	0.644673458474355	0.711705627445329	0.662457848183824	0.680855041427627	0.644737202666226	0.63985874814829	0.713073726976483	0.674578438985018	0.68676756537701	0.654298800489521	0.687132896063364	0.675499998732008	0.702442852637409	0.683771961297084	0.634442528660042	0.699298092314034	0.646444848718765	0.700737541928111	0.71456552605349
0.747519960593112	0.699085347440929	0.767633772819907	0.7388619037869	0.785796785483263	0.748606750854102	0.717047382596754	0.733940527233516	0.709677881902731	0.735885980736624	0.751037187892269	0.712288450709014	0.762000201149312	0.754379883479297	0.712599232334186	0.707475959847843	0.784442885599935	0.739086533184904	0.692952306371109	0.76207126720012	0.715059129356258	0.734171152979136	0.67429216918605	0.733487048177079	0.702813598095738	0.694444163849914	0.7073266794447	0.689104161416985	0.788422001959063	0.688175869531108	0.718058959137263	0.771064745885061	0.735810141189069	0.744521755897121	0.744192975251676	0.683817803396505	0.71354050930625	0.683559743036203	0.726597754188634	0.689928206647122	0.723427816783091	0.734407313546998	0.779272259888405	0.705627204312887	0.710295802439843	0.787652987344108	0.735515632250991	0.739538036830161	0.695136240503197	0.760049835889556
0.779976494421129	0.77951665307522	0.749935650091354	0.756637213556313	0.794750928818664	0.839708493274931	0.767277461915394	0.85644742174817	0.832112693547686	0.736565761873012	0.772761699349762	0.74306127476576	0.796779557504687	0.746343500045182	0.765552168224459	0.82794671839855	0.785583081892612	0.836377554829383	0.81584069745531	0.735752367709563	0.831553149301137	0.765206470231061	0.772546165586545	0.818132971873454	0.760911655744144	0.776864197271079	0.783480799127107	0.842942506510362	0.759825845076725	0.764788558130506	0.821387724639232	0.743392119648007	0.767541638948755	0.849789208788868	0.735616474276048	0.820764390277823	0.820433015709293	0.756406498563503	0.741396259634384	0.756160338316726	0.750068166300951	0.824422293540968	0.851093621887517	0.725853974331559	0.834887540695732	0.770630270006403	0.734341321913274	0.758618385308518	0.810664998172262	0.830077912128898
0.792477089075829	0.844531539419642	0.912193589047825	0.882177514428194	0.85238807607859	0.937263051137756	0.877092940619221	0.808179344715098	0.90701768652428	0.88553336527803	0.885095825720473	0.880473002004004	0.85070721275827	0.86173757372011	0.881347599113635	0.830348852687052	0.902841119535572	0.835347464420412	0.805445362733649	0.812349622498886	0.850867354544478	0.875361966884341	0.924613572483842	0.889473346791985	0.906363062558745	0.811228389957792	0.809269051293534	0.910981479845867	0.931084873868824	0.887773690812635	0.819962070317851	0.798160008768634	0.9321991401532	0.850254699625357	0.87145720992077	0.830078864075316	0.865946336315714	0.874950429520944	0.906818172289808	0.825296245683614	0.860509847905029	0.842584097199457	0.850432208272239	0.91263491507003	0.83085417553654	0.899460316470075	0.871195475359333	0.879324326219127	0.818009651976045	0.888024852250246
0.945691087464532	0.952488907242487	0.943652947946064	1.03144154270574	0.882380599278105	0.998495807636746	0.964796725889471	0.896240063443241	0.905485874787754	0.930667061044557	1.01234435050824	1.01990271755395	0.986646781213961	0.968594145908428	0.933107536477744	0.884665429558084	0.982146465400289	0.907038376514637	1.00431518350736	1.01501035540291	0.93793935651031	0.997341737309733	0.944279110906068	1.00221897218807	0.904373606645235	0.911273101275983	0.962894134801142	1.03081487357893	0.9536093783098	0.919767551543754	0.986076432922759	0.946195460925263	0.87161650230645	0.903060944828558	0.962223200853924	0.985711248115174	0.958383658512167	0.960167369998455	0.910229344368776	0.981482907118038	0.903538916903325	1.02085308907701	0.990038549540721	0.898925655047291	0.994751129778965	1.01311605099503	0.996649004225392	0.917328148946158	0.950002155831807	0.977626782439154
1.01361934533025	1.11500896776001	1.01537464937344	1.10973952655141	1.12334524085902	1.13707715856934	0.953121341881172	1.06991923261437	1.06804149628422	1.09481578230764	1.04635412852331	1.07222768164442	0.99390310079354	1.03921681101389	0.989010107992404	0.965707692289398	1.03375191616066	1.1158173182805	1.034893503298	0.992973288723717	1.13853512932531	0.952802045665542	1.00145594819911	1.04865133212474	0.975117110507912	1.02219990202576	1.02401915912112	1.04853497788174	1.06551231416314	1.10468551432998	0.954438456261812	0.999596188448095	0.973687438746023	1.05088867783691	1.0714404474528	0.993003648352592	0.986395668219416	1.0306336593894	1.11398968947746	0.962390835733224	1.08902870920369	1.11020136908728	1.11815459822508	1.0845221609173	1.10558775630461	1.03336696596972	1.11425851071366	1.09134059805969	1.02962389181243	1.08858103971923
1.23265973554246	1.23484644255981	1.16568402025708	1.11238100932574	1.13626541991327	1.13959977098395	1.10822777160475	1.20010156616534	1.21916536554866	1.25033998925141	1.05353381068653	1.17410140984431	1.10324372891578	1.1765853481626	1.21040534223645	1.16763849174175	1.25498341118124	1.21074181462884	1.07606666286183	1.11082932226539	1.09085882056218	1.07196355807953	1.11261644835751	1.09354578458164	1.16471083830787	1.16003422714989	1.12752301435313	1.19111220368497	1.17975732190723	1.14357804902435	1.18018612940776	1.11831365204073	1.09739496871081	1.217768765169	1.08172653038828	1.08573331784335	1.2447748272163	1.15647000736167	1.13187367812976	1.1859831698679	1.04761517693352	1.11153213630611	1.14430023464801	1.21175979278631	1.18770047507956	1.13060755190752	1.13739525245527	1.11923615189562	1.13766264415905	1.24853213338641
1.1898617856826	1.28978471045295	1.3328598192453	1.24696869819639	1.16398329632003	1.32269882761249	1.23607829935765	1.28892984513686	1.15345294551918	1.19343318729231	1.26019944832558	1.34949144615959	1.19740052189864	1.17616618971068	1.17624068423409	1.28649185764637	1.28546146322807	1.29375573098349	1.23996288215801	1.26478228141003	1.28781301377048	1.19559077255604	1.3785091230347	1.19557960584541	1.26820232536026	1.24898858304865	1.21960630091827	1.38133604291113	1.22827646410884	1.2254928445868	1.327305072177	1.27320911354447	1.2132124747561	1.26027568950772	1.32917721811544	1.20472230447376	1.16317584918662	1.1901078585553	1.21785230623374	1.20706633437575	1.37485706377074	1.38883847775605	1.36433076848505	1.27187804845431	1.25155606397093	1.31062943674076	1.31304821674714	1.29704509705923	1.32896603745227	1.29443704755314
1.36083083025342	1.52684296528906	1.48513949152475	1.3176414110413	1.50071050916038	1.3036192319375	1.36552327875911	1.32804813124706	1.3117874410698	1.49378546614647	1.5050797602193	1.28177291395336	1.45952897906725	1.35089684650614	1.34222141473303	1.41972398034726	1.4597924917506	1.44757892315887	1.46901035783716	1.46282664798518	1.3994343301566	1.41641217267954	1.3243808780137	1.49613175716662	1.32746570164484	1.5305023482738	1.39243948310309	1.45851817284971	1.45093510737777	1.32241524562292	1.34235372435853	1.4248669843554	1.42819155993452	1.49908926399587	1.51605281307874	1.48357067449419	1.2913442383806	1.46284886980023	1.42883069497363	1.3110686954836	1.36908971634645	1.5096901848008	1.44564065782377	1.32699069207663	1.39892066728892	1.3703599712891	1.38020250155432	1.50280227159815	1.30535356310231	1.26517619176446
1.49073502521334	1.69822527457637	1.51550133747839	1.59600567503627	1.60959341836806	1.66500538551851	1.60189489229204	1.59250103374922	1.59142911388255	1.50418895873398	1.52075369152648	1.43648808241699	1.53203833090293	1.47563499021379	1.59774454749574	1.55817374903458	1.46692625686045	1.44543472003459	1.68036924336467	1.59728046136992	1.65973493473612	1.62201477150902	1.5074266381527	1.51194192742371	1.62341564218072	1.61036564304331	1.62104066316171	1.40494941734989	1.67491421299102	1.44631751253918	1.67161486773313	1.53554205835201	1.45059107230036	1.4416568531781	1.55359808912397	1.66258832889276	1.43840569415165	1.47610861493329	1.66706504323728	1.57236824299385	1.46721730660798	1.47834892079978	1.70580777998204	1.50882594882209	1.62026981738553	1.63278134164333	1.62783320380189	1.59426443918002	1.59508716669074	1.6982246791176
1.7790337663394	1.70662954274584	1.60513341062774	1.71789723426663	1.72007990600085	1.79277919512341	1.84666693872225	1.60422200763611	1.59366978920981	1.83089420417424	1.87030179001371	1.6264632451814	1.66024994360538	1.83545013892801	1.78400971731652	1.73722449911548	1.59582754395009	1.82100938370905	1.68636885638858	1.87209797261499	1.72735324400012	1.78312525431263	1.61201869978609	1.65013704008054	1.56657429245438	1.78802697775723	1.76555986589553	1.74062506891269	1.77157942552199	1.70091890757568	1.78322215454546	1.70065766569436	1.82690839870511	1.63213688082966	1.67803070839882	1.84507661063163	1.77902970623164	1.66404509868722	1.64460748290989	1.62682006662673	1.8386243532237	1.57500892789079	1.62659117649735	1.60543762428589	1.69122594521687	1.79580481852298	1.81051944446995	1.73984531628359	1.85386913488736	1.7607713353122
1.80343333096059	1.91172229272255	2.08659529306717	1.77915509398139	1.85995019954778	1.81418773347555	2.00126682091597	2.04208390391657	1.75312882917129	1.81106192015578	1.87863520668085	1.8711627996954	1.80464042932199	1.94865672492153	1.92112034249467	1.74646968299715	1.77651500527815	1.98422591458949	1.74305051001858	2.05457854613506	1.77459654219003	1.97906101020106	1.93388893479364	1.83346774476765	1.94992989510546	1.84599174286137	2.02408888402971	1.97206640215549	1.81340835343252	1.86697117325138	1.92005852200812	1.88288461749238	1.74345123245672	2.0235964776688	1.97735157383865	1.78590882811062	1.73455459224097	1.78779714765778	2.10333446806699	2.0430916015605	1.80241090836296	1.95351046556603	1.88146491535573	2.04290081849507	2.08600718587854	1.79502800595814	1.80381196293825	1.96434254756359	1.80528387423755	2.08204127026164
2.03642440588896	2.16164993495067	2.1104554121111	2.05950413302531	2.0665573860344	2.19915486592081	2.30494264877696	2.0693493501071	1.97277587708107	2.01164333426881	2.07387344810916	1.96207683150556	2.03430408672872	1.99045514438719	2.15236020363276	2.20757109350193	2.05071119217367	2.23814077042219	2.21999774509492	2.02312622048871	1.99528130097274	2.0118730149825	2.11765875686132	2.10850263658763	2.22882573603094	2.22768114666812	2.13656705027775	2.27674051548594	1.95180894174689	2.16234218162377	2.21050358484649	2.29755229084553	2.21730736427455	2.11736228736948	1.94345413781891	2.09693876482472	2.02516942215661	2.14038667393198	2.34108618104937	2.11643208464302	2.09091979673283	1.97963562248523	2.11178142183952	2.11240111433956	2.13072118375805	1.96723956575246	2.0807429317078	2.09855598581539	1.96601904562675	2.30359303373588
2.32424815105227	2.57278926707905	2.15959579892744	2.4262532796621	2.42563442492854	2.32419507136818	2.20394708767185	2.16993159318017	2.23722977902816	2.43951767181261	2.18435731031089	2.26696018485702	2.537345890912	2.25321708613999	2.35475204658171	2.48713980143282	2.5143447659071	2.21727104411072	2.5474285040019	2.42573425924601	2.49601713307413	2.24466982760089	2.51232997478715	2.43215103284845	2.19086664317336	2.50796333611354	2.49699945486506	2.54306460669115	2.53180089476937	2.51659951131861	2.32879064338506	2.43996215410674	2.40311671047631	2.17564936058614	2.31284335544282	2.20927618199334	2.49383493255038	2.28041895174481	2.52894095360263	2.45923536512516	2.41936551642722	2.4018331561819	2.25070706676711	2.40482133484648	2.52408044118551	2.24890187508063	2.38085661110076	2.366788571546	2.33400972108999	2.46576488428349
2.70074059137926	2.82905243371204	2.67197334163747	2.83369489972173	2.46253251469602	2.62041532679591	2.59585724374504	2.71769147076844	2.63471026370877	2.45751252891548	2.84217642126822	2.53465952710712	2.5417052635433	2.83302339529851	2.49024393717386	2.81093940916681	2.49717152826374	2.54492975523588	2.5243501838537	2.60176915383506	2.7272954878884	2.65687518793669	2.78807139796028	2.45420258118769	2.56483050618631	2.57686758377059	2.51181666265536	2.59889395446138	2.66012775038716	2.56027745758227	2.51621112841875	2.67813618576308	2.74749907278737	2.63244894360545	2.57806810074154	2.55796483625997	2.47766883457084	2.68093909260374	2.79949632279874	2.85036584081916	2.56583844959088	2.68687708168852	2.58593309729151	2.67473795553411	2.70663495246299	2.83054080616501	2.79635956450629	2.81712114683782	2.81319328909218	2.69267216783826
2.70557607752184	2.84623467426493	3.00756280813041	2.739896887098	2.87919448105083	3.03069367379539	3.15073253868887	2.84030803260845	3.03091266976922	2.98953997490365	3.16774595067963	2.75486291683073	2.82231495008434	3.06719610673281	2.98206740436563	2.88029975905924	3.08583058386858	2.89542258235658	2.95246866658506	2.78253618401684	3.15664855896872	2.8943338338207	2.76174861199811	3.11247856034725	2.94237121205842	3.05678195463634	2.78173772429459	2.6978526150313	2.92927225905457	3.13123771562319	2.88327291080791	2.99346873953957	3.11051479765679	2.7193875568876	2.96712201993517	3.1498532856554	3.09629372854908	2.99159573548139	3.13460843594887	3.01333073814654	2.71844113318218	3.04597410454062	3.05928616492604	3.01999771293442	2.95451536264252	2.97664821469071	2.86847215874303	2.86110265683079	3.04577935948413	2.96828423085852
3.11072158430257	3.06790112664282	3.44302105856596	3.27944074811304	3.39850855325885	3.41253745353316	3.09797106082192	3.25082978744706	3.26171722740762	3.45226456474416	3.32357882096771	3.43536534957058	3.41359447790969	3.46120148353562	3.06085283002177	3.27810995270618	3.46238067550202	3.49982813049599	3.27905238461261	3.34296603174364	3.05910334910744	3.46796977736079	3.18106879004156	3.12612891767071	3.1967008786753	3.06418403873297	3.39091767425391	3.23939568713951	3.17917652449918	3.20027752681645	3.13850837030418	3.30452907342629	3.07923849629578	3.1591554959901	3.18872802787222	3.40920089884469	3.27934056181783	3.33009046463545	3.44001884467017	3.39860540595891	3.41300540892534	3.15198277573215	3.42628933097604	3.36907312928176	3.37036267765848	3.04767139186625	3.36248971562721	3.28211189794052	3.19401582454901	3.10149949787947
3.81128459440921	3.4499711680703	3.80923684913865	3.4424909525749	3.62883861293222	3.78658714666551	3.44356683561621	3.75786082147666	3.73737632710915	3.56554032203957	3.55758838457149	3.77010596220746	3.48468493765818	3.55086000456545	3.6313745599433	3.63488878962892	3.76346265723904	3.40303982257127	3.7871986315468	3.80830921831498	3.78020986473387	3.5927030989275	3.75013541570373	3.53811596231396	3.36332356169236	3.79320819020084	3.35843925067935	3.45554978791674	3.65915260985124	3.6211511271946	3.80292386847626	3.44396167894024	3.63394661426141	3.77975024432218	3.49455336819467	3.49001561249378	3.64695450799884	3.69687461588928	3.71935439331917	3.63630019880448	3.69703051086869	3.57217189636782	3.6873267758113	3.38724012272484	3.49030255752832	3.76705922461841	3.63371243700263	3.35041432674301	3.76769081426992	3.45977906570648
3.86378095757448	4.08895196702839	4.10525760557837	3.98501021319655	4.00174659460763	3.97013571883405	3.94750872140896	3.88793961258864	4.07269694942807	4.05665251370184	3.73766058289205	4.08075043777622	4.10366465386221	3.78542087767082	4.03787138117951	4.10943157438087	3.79762092302177	4.08592987160545	4.08457196239201	4.02503159877745	3.85369174546666	3.78333643543364	3.77430955215983	3.95144241579378	4.09276041490705	3.88775379767269	4.06761529853908	4.08505206253705	3.98454595035376	3.87546562527034	4.09762318078544	3.8491312740789	4.01206071011125	4.07903731957905	4.09098735439691	3.8814175815319	4.0949152239583	3.80233743313669	4.0857218519081	3.81701949585729	4.07526171894512	4.01436535054045	3.9557298643166	3.98134235832219	4.00372082850842	3.79692108944315	4.11197037500747	3.90654028475813	3.81809689918927	4.02810660770436
4.35562824672841	4.389585597435	4.41039236578464	4.35750801581426	4.40799086390239	4.33213326522791	4.24085658673626	4.30095178914272	4.33666920168932	4.28203412877918	4.41258364853061	4.34823176194069	4.2854035724282	4.3896035548796	4.38509855002798	4.41906267927275	4.36925707370358	4.43880831617839	4.18165221798974	4.4030053141464	4.37268994344126	4.30868214699678	4.43446429829901	4.38492576153234	4.32124717162121	4.37180689979694	4.38113074442907	4.43322382149791	4.34091605795724	4.41068154155782	4.26448347826186	4.41500887033665	4.39381393929312	4.36124845755028	4.41528165577598	4.41361244051333	4.31610372409377	4.2366440940214	4.4022868590494	4.41467009806262	4.38929150411415	4.22652398325087	4.38110350151252	4.37101441194544	4.15962840985735	4.28337328125309	4.37352910103344	4.3382073019323	4.40455766883662	4.42228374263277
4.70398798114149	4.68562412211718	4.6946055638536	4.59420417028185	4.69822982647975	4.6993465800173	4.6066038186077	4.72689608073027	4.69529614173936	4.7307303881447	4.73181202393662	4.63932558220015	4.7232564210097	4.69879486100639	4.64687307557262	4.69536351632938	4.72153731480593	4.62417276493002	4.67927115210593	4.63805228232844	4.74078433770375	4.57930202837641	4.70310366745285	4.72645020299279	4.70526851791283	4.62975285785522	4.64957079638284	4.62564452323416	4.61776275063476	4.64539615057623	4.63611900663015	4.57250104729862	4.64214933533478	4.66111233084828	4.72780957723405	4.59232145604204	4.68696906521596	4.72284567357986	4.60507880537898	4.72456592059532	4.699460369937	4.72230350253761	4.60360658198974	4.65114986508021	4.69308124202126	4.71772887787148	4.72302891638174	4.68653828247071	4.70739477428845	4.71663115041763
4.97123535673517	4.98969112065914	5.06610049078197	4.88712530689805	4.8637664877419	5.04051183638511	5.03562308601616	4.90273344373332	4.93315131814436	4.86423406197447	4.97243585923818	5.0006615182437	5.00234699639354	4.96057853109331	5.04943801618875	5.01529855862644	4.9969114322058	4.90548731083826	5.03303800607738	5.01980502503827	4.92163240608492	5.05099728432619	5.01654354179931	4.88933142822946	5.04941585733728	4.9743662966869	4.90961446465469	5.02261023439561	5.06895467774063	5.02549784503784	5.03692402240264	4.9848015926018	5.06603907698056	5.01227987966162	4.97677742730085	4.99499094062115	4.92565491137726	4.89338910742616	4.81413949332883	5.00578155241501	4.95660859966869	4.99832238192051	5.02845890252466	5.01930823772814	4.86187353013047	5.01865728643483	5.03954459800573	4.93215278035036	5.02623906043546	4.99249081765697
5.02754401643829	5.31408949881222	5.32601577488153	5.38750914578967	4.99173124616607	5.151814847907	5.37643742563348	5.36048383833838	5.33015894790484	5.37596848171972	5.27709467083342	5.1459459460232	5.07702511056309	5.22480342200919	5.15362908664623	5.34449583250622	5.1812422298076	4.99958123329641	5.19411680860727	5.14370963646854	5.28177814350382	5.23443966397477	5.24012457131655	5.15930026583607	5.10583464684745	5.37898946348621	5.09879802816198	5.27379554108686	5.32950324480456	5.34338619305482	5.38580207472001	5.37557238783034	5.35781871625832	5.28960086030692	5.36119949333647	5.35509974308837	5.28099026111551	5.07204445319921	5.2912180838985	5.31397275135395	5.14391006805124	5.3717416434389	5.04241013127196	5.35233469097365	4.95094843122721	5.38023185000346	5.35351589299866	5.30565354407494	5.12401617056973	5.36540271930394
5.42847751187833	5.60557827911936	5.54961990546754	5.43469884425078	5.340103719462	5.54232602660826	5.45724109667305	5.68585860716168	5.59190066771623	5.51110150598162	5.61583833212963	5.71149785644566	5.60868699578618	5.63139672205282	5.48133346706498	5.46304654447487	5.48516123018376	5.60053099394433	5.43922927780776	5.32408899058458	5.30296157027723	5.50661904537895	5.48033381412538	5.62363706826257	5.60269181846678	5.3530171216603	5.30781003916473	5.42577777237312	5.69266514925242	5.42064369582968	5.55992143517793	5.23852785241043	5.53730096467206	5.20980648591837	5.55751853706783	5.39113491371769	5.52683139599538	5.38091319231993	5.59067618079852	5.62957065358689	5.30421624016904	5.73026821481702	5.31526091189731	5.47084997866073	5.7143775212428	5.72037742824993	5.46899720413246	5.73804129657763	5.48467822652128	5.27636263737085
5.61252589351668	5.83079251195347	5.70283695860112	5.7755653950328	5.51564160206421	5.47903284573801	5.61849595219832	6.02019905824024	5.47400234698003	5.86366717976119	5.50988005916306	5.9869702115021	5.54876254647682	5.60693739118169	5.65530782147192	5.66466284716387	5.65759569822342	5.99536646926686	5.72112460806069	5.83546785849283	5.79849685611939	5.62912798609121	5.93797674145738	5.56996002361598	5.40359886563759	5.71900639959182	5.57946052794734	5.44020202925021	5.55553160767947	5.92428865268323	5.48561850290577	5.56316496270757	5.59040017865015	5.96642771593689	5.60749047798652	6.00630262896363	5.48227385896489	5.66717337485116	5.73066973903536	5.91292490038638	5.4343512372037	5.53827815871357	5.8680681745745	5.78324457657991	5.43818141096019	5.51044171600515	5.59804002750899	5.79680339211758	5.95353185163713	5.57902522198915
5.67745811610781	6.11678371125642	5.97419571202926	5.8069987545788	5.89992169949273	6.04650988418943	5.94985712424913	5.82169264480687	5.85402828018731	6.13221373802639	5.77346871947371	5.93776456578325	5.9812803241368	5.84121713984687	6.10642765013798	6.01831249312925	6.06932959341143	5.91333689477668	6.18417649671967	5.93177664800434	5.90685005390265	5.9904164135532	5.79843537976161	5.88730359922846	5.74187755329548	6.10350664771513	6.1896173815033	6.05878407237855	6.11903613934198	6.15833199110789	5.91943589888336	6.02323092119913	5.69137368414017	5.77432060011413	5.73614532359722	5.76968343642085	6.12735143735434	5.78825046178167	6.12483466213153	6.15806519389218	5.78679070207441	6.08973693565357	6.15313544713389	5.88850864125785	6.23777262568955	5.78675432820726	6.20231742552023	6.011121762925	5.8907405783079	6.01103138689581
5.99605882951962	6.15585484474403	5.92696746186158	6.37077174678653	5.98302134651626	6.23533113858951	6.04822785596512	6.44826081139961	6.12175668838634	6.15032159095262	6.19517723183644	6.09668854310414	6.11259609849179	5.96775737076533	6.29335836248226	6.19513593254133	5.95611745036204	6.05678254374527	6.0452195737284	6.30413104145273	6.1699630857045	6.33520862192441	6.11616090105673	6.11023727840608	5.99426206734524	6.14106640445937	6.1176333480028	6.11739992973386	6.14617538821001	5.93409427907647	6.29759685325263	6.11688274361924	6.13271409010451	6.30370486244264	6.28055454778083	6.29767027616342	6.32783914307821	6.05846665578223	6.32606676049602	6.40225701560583	6.24213242134434	6.12185299244734	6.20106473294018	6.00453713952199	5.98257660234285	5.99217375066295	6.12754215730652	6.03299096395005	6.28347133420214	6.26003765858803
6.33055504044394	6.35943398373997	6.33286600681964	6.35407049508106	6.39816735651609	6.22363697001332	6.45950630080144	6.64503015936273	6.39195472321069	6.53896273282217	6.27935681196621	6.26854567459269	6.22894978089591	6.55711716400241	6.34993499174347	6.23114656395874	6.28872810884803	6.35134841506558	6.41647855165993	6.50683428570402	6.46912090151192	6.52602661282647	6.70749831134605	6.54486634312798	6.38902744800062	6.17964517577427	6.25628150578608	6.58335297158127	6.37661877626247	6.21223831276024	6.28333866722364	6.25577494042049	6.27230740507392	6.25512560193838	6.49749580834926	6.301904040079	6.46253808957356	6.57021792687469	6.47621740881368	6.41438185165541	6.3611228824987	6.51823766030374	6.35975230416865	6.29265018961953	6.3274821806117	6.46430296598075	6.35641365980626	6.44690942344697	6.36769828012019	6.63380184991309
6.86061579790944	6.57562644852135	6.49061399789834	6.75750219018168	6.63462805473019	6.47016867721896	6.76663441027386	6.69407355101542	6.47433464874104	6.43543708963102	6.66488640855497	6.78210719884929	6.59355051980909	6.71649887046711	6.5346023680035	6.63762027826097	6.40093493096524	6.75866018298993	6.6289465332476	6.77600794933059	6.55237113651035	6.45515934870966	6.6993900218399	6.60525569333022	6.53267385043273	6.68545305256558	6.7785546946992	6.64478873044391	6.7067923814004	6.72978100559618	6.69423696093044	6.48299733946573	6.64719117156618	6.75054003631714	6.7112436581587	6.76213351615291	6.6188448096861	6.79755172407906	6.70709876087923	6.78634849540666	6.86241680671373	6.73857921045882	6.78401541181461	6.82178859821764	6.75357116127713	6.5762830948817	6.44459152815645	6.56473195598872	6.580514259063	6.58559943119992
6.884811880547	6.83860480865755	6.5527894141624	6.91320798352748	6.86688922500935	7.05127430006013	6.8569872323972	7.08402096611747	6.79064714583216	7.068912468457	6.90636739896259	6.90671418089168	6.89872204340532	6.75844819626808	6.59500937891975	6.93312815561593	6.92764216622124	6.97781206923817	6.91754135757992	6.86743325923492	6.70178414398452	6.77120344158148	6.71783652978553	6.93428363239142	7.05074423895348	7.04474044074986	6.83492466684076	6.70367860886516	6.72083162047905	7.0202606918043	6.72978257155134	6.89443537308184	6.89170611072762	6.75157244055326	7.01227899597626	6.83032039046094	6.88354801685083	6.99629048091672	6.85112953807715	6.86443963546485	6.64420012187783	6.92072630543796	6.8469562319212	6.99649177451977	6.77807543537242	6.84606259917896	6.80572809701604	6.96228522808961	6.87574127843878	6.77040829982124
7.24187104887605	7.13785506454645	7.21652428576131	6.8664880404839	7.24625936355922	7.11219666664355	6.93856721449702	7.18642089778693	7.00225539945539	7.22374760597499	7.06052484606764	7.19184466164181	6.7806518989823	6.99304594534834	7.11310434555553	7.10974721335461	7.03218706035117	7.23444941884825	7.24377019467617	7.15810124563076	6.88704951330751	7.13374117575508	6.92551670375313	7.07473572314174	6.83274715701353	6.877862783988	6.84620295992972	7.00605149878687	6.88827701945879	6.83795459793098	7.08555251571202	7.29511088479407	7.20974847117973	7.27452527582619	7.19130394792004	7.07353306686626	7.17987501598217	7.107242448142	7.22365630869582	7.24846769140968	7.2707440065416	7.12593477408576	7.08321329924111	7.24387336245658	7.07024918274762	7.0305892260057	6.99499594288835	7.24983118725308	6.99731754389837	7.27190144240397
7.15867497470045	7.22558344808418	7.43018550851614	7.10425087935029	7.1407586651547	7.2372442165325	6.99628425290973	7.29066069835991	7.48855582391917	7.23492232630441	7.10735568981676	7.50804734272759	7.25025684404345	7.45582820565751	7.2816997904129	7.26231828249489	7.36864901627428	7.12500543440817	7.49094566880235	7.3376087915969	7.12815395790786	7.05429389070499	7.1574563762928	7.04167343076553	7.33216576889954	7.43195144568622	6.9641047931372	7.33107017904758	7.43426271982776	7.28785003440558	7.39508748667577	7.42763519582548	7.40875943078098	7.13410762610776	7.4586075828038	7.17599980723008	7.49483698958916	7.38273572055019	7.26896964134788	7.40901202640057	7.29783003192593	7.17616321962699	7.27260813724642	7.22710933795447	7.03448287246378	7.02107414125452	7.3691313549362	6.97532192595345	7.43299217459699	7.52070633237032
7.68549516707016	7.54820685090958	7.48709330836711	7.36286103335742	7.21584887707471	7.31183780619922	7.16352992752677	7.29213847056427	7.10991391909189	7.04779803127374	7.56263795688671	7.24551508980282	7.5676389249324	7.31026155716864	7.08148258377919	7.49292944924017	7.49758716721626	7.32307426178146	7.65594406464246	7.16875371652648	7.47066862363057	7.24415203816936	7.49398215493238	7.52628174238849	7.71843427243896	7.69992513094222	7.32907798288245	7.22114820214011	5.32046624042742	7.29151243213137	7.25791399664735	7.04386258481904	7.57512467669133	7.69521049602594	7.0935285282752	7.10290155355633	7.47765217591199	7.40462883689917	7.54223721807385	7.66067791084768	7.20629946585039	7.14141050850797	7.52276866019996	7.4067241082925	7.66952264159519	7.56461251268786	7.51484081158096	7.53954374789596	7.57983525783454	7.67717949373156
7.35605593974986	7.35991374298802	7.56925677430141	7.41229451032938	7.42215946044251	7.2799112298242	7.80281403892448	7.7693954930856	7.17555155155505	7.45384175948316	7.39358706905747	7.73380234006323	7.19204167910245	7.77335552234177	7.12237110738474	0.324018252819618	7.76125180135701	7.89214872912664	7.30235074937122	7.5032374527424	7.60134842559927	7.50251763665449	7.20665440891156	7.29551101394896	7.36025875322799	7.60478988242717	7.39089830148631	0.182641081197103	7.32550936639943	7.62532391325735	7.53227232487928	7.50872998201117	7.63938417799776	7.52963676315808	7.67805467401179	7.4483692014325	7.23075960447101	7.34517700344793	1.06339279780062	7.2091483901089	7.7157417826919	7.25924620637537	7.67721053598355	7.13590072872493	7.79772726386905	7.31061315693129	7.44949299025367	7.17547720116773	7.23733406217911	7.33488883629599
7.25167716919197	7.25187174828551	7.19176272135603	0.248519159795058	7.39785659729984	7.81412570600238	1.39557725494831	0.796602062370631	7.24774142467826	7.39947725794301	7.80506485455299	7.22376333092673	7.22163578901103	0.177581043093134	7.33259388803004	7.18997997053291	7.47512799810259	7.60491428437636	7.30855097235413	7.6171013564982	7.38832279718829	7.92819032814647	0.23059696850855	0.917878473782218	7.45331255948011	7.94823103734986	7.90674487700562	7.83999815876338	7.62530789038067	7.82288127862146	7.6855875882846	0.5461495968949	7.6110850320078	7.44702569296701	7.13657580218997	7.47074745071325	0.186021302894112	7.44031477129192	7.89218870961786	7.50269082864025	7.94411571007439	0.115574028560371	0.357158039026283	7.5761998231309	7.59543299661824	7.62481992214905	0.42578939963017	7.32137156120548	7.70594823772938	7.37026414021908
7.81486313217123	0.787800752860604	7.52502056637689	7.32636736757344	0.233532124041413	7.58361852125273	7.89087482753092	7.91047100884397	7.45551425584649	7.66889638137739	0.288472930131098	0.4570908522577	7.5609351424332	7.18080033384903	7.65596429209183	7.39874935729482	7.86809807179304	0.384434168338597	7.22581087754533	0.336051030714718	7.74561507429309	7.18816977205533	7.87062125253982	0.178649739286832	0.396354502579553	7.58140728500572	7.94859538725683	7.3191905351146	7.70097411416094	7.84201322106143	7.797509301746	7.66962898415471	7.21179612992122	0.37422956050853	7.87755010755613	8.05542837265822	8.02838653772344	7.42366172753735	7.84863594992438	7.84254390588722	7.4430456279387	0.305071019823743	7.25320670873842	7.43568875982497	7.29405429844635	7.62196702856377	7.82739704028564	7.27270664511611	7.24688795891433	7.26137448938135
7.46307194301081	7.69215606737914	0.179173261506108	0.406994307154413	0.225155383292109	0.175343885466294	7.65908760793828	0.362920968145068	1.28779163719163	7.30665910878574	0.743320348184233	0.439710702574326	7.81084400658377	7.49784351872336	8.03272621543501	0.130734337470173	8.02121615603348	0.281814195592611	7.54046638919351	0.290819118440051	1.21908207081303	7.22459224510297	7.8278178986575	0.0951281563200215	0.658371991046236	7.5697839151887	7.38587690939223	7.59208710657003	0.260653572559883	7.65009758639227	7.59473009469959	7.90969371204379	7.91848595950798	7.87072280593337	7.35892359266903	7.26543081397964	0.632057012999143	7.91142117708987	0.392301138987377	0.142169566565078	0.294778838117307	7.70425797674342	7.3439869966362	7.53634104520589	7.33259197785145	7.74687678706471	8.03282497256371	0.401322238537841	7.73631219035454	7.80013050100473
0.214316780735937	0.0859549166666388	0.229054473330858	7.80264621296104	7.21818838885019	0.230948894767764	7.40897433286763	7.75645950799801	7.40082576088001	0.176791302716715	7.67401292153205	7.78133532571105	7.19794819464697	2.80895070445553	0.0967154779081369	7.7744327353377	7.99850663858745	7.1634716707804	0.129822549119398	7.12511948066341	7.16280467924241	7.25577491212973	0.0908851348276832	7.98856056500914	7.18081904418954	7.92045590376988	7.22004611048289	7.55723538019746	7.65782391795953	7.5091454880234	7.24040787657601	7.20422140727049	0.760331935627885	0.794004382389398	0.141679639911485	7.41342805046988	7.40713554821714	7.53424966810275	7.34850043842207	7.27945077993086	7.41914228519145	0.402632564689395	7.22937901634988	0.122892966891784	0.295749454672417	7.91168003129169	7.7008039197172	0.158213856967916	7.79343344296708	7.32845127665798
0.374799691599161	0.0661235705829731	7.08986096343827	0.423143381322011	7.5537922950557	7.59816524073438	1.30539435391268	7.80119378581552	7.39074799180882	7.8759674320901	0.122210741134779	7.15156673441454	7.69361882269826	7.23556743534286	1.48116078910473	0.137936701260388	7.50550783843339	7.30568956772288	0.124857661441144	7.22008526724509	0.0675741276723179	7.36438826357968	7.93922808813072	7.19177612024567	0.293734889243008	7.27672818227112	0.278556484322034	0.257762161321542	0.28066405551712	7.44791722827287	7.77566522885768	0.210377390017077	7.56942958661411	7.52339645077322	0.175186652534502	0.992150245119478	0.175810157513133	7.61407863678571	0.226175598036727	0.121405519874235	7.97448507196679	7.67057154648358	0.250414921601712	7.22743180711507	7.17982739936321	7.31362773594002	0.126292903233991	0.596792040608442	0.399986876230411	0.0613847163838353
7.16730344201713	7.27590083241624	7.07646713116306	0.0786447607901605	7.0785471501928	0.103676423267504	7.56245884673578	0.25757000974826	0.0628252253371056	0.0622550727170797	0.746409976677392	7.19380943850645	0.923499881077747	0.208849661889774	7.81135488233367	6.98736053964268	0.550744179109862	0.746540381973853	0.0596541557416167	0.137998462708064	7.35866269590968	0.0624012902767213	0.219301023203935	7.67331905620609	6.95095302633483	0.177681175422482	7.06815864595755	7.41347305243967	7.48634475781172	0.116886938548712	0.49980245343767	1.22655593082703	0.0594176433957488	0.0619597296037079	7.57027698239438	1.80608116892266	0.0812292944096621	7.58850133210623	7.15609052558957	0.0600503925858109	7.60800361693481	0.193717470900444	0.164988092820261	0.297947894214652	0.224443854030054	0.276654204663676	4.03392160996199	7.29476053078128	0.548939193952326	0.105054541793014
0.317372438172652	0.173259601478846	0.0563671639136353	7.11384060596028	0.144256859698837	7.0247208603113	0.310354843689936	0.0569574522233381	0.057655988577561	0.209491678711306	0.0977233692923349	7.42265144460538	7.44595370139038	7.05965540534117	0.0573165765360431	0.13130787775309	1.04945296645105	0.139751717556757	6.96651674709451	6.94557125749735	0.245029635571068	0.189407538237132	7.04330653129727	0.243312009968383	0.262760450670667	7.39512007066513	0.227432251177795	2.47007758747721	0.864419421713206	6.94048820441936	7.09423937195624	7.31775191626308	0.0653029975465573	6.9916072980679	0.165596944919176	7.43755255408739	0.0728829339363029	7.3698176233113	6.89977547138789	7.03924182876253	0.913578736552522	0.0560868328066286	0.243163763175894	7.09749398016844	0.116780242924709	0.198290817155658	0.0784301725939562	0.184583547724395	0.0563711931215023	0.141335783990958
7.2785408651185	0.0599674226609955	7.09987137342319	0.240050568676166	6.91321385744376	0.0550513650240357	7.18097918643182	0.209774775007905	7.14839114305786	0.252091471445085	7.014804936609	0.0562948719659714	0.305005207096068	0.214570665133622	0.130142808045844	0.352612455446836	6.99914434513513	0.329941708696528	0.117405762708693	7.00689832516131	7.19721939899157	0.129468555736497	0.058086284498482	0.0559520565524999	0.0558533027940774	0.192079547023184	6.80497543612157	6.80816162765113	7.36671479726564	6.86114502710785	0.0556644620753466	3.26954280564967	0.470682711522032	7.10498605116786	0.0570213609954493	0.0568285578778134	0.253143386145576	6.94924417225862	0.0567385127419898	0.0563519831093445	0.0867133357217252	0.0659232139998549	7.1977726288849	7.02185313850499	0.0562288913742632	6.9603653566473	0.183828885250982	0.0736815526686845	7.0134131879113	0.183577040203504
0.0554626017668883	0.0560346720169823	0.0675201433848688	0.252608640927494	0.0549705482000969	0.0556681220496831	0.137931998966839	0.538708185550829	0.0612875263534219	0.262125516460606	0.265135218641938	0.0551799143677443	6.74052932760388	0.0553105386345223	0.0547811601921392	7.15042341452876	0.0557620527154558	6.5544039869815	0.055709650948807	0.0709323099583997	0.360387737953762	0.30155041782339	0.294873422721755	6.89700739523844	0.056520289316112	0.101833419894252	0.0562582356493319	0.582628910700386	0.290832118251217	0.291815638367988	6.90288870315505	0.0544913153014592	0.0551743930102242	0.11271115520306	6.75079971269233	1.23930007267525	0.424761514960986	0.178798884186458	0.493673089003866	0.053709081657001	0.0554870662105713	0.055502742757319	0.45657680743885	0.258708733274555	6.91729231469946	0.28826540632436	0.0699132451202463	0.0905938937206501	0.0547272108592133	0.0551029778427012
0.206447180443917	0.0557583433065352	0.442911883698375	0.1758043021286	0.0541637400930087	6.64482976579068	6.6826630702681	0.349322762518575	0.389622791378504	6.52507356900609	0.188578418435592	0.0541911673288688	0.0549975379754637	0.286876882355211	0.0541242246356796	0.219181723673247	0.0532107294744042	0.0528627232458071	0.0552256778719479	0.0596051111997357	0.0669627323439756	0.0552111354288555	0.0547594931914624	0.0551944716318174	0.0584171933576508	6.57517196011303	0.106322808258802	0.0640242696344215	6.75134357281848	6.61381326972359	6.68948316919576	0.0553172183339416	0.0539713444334978	0.587330341274404	0.0752661829545993	0.0544317152949914	0.0568783369560363	0.0557207927780853	0.163596869039367	0.360352708643771	0.0545300298122452	0.220610475860579	0.388715068848378	0.068662177134294	0.117493699920114	0.549563171487639	0.0549116771141186	0.0556375018525549	0.0554036509582434	0.954987375551151
0.349050981346417	0.251150286800477	0.567040224825364	0.0554648331487834	0.080584038610687	0.053910628743263	0.482332953026554	0.0522104830335788	0.0694190988377087	0.0653672748531175	0.0535820784507795	0.05394815501783	6.49299126223683	0.0530913627083984	0.0550539610835544	0.0536652016608042	0.0660239165748086	0.0711855434177059	0.773330793298032	0.124866008851512	0.0552605537445031	0.0530785309313802	0.279257825322126	0.393442570483374	0.0562805358899391	0.0539593693026305	0.0522371029933322	0.0535246507680092	0.054145994402549	0.0528636243380112	0.0831958883618968	0.0673273393317032	0.808742581283941	0.0547928056488788	0.0811201604020597	0.0529475382427564	0.471259337763729	0.0539177344822276	0.0534729739195661	0.0532298039362446	0.373553154853851	0.054377087719222	0.0538896261581455	0.177384938209519	0.0534572241609508	0.0542981146309745	0.0545415749690855	0.254422544860225	0.0544928239373387	6.34570442574393
0.069841093227079	0.0606773194969129	0.24172108695754	0.0519119402151771	0.0553870082360519	0.0539096201662463	0.171416336837807	0.0558059948152039	0.0582137266477306	0.0517981786071163	0.274867395323253	0.0530915078354975	0.0537656864129861	0.0540554731719001	0.0561391753051641	0.447300669821826	0.0542459611888321	0.0543450616445753	0.0514959136993198	0.0524774567662386	0.0658428522634366	0.254368102854995	0.0556551547327305	0.0522086131077177	0.0529417458005797	0.0537130705949913	0.052344995035575	0.0542170634424064	0.0530689158898238	0.0528964972339449	0.0542970561353619	0.0528331370095114	0.0530047868620201	0.29859299075078	0.138008112042564	0.302677950468401	0.282308241347466	0.0538738562051264	0.0538322810805225	0.0530326916268627	0.111322134756345	0.0719469979989173	0.0543496706933427	0.0613718035089857	0.0556496161412086	0.0530376318708625	0.0514125991818416	0.0517955701402087	0.440294508628931	0.0539378802784732
0.0515624481163774	0.052277275033057	0.0529395400604636	0.0540531213540041	0.0551407282245442	0.0507007135506062	0.121739607952743	0.053032724115951	0.0534040359324188	0.0553442556177277	0.052053219857879	0.0518088116333166	0.0543662939895602	0.0531023490594341	0.054000505376742	0.138266233232847	0.0554873882566926	0.0530518440479614	0.0585944210192793	0.0529017396588088	0.0535472415778776	0.0516766598272148	0.0556312092934667	0.0531757124846927	0.0517497011209382	0.0524681036992453	0.0515054830861049	0.191405470781351	0.0549917878931242	0.115125544973568	0.0554444074775683	0.0522668870976796	0.05398029567075	0.0548398221024292	0.0519550811844072	0.054644512177061	0.0509607097253069	0.317901646422454	0.0516100576557828	0.0533162262116855	0.0694022257176217	0.0529163685777636	0.0522037156795402	0.0532983121350475	0.0524154184055198	0.0532743870944955	0.0556803386723931	0.0524045352953772	0.0523363083471	0.0534160716629709
0.0515565454901988	0.0523857968935851	0.0519457841702682	0.0528215253507826	0.0509897587765441	0.0540213302858506	0.0543733515803899	0.0624803946390222	0.0512169455490122	0.0545258812248429	0.0528390106499801	0.0511663126942733	0.054022016847721	0.0526755053863483	0.0521165464523376	0.0527845444769052	0.049751135096863	0.0524153566060158	0.0546225515673715	0.051695117094646	0.110756431402475	0.0520255262940955	0.0509155802664473	0.0522803554423423	0.0505301257041882	0.0520685982192737	0.0512739877548822	0.0544038364549861	0.0516825030533655	0.0515351973088527	0.051167344846667	0.0517683193107142	0.0529554435637623	0.0532950336198778	0.0521378863119265	0.0518563258937087	0.0529237877930063	0.0508347143210493	0.0525459026697779	0.0516116795769096	0.0515160535311555	0.0516423326373653	0.052845073923572	0.0536723656859341	0.0534334773525618	0.0517913657045114	0.0526088642475243	0.0522612930796133	0.0507879730988314	0.0520241415087953
0.0510255644270294	0.0514030493246148	0.0525189605141444	0.0506448309520534	0.0504408997609853	0.0523290383586682	0.0560105490495149	0.0560015679710294	0.0558362857322514	0.0522883430379595	0.0509851019991231	0.0514427275463751	0.0523539130682061	0.0503672170427427	0.0555407240307328	0.0517723997610858	0.0522653621327684	0.0539076233747412	0.0823751455386692	0.0527377192641135	0.0513150836795829	0.0513225843845955	0.0539527855227794	0.0504337641816396	0.0549595549574237	0.0503677378409746	0.0505038723981621	0.0511179192531208	0.0503358001566972	0.0545711617188417	0.0529815088061281	0.0526660978326869	0.0514216742306875	0.0502722737718832	0.0536683179458658	0.0512053420486582	0.0542250870842403	0.0526733814546227	0.0521250920036411	0.0547190462268683	0.0553251667508629	0.0511237116045491	0.0504807491084285	0.0514528126614748	0.0510397446854689	0.053537197341967	0.0502082140403442	0.0526922755587893	0.0503259189107141	0.054197284769052
0.0536697217379197	0.0556245221908497	0.0549727007803351	0.0518372591704719	0.0514625556887852	0.0494564898461754	0.0561617357752535	0.0510357189923074	0.0507006577676103	0.0553930240593193	0.0535208103698488	0.0531354098893356	0.0553712803430509	0.0515145820801931	0.0541327235435481	0.0545034254736724	0.0531533131891162	0.0563775878499155	0.0521258734774123	0.0503560035764535	0.0563352194811173	0.053448076564246	0.0534783403779331	0.0513098616723054	0.0558163426620949	0.0520250008272246	0.0511859584331907	0.0498774689067137	0.0526085275283835	0.0522005371641719	0.052005704874968	0.0535643604352794	0.0495463119424406	0.0517519165204269	0.0506339397747593	0.0528674451804865	0.0529425822398755	0.0533995236613733	0.054259136786799	0.0564638438359572	0.050785708311364	0.0545297691065161	0.0512429330459896	0.0528142315250809	0.0545450703925326	0.0512683528548366	0.0551209207172735	0.0528956247534501	0.0529178555586386	0.0537143733092888
0.050209800782941	0.0547544521497954	0.0530624135387441	0.0512600455699162	0.0519680054676153	0.0518135574653168	0.053873788189943	0.0547381264069012	0.054017912534608	0.0516131141113417	0.050512914448672	0.0503040598986706	0.0549918957945171	0.0507487831950373	0.0522346037795597	0.0538023023463675	0.0509887579968469	0.0515490839000371	0.055299924317977	0.0510071285710489	0.0516765142862572	0.0558656524308071	0.0507227749077673	0.0538721639286207	0.0540475383699148	0.0537756944557087	0.049821079043068	0.0551407969919168	0.0530254377786619	0.0534331753110128	0.0531508753462025	0.0559807428654538	0.0557364559741723	0.0511286002101202	0.0525725448444731	0.0550139045049747	0.0503929930025089	0.0542435988253104	0.0530148875305385	0.054888533261728	0.0498271985165158	0.0488817701808184	0.0541973119861759	0.0530085504146306	0.0521440656987297	0.0495110685649878	0.0498846667571197	0.0561150927799795	0.0577430004165308	0.0555209199746259
0.0544281726853588	0.054666446142959	0.0494077462625273	0.0504749495337131	0.0530194435940417	0.0562964890544827	0.0553350596952773	0.053157570743969	0.0536914948678729	0.0486619474562962	0.0506427175200987	0.0511210909203386	0.0501775852625398	0.0519609345039838	0.0519013013289841	0.0547845421543336	0.0545162273188533	0.056695196538828	0.0521612541414808	0.0522854507039288	0.0564671443375871	0.0513168218778745	0.0506641710565763	0.0547507642008402	0.0555900627282624	0.0526326892600543	0.0578741043842905	0.0545065464182789	0.0550077005869398	0.0511667810927227	0.0525076359036207	0.0521899871598895	0.057094932971168	0.0540475308364799	0.0521019748135765	0.0552613300998521	0.0511875520067943	0.0499918708632544	0.0505150076782559	0.0493475598342908	0.0505564916031039	0.052625517195511	0.0503134690967774	0.0513276280373923	0.0559203447649458	0.0536103999749446	0.0529984145360088	0.0545760686933409	0.0524070518341285	0.0506171337001178
0.0522557563464596	0.0526377696925588	0.0532836073642162	0.0545625240449627	0.0525727676421915	0.0565604421356879	0.0546470307269282	0.0572670742671284	0.0572047154549559	0.0533620150541303	0.0530051129246446	0.0531366811416418	0.0541980252717582	0.0527104357886309	0.0494041105914817	0.0551539634772155	0.0542930018051393	0.0542678574027972	0.0567626896896591	0.0516026477540747	0.0529849108477404	0.0496643408327828	0.0499644770050467	0.050219336914751	0.0542394137917567	0.05420723556343	0.0539701709082786	0.0538983354995184	0.0503804649389668	0.0521463098563517	0.0562842714482188	0.0549465070939045	0.0566427583238586	0.0555376066306221	0.0495660934224865	0.0500928656204955	0.0483854258272687	0.0524378370813081	0.0500908853034147	0.0514480587359796	0.0558308889214002	0.0524738872957645	0.0540981836027692	0.0552512676002185	0.0559026449035927	0.0528533383513119	0.0521424775252113	0.0496981339278741	0.0535517395952936	0.0558187076274047
0.053684311234591	0.0495900496560468	0.0510149819796343	0.0550817617860738	0.0551593637181147	0.0506296893148953	0.0573010264771694	0.0552339628248315	0.0555364304808589	0.0514996407887254	0.0505912722381339	0.0530617496293706	0.0521392643879209	0.0537758450976909	0.0574750948818225	0.0523966558107255	0.0522760000816999	0.0539231581834761	0.0519047299673391	0.0565209246460869	0.0518785143935369	0.0487318906873163	0.0533144002496279	0.0579620703024354	0.0525213916817422	0.0561817512186484	0.0536456645835174	0.0520916107531228	0.0550263687726129	0.0524168326396612	0.0549368343022475	0.0500903702977349	0.0535263780151632	0.0545467375939975	0.0572445387718191	0.0537695667286804	0.0577955013226205	0.05428402216459	0.0524923128469137	0.0562779874405209	0.0527909598965786	0.0510070521771428	0.0529782711563667	0.0494584212070633	0.0541200885301996	0.0575751211201665	0.0513534779063046	0.0574432985620815	0.0562110631276871	0.0512810094467393
0.0538066411626715	0.0528319026292434	0.0591372602398507	0.0509842386636162	0.049849200240744	0.0542726850550444	0.0549249786633377	0.0539975990403299	0.0512933456376897	0.0550031938135412	0.0510631971856517	0.0556434528834608	0.0552130706595207	0.0567410828838135	0.0522868802554884	0.0533548971577615	0.0544868507324044	0.0531868139556199	0.0523674005236668	0.0587464520562469	0.0517267201388333	0.0532296973215847	0.0532431408560874	0.0516699464920245	0.05560393624017	0.0573890426190981	0.0575451856720428	0.0519803068687615	0.0552330150259712	0.0521177382917802	0.0546575355735166	0.057759868832829	0.0535081316518315	0.0518090485027277	0.0520720924020099	0.0543030859023847	0.052502014948835	0.0523803735097654	0.0523591071127218	0.0543030821868038	0.0557984927843572	0.0512204472703944	0.0558623000837415	0.0536414105469659	0.053064164710624	0.0536835277200531	0.0521561016750775	0.0574741482944779	0.0492948868951954	0.0567890117324816
0.0520234145738674	0.0548437016672018	0.0547797907034587	0.0588759855135601	0.0550666431013187	0.0552182781807313	0.0577761869766841	0.0533153450676093	0.0576351409134952	0.0529284978347824	0.0549821022102931	0.0570016143700819	0.0537702755504281	0.051176785953153	0.0514225681250572	0.0527188747845198	0.0544255417982468	0.0515575409608321	0.0517259197456	0.0547639101422406	0.0517615372061179	0.0560411921974322	0.0507357614617655	0.0564924056376274	0.0553789542499481	0.0550734706354881	0.056768349360124	0.0582424823381266	0.0569389176228956	0.0518171074561142	0.0533323478282302	0.0560036360450219	0.0538172341753629	0.059698850634536	0.0593087759908485	0.0510307115967645	0.0546757379695315	0.052331897378395	0.05704615816721	0.0513494791628776	0.0521514878905487	0.0592111021913717	0.0514125947551253	0.0535114183257512	0.0556961211124228	0.0545360083774766	0.0523749635503104	0.0566344691793015	0.0540874501949015	0.0539909961955991
0.0575444919799501	0.0598844375567441	0.0540546854656629	0.0535019074062222	0.0537876646673704	0.0579640963507192	0.0537192664814101	0.0533085296047178	0.0559143456729383	0.0591041833990782	0.0573742642283404	0.0576153527923161	0.0547996185801821	0.0535451669591465	0.0538712093085048	0.0515438785896731	0.0587834166800369	0.0565139458322864	0.0577479727233402	0.0586493490336538	0.0507850784857328	0.0545326131401426	0.0527175732144776	0.0586221530399934	0.0569075816768835	0.0558179297377816	0.0566780930379221	0.0566127215953326	0.0505428747670624	0.0548009386442724	0.0607530638938167	0.0563028676382093	0.0582646852573044	0.0542778040174531	0.0564278352522447	0.0599667929530089	0.0535612295937005	0.055961750954551	0.0614112398212222	0.0578668966647579	0.0595250888016242	0.0568303393031484	0.0571852356267021	0.0557882284668249	0.0565530285855888	0.0532848285133614	0.0560345522468192	0.0561936422764032	0.0530683563169275	0.0553794737991006
0.0534625657098387	0.0532242188688813	0.053005341543001	0.057108689858571	0.0542273489539772	0.0575113168189692	0.0565403117170929	0.055235111973559	0.05230808098325	0.05563035086855	0.0550271957715529	0.0598681939248526	0.0566798031506322	0.0552497333613754	0.0499361966330789	0.0531725121413938	0.0541196638799486	0.0547162299311739	0.0569179747429704	0.0565992438954466	0.0602097805170306	0.0510385639307071	0.0597110097231936	0.0588116090823074	0.05524695947242	0.0535072310534633	0.0608537992034438	0.0542788016819344	0.0585083302759108	0.0524671249353537	0.05954090546607	0.0531190479211969	0.0531363150334567	0.0583730580312969	0.0544692424870074	0.0558734529616025	0.0591516356395584	0.0592394665268121	0.0517639018387441	0.0562841320198111	0.0573219484550565	0.0578026718771001	0.0538543507129701	0.0531504286375171	0.0548086250277258	0.0589860379746997	0.0524781180417142	0.0539717762094801	0.056885323155844	0.0553090832185479
0.0537639870944811	0.0572594907538936	0.055587452164753	0.0523746926792934	0.057520013195185	0.0570453116342723	0.0584353107414463	0.0571628863507821	0.0597167290642188	0.0555733175992429	0.0603624662444599	0.0590876752015904	0.0550583801955411	0.0575929831155082	0.0570638232841522	0.0561612041967685	0.0568435206807988	0.0540824057870275	0.0568737109769851	0.0532072665610185	0.0589296100646935	0.0542507845638255	0.0586511040358168	0.055640042784805	0.0537940124549873	0.0560745102928767	0.058602308022903	0.055269154908834	0.0559321306555421	0.0535996008387933	0.0564004457148297	0.0537561534658488	0.0582652373829766	0.0532007573112452	0.0564434602779067	0.0578094151816637	0.0604294814261939	0.0531302925123346	0.0530260138034435	0.0579817095148166	0.0542911113552238	0.0617228096828652	0.0546948158622022	0.0540588963325726	0.0584115720248665	0.0534223627875578	0.0554471131998128	0.0538696789747058	0.0555736916612003	0.0601442318844897
0.0618112077463092	0.0572021891485417	0.0548700731715724	0.0602286230443628	0.0548127750878757	0.0605708187533798	0.0567587405218486	0.0563651937366741	0.0568070264497655	0.0549897448139974	0.0553052483046201	0.052834124742495	0.0522318782963056	0.0559960329463826	0.0597800748915361	0.053532508082805	0.0535853361297343	0.0532579327759377	0.0572468886981178	0.0563439081316328	0.0537204601159785	0.054091005721154	0.0550169258719495	0.0548178866959265	0.0580999516997741	0.0553725142119028	0.0580198843464751	0.0577931334451294	0.0598814920462133	0.0529451109224971	0.0533526772460329	0.0568633689304449	0.0549089669120517	0.0559990993920588	0.0565389185566481	0.0538408200262936	0.0601673412384256	0.0564253765772767	0.0615000440930626	0.0597858308029192	0.0598057907773342	0.0552892907729101	0.0600145807900636	0.0565165336862213	0.0581104812402369	0.0561998931884636	0.0596525077950597	0.0582035794235575	0.0587049883421539	0.0603862363527716
0.0570598597339756	0.0579348843415937	0.0592806934810622	0.0593915356263281	0.0549379747685191	0.0613057756252319	0.0558140273810372	0.0586558071585306	0.0576223612615255	0.054562147206969	0.0572746449436892	0.0573894908694921	0.0520974154400232	0.0568463342289052	0.0520409715152481	0.0593439045248154	0.0530248290797813	0.0605664648019217	0.0558447809731589	0.0613168690259347	0.0561570701511144	0.0620284206986728	0.0583736143881862	0.0547866233772469	0.0589484732326653	0.0595262255760809	0.0553682518775248	0.056869162604944	0.057699179665829	0.0623157678590729	0.0559759353869413	0.0595720053036137	0.05862303734504	0.059033371505954	0.0606438169682101	0.0616403999732752	0.0561161851056551	0.0606938745935314	0.0526298825765577	0.052851394711805	0.0562008871144305	0.0567653140423644	0.0574105597830134	0.0548440459608402	0.0601952745089004	0.0544750918639905	0.0540966340727383	0.0558841915706401	0.0547521075555611	0.0589065973753194
0.0585525795434981	0.0577202225722762	0.0570490748421582	0.0569953770992781	0.0548388378937764	0.0624991932881669	0.0627203133455089	0.0559506435870314	0.0575741463923584	0.0590627526700725	0.0598490848970961	0.0570154545422044	0.0579240522817791	0.0594120002082268	0.0574372921251823	0.0604737264419709	0.0604984540793051	0.0523486431788327	0.056334328782785	0.0546888623675824	0.0580846667358598	0.0555673410330621	0.056493804854984	0.0588745146507744	0.0585895118332162	0.0589266722002858	0.0628639739616203	0.0592828106720791	0.056689335721027	0.0579674070574366	0.0585965656453993	0.0606260654486683	0.0581980590638182	0.0604861173570946	0.0602721571278952	0.054440899301069	0.0597359372603362	0.057985277223701	0.0582847558830249	0.0602437209183644	0.0605106082100524	0.0543890755575462	0.0601084902315259	0.0525023398937976	0.0574557901605909	0.055679111253799	0.0545995849111508	0.0585360012383158	0.0560379222645268	0.0573739507452248
0.0555303307212779	0.0565792254241331	0.060463167067856	0.0593533045161633	0.061582949359232	0.0558647003253806	0.0579857591431203	0.0561838078479102	0.0600343309453278	0.060516302013242	0.0610009876192631	0.0594159384455259	0.0635040772553152	0.0595406608870339	0.0580074731660037	0.0615593070119899	0.0576220062068275	0.0532436095277446	0.0627096141314876	0.0549320536935124	0.0609822463393044	0.0561302357836699	0.0580482257708627	0.056704613236706	0.0601875095502102	0.0585348477510415	0.0579214004885271	0.059229136577928	0.0558546256828967	0.0588175868945362	0.0589616637172984	0.0612273688922295	0.0579902949171698	0.0570693658808899	0.0579311877059304	0.0586434082578861	0.0540396299645571	0.0572498519905052	0.0595248400406889	0.06315436372434	0.0554964607579663	0.0608615404753668	0.0543560108190161	0.0577794278437013	0.0579083732944753	0.0568533599592752	0.0565760245406652	0.0573373206463522	0.0565937401601746	0.057827389573497
0.0578626023933344	0.0606683738711027	0.0567036348235339	0.0557404764343327	0.0588001251280151	0.0590350916359135	0.0565953388570477	0.0565150073539859	0.0593448144090104	0.0541665086855585	0.0625569355350214	0.0601163514093725	0.0564297815404277	0.0585349318055851	0.0643707232308947	0.0605526026191067	0.0634699331428213	0.0586335982948643	0.061583473926303	0.0617569698553225	0.0606800740423593	0.0616158736825526	0.0543741618865364	0.0633401356651344	0.0623790822948195	0.0589788058824504	0.0606610549980532	0.055488203209756	0.0619501768828121	0.0613340798575349	0.0614753956416514	0.0617516264768184	0.0561990305656112	0.0581916183007173	0.0613812227553995	0.0541295335216457	0.0613163918655153	0.0577276058028666	0.0591640756624055	0.0616152869755759	0.0633111152332168	0.0621125382348613	0.060116280404936	0.0594762239325026	0.058777615343538	0.0608648062077539	0.0580818041268701	0.0575056689203239	0.0539952441846794	0.0570158692797506
0.0578688004986836	0.0588713002492118	0.0556318482760339	0.0604595329783447	0.0574195319487166	0.0587005939923339	0.0597918947457964	0.0633488943370217	0.0633485672471054	0.0664030818179469	0.0560911836697578	0.0621507001877596	0.0622753155089872	0.0601396105756669	0.0596739805573294	0.0567822509226688	0.0580960857629701	0.0629756606341785	0.0586342786735038	0.065169943469675	0.0620880188550672	0.0648727750545691	0.0577899801568008	0.0595331686653226	0.0584227205458512	0.0603785591779403	0.0603913553892963	0.0581622582281234	0.0611891218180456	0.0637748679925458	0.0584762569822324	0.05673822285918	0.0614755568006815	0.0596031091641242	0.0573329157285252	0.0574667530621684	0.0614942750886292	0.0591581216004999	0.0569661680838716	0.0575542079876745	0.0652291465000556	0.0623790294466451	0.0576312323437166	0.0584966928744489	0.0616744066257083	0.0542927640795125	0.0583804562867751	0.0642033619304458	0.0600684387818091	0.057067655383992
0.0564227904939195	0.0618001360905155	0.0621275790579281	0.0618659662084742	0.0603382060459267	0.0585266757744255	0.0566678829704692	0.0580316017953704	0.0552599236868812	0.0633409284483462	0.0635171083209688	0.0593045492713024	0.0555600203568789	0.0626656059756834	0.0604837981363249	0.0608323356220668	0.0620667974961182	0.0657814306641288	0.063152743528071	0.0631982505611303	0.0637842280214484	0.0582865879735691	0.059922735995086	0.0625503405775288	0.0625325686565314	0.0635171795221405	0.0617787563669486	0.0591638203922768	0.0600919677493594	0.0604960559198289	0.0652314959794441	0.0564323126357568	0.0567731573381043	0.0609315226328794	0.0607464482779576	0.0646888788213531	0.0638207384524497	0.0584646647128159	0.0617148142377798	0.0591441755513598	0.0611651863151363	0.0581833208024036	0.0609886591987254	0.0609338779291238	0.0612106993607309	0.0595900482278152	0.0569106229240544	0.0587298713565942	0.0569329294811877	0.0616558364871822
0.0590575504373391	0.0634389042573375	0.0666836975204643	0.0637741146561823	0.0647174119140278	0.0606663769104663	0.0607109045283249	0.0661531610838256	0.0670426216006764	0.0587500912565927	0.0564509387632203	0.0628771965975848	0.0619064487683189	0.061160354332679	0.06271261138488	0.0589018229223244	0.063481009545507	0.0582890892189388	0.0638501164433792	0.0659454392269357	0.0581269666916482	0.0641681320346972	0.0563079612109786	0.0587914929754785	0.0626493116325202	0.0564734412305199	0.0604394534902496	0.0620178805845099	0.0591854728084976	0.0599755856708238	0.0562817209076745	0.066076125633718	0.0638857794877798	0.0674289701446286	0.0594671102931626	0.0574929219696122	0.0601858852752672	0.0637960352042403	0.0625903558356926	0.0646519525901404	0.0616520253572516	0.0634052714294131	0.0640630564547744	0.0563445518070214	0.0602446836934538	0.0635097325170149	0.0651661339365574	0.0642608794014279	0.0652894973217913	0.0626518877245034
0.0655958483836755	0.0614798157957523	0.0578527989162373	0.064810521517858	0.0622829079424813	0.061792737718214	0.0591934996703208	0.0596285406036182	0.0638377321595768	0.0575068819994953	0.0631802282331347	0.0619147800510121	0.0594116074011932	0.0606655951228277	0.0642679122336379	0.0604581238280486	0.0601392556115149	0.0569773780664067	0.0646350494703541	0.0617065570866587	0.0635824089800403	0.0579517625414045	0.0625882814455058	0.0686470643167171	0.0651867334776007	0.0624578731759821	0.0632060827838678	0.0612737921320305	0.0630963616315334	0.059239645868847	0.0643166280690557	0.0631024932952988	0.0596064922461869	0.0564849600168517	0.0613856585884107	0.0659839449728697	0.063003625324343	0.0687519720658809	0.0575970670479657	0.0584656869583354	0.0586291848496192	0.0660868218057788	0.0633181017667635	0.0584418221626038	0.0641894023751607	0.0635204931832564	0.0625984335867532	0.0608435608656001	0.0613706279618119	0.0579959944185358
0.0626795483587106	0.0631648722461748	0.056818792872008	0.0639230944464014	0.0639854304533962	0.0652561538495077	0.0640304040277671	0.0636956009987451	0.0570411112092609	0.0647491809317736	0.0600371000715571	0.0636135654228365	0.0613653975156443	0.0607036349815235	0.0583977903568612	0.0613558627262373	0.0630590661431308	0.0648821890700073	0.0646879233095081	0.065074169959916	0.0652050516518175	0.0692996769408026	0.0601395961333632	0.0620913186788258	0.0623802180570199	0.0586922646845287	0.0656733577844787	0.0593702866567481	0.0664749598722473	0.0595829382098959	0.0575323439543891	0.0680180050599872	0.0680409760468071	0.059183127716523	0.0646876238907453	0.0612042732736937	0.0652837145332108	0.0602465580867082	0.0665635272232877	0.0640085341902051	0.0631323303782935	0.062788985857915	0.0678304952223672	0.0616878400725494	0.065226058093818	0.0670938887550555	0.066704461887631	0.0671265903064458	0.0674357982027613	0.066679061343768
0.0610219389075332	0.0580899679201784	0.0624154500430066	0.0674075274249915	0.0596840823937982	0.0695093016814735	0.064679466309176	0.0613551578159638	0.0581826035291307	0.0629004710160171	0.0610246396455144	0.0626809420810837	0.064191670554784	0.0669856682006446	0.0597208128172898	0.0645142514583253	0.065125487761781	0.0614052018221142	0.0579102364217237	0.0619169210210858	0.062216037257675	0.0687475198465759	0.0637518737852857	0.0691776692162382	0.0668254860500642	0.0602101514065029	0.0632676847050218	0.0639916451402314	0.0649705275851931	0.0636031276538156	0.0607873831544016	0.0669708265427198	0.0665466435376047	0.0604401723794532	0.0619731283786322	0.0614972712108408	0.0644034212189335	0.0581621264424327	0.0694241262269717	0.0655366068446997	0.0603609983477642	0.0617863511410874	0.0590509606463425	0.061719047997944	0.0654926806763863	0.0600420780664911	0.0637284392666292	0.0628546988430825	0.0601848056257859	0.0611260812542541
0.0627436371291582	0.0638221611395772	0.0595769208525102	0.0616337490197648	0.0619724288958269	0.0620601494046875	0.0645604653591302	0.064535275294132	0.0603006653253009	0.0648490113333856	0.0634943327062056	0.0670744843871678	0.0620350138551846	0.0641893342397454	0.0642695531964714	0.067899729652103	0.0678007560541593	0.0644190537419787	0.06341928025784	0.0642880588571302	0.0608240967817717	0.0603945381272646	0.0615869559122813	0.06048179681972	0.0672193014160341	0.0627672074578079	0.0631930969886257	0.0678841054935443	0.0632516152511345	0.0707063972796644	0.0639387740132821	0.0614353319633067	0.0685278167105888	0.0666326674752504	0.0618357609308502	0.0632007855724092	0.0643960230193387	0.0654446208360567	0.0677110075429894	0.0628745729322382	0.0639552722297355	0.0625037533390896	0.0655251806583409	0.0674608873938067	0.0685262525395449	0.0634278486740122	0.0683036455861131	0.0652629582545766	0.0667800166436511	0.0677522489470472
0.0676548602104987	0.0661049458387399	0.0616347721194523	0.0649765220128688	0.0633231340146794	0.0694790228576361	0.0602943487632568	0.0637470545034002	0.0679846703856357	0.0615290090214124	0.0637042931929073	0.0676363463543774	0.0627713180707248	0.0626060093376442	0.0646733265249557	0.066808022541763	0.062428247025626	0.0693415132993211	0.0691382657414542	0.0685100506603237	0.0676659906534318	0.0726607422111784	0.0651516787586088	0.0679508653088517	0.0667692868306048	0.0603274798213717	0.0681731996392685	0.0694696791967867	0.06408720480489	0.0640320198501956	0.0622834946041359	0.0676721999651205	0.0661147232321038	0.0621179909037783	0.0660728586812107	0.0646347959112125	0.0658410102576358	0.0620975815859766	0.0624285716649103	0.0625925112517755	0.0615553226261294	0.0653710723640391	0.0696042519602432	0.0635698393050965	0.0653337580529046	0.0623049938043573	0.0671766676355655	0.0634869132913595	0.0608345741493484	0.0704033582450788
0.0713180839190363	0.0635687895561761	0.0640514255820831	0.0611783374040289	0.0651881785563704	0.0678713780632137	0.0667329396382002	0.0647427044686261	0.0681207231363544	0.0697211101940693	0.0640158816435487	0.0694035953935767	0.0711876039513486	0.06192150239166	0.0654628698475866	0.0731205959543645	0.0623615426409489	0.0678146325445601	0.0702050678322434	0.0618127086477761	0.0635634845585712	0.0640895838220619	0.0621138053676961	0.068026196601163	0.0667334172938712	0.0644384056712901	0.0657827175456969	0.0690860158565595	0.0629283924752182	0.06313531966601	0.0643692732370209	0.0652164537916289	0.0667179079905724	0.0719826107410813	0.0702837492852048	0.0666853956982369	0.0662058695422585	0.0621819055994219	0.0715126497943185	0.0629490036654266	0.0634662399234666	0.0615851258880915	0.0596175756585217	0.0642452896704779	0.0707043047579673	0.0673055883632209	0.0643784370276992	0.0619921239318165	0.0632741970900742	0.0656025703620467
0.0694154965291618	0.0708839083388282	0.0636523918500171	0.0634112637032695	0.0651868975521968	0.0702979124948693	0.0675658024565689	0.0695279118934395	0.0699023878763103	0.0734059604185806	0.0707423058588833	0.073689129573674	0.0636232692598674	0.0671833722019053	0.0719099028351786	0.0691855996947081	0.0648028445688279	0.0589235192354825	0.0665485461588638	0.0676217358211181	0.0682355060953407	0.0689859872044214	0.0655762582810116	0.0642794578825803	0.0627736536261099	0.0683875179552084	0.0714387754288858	0.0696632071844571	0.0633584122184839	0.0682251140294089	0.0651577517258689	0.0648729588823242	0.0725281966653677	0.0706643683092819	0.0606582849057882	0.0694991327719272	0.0648842733952358	0.0643833772498273	0.0701813883623529	0.070885169517907	0.069707605902808	0.0645132952701744	0.0665927674820275	0.0680163327125016	0.0633077225271284	0.0674150887383256	0.0661328834834979	0.0701160279123301	0.0668290563605411	0.0698239824392511
0.0677314730285974	0.0664757688723944	0.0669124485109759	0.0609095357680164	0.0622734721445514	0.065612706920383	0.073012483095094	0.0672220103241365	0.067466216806301	0.0726786614460281	0.0655316162498152	0.0635263278437531	0.0642932526929667	0.0717320591954426	0.07003770345188	0.0717408233456708	0.0706116983292921	0.0672844332529208	0.0699703601412741	0.0697821022304211	0.0680201829470647	0.0634327455332779	0.0683417769914015	0.0690305615984446	0.0692679028552451	0.0694483117558439	0.0678855546555697	0.0635409775866073	0.0652161253855152	0.0665908899849331	0.0705776260222014	0.0691741813200367	0.0695084723299016	0.0657944418897224	0.0733318902367944	0.0717589422185153	0.0634809979029916	0.0647313456979925	0.0657007922844183	0.063121770057686	0.0629387176533397	0.0660725006330344	0.0645414795017081	0.0713869758226972	0.0690912865994898	0.0708779876325424	0.0687146600780315	0.0724615718934296	0.0674463825368369	0.0616999949138817
0.0664526133267321	0.0695483281697659	0.0657419809771785	0.0694807808662832	0.0700699485883112	0.0643879947882645	0.0694327434211425	0.0644361147235777	0.074780367971352	0.0712810177053665	0.0706274933846309	0.0661418255876396	0.0689250924938441	0.0666827689523414	0.0702597585170455	0.0693857942252339	0.0662325537485327	0.0660932352488681	0.072533628513297	0.0696365725069718	0.0659989985415083	0.0676372373998798	0.064527330496279	0.0630078093900958	0.0706121160912636	0.0728745494527416	0.0673722739193787	0.0664981689143429	0.0744763873055688	0.0690974062067066	0.0674372038205614	0.0645960064402425	0.0734970143055601	0.0737659093168889	0.0705260554409501	0.0668990751426963	0.0661771772605289	0.0670402617014118	0.06563858941407	0.069130559922318	0.0686620167218322	0.069937861151392	0.0676886665678974	0.0722057644126615	0.0748971127788935	0.068669271663658	0.074285705275476	0.0738650012892121	0.0703275641724255	0.0648350194187201
0.0687868269566365	0.0652530318040699	0.0647806729121798	0.0678958790396543	0.0728961661714158	0.0691588352734849	0.0701097438457201	0.070086568819543	0.0679469601854504	0.0688394110321685	0.0731425632040095	0.0663158041781512	0.0674092273204395	0.0675388771616875	0.0674605689742503	0.0690313842826778	0.0743522860464258	0.0705717384708137	0.0752231598388008	0.0742791054762641	0.0704700905034952	0.0668689662959115	0.0747067850885329	0.0686716497274591	0.0727613884376328	0.0702110280786417	0.066896509435797	0.0740929691019317	0.0692670889284973	0.0682825616107373	0.0716977858774733	0.071211713292247	0.0664788241239553	0.0731718399212691	0.0713645788016486	0.0680714390591833	0.0693763400422368	0.0698392163740957	0.0724712600891286	0.068523512839123	0.0677186840780016	0.0662162858908962	0.0665692808045725	0.0735555405472259	0.0729860290547333	0.0674320558727986	0.069576069673642	0.0675617198327818	0.0747386886404738	0.0696898135967643
0.0711611493279128	0.070373291289552	0.0725464294825144	0.0707317091918759	0.0668408275827365	0.0654420326706117	0.0733173030632971	0.0690559183505802	0.0698587113066209	0.0647832774298654	0.07784422026812	0.0718194067013213	0.0687601629060061	0.0652328839561065	0.0745482515985326	0.0687508945400346	0.0713307378228611	0.0725826796333964	0.0751677068632762	0.0685409169270452	0.0732746474077736	0.0739568669939658	0.0670659464536408	0.0674883328057298	0.0734947090498553	0.0698432313313433	0.0699339074508421	0.0726244656106252	0.0727182231579398	0.0661613824532066	0.0659794261825238	0.0708311589153597	0.0668643466353167	0.070448480817877	0.0742259949672607	0.0706701622291892	0.069924078887456	0.0734959322399365	0.0661833699759413	0.0664097918025215	0.0677498072138369	0.070071051005101	0.0739161021926547	0.0683665756616444	0.0703953412107707	0.0693610953527758	0.0713220871977638	0.0762283969647346	0.0763127654952581	0.0705165975704653
0.0676296679873875	0.0678408143790151	0.0754154510818461	0.0749207920205765	0.0662872072167084	0.0719535096527853	0.0691609707088653	0.0765743956236664	0.0746409700067709	0.0710832434851688	0.068247507666908	0.0694824820719813	0.0737033803880627	0.0695420787358359	0.070328785506464	0.0696376488440747	0.0687793934948573	0.0717434403774603	0.0769593431159441	0.0694510003062811	0.0679942867923248	0.066140624697061	0.0695047726761341	0.0673427577207091	0.0736176075241968	0.0710333798822347	0.0718033438191052	0.0750895970794465	0.0682849815271154	0.0698432513297196	0.0751826820902055	0.0704055320123155	0.0682713414797369	0.0696237120399492	0.0710135162323604	0.0696710454233447	0.0701936517251738	0.0692041297002449	0.0757127055904924	0.0685126769676577	0.0716277673478109	0.0775586660577419	0.0742081214629403	0.0734577860954283	0.0639747001793605	0.0687209155084762	0.0743505199118562	0.0776112256180075	0.0679442877555187	0.0687285528698893
0.0678541418943607	0.0737239905872715	0.06734496304976	0.0685157898023937	0.0768680771383486	0.065971429218295	0.0699835616548874	0.0729165717526781	0.0681069585642612	0.0699955563609068	0.0689950211814979	0.067721340981126	0.0661569096994637	0.0705626291381823	0.0717604270860769	0.0754432128186648	0.0663959102169451	0.0761086591576859	0.0725848919937641	0.0709060793891853	0.0749656869042854	0.0749801448990228	0.0770183713416585	0.066205503736969	0.077083923534096	0.0666433139289645	0.0757961274299803	0.0743457474386616	0.0752913689038467	0.0686952236065374	0.0755667216130383	0.0708888081094375	0.0751801956176449	0.0699354733386107	0.0730010643924961	0.075737448661106	0.0729734393020323	0.0728760174016725	0.0740718560404362	0.0713730752498453	0.0759709004805924	0.0748582869280157	0.0762221931501781	0.0762295580595546	0.07054299510996	0.076093634115566	0.0799939899259719	0.0730090799505643	0.0772778437843539	0.0732665299563693
0.0800785590725079	0.0660321351083613	0.072097157724021	0.0781315028261492	0.0736297364145166	0.0717523002137909	0.071529777463697	0.0737627790461118	0.0760126111163784	0.0785031074915922	0.0809202580047876	0.0706110285163162	0.0678315133977522	0.0808925676543679	0.0712676320721942	0.0737281932471127	0.075534985295057	0.0739264858303657	0.0704742161433939	0.0719292651696516	0.0761037660986303	0.0708920077936547	0.0745013265901815	0.071794806576015	0.0740378674609235	0.0747913607060538	0.0672853815605425	0.0736991890419169	0.0666495829528354	0.0725212417839265	0.0693824533638673	0.0730789282552616	0.0736582779700309	0.0683369398022522	0.0795791683095159	0.0683264187038261	0.0651152568308334	0.0739742078664825	0.0770211843536565	0.0739586901311805	0.0692370418982631	0.0755265691208243	0.0668242098619542	0.0754470470976104	0.0748690595071884	0.0687923710066977	0.0761077450458589	0.0773313849582405	0.0717818145167957	0.0728762376633119
0.0721322561312967	0.0779502935543856	0.0708445645189214	0.0730766644841348	0.077942961328357	0.0721279289156363	0.079464781936657	0.0752124544222471	0.0741627098721533	0.0734665673719649	0.0731098960521144	0.077504527282093	0.0770577802187475	0.0765091518571757	0.0670014619095084	0.0746387277685677	0.0736810863881286	0.0779412608833854	0.0754119714271187	0.0733338357385527	0.0740570913902609	0.0765298781946075	0.0732365976944794	0.0709082982250965	0.0693151064298414	0.0702592957283184	0.0725132734398686	0.0752902564885163	0.0789526275615995	0.0782059410669019	0.0700630187371887	0.0791906390697101	0.0702182158640037	0.0739663937100905	0.0721816910650517	0.0675014832647216	0.0776175266569091	0.0782356483382938	0.0672906462553958	0.0760228841581857	0.0687717583079058	0.0761996835265012	0.0734638794301655	0.0729852571845292	0.0721683905769773	0.0732417479665246	0.0745556072340908	0.0727931384002433	0.07892542014967	0.0754512065750862
0.0797242502272124	0.0739657547963234	0.0728690921584316	0.0814616805615504	0.069412767280735	0.0756169279761751	0.0789175788966514	0.0707667374571771	0.072086622794758	0.0761790086311702	0.0728485997757174	0.0743697478750529	0.0775390013997911	0.0698363801142158	0.0797970561908082	0.0786899796511262	0.073531176216737	0.0726196267705864	0.0743874176033989	0.0697675010132591	0.0696882518605295	0.0823927633720612	0.0737284409474156	0.0702888128595632	0.0732448954034512	0.075952733048559	0.0756721293622578	0.0697959851967165	0.0803937244785729	0.0815284642001731	0.0804771099051801	0.0757516200776466	0.0737985767093009	0.0752816197012994	0.0792541690563635	0.0692547997837744	0.0765802523126549	0.0756151183790287	0.0727407775497068	0.0785579231490261	0.0732409634425894	0.0759779191250884	0.0775337566556587	0.0780614871225654	0.0778219715954559	0.0706015785565223	0.0805891453353965	0.0773597023794462	0.0745458240272594	0.0762394478830175
0.0784267250568738	0.0745370910435638	0.0807978222866146	0.0759148570162375	0.0714045116432726	0.0786885815634509	0.0753353789514598	0.0690582164216334	0.0748630470634038	0.0798414348677515	0.0763563809184625	0.074424481554424	0.0781120379363145	0.07674679640583	0.0713208531327164	0.0739831703452991	0.0708275838427742	0.0747550766088377	0.0728650072997735	0.0733188236586496	0.0764967549667017	0.0727424670824755	0.0752257740922456	0.0737370361526979	0.0763520673639597	0.0750187062233727	0.0761753190303481	0.0763305376010955	0.0780508504273241	0.07427003217956	0.0771589810908336	0.0751981899603206	0.0730475255338014	0.0760134705893554	0.07638302006817	0.0744179802067464	0.0744315327039755	0.0766867394157982	0.0785308584646721	0.0774298532572104	0.0783562219136062	0.0738317406077641	0.0794993344108482	0.0743569257468594	0.0801903363993775	0.0676314610751541	0.0729010251424835	0.0697754565002384	0.0803264354720808	0.0743771905651339
0.0760948104439828	0.0731565547977913	0.0794865594870119	0.077486714941857	0.0797840870160976	0.0760427212954284	0.0805185122287999	0.0739770252109099	0.0804106560574674	0.0827360329841906	0.0732905535643604	0.0804743667237877	0.0812200815864595	0.0814393555588972	0.0746111864450628	0.0766891786828943	0.0739243062666514	0.0781085726314215	0.0808523921967663	0.0808481738181553	0.0768611780880674	0.0806199467516924	0.0791041227418339	0.0725274121232973	0.0755149685521856	0.0757509229259741	0.0774117525646387	0.079559493079594	0.0764765415362785	0.0723880927965066	0.0803524236597775	0.0757515748617766	0.076151244855359	0.0742234674031596	0.0743090778022849	0.0809243425670925	0.0765304578863783	0.078266556639262	0.0840436937170114	0.0718783197997346	0.0760676599915911	0.0769256553888386	0.0834916691532729	0.0748020057434467	0.0814920116722122	0.0808222297640978	0.0705925276677339	0.0813688902356528	0.0760224014582722	0.074423350734415
0.0780430762258982	0.0770189733280947	0.0797640654915937	0.0727996024801101	0.078929544772923	0.0818139604546951	0.0756649385569922	0.0818959769100476	0.0797237601180629	0.0749791034733224	0.0743575322555676	0.0782709759007467	0.0818089150193468	0.0803967068443632	0.0726198935057597	0.0766985415421696	0.0821137563522954	0.082844800724844	0.0809421685651889	0.0770082674805749	0.0810364588335397	0.0805974426294133	0.0799920330487339	0.0718435391039902	0.0709261306806694	0.0715599323798863	0.0790622251760125	0.0795726944941489	0.0760722814048957	0.081391739432292	0.0733424972947891	0.0796588976366959	0.0842328119370754	0.0772447841195174	0.080696203345051	0.0782626168030168	0.0773923140452098	0.0760589092215524	0.0742813167347835	0.0744526683110921	0.073997893900912	0.0767567016009925	0.0791398773955764	0.0837557746350971	0.0742709539775804	0.0791890394763083	0.083522264618778	0.0749617366793685	0.0831348054037137	0.0760502489501574
