# Supplementary material for: The Neural and Computational Architecture of Feedback Dynamics in Mouse Cortex during Stimulus Report
Source: eNeuro. 2024 Sep 24;11(9):ENEURO.0191-24.2024. doi: 10.1523/ENEURO.0191-24.2024 (PMC11444237; doi:10.1523/ENEURO.0191-24.2024)
Supplement: Extended Data 1 — The file code.zip includes all code used to generate the figures and perform the analyses presented in this manuscript. The folder "./ephys analysis/" contains code and instructions concerning experimental data and Figure 1. The files "Figure2CDE.m", "Figure3AB.m" and "Figure3C.m" simulate the model in the nominal setup, and generate the corresponding figures. The file "Morphing.m" allows changing the connectivity strengths with respect to the nominal setup, and plotting the resulting trajectories. The folder "./Figure4/" contains instructions, code and data concerning Figure 4. Download Extended Data 1, ZIP file. [file eneuro-11-ENEURO.0191-24.2024-s003.zip › code/Figure4/globalfeedback/v1Int_a0.575.dat]

0.321159214216666	0.314067542116851	0.33020043080842	0.311561476109866	0.330405727519491	0.312064423708601	0.311406872843303	0.32471105062565	0.331857463913448	0.317144880863849	0.315003523023798	0.327923267549011	0.325663805859516	0.326317652685667	0.312631771857746	0.317685967395121	0.32230605939075	0.311233306665032	0.317791495250313	0.311114559278264	0.324225902021745	0.320982544431906	0.322052428177824	0.31294472356899	0.311743243778419	0.318955872874012	0.326504344596679	0.318109947511455	0.313208133601257	0.327312534326006	0.326949412137951	0.330743023283593	0.330081905174459	0.329772444575536	0.328991242731044	0.331343945447843	0.327469844037639	0.321697769423681	0.311507903428041	0.323182148406326	0.316117535333072	0.31267752126871	0.320269388966485	0.320908781734335	0.308438471404776	0.30986541686009	0.328541229977382	0.314038150640632	0.309065935866181	0.328269412328256
0.340060299559139	0.332063318609126	0.340747724059721	0.333935558870598	0.330353824048798	0.334871555107939	0.344766457902386	0.337685075385363	0.324319981034832	0.331204820655792	0.323185359433537	0.337335865612176	0.334413612443216	0.318917097951605	0.336905614223233	0.332001775926541	0.318621848736053	0.329652201851442	0.340180365499618	0.342530047939244	0.332078024357332	0.328519155468879	0.323720516370242	0.331460616854137	0.338968116543424	0.330277878735102	0.332337366897543	0.3234535004737	0.331212188295384	0.324242689234922	0.338851537820785	0.330966084411573	0.320492673581938	0.342353136508256	0.33690524191892	0.326102928440879	0.330925038967038	0.331351322389692	0.341136910930888	0.328603241035222	0.324674233578742	0.331224605687686	0.337547768443573	0.321519788494705	0.336075578404454	0.344815009316649	0.340451541283792	0.320959167879156	0.339387588701433	0.323911615294639
0.338412041103982	0.331361126844062	0.329503608323165	0.341888118066484	0.339872135807135	0.340761932418921	0.338852496127872	0.336062778304115	0.3520520014666	0.335075114160603	0.344262894929212	0.352542080130985	0.340276863793301	0.334462653328085	0.336031174378665	0.352417474241145	0.344448183997367	0.341264226451017	0.341447327557986	0.346188191577223	0.353835006840533	0.348487906457378	0.334356884505758	0.349168989044394	0.349914048246708	0.329987558549978	0.332706682254713	0.334158732870578	0.331369198682217	0.328947766611497	0.332309026599536	0.331466989097594	0.346803467841139	0.346543281972439	0.341872412036101	0.332766090001424	0.351409582043665	0.340178137556991	0.3390489209353	0.339336162505078	0.329487966637407	0.337184229315604	0.331415587031321	0.331089516300825	0.344177915315402	0.331411076935153	0.336065918403744	0.329023301799931	0.343692028871309	0.354146539888541
0.368549076173242	0.347590904473389	0.349851988198418	0.344389678094227	0.357881422111081	0.360498194799539	0.368256178187901	0.350780521925942	0.362061620383341	0.344122249985944	0.352441131635606	0.357764903710942	0.339489931620543	0.342305173677141	0.350860474173733	0.368563140149129	0.355469034549025	0.363684714333428	0.351977741926697	0.370575927078938	0.34196757047408	0.370989837276609	0.352962286969307	0.372735848847869	0.366956059262507	0.343803681659541	0.362823410867462	0.355905518434298	0.340760084811689	0.346119426968223	0.361471250165592	0.366076337667371	0.354419776207941	0.365430672641612	0.35088800863754	0.36009456504045	0.366045640174098	0.359374616040731	0.367848230212355	0.343540106905711	0.344073983273077	0.34500469895958	0.355860872194163	0.345226845969311	0.361009923236444	0.363348167370611	0.34642181929703	0.361049947112003	0.371191923598858	0.360429595084748
0.355668042007737	0.383035155967545	0.372195508731503	0.376670454437371	0.360813212977869	0.364292846074929	0.363791551187654	0.363570340447062	0.367042441849918	0.365520954666665	0.370681844388353	0.353699122609017	0.366236534459098	0.362630219154987	0.372764827069632	0.372457490541618	0.354582063484335	0.364193869210885	0.354572224367441	0.356035247586671	0.353135307686712	0.372608010547142	0.376299857628415	0.389883755463759	0.363476509977897	0.376835696687856	0.381098888473352	0.3638998023256	0.366471734229429	0.380628964069552	0.374763296577481	0.377651128792294	0.366958932299872	0.35713107142636	0.36393448523112	0.351523800930657	0.359187465708864	0.359197389316716	0.3585550038367	0.376385235506009	0.357222708557844	0.362019607759363	0.358255191985365	0.38364091625102	0.355494919062075	0.378222601329996	0.356396870701269	0.360130853922681	0.367106348817996	0.373243592138293
0.399950253786807	0.380533352853958	0.407220647708038	0.385588880777066	0.373923187254147	0.394848870530023	0.376375261955823	0.398866154378987	0.36897480906887	0.394389273522671	0.390907314911289	0.385108944946228	0.386699575835247	0.407243902253663	0.395260398081475	0.374906748948179	0.406824364580154	0.377272441725114	0.396968793914889	0.370056491559375	0.392956243167262	0.374361110192849	0.372764933195908	0.398024721973557	0.388611859729417	0.392342475525407	0.376708725983811	0.372309931432321	0.377616124537798	0.391099241659928	0.384043487572513	0.386978875262003	0.383540718170313	0.371336180605297	0.390325211176457	0.375074547298906	0.391259532471333	0.369187906921969	0.380170321634285	0.381580091805576	0.38477820760012	0.393589676428702	0.379901347875634	0.377563157668839	0.38310046710048	0.374409550785837	0.382234783234616	0.379741680108798	0.369117898741806	0.373691868252466
0.391516244358338	0.384657348070634	0.396553579326303	0.412143879420363	0.40787938185542	0.4122268103099	0.41544898777381	0.391053682926629	0.428043843620517	0.397360750435245	0.41595360556375	0.389445072089305	0.412895974471616	0.408064891202156	0.402399606427317	0.409986195426472	0.387246382964138	0.391896608063457	0.410439232387354	0.397628830945121	0.409144192172257	0.405322545375302	0.393023740201927	0.393972586660256	0.406485056249102	0.399112932314153	0.41935454871453	0.406327129239176	0.386933838970702	0.42013454523109	0.398455035055509	0.411420709974836	0.400278205334727	0.386862201931597	0.384116435348318	0.408523042280825	0.399360787816263	0.406947131571107	0.385424554314561	0.398072194830188	0.413508934185482	0.423543759236257	0.400907891546789	0.425973183069552	0.420505647031868	0.389673046302571	0.390982432386989	0.414608801401764	0.425925106372304	0.419937819596472
0.408035014043238	0.417866470486441	0.406711825477038	0.408099756677649	0.44037427010983	0.42976720310887	0.409759875165932	0.410138577844426	0.442352139039725	0.436219752516741	0.433829661845832	0.443877447440291	0.432878062797896	0.422201366246516	0.421591312108596	0.425672490486032	0.4447679408455	0.443015654017941	0.408867303226883	0.434334629701011	0.439550770755781	0.429399468991977	0.40536606212725	0.412465973682312	0.441587410790434	0.442998866452699	0.423543358141652	0.4028256332146	0.402804037123931	0.421884545416285	0.416945019550085	0.423959083822071	0.405195239616615	0.443357240075405	0.422310929938201	0.429212477413544	0.425566304731568	0.434719949275568	0.427583837599375	0.43365426766542	0.433283845440212	0.448309402568526	0.428058448031384	0.416646188010756	0.432746809770836	0.424786086785693	0.406582420196871	0.438071814640138	0.42655652234158	0.417127470022911
0.443106364243547	0.466526518280898	0.449041673182897	0.42951178053207	0.430421804745785	0.445907295327232	0.449574812244827	0.459378304051222	0.443002672888456	0.456221731804357	0.464898281970666	0.428062998134889	0.446400482724045	0.473454119585399	0.473749457930582	0.447411992174522	0.469473256247422	0.428908870438871	0.449501210759045	0.435941067814179	0.425716129601523	0.441531355500025	0.437409647309017	0.45796796149693	0.468566050802493	0.452836310707502	0.474380598907948	0.450434674518653	0.451746875259935	0.4420212658703	0.427314167015506	0.431072965881617	0.432836312119242	0.475503369213781	0.478864558597247	0.467129272320002	0.454656182472822	0.439436160841506	0.45762659375523	0.43073414543418	0.459765371768547	0.435623501327303	0.428457648990338	0.469124179806733	0.459880654193263	0.447339205769753	0.471558852527871	0.437080948438883	0.465765927291307	0.454741499182664
0.454023864817253	0.467273995580195	0.465946358276823	0.500034248454525	0.480605022997257	0.447193952004907	0.451780955047341	0.45996456871751	0.48885919623801	0.469907432517362	0.502972011986654	0.490557790123331	0.462213106794947	0.496063506770315	0.480652444119357	0.502491008427973	0.491997722401225	0.506629097890383	0.474459377935218	0.469123322429897	0.458558349440136	0.477332584250507	0.472611386769891	0.454759236607285	0.472583389013194	0.494617996238184	0.479177547917004	0.504266268796582	0.480937707313173	0.500649270872989	0.502961312250923	0.481116195110367	0.463466829463883	0.502971723438971	0.504321490826093	0.502344090104261	0.462774710177427	0.497246568572558	0.462622048299611	0.463918227357731	0.465758494155021	0.499773732431084	0.503514105319111	0.473387572356551	0.450922906171638	0.47218815857686	0.504448419697959	0.461756331324036	0.444495563615548	0.468635731958139
0.536147311085568	0.526469732498372	0.527181987733686	0.489765650020309	0.50298805664632	0.514841370097246	0.518032526856922	0.501028520592403	0.520414245234579	0.497406536729308	0.49361330717282	0.536423791869369	0.527256089728306	0.510335972529784	0.491738548101547	0.525315086798913	0.494536937708067	0.475752849815472	0.487866498565034	0.533796398844153	0.518989551046228	0.526877596317011	0.502033155699796	0.479621735517323	0.533188728216783	0.509593958242735	0.510450034602	0.536855365569626	0.495276296269442	0.514349404300513	0.477752464879002	0.506459258322822	0.489230814942319	0.483185535271262	0.521969474331292	0.542664990022949	0.532163769010803	0.493358332395155	0.522727979428654	0.506694836645325	0.484471820074268	0.493523208127811	0.489026988220874	0.527058454832102	0.543985676242084	0.519470831147243	0.48533782494865	0.544614435456111	0.486602089710725	0.488641539428534
0.529715426293063	0.528456861798519	0.542449033962942	0.519509290357036	0.580382668520373	0.528165210917043	0.515105129204721	0.521615519528469	0.52276626718574	0.5710903550764	0.57345730962956	0.557708986421732	0.565756611825415	0.544417950926154	0.553484939730269	0.5596255486528	0.538317878150385	0.57628202753839	0.508017114297028	0.53863339539047	0.563265289046989	0.517931193363202	0.517436321907987	0.539342457200912	0.567531209199274	0.546002072292285	0.514793419325053	0.534702147485359	0.553670493287124	0.550179622262411	0.520499553947353	0.527415483050389	0.552445537165437	0.573373603811959	0.554578150683459	0.54419482911443	0.551439174006032	0.566727408567315	0.55261821801099	0.527807558766518	0.515481046380144	0.531652682556256	0.509790779783536	0.566104667194129	0.55781090049107	0.516376351033909	0.537108958430447	0.527178528728792	0.538768830672112	0.518236330939456
0.551484774991555	0.569089868562382	0.589533612867194	0.56615167793391	0.566722159127087	0.596544773877915	0.581744062411787	0.594980014531451	0.545032804172236	0.608302900887595	0.569155961498564	0.58415160929214	0.566130875012036	0.58633285320362	0.552363807539057	0.593270454132655	0.621855012877201	0.617799998304817	0.596629301960451	0.568287826693734	0.542006407177	0.560768032988757	0.615383434145442	0.553810692331985	0.55339929695625	0.5749312528261	0.540264335888056	0.565345769514429	0.555767025194085	0.603379908350688	0.57688065275142	0.571364851642482	0.556793150706353	0.556859770980633	0.603799016215322	0.562697858820922	0.576075618485652	0.61234963930591	0.551467244611228	0.552228987882503	0.559325790499887	0.58397102402431	0.607339217865982	0.616544453593281	0.60552186955048	0.573945766645373	0.546477141597538	0.603992793696326	0.570169169176724	0.607106938842348
0.615685941227744	0.603211334725549	0.639912458794755	0.597811610983131	0.669025426309891	0.648001455290463	0.592564419477588	0.582205648886302	0.591493697704638	0.58903142024103	0.583111897715918	0.62026012473591	0.651308410705066	0.605244887439146	0.590507148076042	0.653617744190607	0.584270042622174	0.597544522559383	0.579133213126131	0.661479507705854	0.587293567677826	0.616647325260781	0.599810061094113	0.617111692248747	0.657168291852536	0.63337650159179	0.611938430442776	0.672345648535238	0.65679792022759	0.622835948036176	0.663362754059165	0.587815874096742	0.590233330312342	0.672057430518221	0.593599287181267	0.650701927362387	0.583933116774905	0.671905516589123	0.627582054401772	0.607802016076378	0.595376385082555	0.641316865746941	0.649620836894591	0.607310588567512	0.599737251988324	0.617335264684108	0.613550048064095	0.66136932452691	0.649616631602065	0.589621534942244
0.68448493652436	0.721097817292853	0.693139481830163	0.628052823010543	0.671722016467484	0.64858958778619	0.650045991867148	0.706267997800974	0.656559293666396	0.643327096019601	0.691039746702233	0.713598668275895	0.647551513492038	0.686890870375523	0.69007081979938	0.726046412953054	0.658564937938515	0.70375301385813	0.648768607687116	0.630654465571005	0.692305034659227	0.679960599021763	0.649684092385361	0.720423007007298	0.707483213771109	0.704518557744697	0.62785410851949	0.670685372521734	0.646836274141082	0.730092586726246	0.707834103605658	0.697139587179171	0.661833457238341	0.667108741427145	0.703201618603089	0.662179676270466	0.710274155555394	0.653293043306773	0.641268253398591	0.70477308251853	0.709780899924949	0.664113729995097	0.73490818108937	0.719772591998822	0.72132845304222	0.63649789924082	0.661776426243551	0.717960742195402	0.675847039286519	0.671345678155566
0.730852384489696	0.694778087653402	0.738208565219038	0.734480338421608	0.783326667931526	0.683727005050945	0.767937210405417	0.697963033598701	0.69499695731276	0.695321608553318	0.766499471260001	0.775184036593798	0.774185179538863	0.726235561264914	0.677033407956635	0.701297335430655	0.680279151472711	0.682437710537556	0.752052412871208	0.7466584124534	0.681484149485283	0.735298399212461	0.76026444077008	0.765334254178991	0.682115401133383	0.716016160216236	0.730416007367934	0.757150713728942	0.754449227597038	0.693416093489883	0.776324527236261	0.706037711590453	0.762163820679676	0.705410857547689	0.782588772531079	0.691808667912923	0.70796588501895	0.734004512220855	0.779368272421361	0.775009091005164	0.715326936085807	0.79446541932598	0.730551604774421	0.741385345885513	0.730848571032325	0.732313332268004	0.712111307208644	0.781412774241382	0.6965472414956	0.708778210776684
0.827365547017985	0.841257884963221	0.849908628513965	0.763360775662627	0.761684655315142	0.789785066777951	0.757084762240321	0.755647139608309	0.800224777761909	0.781799241536644	0.824918511837209	0.818093262365833	0.766776225428708	0.772572397835679	0.779009840190151	0.825561751676963	0.786733614492192	0.800159218929598	0.757071209465375	0.843532807393972	0.808922819109538	0.845801147884409	0.737534140072426	0.797512684980502	0.764248841628707	0.753232600064472	0.761811002697603	0.795597082355822	0.789285680621575	0.825319242891068	0.771290939535008	0.791624006550068	0.764109721687895	0.811056253208099	0.746021158413546	0.820315835859256	0.838393749290352	0.790099905982844	0.842593041925566	0.856398689062994	0.785370087845562	0.80006045493449	0.795255127276445	0.775874926940261	0.796768023994033	0.758648274677817	0.749194916606959	0.752727068682703	0.763975276410615	0.84746506486331
0.802834968029746	0.81347833496777	0.841753851976254	0.816457519629532	0.878349159098708	0.897326975882538	0.916840192675523	0.909971583164362	0.8536042991408	0.944061278747554	0.857118876720791	0.815683411126335	0.83979666413878	0.837386050757601	0.889964564053754	0.915030504940171	0.901172128241651	0.851038164294623	0.840517690850569	0.86749300377226	0.901187435940702	0.916459470595101	0.944117976294692	0.852275403331762	0.808874078403503	0.923144044908922	0.824829178616174	0.876565453809482	0.819901597750832	0.88014009735187	0.94989996212107	0.946245479110899	0.81771728865352	0.846447406973588	0.803365562077793	0.845482671660592	0.829869048298378	0.889823309797555	0.800831170822656	0.800159912083473	0.856700836393245	0.841057369833993	0.918237375696624	0.886914136895991	0.930169885388104	0.885383572833734	0.831928943716716	0.883270755588634	0.860926401084689	0.860738344300213
0.944068053427185	0.906369150973836	0.934091385856573	1.0062987873927	0.988761381014188	0.920869681195018	0.884903697278154	0.933451887381741	0.904759306675889	0.916265030276287	0.915754468070379	0.886401496087998	0.98091992815713	0.907033999865861	0.873775497265509	0.921229925507024	1.01299687723861	1.02841394498512	0.89304601353154	1.03389458746887	0.898630459125851	0.927140736575348	1.02202340634545	0.92400796821929	0.894657569399971	0.965424213729713	0.998926889830298	0.924377730191696	1.04400240933308	0.977785372486299	0.957399130290123	1.02849018820427	1.03223394695397	0.876358043364577	0.988540604465601	1.00730919868537	0.971556261185637	1.02419138937087	0.941723538699628	0.898368582745411	0.894617111643757	0.863284123143318	0.946935507319935	1.00487793453115	0.959245620871062	0.879058129198156	0.984950437231021	0.925945527845924	0.908538409922047	0.987468342328086
1.07437876187431	0.970906030132844	0.998527799427033	1.01350901122308	1.12678474269194	1.05850666844336	1.04496773947783	1.01242472286115	1.06178174858072	0.972353519651183	1.06359399080977	1.04632142203198	0.95812811916945	0.952497490257341	1.08088990461964	1.02200757565867	1.04688440246879	0.98267934397138	1.02621082137518	1.02599380323496	0.984282229121957	1.03087670284885	0.983240216323652	1.00948197695043	1.0326449330017	1.01506855182639	0.997035538345949	1.07465082762115	1.11698173658262	1.09140823500748	0.983799014716144	0.986172239083502	0.991186638418066	1.09574618139232	1.02844097465815	1.03900854088869	1.06818625916587	0.988037561643945	1.08065178126525	1.07806171222476	1.01373663939822	1.0621437683087	0.975792408526683	0.961357254692489	1.09944750256646	1.04838785338913	0.98888117968293	1.07296397277393	1.00613642347975	0.987419535922436
1.12528808917399	1.23201389371212	1.24211897432195	1.1542465411136	1.15858605064419	1.17822728622558	1.22364718447265	1.08065658636525	1.06706470840441	1.22000119812837	1.11775357513133	1.2055293973025	1.05999782628961	1.11552350439946	1.16913178489657	1.25863822457107	1.24889378525242	1.16456546065181	1.24820841492745	1.14889566009175	1.06279530585954	1.08932435636845	1.12222432961004	1.05003201688404	1.05692067952636	1.08253975082712	1.15990748479938	1.16602460572727	1.0768226521391	1.23288184232821	1.1605455873051	1.08454590275677	1.092707717705	1.10225644930445	1.08476630731855	1.24655286531662	1.14997029307066	1.22428862223901	1.06505531630205	1.06684973814423	1.16020215189795	1.11076628549759	1.21920955876445	1.08148678226117	1.17575804586151	1.05907511541397	1.0872316515686	1.18884215329571	1.22359766448378	1.03734210873537
1.34615128387788	1.23702120292415	1.26990513288937	1.26521919620325	1.29302056275858	1.21631462174237	1.33144251033757	1.35655799844467	1.33227346053138	1.35992641582034	1.27894086069905	1.3477249931544	1.22208334782278	1.34192762581207	1.28457452606487	1.40679216412103	1.25516727791199	1.32143900787452	1.18355754323179	1.2758270036536	1.17789865772871	1.24765267494236	1.37481908508625	1.29644883751678	1.3358205023026	1.38622853110597	1.28958949561804	1.31656091452249	1.28165336767559	1.17515289692209	1.22977960560653	1.28149068402708	1.16511722008459	1.34405273361556	1.17516066217349	1.36973711461887	1.30592986362408	1.32754257576055	1.36731813498584	1.1587553325417	1.30110251303023	1.30594874312477	1.2524682316781	1.19609875345921	1.18275432421509	1.20069305134969	1.27398007898956	1.35030124766696	1.28033450337414	1.35642627794363
1.47689789695901	1.43962027672715	1.50962389003812	1.36522624202979	1.41365291310017	1.52315243421587	1.36539960599849	1.45615985830424	1.46434863810446	1.40316752389437	1.40203206114978	1.36603153719624	1.40996972194403	1.52190114029528	1.34216053754411	1.55149291671981	1.32008525141433	1.397108172243	1.31549130026689	1.47709213047731	1.51160215387978	1.29448341999637	1.46151961508673	1.48122548428857	1.34362131771297	1.31951097241024	1.27962732706555	1.35792654517864	1.45323365643954	1.38078147204195	1.42910709056813	1.43440381129773	1.46198146063566	1.36722260961628	1.30032071601717	1.3388804310317	1.37164968978736	1.39297889954123	1.31921826388209	1.39303532088893	1.53685969957845	1.32219144849572	1.40737386795563	1.31182891758244	1.38411811865515	1.29178719108751	1.34187081377184	1.53072457125798	1.32317736337542	1.45093773536889
1.66285745616521	1.7138034124826	1.50220694195886	1.6389282774859	1.66615134405666	1.62244590090538	1.52245173565552	1.6213751053475	1.6644759449787	1.51579107435868	1.43580011127838	1.39983446069039	1.52500757118271	1.54002873100476	1.49348495579028	1.46132481064608	1.5448148493368	1.4891004898667	1.42620767245639	1.43441737171943	1.66641075496576	1.63443795516694	1.60333250462472	1.46259663661816	1.68227658217702	1.4424705453391	1.47026154506906	1.45475304939319	1.55685471723818	1.43890806296955	1.44020248244866	1.51680520540254	1.67508729411522	1.53304337884907	1.5580888055258	1.51226340376297	1.44008462419499	1.59698270098198	1.41930299996075	1.67137734856795	1.61850769025859	1.3983263356773	1.5854355221699	1.45134850444167	1.50429824150484	1.60302505002531	1.493515139826	1.5528071325263	1.42097047212571	1.57824902243607
1.59067311531204	1.62650642458539	1.74291534887192	1.63598802213682	1.60296025297729	1.78864755934595	1.5963126687857	1.5683600767371	1.73692810002386	1.64004296341662	1.70593869607645	1.55496879343406	1.64987031465069	1.86623523186578	1.66659546827126	1.59435915117737	1.63782118795691	1.71912516469461	1.76999471946276	1.60532168862976	1.86432194116347	1.7072384519217	1.85668301369803	1.64913778737056	1.73634057838358	1.6169988826571	1.80282954522577	1.59424330083355	1.62699763077304	1.62258798937788	1.59562100574797	1.61454860830548	1.67208999419491	1.74955069236206	1.64225556925332	1.77871477608269	1.8017525904931	1.87748557246499	1.8753602644702	1.70382496820159	1.78612719200506	1.81067564362598	1.89730539696432	1.79859203685139	1.61551650010415	1.80206518662894	1.69895914672487	1.82218565394218	1.8501196808581	1.58985164462427
1.85944478877447	2.00404700812118	1.84895611348416	2.09909274182202	1.74152800910425	1.94458130453512	1.77125780567651	1.93162486392934	2.0931832478106	1.90188780295557	2.08375693700785	1.89849125905586	2.08174814409048	2.04495080035155	1.93196842588613	1.90994251631879	1.89039347415613	1.86817972310324	1.91123651387418	2.10281784344185	1.82231389481781	1.74478908991926	1.73496460237971	1.7979138026101	1.9660281921623	2.02474209137893	2.10304508179998	1.84528939264006	2.02191303616452	1.86994062869383	1.80911317314554	1.7950325926954	1.85763118472866	2.07075496643525	1.79649106601917	1.83635690630052	1.74421938206825	2.05884798428736	1.87135017194676	1.89383586884181	1.84031185455321	1.85741081182681	1.83167836492234	1.85970963583378	2.05002359474206	1.85165115244014	1.94412719547049	2.05294563822046	2.12363410989743	1.75229475489915
2.02999619052634	2.07014532369408	2.0140107883579	2.27831076746556	2.17670249719898	2.13269994410455	2.11011479034627	1.99832974370121	2.34782654239936	2.23180402757405	2.24078761129711	1.97464389811848	1.98766279325999	2.28909680515956	2.02666480776988	2.07620644915486	2.10068477761512	2.12475331107059	2.1466780694601	2.20441322787386	2.06814263302397	2.14548844441626	2.21800945785861	2.06111854211771	2.02664499273639	2.15031510516052	2.26041687193055	2.22128664515607	2.06135225093903	2.14266401509493	2.35561035861409	2.03433352891311	2.07732962714553	2.27659936309791	2.14594670460031	2.15795630764945	2.12538445928532	2.21005606214303	2.056853488088	2.0645409981443	2.07136442257458	1.97447880358422	2.18422756112515	2.22829142184614	2.03690594653197	2.01084463625698	2.36125710508895	2.09313160347529	2.15256761834416	2.20383031074772
2.56680216476142	2.27200874957759	2.4499950806009	2.27151960980086	2.34473463306018	2.37448444684606	2.35330875791891	2.32347852719113	2.32679831641994	2.49126748774511	2.50576167975646	2.49716894555562	2.34750767566681	2.38061871485191	2.31181713513118	2.61460495360035	2.30895699194177	2.60746351802805	2.29539409776811	2.41113118428143	2.20476953481013	2.52229917907847	2.28973049039694	2.49360254955899	2.31617453183954	2.26854794256162	2.49429821139757	2.21515919812567	2.36749880299961	2.47769834817871	2.2744210374935	2.19899034968135	2.48399959151186	2.22339760783049	2.27184016997269	2.58900149911577	2.29909528288841	2.15807757214348	2.39805928952221	2.42223465169496	2.37147338681714	2.42573478780172	2.56470150602774	2.20306755165447	2.5928275841568	2.21146896739524	2.39083217937627	2.4184926462631	2.30997526773622	2.25894369694474
2.80744167078473	2.64806949014185	2.78207304489264	2.5281422193207	2.67476018937965	2.89182458522932	2.79552383637325	2.88171708178966	2.54099847791667	2.82980007472206	2.89342340388836	2.57507501784262	2.52041307800409	2.56463925568079	2.62331527013276	2.72270733480307	2.48438544242928	2.53321817299772	2.56052377511566	2.65760340181913	2.58741641408632	2.62800727390259	2.6165895804334	2.61609657554618	2.77243847793916	2.49717342757779	2.52536211546829	2.79871550875058	2.91340422754773	2.46869699816786	2.53406764879093	2.57963794966419	2.50558630728103	2.86496829709996	2.46214478666605	2.67682759793347	2.59307794229673	2.50273050566298	2.68979713813122	2.52568501916104	2.72384119003398	2.87807499334088	2.64135761733024	2.75970577198379	2.69897844735632	2.884906143444	2.55886562219188	2.69840501256998	2.47582790053648	2.4904536642463
2.80627495445325	2.8152311136064	2.70916671689367	3.06952664194313	3.04429333834779	3.09933754068035	2.85974789758328	2.74167070625716	3.03594621709707	3.05664816568749	3.0771887952017	2.89860882265922	3.02587322059238	2.82013544914063	2.97566887228806	3.17992451331211	2.76541192191319	2.74074463360717	3.09383309800559	3.02877164373396	3.0659830181471	2.85820962579427	2.99852136743347	2.80697562943997	2.95441551852467	3.07466088746417	2.88387738233426	2.83612901341733	2.74320094591524	2.7080110483015	3.1162239585153	3.09365512844283	3.0636045196844	2.9428985487824	2.86969891082098	2.98324599255219	2.90311344299268	3.0495798162593	2.97215680419136	2.99221650785027	3.08640348349048	2.92120964508862	2.88158970673005	3.1235038287567	3.11856625155645	2.80370753247153	2.99775868623661	2.72706154719728	3.06200672834867	2.80836496888474
3.11454496350624	3.40756063068754	3.44140611481486	3.51187627038221	3.04725362413524	3.46943394043765	3.37669846338684	3.12610838200223	3.35737280576764	3.17946899081192	3.34130818221685	3.25096771945139	3.10042240806827	3.52084340202391	3.1652420105779	3.19146277857428	3.16510776908909	3.46465569151541	3.11878404434	3.44929858177757	3.31017987069196	3.42262572166127	3.48646075782595	3.20059448211435	3.0655722341537	3.35021991720079	3.48176150352446	3.42022840223347	3.11762262840197	3.41545970288442	3.34218796714174	3.45237015585096	3.21438749165194	3.39352921609595	3.44149511814124	3.38308945006633	3.27119883046796	3.10220571370964	3.17357834229971	3.48656483271261	3.50517056555439	3.06341161509214	3.41163244804389	3.43559910910299	3.38149074126985	3.31762621184151	3.14313051827387	3.09587177534576	3.28585968932916	3.11185375937142
3.7843361582684	3.36902347802701	3.8330421395723	3.77984861632903	3.78762721702025	3.34405881790311	3.74177691336643	3.72428154223659	3.44024702780179	3.57065757709184	3.66595692938893	3.62191186028299	3.45949067216482	3.49054899113459	3.78704601932598	3.66371736285307	3.46564870701717	3.71784138919245	3.5730904879556	3.67790590586698	3.82367188193976	3.77926370895112	3.44998211844705	3.64429333473312	3.61111997938227	3.52566549668297	3.8277937355897	3.65494127406143	3.41615978369373	3.78636228312504	3.48211660880948	3.80285342824564	3.8430000644422	3.52584379986358	3.78209188107645	3.79429616309492	3.81640489049416	3.80924143012925	3.75077545052245	3.48392154245715	3.83042489175499	3.45714569154024	3.53070136538925	3.79098246920552	3.75005375140952	3.42377985341341	3.56747283509363	3.62240261024056	3.50140148275276	3.67860693030255
3.82391370394048	3.88034342805932	3.94728835368475	3.93473168850772	4.12251431047991	4.10578289587061	4.14468694343204	3.84647359795391	3.78773890325665	4.12689102619578	3.92517382365329	3.85103178919858	3.88556350785012	4.0303773307944	4.11291007266063	4.01800765183807	4.12965457993228	4.02868643347182	4.09245531834569	4.09222505250276	4.01266894354027	4.11141041457448	3.91375707795117	3.8690950757066	3.87439158503638	4.08604111612215	4.12337212476169	4.11323182530259	3.89263019749403	4.05214209769847	3.96855160593714	3.9862174787337	3.87405285794735	3.96555165066588	3.77074746550219	3.90653424860423	3.7650281942856	3.87878159117812	4.03098723764412	4.07109462055721	4.02652026890178	4.13457142332469	3.9589394133446	3.9483065110584	4.12709954010082	3.79596937285603	4.07853293948861	4.1128247434146	4.05233713664862	3.92392225214939
4.37229226357267	4.38572874171764	4.42708663583959	4.33064578422007	4.17977666353885	4.38040352705396	4.44463402123638	4.35827107114149	4.2908697489902	4.37946185091138	4.21612551985116	4.29349476772148	4.46624344520057	4.30945255323926	4.41538206342045	4.40762465498113	4.41045239265395	4.40113870702022	4.39580791368056	4.4060915063624	4.42810523735506	4.37125505192111	4.43248729599028	4.44467718782096	4.44489808470562	4.40300887441177	4.14078368308603	4.39473408385986	4.42504698830926	4.38179666960938	4.4166488333826	4.41564937161343	4.42860130678239	4.39501894116351	4.28086825631344	4.23552062372432	4.38389760004555	4.21255819765984	4.41412047236193	4.38619677519779	4.29731719385271	4.30774537206122	4.45156562905763	4.43964253003797	4.42026201685858	4.43517984757049	4.2584928145387	4.21696148705156	4.40051049280426	4.32104996279263
4.60538475338687	4.60482312629602	4.68913106510588	4.6441742577285	4.71566945784627	4.63694900960073	4.68750849625276	4.67161602246373	4.62090304052942	4.65828663646445	4.74097521482975	4.63465389727877	4.71484577391488	4.63890281895212	4.72322741678642	4.57533166737265	4.74008652817811	4.74889571402567	4.65488600692335	4.76678949969769	4.60807843498798	4.66566541195749	4.7380701303274	4.71373759786148	4.66757504295577	4.66520115311536	4.60489756527922	4.74356960158883	4.582559924826	4.68826481693065	4.65740573380664	4.66833865510992	4.6723800001137	4.71550126566588	4.66836132720073	4.57281259255491	4.63343233620894	4.74173162974189	4.66424388271697	4.72118813364028	4.66033136818832	4.71223906190626	4.63632194967067	4.72039685994639	4.73449166328023	4.67768852060081	4.74417062915703	4.70159114140959	4.59592977806595	4.7623212360986
4.95815649352683	5.02317610152716	4.8709496325424	5.04880659191651	5.05233055595801	5.05223959714957	5.0096439926793	4.94105873420558	5.04100194543135	5.02501579973449	5.01064723267511	4.9143217313075	5.03717331303237	4.73855906874904	4.91909750809618	4.85208259989909	4.89475040273894	5.01712274353262	4.97103144250636	5.01148609826032	4.99370221740439	5.03007432914884	4.98771740759826	5.03940773041437	5.06861988111858	5.02072756468098	5.00008137684213	4.95134291052431	4.86044081021487	5.07127686176436	4.97177886542327	5.03980715369696	4.97744041988664	5.04815040298577	4.95577726532626	5.06559866405333	4.89891066508706	4.95250355817851	4.92936368723006	4.92555432188011	4.96335420310744	5.0424226726907	5.08008636710707	5.03699136827627	4.93456247805344	4.9986220910419	5.02150844872407	5.04996246476932	5.07336229095437	5.01861055736783
5.39652169858928	5.41038132030989	5.32675629221941	5.275553519366	5.39709811634548	5.21181808330003	5.41388303076128	5.31894972285439	5.18306530083162	5.06211744644621	5.39183957366125	5.39295233593754	5.17740595030099	5.39946047012255	5.25769384676066	5.2050896570744	5.33005185784972	5.39548415740107	5.11421823430587	5.38133427945988	5.13949827980961	5.39451902727994	5.08690428644008	5.37795169112198	5.41459289415428	5.17170619644191	5.23926772692352	5.39614087768151	5.26062247711955	5.16496369655222	5.29636640447927	5.30778346754685	5.16382497371776	5.36690037854177	5.33671015693073	5.34013664739571	5.35040773206841	5.11888831944744	5.40466138717628	5.40766799026959	5.34041601667108	5.10092482616754	5.09020509753046	5.02290216478234	5.27443652768136	5.16179511128133	5.28473528779404	5.07966801847024	5.17466906663352	5.13061564646333
5.45275175620219	5.3930566651835	5.64472831160271	5.19619964406396	5.63944357585858	5.72080143170959	5.56484208951071	5.67122008934287	5.5592746882598	5.21967322877898	5.70679207285259	5.58002268675892	5.38723799711437	5.20403166626519	5.38782660888941	5.61501196119239	5.49781508439101	5.40351378016752	5.50900103881332	5.37107736232293	5.4286568500171	5.75414553823106	5.57521573044263	5.62477672738953	5.54519006427225	5.56492091001562	5.68102599687505	5.66588484855033	5.56414973137647	5.53155668354124	5.68096755174068	5.59895123579545	5.58414179154652	5.7525084033594	5.48207612419997	5.55544513458034	5.21566381184547	5.30739058549725	5.48401925067925	5.65025461768538	5.60642268226959	5.35786670524445	5.42127390649435	5.52682550246326	5.20284843846111	5.29963972634832	5.33061024654617	5.48823331581706	5.7298932991577	5.53436410805151
6.0406607502839	5.60586905952024	5.73850886357088	5.77623318966257	5.99800510838229	5.79277465520028	5.44081865941246	5.63861246581087	5.6797904992304	5.51265077168062	5.56664451113474	5.72588754403611	5.85861922372795	5.76787865122414	5.42549123611569	5.56306588221257	6.03560257238919	5.79726097533432	5.66861032741293	5.98330998190328	5.68958690219268	5.68641131433461	5.86691370269273	5.77868017946327	6.04280190011742	5.53236506600446	5.56525781126951	5.94135438661317	5.56415707090484	5.93998575973961	5.77517049495866	5.65045808448231	5.7556916549929	5.82279510480453	5.64418148845169	5.77556114704841	5.99990784498744	5.65722659617848	5.6957841654398	5.51877926107473	5.54847362458694	5.75299097886628	5.56858666752856	5.97516603605188	5.55215789115213	5.97819953175945	6.01034460680983	6.01094474831671	5.72757792712231	5.65751338827427
5.88377533581638	6.07171423535088	5.8648353277306	5.92870617357763	5.73831801706965	5.83367828585204	5.75030216067868	5.76490908340593	5.83482673468219	6.20814981354802	5.84282489279121	5.90613746210849	5.869984576675	5.86037054478389	6.05551289138807	5.9753254496308	5.94107621759713	5.7840901062327	5.98251803176887	6.11989400455662	6.04163706817424	6.17809345588299	5.81657251623071	5.99599797398325	5.94093043235532	6.11719432190896	6.02450109333223	5.86965848980755	5.71698749036487	5.7893473518339	6.04313827510285	6.053802220952	5.81686238025188	5.89987509158551	5.80135227836463	5.82274110855005	6.14689794892581	5.81584128203729	5.82076222291018	5.82933552544661	6.26633002613963	5.74756739039573	5.80308054192136	5.82264610709958	5.86256620244614	6.17651998807414	6.10660393914004	5.84808358846131	5.97687658562728	5.92471697718689
6.14133045772082	6.01508345859499	6.41205805507683	6.31441496390415	6.11323624060474	6.10642775303355	6.40322873670212	6.04584806787922	6.15280856709542	6.04266014940555	6.26903147606968	6.32486840692267	6.11978879530276	6.29440617327794	6.0126695673951	6.1446914624444	6.02355218319729	6.08446214046817	6.19406109998167	6.41265368058665	6.33318669077578	6.26749775937208	6.0043802143564	5.94018604039571	6.31571121870623	6.03911292621557	6.23702895470472	6.19908816642452	6.27764285764173	6.12396073609873	6.17238642822838	5.95054595745442	5.94137540329605	6.32016528005271	6.18844160843184	6.04257145822565	6.00161928835038	6.19958096060187	6.11206190877496	6.01482879151796	6.32225027622219	6.16939006822569	6.42127665165151	6.00736796928375	6.23089545504343	5.94329574119104	6.17546472259399	5.99640504706303	6.21537522175999	5.9280312687295
6.42221263408401	6.3918168484131	6.43958371035576	6.38987193168884	6.60034283854766	6.47647786011902	6.34516402444292	6.40769690526812	6.52211904044772	6.45503583796259	6.24324606474534	6.42351051384422	6.44082245879948	6.54461010793445	6.51210107889033	6.26263037866124	6.42336738560463	6.49501153312618	6.64613357316151	6.23251388477971	6.32218754893115	6.53087361053126	6.20447920119199	6.50392875165526	6.34784170991979	6.43938885319662	6.27636512491768	6.37477012572967	6.51993034930238	6.42632091090371	6.40629875070548	6.44164777740953	6.51076422089955	6.45078753358537	6.62270380443472	6.28244475400692	6.4753345627083	6.18608234006701	6.37555647574	6.40113184559598	6.23475858202976	6.47327503741286	6.453361552457	6.38956901394149	6.4538690555803	6.30573779810807	6.48903924049194	6.34328330138535	6.35272078381617	6.45598859414434
6.64934703562819	6.55123465083403	6.67361932672552	6.64561642070378	6.76565272951853	6.68193498724134	6.67534161284327	6.68456804844508	6.68539887280848	6.58691597664406	6.52417604905653	6.86992097756432	6.84176959614023	6.74722287713311	6.73172849567177	6.79013953587351	6.74006223171386	6.68536374991892	6.83517618881865	6.86956402732342	6.5780575123811	6.74500849741961	6.77086102435545	6.73740414312243	6.66059035213852	6.6678908273152	6.76694909247777	6.71040008916856	6.47252897748355	6.40104975306123	6.56499659063147	6.69194597817649	6.71193162615852	6.6777992998342	6.61922367094477	6.8873660918288	6.43690130322371	6.80410162819301	6.61663006634072	6.82613142900022	6.64079118059335	6.68120522210208	6.77670436277779	6.58757072027578	6.6639194599188	6.6373128883772	6.6721488946633	6.73269007686434	6.38561400831986	6.85924486530539
6.78227508586781	6.92002916033615	6.74125661037357	6.9623368459825	6.77688717114448	6.99246871753759	6.98070969237451	6.95356954548423	6.72565497342871	6.78385668350593	6.94644761793747	6.92052228434578	7.0332401685302	6.83724292407365	6.90650309130425	6.58734776364815	6.87658001724964	6.66833862406116	6.9758096758193	6.97058507726197	7.04954103678339	6.98170247109353	6.58675888230898	6.72368343300429	6.89510595829733	6.91239003854571	6.70368174286942	7.01385239685855	6.93640341474095	6.91338166881181	6.87859692348138	6.96852165441415	6.65640942243528	7.00962696740354	7.0431665368986	7.0550074284152	6.68429383900552	6.98646362792383	6.85231730945101	7.08060889904779	6.93084588403381	6.73087686387863	6.5628427224543	6.9150983762183	6.87873419291212	6.8436813437817	7.01945411056486	6.86041167097892	7.0579423790038	6.98386393527937
6.8760052267662	7.34599807146631	7.18570257308229	6.96649124297297	6.81803092027151	7.1171224288802	7.11888691919542	7.20952789487237	6.79447080382303	6.85655604095684	7.10290530406231	7.21000575517474	7.16074916504332	7.06380129867806	7.24015677317115	7.29291169337489	6.84605411397216	7.29837113677335	7.17663450082811	6.87040404672852	6.83176105277291	7.16395229045721	7.24546208065546	7.2119013845037	6.80844640021876	7.34851393234023	6.95309149486147	7.12088642897853	6.84345086786271	7.27168470449685	6.96994321408985	7.19456154867641	7.02882658696464	7.01536673508497	7.1023756014026	6.99576114022242	7.03449211221604	7.05434746272056	6.87567939504027	6.91724608823328	7.18160284900848	7.27748029430578	7.25594593507446	7.1676031428118	7.07799493727226	7.03070440639291	6.83726290179325	6.93787029039554	6.96881425017101	7.05795817334017
7.23937004604085	7.29113503683571	7.0232090040658	7.4228625276238	7.33538961413214	6.94718508476477	7.14721229955159	7.27989530260371	7.42662838556224	7.49875824287696	7.34219539931888	7.53636136362184	7.45053748132611	7.05144110626734	7.19365922684858	7.0368846637708	7.39390473095744	7.01717359565931	7.36039159701908	7.31026745518842	7.25157449344461	6.95910748793167	7.12903148563241	7.30144587996508	7.17666744230111	7.2118302011963	7.41934138581533	7.45418637434793	7.5163278620606	7.29488969685818	6.99607725565153	7.558615883342	7.02133421678495	7.22032337921901	7.35399606141065	7.52454579151845	7.33934871433327	7.39925005919379	7.30805788127313	7.03995223281565	7.49751593767356	7.15756396612592	7.21964907189734	7.04527209753645	7.4279948913394	7.0459852815877	7.02860013608595	7.12654112687822	7.36703648121523	7.3344496020022
7.3651739675167	1.39904184784992	7.68631260053071	7.48210561684736	7.65206917857413	7.51122134677162	7.56186058671379	7.56415586432299	7.14858164167714	7.48081327808406	7.63011511661587	7.2922479776836	7.2983146170459	7.65563755370903	7.56809991072906	7.18586529737514	7.66984981690316	7.34785604385317	7.14538132539371	7.15759766566139	0.435234223639825	0.724725930510062	7.6554868563977	7.41136831097207	7.14218178043922	7.46676412853672	7.71103598082539	7.37181740390965	7.49461272694347	7.43795975470056	7.38359891164946	0.991687113282069	7.47394281413469	7.20826017782952	7.16569962264455	7.61925763482166	6.9780015839474	7.24654953345617	7.66102226046898	7.56954959963967	7.57823846762073	7.67481515790324	7.48846439030658	7.54861973941728	0.438209735030074	7.46822416571871	7.58676232071879	7.60124645164386	7.07455594419853	7.21113314050293
7.57004458224956	7.65471116576814	7.23985407629229	7.80286594327096	7.43925451911727	7.09302449153404	0.174801157907726	7.63711869945075	7.46918208828843	7.39567173706488	2.40389121321615	7.29051831219265	7.31612008810355	7.63626725671503	7.2216546103239	7.46991608770459	7.31419839565386	7.14339268580001	7.61492473345928	0.190584702061443	7.62353201780334	0.31353882571014	7.65334186971067	7.62118768464684	7.87248990403299	0.498268462826815	7.1742836920996	7.34788999636033	7.81402850601494	7.66202114532318	7.26520493382929	7.5496613559878	7.29223025252783	7.53382254456762	7.51466963181399	7.55875151125793	7.80495491660219	0.734722376445887	7.45758763366056	7.56636419430109	0.227106050399714	7.4544514388856	7.87828592436549	7.80584222427742	7.30982368235395	0.274008591725862	7.67555745252715	0.43490920424847	5.58441268337055	0.203033657537434
0.423788688796953	7.36794623448729	7.75476320077141	7.86511372894613	0.212241503767162	7.31676496051828	0.50282668207578	7.59762447553436	1.58801181734388	7.56113750019062	7.44897959471458	7.71857529745462	1.42164119295024	0.342756269792064	7.67264974508685	7.57269788183879	7.37558231019349	7.30713162148784	7.85873104967701	0.724420452501818	7.54084951768417	0.36202241251359	0.400568307270963	7.92907913691834	7.59701195049725	0.157521167172365	0.70098825619326	0.187786981412843	7.29825964178637	7.18092748754551	7.28264520634414	7.34155174280219	7.63686976825623	7.81330389323717	0.34253255492898	0.29063671132878	7.41746588973328	7.74246461969086	1.02327671608128	0.184085660204271	7.98604069500809	7.71885391753065	7.22704429986726	7.8586962551705	7.8208131424907	7.84615726497668	7.5198664876714	7.6331041211922	7.27387192930879	7.48417705310945
0.367152209659512	0.181148101636231	0.355481779713135	7.9242302951163	7.35214373606724	0.0879274364154539	7.44913707901782	0.0946079230899261	7.72259747016009	7.31273938514282	1.24009771619136	7.80166887564916	7.72908982257337	0.124463936802932	0.0865613450342485	7.46804071562268	7.97903325245295	0.189490589505724	7.45954438827095	7.46447813366601	7.83433633402091	0.0932078255959685	0.165685710694273	0.156655450665721	0.206808531176857	7.61105224023552	7.67981685900287	0.115656552948501	7.63847991907595	7.6769923293701	0.272994557086687	0.409980235564757	7.3388099833818	7.52124229566573	7.7061242146908	7.46475487584996	0.211225863732207	0.0734799880532247	0.599781640025086	0.133548210063049	7.86611093151729	0.402252702985718	7.72518645193427	7.25174557747009	7.98597886673539	7.79072250503446	0.111613046411807	0.137664142479499	7.14121673789766	1.24407880539777
7.69621888894613	0.16651491458268	7.29562129719275	0.120702061496216	7.72445321008642	7.55889478258746	7.54200592515258	7.36512901582086	0.257761775064182	7.23334026398877	0.170578930433574	7.92527846273214	7.32090517647897	0.146493707298483	0.0752120868561961	7.35482415422062	7.65966860131788	0.067699327530099	0.354310744084652	7.57521115132263	7.55573958742563	0.245048943555251	0.15033990665026	7.34357933376483	7.51682158709333	0.0890655647138159	0.187931127412616	0.153076839540506	0.140622441583644	2.6418147435135	7.75788204297286	0.136422195092419	7.25280787675677	7.58875714976572	0.102607117031766	0.122685815780376	0.156326391984698	0.0826603799025955	3.75465636488713	7.78768072420465	0.763669365520961	0.068445895308836	7.61459415815086	7.57032697916899	0.448618309834444	0.151286202997144	7.73582131529127	7.28116211088746	0.271507579858253	7.3273917671104
0.0650319750999476	7.11042177973577	7.39796220657476	7.33888789435941	0.32799176015376	0.2246566761528	0.113272500419115	7.51568803331338	0.155343275486028	7.62044942839343	7.67404130175811	7.89227467767125	0.0921043588171332	0.200592661135273	7.25227567737968	0.31327519536354	0.114202559765542	0.517665433507467	0.174856939537484	7.36488692951656	7.69009551576381	0.152703165110911	0.517037525188874	7.65283740881252	7.6021070666492	0.433116305021265	0.970970792768207	7.38862982911117	0.172222228137223	0.181552145929775	7.57614642850358	7.84537963836581	7.45971132171601	7.56630676050642	7.33472378649017	0.354772014058051	0.0909945739071374	7.63082485439184	0.106956481095419	7.39835127142959	7.8459180787617	0.0671031352898633	7.2720258884467	0.0953834045269957	0.0677528537805049	7.32402501402415	7.51874857237489	0.0628039435751412	0.260725443171076	7.60211961626578
0.312145983972991	0.13270108463387	0.160318967159828	7.75678087394027	0.282311942625359	0.115720854167246	0.0647748426846516	7.11274625899377	0.108318031104328	0.192379333912711	0.180069216791636	7.46921091477972	0.0917612026796987	0.510224669216252	0.351144651347452	0.126862601060737	7.31977893370087	0.0709644569157339	0.0657314795854995	7.6528670299845	0.820773827119174	7.19814814226056	7.50996619498214	0.114926299527228	0.139565188302205	7.68968804130259	7.07221509085785	0.0604067533414167	0.567002769014475	7.61573903646675	0.0608785724284755	0.0645021557283849	0.137918114469564	7.77484769860499	0.228313833922882	0.0669283502536602	0.262071210819587	0.565024473926029	7.66888255202031	0.105392053695344	0.131697982810304	0.123383879354704	0.60966471726043	0.250759779182875	7.33274278053726	0.15495113780002	0.0888834259525131	0.0600192666445202	7.19135097451879	0.328881924004544
7.17082919354002	0.204121781166532	0.342949030689763	0.133947430821421	0.0784152284845058	7.56811240529835	0.198521008487541	0.433560748827638	7.17305577922004	0.0958761173989525	7.54639542366991	0.12630406442019	0.735984043739078	0.059288658672469	0.224356822238135	0.0596282937356166	0.0588679745187113	0.325927298238296	0.064632401201835	0.197253061308774	7.53921489319862	0.330592904574171	0.275083422736241	0.183519231068241	0.643288266403546	0.0597010994352264	0.0595950024786665	7.08950328249121	7.39317045271422	1.56629161145947	0.118669252678439	7.42972124002326	0.0595379599842247	7.08494697814769	0.126650100650847	7.09886298345939	1.19205954907721	7.45533639998904	0.304471373282105	7.15008282962491	0.0621313941657544	0.197948261078828	0.0602716785043162	0.691788637071408	0.255183110735092	0.144612106130655	0.0758802546821482	7.69161302924333	7.13410627218487	6.9668713298037
0.196872988354326	7.17775001663514	0.211255196763809	0.318500465179855	7.09919643957067	0.284348717149307	2.12755211823701	0.0598968327940118	7.17626407736185	0.0574833122037052	7.04927364946187	0.956828004729761	0.0603042327384365	0.0593339575264203	6.91205791176957	0.0611767388304899	7.13175293383608	0.228851772659678	0.0579724416520743	0.13676664016007	0.110690709869249	1.72833195791837	6.87476258761934	0.0855196743776156	4.82944059682521	7.09869652544766	0.370486405045423	0.119536647107357	0.219144225073342	0.058126972431177	0.06044511558796	7.2248536046011	0.128351914192035	0.36753944936874	0.330971904659132	7.29319600985434	0.67295752773068	0.0593679345496597	2.37266061704878	0.0581423583001533	7.04972794282994	0.0603521370211624	7.47675040417001	7.40998795266383	4.13734610414908	0.190686882011736	6.92256562620748	6.9986597395675	7.00610832744801	0.240912484743383
0.059949522323349	0.253803724303668	0.0578764002561308	0.0960119835563625	0.0566158489790619	0.0567457843639228	0.0571138475175754	0.263703809480324	0.0800685641309937	0.0584239824612009	6.89292729194108	0.0575359527242607	0.14955476497276	0.169678080263183	0.0575800976257997	0.0594150163192272	0.838970021658032	7.07528685532125	0.05785551441076	0.268444358947857	6.69431404207881	0.0638671861719869	0.356668550566156	6.69410110030348	0.0569147524472613	0.0581853332734744	6.77323792123511	0.409624896064601	0.0604867042560467	0.0986469750352766	0.0622342379124831	0.0783975358731844	7.16684512762029	0.127600395609212	0.0778578860882411	1.07505850186143	0.0579635344156862	0.0574666141625493	0.0643303548077422	0.0832489388516594	0.177429410027596	0.920511394981623	0.789168523085256	0.143305979605654	0.102123519831929	7.56527960962466	0.0589608631069361	0.106285715554849	0.0578905234190837	0.0559562250259773
6.70258619704365	0.0555824628251771	0.346757267181553	0.15531055848473	0.0966987148062512	0.173551625212937	0.05597705412863	0.290875350798899	0.207547240687369	0.561996923153729	0.0671416612277746	0.125809625389234	0.057537172335863	0.193495388746904	0.130698151217159	0.491766613308898	0.0619295888448563	0.130024783426779	0.0997331925483369	0.0564817651584685	0.457610401961169	0.0574244905906822	0.05621939409414	6.63878644329256	0.0565860485038294	0.0583597837318195	0.0656461385528011	0.0583515455752732	0.164187498188466	0.0569059462207705	7.02752552768914	0.0568951647076377	0.065477343736954	0.852420022876784	0.0580515562443027	0.102029852752491	0.174856205929657	7.04628757125689	0.262158334057306	0.417863838420753	0.159746294905236	0.0614986298487508	0.152404045964902	0.147036420232832	0.0547415796665623	0.229220236828502	0.0582219304509818	0.350281350797992	0.534851099277668	0.0590716865768992
0.0548585929620197	0.0545041233345369	0.0569777051116469	0.054931747816214	0.102577663558146	0.869064052552687	0.0556472878328304	0.0585067961137349	6.51768015747899	0.0567143423603913	0.0638139538152458	0.0561305906741231	0.0552329418914004	0.0619321583502875	0.055408022472951	0.625024945629941	0.0592201283848096	0.069871622411899	0.0578276813558415	0.0550469399310398	0.0578308467938989	0.228233518292618	0.0580052522095444	0.0545731634262231	0.0549862155689406	0.0595795882900098	0.231791210786177	0.284041424140438	0.214688958898124	0.0578059737129571	0.467830395279983	0.338851047669081	6.67043559936904	0.0566114592217612	0.337635660379606	0.0559806089436417	0.0558689273174784	0.0556461421723569	0.055205307088583	0.0559537187694793	0.382033832111067	0.282815033679329	0.345659305442029	0.166682902206203	0.0546779635253926	0.421305707081257	0.209068924617439	0.0553492913999501	0.0556580269789806	0.0577785321031813
0.0545989741844731	0.0551248524492273	0.0572297332951094	0.0566140381697366	0.246850840497216	0.32867857694974	0.247023692270959	0.265827552548945	0.216895103340206	0.0548460201834189	0.0565076425262611	0.0590731262028917	0.0549422574460549	0.0566687219604568	0.276919882641944	0.0552857091665874	0.0555768063152684	0.0556930883560597	0.0584712475185292	0.349403935052416	0.0543517752824198	0.0544740680930995	0.0549969948000121	0.05578405903859	0.0559814584462915	0.0545208600292528	0.0562443689694329	0.0559289805506357	0.0542084878723126	0.0561128631363726	0.288984329020171	0.0558503032364227	0.0549453997209665	0.0553332891948072	0.225893450495662	0.0555725829212988	0.0547818541403881	0.0550305548779297	0.0544134419257977	0.0555550660201167	0.0545764593909926	0.0575186961318686	0.25157528985843	0.054619100855694	0.0555841411562396	0.0563580269154867	0.0556112978619042	0.0537232501386822	0.0547877563543255	0.460689518547505
0.0543527309732809	0.0552071742234685	0.0544141970089789	0.0547225805676814	0.0566061494248398	0.0574103821235785	0.0553897739962543	0.055120157828875	0.0549700524544609	0.0550133427904629	0.0541636694715368	0.0549703229068607	0.0543486050667416	0.0557973012594045	0.0555672048775345	0.0555339001216516	0.0540768486591254	0.0564726243864568	0.0555950847408797	0.0546372825043303	0.0530803853533604	0.0589748396188334	0.0543711267387139	0.0555195723028733	0.0559176171747568	0.129916371952351	0.0549893959533659	0.0554818101784664	0.0544028638302575	0.0560181570636887	0.0533138650195949	0.0546606880463436	0.0856616431746089	0.0569026031165967	0.0959412360528708	0.0556009165725566	0.0556990675254715	0.0872209045871244	0.0798518370252214	0.0584573866670088	0.0905380695267274	0.0555067757406773	0.0546899470784228	0.0565785805246336	0.126603501380654	0.0556083005318108	0.366940411150146	0.0570392517625607	0.0547904741860934	0.054780950576855
0.0518232234472763	0.055822670011439	0.0531022981489915	0.0524518308305931	0.052613264432503	0.0550619233033976	0.0525584000720806	0.0545076838908717	0.055395363935367	0.0585759871556669	0.0538056670798527	0.0537914903087885	0.0566995198846028	0.0533008932072096	0.0546784771692355	0.0569846974566314	0.0535903950385074	0.0583978670767257	0.0567630520632945	0.0542931926381328	0.0577917684616894	0.0560766827941581	0.0539683567715144	0.0554424053190805	0.0535990313696352	0.0571165569886512	0.05319783011015	0.0577555100555038	0.0574778443189787	0.0535536148662017	0.0846397982882471	0.0548058092851753	0.0543238036673157	0.0547746561525655	0.0536873319570281	0.0531820391586178	0.0528415583390424	0.0550057094871489	0.0555382174562504	0.05345070983195	0.0531668978597071	0.0562232227970938	0.0561036028016053	0.0592382244108319	0.0572375381423532	0.0523682208529456	0.0544713087651527	0.0558530766628925	0.0534029621707531	0.0548077526043285
0.0871029359025553	0.0522595418187698	0.0548782229049571	0.053632679002581	0.0533389415030334	0.0562327186470018	0.0538280916105436	0.0527866207846173	0.0530272281404335	0.0533175452980534	0.0571910126225226	0.0526578573647467	0.324676483265878	0.0556041466239847	0.052353824371406	0.0553703969775658	0.0512115892991619	0.0534783122838672	0.0576783269721267	0.0531794549545667	0.0521363877345071	0.0556898562728963	0.0531790208138532	0.0573483649246634	0.0572829983214676	0.052823892949477	0.0533693077396937	0.0541102886339556	0.0942084858494339	0.0541840661476359	0.0532794027934422	0.0538383465045056	0.0530555865182711	0.0566594952793527	0.0523815070008177	0.0560949528734021	0.0555587413536179	0.056986804586919	0.0556004007442937	0.0558982264221183	0.0538809970741588	0.0558798821575432	0.055342341127145	0.0544806450799783	0.0559159928540951	0.0519467782017772	0.0541810704444224	0.0569568749060801	0.0540016800486299	0.0530823008131362
0.0528077215071725	0.0532660566122896	0.0561026532259263	0.0552644343934205	0.0543181260038821	0.0537041285827148	0.0550304527780069	0.054493403768945	0.0527136908045803	0.0522855958581807	0.0526217898560341	0.0574252221992412	0.0523650630846107	0.0540836203849185	0.0513208981858556	0.0517225470714983	0.0516393439828259	0.0568688370893412	0.0555286232295109	0.0570703228374996	0.0555360182419951	0.0564019608677533	0.0519458975387718	0.055526629820264	0.0508090186942227	0.0564890634820539	0.0515542381588502	0.0565783762799275	0.0547900412510027	0.0559733969281646	0.0524725730874776	0.0549823450155675	0.0518906877718303	0.0548858843406332	0.0558792535593071	0.0578951498245252	0.055860366771008	0.0572885350073551	0.0556296182220884	0.0586624763598227	0.0557211998638152	0.0535750303924852	0.051448054666213	0.0560620100408201	0.0511899466267834	0.070338747298548	0.0523128669820382	0.0553190240401369	0.0550517102312918	0.0568284105942624
0.0556855002863472	0.0539936659286242	0.0567562277441008	0.0504699588807859	0.0537541021960204	0.0565931264701692	0.0537848008266867	0.0555788182570787	0.0548192197184488	0.0523924670507267	0.0514388380406037	0.0548285529563379	0.0554676362870072	0.051733998316809	0.0532481416177183	0.0577762340560028	0.0540034946824831	0.0529415897324633	0.0552813565832962	0.0541095592773313	0.0555803088452312	0.0571614103707619	0.0565987201817262	0.0521144294838289	0.0551576623697035	0.0497699113340017	0.0556247673466362	0.0550090072518041	0.0581054576273025	0.0518878385709416	0.0536587702826322	0.058712961397877	0.0552514489087347	0.0557824453166736	0.055442113025729	0.0558788778676001	0.0543609713738891	0.0532249043621473	0.0578255115654254	0.0499812155536321	0.0676574958386152	0.0531177349630534	0.0564651667934714	0.0520868052638726	0.0547899055738897	0.0503898476163972	0.0564744904533095	0.0539090228748865	0.0544707169079749	0.0584002211565145
0.0587226755826117	0.053730848278187	0.0583976394910434	0.0594164005772791	0.0550762510893357	0.0513727146365167	0.0564316029483088	0.0530583476517414	0.0582301579470152	0.0516134246951498	0.0537999437786098	0.05307695524774	0.0510201912055512	0.0516116003473827	0.0531322937105122	0.0530873448781476	0.0549555795286215	0.0540403672701062	0.0535488895059568	0.0520419053781351	0.0537454989636351	0.0571494958335131	0.0532361008367027	0.0532112629677197	0.0563630757468482	0.0522486440790315	0.0511078342439511	0.0558085886692673	0.0506317926600205	0.0598958107596016	0.0549523533690184	0.056827131340794	0.0573319550567906	0.0570512300669797	0.0557291396533202	0.0571380191373803	0.0511372551880138	0.0571158409302181	0.053756644964281	0.0570993915074047	0.0576794200806381	0.054378940755913	0.0533233937342444	0.0506382063281727	0.0529858777912992	0.0538781620781103	0.0522392659287249	0.0546379642234655	0.0539943603223623	0.0540225725972059
0.0544295466545115	0.0545774883323635	0.0509652637423374	0.0529951626898709	0.0504522896905791	0.0514970148551419	0.0525797852745113	0.0568174246846063	0.0554373653796099	0.0544576819271062	0.0489986746235985	0.0581065306405322	0.0546134415166026	0.0584823181462284	0.0583590521954098	0.0534934149961082	0.0540538329402517	0.0530240244819936	0.0553181995006233	0.0501309925625587	0.0575317772244785	0.0515820145840995	0.0509647712127924	0.0531310956251731	0.0594482871104442	0.0554019831284651	0.0535871513144632	0.0544939503280631	0.0544241081307469	0.0530551880524381	0.0579974510246351	0.0563093804971688	0.0542673075591962	0.0560278047241016	0.0529780415586235	0.0506198972527029	0.0571563060495636	0.0536799112686329	0.0576634164238688	0.0588349712163261	0.0516230657374784	0.059525534177908	0.053017415201927	0.052358938350395	0.0557169810213941	0.0541242720129272	0.0532458279004322	0.0531095936569764	0.0530622520048022	0.049441519153578
0.0541446273032788	0.0527310603127475	0.0545574051852449	0.0540203460183889	0.0531881779877468	0.0529742251891812	0.0517038063872064	0.0515779851076051	0.0594800962860955	0.0535545970545678	0.0562065042068691	0.0545078398341375	0.0533831725768991	0.0595498640952467	0.0587142887122054	0.0535355848142014	0.0528941615085405	0.0567198128254101	0.0579391919645326	0.053797135346841	0.0524088900756601	0.0556396975580025	0.0585988616405352	0.055824986894586	0.0551995802672961	0.0535155560088763	0.0573079071429198	0.0559936488706558	0.0561666611036247	0.0540834011891914	0.0503122716098519	0.0577904076129216	0.0580850863358119	0.0554211164403605	0.0584098118034095	0.0597664788640301	0.0547365064967456	0.0559014883955955	0.0583764214170929	0.0560593227942954	0.0574339136916321	0.0553792704551635	0.0571427817498569	0.0605679372325682	0.0539843623294919	0.0527033326836459	0.0522666551954087	0.0558582516838278	0.054613181614862	0.0587705654111021
0.0556533798067115	0.0568417863620517	0.0611140656231456	0.0571526557737023	0.0529525267981017	0.0538570288409411	0.0579253167381293	0.0541090351428198	0.0524110680341322	0.0620169945406481	0.0578816355072828	0.0569136145195384	0.0545432657316298	0.059443404603475	0.0523436970576328	0.0524994409292231	0.0548234921398423	0.0579951934710174	0.0603169920498773	0.0549019424460212	0.0543139579232473	0.0517591580213741	0.0558502506197313	0.0575256613396391	0.0569929929494395	0.0582985124321296	0.0602515075707343	0.0597318732360566	0.0525778752016526	0.0579337351766446	0.057916589893263	0.0549420907085973	0.0579886979931109	0.0559733301228862	0.0535972063388828	0.0585661539467926	0.0598785031543187	0.0555160565583211	0.0603305037880071	0.0524439927111882	0.0571805507984383	0.0509437309300083	0.0549082333060831	0.0531882744533454	0.0516257199377755	0.0516316524135139	0.0554496378645515	0.0581879835391528	0.052001811261195	0.0524715658234336
0.0607583585425425	0.0566795595615698	0.0530504464693685	0.0577590316431994	0.0546269213348817	0.0593228237721257	0.0560468028887791	0.055293334059455	0.0568833496240121	0.0577830269482927	0.054737915951962	0.0580375410934662	0.060388531437251	0.0576443320147775	0.0535060281592209	0.0543131698836079	0.0582457726276431	0.056271610678296	0.0536982005152527	0.0533834500475667	0.0558344604505564	0.052146431349543	0.0553373463122477	0.0595510756745145	0.0568316578541401	0.0567691664683638	0.0545795029631735	0.0564949219026746	0.0536102588448294	0.0517651868677723	0.0527694198373914	0.0584772464254971	0.0579262040621016	0.0538803164216793	0.0556833471361097	0.0587354447267298	0.0525214548124025	0.0603772691064339	0.0532758262886637	0.0577543462921412	0.0583700733525786	0.0586033564588492	0.0526556457120306	0.0560199878954107	0.0620323854204729	0.0579881874977271	0.0542526578715498	0.054355036734047	0.0548362362005108	0.0560209334861856
0.0565849195659534	0.0527821848335373	0.0585549729437907	0.0622737533906225	0.0592103047452902	0.0610023996306736	0.0586848557920982	0.0574326136123715	0.0562442752476645	0.0564745570299231	0.0563199920519569	0.057455352216455	0.0543977713085275	0.0605251400524984	0.0529130458653964	0.0578090150684015	0.0555846223745522	0.0543499708911593	0.0586739911784002	0.052856965030323	0.0577090250508212	0.0585365212354534	0.0525287096484783	0.0622271316047465	0.057061283655903	0.0539121606653812	0.0580477969473724	0.0594339685912368	0.0569426158604106	0.0574878636489985	0.0554314976525923	0.0547983689267476	0.0568391775950598	0.0543076390260963	0.0610766178897895	0.0529283353916787	0.058126583478292	0.0538848789542834	0.0565639198854823	0.0549317058911294	0.056206311014302	0.0533061825981648	0.0532232961711948	0.0561016910648666	0.0560896455759191	0.057477828547682	0.0596614761685488	0.0602313797294643	0.0577565192172852	0.0540209917107742
0.0551896252464903	0.055284425867876	0.0571557712093747	0.0617218733771657	0.0572409551864964	0.0582938053627192	0.0589520474056506	0.0592560732833025	0.0578103080278284	0.0608284169471873	0.054464718829825	0.0534185565375621	0.057245183694363	0.0551404091303357	0.0577077954026451	0.0545327441527837	0.0590568640954416	0.053380936867481	0.0551837435578577	0.0570989839966582	0.0575684389854745	0.0586592754464014	0.053587178048285	0.0611250838361966	0.0591043568121562	0.0596538626489603	0.0581555870336991	0.054167315334815	0.0591458840883542	0.0600901361754948	0.0545632561950984	0.0599789420014812	0.0530006002170492	0.0608337128123136	0.0556736524960482	0.0566383250521526	0.0553956408708397	0.0555224673481014	0.0596454516358309	0.0544951328970119	0.0613949733808019	0.0603102562332878	0.0626868581219508	0.059470435739054	0.0579984203186621	0.0581530915507329	0.0588802226195782	0.0520636809082647	0.0577204839887704	0.0602854273653152
0.0526509889180271	0.0572221536841794	0.0530194944861602	0.0612709692080855	0.0523990278925748	0.0608906175901643	0.0562128709669239	0.0607475673153209	0.0608644599996702	0.0628233037668465	0.0580927520430699	0.0633671175174189	0.0611909152200815	0.0615714980436485	0.0614919481530973	0.0581090074568365	0.0587170838404047	0.0605368150504414	0.0621171025512943	0.0539740547421389	0.0519863184020256	0.0553396560461402	0.0559725670496543	0.0550212395796598	0.0538344779385751	0.0622523904241548	0.0563927131285825	0.0543723522882587	0.0593136047094016	0.0613232924592972	0.0557469335986838	0.0607056751279514	0.0567257678957901	0.054262599004537	0.0561629643181903	0.0611670939567222	0.0629462755279126	0.0524264420037298	0.0584669705226585	0.060070683483749	0.0543578424682145	0.0528817321392849	0.0573179165946166	0.0545229509813383	0.0555216953997371	0.0616578472766865	0.0594887723511591	0.0605586879297591	0.0553311462155363	0.0580382154541635
0.0573353531978216	0.0554420271873085	0.0589322834124455	0.058360348803972	0.0573643934181663	0.0546795034729869	0.0630642401696853	0.0589634911759052	0.0557238472859039	0.0587823109395858	0.0559480138253414	0.0587496988278592	0.0590085828443351	0.0584186035954497	0.0557864002595605	0.062824680080703	0.0554297689841313	0.0563988347488939	0.063082628562969	0.0560764514659157	0.0559652145857501	0.0624300910945099	0.0573788684587176	0.0544020698248387	0.0584911149323518	0.0589496887877228	0.05905152245098	0.0583541741605196	0.0639402517085938	0.0621954542317019	0.0642163801316469	0.0613878974201973	0.053667158820531	0.0606137750226751	0.0581816718311418	0.0579602953352519	0.0573950684590175	0.0625225004810963	0.0594589603673538	0.062743440875858	0.0555204834825043	0.0588834408318359	0.0624011771523606	0.0555860876584045	0.0600683374051489	0.0536947978666642	0.0536501042365341	0.0563203699859275	0.0573068804879587	0.0566147931563817
0.0641437889342492	0.0588704216936538	0.0552820552720422	0.059475574620269	0.0617679149447682	0.0565160623128225	0.0582675675472882	0.0624448277818112	0.0625228952541134	0.0543499993045772	0.0652090075477279	0.0556059062659594	0.0561394114561655	0.0577783486936376	0.0624423541509414	0.0591238631412505	0.0601704044534977	0.0639941209321141	0.0586048645810258	0.064485276635348	0.060064324184758	0.058339643191779	0.0608529759066982	0.0575712302215997	0.0580879423361774	0.0607343922839481	0.0639893099146835	0.0579298803051761	0.0545246422241966	0.0566411815882769	0.0576559216930835	0.0577164608600071	0.0617056336398568	0.0588913811739266	0.0612265815292062	0.0586189378995939	0.0585959092978719	0.0610259583224701	0.0629485858394308	0.0572762484330192	0.0557634271314992	0.059234714832517	0.0573372489552966	0.0589783913508666	0.0536962823648223	0.057357301919614	0.0571493204643457	0.0562048135965898	0.0624358651354208	0.0545535730568101
0.0642225632441762	0.0623901543720577	0.0570221933293371	0.0599879990584954	0.0600499307815199	0.0592217105206477	0.0591903655689796	0.0620906629178721	0.0632510458672412	0.0633063135443382	0.0590024380532678	0.0546448940953908	0.0576899144335022	0.0581513578834705	0.055831985778282	0.0586956877388534	0.0619870554941142	0.0581823076386467	0.057444043073108	0.0645802673476106	0.0607865024518254	0.0589266111785188	0.0561473630470009	0.0599053576659854	0.0572241629074997	0.0644399993922984	0.0589714051790571	0.0588243757107811	0.0620675700776625	0.0648514241972156	0.0591832943372991	0.064390714993641	0.0586302867257893	0.0566406817207578	0.0577684989296026	0.0614480115930754	0.0602234198202358	0.0557800095541379	0.0627561205723522	0.064236063111477	0.0582135002481532	0.0608852733316557	0.0564825450660273	0.0635350260209472	0.0581767251192071	0.0577886544817292	0.0635088584285905	0.0616069001329733	0.058220282434011	0.0584337410729224
0.0619839961521165	0.0570586109169817	0.0571795802400613	0.0580486920523213	0.0614090679325489	0.0575585596161123	0.0597155103274994	0.0565763860325406	0.0621233493950923	0.0604229765465438	0.0622434942188514	0.0597694841648458	0.0565493911833326	0.0621182567666836	0.0559921310473991	0.0596060425527268	0.058021575978181	0.061869935900515	0.0648888294818305	0.0645766141518273	0.0589752732255337	0.0650187956846656	0.0615369706786218	0.0609971584578778	0.0553732677657956	0.0603606392767678	0.0600629632517759	0.0559147364097208	0.0544330400690998	0.0622632804501985	0.0643129624542905	0.0659286778242548	0.0573825527344213	0.0598686993541108	0.0604779713682675	0.060591682708912	0.0607945145852654	0.0598834008587356	0.0577512340301642	0.0643526209369389	0.0523187644454929	0.0609760060609696	0.0568339623552122	0.059605571976664	0.0571850842674378	0.0642315334346063	0.0638179737940507	0.0577122533709349	0.0582728046706843	0.0623489290939825
0.0623560077142396	0.0598827760668401	0.0612100269474195	0.0633779681817988	0.0663531359042363	0.0592122090075282	0.0562331571921718	0.0606615853996897	0.0626892739681032	0.0614434397146282	0.0595398636008473	0.0616006631482821	0.0673940133978708	0.0659034852005171	0.0593585059133327	0.0635077088058536	0.0606596439553224	0.0570914656039455	0.0554774482133265	0.0626287403675427	0.060309414879572	0.0575181966616377	0.0642206566969969	0.0622326594567808	0.0680417090016787	0.0608994109055982	0.0577276199030505	0.0646535305953924	0.0607048534528816	0.0613571013961601	0.0608383727267392	0.065273470404914	0.0582560486299598	0.0606564031782104	0.0614192919361033	0.0612474672175985	0.0607057426030157	0.064264162018549	0.0608317328488471	0.0598011742864588	0.0566401072906265	0.0569192426906431	0.0585154799408306	0.0658310368182948	0.0593087035562453	0.0569237873414659	0.058671680584005	0.0613680778525291	0.0552908022404896	0.061469747750061
0.0630139069022414	0.0586993074040953	0.0623655977305596	0.0592530086374852	0.0668885416686108	0.060109042039078	0.0614901581863841	0.0643736125373973	0.0603911873446782	0.0620967586465828	0.0637668767502718	0.064577601406536	0.0597600762833009	0.0601687691106857	0.0618631789597979	0.065646670445842	0.0659898759172663	0.0640972237623388	0.0593072905708515	0.0605444405555103	0.0619234586739648	0.0621315098163892	0.0641561307142054	0.0591996411685992	0.0562234366314122	0.0640407068305967	0.0653537451826646	0.0675474649173249	0.0615650000402552	0.0667238996627783	0.0643806556553211	0.066427668053779	0.0576942439369376	0.061799986396398	0.0563269740318056	0.0598294939048625	0.0574581973058764	0.0607376459766728	0.0590202169733412	0.059384587944316	0.0596395798620797	0.0610013066478483	0.0642637004375542	0.0628732518978997	0.0645227247540496	0.0649482039254543	0.0696633252126686	0.0657436517032235	0.0622262798540642	0.0673731807309996
0.0698442157875657	0.0625791723814817	0.0585988430869038	0.0615973186134752	0.0598278446922212	0.0643757614250108	0.0636453724780846	0.0632910743309944	0.0634853343004853	0.0641415780879343	0.0637613548499717	0.0599887840220959	0.0610393037164057	0.057366810682847	0.0591101649669112	0.0589337439056	0.0682531749989309	0.0627626768089314	0.0623053742093944	0.063150950477188	0.0621024125081808	0.0588675488614798	0.0637829141458253	0.0646284987818739	0.0689416005599438	0.0623043168830845	0.0634668425129845	0.0578857351413068	0.0639792812667219	0.0636853687858473	0.0615021974139683	0.0664386038263002	0.058795973172557	0.0583305762911198	0.0597818940100323	0.0624297173783232	0.0681763099049072	0.0633853317243016	0.0635952592445729	0.0601215227645434	0.0661401935580575	0.0682862868781103	0.0656398068895663	0.0600636965240452	0.0566007153507814	0.0596498662814231	0.0641984766313131	0.0596296309915277	0.0652397601064923	0.0642433886056005
0.0607178791697874	0.0610151259538572	0.0665975424733621	0.0665623821952029	0.0679352901206663	0.0627595565465069	0.0689100606214738	0.0611088070838586	0.0687218824568994	0.0648552903852329	0.0681717237950458	0.0615239907572104	0.0654087643847955	0.0632929510642392	0.0684908412737381	0.0677860264968642	0.0645682679899844	0.0574829347580355	0.0644859730090841	0.0586496822850422	0.0660803879955018	0.0676937782331217	0.061479794212421	0.0615852986735172	0.0628889428814374	0.0596887335394111	0.0683956002704506	0.0563937841553857	0.0663882788618145	0.0609033144180198	0.0647018603103587	0.0616227878731539	0.0617950238399257	0.0623968752704035	0.0696813181145361	0.0658206236653063	0.0610390100117741	0.0645657456710643	0.0613125973326283	0.0656805607108384	0.0667772430787227	0.0630267729888147	0.0563390285529262	0.063631175515532	0.0616802760474156	0.0626160592856271	0.0631415240964115	0.0610137921479414	0.0689704557437612	0.0582728228185257
0.06742625164792	0.0632088397997184	0.065005771423047	0.0703351282088706	0.0582194592079969	0.067108816434091	0.0630664339623022	0.0629238065969365	0.0630272396001279	0.0628495751187696	0.0694261753433014	0.0605513272868537	0.0718858512678959	0.0686710430400687	0.0678358840128706	0.0691978026024896	0.0590608379331914	0.0689005447129039	0.0637710816862071	0.0642248611059382	0.0639313808035086	0.0614393188171338	0.0689127027047215	0.0623723888034184	0.0630147390448806	0.0652660213039978	0.0687377303043013	0.0590823354856105	0.062634660485175	0.0627993786326567	0.0597684133025959	0.0605103963530243	0.0618236767848201	0.0697068053593264	0.0620060111696837	0.0610985408528513	0.0710039143849423	0.0621405507353429	0.0647280061448149	0.0641636781358472	0.063437055834971	0.0637646431298626	0.0688521843563698	0.061003691680562	0.0577255579097606	0.0625363747598137	0.066870414319444	0.0670501460917738	0.060724483950408	0.0579334078721603
0.0717998038758495	0.0643839855693001	0.0667149947841042	0.0663287509686678	0.0608408588786968	0.0636939092986496	0.0662139258014475	0.0638982340248491	0.0660922738946666	0.068387714025557	0.0689499254093629	0.070425119224998	0.0656750356559083	0.0647138177592262	0.0625485090506189	0.0629158073446375	0.0710946474468602	0.0590255139523085	0.0642758183433789	0.0623958107533173	0.0682070456326903	0.063527689045075	0.0615220146033477	0.0697594473742158	0.0709279776830716	0.0709583607263504	0.0585301813244563	0.0646520771774551	0.0669915648558213	0.0661356589837319	0.0645388011658098	0.0638575007181278	0.0613627060409819	0.0648483062119234	0.0695948480924474	0.0639634451954964	0.0716671457396366	0.0626385803175819	0.0616668598040725	0.0719445256876843	0.0656865572259261	0.0682869595781895	0.0609322534995407	0.0634702489454862	0.0639455974773763	0.0671531099130416	0.063170575106956	0.0614331266542435	0.0657411700965933	0.0607955133859971
0.062082249930496	0.0715544294406582	0.0694625911563041	0.0662948266137675	0.0637186827651738	0.0621912779877242	0.0630060507106936	0.0649471107978987	0.0651644854141399	0.0598448960240438	0.0656739596195222	0.0748373924568547	0.0683743442450397	0.0662353418132115	0.064135388142919	0.0719642352225828	0.0684854939020641	0.0672297405070419	0.0641848892778718	0.0625255392387577	0.0713836591493753	0.0701704216609522	0.0643136462142284	0.0656518782599007	0.0653191668120558	0.0653540236984308	0.0625372706791548	0.0712065938186106	0.0660331954755316	0.063088794142544	0.0614601110560454	0.0630985024451947	0.0643653074412662	0.0694245421231104	0.0627982491403167	0.0672765560363757	0.0646926038289956	0.0684408824249446	0.0593052212639505	0.0707798060909414	0.0659704352337107	0.0631293334015071	0.0686650372670381	0.0675651356843033	0.0616900904695519	0.0635273566693796	0.0632123441824295	0.0632877477368311	0.0690916135189494	0.0676459233934608
0.0678959095186259	0.0668132355085974	0.0625625707377446	0.0647429104692979	0.0696228369094662	0.070552645952745	0.0701138179929303	0.0672188977254518	0.0743274485077869	0.0632798696515471	0.0594317615829115	0.0657189553134034	0.0630625341760458	0.0698150484907225	0.0600250222973398	0.0632296310186905	0.0649757238152289	0.0710296345158338	0.0650679107950322	0.0695960455064344	0.068198484776355	0.0652929452212862	0.0613508727080772	0.0683953117597212	0.0606912166270801	0.0644695950564614	0.0654694866929915	0.0656005517908422	0.0669500274708281	0.0695450761418325	0.0704966285686193	0.0663702470720941	0.068431276994017	0.0730670073227707	0.0692194942764586	0.0735132482710248	0.0719407186606675	0.0648040124271886	0.0726865510700578	0.0631072083452044	0.0718811796523322	0.0665066250763319	0.0636113291232553	0.0657411916363116	0.0613004714604538	0.0705277816780739	0.0708648657710334	0.0720059231262664	0.068952194989699	0.0637310196974012
0.0653044836984943	0.0651649233411937	0.0666246886919403	0.0668990686787244	0.0687659345888165	0.0671264828616708	0.0674078370496677	0.0739407463244804	0.0684395507619597	0.0727141005815347	0.0629779626037836	0.0727397473691695	0.0685186800764834	0.0678671005928824	0.0668546224990377	0.0671400541023244	0.0639691393813374	0.0688534585248704	0.0710882322959979	0.0654164920470536	0.0659048147497358	0.0714559631775393	0.0665671596995965	0.0717470517681129	0.0642271868713081	0.0701174795406087	0.0716781645044913	0.0642481485701239	0.0644931975990089	0.0675160409497437	0.0668834518018512	0.0690957969485246	0.0627692466599433	0.0667626003699131	0.0680064233266633	0.0655204468190538	0.0743426750763557	0.0758332971085637	0.0701850847755554	0.0632586634285724	0.0636860551436898	0.0746325048147618	0.0698927070578034	0.0641371047048904	0.0671296206946345	0.0724273315994994	0.0654154539193161	0.072095897844553	0.0656298651465075	0.0618053059386967
0.069611771752852	0.0673829434604093	0.0747306589300942	0.0661667668434671	0.0742163296467748	0.0718874307264811	0.0676872447469492	0.0726826847746866	0.0721005226670592	0.0639759278455357	0.0674449747359524	0.0687361107761563	0.0665814359643889	0.0630914881870652	0.0705907070077046	0.0664504289087424	0.0705860496404591	0.0639161224168228	0.0688807188911127	0.0695381345520766	0.0728254873057078	0.070309573239317	0.0742055675004589	0.0688175564599352	0.0665691899221575	0.0718638670855013	0.0714965140622478	0.0693532913358345	0.0680893251764028	0.0685468642026689	0.0651279419265877	0.0664992617053592	0.0714938775118048	0.0749108526110717	0.0735843091353919	0.0644564011175919	0.0714879636102985	0.0652271561659247	0.065898447470621	0.0693811028854516	0.0711330911568405	0.0722265999320853	0.0702218557557735	0.0668244029766585	0.0716893232261194	0.073681014102144	0.062444888304497	0.0689021498973198	0.0714784236229282	0.0634416720101345
0.0716491020783445	0.067767613978558	0.0686395093411585	0.0749970521543327	0.0711774250363443	0.0713652324588026	0.0646906615532997	0.0700041304207851	0.0739409410759337	0.0657167545568459	0.0639714782036606	0.0661670736506138	0.0661013335478027	0.0672161701803316	0.0771226381687207	0.0683651347237921	0.0661420186448572	0.0642717214306762	0.06698730127363	0.068277361232377	0.0752790849461551	0.0695390670473851	0.0688195367466877	0.0756036270252202	0.0705337855589912	0.0715540412996992	0.0662571265888269	0.0719819522350638	0.0695980843563341	0.0717274249257265	0.066506267842606	0.0663672414969595	0.0766646790738778	0.0695047737091707	0.0614000749605672	0.0730406733561816	0.0653273476017253	0.0675353450197779	0.070816612988331	0.0632190008086902	0.0703703822094924	0.0706562186452137	0.0707577281216997	0.0656659323798347	0.0677072752825393	0.0750812901979127	0.0746673211793218	0.0655720763243814	0.076217354280758	0.0742479178686718
0.0660815446253592	0.0749542302676482	0.0656582012440961	0.0656245416000854	0.0761039753944884	0.0676607769518082	0.0712885575992159	0.0712485610605043	0.0652535428710086	0.0669915490974995	0.0671847450868983	0.067063901160758	0.0671252905633524	0.0698746468732099	0.0690670359342838	0.0665256103181853	0.0650662178507116	0.0729797221196943	0.0715329341269192	0.0762355093230926	0.0753159015045401	0.0750777436372044	0.0742781364930009	0.0694094939050608	0.0656642690213434	0.0649573013200623	0.0760517809686104	0.0724658921466828	0.0697237308538052	0.0719247207617848	0.0749845307877338	0.0707988942870897	0.0713606182659502	0.0696349817054919	0.069223481418075	0.0678651640266288	0.075751221288342	0.0648619151781913	0.0654964898566342	0.0734475298361452	0.0665415066048639	0.0682294144997559	0.0741979808552639	0.0707037857995772	0.0662570442979764	0.0687402168878313	0.0760950757026324	0.0734576174011008	0.0757182005926333	0.0674786447789473
0.0665802395645722	0.0768393119378092	0.0732761779622834	0.0749901745713236	0.0683141541795852	0.0762987362233289	0.0745390448314109	0.0691481171638666	0.0698087282613242	0.065868485112196	0.0636892560132593	0.0683009647322341	0.0717350612240426	0.0700991895067828	0.0691947285985536	0.0751957428546432	0.0754652064174676	0.0722868446100994	0.0736646972686012	0.0765751789677084	0.0679151593818473	0.0720068409132932	0.0696205014801188	0.063356301281014	0.0693098877229622	0.0719592058064606	0.071621139274689	0.0727102648077192	0.0679397497646153	0.0705624410103744	0.0664538487003299	0.0718911097731636	0.0745374757860698	0.0764924965791146	0.067283032389615	0.072429983948468	0.0643460959903381	0.0684593267814757	0.0676631502261787	0.0765864397200356	0.0647267739917764	0.0688424290491369	0.0651159204783415	0.0797736272423007	0.0745752886487884	0.0678353367695286	0.075851208756815	0.0692036654427993	0.0699806402846875	0.0689866027651923
0.068867093376141	0.0695431915059778	0.0768724304971292	0.0697058263333755	0.0731557373234582	0.0739515014036404	0.067847572953685	0.0686649717215158	0.0665325005758967	0.0676463401873244	0.071177858025994	0.072399544994561	0.072108059384017	0.0806872545724994	0.0684068068181194	0.0697673941349045	0.0718238055874396	0.0770861955474881	0.0673111717957146	0.068560936420598	0.0671631730575833	0.0653785044890586	0.0705668290525659	0.0673942324166238	0.0757053891692542	0.0725506288050119	0.0704193295509421	0.0717768098825579	0.068064820541955	0.0751839800621721	0.064115689767437	0.0707959405171575	0.0784133034090004	0.0776745756226012	0.0704010661040063	0.069052444269803	0.069811426054299	0.0719663212726924	0.0706796084903264	0.0651251030448185	0.0755586277101667	0.0718812308441752	0.0793543400505751	0.0692885568754323	0.0678914073648314	0.0775134849888078	0.0710797067250844	0.0655511120201658	0.0692853430486016	0.0662176789258203
0.0692665177408245	0.0772286786941019	0.0685057827223496	0.0696023821822484	0.0718465328247055	0.0742890130800966	0.0794628330703787	0.0776411459961696	0.0735291763768783	0.0744424942585968	0.074797277463725	0.072568414577428	0.0743920952712303	0.0743518757554306	0.0677045814320547	0.0739366854868456	0.078261839263948	0.0798598928229247	0.0721007522564681	0.074770426125742	0.0719294331717849	0.078268999406342	0.0724585139322519	0.0707864090395453	0.0668596777382953	0.0719077318028917	0.0721680562785697	0.0733985072515279	0.0764525195996265	0.0710014191004767	0.0730935674168413	0.0702229956655111	0.0746558928707602	0.07225601039984	0.0692218137089385	0.0779788954699821	0.0737384575128733	0.0761973105994775	0.0682470038411357	0.0695226845485819	0.0751961658178165	0.0762216013325738	0.0675834512947253	0.0745326306554222	0.0788996863951229	0.0733486578705173	0.0764912462230483	0.0720577555007242	0.0761710894557244	0.0773894352653233
0.0761519356503547	0.0785259025967817	0.0732317900365919	0.0735352836101126	0.073857466121068	0.0709605532081912	0.0739414288975782	0.0771139271111044	0.0767344480079249	0.0685582015622434	0.0739009872610928	0.0720255544378982	0.0741047463907217	0.0804056678522277	0.0720371949653416	0.0785023057172579	0.0731319318384595	0.0722119467697237	0.0744716108501546	0.0687029380506876	0.0739612334402985	0.0757882126546647	0.0757315218678947	0.0781629648504428	0.0720474243825568	0.0783017955050462	0.0767961571534139	0.0726717398038844	0.0685866297698104	0.075066336624771	0.074298502776877	0.0690321061208683	0.0765641066259041	0.0743768610043711	0.0806543713916129	0.0732836784757666	0.0731434274123184	0.0693596708919276	0.0771662187444919	0.0692216724064019	0.0755849235216754	0.0739554053925364	0.0699093745262664	0.0665610566382606	0.0746931849896386	0.0701853875503895	0.0821031633691017	0.0769773826571821	0.0733532014656565	0.0747875476048567
0.0753029758523545	0.0722581939114441	0.0790107734329758	0.0751224014432548	0.0779003386264032	0.0725785507099763	0.0752585374070728	0.0768865795486959	0.0813902808779902	0.0704431350581034	0.0784826697757009	0.0804039596040554	0.0774477493002607	0.0799624534459564	0.0768254652654016	0.0712057600371195	0.0694706580084929	0.0767630828160956	0.0768993924871455	0.0711279084868234	0.0667253882495933	0.0747449058095583	0.0709299096184969	0.0720513663542783	0.0760273968762516	0.0774567727269662	0.0715869217033203	0.0798024932076998	0.0759315893333002	0.072455426255185	0.0740384488378827	0.0742185447254935	0.0737200198451435	0.0759786093223567	0.0786002438885006	0.0707995937917989	0.0741038315567246	0.074873618207338	0.0758143257862519	0.0771481140289978	0.0767459211419252	0.0808809502336748	0.0709135399917511	0.0816456619458747	0.0713095352438402	0.0782701995985855	0.068159032138301	0.0753839185045381	0.074958698384682	0.0792114873778931
0.0809660780077634	0.0748105587880427	0.0773221495123748	0.0773016394731425	0.0710790997904956	0.0807462795914949	0.0790785013748658	0.0808683710386593	0.0740610480196582	0.073970857761318	0.0827219408869676	0.0783238768041795	0.0835809863338845	0.0736432157948707	0.08178913051464	0.0782571725696348	0.0777125508033578	0.078501780218939	0.0715380514030655	0.0767414044186602	0.0773441459386116	0.073783525566957	0.0725019072231974	0.0796823794191466	0.0737380606255857	0.0777235888380212	0.073613845096427	0.0798274097897141	0.0765546025278972	0.0829749689193545	0.0746628031062934	0.0735879349971833	0.0737468464243213	0.0698201599849691	0.0737916695520444	0.0752433566523444	0.0818760703022635	0.0773170875512005	0.0723672446412645	0.0835319806359541	0.0728043626543319	0.0736635843670176	0.0825648453843921	0.0782076909490833	0.0763938403286642	0.073653520265602	0.0742041059054633	0.0758292145872449	0.0820867590728018	0.0822315340511366
0.0728960416049107	0.0730453393492725	0.0793696577786178	0.079662590427124	0.081633946792024	0.0778258243604444	0.0726655268789846	0.0727294601112886	0.077939735107742	0.0774927880793291	0.0781698149812718	0.0809884547813628	0.077777466824461	0.0717600479966057	0.0768572112526372	0.0721072165773838	0.0804010513252227	0.0749383391173058	0.0815012364640247	0.0782490647132391	0.0705423765966737	0.0736436702825684	0.0714163048989349	0.0770666788075255	0.0744536096674777	0.0797677109747431	0.0800503804219948	0.0803297122844452	0.0792190089938548	0.0843685209971684	0.0772080147373588	0.0818834548527251	0.0770604948200403	0.0828925387207036	0.0799435875772057	0.0726259716739468	0.0724243764498862	0.0721847990668123	0.0807149428228276	0.0717182981021099	0.0759138582223202	0.075629352015537	0.0738106606927667	0.0707792353274331	0.07887447001763	0.0792106181732069	0.0785496418906691	0.0763641072116167	0.0804244351840497	0.0793763077314207
0.0828299322940584	0.0773128614922947	0.0810109301006334	0.0738464840696256	0.0802215398243374	0.0716221568637964	0.0756278206432155	0.0729746903789176	0.0757522653092058	0.0842942176471132	0.0745505954035581	0.0756628785605806	0.0725567892136189	0.0750068561872375	0.0807303835323612	0.0842159417410364	0.0768454841434823	0.0810737852935824	0.073350881909284	0.0832657323168806	0.0790153118217082	0.0836418046806627	0.0801185922749136	0.082029521536245	0.0839329994243692	0.0735393622272503	0.0752687913799345	0.0808295826293191	0.0742062115734385	0.0765938376679542	0.0861847731771434	0.0760765292778066	0.0751279063461408	0.085270819426469	0.0820300031036607	0.0799002458543091	0.0831110334018739	0.0788078015636083	0.0784463745538477	0.0833770383980461	0.0763460264106229	0.0793129749185317	0.072986330877487	0.0767665384308929	0.0788950911268021	0.0811308866735062	0.0776997922129774	0.082677076855616	0.0845291237751762	0.0856976441944106
0.0830568044515655	0.0812038219862615	0.0763138565376539	0.0756786271579784	0.0749558619089818	0.0760514574393108	0.0804030284742014	0.085185148096585	0.0824113177120825	0.0840188387775916	0.0791483596641088	0.0750303969985882	0.0848466970124493	0.0793186720450188	0.0840766858639478	0.072387698077661	0.0785365375042233	0.0802909534734462	0.0744081814550179	0.0804649516862278	0.0791712072366903	0.0852435489250093	0.0758017463234817	0.0782051971289945	0.0827297121711542	0.0835380939803993	0.0840673107308244	0.0749017107690546	0.0867003393774615	0.0835880503642279	0.087231023137573	0.0759700255769014	0.0817382323344007	0.0792484351692721	0.0729970084024671	0.0753308543618839	0.0800558100409394	0.0767073266206852	0.0829054635936041	0.08061812399489	0.0792898489528166	0.0815282089694033	0.0790597290374666	0.0789518916620853	0.0771121342742288	0.0838128826478047	0.0766891223444145	0.0749006250413211	0.073092156110703	0.0816679477412911
0.0788735010367198	0.0874157927170361	0.076563189580921	0.0825436678250885	0.0884746322385009	0.0839873958362852	0.0857229724904006	0.0806315656561441	0.0766211714542515	0.075071214838781	0.0793422290514953	0.0765732940208554	0.0807637618396477	0.0786659924018922	0.0788198982180747	0.0774380668010733	0.0762104750467586	0.0729319462891873	0.0861175320649758	0.0742398286989339	0.080869982285701	0.0776428445844609	0.0844629642488395	0.072399337960279	0.0856545952764554	0.0796857135415298	0.0790249649194729	0.0798970655216035	0.0886655061039568	0.0854033926952161	0.077221819340024	0.0820780811133248	0.0807274206946737	0.0768238281964773	0.0768473052693132	0.07492631109724	0.0803000793053916	0.0726424939144311	0.0772162385620246	0.0776069622886589	0.0773801919447434	0.0761701229200272	0.0844270202047632	0.0815941147989957	0.0792191897998548	0.0823895014735426	0.080132104849209	0.0877932528190921	0.0858709306658783	0.0758448943192194
0.0879446452915976	0.0717819871449732	0.0816540679916703	0.0823357491908258	0.0803454290222246	0.0785079320690987	0.0814152903580347	0.0828425380155079	0.0768572854336568	0.0899346742317911	0.0809409767545777	0.0880323249280244	0.0840576615735687	0.0857149990200234	0.0808231716880597	0.0832902099800106	0.0813808209913651	0.0787668102866014	0.083927080670086	0.0776054206174743	0.0840898048859942	0.0879145040931727	0.0825408833462785	0.0776267251533106	0.0861358966598455	0.0795861251963291	0.0775204145116084	0.0774065797931162	0.0782682789459206	0.0767681795869118	0.0790655965470223	0.0843153007226774	0.082649195804817	0.0861096284664814	0.0812169078282202	0.0881612491340324	0.0863664482042364	0.0843661398215776	0.0775182708806458	0.0783243144368549	0.0845313473717799	0.0787576386643438	0.0766476467559149	0.0799742896209958	0.0748236812022006	0.0851364907773381	0.0800296367600784	0.0787120009811779	0.0792140045943447	0.0786577029233101
0.0860628008359532	0.0813358422107133	0.0863969371678371	0.0783258266292274	0.0893451631814307	0.0895522047499848	0.0817327073955536	0.0863242153747244	0.0853121266449704	0.0865837357590827	0.0806233504995313	0.0869862834434908	0.0875476207819477	0.0801131235534949	0.0753618574091662	0.0780007692341412	0.0801470569051421	0.0836285490844316	0.0899961762466463	0.0776318293974388	0.0857532553973108	0.080839116810209	0.079465126636386	0.0879975334293742	0.0777688263312458	0.0841141740525442	0.0734260687685734	0.0866279370598422	0.0853290751287645	0.0884755956228458	0.088348636297104	0.0826105347304226	0.0812176007513838	0.0868586277255424	0.0797381047388508	0.0795245736092711	0.0825538442566887	0.0875328561111771	0.0871165337528561	0.086008254556991	0.0884719051424383	0.0847300046293838	0.084934854894377	0.0777882853398417	0.0834275755428147	0.0780623256134529	0.0876467645779647	0.0750658793740394	0.0826742465610174	0.0852204869252429
