# Supplementary material for: The Neural and Computational Architecture of Feedback Dynamics in Mouse Cortex during Stimulus Report
Source: eNeuro. 2024 Sep 24;11(9):ENEURO.0191-24.2024. doi: 10.1523/ENEURO.0191-24.2024 (PMC11444237; doi:10.1523/ENEURO.0191-24.2024)
Supplement: Extended Data 1 — The file code.zip includes all code used to generate the figures and perform the analyses presented in this manuscript. The folder "./ephys analysis/" contains code and instructions concerning experimental data and Figure 1. The files "Figure2CDE.m", "Figure3AB.m" and "Figure3C.m" simulate the model in the nominal setup, and generate the corresponding figures. The file "Morphing.m" allows changing the connectivity strengths with respect to the nominal setup, and plotting the resulting trajectories. The folder "./Figure4/" contains instructions, code and data concerning Figure 4. Download Extended Data 1, ZIP file. [file eneuro-11-ENEURO.0191-24.2024-s003.zip › code/Figure4/globalfeedback/v1Int_a0.6.dat]

0.314481453578947	0.312111349143726	0.327251678009932	0.328238645915637	0.329184477106689	0.323955744458828	0.31858093347795	0.327458255039775	0.313053940198422	0.326651680108501	0.315157931180227	0.327185578591874	0.334504590230036	0.323973511342032	0.31238471758237	0.311615539340145	0.323023886797268	0.329478512778312	0.327182431938491	0.329622638640748	0.325536895650388	0.312703098375743	0.332641810402827	0.328813488590332	0.32139650951676	0.330369493922476	0.329028595626662	0.324943615529288	0.313164005172043	0.316648264244987	0.318855541440656	0.333221951513001	0.325137750615044	0.323864514462727	0.332005078378139	0.332982676770316	0.316003358358603	0.318690443506433	0.31879619262259	0.318089674725198	0.324154878819378	0.309217391240287	0.325944307364444	0.312466444486199	0.323556388179769	0.324649354332548	0.31980132326993	0.324118161578128	0.317655360087878	0.311971839602099
0.325017731913802	0.324788288231548	0.335557223458024	0.319349768993064	0.328224937527254	0.342738637534072	0.322105832915461	0.342115769527291	0.322158343163879	0.327662615481943	0.340809950665193	0.332223109713495	0.324145052988316	0.327743351290212	0.329232655007379	0.321290066479052	0.339597104146837	0.330220848054528	0.336019412874511	0.327483810953792	0.341214810125555	0.330044791144716	0.32539247318445	0.338472775590872	0.320333654743208	0.342762343203684	0.34724717366631	0.322737089643194	0.336520381623267	0.325781810188226	0.31950350624149	0.332006963661106	0.324877432181113	0.3425635148499	0.340629214991596	0.325609443545594	0.337374410917347	0.339181757432215	0.319059471281471	0.342607193740194	0.336440810066296	0.32176879029233	0.330806732832239	0.330175931453422	0.333009444512216	0.344155757349029	0.330331602215789	0.339462045376848	0.335743751406135	0.31797707521402
0.359250292919077	0.339403436118561	0.336325909817902	0.345296922513648	0.346603689045994	0.348442366860391	0.344198058146717	0.350116310290076	0.349226869900896	0.357337592585865	0.33467773487065	0.332437992847412	0.341102926168532	0.342465113913453	0.335525738185551	0.353340136897576	0.340633801909999	0.332791156352769	0.354388975640779	0.340094692306304	0.347359220589154	0.350027465318016	0.353096029785195	0.350171281986402	0.35211321317308	0.331513988516223	0.343349914519273	0.351421823637448	0.341115004142278	0.341077490906408	0.35133718746165	0.338441600074975	0.340695802245707	0.35440189701891	0.338763379629499	0.336134928023003	0.336419129281721	0.331043180991946	0.355792303828402	0.336466487098396	0.357543112017384	0.357487143161293	0.328692529413137	0.35389939706152	0.360348456752604	0.349369884851908	0.355902299507124	0.334067872483402	0.352582685466085	0.327887264183501
0.345547294923091	0.353595761451375	0.354274355207656	0.370461726398514	0.371732900528556	0.36568405796837	0.348224503729762	0.360444636705806	0.373361509338374	0.355888721958612	0.371389132840769	0.369650468541685	0.356304752990718	0.363826101805436	0.341841278873082	0.360437106335498	0.369079898015042	0.353887431938521	0.364771075598578	0.343283158811231	0.363047441744711	0.345913573957839	0.350691479890127	0.362130107114822	0.345960814369928	0.364431518736679	0.368664649959596	0.354878672891656	0.358900128066291	0.3466433104585	0.361492399452767	0.360647725349789	0.369743479638981	0.341798950231814	0.354498583622717	0.354725484840989	0.359221879090887	0.345464878332221	0.35247395099724	0.347104798663666	0.340853873601405	0.36309345655078	0.341644024897868	0.358523209708513	0.366772859117544	0.361768683340557	0.354867965876023	0.363225099209301	0.351289839548699	0.345394848317673
0.362985622292497	0.360037306283143	0.379714962880741	0.385099191902442	0.382147430788487	0.382894945207938	0.364552402530895	0.357415439058922	0.355130177574748	0.356058985147418	0.366898483493772	0.383100930752701	0.376219767771538	0.354722654651244	0.361640672753763	0.373262771446588	0.38423923696528	0.382473059975387	0.370470607277424	0.370855192522913	0.356498482453722	0.368595831274019	0.375127110683201	0.391078950685788	0.375414573278328	0.368780113925643	0.358123402781844	0.381678930815746	0.372607234030893	0.368368030182835	0.380430502011929	0.362124565625709	0.386737876188153	0.386531834879537	0.384334325586018	0.381253507532931	0.371175912800382	0.373126255978857	0.376066102447243	0.374446955836324	0.358721471180194	0.361516143061887	0.364190534931679	0.379305356896787	0.377073317062346	0.369746090496861	0.383181154923677	0.373327676499936	0.362913145521953	0.37343524772141
0.382005336565779	0.371428420910022	0.399397853467213	0.405421767453497	0.385527422443057	0.373911301916638	0.398547971687454	0.373372189581155	0.402194400768625	0.371463195265923	0.397521834296764	0.398611198705692	0.367969247156167	0.40416552432275	0.394667920592166	0.407463486523281	0.399457535704819	0.393450322152669	0.402344653021151	0.393478567934961	0.404259232429065	0.381344460359772	0.404129205903535	0.374855502654289	0.408596964939165	0.404676413490166	0.369920831021109	0.392329937956908	0.404244615308683	0.392324473753942	0.388263102904854	0.405384396873746	0.377328541194451	0.383177248686951	0.375510232300036	0.406477271351634	0.371389765706381	0.407773978231613	0.366418832563785	0.404659800734442	0.397603380727481	0.39514613171654	0.379959459843874	0.398142085907045	0.397229800129445	0.405515731335367	0.396793620788115	0.388921498555282	0.396117688690186	0.3806713946038
0.413040351004275	0.402891234561916	0.396724412663728	0.413718554068016	0.385162954882581	0.411035390263661	0.410930971525295	0.383161367006592	0.41397692793008	0.419099148241	0.409656620125146	0.411093144160118	0.422449791871274	0.414307930872525	0.406086655957211	0.413955218196412	0.422284387148444	0.415242068817498	0.400069562133286	0.398270417632458	0.421943787867163	0.418901972635748	0.402606794756781	0.417596702339852	0.429269765740411	0.411469325524205	0.395817824051681	0.386321166654828	0.389616875537651	0.41518484463016	0.403338819100516	0.42175943652239	0.389434491105564	0.388360545761061	0.414255776158147	0.393837180008788	0.41585614898878	0.392969331479319	0.396798381564301	0.396384727054974	0.412716039110415	0.41101162745009	0.414420982880585	0.4098922331823	0.393836485104834	0.416393851729873	0.388486546385186	0.417511705169833	0.402114901279221	0.393206400350238
0.43636364857254	0.408623246125373	0.409730360792051	0.426148697092121	0.421378140968379	0.44773001619786	0.434544678021412	0.420798729871022	0.445509953502064	0.438295402785432	0.445459525992802	0.426854223303777	0.415476077326888	0.425077765301009	0.452006890773115	0.428800087865585	0.42099201094387	0.430707650750477	0.43015497179688	0.434852040843242	0.404216554988798	0.416139189529505	0.45269486458661	0.438100242789345	0.417429820526369	0.443761375646889	0.44991932295761	0.429518645121253	0.417259482166362	0.439421632832495	0.433000634419194	0.421685438580803	0.435558683770729	0.434236788662688	0.445922169200046	0.427258022290052	0.446176813759841	0.412733342768546	0.449000564661053	0.406223045803405	0.456606532502306	0.428077734146998	0.408208485975102	0.410090652169706	0.43841485184711	0.413433027425355	0.41524361525536	0.444018176982296	0.427131064684154	0.402584081716931
0.441402505452658	0.455564833280748	0.454017411832878	0.46170370662291	0.431552283328636	0.443400033448872	0.453715246469089	0.437947316125715	0.469598673471919	0.433286848356668	0.47213747918593	0.458218233032935	0.474404879369647	0.454916554158691	0.465909576721174	0.477602377511916	0.450888173140809	0.446449991656854	0.442630048566624	0.461953374712426	0.455350378942242	0.469239441593931	0.448537912928081	0.47637403511842	0.476665599696185	0.430678903169905	0.457551787802077	0.450048516111031	0.46344052934081	0.45989261712039	0.481926796443654	0.448038754395423	0.442301214044727	0.427833821287672	0.42730261039428	0.443011280817305	0.4252346432174	0.424696215016121	0.446017880705941	0.437437082892667	0.433831051832612	0.447439356980246	0.428601374578088	0.471893761637794	0.432700395117358	0.469010450341818	0.436107869161444	0.445637921906383	0.472949646709454	0.472920582102127
0.485211928533387	0.507346552942701	0.478079668326082	0.485118922179439	0.502777422703354	0.461843184659137	0.490279504832131	0.481557282986228	0.463615736416728	0.464780705360529	0.50342607111958	0.483961635285294	0.491248186790066	0.506783629644669	0.477792790773046	0.450964266300115	0.481805935306581	0.498693404194432	0.477059676096432	0.490587452350205	0.492535169440915	0.457349111178488	0.469420005523705	0.477900173912329	0.447035759027982	0.450173810554506	0.464548223210799	0.461022760629464	0.495213371961344	0.474484041425982	0.475175168544702	0.500726254280534	0.482242531527997	0.476692312685545	0.503485333646915	0.482467688245815	0.458271130003421	0.501061368916603	0.472103568458425	0.47345836797746	0.497551484748296	0.485527789912346	0.460827765025975	0.461662530588111	0.465311997464195	0.450621521688961	0.465822066308891	0.463095028639627	0.468922989180329	0.484180653332808
0.496772191605491	0.500076879240339	0.543261987451261	0.511557986113252	0.518948746916239	0.490207596792397	0.520725314508258	0.538112384873492	0.536444939487605	0.516845158440747	0.533430712979401	0.509639025803853	0.521248487947138	0.509839014496992	0.499120597746337	0.495827873099582	0.545587698656194	0.527869528220626	0.485699935101849	0.49046877218843	0.520287422715076	0.500718038159744	0.485377348014897	0.476934853427894	0.510453239985774	0.541719283660257	0.527378858880626	0.520503519843362	0.515776770323234	0.532807931019709	0.524140246161454	0.518585864102901	0.496636613287652	0.487826499024617	0.508949573552555	0.484240986566841	0.497623751481807	0.523148313644482	0.52715986377879	0.510280315361526	0.533661092689587	0.536217700058247	0.491871251239177	0.490906059578703	0.536066975460699	0.483420971789367	0.504139631092	0.488066343237847	0.482210865652818	0.501374914859779
0.517104550464362	0.529904322261601	0.532583982522215	0.552496835624574	0.564710152675654	0.542266235636383	0.514134433180326	0.511952201211419	0.566209955524479	0.544097705200697	0.56136409552747	0.577817931878828	0.515850302141761	0.524762240870778	0.556866684599358	0.522535793347259	0.574405013033653	0.547852382761683	0.538700928099597	0.576789271329691	0.51939608227187	0.520973847868232	0.525558513710048	0.526429858216154	0.557593908355667	0.569799195780992	0.555265684289645	0.540580793643809	0.550221968030052	0.513601772829396	0.572984966645538	0.512447698837939	0.567453955309282	0.560683608741623	0.546738723746213	0.551906777920576	0.543935914853571	0.541538873945547	0.533328613087052	0.512197923448905	0.56470244833442	0.514086797316826	0.546659125894936	0.54049311181674	0.545180631427865	0.522336068332087	0.517709874091757	0.514381127362146	0.516070499206508	0.531544209952226
0.603298088309963	0.556999330225789	0.609742745277582	0.617777292469474	0.58549235122693	0.589503496123385	0.567977396012216	0.612080932137606	0.544158617633556	0.605265905978535	0.615468425984838	0.562133249591705	0.591078824369589	0.555264724285457	0.607363032273729	0.565612551980168	0.616332393619314	0.580855108179152	0.613997150538707	0.625074529305527	0.615508348556536	0.55692950432869	0.586697957108331	0.542931103418472	0.545543905665004	0.621097853437028	0.600254779652624	0.555075854735856	0.586425062384535	0.617765256565872	0.627564600662501	0.597153159840388	0.609060825542046	0.623099188911244	0.560384401056863	0.623744914344034	0.563769260106587	0.547364464793869	0.571983933832306	0.573075889703628	0.584772868467261	0.58236586660269	0.5694309985399	0.620542178238372	0.558299751293579	0.586624388384129	0.591406256362556	0.565906519387396	0.581392005257686	0.594692400398304
0.675027677999063	0.634290423629981	0.620461950513362	0.6321633377696	0.594854770171977	0.666241287805901	0.675525487377582	0.610891360446653	0.671559344667024	0.645633257114974	0.612295531658258	0.581855055521303	0.663830891828993	0.66559956668828	0.634485650268433	0.605669720384662	0.637874284549469	0.618317613320642	0.666587375212154	0.652480343919129	0.634773744318883	0.598506049384502	0.643449717725157	0.623031277444318	0.652907748855243	0.658852487486649	0.68111124971342	0.616366001515426	0.625970968322465	0.586364060357021	0.667393584363612	0.597568466814886	0.667056443459624	0.580160083994859	0.577285737474919	0.65098524984794	0.653488356742166	0.585521979813614	0.682352202583718	0.59061909782344	0.595130175725858	0.635547036321058	0.617602753225874	0.583226059345906	0.603121552426447	0.607083568218697	0.599362309283424	0.623284567642209	0.64960982156265	0.67893282443341
0.705042751158249	0.717001108855857	0.685571516152539	0.689780937697953	0.653371442055056	0.720085847648009	0.644433297096949	0.64071334163095	0.679278336508988	0.636255955779012	0.650170890501328	0.673290555409622	0.661735087627407	0.67829415577459	0.692901425117065	0.694740367196037	0.665011462016701	0.699157053721175	0.713777172797603	0.657326981061379	0.736239300188435	0.676717839611623	0.726769977764638	0.715336713817092	0.651487695293834	0.683941500358125	0.658057273197235	0.719426751240328	0.736097039015194	0.676880868557173	0.724435416693085	0.659690259241405	0.622819096108912	0.644552906691567	0.712953248342942	0.63662729577612	0.700201086499294	0.640422196020041	0.639917659415097	0.631377620631108	0.643794042826527	0.663748886823662	0.644603689368459	0.655476379162236	0.686102992811927	0.646972528533147	0.728165202686497	0.665796393851699	0.674141663096514	0.6577184017522
0.733872311581093	0.718059816239248	0.775526259904712	0.684462708830063	0.685738707553931	0.752946388157756	0.695353425417588	0.77652110348135	0.675915583046025	0.749379495048138	0.690703911324704	0.752541809751301	0.739339746006367	0.773096675315732	0.786085514820576	0.735738793551966	0.698254786671439	0.767274497781692	0.729521496208968	0.724816914003716	0.738773034021216	0.779246588180564	0.709253897366157	0.76421586527959	0.673694475273635	0.702820153449363	0.717104591706329	0.706512716482608	0.689033542670005	0.696189202106635	0.784024434041774	0.764189764158088	0.703536486837033	0.711509640620736	0.708846616760302	0.682609588195179	0.759229941990133	0.722625036304477	0.736353620234017	0.757248786792644	0.731439249741925	0.782303767023567	0.679768478919158	0.70945353179285	0.717643714607759	0.725071391772655	0.795576127330083	0.796038541972924	0.680621620832001	0.715590924822434
0.793791724443533	0.775602300254526	0.764762848734243	0.743585594439287	0.746219708636667	0.802642942482015	0.803363368531625	0.807608463501668	0.783045438263655	0.788021071138204	0.742270507187776	0.782413172677003	0.798560026911068	0.780950126837021	0.782521120975162	0.806230653357873	0.759842921611634	0.842187375740804	0.849533094520659	0.855061627228336	0.810927874324322	0.774283469910894	0.803526629303257	0.841768896434543	0.851739430867206	0.820643762143394	0.808792450010605	0.853043549324896	0.782041321743525	0.869235731703227	0.793599712764044	0.830706992378851	0.787611502959636	0.744354298621521	0.757586928695888	0.769072890845793	0.837292854660714	0.84120991315787	0.745937762762149	0.844803103871384	0.793634123642144	0.845802595900176	0.836464396931082	0.795660752771726	0.825813192994738	0.810830863822422	0.803017207402677	0.762963159151615	0.835963878474269	0.844455403237932
0.816171802562504	0.840158590791216	0.80859230872717	0.815521306876902	0.803854727295996	0.935873698392591	0.906439591275474	0.869675554583903	0.924794683325313	0.870601251069179	0.877756077068954	0.90536040581682	0.840047328840025	0.830731580815565	0.879985592031244	0.820847691824937	0.947575498420635	0.825605595477086	0.935036903665639	0.87536112307029	0.814993745140589	0.866588902406654	0.886693968674227	0.827054067889489	0.843807122473055	0.855678569262691	0.918003644393165	0.929173879195155	0.848801745714127	0.820366257152775	0.870508960660195	0.827375679725874	0.800754296137596	0.934119482934088	0.916497158229948	0.946044603320561	0.803417260396172	0.819141499938416	0.908661704481481	0.842557161346325	0.858299213665006	0.946665048989531	0.862886106807171	0.862047533627763	0.808696226656778	0.944576590808263	0.836055200577675	0.931848295722211	0.81598118791771	0.960460599943193
0.951505256555892	0.96240476684456	0.910491311392714	0.950945980459675	0.888094055319412	0.995181937869874	0.912116677326155	0.882165682700303	1.02630774485777	0.97347260189418	0.933857104245192	0.889231043552643	1.00812106377484	0.892755740300567	0.888160229169168	0.930105111011461	1.0146536047527	0.94614420228531	0.894036433764036	0.873898008870296	0.910755333317304	0.947617097636598	1.0170469128011	1.03696423340372	0.980702975791159	0.912729563719154	0.864921707794142	0.964408339793153	0.986757151614492	0.967755943795459	0.93715015173517	0.981867427855694	0.959768168872046	0.993260777361786	1.02713493769891	0.904660109191021	0.935677174700331	0.974722749612085	0.942606099259586	1.00898398957532	0.931881985893723	0.927649562695902	0.960756623250087	0.980112589859215	0.958632808003804	0.994706618466053	0.956238175955831	0.961211942689087	1.015387561384	1.0263174903524
1.02102479634994	1.10742205906812	1.10695942014132	1.06290067153211	1.08338686696265	0.981991779660482	0.972328009749262	0.98523525334847	1.14446268341669	1.0857235570882	1.14469205772807	1.01009490219017	1.04072386142446	1.06149589013625	0.989396643428273	1.05880999872749	1.13610286831049	0.973813896173728	1.03043692549109	1.13392022860952	1.00816118836484	1.01815772103011	1.05114792357641	0.985201714617416	0.980146427758005	1.08897056038903	0.979244271473551	1.07736437904116	1.11723369581296	1.07905160953642	1.12733662671882	1.08964802660352	1.08801914675041	1.0586484203369	1.09997405030054	1.13315544224579	0.992749013382817	1.01612788729056	0.971847359189686	1.02010902790589	1.05550457631909	1.1528725781919	1.02264929260207	1.01918480796973	1.08654297756821	1.03880278803148	1.10061687506891	1.03712647899429	1.02592377669664	0.999190567324219
1.0885271229158	1.10290413633205	1.25717067848157	1.05019893373793	1.14450518985097	1.16718716250013	1.1585846276821	1.28335918129536	1.19656728003211	1.06056948309098	1.26081365175877	1.21004521653757	1.21598401819899	1.09110848255211	1.06663780254132	1.18887664062493	1.09187046759295	1.24669273120903	1.18664981452004	1.23736527107667	1.16921929984748	1.22288559889163	1.21656643193812	1.19386924725465	1.11082096378704	1.15312070454217	1.09104294354851	1.12900047081454	1.10501726892746	1.07775340685806	1.12416778252643	1.08779469892047	1.2281640130648	1.14814958016668	1.13601628138091	1.07472502427494	1.08663201699625	1.07712349285992	1.23295550651123	1.14485615024398	1.10465627806187	1.20867347060205	1.22193440882476	1.1222294310119	1.27530359787511	1.19140307370411	1.20716878033324	1.0672246469537	1.25863317994265	1.1289559276324
1.29976776733303	1.31432925203698	1.24067406223425	1.20613322081797	1.22999159416254	1.21380053473133	1.3637707906788	1.14419589784228	1.24850404401902	1.28955996568955	1.37843765716804	1.32955694566258	1.2424804204487	1.39830724909873	1.23814595191603	1.28096338630511	1.27023675538204	1.37375915503891	1.18943035105613	1.38958933263274	1.30527215547912	1.16254339241986	1.25598893533638	1.1962746241647	1.19169353137988	1.42108002159266	1.33033307171089	1.29654240170874	1.37369309669292	1.36472830735142	1.33328945029868	1.18930392563786	1.32960825020552	1.29737192080836	1.34380960904754	1.39859606651081	1.29897762249179	1.35413505207529	1.28906030008716	1.38115363430599	1.21493583938067	1.28807432768837	1.16261859188586	1.22444555336743	1.30113497452844	1.23916098808499	1.2344400302337	1.33437304423275	1.25121800719321	1.2833461602154
1.48251542559141	1.41536997500583	1.37241601758963	1.33915376776937	1.41217175484374	1.43284760657523	1.28735353040409	1.56307573120162	1.37934459512585	1.33235378869941	1.34234271892985	1.55723139713959	1.53413957405405	1.2659788830485	1.46075936536194	1.29704592857786	1.32834937634708	1.38860067760638	1.32708321755171	1.36498268754297	1.3482906074236	1.30453308949924	1.45624704038485	1.54636633262172	1.47500728418963	1.348805912829	1.27404267535783	1.35531553311195	1.45436420767585	1.50650782203593	1.30382418898799	1.47045227308017	1.42798734707225	1.36830109209033	1.40466898390027	1.28308003955369	1.42690320082159	1.47360561518095	1.28253000237148	1.36726835478662	1.42459569683156	1.35428411038903	1.5059468317474	1.42346276638601	1.45863805737367	1.32642024471162	1.39209374609983	1.48101901183909	1.34934889253213	1.47521299646666
1.48420725180872	1.51614288900199	1.51194815541405	1.52750405143807	1.54488071273931	1.54272278096298	1.57573643003659	1.68106943109739	1.57424127210791	1.48937481858427	1.67039893968783	1.72705298474727	1.49284501241371	1.42948927795465	1.44911058175452	1.54478804406959	1.47074072313114	1.541568908817	1.4658048222207	1.49467064616812	1.50371059616343	1.48704903944316	1.64308109600818	1.43714749112511	1.59156705718847	1.70489295731159	1.42078526418535	1.44790343779791	1.65443754570049	1.46676184223898	1.58721708825374	1.62162183747155	1.51862127653823	1.71655574524421	1.6837691236736	1.61801773829793	1.45901170324376	1.64445196951865	1.55146337810798	1.42878080925651	1.57316277494261	1.67712994847534	1.65572039474657	1.57104679668303	1.53785368423631	1.57634402441017	1.51194134729764	1.56080378487775	1.42972917479864	1.53376597772114
1.65989197271393	1.81096536815047	1.82457411544747	1.62365678165513	1.8871326794852	1.86106734993265	1.64325563970184	1.56552913924897	1.63932782554136	1.863468381966	1.88855490994155	1.62355148778889	1.7195660267441	1.74893397836814	1.58685219054082	1.68721860343692	1.87674574260515	1.65835161781691	1.88758991647578	1.6387558234989	1.92193946772265	1.66388834791489	1.78956667228222	1.72807739498648	1.58161688514864	1.67720309934468	1.61081089952638	1.74291445360002	1.68046335176753	1.83125232542673	1.58351713667505	1.81850487183506	1.77622821022938	1.82548714625696	1.63379142795984	1.71025227095591	1.75572608473433	1.77721274748268	1.91857891975489	1.74400969996955	1.88044710928357	1.83311810440532	1.60625843402534	1.87552726258577	1.74897601968837	1.61051298835736	1.59634078852296	1.86973499728435	1.75649404429887	1.86373811776047
1.99123745341074	2.0056959838189	2.03742978197864	1.77410170385169	2.12073850288311	1.85765050188274	2.08305635142778	2.06321358740954	2.04254223484101	1.8206615063494	2.11167869710344	1.85209830435788	1.90961113427338	1.88182942954754	1.86625679795409	1.93382154803941	2.04928096796799	1.8040399911858	1.80365863122349	1.86986263967199	1.92071351235324	2.01920345667335	2.0086856889027	1.81443394330548	1.77029190328833	2.09395565706405	1.83125727326553	1.82950739008378	2.12526784556945	1.7953304047656	1.97012113061447	1.85900725184563	1.91606813364612	2.06468126601726	2.02765875686611	1.94866405457478	2.09610578283189	1.79347640917411	1.94558587752498	1.82163048140354	2.15177410267018	2.00221504672344	2.04220457610924	1.96913903587899	2.04979831352319	1.77311104202199	2.14636127353602	1.8316834042259	2.08945795695485	2.10765974626732
2.38978206480777	2.14959594941609	1.97311318352081	2.26144569138455	2.3280966571941	2.05543851953328	2.30463001070969	2.20601641782874	1.9862371317328	2.31608992721231	2.10343658492632	1.9689071097743	2.14064504179972	2.16445962822024	2.06485385726467	2.06180819439894	2.27771126519679	2.09279610340807	2.19054465890143	2.09135494229834	2.36658135729657	2.09289249015376	2.31377480696515	2.12283442927575	2.24264004680577	2.26900786559723	2.02882658218552	2.01553962973318	2.33359889234693	2.18097904741612	2.24301892716569	2.13538167915619	1.95928384313632	2.11907074711071	2.05988470045189	2.11441001762648	1.96778908140321	2.2601356705538	2.2430291506643	2.40450720336223	2.09083516612902	2.15077180991519	2.33460045824401	2.11620977945275	2.27997675190906	2.33134222309936	2.33648211632807	2.23506990587413	2.21699048700779	2.08543936935416
2.34889080444615	2.45218424181511	2.19387283742281	2.59088576658356	2.55130845104435	2.48800179037983	2.46170927336595	2.59745300961957	2.66062975847828	2.56705927778801	2.39181609920547	2.60360530715514	2.30142694123225	2.50177784490649	2.62873376880821	2.40204976391153	2.44333577051657	2.47933361369	2.40898027506507	2.25413495118608	2.27460615878825	2.53526767063165	2.29718594192547	2.60252829799481	2.31953940488548	2.3368910852734	2.17476903472422	2.19458959992771	2.33688314187318	2.26685270320787	2.53023975272814	2.56693033689373	2.29438535074039	2.46646235154045	2.58172506905012	2.60413538412994	2.52085622385735	2.14958266870679	2.3083369689527	2.61554261868121	2.53075943753297	2.35530112517704	2.52710712771899	2.29880626462397	2.51218677187835	2.51580824322619	2.53083159207635	2.26619246868858	2.18220666626064	2.386890778479
2.70059385527831	2.5570448442808	2.66880470508998	2.5908901803673	2.53013632761042	2.74648700641407	2.60256267789685	2.51246772711714	2.70858419988356	2.61201847974139	2.56858158604488	2.63565463741387	2.72372391625338	2.48311236151587	2.63753257501858	2.93225512737954	2.7615333952859	2.46327741079676	2.75213058992067	2.44936817878833	2.71627865995169	2.87835221911121	2.84704008051053	2.65385880462675	2.71892180656142	2.46565565603358	2.87895180817028	2.73426000972518	2.7825460923188	2.79827883313595	2.88438481726128	2.50704422043563	2.64903902602681	2.74231044833821	2.62473724854329	2.72759371219864	2.68658266773316	2.66652774559254	2.67338110391683	2.55886806901293	2.7890818957275	2.67541509502209	2.46352278339844	2.57741621964228	2.62154467573914	2.90000264983451	2.65855259132576	2.58460384745335	2.87288533189282	2.75806982591757
3.12165565903982	3.25006347584534	2.99471451137815	2.70007028312067	2.82299156126438	2.8064453612672	2.76324743284253	3.11693281159402	3.13560811751591	3.04916524815548	3.12194017686139	2.81602741091708	3.0209873473914	2.83251205349069	2.95147189595447	2.81509855354821	3.00810382410915	3.15878995422936	3.26035565429763	3.16908223866346	3.21664256026723	3.24442640864871	2.9904487223105	2.94869459349539	2.8224523326562	2.77678488250812	3.14813769593825	3.02290950870377	3.11971052569504	3.08857369912293	2.88408111911151	2.93365685235247	2.73081677674956	3.22598108413114	2.92396515939847	3.01254391460748	3.01455873395797	3.1165010991971	2.9062834245793	2.88208659746927	3.13202546762376	3.10722953933892	3.09465631821715	2.77687370010401	3.22330373092842	2.76935163522349	2.89883511992912	3.09708723800308	2.71561405023948	2.94108637623046
3.10476929298471	3.48057981982716	3.25526903138753	3.41356403285553	3.09282116332087	3.0519285497537	3.4581838497086	3.4594678644217	3.46482128848992	3.35569408798414	3.53092616908942	3.54937348034136	3.39981466551201	3.54143039918252	3.11709482521348	3.18774766338667	3.45133574111843	3.44531263127108	3.52732458913414	3.26844219937124	3.53034359830439	3.51047194920201	3.29844995179042	3.45135745560153	3.32910100171073	3.55665884743676	3.44290487996668	3.36211534266845	3.41811011175671	3.12726244283736	3.04427274761923	3.26462403183195	3.21803477467628	3.30540189808822	3.38569684494006	3.45231487369992	3.43362759920294	3.11161110365754	3.3332332751249	3.07592996484572	3.34682822427098	3.21080762162873	3.3250611784546	3.10219192167373	3.41866836156876	3.48983165640256	3.20096470325494	3.13536904412565	3.15421742113423	3.41486101489684
3.57737995342691	3.70782163352371	3.52098022321087	3.65452780820118	3.77510505306099	3.6618824052678	3.72163248242729	3.40358211617793	3.80932561887139	3.68133674018847	3.7646741667299	3.66479148224933	3.85831706714235	3.51804911621113	3.56117446723255	3.83190579727081	3.55332411712118	3.80431943789989	3.66821350212316	3.79165498246801	3.74822691804184	3.79639011768133	3.73804410568985	3.73488062641212	3.46145692225941	3.51683886936424	3.64645164630475	3.45944496660328	3.72687879155959	3.62299650220401	3.72364012018938	3.66450868730117	3.68120469584084	3.53228543862015	3.73839779152242	3.43787707984117	3.84754536304307	3.66907927285913	3.38230525978776	3.64003813147249	3.70961624757164	3.5947212207309	3.74284847751553	3.52923856956402	3.54581341272529	3.44680149393815	3.48547943660454	3.49832278405052	3.51670521203754	3.66378473522367
4.07730312741727	4.06069662420509	4.09627786129418	3.89415978082288	4.09771028804274	4.05448794654468	3.85303639147589	4.14252982976468	3.88724455300728	4.06339467198536	4.02559748031268	4.00277531229512	4.0419594941186	4.13276088513274	4.15439649532444	3.96604744208769	4.10450472998365	4.06503602638715	4.16241710388208	4.14041066794422	4.06937243595093	3.96648432223644	4.12137376816672	4.09708295223962	4.11729606750577	4.13284839477497	4.14779414945347	4.09460845138728	4.12243263366333	4.04834343993766	3.97185058123472	3.8891460712839	4.1710004745936	4.11772469877871	4.14825613190866	4.10884615601167	4.1320513214727	4.13244356852884	4.12453490905039	4.12714014170572	4.12264812070779	3.96725213659772	4.03874589873382	3.80714043891374	4.00927050309298	3.99803159793248	4.13254289308438	3.80559089439424	4.09470119519655	4.160175586901
4.40957306620798	4.3378385718764	4.46352175324362	4.27818873771002	4.33770769689609	4.46725693736522	4.29203039888065	4.45182927262966	4.40992649979572	4.40033061727821	4.31975665114755	4.36862101646117	4.4543038032771	4.19152658253234	4.43285810388882	4.4199521135446	4.42559921928603	4.45264179984776	4.38929171267911	4.3179012600933	4.43750090080556	4.4182626551956	4.36044362744209	4.41443364871875	4.39152539252662	4.33954445355816	4.42380790846565	4.42713808043297	4.45055010514727	4.46393762464716	4.4245332305619	4.25644265664467	4.40471811763506	4.37310663646837	4.3925861657315	4.45623105929707	4.35348706841923	4.23492547118293	4.26185995254917	4.26217089726724	4.46483985763846	4.23397471697436	4.45307755233912	4.42533198394056	4.41792736206608	4.22883230179139	4.42769744175697	4.41555808327519	4.43500267016157	4.40598820195336
4.75672385630578	4.65450483619957	4.74565401742339	4.7647896786312	4.77477353778315	4.67032180747364	4.63711322091604	4.71481078983961	4.72199475671426	4.76443788290218	4.73136612804357	4.70741824766492	4.58707215657461	4.75798628496905	4.73548802041486	4.64673338606525	4.69108320719311	4.75455672766538	4.70791091854951	4.69400140247984	4.65958833738109	4.77302382133045	4.68950718226607	4.76747352397798	4.72482495015377	4.72246644437674	4.74080511739616	4.60193645572955	4.72051055724803	4.74297100946948	4.68377884399885	4.75913061972965	4.65195075344915	4.77061627382033	4.66807990379877	4.64390759855774	4.74444035869899	4.7591228741078	4.72779680007615	4.77321043181307	4.630671015748	4.7311544087502	4.62944393669721	4.72356480647169	4.70122256823789	4.59109956105508	4.70291448315365	4.6886419264214	4.74066158776223	4.63522539303652
5.05528351779664	5.0579616366094	5.03334040791583	5.08178353609136	5.05369412158678	5.07482286611841	4.91261813293448	4.99347098537229	4.98658375407806	4.94117792987927	5.06414844424907	4.99392966873649	5.05415540373619	5.016917462057	4.86855232710557	5.07008973513591	5.06860376488746	5.10158327804953	5.05268027613373	5.05481142020514	5.05108310522275	5.10076112199435	4.98282402049147	5.08959046159231	5.05266709724409	5.02907646145741	4.94464799767644	5.06332750067658	5.0608522900634	5.00857772379388	5.05491075033235	5.04577186112688	5.04538903173385	4.85501032195296	5.05244646443447	5.08647051004823	5.02333478660041	5.04395164664591	5.06781039879142	4.96670441855313	5.06799114468205	5.02812285862131	5.02482678173092	5.02208220592986	4.9946700047026	5.03882927362154	5.07244114102611	5.04517341771504	5.05557984881853	5.09587715822701
5.15343248413156	5.08134508395047	5.38999734102432	5.17832483566385	5.16977987848021	5.42580520137337	5.29802915071112	5.42393372696141	5.38524133708835	5.41808871165393	5.31772968650688	4.9899438626134	5.18526553431328	5.43428399899034	5.44159150165237	5.323204650498	5.42022308126976	5.36847413810685	5.4250544323487	5.26487138932424	5.41370218285639	5.32108584127066	5.38697157158795	5.34862870477579	5.33159226674026	5.21919659510147	5.37152896540996	5.41983568847258	5.41503152337622	5.08844224976845	5.18389434440268	5.41765380236359	5.39945399838293	5.28637252874785	5.10871099288079	5.2612496862579	5.40393961199843	5.03028920825936	5.21189121859925	5.09583255068361	5.31888401721237	5.36969616018403	5.23231688332698	5.26211904465941	5.37121765538254	5.43261854353774	5.40189590155252	5.33248302840285	5.34682860011207	5.41826636897087
5.41637955772783	5.57729452082332	5.26214473475596	5.39299928404678	5.70495578000885	5.38902660632832	5.57845704236921	5.65145978255436	5.54984064050243	5.22389965553237	5.35684981716045	5.53320876224384	5.42223976930746	5.34016443780461	5.78027340192842	5.57159539601556	5.49374732457682	5.64681101696375	5.72293799628066	5.602425037628	5.42509665071357	5.41499304399107	5.77465028129481	5.73029097985648	5.32287762936152	5.48670550601675	5.73976155128153	5.77379728735806	5.53080842583414	5.57325684276026	5.47419695456966	5.591559865904	5.20656700364928	5.21715363646901	5.23243064656118	5.42056797566133	5.49032733496027	5.58512931778311	5.35185473021622	5.52461815363921	5.66934877865062	5.16561618933632	5.58680044369321	5.70610334821612	5.64003890538883	5.70668722927022	5.4245326129871	5.35723256159258	5.41990935771764	5.26783269507875
5.86248307576781	5.68208942402794	5.75516037272271	5.56875205234447	5.48039026707344	5.88007326603674	5.90840926892829	5.74455300348446	5.77519330065394	5.96298711739623	5.82676197820529	5.86200322062025	5.89836347315268	5.5230821758464	5.67596128562948	5.93913191571125	5.84576737407293	6.01960534276793	5.95287841214794	5.77515973298188	5.88715441055539	5.8939008397458	5.73208356190455	5.68683665436803	5.6446937602447	5.61114089270061	5.5882902480545	5.57104814486973	6.03916395757447	5.60623256181021	5.60607070985746	5.79707238598675	5.80649231156484	6.03903989185846	5.67396356812359	5.45426582845302	5.61502114135871	5.87330872751215	5.97526714772972	5.66729011676293	5.87231637053189	5.7330190426697	5.81702995711182	5.65224471780607	5.76026463368257	5.82464410937293	5.88391560354083	5.62609924745147	5.8271737121815	6.04787815228107
5.73211619192283	5.7638460581317	5.97427106996586	5.86238261903327	6.04763543417264	5.68127677775512	6.24346149608164	6.1820524417006	5.80585235336397	5.85175701691686	6.25043167064836	6.09504638381334	5.81159348905655	5.97868634980384	5.98443395355783	5.75433431048339	6.13436751674283	5.88094601796916	6.01263329200262	5.76369282267497	5.84566517317475	6.32015994167301	5.72109180748679	5.90208798475443	6.22001291400147	6.26491827309534	6.12599663207931	6.01428096908536	5.76408791666541	5.81823926022705	6.14763048815225	5.95048372447151	5.88903521783877	5.86111835070398	5.8202410341807	6.19783997987381	6.30836729088275	6.11586898755109	6.03414997200719	6.09404205682725	6.02572416417818	6.16630067072238	5.92924398398712	5.6933973034725	5.77917259570245	5.6628692122871	5.7638888445341	5.80597671217452	6.01370995034888	6.07523529876493
6.01061036110654	6.26912377200166	6.22009717102181	6.1472107927072	6.06021978258634	6.11952059427516	6.53906913943915	6.07028570377235	6.14108938701622	6.21809557825839	6.41213269687451	6.1730715655688	6.4938315136519	6.47721378753679	6.24315055173464	5.90362983932776	5.96966794781974	6.42009761216108	6.38788299586345	6.07144760302528	6.2818007549662	6.3614566333707	6.36599143831831	6.17995142065997	5.95864577375608	6.46534275257592	6.17771183363975	6.32785523035059	6.30298426298463	6.26007515071035	6.18508468931247	6.36484185200024	6.4282329487789	6.27090503290906	6.016972620117	6.02371928761218	5.96431763974635	6.2527059384437	6.53690853911838	6.20338332870022	6.29247151022776	6.25086204360383	6.29209271140683	6.06817124956914	5.9880552658736	6.40291436916283	6.01198125586592	6.16097692236689	6.12610545971293	6.43024032825758
6.55835757784836	6.5199048118697	6.411931340599	6.43904874872016	6.55943487663097	6.35340470154142	6.27760358900504	6.43321076479934	6.31721502378393	6.36991409523431	6.57413393429973	6.39114741342904	6.38674766585406	6.72102565476276	6.50439267985158	6.36821345562835	6.51314493120976	6.49810217405154	6.38305971490629	6.57154500943912	6.40072782142696	6.43034222145969	6.39149089243906	6.39416726764181	6.59667563325036	6.53865343309157	6.27549082389332	6.59859107565149	6.38952860067624	6.68716930854112	6.44412272927807	6.68130946311043	6.59948936369369	6.32979908480087	6.66659107515594	6.42195741030262	6.48129632915309	6.35632606373729	6.28582408055521	6.38884144629175	6.64987034296574	6.48341615324858	6.36667189768446	6.53776851652331	6.17655858744648	6.33073655601275	6.3624199439684	6.3182616162814	6.3744899414481	6.39459171956566
6.75551353049973	6.7259343644398	6.81502324515931	6.82366633587686	6.66813421635347	6.83217518852254	6.47549097099749	6.7275262677445	6.52826383441765	6.4178837962214	6.46942293483594	6.58728735852138	6.77391033588438	6.74949207808302	6.81531508826185	6.77001154410443	6.55392308218581	6.73232623314541	6.61346721284957	6.49253012789776	6.65714947249297	6.80370356376227	6.73809356517818	6.8517618745226	6.77810521431989	6.74205975268801	6.62045162233417	6.62280003521892	6.7095326363752	6.88259802865022	6.61842082066385	6.63664668316741	6.61910938832718	6.89512219892108	6.84887694551006	6.80179720532648	6.76305292033359	6.76690123122707	6.7882468128727	6.67021586635135	6.63300331565054	6.65616548826799	6.91024103482128	6.82083140850728	6.65133325518692	6.69080055772127	6.48875866929317	6.60556531802236	6.67722147621746	6.56453977151606
6.96345305634761	7.14022518695243	6.58253733210249	7.09461962583643	7.02116629017908	7.04008238581547	6.98753234609485	7.06754820656683	6.97202589379146	6.80353990898111	7.01360759274111	7.00008745521413	6.91272917430718	6.69192237931265	6.92561103257262	7.00691943659184	6.98301948121648	6.84392740470635	6.7721520953716	7.09429091552707	6.83294196081582	6.98848917419154	6.66982237568728	6.71748698918245	6.97039603052957	6.781781498774	6.85909510402341	6.6861020692761	6.99115271570875	6.82977105152814	7.08526070204661	7.04525002877105	7.01857381530161	6.7709256240144	6.65868071040257	6.69594921795152	7.01138905212187	6.91941525685475	6.9683055338274	6.81758215598581	6.94136448338753	7.04967878655495	7.06798539643648	6.95890489084957	7.04997216519115	6.82692897225898	7.13856653668273	6.59750257510979	6.68499628925722	7.01381012523513
7.32204596724322	7.27148454379436	7.37584565789256	7.21762424419216	7.32604735044681	7.21505293817092	7.04072164303026	6.82084105655834	7.05260236448716	7.0564535014144	6.87373370381176	6.90445414977887	6.78429730016783	7.03755523750321	7.27777029137587	6.97501941113885	6.89307772706511	7.07928627161326	6.78644371006696	7.26808109108777	6.93962078359245	6.93549553220084	7.10446665182557	7.28718009108726	7.18645461410017	7.28403495440084	7.11776854870137	6.93721091789093	7.07789964008694	6.97520778960114	7.25078652309427	7.24428366470528	6.99662527699631	7.15053198570056	6.87407495667774	7.1740605785177	7.03027814639054	6.95185293617123	6.86126585467657	6.95883405504205	7.24635749703446	6.88247793704364	7.13468205689329	6.87373483019643	7.07245166145257	7.33322178388443	7.20003384268415	7.12726760813613	7.23164754900148	6.86784908998442
7.46328722922449	7.48190618143617	7.51259688430969	6.94888766299026	7.25566913175541	7.07740417750946	7.06037558040509	7.43962574501276	6.94475637633733	7.49785968740882	7.31208077939258	7.40982169198647	7.30719431051619	7.01559346737704	7.09855690363921	7.00513787980324	7.56705593055338	7.37295668151612	7.37040380220564	6.92128990341534	7.26266046635029	7.46592989318738	1.75015133791238	7.33453544765304	7.09017311569261	6.93594053346981	7.31166704724287	7.32966840153076	7.48470941599759	7.03785885066303	7.39764539090415	7.36537662007024	7.07446628854691	1.68448833666252	7.39351462616544	7.31368917902757	0.27236238214161	7.14934620286107	7.03857142749477	7.19673614363375	7.3125625733559	7.33998656111624	7.20921337815732	6.91209328990286	7.36213308553647	7.19306218720905	7.4561659259046	7.44595615490547	7.42911753746132	0.755238302628051
7.09079433330583	7.69962846871841	7.47410202769392	7.55043280759267	7.46986616792686	7.70281778816764	7.35619102984169	7.6153455536732	7.58236111998	7.52860808735471	7.6935254401645	7.52009767865577	7.57547597578979	7.7504294351703	7.70020624840744	7.1106896482423	7.51582592156581	7.45518290986857	7.21903677920927	7.61308920185961	7.60897894800283	7.18769846862846	7.63045465140924	7.64388375693949	3.13536955910991	7.22385678799205	7.10432472571943	7.07872295829931	7.36182980729678	7.20738452174082	2.7735390845125	7.34376211080394	7.34740630475903	7.23072489534447	7.41207815668343	7.35846111691853	0.572712285294885	0.564048385615925	7.09082835980413	7.69308536227729	0.309262678609184	0.338937173982394	7.67901774338364	7.04969752114555	0.751533695551709	1.9327105386635	7.17017046162156	7.57997406780612	7.45840833776282	7.67487421829437
7.76250881471824	7.37677187827793	7.93483523764725	7.71323046112932	7.72736112933633	0.903036201665154	7.29671038586746	7.3055631475216	7.78025926443905	7.60385551990074	7.7896651024212	7.84481967212735	0.341441967505681	7.71950634308771	7.72654811418381	7.82654445548393	7.26606698807417	7.74775297612606	7.28239451467814	7.72972173175685	4.72806335277398	0.355715618839257	7.30608532164409	0.276880569870774	7.2089836554959	7.64084059285137	7.79670594008529	7.71676524820745	7.48736588565103	0.242377271610251	7.30319217424631	7.24349458321903	0.214891551554649	0.18212114246325	7.73234007804828	7.51189734857173	7.28331396094142	7.41111288076316	7.8837828637771	7.55496806646948	7.50308606530566	7.41007596200182	0.648959450113581	7.8566197441275	7.4362478061531	7.28957451955104	0.111905569909888	7.8027874675154	7.61123980664425	0.60661949599906
0.566705083168159	7.77412719208068	7.23013674644574	7.26346606044486	7.76944310457413	7.34454713015445	7.96248718888008	0.207531073360677	0.0738344437664198	0.162739127128071	7.32661430116399	0.579325330260257	7.78632177240954	7.37273529369274	7.52691829001628	7.15178298575467	7.26821417305192	0.280299833931813	7.12391941282495	7.98127035428698	7.74076206563373	7.72295300514317	0.28978363073274	0.246902484866485	7.67949244887409	0.616741147423766	7.77583686589491	0.123738376338896	7.49808819713762	7.7465720446198	7.57700897228625	7.52644028562464	7.31836018788929	7.51911863239486	7.21190176395143	0.136658234441662	7.56337215587764	7.47510756187081	0.161125396924243	0.0939425613698236	0.179676732467572	7.53109964784614	7.31389643134614	7.65111922132489	7.63416049320211	7.32727000938445	7.42573653394642	7.64442193282614	0.158626954718157	0.492368618136111
0.213997496305109	7.61780626067933	7.71543919765392	0.284202613518741	7.84939748806457	0.102200150358017	7.67022001531167	7.61039417732806	0.630307006169099	7.214928126112	1.35218181187092	0.623484427727869	7.49797624870857	7.49118336730822	7.30703741274608	7.50141598635642	0.189682192179884	0.6190847564595	7.72952785783557	7.2625442595178	7.60002083084045	7.26213296350334	7.53398887929883	7.70718167896214	7.27691678031837	7.39025807615458	7.27718705682334	0.133081922276893	7.36023291669936	7.93520415022312	0.150790500766663	0.198670372502522	7.82502614068554	0.0875097831104079	7.5549602407823	7.61993522945308	7.6054245323809	7.25626557672946	7.18953727997167	0.316731335427987	7.65788802613782	0.549577907296585	7.52057563846167	0.171175323479194	7.32891319635023	0.368109109150282	0.0749900922939417	0.364406931097072	7.69443929461316	7.67351875918507
7.4620184898088	0.309998692375169	7.52796314733728	7.73363230439562	0.0789163703619765	7.4982078536429	7.90010140168458	7.96040378103783	7.39429714319252	7.75955184084267	7.24487271229838	7.49621365617528	0.0729707024476626	0.146729284266322	7.73223028336573	0.196259490369859	1.46334967089224	7.77223822746222	7.38673354734761	7.43635078346804	7.22261730904281	0.108487494133215	0.133259134519545	0.116797701572367	0.122426901530747	0.0702254496678509	7.64674389058453	7.25485119876629	7.84526160452354	7.19434842539018	7.85725092115403	1.02132160756161	7.28934593627066	0.138345747950302	7.89501914521221	0.418928374137839	0.0664697102301461	7.94577410368298	0.0680539066211218	0.193165725566287	0.0735125618885666	7.61613534202599	7.51399709438382	0.0880684280353195	7.21125820436137	0.069868330992828	0.428662786208149	0.0738258411787037	7.34981974357769	0.139007664241943
5.32698949750194	0.0666321515909648	7.43630059685023	0.270726716844196	0.11672674510968	0.0996680247946197	0.0665429777180099	7.48980050885937	0.13900871270899	0.0745492059690524	7.49950348684941	0.0709540197935962	7.46755643955396	0.153508755287947	7.16672445546718	7.75833215402085	1.4033480318642	7.09418872893186	0.0829556406669726	0.509930286594032	0.0658337872866417	7.50760930211833	0.0691461902868448	0.0769971194532185	7.37308873706003	0.294320746478437	0.531619865705205	0.0688797507287964	0.139698505635065	7.23363322153144	0.0661765343183771	0.17526436221843	7.33956111932816	0.62099583462097	0.110975015415389	7.25102411334401	0.329726855264772	7.37834647213407	8.0297110846115	0.0647527673125085	0.0841361335087938	7.27429284368222	0.140926246209568	7.47408312848747	0.0668748573202541	7.14811155197683	0.226177737984611	0.149956342605058	0.0859032752020163	0.0658840489316979
0.0642356441432711	0.0642312855261722	7.40746772126042	0.0623375038455519	0.300752126712203	0.259657731390963	7.3407604948509	0.0752420351230334	7.47020647858874	0.0646366749278165	7.56738894424043	7.23670465304253	0.390106026762076	7.22597778403443	7.14250027589222	0.0649409442290714	7.47407514253979	7.23396669688348	7.82921454557779	7.31941220242627	0.0665445170154086	7.21202469505141	0.0691293571995334	1.25642616895132	0.107291708441132	0.0660805996679803	0.191764625919131	7.74597565014414	0.0629457228599729	0.241081022084749	7.53560112020609	7.19002137380665	0.1601547167321	7.34497823558794	0.0622814949401274	0.067106817415066	7.10583027638201	0.0662177616397768	0.169946707209552	7.51976065145154	0.427014479221542	7.61744644986303	7.24114538158294	7.84833190993361	0.0686050114414092	7.62959213361706	0.0835688961910401	0.678064700135279	7.80961792405748	7.57221997416992
7.08554217566359	0.0625541421771769	7.41778559076398	0.141058973707533	0.0625162252236232	0.0610651838525277	0.0611055130155393	7.04647464924389	1.4485400189455	0.275777447289057	0.0621477419622246	0.621032671972592	0.412571059646727	1.19644301344145	0.0679606961474778	0.168652153092113	0.401675441426921	0.537577301677943	0.060559328833616	0.0627131536980634	0.061806872462137	7.25241274132691	7.02531981081045	0.0622658627575439	0.0612188758938833	7.38993134350031	7.53053925519731	0.0624662002849573	0.0681565914349769	0.183585614907345	0.43949346150048	1.23984284969861	0.110335846025937	0.071126218617593	0.129459767138266	1.09061965948136	7.35696174650578	0.0954356584713462	0.141625043977422	0.061622148234714	7.09090172588897	0.0925997587933048	0.558971980390187	7.43686857300288	0.0626291669191715	7.37085060310752	0.226938896565607	7.27344919558884	0.0606603537347347	1.2548832360346
0.548764535406002	0.0612672437934387	0.329650935806637	0.0598063252878849	0.0612846819922111	0.0609399985244397	0.0617446484185766	0.0655416871861523	0.0825061234332891	0.0617047901699108	0.244343082464224	6.94640662988249	0.159299281253572	0.0623434503513575	0.084754290617275	0.351819434568956	2.66685654685202	0.0851021905369519	0.596971127589722	7.24470051602643	0.0619978307924991	0.43978162785829	0.397486747347629	0.0604918869663815	0.177356044628438	0.174893609749512	7.24002491713451	0.303896572451633	0.0679852842702437	0.0592786026324069	1.3160029871523	0.142587044685543	0.120853894520424	0.331083435077379	0.0604754848431171	0.061538376450928	0.0602643417327546	0.552059057587731	7.28501471657741	0.0650625021753111	0.0610251259100497	0.559529981618059	0.061575159224303	0.0601096236672519	0.0614372356480404	0.0603271730956322	0.0604816462200006	1.57670670699787	0.0616242528912017	0.632068547983734
7.14840351887528	0.248698811248269	0.0599744525493301	0.0578105855958423	7.47383109750381	0.174052670658625	0.521896998407241	0.0607541455988735	0.289542242736623	7.05887127614659	0.0587915042493837	0.1039041830223	0.0871007901570714	0.061107092669981	0.0590973688426352	0.059355239969671	0.0597277794445803	0.0630630557491203	0.0574017956674112	0.0598458664920156	0.060437988711627	0.136906127232225	0.0589418879770684	0.0590241708227331	0.0603322723741988	0.0586374695101827	0.061290281553126	0.0908967298526348	0.896356334383986	0.0605313348206449	0.140726742648984	0.0812925333743139	0.0693762207328774	0.0611605077340789	0.349252529720451	0.459010136923353	6.80177498878005	0.0897588170109875	6.62541351701335	0.0619931643440785	0.134021012404338	0.0596916920408651	0.907067397800718	0.359068371546633	0.284369770172601	0.0755772827362745	6.91720343190594	0.0576702880073594	0.0658072464162897	0.0602710806718823
0.0988847390130045	0.0577083004328714	1.05999400278176	0.0573974893030235	0.249337998545676	0.0589436884016536	0.22023128719202	0.228581221652974	0.0586454826204616	0.0594638150552122	0.0582179193825157	0.0589232058230475	0.0608721528681154	0.0584608187794717	0.0582757052830792	0.406549637111631	0.060413622953528	0.366681510739076	0.419600978006611	0.0569706304645421	0.125012648513856	0.0584789045927786	0.621316075053235	0.0607061669782767	0.250602829190469	6.6389327606237	0.119329853217979	0.0578420682453314	0.0590868079167034	0.057728311693999	0.058606097522331	0.0575346197201063	0.059606856917669	0.0669406778650861	0.0575167600803947	0.190012582761783	6.77635841484141	0.0598914001277862	0.0886125270208282	0.083305293836267	0.0628372831168777	0.0729696127458016	0.0887812141835559	0.0612610191361937	0.0704506641334645	0.0588063184315711	0.153478047745492	0.059461320528717	0.0574785380270273	0.0624869255844171
0.0587334873895625	0.0570430121969255	0.150501621364924	0.0581955285837759	6.45645801011569	0.0576263140306274	0.114558364080955	0.0599360527088954	0.063172622623395	0.0579303654645719	0.091297337285619	0.0565798363904771	0.422267589906875	0.0575409893158231	0.0587424720380372	0.0585475964165813	0.223213654783508	0.0588302687265332	0.108286693429376	0.124698619272491	0.364312560375734	0.482268975350733	0.169704338583476	0.055750338864434	0.0565382482069445	0.174308102344033	0.208689995564915	0.0599185178143578	0.0935950093860561	0.0604341779726541	0.160456901331042	0.0564959399759085	0.0586217174667969	0.174431827942131	0.0708197310331223	0.934663921019824	0.0574847791455191	0.0573689683743303	0.151740054872247	0.344020725643093	0.0843707359529033	0.0574829817427022	6.46073804115284	0.0585966729039985	0.0571622561442348	0.0609083899244612	0.0627304703689615	0.223249314379186	0.058537150111555	0.0607557465723073
0.0823268415629459	0.0570957855048135	0.0580446366213515	0.0551339052257987	0.0576832245329897	0.0604181992647363	0.0570367118043317	0.0565785421085141	0.0565550955372408	0.0591537001488053	0.0584915145129323	0.0569765092808908	0.0598286518118697	0.0587024300071727	0.0603108164067891	0.364170043230344	0.0570703829975858	0.0844013445964649	0.0572435327062519	0.057253758645566	0.0602415428046671	0.0581473327820689	0.0567864723774144	0.060050464560823	0.0596423563082991	0.0604094556741952	0.0575072270101284	0.198669843980488	0.0577483327517814	0.187723938354878	0.060124295695537	0.0576974903938874	0.0599870816269397	0.0561935436115624	0.0615586965387875	0.0554657100715325	0.212434594653155	0.055755723600117	0.188457324121045	0.0570152452970697	0.0587045421400601	0.0555626033646132	0.0564454933283497	0.0576740003097144	0.0571516328922977	0.0575876043207671	0.0576183898574107	0.0571930440083163	0.0572232013326642	0.125850903777815
0.0562491821073068	0.0585518015871732	0.0552035286229327	0.0546261295587315	0.0550638740466865	0.0570292826564818	0.0595671077609441	0.0584976640108162	0.0590502013326782	0.0587153943218812	0.0566164946951775	0.0545788845160401	0.0562006271522343	0.0573323430470283	0.0568269494731564	0.0559629856977202	0.0564666266314048	0.169509356723219	0.0638933663399503	0.0574920120015317	0.0601402712378509	0.0585951004122342	0.0583382384139959	0.0605207673755234	0.113983469007674	0.0556629288795891	0.0572356507205894	0.0568516545110797	0.0569954240476554	0.0562747759559984	0.0595548398002837	0.0596399315546196	0.0599887349795966	0.0568370038706325	0.0581006900587143	0.05643440780099	0.0578189999520763	0.0574214686826964	0.0566554240556477	0.0555313231783648	0.0563835136740398	0.0572973247055754	0.0556875425942097	0.0613115038648174	0.0562415393528614	0.0560312639544691	0.057301571958143	0.0574166324566046	0.0584163045054778	0.0540149846362042
0.054853059197591	0.0538097694295598	0.0551392112185588	0.0593114400495556	0.0548709954945403	0.0558471602814539	0.0549020773347568	0.0550886950487426	0.0568456519223989	0.054575884201028	0.057682690916003	0.0601751537935085	0.0548593717797616	0.0600183896847898	0.0583605354519623	0.0587027744775674	0.0639418259231001	0.0557573375334648	0.056124979175562	0.0543965622864995	0.0555512371658675	0.058819073908716	0.0545686396328494	0.0616514367122391	0.0565021532637306	0.059084266322518	0.0589910296253476	0.0580144615040594	0.0544544145948893	0.0583210794868442	0.0554603252742468	0.0583938155249991	0.058007633396134	0.0570609914902087	0.0575892468578774	0.0556142082884541	0.0566598680683823	0.055320216982287	0.0560044801705041	0.0606063725960795	0.0559678403691742	0.0574129096013969	0.0550193296476078	0.0545147415408922	0.056468564955717	0.056300379953392	0.0552214443196412	0.200667731983272	0.0587269573874033	0.058239931162339
0.0592522332130408	0.0544960044556708	0.0542590121807148	0.0577433218068987	0.0569583744943347	0.0543946633395863	0.0566783721876535	0.0547872019819598	0.0542389104260066	0.0569657303653814	0.0602904737183261	0.0574382215606128	0.0617439131557894	0.0612924391433193	0.0583034330967326	0.05804641718141	0.0581088273981545	0.0556229468563905	0.0625871221831285	0.0554296594520078	0.0579558864268743	0.0549701542820831	0.0530015407209838	0.0562920124895199	0.0550728360504174	0.0665076037229417	0.0567082066181345	0.0575625263515691	0.0602854107316486	0.0582639044791429	0.0542051641364212	0.0564116734034924	0.0569115098666691	0.0587974656526804	0.0594634463601004	0.0557400162112164	0.055148081715931	0.0555166219832397	0.05494162252291	0.054220841925843	0.054603067533845	0.0596628138514768	0.0565482765022316	0.0560929450147222	0.0541883597359442	0.059352638040175	0.0548444240362493	0.0551261274559655	0.0545577552852528	0.0567215916820157
0.0599259087343694	0.0542228511183653	0.0539517269728585	0.0525133917563657	0.0568743521868768	0.0549316463248829	0.0570248753751217	0.0542961918615377	0.0577173847650363	0.0542155510013987	0.0529601052983781	0.0585077454193535	0.056567203752425	0.0535224801727966	0.0549613925374387	0.0523645644884148	0.0586350763085044	0.0542740371166503	0.0607047601948376	0.0556297911695173	0.0598256203153393	0.0592426846994154	0.0591767718167734	0.0563871026980794	0.059278354385367	0.0574067955532364	0.0606816488389233	0.0559846190947838	0.0573077697711852	0.0563591689240947	0.0552764261875654	0.0584448626628943	0.0530756352761236	0.0527198679624897	0.0557083768770041	0.0590595274870855	0.0538795785155399	0.0527033959711493	0.0578380553071439	0.0536516563197216	0.0516389376740153	0.0547427153785135	0.0530621347366591	0.0585788767216121	0.0571148644868783	0.0595452666452263	0.0562229248007452	0.0579790116796578	0.057000172455997	0.0556671867997925
0.0545062670087045	0.0524609785891504	0.0549930053601497	0.0564548313555067	0.0579359397749667	0.0564070252154109	0.0544331984764678	0.0533482504059863	0.0531717868657083	0.0603641759879402	0.0589230542113919	0.0549088423791677	0.0593651564565603	0.0527715357237183	0.0581443028286543	0.0568833734727383	0.0578885476406635	0.0589369581342809	0.0589401653703677	0.053636232959652	0.0615823507458708	0.0535537731261125	0.0567193677036992	0.0605217967155746	0.0567017875859427	0.0535516032315993	0.0596447364896647	0.0597498966581184	0.0581283721808482	0.0570444911209596	0.0560380297018718	0.0510837555598458	0.0575311512136424	0.0578175413162022	0.0615171230090065	0.0525446123089959	0.0549277063043936	0.0576360342150091	0.0594049137416215	0.0547988193726879	0.0620909625021301	0.0588303875802823	0.0579086993445052	0.0567495233051605	0.0611083792978421	0.0533507663966715	0.0543848953286228	0.0548148325748726	0.0580172653383711	0.056821516222536
0.0609804152453155	0.057881071635932	0.0594776017463762	0.052291622077671	0.0534821919700827	0.0552467968044205	0.0606074243196141	0.0591735574420168	0.0566586699398351	0.0525156825551301	0.0577935315331279	0.0582566104055519	0.0584277658589552	0.0537906395088634	0.0517544112871132	0.063378631909969	0.0558690420041378	0.0561359299663982	0.0596173856091354	0.0606424087013271	0.0572550627498746	0.055307007197086	0.055999073154517	0.0561656068579698	0.057736363467483	0.0520933618638267	0.0532722129665188	0.0590003137469007	0.056861795057281	0.0549858130391314	0.0578112590761636	0.0593124328496032	0.0581896438774911	0.0585177013381036	0.0585083079172984	0.0605470256838661	0.0582654231397323	0.0551767221978784	0.0599940190343191	0.0530785014115017	0.056542804146261	0.0610472165721844	0.0580217068397427	0.0565735179968003	0.0582799450747223	0.0520482597194351	0.0545448978865942	0.0536678497524909	0.0523394123796899	0.0571635488290267
0.0548301694737634	0.0542137483912671	0.0605446378034951	0.0588490597297397	0.0587541756867594	0.054430178060663	0.055146400792863	0.0532523803392611	0.0603904679409944	0.0542360302044496	0.0541492837140894	0.0608881670263884	0.055771401765555	0.0602320170902516	0.0582246380921719	0.0573049453215358	0.0538604659243981	0.0588389016939929	0.0627127563211108	0.0544087515344544	0.0565343273910361	0.0547781634595424	0.0592567885711157	0.0560853518879705	0.0532298558168073	0.0609705870932772	0.0584112749666588	0.0582861463627607	0.060534942556866	0.0573613268713294	0.0617427571631343	0.0560306024969276	0.0594765477342516	0.0573804643388739	0.0530465570936371	0.0544670090630567	0.0617944324750831	0.0614538972548949	0.0544197970603116	0.0568203334816612	0.0602387161979265	0.0602758731695201	0.0544042164230685	0.0579627371208513	0.0561544019237118	0.0532471301530184	0.0545882498120534	0.0594327398606091	0.0559179529651371	0.0573854404818734
0.063023368120819	0.0603958266801526	0.0594118333656463	0.0566102067427613	0.0634804804365151	0.0527660611929146	0.0626553831735159	0.0565055724447447	0.0593935278371603	0.0536194073630043	0.0607706479841998	0.0582425543095698	0.0582200570955554	0.0576999544580696	0.0598900256210295	0.0573846316841875	0.0576240831282007	0.0593036545648939	0.0551341309265489	0.0588912930829998	0.0616927055345596	0.0604265695693835	0.0581181340304618	0.0578539038352845	0.0580656126125165	0.0577216887985733	0.0586802431719692	0.0616898865117259	0.054338985566495	0.0558726812041372	0.0564378971997362	0.0588727636285826	0.0572318184616216	0.0577715387385306	0.0535985829716785	0.055828868499817	0.060514172210369	0.0576413140688549	0.0610622194700829	0.0541763507895786	0.0581077670424583	0.0590146704930486	0.0590786970958134	0.0547282576402551	0.0582853602485695	0.0542167534626141	0.0585626152207637	0.061610251515751	0.0565295074103557	0.0535660946645242
0.0613214087828119	0.0572499672458627	0.0574238472912414	0.0565245003485303	0.0590408227079526	0.0608885352134812	0.0540537273585721	0.0570565758461076	0.0640039260361282	0.0632263221170059	0.0638307334901044	0.0559483146018184	0.056664220435338	0.0582781830131643	0.0612832762644608	0.0553607849408446	0.0582470659159629	0.0569381221449751	0.0623108961101053	0.0601775586590286	0.0575347638513015	0.0563232373998356	0.0579814996903319	0.0576463119060409	0.0613110810581008	0.054738708952894	0.0540811017970335	0.0644826596991495	0.0604750419226739	0.0546143942274906	0.0589670977540219	0.0574168173130518	0.0612320405769697	0.053873081469095	0.0569187023295832	0.0540008735988162	0.0554145443442153	0.0583601372629655	0.0565416907386179	0.0586190414511298	0.0585879326609495	0.0561877489695663	0.0532962851122655	0.0579276531552172	0.0572973468566131	0.0621669073864491	0.057552506975473	0.0617841059274214	0.0549575018698793	0.0601876057205001
0.0541769381104797	0.0570284817923676	0.0618677137203525	0.0549546826919503	0.0609000899539828	0.0584523045737394	0.0613983024354845	0.0651228325439199	0.0574853038869059	0.0547682613247975	0.0540444342758716	0.0585896642067616	0.060155094009826	0.0573207775448858	0.0601896545674208	0.0621333224195274	0.0585957569546341	0.0540043913916849	0.0604820293947058	0.0582582679214561	0.0565776299209491	0.0576727110873413	0.0562993201575663	0.0526850745922915	0.0555974908992369	0.0563318666773794	0.0581339617075587	0.0606782633474677	0.0537542562182426	0.0583454897213026	0.0546207570344701	0.0565492406674408	0.0606736722795568	0.0610581554438161	0.0564834584532388	0.0557836546668444	0.0578560262322963	0.0546478631859046	0.0600676518390374	0.0585520109451695	0.0567039705314546	0.060409135768875	0.0554051612448143	0.0595176604733433	0.0598412293289178	0.056463360906288	0.0604607910569574	0.0554399073627228	0.0544684001665192	0.0586699880444223
0.0634344459720271	0.0618653838507723	0.0566530371087854	0.0562017004542884	0.0568308813560166	0.0659083097367047	0.0583784328415431	0.0592165947352724	0.0599423559228127	0.061057921574775	0.0552854153907115	0.0603605193073194	0.0569019223038137	0.058490630488457	0.0589364243066314	0.0564765632720449	0.0572505277935481	0.0642498172810456	0.061748980738614	0.0613708601995036	0.0568234078364005	0.0607441631791307	0.0577350255741452	0.0592698694072095	0.0638460765583285	0.0580782400426465	0.0594263280312892	0.0551917317824688	0.059349991462797	0.0630532835765408	0.0599275273436717	0.0601017727027863	0.0596573348000648	0.0626710638698039	0.0611471301124005	0.0561331659801359	0.0588982606276768	0.0567019752321396	0.0605683457022911	0.064298635388967	0.0620095047857573	0.0582343168096867	0.05433356048679	0.0590314296434954	0.0626559957949096	0.061215720915732	0.0585905429595441	0.054775743681502	0.0631262203359291	0.0650354902937319
0.0614652498415627	0.0557118567183464	0.0575966170448309	0.066153768655416	0.056637956398989	0.061591229723566	0.0577025136054316	0.0588588766935827	0.0605229731041105	0.0643001490193282	0.0592284855075764	0.0632941814051799	0.0630482877407926	0.0613755451903105	0.059703230263898	0.0568502335533571	0.0565676494980297	0.0568409677671676	0.0636205192582655	0.0603304346647937	0.0616343705088341	0.0585095241815694	0.0589164877673787	0.0579951415750029	0.054979925400421	0.0592290744753272	0.0613099600651011	0.0623352237066026	0.0614530900933307	0.0575151912708682	0.0599533170027691	0.0562954488149598	0.0532962214985097	0.0605971161333071	0.0605557315058738	0.0644495919552596	0.060040257192566	0.0576132660489474	0.0598924510748776	0.0668250562467728	0.0630259509167872	0.058003969263379	0.0583540475637995	0.0638405502057426	0.0582404611434809	0.0562242087878995	0.0588923747596982	0.0625883356827642	0.058918661822355	0.0575818455823948
0.0631668888048611	0.0547718262643	0.0631394869441492	0.0622234143407659	0.058419711066483	0.0633706269138061	0.0650196612324772	0.0619494627905098	0.0597106170397148	0.0603889564881203	0.0653609376062844	0.0600523575670338	0.0572103750964807	0.0670385638097107	0.0663356232648505	0.0591077079404723	0.065179686171415	0.0675420226079182	0.0579135731820679	0.063911333178984	0.0582703498063177	0.058321048944555	0.0604744619086051	0.059175080057778	0.0604848402179735	0.0557560888995065	0.0606549223441008	0.0630547591297519	0.0589961091990322	0.0627393857276567	0.0654318206490008	0.0651786443646525	0.0611972772705101	0.0595346179308308	0.0668847320137638	0.0632878320459113	0.0579530086978519	0.0586857880770979	0.0580083198520067	0.0610394978463632	0.063628062095633	0.0629307934255996	0.0652707876609071	0.0611903866102496	0.0635194131632436	0.0649669721034969	0.0602127462657634	0.057286284255531	0.057374403890043	0.0594974748137674
0.0599315997512731	0.0629582697851153	0.0643061248366185	0.0577699027857501	0.0592465975387487	0.0599360497109534	0.0650074689555964	0.0638997644646678	0.0579155598572392	0.0629041860571265	0.0594066431745522	0.0633860247700567	0.0615773000846257	0.0630587955601371	0.0631535679542756	0.0647562310500043	0.0645995378315395	0.066785758619957	0.060553351792488	0.061305731766071	0.0627258560119139	0.0579716754655929	0.0620553303353329	0.0580546852103672	0.068131119613751	0.0560522191698702	0.0582725277840851	0.0628500952808689	0.0584227080809102	0.0576617728008979	0.0587968355331209	0.0654224762058437	0.0660128311798927	0.0620017947119296	0.0644908921346726	0.0603208333904858	0.0644368263647845	0.0644652320147173	0.0577166467637253	0.0597740727766322	0.0597352430416488	0.0635901475748647	0.0653493529291713	0.059005143785061	0.0582442751944233	0.063393577489722	0.0645178006857577	0.0668074426335448	0.0617008181269291	0.0600575877144571
0.0607325018504019	0.0616986282945851	0.0587872694162982	0.0624139093824543	0.0610193629643076	0.060560871677259	0.0650635691042599	0.0643222236286199	0.0642711259290409	0.060034943490427	0.0583017296230027	0.0616293541493335	0.0640463738072524	0.0616264038917295	0.0659817130370164	0.0623056656231538	0.0604519841330623	0.064770396871698	0.0651354271914464	0.0631378299444543	0.0679454531355022	0.0622720748382203	0.0581186199504619	0.0638632449764456	0.0596375150902306	0.0619071402324247	0.0639682195171465	0.0597149260955755	0.0650627054993108	0.0568399360425585	0.0545972769789126	0.0590364921046172	0.0589177020281877	0.0612822074390087	0.0670442443217598	0.063604396912529	0.0666584151478563	0.0609604724283646	0.0561204215129469	0.0630170415722199	0.0611375585805836	0.0638068000939666	0.0655589587720255	0.0608468534211218	0.0627115250826837	0.0620530021207919	0.0701009830443967	0.0641720891254998	0.0651867112394633	0.0619441152593993
0.0611173885610703	0.065495791208986	0.0638548100843305	0.0668644091108526	0.0586870745055581	0.0612125266302559	0.0607382939911006	0.0622240202378879	0.0621236019261253	0.061449747332854	0.0645722838220852	0.0637253761471777	0.0605803130733423	0.0606039843261508	0.0631215337376491	0.0689898416106452	0.0608873882581467	0.0632082508170351	0.0588013325135672	0.0597143062887218	0.0587549038189142	0.0638689645027209	0.0652276285466145	0.0595632352907142	0.0652628364431209	0.063755309894015	0.0636743429418398	0.0636419617331927	0.0549426968649809	0.0620831284849194	0.0659876569026014	0.0593093246491081	0.0603974221390729	0.0655668421982575	0.0686287465226144	0.057894984136388	0.0688349674261849	0.0589960041162594	0.0571585121727305	0.0655844169058331	0.0647682080719108	0.0636199289526775	0.0566017640532528	0.0627750983815488	0.0682164575544217	0.0625810230227703	0.0615393137396184	0.0588776606967243	0.0683922751073275	0.0605056168361728
0.0718477992622737	0.0664597761449659	0.0664116635465062	0.0604886010336916	0.0607231611175484	0.0637392818234872	0.0686457221404214	0.0646060387611141	0.0694477646028095	0.0645377287525697	0.0603649153450705	0.0594711473121723	0.0657996886930427	0.0595935874424645	0.0601817566668635	0.0632180768761448	0.0615206412321215	0.0677614138422147	0.0650526788903626	0.0669493130290697	0.0661613325179986	0.0660361192382818	0.0664168459896055	0.0653450894032519	0.067158039182659	0.0592877816734715	0.0618691462356687	0.0645710420024717	0.0687860549390633	0.0596387959333287	0.0647689439246581	0.0657192323665717	0.0608856843990265	0.0642118496241489	0.0603800206733459	0.0678516672303355	0.0631958910553552	0.0635717906747629	0.0708202971940464	0.0623797740346365	0.0645296550700364	0.0636658456460898	0.0598902718755541	0.058342729144618	0.0647546291270676	0.0655612028160397	0.0661638824165101	0.0626024095344582	0.0612102431609012	0.0581568866459568
0.064369603621762	0.0610946562047645	0.0624157392470243	0.0592199982314292	0.0582392622067607	0.0600729700858232	0.0643134916210051	0.0635731742011403	0.0619636388564307	0.0678118787178088	0.0624061278400837	0.061008021104722	0.0669832380494151	0.0684159924174624	0.0684132238549572	0.0633058703439431	0.0623541799938515	0.0624446661304824	0.0711155500286947	0.0688975344374844	0.0686498102757936	0.0605310399359146	0.0567122992409923	0.0620941748370366	0.0697157227150081	0.060586464824616	0.0618294969514696	0.0614952815185375	0.0670674744163857	0.0663814211928892	0.0666885150963313	0.0629222962266479	0.065310611025851	0.068911023227703	0.0681858976793099	0.0646612089779008	0.0638443786307286	0.0615022626580592	0.0600419716388225	0.0630338126258512	0.0597469160832896	0.0677470477773461	0.0703798380341075	0.0640425781533696	0.060818829294969	0.0706686210255561	0.0614781150703281	0.068905451300559	0.0570450854328544	0.0644463379937431
0.0616653908568439	0.0691045129945	0.0672544153195613	0.0662640837521226	0.0613093326657509	0.0686430363250894	0.0612440449018352	0.0674777004727989	0.0621725469274463	0.0725670692734127	0.0683254247382959	0.0637389308049878	0.0692740831213396	0.0695726479847703	0.06454540900572	0.0662408136691668	0.066690297097736	0.0635399294142645	0.0717172930291786	0.0650139288247231	0.0650682818830218	0.0644165188885402	0.0592677587646311	0.0651649342254525	0.0606553085537533	0.0699399500131806	0.0599488562707461	0.0604346065383549	0.0624119368091871	0.0655380910074611	0.0646352438137063	0.066995289505229	0.0590186641858333	0.0594483352188184	0.0589205224484306	0.062225153386741	0.0605786155855407	0.0664788726572139	0.0702744529829162	0.064505098430885	0.0684741661119289	0.0616626297316307	0.0701636572530753	0.0632702524597175	0.0692656587121336	0.0729380947816878	0.0634989397091631	0.0675088133754434	0.0688409893514367	0.0606312871609141
0.0612782064351992	0.0667133843764314	0.0711434087167702	0.0632264523384437	0.0691543346125135	0.0641838024948322	0.065656730036913	0.0664496273549769	0.0656130835409005	0.0636266044087849	0.0617222635172459	0.0705656980730915	0.0610072813751917	0.0636801881957026	0.0620328082368468	0.0585679151984578	0.0706226218852119	0.0693010278206151	0.0700707570063366	0.066860769653469	0.0659786940588895	0.0643122499272627	0.0610545464505929	0.0653603850540997	0.0690960102225007	0.069524786933453	0.064129470793639	0.0608379951988567	0.0633219090429994	0.0676557917025155	0.0678386341000622	0.0711523126126969	0.070944691630042	0.0685338055712739	0.0688268279656844	0.0634053066867265	0.0697687658042712	0.0635886495382594	0.0718772885059696	0.0655298439689867	0.0710042679122923	0.0684445489741226	0.0668607842099421	0.0683621951009099	0.0685408479315952	0.0684215273817571	0.0669937632492781	0.0626344010146789	0.0689288159518518	0.0617739602969667
0.0711842505578771	0.0752283104757303	0.0634774563285424	0.0672677298089223	0.0630855843136938	0.0687788937878497	0.0655121735035329	0.0657686687807477	0.063064242170279	0.0641367754216716	0.0678222206060716	0.0697971180220451	0.0640752516876072	0.0674875965491387	0.0740643540880873	0.0716810226251531	0.0665581708097946	0.0663811593513753	0.0690593643467429	0.0622652101355385	0.0738392123631415	0.0712869334477773	0.0689844681680964	0.0680625092047672	0.0656117706549307	0.070723528323682	0.0640945032940999	0.0656808982713682	0.0621554870718064	0.0642700838756811	0.0700836349886473	0.0640455464413074	0.0637381040689991	0.0652950448619769	0.0666517835555492	0.0692774683477229	0.0615078001136618	0.0694622782618069	0.0641785130925088	0.065198554699592	0.0640020482336523	0.0677295928742251	0.0685485014241317	0.0669867941828336	0.0653686758906083	0.0647599870158343	0.0694093697944998	0.0703202215551064	0.0679679570421624	0.0661473702519875
0.068086975014672	0.0634033171979388	0.0720107481349649	0.070350763933698	0.0734882369392273	0.0653820143579476	0.0652418554930372	0.0666780803926937	0.0671743267224529	0.0657136985452609	0.0756622259964	0.0712905194984502	0.0656593969074358	0.0710013389421682	0.0622983951510541	0.065302416359318	0.0705989353446693	0.0746612312389976	0.0616899398684892	0.0632179398351926	0.0622990140043101	0.075192690557592	0.0683936890012069	0.0595836397256979	0.0719110523844168	0.061941762816232	0.0706437828234051	0.065259840703326	0.0717237539372094	0.0688145227789579	0.0765692646143661	0.0702033060111656	0.0702161423060653	0.068426942233304	0.0703194044980462	0.0658839991747779	0.066318923432087	0.074864154338476	0.0661897350889538	0.0662545480763583	0.0644552981537533	0.0720832635227481	0.0665421984875025	0.0616683090653794	0.0634631729645364	0.0734216675209952	0.0728663847866816	0.0718967282275801	0.0704797658256023	0.0663913291042223
0.0678907571410424	0.06455860048019	0.0716954751479744	0.0686208123412781	0.0719743581382265	0.0684382987507199	0.0692463553136909	0.0631161578655104	0.0622366929522436	0.0701799629532371	0.0627240867599999	0.0777559890219068	0.0703021556904643	0.072361650865041	0.0651107239549187	0.064938858923065	0.0646142727159435	0.0754022914239895	0.0667520009332894	0.0640102790785024	0.0635552518536672	0.0655517221593941	0.0724603375200889	0.0728750199610464	0.0735381136591085	0.0674123013840484	0.065691504530694	0.0690534850090655	0.0642768646670297	0.0627651360217419	0.0617094760068191	0.0668678219950375	0.0663186373280034	0.0614212925859	0.0779958928240502	0.0652781694386147	0.0661193019764056	0.066197160925437	0.0641435278774764	0.0654392060342772	0.0684517274256631	0.0650301389039006	0.0710518691372186	0.0711856020337658	0.0719165755601501	0.0733994160806141	0.0719233630923465	0.0732918203098982	0.0674771698679535	0.0672911011515308
0.0667024952310526	0.0747835109370177	0.0699046200035279	0.0688202845073759	0.0726335487226211	0.0679975781065175	0.0668506561211073	0.0752303385314666	0.0739645985434722	0.0751209230711585	0.0625515261399588	0.0654244093616112	0.066196977572035	0.0642972193163227	0.0776339173212814	0.0720775072862397	0.0761091482596079	0.0646198279167626	0.0769655189868007	0.0664156558040841	0.0653570128136895	0.0748340596827525	0.0666420335078427	0.0662958656778178	0.0781184157873527	0.0651503762779601	0.068872556955391	0.0727085068708957	0.0712233248926129	0.0643180868173235	0.0720067776609825	0.0687279783989351	0.0716624616811114	0.0729302494829845	0.0745481077066533	0.0647979986274805	0.0742381816951191	0.0684764025018692	0.0658350423095976	0.0749030375031449	0.0690629245552025	0.0688607896037357	0.0645136589920472	0.0746081919798246	0.0650048315807462	0.0635871798522313	0.0724599616478233	0.0718818439293351	0.0705559312149598	0.0699397454632211
0.0667702263773942	0.0647341049238595	0.0724362915263726	0.0660317078825304	0.0649987197549992	0.0678742289878525	0.0661049305052056	0.0702689771638275	0.0744706670296812	0.0692503761302515	0.0654619162366935	0.0758410232863187	0.0764188445131023	0.0660228274288055	0.0748329413355823	0.0678683225200763	0.0691110219334497	0.0647140248723312	0.0711585104190949	0.064996111391289	0.0658295255707433	0.0663628461210792	0.0675549813999633	0.0739573586344722	0.0676122612284708	0.0751102498503295	0.0655377279190266	0.0704499660513517	0.0694349811420263	0.0727670542625027	0.0684339867153774	0.0717225764804002	0.0769731802647424	0.0799223998044334	0.0683160446567928	0.0704579660478264	0.0727596339638962	0.076406469397911	0.0658338078238738	0.0703210154630067	0.0722198567221334	0.0763143586118931	0.0681945161162045	0.0719667005400077	0.0710087239957881	0.0680332451761677	0.0637703813078979	0.0656728027872718	0.0703985807743198	0.0683799032290261
0.0700968312312965	0.0715476900218895	0.0759996088102863	0.0715724088661963	0.071341621716273	0.0733790269010771	0.0728001761596894	0.0694665002657937	0.0664533776218933	0.0668621818895504	0.0768415626022729	0.0779324675617853	0.0712656577798555	0.0751467909205429	0.0703330585555661	0.0657309221538108	0.0743733169335746	0.0723591607063579	0.0647631968275323	0.0694976689051084	0.066764730433534	0.0725681372516665	0.0761023213742835	0.0778157045645646	0.0688300659682131	0.0720924080808838	0.0742295826466398	0.0779495853366375	0.0666730714045585	0.0699515603732042	0.070500059053425	0.0711316822001601	0.0684607569654379	0.0661791139091493	0.0700731008810071	0.0774345994076907	0.0705073230072025	0.0775395297011694	0.0695119995752405	0.0668453408723633	0.0714357364717042	0.0725923494287185	0.0707514668390356	0.0696565090395732	0.0694446624244535	0.0672697056931268	0.0638087016797466	0.0778491944572135	0.065734424907944	0.0760529638038866
0.0690305059879198	0.0730146898995727	0.0737365707115767	0.0725941047210031	0.0705678523597322	0.0705334634277303	0.064628375222946	0.0722568614147041	0.067472124225591	0.0762610065004284	0.0675032202693507	0.0698891896275072	0.0786440921582821	0.0658986257794159	0.0711861136392915	0.0772910829095727	0.0788157120519725	0.0747626788382923	0.0714768670057741	0.0749174993644826	0.0698447958566551	0.0781622574001407	0.0784335140926996	0.0741228259070123	0.0693759599277264	0.0710155621007817	0.0670745800254156	0.0779499303144321	0.0728099777218296	0.0669721060051985	0.0652438516567468	0.0693503712348547	0.0662672651462855	0.0742775578869227	0.074830416021747	0.0684306658149361	0.0704323578800772	0.0799615962472621	0.0728043817405141	0.0751255875462333	0.0715286843702482	0.0669547266063982	0.0694168483752341	0.0669578449157629	0.076628573169387	0.0663919785525574	0.0760629946027757	0.0653549316534532	0.0669373838721027	0.0783157687004264
0.0694805968168217	0.0747845001439922	0.0723437727298096	0.0721671685568785	0.071405454610759	0.0726822342494979	0.0651593366894471	0.0692425406328795	0.073659346254276	0.0682662105057944	0.078278677983821	0.0775738843065601	0.076479809228749	0.0667088513002226	0.0727450923922998	0.0698050807518854	0.0758055856544626	0.0804857350901277	0.0788924388109288	0.0766628002903059	0.0758577592294822	0.0799535724973209	0.068170035431899	0.0798909934336245	0.0703651190460981	0.0654888518273995	0.068944854093194	0.066854270632153	0.0817433359734261	0.0712435449376757	0.0726580321966783	0.0693317114432476	0.0732219170436611	0.070136858886147	0.0685650308493293	0.0723836720072299	0.0784180215554562	0.0805312252767675	0.0794127888067814	0.0771977706377918	0.0791956554367993	0.0720891961385607	0.0745766923648253	0.0716407094256824	0.0782861097013623	0.0699398337911045	0.0768670871071043	0.0673083336754307	0.07004937338208	0.070259629043303
0.0649854865493475	0.066203900024971	0.0691034580217207	0.0740240782703581	0.0770113663427821	0.0781455326045399	0.0781025353137042	0.0749624934623487	0.0658654915756162	0.0722630195475198	0.0801890613952828	0.0691687159287161	0.0775950187850601	0.0738970065262589	0.0727092991753884	0.0793730482560325	0.0792488154791631	0.0744405490654698	0.0698948577265025	0.075107087249824	0.0704367471129566	0.078816448530104	0.0742320367849052	0.0731136468076518	0.0765695958017461	0.0809525914179574	0.0775600625150083	0.0697472717709931	0.0758395495443467	0.0725042076537356	0.0806440284976689	0.0782047680135378	0.0718023496759132	0.0742042652546486	0.0766417565183664	0.0783895551872495	0.0676291664954487	0.0764573494832744	0.0730221863366341	0.0713285801015445	0.0813631549905563	0.0734399455971248	0.0675066147947652	0.0752745647467709	0.0736704728923166	0.0700431343903616	0.0757050946867543	0.06899835578789	0.0788325037654265	0.0731963774287644
0.0781734997714019	0.0757988069583481	0.0796552145142101	0.0710024728150918	0.0740907323575073	0.0812530413606666	0.0713551028674184	0.0802526198453766	0.0769919349118937	0.0779287868774166	0.0695655924688971	0.0694963357562516	0.0763753946345396	0.0728992884138542	0.0713472341512485	0.0802756892545539	0.0804279701516734	0.0736127452049361	0.0773048099945127	0.0738560473165843	0.0697679237639355	0.0718540917112655	0.0697660331954165	0.0705060673761967	0.0721743358354838	0.0803683775380077	0.0747093450926489	0.07777930736633	0.0714862725761458	0.0699070361657225	0.0815269252784152	0.0803347853260983	0.0782551892398744	0.0736931060215994	0.0731751311857627	0.0773065941678788	0.0760471936444996	0.0804459719582249	0.0675309988275827	0.076632209482302	0.071925689179067	0.0820699869661148	0.0778909800067678	0.0678792321567937	0.0688713202192306	0.0707707232511065	0.077167118335725	0.0829374511883009	0.0726659345998845	0.0790126057545435
0.0811601781497245	0.0773730048353176	0.0791356533635316	0.0735508834589587	0.0752725642312355	0.0790217625728351	0.0768467622356595	0.0739304419347726	0.0680737154622838	0.0712674082870505	0.0717253088084165	0.0711360107489322	0.0677658832863742	0.0806502059291849	0.077255352243225	0.0685259159749256	0.0741718583126582	0.0745943433378279	0.0804627265854112	0.0802097967000187	0.0720559469584169	0.0878701937026547	0.078642670305173	0.0805874625869965	0.0813824194881843	0.0822184611822821	0.0794583823413946	0.0707929635188516	0.0802304112532628	0.0811563109145546	0.0781478725021018	0.0847866852252989	0.0798603393069208	0.0775327682488972	0.0791521221016523	0.076532813353416	0.0791806210246647	0.0816612267649146	0.0731151427855946	0.0718251567177819	0.079583774960304	0.0764158303500847	0.0814955218551264	0.0697146871711797	0.0777491870221068	0.0717775055305151	0.0746812361036066	0.0737234651205588	0.0789975239596734	0.0795014866900587
0.0783266247526315	0.0706552079742232	0.0794816820510091	0.0823710583848764	0.0781928661413337	0.0759220276923515	0.0816046426430929	0.0760643039555441	0.0744006154657395	0.0745134040075581	0.0741680763561633	0.0799851600104607	0.077115184310159	0.0743446102765022	0.0772288541281657	0.0791428056062798	0.0733492270203487	0.0726112005425389	0.0810804836453134	0.0754830857002397	0.0842701897737953	0.0763151601197942	0.0775245001020091	0.0813860595697197	0.0817762537680718	0.0771514604510575	0.0689552333589442	0.0810603188545403	0.0819441783977475	0.0803125005140391	0.0795177741004051	0.0714138743838964	0.0761078758284186	0.0825158630775384	0.0738758400257441	0.0692002630525729	0.0840069176183939	0.0844248446154427	0.0836842490312048	0.0821526119209515	0.076750288355679	0.0792914680716923	0.0719242187385912	0.0797516788829347	0.0810646680616385	0.0724270316861434	0.0691125746774034	0.0766686165292268	0.0721586513383458	0.0850606207198362
0.0752038593879488	0.0789858957737206	0.0704090179533582	0.0726967480984057	0.0818557386450641	0.0781192814793801	0.0790075887996585	0.0768265159818448	0.0753193557127611	0.0707655083774769	0.0839459347263057	0.0745284302678668	0.0761141985228501	0.0710751868716378	0.0831806325428453	0.0762462411209658	0.078157497763915	0.0846827298952133	0.0756566229296221	0.0809656088098216	0.0752724688174013	0.0783321010066272	0.0829801517964545	0.0840724542621237	0.0770503187694982	0.0769478743946158	0.0718005444795355	0.0804377419420107	0.0741602497354786	0.0773872873292386	0.0801344313398778	0.0834717841313104	0.0862438200184529	0.0845960219218591	0.0801809936798768	0.0800706509784899	0.0785500170774877	0.0795922658266114	0.0810972885035062	0.0790784307252585	0.082517841875725	0.0846460150642534	0.074569167567185	0.0744907210594243	0.0795188279005943	0.0871235010716516	0.0758793125823956	0.0857819638901346	0.0808945887086899	0.0768399952131732
0.0813497654617871	0.0733040055108166	0.0758019839307374	0.0788443020585465	0.08293435379287	0.0760599992511503	0.0700426225190262	0.0805202810541654	0.0740154447391339	0.074488954335224	0.0851378403464992	0.082148961024866	0.0777547402703869	0.0838024328811731	0.0771259664960814	0.0761046985800327	0.0722500316087834	0.0839099109312294	0.080335025825422	0.079536081289997	0.0821734899196024	0.0822830101645885	0.0697606174326264	0.0767262311389489	0.077625428729113	0.0866684586201259	0.0816555249380032	0.0817336959954032	0.081623999839894	0.0808355909046228	0.0742531191227185	0.0766090737977926	0.0742419383149484	0.0855832469606606	0.0744242821434276	0.0769164617105758	0.0800965219059745	0.086117596463904	0.070715344135234	0.0762249502420233	0.0818737946546552	0.0832904582599135	0.0858936594698319	0.0759461052736883	0.0824438851710917	0.0819822917833116	0.0815483422351924	0.0838294729501192	0.0831800247761322	0.0815985242517617
0.0797917274367508	0.0816255379327759	0.080693974146944	0.0838651732499749	0.0894006367436838	0.0803184216464326	0.0850382464898023	0.0841003059896172	0.0816659028668299	0.0896791615594106	0.0811869704047273	0.0764462192363914	0.0823078145708397	0.0761456416680818	0.0823885755541321	0.0866962986675887	0.0768486218210639	0.0864793163138205	0.0857814802577681	0.0827525051062448	0.0882815705050588	0.0735653758237296	0.0769250453623873	0.07911696189316	0.0817633891504975	0.07844532944915	0.086473202948637	0.0824973858777928	0.0867594238471142	0.0849303419588269	0.0873169243408935	0.0774414828267868	0.081508692162934	0.0750109944865877	0.081144198454993	0.0739807397875076	0.0886843794007916	0.0811765098609334	0.0862614261667954	0.0843134376648038	0.0774922636305321	0.0812004255319065	0.0803679316216202	0.083612764612482	0.0777734644706334	0.07424252471716	0.0798253070535499	0.080217199932948	0.0795498800133159	0.078697020047562
0.0794875107725337	0.0880236368428268	0.0775873825426745	0.0795578449441153	0.0908183442705585	0.07645492584302	0.0822028376346002	0.0877393279608285	0.0840864223462466	0.0788993217465497	0.0760416317187912	0.08511915625564	0.0875291849892609	0.0807931909473181	0.0865055507135653	0.0854431174311678	0.0842901256633696	0.0778037938514522	0.0813396419755711	0.0825027263867798	0.0905501531193026	0.0840978191000249	0.0840576413969442	0.0737033768451817	0.0854975434314924	0.0825810183900164	0.0909983778428095	0.0840200907417724	0.08679389499336	0.077285552257247	0.0836878020195925	0.0766589028824164	0.0853581720602629	0.0835053075774084	0.0785336410320437	0.0770650926321992	0.085306853088745	0.0815499365525074	0.0799532144740726	0.0840717900147427	0.0804828441410703	0.0821171043976252	0.0743601936531876	0.083329411384146	0.0762167104940012	0.087353631267311	0.0778725267629447	0.0837756946340096	0.0805339509226867	0.0863940595139252
0.0724886915019886	0.07892815143906	0.0789401244329881	0.0826430786907508	0.0838410279144098	0.079603827748746	0.0928475513265922	0.0851037649675907	0.080662955228396	0.0817224134931317	0.0777339860412435	0.0792757551465371	0.0859570540949337	0.0881740141642921	0.0874906948793054	0.0804041849844101	0.0835242808664182	0.0807784896184193	0.0873881612367534	0.0780506721330834	0.085389995626548	0.0837896079173373	0.0794560721995767	0.0876529432204594	0.088043307978803	0.07998628943756	0.0881304890976723	0.074205677870409	0.0779464365879937	0.0765075030590788	0.0895401477329305	0.0829257729734078	0.0786255444104608	0.0865920465178353	0.0885376853191914	0.0843771191015459	0.0872226504076875	0.0800044477988462	0.0783730629025253	0.0772621078690702	0.0860410334694103	0.0799326388329185	0.086744949854203	0.0799719740737231	0.0769631174924387	0.0868236007021761	0.0842779901826641	0.0776828446382356	0.075482432038981	0.0812263304434653
0.0814674344826231	0.0802922602248409	0.0864386572264872	0.0758236030560486	0.0819362175318581	0.08557238820995	0.089967380831305	0.0900824135303445	0.0851783762512769	0.089492414820198	0.0877116570712555	0.0810526808429369	0.079462759377876	0.0839245797878786	0.0786323629910593	0.0807837090994779	0.086319490084923	0.080689593402839	0.083919157505022	0.0866517161967131	0.0794281562286549	0.0884881636403291	0.0800548318781947	0.0855475107297626	0.08199219881733	0.0826355316967972	0.0859483751123592	0.0774465783973985	0.0857679144948863	0.0837558259533575	0.0894315590299118	0.085807118956927	0.0777694861870971	0.0796223840408014	0.0874752561163915	0.0854291452560435	0.0831217626321996	0.0911109930350859	0.0796893755956721	0.0854053394114444	0.0907950740561232	0.0810459633859449	0.0880184621728254	0.093347100336837	0.0833863794585823	0.0890165014942361	0.0825245220501749	0.08446161271334	0.0847436080805168	0.0792927538910911
0.0874586844947456	0.0806490941110279	0.079924204721012	0.0838728396097581	0.080674321567228	0.0844599237246453	0.0915256496078418	0.0919889596275608	0.0781054996329432	0.0836167018403244	0.0917465414621537	0.0846985496248402	0.0894198713232028	0.088969567263351	0.0923250143308718	0.0828885699556623	0.087475824357995	0.0882206025068595	0.0897735788458149	0.0952453345103248	0.0815121692618319	0.083279546940715	0.0786295974864688	0.0879677596871809	0.0886325465262411	0.0812295852132894	0.0912926489161244	0.0873235118556703	0.0893489131277097	0.0788188037525336	0.0832581704960617	0.0811344529597381	0.0854349036962107	0.0844986008641325	0.0762388054269543	0.0914120039815232	0.0790763170096638	0.0826245674688293	0.0883921652315892	0.0795907084745661	0.0910582277826088	0.0789976042931235	0.092790632694747	0.0805273474061851	0.0815611455924948	0.0877108895728853	0.0812201263985544	0.0815638074460804	0.0932971581365083	0.0842812661498495
0.0822704106128675	0.0918490819436715	0.0879031662273717	0.0870197912091601	0.0933608906310813	0.0800224979902746	0.095697538886588	0.0921863344698017	0.0861752497050781	0.081673040843467	0.0896125969284392	0.0887954747342666	0.0926226900992497	0.0909632848459924	0.0936799283229411	0.0927494744716939	0.0899514035447858	0.0862581547986656	0.087988914675243	0.0952262191248835	0.0902959098193655	0.0873859622972698	0.0924401709768165	0.0784555976329468	0.0845351466476296	0.0934534160906737	0.0828128467663069	0.0842241280901175	0.095203217105548	0.0910408676765108	0.0790050145357541	0.0781782508991226	0.0808132186803391	0.0882802188883858	0.0904318067055317	0.080311977176242	0.0932204927512228	0.0830450428315187	0.0915586510320317	0.0908913579979473	0.0886885708529881	0.0861686067273637	0.0829517930549969	0.0853459184163069	0.0865599675706853	0.0815476137820208	0.0851366689817392	0.082512384070375	0.0802456225096918	0.0907435579684375
0.0907851363371205	0.0848196006248247	0.0910159639130159	0.0870539427030889	0.0871631967096838	0.0817841724678666	0.0974623203631798	0.0899340144083262	0.0878137310248415	0.0923005877198991	0.0800005994918237	0.0840909551148346	0.0844671378516761	0.0832308501084703	0.0976211728955556	0.0899474491702211	0.0849000062141352	0.098139496222571	0.0832504656919302	0.0957931870881054	0.0865901288479369	0.0951313416279532	0.0909372408816311	0.093002722077095	0.0922969192788389	0.0931037663417957	0.0866510686980494	0.0904480410099213	0.0826776900579143	0.0819395723443703	0.0925632140266591	0.0861885589306299	0.0842502028925234	0.084691520295993	0.084576156984107	0.0904760857538183	0.0926700407888005	0.0953446048521027	0.0846841717011441	0.0871528825900675	0.0907365760862626	0.0831627820119909	0.0852396778800312	0.0955047862498339	0.0934688399036849	0.0812936170978202	0.0792825391433725	0.0860069004953924	0.0838323006714961	0.0876854279756346
