# Supplementary material for: The Neural and Computational Architecture of Feedback Dynamics in Mouse Cortex during Stimulus Report
Source: eNeuro. 2024 Sep 24;11(9):ENEURO.0191-24.2024. doi: 10.1523/ENEURO.0191-24.2024 (PMC11444237; doi:10.1523/ENEURO.0191-24.2024)
Supplement: Extended Data 1 — The file code.zip includes all code used to generate the figures and perform the analyses presented in this manuscript. The folder "./ephys analysis/" contains code and instructions concerning experimental data and Figure 1. The files "Figure2CDE.m", "Figure3AB.m" and "Figure3C.m" simulate the model in the nominal setup, and generate the corresponding figures. The file "Morphing.m" allows changing the connectivity strengths with respect to the nominal setup, and plotting the resulting trajectories. The folder "./Figure4/" contains instructions, code and data concerning Figure 4. Download Extended Data 1, ZIP file. [file eneuro-11-ENEURO.0191-24.2024-s003.zip › code/Figure4/globalfeedback/v1Int_a0.625.dat]

0.326513776720899	0.312031551623956	0.318294786336994	0.316188918599734	0.312302928852346	0.327448524601144	0.322288486313311	0.314648885315165	0.316785481618938	0.330403798522097	0.312185317551781	0.332293493796527	0.334457344551475	0.320832915829402	0.318410123068085	0.328570930185169	0.317889940004971	0.326329353707333	0.333254326683866	0.32731258512307	0.315246870713389	0.315161359982282	0.315424753728103	0.316950836226233	0.328751512950974	0.309949950090818	0.317393945785138	0.324278780915471	0.317918136644652	0.329252016994186	0.325797773550715	0.313910955581684	0.334037504848825	0.328490707832184	0.322621930162039	0.327600605674772	0.328659766713893	0.322166575480416	0.322802763641291	0.317885350218612	0.322806502612671	0.325195161109023	0.315493780122969	0.332582255450081	0.313165806637529	0.319278599061816	0.326246222846942	0.318127285170883	0.31779334440786	0.322454626466058
0.324038109622281	0.322570220136879	0.338232674365889	0.322446014079797	0.327084466539688	0.324087735529288	0.340658159109964	0.329265162610364	0.333935954242961	0.322402348369952	0.344920555195928	0.326318160844669	0.321635303207122	0.320384525125594	0.343078718616502	0.34683928107403	0.346991483879682	0.319267785873947	0.325025247126006	0.341410099564153	0.322010481193046	0.330231171084307	0.3406454881146	0.345307629262939	0.321273611699643	0.319869031876775	0.346469065449079	0.323341439370008	0.344375811902893	0.342192197440603	0.341925314183801	0.338043425227576	0.333575758665934	0.330982965170179	0.336301677353125	0.329949703816175	0.328332801205643	0.331238792802967	0.33436861962654	0.324343171329234	0.328910384879289	0.346210369442082	0.329454154219044	0.328686335767523	0.320749051858075	0.326532737977883	0.322250964983378	0.336801161869955	0.328633964938905	0.318888688336194
0.332376056375355	0.35044815043845	0.33962092775239	0.35251641406787	0.361069228635267	0.358124095096767	0.344389216445523	0.352571198529682	0.336235480566562	0.357884913545694	0.344490447821784	0.360358866682386	0.359110140578567	0.353022118386552	0.335160754836713	0.334060205698058	0.332093841518961	0.355768987410703	0.336272059724851	0.347070540873733	0.354278457272427	0.344490116464966	0.339209847380898	0.335059692321687	0.342039350856365	0.344814183044581	0.353093733152717	0.332351645865603	0.345547330842206	0.341740098917002	0.331115334745785	0.339219697560282	0.34904095812546	0.352180622754827	0.33160670882759	0.334033065251723	0.352417548253184	0.339310325852173	0.335083566683651	0.338866124390238	0.339736466008056	0.35419066682089	0.337108075023083	0.332486159395885	0.351002070649923	0.334357349254689	0.337637739950156	0.337956887978795	0.334941223722957	0.360413316705632
0.348853886908765	0.350357535514502	0.3737026216993	0.351248476067434	0.365793494601648	0.360203997686653	0.351635112013835	0.356861269900051	0.359916346659029	0.353834544115339	0.35478826677014	0.347470439999749	0.375480092461503	0.367692662513008	0.355843104265199	0.362137319961515	0.353970026799676	0.3604344010632	0.352896145488779	0.342510889246649	0.34149637797096	0.356055877313306	0.363330327581512	0.363567494258235	0.370793662086963	0.366473663002736	0.372146591030315	0.352062192837811	0.375701880545061	0.349186200174944	0.354871394170143	0.354257750874753	0.343811834210187	0.355894690378733	0.344562129948517	0.344977906777589	0.356431186286776	0.349947158227373	0.366148694935748	0.367179130828825	0.358628172234371	0.352598712440658	0.348203509814096	0.374166852335567	0.359910452534574	0.367398601668492	0.352667937487694	0.373312447846138	0.370603987791966	0.372887906615815
0.374324583500424	0.392384804441988	0.359564593325517	0.385794115202421	0.367401408350688	0.379947414158623	0.381667670364563	0.367319130873636	0.383669740004991	0.358183215985682	0.371464003889827	0.361033798302657	0.388758433590124	0.379841509645279	0.375012179736994	0.387114385747418	0.379069238535438	0.378504776912721	0.386184281563972	0.364933072133616	0.359901468030199	0.385617560834586	0.383635819979661	0.386208072295499	0.366492578952087	0.362491942524295	0.382479803106735	0.361418033521522	0.373021517152533	0.383229498778435	0.365361900197396	0.356572507112219	0.374385805695425	0.388020718704616	0.389010008304799	0.376120218642483	0.377262983289977	0.355263830321346	0.381335033173066	0.377920587237779	0.359029073535775	0.367422341183851	0.38860191967497	0.359651113221612	0.391113709800398	0.381312443869241	0.3830705411927	0.355495272077203	0.374977403506006	0.356761407578592
0.401723520386079	0.397533168748813	0.387234558514478	0.397019767896318	0.372597303039564	0.382529721328122	0.380010725994368	0.383415642176236	0.395758713435347	0.386490552241199	0.407539582256637	0.3710778245201	0.390829180121777	0.406394547810749	0.375820751910339	0.406003606381478	0.399634893267514	0.374084046736199	0.374536576344072	0.384525076042433	0.384195569537084	0.381598729567032	0.387686601848499	0.392770415188765	0.372055214449877	0.370700606630869	0.402647089765795	0.370530055998322	0.405388941345281	0.404714203247631	0.377904166924524	0.371851885536082	0.382703660378977	0.412512944671177	0.380311415418913	0.400293728492609	0.373503208306261	0.389215460485218	0.377120948357026	0.386405757208111	0.382806628280231	0.39496019591164	0.403142339521672	0.375792156051933	0.396603752382897	0.39991634346363	0.380909897451192	0.402231125722045	0.389465636659078	0.395524428732319
0.399961823346942	0.413081326990226	0.421898306833368	0.42845389410962	0.394423867885746	0.387832214752656	0.422174315951659	0.410096238158937	0.426355207639647	0.394466660270616	0.399112740508634	0.391659103274043	0.418343114307637	0.407384621530979	0.413939112187997	0.390324952741324	0.418672226241071	0.405099044392806	0.418036022217884	0.391066607061585	0.404244367229177	0.406970343933628	0.389906300135519	0.388931574193964	0.42632741042507	0.42760143485802	0.384595864565698	0.397710110602793	0.431094491364887	0.428801712370199	0.420472009790207	0.405470224718673	0.41319799427895	0.41235183544201	0.399668607908359	0.412233376757265	0.390745991241433	0.418548726267209	0.417128514885618	0.392730893545463	0.418640542666346	0.395155959239756	0.391339262556902	0.386558282008117	0.42577772947206	0.416286566153698	0.424521039738712	0.417262531843425	0.389112779793469	0.402183077868133
0.41478492161653	0.434358140787947	0.430045560984101	0.42461402400802	0.448391324152187	0.410104817459404	0.444700510410461	0.425399380453861	0.423195050469349	0.418327736084961	0.425346505590246	0.433705840802394	0.437742658407273	0.447929742640079	0.416961750807613	0.415675623819752	0.436041122391117	0.41155210086005	0.44913135923874	0.433669251530347	0.438338555500827	0.405498421185069	0.40492857453856	0.450966344224276	0.426347795494422	0.452512393724228	0.410036656480844	0.415158362038996	0.43060204621116	0.413990928669485	0.416228136856542	0.431901926545185	0.408002377867354	0.438899789130368	0.407819672099327	0.411373396701674	0.427868251514225	0.422280571480232	0.433981719702053	0.453517305407696	0.429641654114206	0.453228519690725	0.4530521910532	0.431501295395417	0.446515983904805	0.405779560743216	0.44841330215468	0.432209668680939	0.455254847395478	0.427734300682659
0.433207467534887	0.443296117660143	0.46640318512346	0.47812071334872	0.432362958160987	0.462760848851498	0.442129711099587	0.434044840868588	0.448244956760432	0.469842763082761	0.471497269112507	0.483888808477018	0.442012113544845	0.472440873705645	0.476404254156555	0.436125950142814	0.484450941557959	0.434890220036902	0.463237995283671	0.471277857186519	0.448408109388871	0.452852588028197	0.433263487892799	0.470505715964052	0.459777062054762	0.44589183023332	0.440426970444403	0.448727699571509	0.436128793445597	0.444669940918524	0.456727424538337	0.465919278389953	0.438695975019794	0.462243017508029	0.4747267607465	0.447177306549241	0.4774507774438	0.443346260134871	0.452058555969879	0.439744799332511	0.430255720947835	0.446658257176296	0.433912969188697	0.443083637756427	0.45979449464724	0.467442272364594	0.481420558333837	0.469015365005723	0.452597912459236	0.439777252308164
0.511689390078943	0.489103828266071	0.492064624310715	0.450756899599497	0.468717840712421	0.501243643722526	0.482419604960556	0.484071751411056	0.510664632380022	0.500482161528939	0.499691602288617	0.47916104789837	0.478918434707752	0.498724006891295	0.496142317081774	0.44906695245484	0.494553748187612	0.452906598007596	0.452800837020078	0.447043403364751	0.467598110001082	0.458982181733832	0.517590105492697	0.474542202270663	0.464171352675253	0.49912965050883	0.48164999272208	0.50204404677358	0.459781483379535	0.456662790059941	0.452113906224421	0.464834021846115	0.474714330763053	0.498997048684031	0.475963768253415	0.511990880167284	0.467753871342471	0.473855486281957	0.455956135320075	0.478173132687837	0.455626914218412	0.509624368941879	0.489432494084142	0.482720491478673	0.472842430234868	0.494594138655589	0.515168709252088	0.493189390855717	0.46238448825602	0.478611835874874
0.510648093574263	0.53324876456846	0.49157041571167	0.521457578200529	0.493767734833884	0.489592716481918	0.522653742901678	0.531597780592767	0.543907210410707	0.509269687551464	0.511047656287215	0.509539158826057	0.495627660533634	0.51177749898169	0.477441437916791	0.499794636096862	0.535337185975161	0.505686339291546	0.51969315428674	0.50665526406015	0.509431031564358	0.482959808485536	0.525135682857852	0.490838616545381	0.523908888745435	0.491231456422615	0.500109332768301	0.497490388692811	0.521577977283749	0.49707353133958	0.518697061423885	0.49671587742616	0.489156050875981	0.539989401450723	0.51067727798008	0.516322712199142	0.494844868192351	0.518508800063894	0.48743288580139	0.490748773261905	0.490278066653181	0.47810960509708	0.51776634763637	0.536900138141872	0.515696090873215	0.493717009836849	0.507461028020024	0.538169866549929	0.48104942459465	0.485887328750989
0.583928020552985	0.528126363538616	0.577039307776965	0.578690488553303	0.558854153412837	0.583936719315455	0.534717415250263	0.55227037949482	0.544314525921507	0.588312517907006	0.546188406876179	0.505617439648167	0.536830197482374	0.570384192761887	0.551946401720122	0.578350332042503	0.519268920325361	0.547015569900265	0.508339441574837	0.584456080591362	0.564980610754999	0.552906369577533	0.575799190611744	0.575000766098501	0.587332938061178	0.584665270741826	0.541415347340632	0.512831096608667	0.552585595235371	0.523413089837503	0.517916015753063	0.545438194984829	0.525011141942638	0.533497965480868	0.524233505244196	0.555264996527207	0.514888180640952	0.538328295262798	0.570097941177895	0.505217562536214	0.517391380777918	0.515254778854824	0.528481127483193	0.524431804548851	0.521479909413964	0.546240636719969	0.586494423874555	0.531450519359549	0.566895132972632	0.571742942983088
0.602668750658165	0.619996964375507	0.596543136335104	0.597782539858975	0.567232342765748	0.543054174434936	0.56419731778539	0.598640901079093	0.570334158154825	0.550855716047842	0.54266891769964	0.617404365509936	0.591828620548144	0.605219429731442	0.623986935979116	0.555057096550002	0.559365201322161	0.584998302149417	0.592468136028152	0.624579136782561	0.562389197256817	0.613848946962026	0.551365939073445	0.56858205923131	0.627192043051075	0.553092447324056	0.578436164858531	0.568481695261253	0.558568520750626	0.59613401991833	0.590588902535437	0.561450062513232	0.571635042515063	0.633072293371598	0.60338709285805	0.595665680083001	0.585525330997124	0.56303918318543	0.611844574624108	0.569957365805308	0.546841936163292	0.560742167161614	0.581444858478764	0.594801957263757	0.546459855234864	0.582251935883826	0.553712961905197	0.629340858080736	0.619497747592934	0.595023217884563
0.633801960624381	0.612951057805908	0.595718668814003	0.630883200186521	0.617641747240237	0.614844377837477	0.579778953354487	0.605049779168577	0.606533044868078	0.612210434673421	0.672196019309545	0.600979930369569	0.635719971385716	0.617411032007656	0.64868432342048	0.680435954054085	0.68595503452491	0.673948754594282	0.658626236593307	0.65365031613208	0.67307543406826	0.597774782442211	0.622307048416736	0.647012642727639	0.60377373564665	0.631413861113518	0.59601999459555	0.582800432462648	0.628686563517265	0.672679665077318	0.621995287678155	0.660323040605618	0.641061809957855	0.627034595400504	0.647688234921153	0.679769076959126	0.684881517078517	0.608916213230246	0.637923084450332	0.656161902324408	0.648556174774123	0.618498149913383	0.672047496655252	0.65859097854971	0.602171583528552	0.593922182801506	0.640720736477159	0.599685586379991	0.609741593950019	0.654771976803662
0.712461877405236	0.652676047141843	0.646516185513031	0.646073960274354	0.681592541817053	0.725105681895887	0.645034952673296	0.723407822143132	0.710891675750059	0.644445167548973	0.665698094882405	0.669241138683236	0.640585344449735	0.632866392971912	0.670158588255082	0.685001172458633	0.631569420980969	0.648054644122488	0.647640204741119	0.735463389309221	0.698291030942527	0.667108429187711	0.645206176392055	0.721009311666291	0.6652469291849	0.645400138554166	0.688952862191073	0.644857072636807	0.736395891703783	0.648677751075616	0.664491898195049	0.630578716756731	0.690947004639608	0.714740636232717	0.625498398314245	0.749575382920592	0.644891409322216	0.683588667555166	0.655225573592733	0.653194990138055	0.69333585910475	0.695860721856761	0.678543909709711	0.704890787995924	0.663907775134312	0.730022881697752	0.66196291857873	0.656156366972576	0.698843197463034	0.639985357007332
0.729675032735844	0.744152560756223	0.686947653267902	0.772943983826851	0.728573364722834	0.726371172849258	0.692128315765995	0.778783617852023	0.775167837548651	0.677339681619851	0.781499463543741	0.712444976792841	0.763768500134195	0.731883299094834	0.794956691972423	0.742158653571306	0.745516779642246	0.754313780137613	0.788082906554071	0.70197191401303	0.721986289258322	0.711795759783747	0.761790942095744	0.735536940871209	0.752453975809981	0.739666016606294	0.767546724965746	0.777903160821714	0.685265856115414	0.700351786742465	0.708217122567105	0.760256909751345	0.753509960811316	0.78678504588323	0.690902992307774	0.688655470089998	0.768798642116879	0.778624734301337	0.74150439816699	0.733939078524694	0.719479502895188	0.691960514786269	0.723292811615258	0.703964559080511	0.731538410314455	0.70007576860713	0.721524916956602	0.7638205953604	0.68884631956575	0.72255455851696
0.76681618598231	0.82941651355546	0.749324721582517	0.738898687920549	0.864324292830761	0.866003934693622	0.76371180330544	0.775872109912982	0.879193119059361	0.762570864720852	0.796169793128613	0.839419129647727	0.761894437152336	0.741866725649234	0.869282082944538	0.733433295075482	0.851674322540699	0.867763198397969	0.811253663368348	0.740394744521685	0.820761559877768	0.872489091159272	0.745632386718573	0.792556713037474	0.787419091972845	0.88672075203073	0.815501295592916	0.748671887068471	0.768224309488757	0.838735011941811	0.789454296658838	0.871862166396424	0.836361501025948	0.824708206722057	0.825517243865495	0.835099975313535	0.767472146280477	0.826055556691229	0.741997727562028	0.809070853905492	0.800393440885142	0.765007461760938	0.844214883937016	0.751056929449887	0.822918292970935	0.764686893347212	0.881081485116576	0.742386323045199	0.747210020771705	0.814581257725133
0.922651501307208	0.970740565871278	0.82348452142519	0.914465439588743	0.896820834223242	0.920084360776979	0.879296606611158	0.819340135554722	0.896406851414413	0.808032079039706	0.915079169577318	0.87286383327869	0.934519057733862	0.866306506412077	0.942555567185488	0.825188351267961	0.858945754099383	0.853482506512001	0.925257265468796	0.861955500332224	0.889507457488658	0.818701854324714	0.82900246030058	0.933870828058916	0.886210473782903	0.839484706615946	0.818329438601255	0.846601709680244	0.969957269537965	0.945509023779972	0.895192587627142	0.842892742378922	0.929913965027012	0.897695616639375	0.964106231948098	0.836960350733915	0.902253212913982	0.879248499806803	0.892592026236135	0.822678134602916	0.81204125482783	0.882150087547374	0.944586799827268	0.818686161203224	0.889116041150355	0.928332077783064	0.865621461515395	0.920252280627245	0.840407164236624	0.933497965335404
0.903597889248029	0.932045260598439	0.959155032423831	0.909407550908188	1.03454991539793	0.898090717007642	0.964862207885043	0.959396494902126	1.03109065646213	1.02915482254397	1.03404439396367	0.909333108110648	1.00621480998229	0.940449287649858	0.950213765947122	1.04393770058253	1.04004899465546	0.930727043011284	0.932059918780255	0.875893034231894	0.987474631740668	0.882728250433373	1.02766139674154	0.894009313989803	1.04726987072954	0.996128264840239	0.9567496059318	0.980176300155332	0.948845690170673	0.875274488208016	0.89281911585754	0.92319772974986	1.01324003902474	0.934781609296098	1.02469733735228	0.980402282985082	1.00435090892084	0.926709874863699	1.03993186195813	1.03386087885034	1.0291588092876	0.983248741166162	0.90313725118343	1.00305584114521	0.904227246227514	0.883235189365819	1.06830960366431	1.01082392103321	1.04697130227234	0.921744121565881
1.16015448226734	1.04924085385018	1.02540214007676	1.08637938014726	0.962142354203235	1.0125286272829	1.0751559764218	1.16122118293127	1.05121955854138	1.1316653387391	1.11745137813637	1.14832007543582	1.06199795647506	1.13999159584419	0.989948028917986	1.11092209793913	1.00089692212846	1.05826011905133	1.14323171027942	1.15197301513048	1.14673145803991	1.03541690917857	1.0577744141072	1.05837883493189	1.11313147719692	1.00438023665331	1.12388165273785	1.10104523989238	1.03244047466725	1.03290544186733	1.10017302153659	1.0677834231442	1.01479620259789	1.01201665091468	0.957045164740697	0.996333823834915	1.08739974834595	1.02738890784433	0.997825653401838	1.05381035616168	1.00760678219254	0.994087378245883	1.05820206359002	0.948908789895844	1.04612199327579	1.0421461248608	1.0340347733034	1.02873542118996	0.984924154912839	1.04890531958691
1.19513920225762	1.08930222745627	1.09957684713263	1.0533624576479	1.20503569906529	1.08032624012801	1.23378954268636	1.15646721248089	1.17491969721807	1.27523739920414	1.28718682253099	1.15292344020509	1.23054649726079	1.19641861232637	1.10704245934835	1.07056329788161	1.15036207803816	1.10862062122966	1.16603965275533	1.22829021279376	1.27386299627414	1.15565626884523	1.12702187995385	1.26297825390934	1.07856174375724	1.15696214887029	1.17453991194015	1.15792035986128	1.05771709226703	1.16597928031513	1.21647902541206	1.10540849646326	1.15392551223827	1.10513819047478	1.19350489590247	1.1845956259489	1.08207055085277	1.17427938467896	1.19710263103181	1.24603268671681	1.20532910596815	1.06876093227771	1.22057477581104	1.20534908061987	1.05509697919415	1.19197345156194	1.24727980381855	1.1150682842735	1.06830659086077	1.12163788111744
1.31617268421925	1.18081237415342	1.39651275001712	1.3665892434141	1.1769142037737	1.35222089417254	1.32773486368355	1.38293404222092	1.42061373526566	1.20726048318137	1.26776511958817	1.17519539973984	1.22153047395119	1.30520281162207	1.1861903926688	1.15690550600684	1.22259178888165	1.20978868984077	1.37086977786455	1.3215361082284	1.27026185416889	1.41041038259746	1.28757073253429	1.2884559917101	1.270138281227	1.25190978708648	1.20352806098324	1.19770079671517	1.33918537697304	1.33885232575264	1.4196112255047	1.1974006765895	1.20954768893915	1.38961583482974	1.3180509247566	1.36098127940125	1.29293553164187	1.19871073467316	1.17644231648668	1.19030699979424	1.21199809183463	1.31604240180828	1.41836606751769	1.18609721074176	1.32895586022302	1.41023301309919	1.17438050884161	1.22104652510605	1.41238705833676	1.29815395918705
1.48803881284554	1.29541933783679	1.55921960397959	1.3395744843822	1.33167047397268	1.44179124502285	1.29943301569328	1.46608052873725	1.29076498089215	1.31317149526876	1.36237813164732	1.53995311515861	1.57699251211521	1.29878401486921	1.41641885058104	1.28435796568976	1.56059452958294	1.39873438786531	1.32644475269066	1.55181148004064	1.31934244027181	1.39083998468839	1.36206608226496	1.55714154492379	1.52140934399228	1.30759542344007	1.45200975434637	1.32945513651643	1.35319206469979	1.47159015244029	1.34390146242046	1.5126543546156	1.48217796658004	1.33366620231056	1.54820056499791	1.34129903358628	1.43374586440855	1.48363417973809	1.54290790950104	1.31090715172712	1.29363013852218	1.3415020124723	1.37060728974115	1.39827904049819	1.51704186115955	1.50174628462677	1.30487750427623	1.31163576070022	1.38384127011972	1.50234508709028
1.69947399455831	1.67111401065521	1.57049410295777	1.44374743657322	1.67080693603585	1.67469999377036	1.53525183015458	1.68241796277179	1.54468595626374	1.62033170669012	1.64948714455047	1.61202106832099	1.66787444507119	1.62284304779628	1.59332656077026	1.45483760454331	1.61441258223835	1.45254508713366	1.50808296265756	1.67505152970379	1.63637448730159	1.53182079517936	1.69743905651827	1.47447636135988	1.62122839395583	1.67103091450816	1.56498529215095	1.52996163695247	1.71630754038541	1.49121544534107	1.65494360960869	1.62559406257055	1.55796809158093	1.73883763949293	1.69887706879904	1.47698701087378	1.47357441103938	1.49512245736684	1.45882034649108	1.70481169865143	1.60005540180399	1.55307665098417	1.6745178484631	1.60783796270151	1.67798100238349	1.56764559980506	1.66838853874398	1.55709667204025	1.54618334799687	1.45491351321153
1.79497148402235	1.87453848591793	1.63615757554758	1.79374856190275	1.76076590273854	1.92112853942704	1.72587403185866	1.77339907534077	1.6307413431418	1.65445309552129	1.64941360730382	1.90452403023947	1.64561075579946	1.6692011428454	1.88391637326582	1.65750557913299	1.73646377325772	1.70742580695434	1.60662614008949	1.84177707173685	1.60622162946862	1.81494578657624	1.92585965366931	1.80323053798832	1.8410884633581	1.75914438380428	1.67039337040574	1.62644969772728	1.74721809089157	1.66960295849309	1.8953502920043	1.74907937140794	1.91044455072754	1.88631493212032	1.65107409831842	1.83142050323699	1.84780227694413	1.85082438555915	1.81465179170902	1.72531053354859	1.57309464433033	1.5929140508325	1.74545877555893	1.76967626261727	1.62587838660377	1.72359276552381	1.80959563784344	1.67962449422122	1.8797330589718	1.89115188252539
1.85674468426336	2.02401332091572	1.90817995886603	1.96602667207999	2.08472450940671	1.82492075115011	2.03783352709048	1.79298544405235	1.82862285187242	2.09117212992279	2.06655899327671	1.82969488196128	1.95988337887731	1.84486564186158	1.86692492484047	2.0183927308676	2.12903603952879	1.77050139456888	2.13169921585516	1.84143769982527	1.7857519764083	1.99570075722136	2.0098945407102	1.9275185204132	1.87745566054747	1.89656894309892	1.91668170345945	2.11530800248167	1.87756809579227	1.79647990627745	2.06183658750601	1.93309787316824	1.95645768637316	1.96343707195066	2.00375159043489	1.92867745295584	2.12472669202116	1.80747172947671	1.77445180668503	2.13015564640755	1.86796733616363	2.03776803179826	2.10796195385876	1.79541264259612	2.1152047077328	1.96572258026695	1.95539590038388	1.91643488248563	2.02800584034797	1.89525519832147
2.02704152647416	2.36882876869796	2.09696893062493	2.16100774244468	2.1726810153668	2.09138343215906	2.16726265546111	2.16781463820856	2.1458148656469	2.3770597791005	1.95852434972825	2.20049405425733	2.0366500676274	2.3698945529463	2.09488252822544	1.9835334404884	2.07199682537783	2.1800740353592	2.32824752744935	2.18442259725727	2.2209275818543	1.96504012140781	2.21948085631338	1.97598364328027	2.18572310491283	2.15780126687889	1.97045159752305	2.06017616084439	2.25129530267577	2.10375128452002	2.35899339424713	1.95663819808616	2.03389282892585	2.16901472670011	1.94762924014472	2.20690725978322	2.17781557807684	2.09530479784764	2.14560870930931	2.39784028948495	2.03406189917468	2.00030936692457	2.27614344695116	1.94182526059157	1.98213977588833	2.34940350263355	1.98118306913879	1.98020809290622	2.2936178028355	2.09449637177818
2.49530772683809	2.44288712494174	2.31067693073353	2.6309191598515	2.60913023015523	2.35100842043053	2.40699970771553	2.43222543018019	2.32836809156292	2.22970803040762	2.49684069891687	2.19890232865579	2.54438976215146	2.55600359019937	2.24398109533032	2.48828477110774	2.22523353625554	2.47212936693605	2.26882304535712	2.49996812772024	2.6225698812847	2.51679415335536	2.46123689972466	2.41769032875007	2.4637493754795	2.3620005411565	2.49679201980131	2.51544324463285	2.22853967326369	2.33617193467772	2.6119786204857	2.60149172413543	2.61908977046676	2.63216846167596	2.22227363240562	2.4750582847467	2.39544634206825	2.21935222071856	2.35554078693532	2.15401401162488	2.58680684322029	2.66416791604624	2.23355302274479	2.30685263548148	2.57973692389452	2.64961011766421	2.6232133479846	2.28611260492359	2.2742772810232	2.49243987150893
2.79542428650063	2.67529146982277	2.72520208883572	2.86008993674144	2.43324704879579	2.91654736983574	2.93172314094415	2.78381723789536	2.82932174184073	2.89199827822252	2.92816959525034	2.78752771336667	2.60327558442776	2.60981655686549	2.53750747679416	2.61281080279139	2.84616169530113	2.77315859058992	2.77476075271361	2.66549966238064	2.70730091131729	2.79784241745441	2.7241895257288	2.81117528380192	2.79339742724542	2.87849674399196	2.81312992503205	2.65433230107889	2.48105089932151	2.82325707247562	2.69911869236835	2.88933648500949	2.69472457454641	2.62818488644425	2.50737471511486	2.69149726150631	2.82815812145785	2.85908197396561	2.89859041033655	2.59943373008954	2.4517723480171	2.90080060095333	2.60789707748499	2.86686958509887	2.57205184635139	2.82846778218859	2.67487538953643	2.59392235824517	2.69778902369793	2.5025293877478
3.01729073198641	3.09770010465293	2.91727579433557	3.18588123489874	3.05705397973798	2.9200871603816	3.0679364150513	3.10649286567188	2.85210273741703	3.17437651321809	3.02574400946904	3.18189656174123	2.85501469100868	3.10837054468774	3.08564432760222	2.92736897827784	3.04534831251169	2.80269620829315	2.88347887555841	3.15582668454389	2.96406045749923	3.22593561791906	3.14801252878678	3.2168044765504	2.70938023270765	3.03137644542212	3.07203646582537	3.11016969040772	2.83556195540277	2.80697909356366	3.15870500173161	2.92892790805784	3.01470520420504	3.14879638194481	3.22537046283519	3.24611687493787	3.07993027575694	2.93966804224607	3.26354001066948	3.09773574458757	2.73972919173609	2.84613038467198	3.090358313364	3.26952211454106	2.85626417266992	2.99637700391044	2.96820379211901	2.88943459026641	2.99219091598412	3.14925183730887
3.38556231868908	3.43505538182738	3.16437836142074	3.50877876619893	3.28075960524726	3.08954582111849	3.33358779711387	3.48014573804961	3.43203445872585	3.5546572515681	3.38260264627233	3.55266983941131	3.24402278927542	3.23543785771836	3.42942307453614	3.4092538784094	3.55707755266991	3.29781931243699	3.4458189868609	3.14484275067514	3.55574060625021	3.52927152818344	3.26147242853643	3.51652677497635	3.3032973205764	3.30139884512267	3.56672363427334	3.49560076115177	3.44896878804003	3.49645300963196	3.24180230051063	3.2007901470418	3.4470850350316	3.51009295178256	3.14176750574362	3.13383103787007	3.48916310004765	3.55465077201828	3.36396442824557	3.34355483738494	3.04513562204356	3.5434528177762	3.2007638584088	3.55275980763904	3.50959705336867	3.4625075711947	3.38193793648888	3.41872648658743	3.52316106842431	3.42170253747917
3.76105758675472	3.81974047515006	3.47459949999821	3.87190709282565	3.48135993017631	3.63740876567948	3.62857845074432	3.46746959360134	3.48351260256366	3.42906519329901	3.86078587266096	3.86536099401376	3.81436898170576	3.50921812213531	3.49145487592988	3.79575078362521	3.55405656745698	3.67777688921859	3.46920361198245	3.71847496241642	3.60400415750861	3.70990026751608	3.56539309316806	3.47846938787307	3.61051224350099	3.45975992577683	3.60951183086304	3.87091887175162	3.66087996904769	3.47544104947298	3.50996780879487	3.66458579646167	3.62216256315813	3.50688831600698	3.84302732368411	3.85729787259269	3.88210524122727	3.70667856549615	3.81414047693144	3.47372065498125	3.83646348164601	3.80867435022535	3.65821416589814	3.78994338995104	3.46970823865664	3.67404754809726	3.57127708676074	3.82693750082493	3.37700204600657	3.73794622216404
4.15319683107358	4.05181628480134	3.9407038587272	3.8604070370148	3.90270910256812	4.14854539746366	4.18570275678429	4.01104582181007	4.08642060487318	4.03995535319508	4.15120942073394	4.17047661296674	3.90694670420877	4.15583955795589	3.82363909035546	4.06893160599824	4.14448360522931	3.99012877587422	3.97015872791749	4.17829199347104	4.12995724047438	4.16311337815877	4.13393863390035	4.17213989885291	3.92062570693938	4.18290899166786	3.80799040297644	4.17901203014651	3.91721634964675	3.85399938826514	3.98113427711863	4.11953290202157	3.95123016127078	4.16738808336268	4.16192050827201	3.91249943109971	4.01811561830524	4.06013248908527	4.08954298951441	4.12756838987222	3.86278149906729	4.16001027987138	4.16192072136882	3.89456102038793	4.15857498182265	4.06983656896859	4.06908607808091	3.85755194512976	3.86750544894175	4.01461257131487
4.35699729881692	4.47000170004987	4.47623556719078	4.44844545242756	4.44695565175988	4.34246836228014	4.47059295934657	4.44584936683524	4.42347088348761	4.44303046465301	4.42951551103986	4.41516711720993	4.46802070818774	4.43864868079583	4.42803781339631	4.26164234880304	4.41584861622298	4.23678158521096	4.35105810009645	4.33326333982368	4.34767334656884	4.38203142579294	4.45805347270605	4.42067305509266	4.34458640671415	4.42032758600603	4.26754029737162	4.31772144547885	4.43950253810191	4.43909870128126	4.31249212347279	4.36967800790922	4.45745964663461	4.3553536636235	4.47523372491254	4.39754385007665	4.46817806427389	4.48639359540286	4.36457048577489	4.26545990245993	4.45311545537028	4.42316937089525	4.39245491420815	4.1807924810223	4.45091114669788	4.29908485068428	4.45188273472845	4.23258809818654	4.47629746234553	4.4243797839391
4.63660964152332	4.7334531396102	4.7050747694089	4.69042730683881	4.53644917887812	4.8004652188913	4.76615383938568	4.69197299362702	4.69372008291319	4.78116699121195	4.76672587424263	4.65654679468569	4.74342170284672	4.7623487115031	4.76933042126303	4.69064522599232	4.75312922879107	4.68915428480159	4.73367695084085	4.72385669058687	4.78561073960881	4.59773516892415	4.74508821561721	4.7876769821996	4.75424986203863	4.74675325775103	4.62923202192557	4.77846549656161	4.70772380582701	4.75390045654014	4.78744425674589	4.78675544733474	4.67964490291758	4.80026417390118	4.77365192876357	4.75195208626842	4.64877085570048	4.69455825524493	4.73754613079154	4.78563982674394	4.7006642807083	4.76912033395539	4.75567540864092	4.73714481994755	4.71197772412159	4.68160881422974	4.74449542771963	4.72342023117267	4.72908528653808	4.79939890450565
5.12053830421816	5.05976779406748	5.07599346773575	5.08353582229667	5.09012261990682	4.93237826281789	5.11441556125517	5.0668388801279	5.07088213480649	5.0503856048231	4.94788993521205	5.0579926148959	5.0883572075885	4.95503632953456	5.06654995987552	5.09924862315787	5.00108389644068	5.06975177037154	4.87410678308643	5.1031834303467	4.92857617969896	5.0641429298244	4.94743590554469	5.08679624133258	5.05997526682655	5.10178251630433	5.03220528949975	5.05785600351643	4.87227909385658	5.05279741599006	4.97042990188755	5.0784057608106	5.10357184976642	5.0824805166991	5.02414958126124	5.05358926174763	5.08628465752349	5.08790837535932	4.938417005216	5.02886833874103	5.08232286982481	4.86586589106079	5.11480330289132	4.80415157589314	5.10888379777147	4.98909271361731	4.95723263334774	4.82414324959625	4.87521447431871	4.90425478690369
5.2831168643806	5.22899126546154	5.07742591840396	5.0400790582748	5.39582003671974	5.34444854998568	5.40017358403532	5.3336858940635	5.1311130036367	5.25215642155231	5.41534384718203	5.09197753944637	5.27014612282623	5.331658060649	5.16673208443356	5.0103480095417	5.0607314306647	5.34180721130577	5.06736971617223	5.40500147389558	5.3598262199315	5.39082023228699	5.2163258339423	4.99729269209866	5.39560232492795	5.44820754069933	4.99813020661177	5.1542936618053	5.2774348464026	5.41547302082754	5.31326436809707	5.35345078421915	5.4071858771982	5.45540328629977	5.27503229086682	5.44204748973902	5.44467234402828	5.21979114461179	5.46322891865191	5.21322172439266	5.40476859933402	5.14777209327509	5.25409429886193	5.41208862325081	5.45149098719674	5.21931338079633	5.41672987194091	5.37749515109681	5.04826509333215	5.32895320736963
5.55236113291512	5.45805581490464	5.7191785621461	5.36775743699882	5.40061425134196	5.43762079278182	5.23964906198798	5.31729570632037	5.33772335156388	5.29101166431917	5.57906453844806	5.30462280813682	5.34705707995645	5.32392442350601	5.36581931256703	5.25379789228604	5.79004818088789	5.42213879413967	5.59264190763863	5.61203900917382	5.74593130841374	5.66895893057861	5.72453552779539	5.49786333108728	5.38614398372248	5.35302854786074	5.63846282290172	5.52270556447122	5.35983286535065	5.73503294244022	5.21993594693014	5.60393414219013	5.78298179611926	5.73623046510099	5.31166014661922	5.76282347591544	5.78109711552217	5.6072326396853	5.18732480495816	5.27133389352561	5.50754742569914	5.60233785792696	5.71039619880771	5.34227811673384	5.75165493316715	5.69785110619972	5.69068276521668	5.71955050161706	5.34293880332326	5.27252103238917
5.8217094437118	5.63634071369454	6.05319781405382	5.64005987559306	5.51168143757873	5.73849480769688	5.62138441786629	5.76154979451493	5.92840023754287	5.737770189169	5.90255928647777	5.90566455722056	6.0012217585234	5.63568654813272	5.97422010024094	6.06320441203807	6.1204073821514	5.68085537913929	5.75860333602725	5.64106809667677	5.90498488891631	5.81003401613051	5.96089948414312	5.87073075674363	5.77729383552704	5.81818061460752	5.47228397435706	6.00748065724546	5.78199142314948	5.94320216326845	5.70421787077814	5.6038410527773	5.70921968486346	5.89366022472532	5.4911022661456	5.48824953239422	5.94297157830783	5.9827046876788	5.86340538613943	5.75845004121057	5.72711078637828	5.58430930492822	5.66208807119564	5.97774021926458	5.65653897832919	5.74662831748851	5.65747786069363	5.56424878600403	5.77980017053557	5.71743053434654
5.83633684875458	6.10645369476775	6.0498768348761	5.84100889409879	5.77497905353133	6.09956284491613	5.84103201544113	6.04936052696504	5.78818985093226	5.80772098338349	5.77684327954344	5.77716761782323	6.02848278740573	6.08304684793258	5.87712800165129	6.16054545467663	6.08458352583524	5.90322977299879	6.11411222520281	5.8604478566695	5.74406463534013	6.09626782319765	5.82832041720436	5.69751915192568	6.18696737272329	5.91106265961874	6.04630318717752	6.04755131300646	6.21445005495617	6.14750342558611	6.11145555379562	5.76528307461668	6.27804672061471	6.31427849771308	6.04300286462687	5.95637624757973	5.99664515964105	6.14817871196254	6.24838341165264	6.18292112764814	5.92605706280729	6.04608206114302	6.04019983212165	6.29543816110772	6.22371654224919	6.18498315929037	6.06713459434541	5.88093403880652	6.07814970810387	6.11101290387949
6.17841042009604	6.0477648301195	6.42402707679686	6.13074588088729	6.04611635392025	6.02890658903531	6.14589351597214	6.18395408583976	6.18194565232752	6.15333652851645	6.2410124037357	6.30445366550544	6.2194990950416	6.35005271675191	6.2529563199877	6.10542747347176	6.27940431471757	6.08678881615909	6.25119661449141	6.44274377996196	6.46873163005096	6.00118544154252	6.17250763800768	6.41505914046907	6.56050519804619	6.16568880020519	6.31752530741711	6.39476148078627	6.13150942481422	6.11518451317797	6.18044335246175	6.00032228352748	6.16703280806029	6.1043273961105	6.4924948163704	6.1724967948011	6.14080687671895	6.14267820893404	6.1176002982124	6.29586955650521	6.02047835000178	6.25269232663054	6.14184723001446	6.25879011364178	5.93483255089463	6.20523095994297	6.12399770382294	6.02187624340579	6.35036552845226	6.12761207813869
6.35611567435312	6.29789031214931	6.55620805525525	6.41257546886821	6.65579461068616	6.42859699739654	6.5260396938944	6.21179326284233	6.47619950704308	6.27997961560828	6.42757579004677	6.17256279099622	6.44826626059371	6.32442422701044	6.32191824645479	6.51191053774387	6.50004530942641	6.32047588668869	6.55732457135857	6.51962412141584	6.37257704028956	6.46444725656555	6.23350993613348	6.55306620404653	6.33894344646088	6.59042943864445	6.50293793427985	6.60573913883285	6.40695598541041	6.30279349161423	6.31838218036568	6.54328129295541	6.46394139419973	6.51961046563803	6.50234783557834	6.39629792428302	6.47928930716535	6.57751812051419	6.61225729542192	6.57176024998222	6.4284392710745	6.46914495060398	6.7055461411697	6.60165764510114	6.46753838906557	6.57189147382905	6.59496063575657	6.43363784528129	6.2610000130421	6.57370694597316
6.82121303107197	6.78171584312541	6.81638690590634	6.71454861726587	6.85523949528349	6.77915128218865	6.70774998382372	6.76552262789737	6.87980118976428	6.72268702775278	6.86517494571853	6.59251573224209	6.55026702950505	6.75032842458109	6.72015880663547	6.77964348534488	6.86014712627544	6.61518409597137	6.63898547313934	6.69981998071419	6.65328878080263	6.4670829934799	6.46029375344989	6.46843140678147	6.53146191456094	6.65162512911702	6.5236350450207	6.66201135646665	6.66711742871583	6.91158279361539	6.7892964770511	6.50219075064365	6.72946148896399	6.44016991313189	6.53636653419139	6.64804192331503	6.67685858327097	6.77182273704919	6.77412383378294	6.76799949607012	6.67122655927444	6.66704932474627	6.74589516160846	6.68311308659742	6.71977782468634	6.53318515779576	6.61961476621598	6.84308752750636	6.77951591146898	6.79936587413429
6.65986814704973	6.93413250139362	6.87567568115796	6.8937880859055	6.98053395418448	7.17208408935553	6.80141154973037	7.0771062601687	6.9737716573195	7.04039623812623	7.02254587669848	7.05982152551609	6.86070954036279	6.97680148326511	6.60739789724154	6.73622652779576	7.01678406598977	6.98233812865052	1.04360461910749	7.0276124293318	7.03181051917559	6.9805780473899	7.15386183024315	6.93418897038131	7.25691854857089	7.03122055599665	7.05567129490586	6.68128503365646	7.04513185200264	7.07529472251656	5.1064822782336	6.98198450108265	6.73436158719216	7.04270184032007	7.00437801833218	7.13664805248518	6.83545222611396	7.031161586865	6.71568724551501	6.96835215655604	7.05636472688521	7.04496027809503	7.09539900165518	0.641044084975585	6.83929002544609	6.79346264389502	7.00693813899052	7.0606192680041	6.94139876769132	6.6869456108542
0.428224295800531	6.9063004565647	6.96879593177147	7.3136832111614	6.93248621935073	7.20130058974822	6.95180599947165	7.29402963383812	6.84322501210452	7.18424078971055	7.26141025084018	7.03416682140494	7.3398620910564	7.32391009753132	6.95654019651178	7.05010872638177	7.38293837632914	6.91987621877658	7.23590515257057	6.85437075415031	7.25141376852645	6.91985967587985	7.32328154510767	7.176335107041	7.29167126857151	6.9022836516453	7.25243881606208	7.27958115068272	7.34261562732327	7.27406182554772	6.89594094023856	6.85308267605079	7.24674644570281	7.01658079349129	7.30678106717964	7.38467914717434	7.31780675480173	6.92352342172276	7.34651893965146	7.24187028609819	7.30287552595114	6.96671143029255	7.30310378677693	6.94885290226441	7.20912109313503	7.30478786852783	6.95159104988949	7.32022663497324	6.8651460252199	7.04771782216415
7.14812145503017	1.92558266903867	0.614978097073761	7.23181963704252	7.51249510250752	7.38263328187187	6.93826903755442	7.51788867554025	7.24975257055945	7.34050437832965	7.47119638847999	7.03650201350468	1.59189324854793	7.27944714940469	7.37013392353734	7.34379309851681	7.54703399084914	7.50325564094755	6.9645256464533	7.38700667772756	2.70789963098778	7.4230555971	7.24812307706626	7.51197405857064	0.213242065939183	7.24984505909164	7.45341985373253	7.3513234059762	7.05712558292593	7.49876584293859	0.580044955494432	7.48975496621373	2.81483924957489	7.53271308296745	0.189456897146249	7.22210788284584	7.47113601854007	7.07296113618635	7.55785526991544	7.13269566354748	7.12440923751747	7.0622327239571	0.388693309676735	7.07664977858661	7.37145227836599	7.33887581849709	7.41076634606848	6.99485859561792	7.54263517668347	7.33640546805245
0.51746620029033	7.37345816102194	7.29920556856781	0.174559574592273	0.390454096550611	7.57490578143436	7.17922205084029	0.237559337803094	7.14514295366339	7.4669800712761	0.112722521451702	7.3467048017312	7.63629094190935	7.3878005641666	0.309587717856283	7.2872412331573	0.164737113404087	0.181238197125082	7.22626905917041	0.0900028340839819	7.37296217643873	7.09747076312814	7.47123205228904	0.222642904060989	7.21290057772255	7.32609418312803	0.659885975898575	7.23441877132111	7.25736039399993	7.19665213183914	7.04200840143848	7.66349197257533	7.2804425667808	7.69130939735538	7.57922026318128	7.7917968096312	7.20106379179681	7.21984315028584	0.195800661173046	7.37040209711516	7.7802131789514	7.41939176448409	7.33207705831628	7.36392439399816	0.112042340667284	7.70549463331985	7.49539322128285	7.32367291905583	7.59585070710299	0.197131246591641
7.24606781192786	7.52601106042084	7.23493115970145	7.63410680658573	7.19205840448818	7.57926400486851	0.104216664107322	7.51265849861364	7.71352528920391	7.57991667222532	0.213724838386075	7.21971705309902	7.62447712635826	7.92433478922588	7.46942444319903	7.48570889487833	7.63590433811726	0.257912686723651	7.0967999333247	7.87784006303402	7.51498323490428	0.420018130490488	0.495572572775799	0.0863015614697626	7.62241507100017	7.75311739700178	0.130183518510665	0.18148520342328	7.75670392095346	7.33983988652449	7.25519498935128	7.25334017801692	7.45758218132075	7.19305610795311	7.3190977577912	7.573539062915	7.8161148386165	7.54586182319566	7.21526463786437	7.18531358227769	7.82845250842755	7.47607748934328	0.346077356916557	7.19643251769121	7.39101150463305	7.26976530367848	7.60516867049866	7.52565461315232	7.37015926749141	7.48834192574236
7.72837429643563	7.57136583576263	3.13745292951503	7.65776685807571	0.175273262160841	7.5305283239806	7.87296469753646	0.952016716685653	7.69163733365275	7.90252170197205	0.130323353701138	7.36976389794826	7.78445767738345	7.4499999630402	0.230057488599516	7.68594413043498	7.41112053890206	7.28878296961249	7.9192466633124	7.32937871194048	7.66332300897677	0.0929242273996927	7.76656590100332	0.321595802151412	7.33727168161519	0.127609061208583	0.184098543004217	7.82783738735206	0.18701487851999	0.23771422838818	7.43227958199892	0.182984284521731	0.0841910072486934	7.66784318383112	7.83262810397333	7.27281863229075	0.0818061519317898	7.25916390034047	7.33165573369879	0.137970345216506	7.75717836539979	7.5154654534637	0.13122261400719	0.144297623982781	7.93737074504379	7.41116900272587	7.88890067298135	7.90610190446771	7.81408534668208	7.3430592360816
7.52763908609589	0.103435889847674	7.80696815228033	0.113378930981891	7.43212838089467	7.60391667536358	0.300603726902949	7.83847155510998	0.0727169197424699	7.67640776257793	0.439727707959621	0.139242552525207	7.85513580090203	0.0838213597712666	7.31104458639795	7.74660908966745	0.836233739576494	7.85495468376285	7.67540679404301	7.70930020176143	0.414930179583678	0.106129489742746	0.112651851487973	7.29688366113425	0.294706543196077	7.26703323812056	0.0794177221043984	0.118909218579121	7.41107262850993	7.27509047055563	7.74274604124727	0.137522425284104	7.38648248833438	0.516470683774759	0.0858222772395714	7.42741339005874	7.84378943826442	7.62257154042104	0.168195420180514	0.0788322253677547	7.73791578642213	0.330320981048388	0.0736217492733758	1.39258657449705	7.91810016010794	7.25061858698674	0.0754721272503539	7.97221652961717	0.449260387994964	0.291156417539317
0.123945895007733	7.33710554087024	0.0798476911346922	7.2921786969533	0.450336580203094	7.3057452524051	7.20563777331008	0.152554326267925	0.0789873048114564	7.77538719088615	0.284171504535121	0.0797675179762593	7.21058199127487	0.0721345842777524	0.11055514192316	0.072342122739502	0.180679580966236	7.77151053498127	0.185079035868459	0.202140428403576	7.29115391257881	7.79908550813056	0.116710955374789	7.31426137983853	0.0729653335109228	7.6032344770162	0.08469312505378	0.0887431353840003	0.187717327171962	7.15573523636809	0.0693811787925342	1.27485581601161	7.87104378518274	7.79177503516371	7.4299210638668	7.53263303372318	7.66202945341664	7.24703410973917	0.0779757102399493	7.64691474028456	0.366046587889497	0.122637089753805	0.0728048894914307	0.0727591259510316	0.0718480327870455	0.230619487941215	7.51497030069553	0.205891666757011	0.0705404913346882	7.44822023283697
0.068032691335061	7.36202996743773	0.637350842173149	7.34449775419615	0.0933058683771237	0.0715482112101938	0.066391999118729	7.11321197183795	0.218296667769643	0.155888380991888	7.53601911357554	7.46806500120627	0.0966812383446512	0.246509015669626	7.29801067219517	0.139967238932784	0.0666851841906988	0.498301313961559	7.39948316929098	0.0752587377313059	0.173374363382015	0.0739667555022199	0.0699285414963785	0.196247868762018	7.33830466733216	0.0815943632577823	7.18362365454398	0.504820479981699	0.0672606465017098	0.49720026823744	7.83208118676287	0.0834722886008338	7.5739521387585	0.0697383911702887	0.508523460143086	0.147622069106146	0.0746794159399701	0.0666400986453447	0.0744712557678491	0.10533791631239	7.5306994230543	0.361214299579096	0.138972985626015	7.33132255058772	0.120092580470361	0.166360234506451	0.149280054452757	7.31309164256046	0.134833587151221	7.11704515839632
0.0650823242082327	0.0653894796423821	0.0858252108812004	7.2788458297362	0.308947597236588	7.62422262704662	0.0642501962382607	7.18552601756849	0.0653836290564669	0.409570559581096	0.0699831760267952	0.545393193858637	7.22326656559018	0.0654153656168806	0.109345514512237	7.2025362859872	7.06616573544195	0.186485038185134	0.0656318369882526	0.0629096993311226	0.176540598044453	0.13464109159141	0.0642391659462018	0.160394525015068	1.10250838673784	0.0746438818081831	0.28838183260345	0.070231973080403	7.48563928619152	0.0662136793222261	0.0983406388832933	0.0645977844321321	0.0648112085134938	0.0750342356313979	0.308420571629501	0.14334682352613	7.25101189633412	7.24653721908704	0.0677107870574795	0.262166737808979	0.240235762469247	0.0632130391268531	0.0892261709355198	0.0701051836429048	0.0719216378600831	7.2720856565785	0.0656948663731674	0.143399372702682	0.0680515959799413	0.0940807420249525
0.0631324995203612	0.0636536674111588	0.065731406457259	0.587195175143625	0.0643932741345413	0.0756726672937514	7.18946992910714	0.0647163305308405	0.0644036534494495	0.095587376719943	7.37610187175394	0.063721799188712	0.0657188168545741	0.0640550248725631	1.48575183698484	0.0647193437586687	0.288210978274526	0.0703132761961319	7.18007395658955	0.0902956886776624	0.0641291619051165	7.07953510349114	0.204271291794341	7.43550277667256	0.0658367368306815	0.25467223530614	0.116117175014008	0.284912038357996	0.0969579404776253	0.0691275075878166	0.201319867827832	0.126450545804677	0.0683284632062638	0.32986968260252	7.3952305539603	0.0864660868138036	7.03017336923428	7.15891549141995	0.0673664296986682	0.120708101486938	0.063965089671314	0.40493515969799	0.062575604774856	0.0646649902512159	0.0890743584496234	0.335048796779653	7.11749610447197	0.306849465904744	0.0904272761037587	0.0639097935620739
0.061263644610104	0.0633137923052698	0.0622315009483298	0.088181721323267	0.162303577175307	0.0634352253815858	0.0612646892916751	0.358395317404193	0.0615897083818788	5.04123378060465	7.20959019810386	0.0641510863015836	0.0653130124003365	0.0689907193845069	0.702571592308148	0.0678071012480203	0.0639334854167998	0.0637251215479345	0.0628217499091653	7.08749371021328	0.0742922603676737	0.0983122276765942	0.0609837215388918	0.0632344348092335	0.0888417263235926	0.1315841768994	5.56617013569226	0.0710796467982859	0.243314634711954	0.0620342418282974	0.0780171481376644	0.15954395476307	0.0635352278970489	0.121783625069162	0.985849956455671	0.127493064137186	0.0626787741626365	0.0614971270183495	0.0618024580563431	0.0640392176878487	0.0615822637333109	7.05499489622919	0.617943172750643	0.102560557232059	0.198699712800724	0.0627241767225303	7.10799505499627	0.0633485058301078	1.07908904075098	0.0652323393762742
0.106494378026375	0.0630056440781665	0.059480760054041	0.445969565935443	0.0649429417048087	0.159679416737755	0.26773411296684	0.0614493585829551	0.0609665859286355	0.133888894268185	0.0615579748194711	0.0637868367711665	0.332227977101984	0.0622225274921088	0.0623460980993547	0.0624744980913314	0.0757922474806545	6.89659091102472	0.0633924417478168	0.0616345097485085	0.148019184104142	0.140913064728834	0.064028839481502	0.373171531522204	0.06334585013239	0.43161491533008	0.0930628229458167	0.16310593871222	0.288140084597609	0.0639167941460485	0.628747141942464	0.0626819084680283	4.33391701549281	0.0626304497577736	0.0935577455243977	0.0607552146192914	0.109712017658441	0.0633731771159877	0.0610887055696062	0.0629079049608934	0.0629863859712966	2.36108598894625	0.0614146619925345	6.9334288179126	1.8628270163533	0.0890256551942098	0.0624649166062891	0.0639574606414873	0.064458329874481	0.0599472054515897
0.295778219289223	0.666803618058119	0.0632613797442497	0.431942874312628	0.0620768571355201	0.0592457216679726	0.0603457963603504	0.061575870334363	0.240674526065325	0.0619194865226943	0.0605116019495631	0.0597051048129884	0.0622006911880557	0.0629099865804987	0.0622040107991275	0.0595880141069942	0.0754349352236321	0.0722885666599017	0.211117616251939	0.0627035151615978	0.0611596906423342	0.0615592695735374	0.0621856062411342	0.0598039214570159	0.0613743119510655	0.0643725017586707	0.0599606480809111	0.0612933847619559	0.0818343286190363	0.0627123564999454	0.0626390248043225	0.402497309072522	0.0691780386080199	0.48131218137463	0.178907110668237	0.0600263553596451	0.0602925115928682	0.0616801621816596	0.148228918204489	0.149647088252008	0.062358773152635	0.0607054158183756	0.0811844842308786	0.148586204269631	0.0621559350435178	0.0633194680470402	0.0629605298800063	0.419768068868696	0.0639633719255802	0.397594777407173
0.058982833326007	0.107822798386529	0.0620067138967711	0.33619967102948	0.0594103403100948	0.0611374199909572	0.0597104238909968	0.0585210412637137	0.0590459104176082	0.0618162592275136	0.0601011840082359	0.0613657829739036	0.0622924853055523	0.064050726153434	0.101466815825043	0.0612365105485335	0.0634385508912418	0.0616163837406852	0.0611695907664854	0.0597940063126948	0.0618771100015513	0.0592827882111273	0.0591213955568749	0.0617689424139412	0.0867940399006898	0.0899724114481911	0.0595395626586131	0.0599928086332447	0.060067034589568	0.142387845237522	0.0613339372730068	0.0584882372688876	0.149527699341257	0.0587084750677403	0.0607984979050195	0.0605302973871557	0.105186138865945	0.0607509075358771	0.0762206171993642	0.0599825431448759	0.0580892892939475	0.0584509602382541	0.0763359168951235	0.0589840919823846	0.0622561160279955	0.0602448005077145	0.061083962115888	0.206853187814371	0.0611318466956786	0.0595921498997866
0.0599104269744765	0.190648167664716	0.069372617857293	0.06018336655842	0.0594178147262096	0.0610060919319375	0.0579861671433783	0.0624308009562737	0.0743975225139618	0.0595003885536321	0.0588151992285719	0.0600560703768958	0.0580464476093379	0.059569435900013	0.062655202075458	0.0600342693051905	0.0602802969784003	0.0627856838339818	0.0590087784965264	0.0592402450739323	0.0588464983536607	0.187509897256546	0.0870825555660895	0.0572566486324104	0.0954718322129538	0.301493250465723	0.0594811111992818	0.0625289422684602	0.060646869390836	0.0622510827312582	0.0588464333158436	0.0581159316878126	0.0598666956556995	0.0606031043868546	0.05978369111635	0.0631055717403704	0.0633791510096549	0.0627582630590183	0.0582818824611112	0.162708840094795	0.0580924660316891	0.0676050226580795	0.0613441137355388	0.0629620495312467	0.0609810879466015	0.0580407747622078	0.059807732596305	0.0613944240973174	0.0601710272108351	0.0609707764766112
0.0587228308128619	0.0585590962197764	0.0593334961464521	0.0611134081701953	0.0625523792200563	0.0622899767088644	0.0585288346354166	0.206458554269997	0.0611611634570677	0.0594670479409875	0.0633307733918941	0.0598765182337715	0.0626627722220667	0.0594216317497994	0.056870475494422	0.0566787680361863	0.0633972113381463	0.0621054705240782	0.0584625797245785	0.0593342690463105	0.066968417715306	0.0588473149702025	0.0599117164164748	0.0608625581458752	0.0580012106151525	0.0586085721431158	0.057945955458498	0.0564755291991416	0.0572077022160876	0.0610562914953531	0.0597097735957686	0.0588033264657211	0.0648914677273673	0.143630457183705	0.0573028938102512	0.0600204720982185	0.0720088841775868	0.0570459975238719	0.0948550040014084	0.0568746530348526	0.0580870962547758	0.0588473742590867	0.0611058801423872	0.058106098736299	0.0757507266292428	0.0577545442079043	0.056999313764482	0.0565836248274886	0.0649297583828211	0.0593850038541398
0.0570187537717976	0.0621389987213808	0.0604196148351944	0.0580889496282125	0.0573671249238249	0.0632427080766081	0.0589342133625602	0.0615367237114776	0.0592900432849736	0.0592031558511945	0.0614575066235924	0.0604236051264269	0.0624308090292241	0.0641991386766968	0.0569675590974082	0.0572521876164261	0.0596208971100702	0.0626689275741959	0.0618271883001992	0.0595302380644761	0.0618040637583638	0.0569424277990164	0.0585845813568543	0.0612864574468253	0.0648757941369759	0.0596876083965261	0.0637749053471715	0.0582529529202116	0.0563867804856441	0.0607505708592692	0.056579614608829	0.0620910666510228	0.0647620874938247	0.0598904714131999	0.0601422319652601	0.059848156207575	0.0581422879665072	0.0617720548989768	0.0596879518227368	0.0623898373966131	0.0605460831297578	0.0565023003493708	0.0617941287973344	0.0588581821889934	0.061490962325393	0.0557320199700345	0.0642441815446789	0.0597574548491401	0.0588868677105595	0.0591082152371149
0.0576262995279639	0.0559169831406041	0.0583923182264489	0.0562262840630794	0.0573979336397999	0.0583974054616497	0.0622443148073933	0.0599848784939409	0.0644273138503476	0.0629407443820192	0.0571851753040114	0.0569779662024206	0.0595289841471382	0.0619387063291783	0.0568718023555578	0.0569967318790867	0.0565090790781731	0.0560866113699444	0.0601977033595223	0.0540201920085134	0.0566659166975859	0.056305329211936	0.0622587968939294	0.0602966947993595	0.0582335133906972	0.0558496916608005	0.0566462423315384	0.056002261550845	0.0581350700327279	0.0614202323547531	0.0568411872387452	0.0555836933053109	0.0603858372364817	0.055153924192731	0.0552265965374603	0.0545419219168676	0.0557560519676427	0.0577785657475792	0.0602309363056553	0.0588701835373642	0.0562951735078477	0.0572452669648447	0.0619607046970494	0.0602434588220895	0.0618472609397951	0.0580201125028934	0.0571689519076139	0.0556603831546051	0.0615432573759993	0.056741201937287
0.0592361713254634	0.0551686351647546	0.0667685802712491	0.0556073988287731	0.0571381425031513	0.0584813636224496	0.0613134700325067	0.0581453851884742	0.0583608917645234	0.0593635168578251	0.0594250730750425	0.0567308119050009	0.0554528176639621	0.064794254547204	0.0553452380424677	0.0584343382857649	0.0632818414865246	0.0583388356001507	0.0573529913781805	0.0549303839521504	0.0611082612020883	0.0570559458293672	0.058107357949028	0.0632057971561136	0.0570458673545222	0.0611924923451714	0.0616378405783133	0.0555579235277041	0.0583828792464306	0.0606866504525611	0.0623304424099806	0.0604407282554625	0.059688984422627	0.060545771461805	0.0581431586071724	0.0626932198563474	0.0604810070150662	0.0617874265119321	0.0602008554804855	0.0574184018895361	0.0576235337502173	0.0550743113333117	0.0632324077465744	0.059205792949951	0.0576225663581384	0.0566936398230321	0.0602283156023863	0.0578762182226669	0.0590556898122569	0.065997642845412
0.0588367845831642	0.066702949071659	0.060678118171745	0.0548558499783575	0.0606601398651151	0.0554255870542298	0.0641428312720279	0.0592506727137383	0.05813281726596	0.0621608498492501	0.0648185396309829	0.0608437880108594	0.0573744084929842	0.0590429302549714	0.061884925778137	0.0611248305011909	0.0630057905064098	0.0552232205888233	0.0594518351803974	0.059583412078033	0.0633730984913838	0.0559090963299837	0.05737604281588	0.0564113308249712	0.060574921565713	0.0599583490322147	0.0570853111294364	0.0571054825435482	0.0592383835596351	0.0616136560212571	0.0549580259609766	0.0625829260440873	0.0550291255543245	0.0632505449592351	0.0599951311848775	0.0570341525459742	0.0538150614025809	0.0581915563129264	0.0643535774177477	0.064680304376151	0.0645536789501727	0.0568316768247063	0.0536369644039106	0.0582521297769573	0.0561009443565623	0.0590828821654437	0.0559283187321362	0.0603196745039021	0.0611906260610306	0.0645003466220829
0.0581803560683099	0.0606639776606495	0.0564968632940897	0.0581319492444619	0.0579828142255309	0.0619701131932189	0.061923613776324	0.0533218794482161	0.0582715563660594	0.0550838846548617	0.0559915178240591	0.0643375459907508	0.0669242903381426	0.0565348844947364	0.0572080089948992	0.0552783387029637	0.0554385885235138	0.0550740603004021	0.0530145092765883	0.0577359640161727	0.0640378349473061	0.0621029067540989	0.0563077165119812	0.0551128692868436	0.0644876060388775	0.0598220586170171	0.0561558135460662	0.0560773866496886	0.0560667304832205	0.056168463558668	0.0578988155180052	0.0616762711159945	0.0575296086984343	0.0604142537201005	0.0577695872478246	0.0603876776490157	0.0567736247384692	0.0560648910346762	0.063723967373999	0.061253724703935	0.060481506972103	0.0565911691641073	0.0545702840144864	0.067206934992311	0.0638732137168127	0.0642335852813005	0.0660942504287976	0.0606034268219479	0.0629513535151	0.0633925211901017
0.0559330967003808	0.0627017209638625	0.0607617276010176	0.0578343477289451	0.0596286354989511	0.0597485100669467	0.057907437205734	0.0579213545843244	0.059147069890963	0.062838815215225	0.0587174319853248	0.0676858876849164	0.05997025883053	0.0558240030944307	0.0581346589241903	0.0570131397135769	0.0591029548858217	0.0580453935501943	0.0674022640901934	0.063498923426512	0.0581565215223841	0.0569527217794054	0.0618161821096616	0.0585212179226099	0.0613915380052957	0.0638726288424242	0.0632606275696577	0.0550927313896087	0.0654134462416483	0.05939590103726	0.0558867669360074	0.0556720873931747	0.0661017001985741	0.0622937815240367	0.0611281814359787	0.0553188189301312	0.0578599688030949	0.0566963543975903	0.0591656924663825	0.0627476033107303	0.0618015594697175	0.0578480759461335	0.0573392041682034	0.0561800337153652	0.06315246132992	0.0639650837202355	0.0607869015358961	0.0655215315514622	0.0618550517046479	0.061302226160316
0.0624060001241089	0.0580253066796062	0.0584150146302863	0.0666850132868092	0.0615521074705727	0.0598586606982675	0.0663385391253492	0.0580965868027066	0.0591037758636285	0.0614887962073707	0.0588000483133368	0.0686256990449095	0.0583260513751191	0.0643441609364998	0.0663171131077396	0.0568099899168179	0.0580772319148464	0.0597440294035195	0.0562218883895488	0.0644998234411226	0.0611954487958562	0.0565545008538338	0.0608962530679509	0.0656568041501921	0.0590651021140863	0.0603153817462076	0.0561424929896335	0.0582581105778227	0.059097019152027	0.0610729278612168	0.0602747273734293	0.0650394070504853	0.0634954461986957	0.0617301121959953	0.0646429234200542	0.0553255948908379	0.0590837699845393	0.0569124706963918	0.0636178842973086	0.0566024476172771	0.0643882936862058	0.0584733878367752	0.0604990659185834	0.0598517781277852	0.0658288911448158	0.0609100714954732	0.0678886609126362	0.0568863704067258	0.0611961840773704	0.0665274168739904
0.0620344364865793	0.0582881865549453	0.0647914993810644	0.067168710743939	0.0576988386993978	0.057879049813635	0.0572905748243767	0.0587535359477324	0.0643655125782133	0.060913300032571	0.057259506914256	0.0611966955698325	0.06415036295287	0.0626931176593847	0.0651366990079431	0.0618762621682615	0.0602741372992988	0.0568567635348139	0.0568225243610388	0.0563555638738149	0.0628374380953524	0.0593255275446638	0.0665127361091893	0.0553901378494062	0.0559816745787449	0.0565044015027702	0.0638358013844354	0.0606825827699455	0.0565634487898673	0.0627472498328633	0.0634133203675141	0.061610499051096	0.0599395305813355	0.0573661301790266	0.0647201760861558	0.0618746273136782	0.0635683256618343	0.0595612569620834	0.0564593722998364	0.0591073936867259	0.0604895227523806	0.0548275026446401	0.0558343442329635	0.0592234271042557	0.0586395592245312	0.0664730315661418	0.062474115246478	0.059204621618248	0.0554291043116894	0.0619452786964797
0.067652769654005	0.0643643239388373	0.0557660508521253	0.0614877144272777	0.0624153193477272	0.068115144253737	0.0621036579139969	0.0636403275470394	0.0585902246125459	0.0580598203439914	0.0576055426672019	0.0657052460583647	0.0647584116118058	0.0613981602242841	0.0612491958515173	0.068100726747306	0.0560005698360599	0.0674797127885492	0.0598715757517464	0.0581418550807777	0.0593937554791532	0.0588122921070346	0.0639370134371634	0.0647723880769644	0.0616441625412238	0.0674211385061958	0.0645789508463441	0.0676114324439884	0.058157310826659	0.0643920240530623	0.0601364357357511	0.0604753495048025	0.0586435735509822	0.0673476173922645	0.065805123922141	0.0651779345456257	0.0694353185453062	0.0659200270565359	0.0585827644481112	0.0560125284458989	0.0685878481610265	0.062829810125976	0.0659516517861386	0.0618796332424342	0.064415723810807	0.0610926468815055	0.0628060738166026	0.0591917515163565	0.0623205625748653	0.0566275430540198
0.0608819356896233	0.0659544191070503	0.0602798559320272	0.0635838709041674	0.0595719476323799	0.0595302973056045	0.0670244876724031	0.0626291581752078	0.0561045549546221	0.0602426355257872	0.0596422863143419	0.0567414448938308	0.0557106218401448	0.0649105086231694	0.0572445409469558	0.0681725998262036	0.0636635309953458	0.0617785971688414	0.0588122714264144	0.0605027785159362	0.0581301612631266	0.0617972519695134	0.0602750634094203	0.0603088325189334	0.0577292869703857	0.0616896648253415	0.0577565680931055	0.0593720762722708	0.0646048911262457	0.0585229749975563	0.0627114178556382	0.0560257716825751	0.0641055001702398	0.0619376132094948	0.0656640190252529	0.0611083722349558	0.064488575774676	0.0599595453855113	0.0599540564542888	0.060726869309456	0.0554315059839354	0.0609697685298267	0.0593111199397592	0.067957658764131	0.0603023749986906	0.0655546818220786	0.069563783447022	0.0633698718531837	0.0620893526178629	0.0648663830255437
0.0687237042410074	0.0607410894782048	0.0590368427226023	0.0648558536250771	0.065365284095093	0.0662682882522182	0.0638216508681913	0.062527016084997	0.0638489784154405	0.0607016646370792	0.0576296678521842	0.0635187089494933	0.0656998755759453	0.0670953283073699	0.0599614884863895	0.0596903784841726	0.0656362880491195	0.0702773746837024	0.0635618003386191	0.0571689746104886	0.0638390827359128	0.0675223139699241	0.0611194762857083	0.0666477886969659	0.0645445870465575	0.0568940512359319	0.060621700081632	0.0611207630013096	0.0662088933709414	0.0622044915629594	0.0675261332463148	0.06356860271453	0.0651647227537444	0.0650869719983152	0.064187332677794	0.0661637481762054	0.0597583760397932	0.0630284184240739	0.0561855135449802	0.058609307148582	0.0587673561077131	0.0650505202238912	0.0642370911989247	0.0625016268276004	0.0567148206413496	0.0555100996233901	0.060943517905119	0.0589495653858197	0.056067051996169	0.0620689446083408
0.0631041078435343	0.0625212212586768	0.0654835167439178	0.0590197371722271	0.0635049939963057	0.0667119647611061	0.0625922067607508	0.0652653182354714	0.0651560561432215	0.069042768160799	0.0618892110409303	0.0624652154639342	0.0646051626790946	0.0574260691477114	0.0579709813833406	0.0638764342401583	0.0645692662754883	0.0633060948048684	0.0628843729025603	0.0632605956470347	0.0670496146313634	0.0655748421514424	0.0655684058770829	0.0672588433544422	0.062989223509455	0.064856073312018	0.0678499643316404	0.0544351891266336	0.062598510884835	0.0659386225781869	0.0576896440852366	0.060800776458324	0.0591170102337052	0.0655736169563236	0.0600017764076698	0.0703580981038006	0.0672639432846943	0.0648390126528805	0.0607970703586534	0.0636444237343727	0.0605428645830715	0.0599499520562367	0.0631075662376745	0.0634474655044162	0.0572833334309474	0.0654338843028736	0.0676690146992477	0.0676178379869408	0.0561973021643204	0.0671327468544169
0.0605720560592228	0.0618923249338026	0.0590168582644633	0.0575499330973202	0.0652303559451017	0.0620174474353076	0.063343935492207	0.0667477329212708	0.0674630931226173	0.0658344040607939	0.0638242332255361	0.068848972829365	0.066027749584106	0.0674818278574217	0.0686336025513336	0.0683418573909409	0.0602599010673264	0.0615858425091762	0.0684818867622349	0.0620546742116382	0.0588590163414576	0.0706741615537955	0.0650593616081455	0.0707217833977936	0.0696180723739394	0.0600138525560104	0.0633672773009525	0.0634558392471465	0.0670905701391257	0.0660972084333367	0.068970005724526	0.0592780361737956	0.0673736538065915	0.0643141924101347	0.0653469160595833	0.0665682649463856	0.0663744655191894	0.0710532147131139	0.059249914754345	0.0666168486168753	0.0601809000449606	0.0598744994374227	0.0695824860332573	0.0644667405728153	0.0651532283197653	0.0650393503938159	0.0631982556199979	0.0647610969620282	0.0589717114579728	0.0663047299473322
0.0700974062332541	0.066472148655279	0.0720097077843162	0.061067950011956	0.0683605682168993	0.0613481304778908	0.064169180502795	0.0695463021517503	0.0658711198338935	0.068445931645196	0.0700639878460668	0.0731021187367616	0.0647609107909887	0.0641635303313419	0.0653587982521338	0.068105451068699	0.070714136408909	0.065692866200205	0.0644997624034441	0.0659601480071569	0.0653158460138331	0.0657782656877943	0.0631646453128799	0.0634059419305652	0.0663424465371752	0.0617760323475838	0.0601706910503851	0.062568451689447	0.0672007675662726	0.0718971201478128	0.0626768178517927	0.0727331688654775	0.0698276751928972	0.0588320589813404	0.0616385773898804	0.0650505754552319	0.0656884469327615	0.0718738690647492	0.0610492346447066	0.0732204655547817	0.0625060062974609	0.0638935260897634	0.0629653862532384	0.0603515655055879	0.0683166446258656	0.0602386480836767	0.0712809685528587	0.0569988251105543	0.0698247574886635	0.0599019974211783
0.065905557459926	0.0649247455548923	0.0715948922723616	0.0637911414631833	0.0704089423027756	0.065688012098043	0.0641058702179202	0.0645451398118583	0.0704389389759585	0.0657092570781393	0.06590035916802	0.0685495115968944	0.0705094070551368	0.0631183249609813	0.0570959586131944	0.0658486578157667	0.0696626861645401	0.0692337507678028	0.0691657641420462	0.0682339733287676	0.0692138128674208	0.065974079552639	0.0612183864963743	0.0690255937796721	0.0627476899329773	0.0576812293258047	0.0658172685457748	0.0730508589716511	0.0619115296709148	0.0606542044055106	0.0626290057575222	0.0635635577223039	0.0591172694806996	0.0720402219593507	0.0723418205432611	0.0629236919611194	0.067737421715021	0.0710201381977045	0.0649903887544626	0.0639991119269991	0.069079438989512	0.0664379921821068	0.0698270972131941	0.0701856135354469	0.0705364643787476	0.0682533696782524	0.0738302573245632	0.0701527494720512	0.0734913421322403	0.0690045014527978
0.0630853854697255	0.0696668049224236	0.0662922221110923	0.0623681296022994	0.0651999051385571	0.0650262767464189	0.0671424564694357	0.0609675705967592	0.0619323177907374	0.058163438205678	0.0689427688167062	0.0616290501441409	0.0683466969594989	0.0707227271240837	0.0604368805271072	0.0729147212239925	0.0681421972662964	0.0641016746190853	0.0750358364039549	0.0721910727494402	0.07058268428138	0.0672624047430124	0.0624970374072785	0.0712991123025425	0.0641220250665423	0.0684712877665027	0.0612007605591787	0.0596223093750178	0.0676896207613046	0.0694272704453374	0.0706658111407174	0.0678877491992931	0.0608231655937643	0.0736028611617529	0.072989115496261	0.0646252633754471	0.0686878820683148	0.057546449652393	0.0684219075279837	0.0619983219520319	0.0706977767334224	0.0762479065049404	0.0695708448347071	0.0717078076829429	0.0703774317633599	0.0633042041148683	0.0729213156817208	0.0633357566367935	0.0696568199699795	0.0606015089880977
0.0624173667844399	0.0656515509271359	0.0717356456959821	0.0678990141034443	0.0628171936901741	0.0628107011051753	0.0617714326981137	0.0701642134510808	0.0646471180103581	0.0689072898680889	0.0676073645134287	0.0688733108997298	0.0688446913487355	0.0624568834777441	0.0658520301734144	0.0681606272712886	0.0728028067597195	0.0602950003736784	0.0746250459284759	0.0715387549331489	0.0619136443772726	0.0630451545992401	0.0707250011388724	0.070248870577311	0.0713747358737989	0.0742193206948017	0.0652586706109727	0.0657893599883719	0.0726518593978787	0.0703887004276981	0.0689523707763909	0.073076290424391	0.0712225815802698	0.0642864830394756	0.0680081100231695	0.0697495974758974	0.0733702012723701	0.0617988241903557	0.063991748789179	0.0656945853277764	0.0614880681747818	0.0692596935816794	0.0659357352277652	0.0726022984102265	0.06291426624758	0.0734373510686696	0.0692903549116404	0.0672470060269763	0.0705112358932751	0.0708189374632487
0.0646540715020484	0.0696999331437708	0.0657731656878937	0.0736724665260728	0.0715458504246265	0.0705348194658446	0.0644158182361908	0.0599100287958963	0.0662641689945154	0.0738892037390687	0.077067482341367	0.0623650487314211	0.0709513354647032	0.0737572934957969	0.0649354115024048	0.0729384201979207	0.0630933001116767	0.0732597452384535	0.060001265590378	0.0716058120657098	0.0667900470501134	0.0649539628701226	0.0692379022445853	0.0657078750065839	0.0703415124216291	0.071666799319715	0.0694095035994336	0.0719020489844031	0.0653342846530585	0.0636704008507755	0.0633760229063154	0.0649880475522744	0.071942187211964	0.0646521020015095	0.0654144803558391	0.0710310501159221	0.0759786363035929	0.0660449031818401	0.0739241124624904	0.0747049647876011	0.074040188618004	0.0704080699777209	0.0716810886750391	0.0653877158039589	0.0692312134108182	0.073880348301051	0.0686213831526041	0.0710359037058809	0.0724854501976648	0.0672100415434857
0.0679165056214197	0.0731705818983462	0.0673944720079366	0.0739810717755424	0.073381944059049	0.0705082344731908	0.0607055374739055	0.0679136147915362	0.0689510458507408	0.062373765300074	0.0666234772599438	0.0622525775647725	0.0728953173407855	0.0663874437304483	0.073951327737677	0.0681351153599229	0.0710624977389019	0.0728961324889173	0.064468764320504	0.0684425159577528	0.0677898843833602	0.0647156937979817	0.0693179543547346	0.0625442411417301	0.0664603937541947	0.0717067160793508	0.0675785576318163	0.0654571219824962	0.0644179366734428	0.0647692640604821	0.0688924540995779	0.0775148516746245	0.0648874728649093	0.0716111472915917	0.0659378562094163	0.0718101563664001	0.0761038872216217	0.0661902408827277	0.0651294016478347	0.0672380981098773	0.0754388677897668	0.0680553425128289	0.0669368239212899	0.0659568716800443	0.0676641319030644	0.0723102646399997	0.072610884380883	0.0733558429634062	0.0716096705891526	0.0658210736710649
0.0761019270690541	0.0777343691696396	0.0738397753830723	0.0714922062133833	0.0739422258002542	0.0797747476019278	0.0677618675858484	0.0707159926199478	0.0768179313961719	0.0730003654365403	0.0739194136707002	0.0717382757832798	0.0720943761647229	0.0648540941562672	0.0789147567340095	0.0781451124585063	0.0720203913955889	0.0715014643409061	0.0674317623986598	0.072437880403654	0.0755880032742702	0.0666570477340974	0.0771041498694683	0.07522929778901	0.0707755519271532	0.0734139249503008	0.0668711598266953	0.063469320912336	0.0672099438148187	0.0748329455155183	0.0781071807590366	0.0658877218954417	0.0796098189170015	0.0678745799798238	0.0689672667321261	0.0705562564411957	0.0653809369958169	0.0749102538291697	0.0783340745468056	0.0651754184752882	0.0768434149468894	0.0766055095867316	0.0660691810964019	0.0749224793962843	0.0705210676802481	0.0662206040096195	0.0693530529739242	0.0653428978846507	0.0742909320476639	0.0688557524335671
0.0686847819772553	0.0673262682720225	0.0748603060817716	0.0666526677584688	0.0693793295162859	0.0660606647940492	0.0715846809527427	0.08041223120975	0.0759780034689171	0.0633116751325038	0.0685381370305033	0.0789261014517537	0.0700788867713397	0.0667973133163461	0.0769314726529706	0.0641642252573039	0.0670004594529902	0.0725485270027987	0.0748288975599873	0.0735600956401276	0.0793585327114509	0.069531694286935	0.0627029339550755	0.0697228712572259	0.0648694342976312	0.0675662264002574	0.0792866233397439	0.0780969361825122	0.0826551555305087	0.0763496832906323	0.0707227111532663	0.0645428003256648	0.069405650102024	0.0742553253664909	0.0708098344497633	0.0711430697964513	0.0688912331412663	0.0670078714049914	0.0638109519493014	0.0744783473899007	0.0718913505786256	0.0809052771372865	0.0776511962218495	0.0779083209848421	0.066025568968747	0.0752404327103557	0.0641133980199274	0.0763964120851447	0.0782480981677113	0.0767874216945932
0.0769658301666138	0.0818148447772362	0.0733227138686186	0.0765716663315404	0.0792885332058079	0.0748483423600868	0.0757495598825971	0.0693613262075696	0.080866573525018	0.0658144922733862	0.0734528747184678	0.0734419763762465	0.0723782870517957	0.0758313436409948	0.0672571844539745	0.077625244088697	0.0718954949977512	0.0674995904475153	0.0749607698470381	0.077200031047644	0.0785629937111763	0.0784567799871302	0.0748903161027377	0.0791911729897758	0.0743255509843474	0.0779215823379306	0.0732064020613833	0.07048763537913	0.0713612204409912	0.0815802887480288	0.0684169052561649	0.0691003583110446	0.0767930104906471	0.0725069450056258	0.0686772108349023	0.0666593223213592	0.0730657581627797	0.0688265664651997	0.0752324633684246	0.0765176940105374	0.06435044184108	0.0792865109017003	0.0786084597006226	0.0714202500047392	0.0763547011329573	0.0747644473834084	0.0740559725074522	0.070091289205445	0.0662088836828721	0.0750077397643684
0.0683959992098431	0.0772522294588863	0.0693565689765167	0.0701816831820012	0.0770044137618194	0.0754293539392012	0.0766701455005668	0.0763423030358865	0.0693272775295565	0.07545753941846	0.0741758842070679	0.0805065937868337	0.0652205550644505	0.0769153021844053	0.0717490893606626	0.0730621666838375	0.06612509109352	0.0724169873418894	0.0713275528563334	0.0807437235578557	0.0833776892967603	0.0750957587689236	0.0824720284731997	0.0648379688393301	0.075277545506813	0.0746962446801402	0.0678751026046574	0.0748546130451877	0.0689408712220381	0.0787652084398829	0.0683387339018901	0.0686552690275625	0.0697650387589596	0.0775396498119724	0.0695685421176781	0.0723677188750296	0.0736386822739943	0.066966815328891	0.0720675096927734	0.0820690790406388	0.0717282485052717	0.0715749827090391	0.0684636796133073	0.0721047014038566	0.0744455291836464	0.0789564957511878	0.0761086580114708	0.0787523961447134	0.0679622015443003	0.0719263930588619
0.0691802324563077	0.0780712235580246	0.0663924292938511	0.0777822355726023	0.0700949949389438	0.0768929922389227	0.0755722078131436	0.0679855602091098	0.0821171065659546	0.0696132121397371	0.0725771400690924	0.073774990819944	0.0651883708482446	0.0819984966283822	0.077203161788296	0.0755499702358636	0.0747408942975076	0.0753327241490487	0.0748886470494197	0.0781105802321454	0.0744962385607168	0.0794356103874933	0.0795592716148744	0.0704694741903576	0.0807797701390777	0.0787376040781208	0.0753518211137157	0.082884835174248	0.0707902775306161	0.0689954742468889	0.0812921152408013	0.0694073429347271	0.0710162195544837	0.0784359191561004	0.0685907019646818	0.0714490761550572	0.0703458755463739	0.0687978946425063	0.067313440766521	0.0721891816457445	0.0812398408356537	0.0843657601116776	0.0806181579454439	0.0756032188755244	0.0741290962249994	0.0768903777990182	0.0718794902534406	0.0744952827956909	0.0726699039820186	0.0724721083311846
0.0746952329881818	0.0838115768537229	0.0731793360032628	0.0837325603379921	0.0740364859162035	0.0716577466080182	0.0778256212058761	0.0744874006334666	0.0738617538065497	0.0722622173932631	0.0799288963524703	0.0820321469524829	0.0791197059712122	0.0734558090140483	0.078431170405299	0.0684642673657813	0.0669270324507913	0.0737875019677226	0.0699330972603085	0.070891721424535	0.0760122444917321	0.0733916459750168	0.0700053293426261	0.0703354923187016	0.0692982971744128	0.0711807526644228	0.0805221207505705	0.0813532734179899	0.080645452102814	0.0748495926187565	0.0756045576694482	0.0781974281741646	0.0756896842965473	0.0802794736674763	0.0765418047285887	0.0693811556112095	0.0697023199668251	0.0682893544938012	0.0755233389160738	0.0731713222376716	0.0760977781418498	0.0810230109740631	0.0748437388751991	0.0779422998918495	0.0710281034236595	0.0746742647043138	0.0732806556438999	0.0714375619233747	0.0786916809701745	0.083434983085438
0.0790660233140277	0.0815315654665271	0.0708635969691828	0.0717239104610485	0.0751816772430047	0.0829504600809888	0.0762689497299755	0.0848820390852702	0.0877576981681889	0.0713466572008876	0.0820248072736617	0.0769083876666337	0.0750863464019895	0.0743003444773697	0.0773097437405827	0.0750115203419472	0.0800824240593331	0.0772135922127298	0.0803612464842937	0.0836854499539467	0.0691681046285887	0.0706600335334027	0.0793967292154512	0.0729787168339623	0.0782303866280876	0.0764916251452581	0.0805412041036289	0.0797615565671121	0.0717016265783574	0.0750195376735613	0.0717809786997895	0.0848618018109392	0.0758132102579106	0.0713549776860947	0.0777740775515384	0.0746973251243895	0.06796860878771	0.0736161954542925	0.0790678506038778	0.0773889321878655	0.0753945822075925	0.0807636192607898	0.0768369927899924	0.0812910831482995	0.072178343228025	0.0822909047065621	0.0779127443134144	0.0666977157479194	0.0770653888409071	0.0707268570621383
0.0833267739676516	0.0800861583404301	0.0733496323297482	0.0700886625548041	0.0768214949625294	0.0851599071967468	0.0835662697779336	0.072423596586979	0.0852529718703587	0.0725683553416234	0.0826841688226224	0.0827606376819621	0.0801465472007521	0.083672298006223	0.0857592165836925	0.0841166550222232	0.0798240420798071	0.074850413432594	0.0846869089140004	0.0706682363570296	0.0784242710341021	0.0785517744782958	0.0767161180300745	0.0803888882228619	0.0842870367389542	0.0780392422789263	0.0817299973105827	0.0812035835637038	0.0715205258839596	0.0856916725145155	0.0723343935503305	0.0778891305091502	0.0823854428036327	0.0725368175975283	0.0788048800615714	0.0731847788464992	0.0743514800033794	0.0811564754000953	0.0785979828620688	0.0729721949923143	0.0794704973399303	0.0735777783360487	0.0759706505227067	0.0742375704633035	0.0763150198181099	0.0797102159362996	0.0743728544451999	0.0796693570849265	0.0811990909011495	0.0778118642113462
0.079771266742976	0.0803990784321087	0.0793195195358273	0.078494638172688	0.0723847489878994	0.0732740936147814	0.0884376477893635	0.0774170442539858	0.0868842710394223	0.0913636442858999	0.0891171923334077	0.0814143221207833	0.0811510020122048	0.0830672858651373	0.078983447540213	0.0760612526749943	0.0859823161438222	0.0836175810965655	0.0734840149531981	0.0870375690541204	0.0844366478014258	0.0807913556321139	0.075713923413278	0.0815620089565288	0.0824462662730268	0.08444112325069	0.0759038296599328	0.0860198212279665	0.0742232018098477	0.0755917980696562	0.0728785253351132	0.0725739830909444	0.0842519184481893	0.0864921310121689	0.0694113416397412	0.0791211139023441	0.085543368342984	0.0784731196249385	0.082281192830545	0.0833002906369335	0.0836564415873847	0.0750008193377765	0.0794811161281343	0.0721113232677258	0.0840987882363555	0.0829307905907188	0.0845378672082688	0.0770069620515856	0.0774399361817438	0.0758715393017527
0.0751782385272297	0.073805640405277	0.0900532231592747	0.0772023575107479	0.0819820334625112	0.0813950880888743	0.0706186007793408	0.0866501150751217	0.0887966926209089	0.0858714461715946	0.0774431594890474	0.077223863518418	0.0745419439552195	0.0841678837377363	0.0805707766631994	0.0732395315850236	0.0786075424268558	0.0708948542651471	0.0780064835560153	0.0800352108499674	0.0835117450855308	0.0816444425756607	0.0844808639712685	0.0850474052560151	0.0802136718504433	0.0848542365295153	0.0754217742331706	0.0867397841009914	0.0839442689706277	0.0761921593391625	0.0831099804781672	0.0765176717844805	0.0807916310960804	0.0841295601359435	0.0766996785500085	0.0797805097478354	0.0775722487555531	0.0766655262715448	0.0813214827993737	0.0771247248827541	0.0827200376897418	0.0833527308748111	0.0888224065162869	0.0778133463645361	0.0864783260647381	0.0795823111989182	0.0835868975183543	0.0758402600686298	0.0743245571276676	0.0775214452112448
0.0843966832133391	0.076175568810336	0.0826005591362609	0.0770643890979234	0.0819171454546964	0.0781125171373502	0.0759105545030504	0.0716301016441192	0.0846829362349183	0.0874735943418009	0.0769071603473913	0.0784677308223086	0.0837818094296615	0.0776125369910265	0.0821353889976295	0.0792837096632482	0.0873809959283833	0.0841801698203214	0.0829053535895402	0.082437253296079	0.0752319923174262	0.0903786047500774	0.0881581875946162	0.0840273042550939	0.0800668531180161	0.0900369317482248	0.0790862750393815	0.0758014732107432	0.0861530254696254	0.0924357120107527	0.0759148563750405	0.0880973293356228	0.0804148711815088	0.0863647422894545	0.0874707875389689	0.0805408895876948	0.088631579223	0.0919157229514973	0.0788817558403325	0.0862855209626603	0.0890148399624081	0.0836982034861632	0.0856560795574593	0.0849988382951228	0.0767418274246147	0.0815261838687923	0.0861880577942192	0.0788729301861133	0.0777587595333921	0.0809009584241081
0.0875866765799514	0.0861086997715889	0.080662045713352	0.0835048525454959	0.076226851267354	0.0865867024899844	0.0835771551898453	0.0805820943162777	0.0736993021326237	0.0799430087873978	0.0749064276758299	0.0766023280328706	0.0764612032409943	0.0814433822222471	0.079554261294809	0.0824894967632782	0.08201548473506	0.0755599341793234	0.0856103382213881	0.0772600907004761	0.0769586036500418	0.0904816958735377	0.075663712050166	0.0882403100695529	0.091979369925166	0.0860319953230179	0.0801593996679674	0.0796939644356193	0.0847033863708882	0.0905438425954261	0.0899828947091525	0.0757709483435875	0.0792887442777083	0.081197276852161	0.0781067162462432	0.0885833767737458	0.0755193546692242	0.0748287666019198	0.0883802622770683	0.0786401589092905	0.0820253130895658	0.0793044325462733	0.0918276892159116	0.0803694643104484	0.0798337789018542	0.0775962801145895	0.0788678128800193	0.0797152557149472	0.0900220204549164	0.0775863313533318
0.0900306940244293	0.0895637466831331	0.080267673842971	0.0917694574126648	0.0822919497317153	0.0809242388602558	0.0918006747415811	0.0938188041962791	0.0878757467155192	0.0800040983004572	0.0848900901292583	0.0820946874745374	0.0867150158949407	0.080587964722406	0.092887224335691	0.0914642988580746	0.0771292526268647	0.0737812479651753	0.0912233890756353	0.0828832021959987	0.0833173147382334	0.0847644107377325	0.0885106149338547	0.0790401742816304	0.0773966688254204	0.0851760377907496	0.0890211043385492	0.079235147820442	0.0783559065415056	0.0804407413223696	0.077990867742831	0.0927955859296406	0.074444059807486	0.0768290512093977	0.0917053260636045	0.0863540928075988	0.0823017326245115	0.0913103062412795	0.0791938270290643	0.0846785736286356	0.0841009231996783	0.0749193025831311	0.0906473445617424	0.0916964887560386	0.07728807657486	0.0741630108510858	0.0880549085178779	0.0907156031402921	0.0791268270848193	0.0838519510523349
0.0862776722991843	0.0799903036371596	0.086199972465673	0.0908498315992058	0.0852567448212752	0.080327379783218	0.0809304342949769	0.0837854437462067	0.0934041731883491	0.0804508418791434	0.0810348988150073	0.0834013542262594	0.0900132959086746	0.0930811621220296	0.0778976932993636	0.0836805781551184	0.085253414144215	0.0898361778232878	0.0935780937327446	0.081723449117401	0.0806958409599727	0.0926986901331213	0.0907886206021854	0.0834862931086197	0.0949400043996625	0.0808198672057206	0.0920284421400273	0.0864979977165318	0.0837384665210861	0.0893533694276544	0.0787107207624415	0.0812244733611204	0.0869589037495162	0.08471102416432	0.0959208107868326	0.087093992315511	0.0758714161995341	0.0914902974774287	0.0759581004525596	0.079851869284508	0.0821245083159568	0.0901874167412227	0.0847322262697859	0.0898351921597858	0.0896907247175616	0.0869221990915538	0.082967858644066	0.0862270342264321	0.0890084690317675	0.0850182517507678
0.0895134319343251	0.0931619725506479	0.0874051397454413	0.0873552191587057	0.0841079400230513	0.0807235687444644	0.0858930747892569	0.0944678068159201	0.0871348609440245	0.0852639253615257	0.0944951039065113	0.0876928766403959	0.0843861711360745	0.0858582787790086	0.0870011323893918	0.0900425147982186	0.0847176140400335	0.0802645102813838	0.095162704915622	0.083465147193018	0.0835805392295141	0.0826441831435969	0.0890626432552187	0.0887232432591752	0.0799319922305093	0.0911907706442692	0.0856322096262928	0.0873176611259986	0.0832199336752455	0.0841557143347162	0.0852247626914273	0.089405391011771	0.0838073840268688	0.0936907605273543	0.0853611364573109	0.080347248008485	0.0854543877013647	0.0944142247987096	0.08260298585168	0.0864386937845693	0.0841858057652905	0.082693723148916	0.0881855549941849	0.0874998611921266	0.0918647293089488	0.0929361971042499	0.0950212866252449	0.0789621470359326	0.0824000442826308	0.0902161371097824
0.0830316565137992	0.0892910244048322	0.0795401626003075	0.0844315428350657	0.0857585194040386	0.0921615436872004	0.0839118682917608	0.0820056394393122	0.0817629750944457	0.0817261981821243	0.0885622039524693	0.0897949103191118	0.0859072143850834	0.0963258137679682	0.0862714871791094	0.0923171084115301	0.0875507109675796	0.0898775988938748	0.0953377390296015	0.0877627573896547	0.0980659147484764	0.0794593090295468	0.0900736667359576	0.0816345024372935	0.0794515667304845	0.0908091274074905	0.0923242689586757	0.0827705672768837	0.086292160150606	0.0830417096682617	0.0933046221067683	0.0826170797600981	0.0844826621146664	0.0932793616048517	0.0887399217802229	0.0907917650077009	0.0941554213135211	0.092023034795684	0.078565906136639	0.0919413698583214	0.0896178601149659	0.0850520283430066	0.0851033832451888	0.0891435241137367	0.0878516752811292	0.0882181630678584	0.0871921011349861	0.0787348301865313	0.0949944368738757	0.08280834463776
0.0894705243692406	0.0836676020206284	0.0920293305425324	0.0888581329270748	0.0965100643891333	0.0836554250861527	0.0866557397630275	0.0806584052757823	0.0961774745631592	0.0815472576282849	0.089871552953826	0.0957491081996149	0.0947668250370343	0.0899858614283444	0.0819238116499297	0.0829024722263166	0.0958118143471334	0.0922049788069575	0.0889742769162967	0.0870596276070188	0.0848935662255985	0.0935912463247168	0.0828647306130515	0.086634585484083	0.0950464217279289	0.0914144078893552	0.0834907579332156	0.0861473417295057	0.0961683496374572	0.0842240383582695	0.0934653341388765	0.0913059997744775	0.0854361181293889	0.0869638571478512	0.0889518860779398	0.0895062460374052	0.0949974400547297	0.0945292637502712	0.0950858629321975	0.0938162275018067	0.100034495134547	0.097399567152208	0.0972934681674917	0.086508341454435	0.0933562726817897	0.0879465748020839	0.0796353331019963	0.0842694643099277	0.0863712561201949	0.085733391547507
0.0795941057730193	0.0859880748148669	0.0963812301325255	0.0938353247982148	0.0905488028843831	0.0834118941419039	0.0922389684513373	0.0880686255004769	0.0943906765588712	0.0945731265536021	0.0938543489091359	0.0858310297385228	0.0979872443340763	0.0953969348157777	0.0849750457586775	0.0863633639905769	0.0941963663397202	0.0967076236263997	0.0936938040981093	0.0973647467775691	0.0927555403952598	0.095388315388569	0.09384216446798	0.0917104216071227	0.0921628347164389	0.0864722462123778	0.0928318895208799	0.0899153511386683	0.09690918218137	0.0852693094111791	0.0900954926580602	0.101258363248727	0.0879438232078685	0.0864603891160207	0.0904350219266221	0.0917111683058002	0.0944102363051843	0.0844850665238265	0.092533154415939	0.084140897904241	0.0979324143150046	0.0838247578795231	0.0865532753415889	0.0859969925279635	0.0848431751209006	0.0925785649584043	0.0858627849486926	0.0986270159941646	0.0873217660279083	0.0871345966595032
0.10288188781248	0.0944077016063496	0.0984044098470913	0.0861184382105959	0.0834617456028128	0.0862811751366128	0.0953551444388787	0.0875574724693402	0.0889191946244984	0.0890788928804989	0.0891132064269502	0.0969365904211733	0.0986735870572357	0.0957767019574562	0.0923343547466871	0.0944674790918777	0.0932307556644152	0.101058877332664	0.0948122472651484	0.0905740045911837	0.0864082347982957	0.0955065580581508	0.0898223972869945	0.0823284479738415	0.0885016588842131	0.0884496304408149	0.0904248309384386	0.0916380570699399	0.0943688074741724	0.0993020972022421	0.0988067684913344	0.0956345877855648	0.0961755387667467	0.102067333584525	0.0888555254574151	0.0910660115418667	0.0867085730331821	0.0946388259639842	0.0900302322117884	0.0906768752294157	0.0977007044474568	0.0902082555145495	0.101543413603426	0.0980243124694223	0.0956165504866778	0.0876057761873721	0.0985889074719993	0.0930554570598882	0.0897200268423477	0.0946187942299445
0.092828523495927	0.0882742087794534	0.0963799714558386	0.0940167160877984	0.0877358318446761	0.0913456393444612	0.100159026049356	0.0928151918312293	0.0899709652525195	0.0842648737198785	0.0879928509046451	0.0940373609191132	0.101810940424584	0.100631835628981	0.0860651384541652	0.0940177514739709	0.0903738942102181	0.0883525989739835	0.105729075843368	0.0904951568394688	0.0901271663752546	0.0917175670116164	0.0859192403549899	0.0944429936028087	0.0948342773546916	0.083745230536854	0.102680843339581	0.0912547926221052	0.0971578014629646	0.0921785518985065	0.093246595589536	0.0975583561621511	0.0916341291278643	0.0951805216127672	0.0932638310922424	0.0835465410402781	0.101210201118025	0.0868292882193815	0.0984520158486182	0.0972466034582138	0.0858440397414279	0.0869152333098783	0.0838041843498124	0.0926398865987412	0.088335635643206	0.0946322811073952	0.0876995221296431	0.0933191960072971	0.0884505075444058	0.0876525111960024
0.0971523314999345	0.0898996563824709	0.102216115123291	0.10343890185503	0.0935858514387246	0.100596031587216	0.0978545091726394	0.103971134142768	0.0872968718703047	0.107007667085311	0.092092339431779	0.0997579214554437	0.0951876157943185	0.0863618753272753	0.0853102426319758	0.0998024064907264	0.0941619658771403	0.0874258082884659	0.0966003440006929	0.0946592999078846	0.0964266159459067	0.100383040545003	0.0978225568816965	0.0904188009588263	0.0878536293927176	0.10382109372884	0.0885993730283952	0.0966042440689951	0.097345616217035	0.102042218279061	0.0911444660933469	0.104040704075993	0.0941028303197959	0.0960812514384905	0.0970473424424295	0.0875267358632328	0.105298102221949	0.10289161950843	0.100528296118936	0.0945754766895721	0.0997989727659442	0.099098677689306	0.0972230224852994	0.086874446233995	0.0846774718855921	0.106088954804094	0.091839509309212	0.0866011314355852	0.0945598434828355	0.0947633583404933
