# Supplementary material for: The Neural and Computational Architecture of Feedback Dynamics in Mouse Cortex during Stimulus Report
Source: eNeuro. 2024 Sep 24;11(9):ENEURO.0191-24.2024. doi: 10.1523/ENEURO.0191-24.2024 (PMC11444237; doi:10.1523/ENEURO.0191-24.2024)
Supplement: Extended Data 1 — The file code.zip includes all code used to generate the figures and perform the analyses presented in this manuscript. The folder "./ephys analysis/" contains code and instructions concerning experimental data and Figure 1. The files "Figure2CDE.m", "Figure3AB.m" and "Figure3C.m" simulate the model in the nominal setup, and generate the corresponding figures. The file "Morphing.m" allows changing the connectivity strengths with respect to the nominal setup, and plotting the resulting trajectories. The folder "./Figure4/" contains instructions, code and data concerning Figure 4. Download Extended Data 1, ZIP file. [file eneuro-11-ENEURO.0191-24.2024-s003.zip › code/Figure4/globalfeedback/v1Int_a0.65.dat]

0.316614256689211	0.334468923776858	0.325045701142072	0.319522515899266	0.319513233890183	0.333981740986258	0.329923271303082	0.315099053111955	0.317593126088959	0.336439942459169	0.336656986498434	0.324816257164854	0.315640200100437	0.332657660258468	0.332954792051414	0.33122608592652	0.317058828659862	0.321746223455041	0.312688379408839	0.325514042583739	0.324558624512891	0.3314505122302	0.324554675847258	0.332855151997123	0.314673318903282	0.32884191241767	0.317969033655971	0.333611398412477	0.313923201200907	0.331090675808835	0.315907498342648	0.330786701851993	0.321829624376834	0.330792327039519	0.314280098586926	0.328040975809465	0.31536689449733	0.313707642134597	0.325194304778149	0.316622162587747	0.321105959534238	0.332822781403518	0.315908265106781	0.334035956205717	0.328263301866887	0.31842961250352	0.317927834424016	0.319112023951079	0.316518673714288	0.329782356864499
0.337357789300668	0.328915988136662	0.34061848998396	0.340811810851226	0.328677154838509	0.325664136960884	0.338748313740158	0.32478630971018	0.33459894079979	0.337749959116991	0.340596809301453	0.323904139923016	0.343979671305791	0.343968455608777	0.319896197415558	0.348674415450797	0.330595768597256	0.33835053289375	0.344027132393413	0.342999048295332	0.343960504450176	0.319862992498172	0.345040713647548	0.345045878826271	0.323881657084018	0.333844462746429	0.32442948968989	0.33793590995053	0.329610177657175	0.333033183781392	0.32435308851392	0.333864354302213	0.32873449537782	0.324083610941398	0.342536529860129	0.325050377271998	0.323793562510956	0.332182998561912	0.32350896307578	0.340210236439288	0.346361322292569	0.346794155650771	0.343944197123719	0.342897134867646	0.333514661237896	0.340588932037855	0.322542313190628	0.345153852983998	0.348734521475861	0.328442238609253
0.359930936984872	0.35431307410712	0.345227281299815	0.335781265526561	0.352346091163015	0.359183895459803	0.35800052198461	0.354063041049879	0.333457559472905	0.333418822112076	0.344978261679029	0.337985556828277	0.332404767184338	0.337973661789707	0.342609656988277	0.361354644561951	0.356759667905342	0.342078875601232	0.358691927693358	0.351661219153022	0.333715383482571	0.336434015639847	0.337850038236743	0.343343960345995	0.360578372212258	0.332998438315035	0.344396290944198	0.3507811889964	0.355715235017196	0.348609321709206	0.351023787705864	0.332549023204026	0.361202403328531	0.340069250934721	0.335704539468908	0.356455177000401	0.353201524463516	0.361118034194551	0.352644302758769	0.363916412167124	0.329120572886082	0.341789609985774	0.360289017509258	0.348723100698005	0.342775146501667	0.34196626344102	0.333704669535648	0.360812603318944	0.361227088245281	0.335383819105216
0.359779878773134	0.365844683594895	0.360851131203144	0.343027760953586	0.366215488390367	0.374520839961044	0.363287611420928	0.370964767319907	0.370343438274202	0.369976763732612	0.360491843384792	0.35322271852858	0.352624792742915	0.345667017644458	0.361135645337389	0.363691199682438	0.355674038601451	0.348665961724311	0.349843882912643	0.350294616470106	0.349533437046522	0.352080549897486	0.378850236567075	0.34234300988896	0.365128762200601	0.37295545442118	0.365491714858984	0.342610499934287	0.350280048435659	0.341973314951836	0.363981483775772	0.368109225302833	0.37213554663108	0.352227800059143	0.352794624581352	0.366120119011359	0.36450144391325	0.353322417973264	0.343670050574322	0.360477827328478	0.344571564854132	0.366053934874172	0.350197504895752	0.349380474777999	0.358908814157773	0.351392682986181	0.354166073609542	0.361900103304366	0.366793546063536	0.346156506134277
0.392214550386621	0.355574459184044	0.362506595713217	0.358287813172054	0.379190413542228	0.369386684420588	0.383795835160407	0.373733563005087	0.381531310519024	0.368381487401764	0.354715048360706	0.384285563053693	0.375615984949754	0.368005384580087	0.377768984045624	0.354821954744009	0.361716904477701	0.39586705910762	0.366480843975897	0.363385034947829	0.371683581261483	0.375583315368167	0.356150386858562	0.379887230017915	0.391308036399045	0.375746889839775	0.370864908908856	0.358674906861078	0.368449261910772	0.369844274869957	0.384356593071612	0.376983213716406	0.364153291989975	0.364488189485755	0.367681324938189	0.367672921602601	0.354795782426187	0.363771321533817	0.356118562639271	0.369876826499171	0.370065178767764	0.379293266157633	0.379299458351189	0.390624046755853	0.370048888811937	0.38330240531177	0.377774229887198	0.389654057503421	0.393227724141796	0.363142578423334
0.408397086555122	0.396470537220058	0.383212006497914	0.379910308122276	0.407572198822883	0.374523826723798	0.380408646580667	0.389213915176812	0.410887804641631	0.394269923078984	0.409108374190602	0.390386952644416	0.399088157990214	0.388896098862155	0.391964062051165	0.377809534263496	0.412297069288121	0.376408303346189	0.410503625956718	0.389720860770663	0.376638622117456	0.401973341191596	0.402643370407917	0.390828020988337	0.401733640545567	0.376431446140446	0.394798707202314	0.37055290429001	0.384298505509725	0.393843055395808	0.383938740381781	0.398355463754469	0.375592905135552	0.389123464051997	0.377670446111343	0.397183115894286	0.375268700904698	0.407952335234875	0.410375053951555	0.375085522903877	0.401776720386476	0.374120309007518	0.400704121820086	0.411631801765985	0.406484784002843	0.389160947841506	0.404983380208302	0.372278350339975	0.386628919361795	0.409062110989653
0.426992580100609	0.418909715493092	0.397930609754756	0.434292474608912	0.428733086579203	0.432445487607476	0.404119479884114	0.419560623795526	0.415572570476816	0.394207789693643	0.410454537163377	0.424196262956658	0.399128289688299	0.388277577299509	0.424332320057719	0.429957267926249	0.393779305178936	0.423750638330445	0.400288930566236	0.399309602272896	0.397238949733975	0.412515977739999	0.429515473615524	0.398576015303756	0.422944151871959	0.42309432675285	0.397390314159003	0.391386523437171	0.430238318147013	0.42718415966977	0.414337730629767	0.405511023722937	0.403505857744657	0.391699757230466	0.420266578004044	0.415265256522437	0.422197347181852	0.421450689270138	0.399885426582858	0.400622177156489	0.405832565348818	0.40480824537823	0.415948858385432	0.426871678039636	0.410914887297666	0.418286903426505	0.437549875165749	0.394245031368012	0.390005043275293	0.407037948899613
0.442563313560255	0.446759060454804	0.440785416254477	0.45170117045153	0.410049395037366	0.431351930777546	0.44024122328045	0.435689863872059	0.424471603999308	0.427894745327725	0.435962796531874	0.4125210639496	0.430590823290148	0.413323428949714	0.442100866301474	0.427079394122944	0.416403504029143	0.435318354881066	0.451129239144187	0.453846545769369	0.424362075982163	0.427769372545635	0.41298555178464	0.443131594018362	0.429353221499535	0.449665498861038	0.430115373532742	0.415242530670983	0.419515155372468	0.425301136251638	0.420808651760589	0.455805770613139	0.455955910169009	0.431241197268319	0.418630416404292	0.423005517280295	0.436091945501271	0.440028222249293	0.413882421203146	0.425332433403777	0.4223438475229	0.459871645195913	0.439279529734437	0.444439650517024	0.40932394101523	0.434894274101883	0.409440863353585	0.408840946692503	0.41950315083737	0.440712448583163
0.456792076972018	0.467218155545238	0.450434904101907	0.438658995839394	0.474232669249465	0.436470720042891	0.474112925097923	0.48592232619167	0.47492819625229	0.425057978880729	0.460444186868411	0.484993666744144	0.4794257471739	0.479554052798685	0.44147830873884	0.44251415750593	0.456686507209398	0.448333800294098	0.447106875127642	0.46213261819755	0.474058883873917	0.432526542905423	0.46335735898852	0.483054332986967	0.479794463384786	0.454962672524317	0.483912434163952	0.447470712864317	0.47481888317452	0.449896612595109	0.474192180034453	0.486684665248431	0.480665017866944	0.45810162641254	0.431046697234467	0.448587614328953	0.462207760726589	0.433159786696263	0.482463545388205	0.432126966421993	0.426838844677621	0.481895874725802	0.458965066467725	0.478910069206218	0.448446956050897	0.456898414328709	0.441943788574922	0.438987708583566	0.473658981380079	0.487486934208853
0.459488789677527	0.512918323107497	0.493161749764947	0.483849284743721	0.511698704524445	0.517174069027613	0.45254925530344	0.463026458978106	0.452661492056846	0.482190434526713	0.508246513304309	0.462540693631199	0.491752422362305	0.47493768249085	0.454135262178873	0.516274539406057	0.465167182981841	0.456757705881585	0.469746250928291	0.507733904612303	0.500200298910724	0.479847506085222	0.518745697620702	0.494753243280069	0.515163167366807	0.487986558782882	0.458773683984337	0.506603951121407	0.464617945165395	0.51339495341722	0.494082615358158	0.454233457594519	0.471794166151511	0.486316033124507	0.471998186169534	0.513422665401884	0.468252238430378	0.468583110360991	0.470825037134188	0.488909042292504	0.474810267962018	0.505374850165855	0.491329412292467	0.485671750104921	0.482660550117283	0.517648269275062	0.498871889012988	0.49391743091725	0.476017959188225	0.466063167393061
0.545547076683243	0.546414430050436	0.489403324020211	0.48818603946703	0.543714740582281	0.495603306788561	0.494025976919901	0.523408324926501	0.553902160798095	0.531780946655168	0.549556168723784	0.54101266444293	0.498042360104239	0.533726912439318	0.54074936760374	0.549119335822425	0.513924674758474	0.527076656884497	0.500224229336911	0.550584200394905	0.515476824616886	0.551061389081524	0.530028488665228	0.491885622381622	0.5057142452854	0.541336015759672	0.49129126058164	0.508721244366027	0.494556881284495	0.515691956362212	0.510046704234357	0.487524685836646	0.502884747835032	0.506507843001243	0.488294961877793	0.488678193746519	0.516146762813489	0.506385727423828	0.518934651376891	0.54746191380014	0.496362448572693	0.483637563624272	0.539919906829369	0.501044469319185	0.491186172461372	0.551057532747307	0.548965316729452	0.530761506500039	0.519906088385528	0.479348083321231
0.536103622606726	0.534197964593219	0.586337602230925	0.576241690226212	0.592074798788157	0.571838179524023	0.50923990843644	0.56739766267233	0.541572920905035	0.541842880003673	0.573669822229017	0.581543746814483	0.513176593823846	0.529320501753713	0.508593329557017	0.580154712918421	0.563489036656751	0.554228727655089	0.596768746449652	0.538793235332167	0.547552834866848	0.526084026085208	0.514258080626056	0.527264046736201	0.558730740718758	0.577945742656263	0.578968493877816	0.525208277782246	0.534804044218267	0.549477438541564	0.548306335638318	0.557364142054383	0.524470577218679	0.521702321976864	0.514969621317253	0.517950111781247	0.530961848615238	0.588101925206725	0.545665955066925	0.556692026980083	0.585609361180903	0.544583922246477	0.533709372027661	0.514394573806355	0.571721415705875	0.539836926645884	0.572928994734765	0.548416637258377	0.562654090395944	0.509514691709992
0.545608777915897	0.63041962334704	0.547021561884486	0.592903115752668	0.605276900361733	0.549044324492023	0.614911636619074	0.562672719455693	0.570310829863979	0.604036234661369	0.560674973196745	0.553309681074518	0.604157206995268	0.549908294201396	0.555874489358742	0.624443209485641	0.589218760421138	0.549668421491472	0.578248372811444	0.570311745533322	0.548697738345902	0.57379163473203	0.560836033392106	0.541913202376869	0.596502220477573	0.634403296056202	0.590599249534725	0.582041457321511	0.565927453236436	0.62070497240836	0.604243067354867	0.609387874101067	0.577533725491579	0.567431137890617	0.56402707092278	0.566635892131462	0.575018857815254	0.574211762513899	0.611290306720116	0.567174246370777	0.605252997011081	0.550004219190227	0.592811898129559	0.592363151820221	0.559830665944691	0.620272302449925	0.562335659360685	0.626645950095382	0.59622665987509	0.618044690457891
0.610401285100656	0.603415866339597	0.652851615015628	0.65441282416189	0.587999137636254	0.591940814115901	0.589052222069467	0.623296739148042	0.668912322198958	0.602545146236688	0.59444768784165	0.607376489618303	0.654177984318092	0.659631881534653	0.649101245487506	0.656542075739685	0.607686200049552	0.642239192712425	0.655760437664197	0.654652311249218	0.587820176225993	0.687633690830045	0.640365618046812	0.598839384735265	0.642041161846679	0.642082893695398	0.656014162486824	0.615593837523116	0.676438485161461	0.631312536930738	0.657662357660132	0.675261132470215	0.641702153782509	0.603194999731879	0.658222927216895	0.588384659475927	0.652504837257987	0.649963024340041	0.639878067625478	0.598168743152356	0.60904205958461	0.665269460707704	0.604973516117168	0.671317072795241	0.609651975506783	0.620066621364513	0.610231218456348	0.604542678850466	0.614831835681981	0.590982393383433
0.6776751128154	0.669767276976776	0.665303897213352	0.692520027663027	0.725785555610656	0.699307392795149	0.690917822800571	0.729447102196655	0.730660442510366	0.689507751392405	0.644854336008834	0.672287381175388	0.637696808495905	0.633485093255128	0.716189377543838	0.650508694421015	0.626555516681598	0.682457814079456	0.72692257101321	0.682058907752231	0.669862154921632	0.685180248267678	0.732978364037366	0.739675339597646	0.734886059840995	0.648861012066313	0.723209965581763	0.625852907075077	0.707172183384147	0.741538916783524	0.667984200701402	0.742384441587558	0.704582448738706	0.710776367569912	0.679858118485983	0.654564269884414	0.645383374356935	0.693869189409757	0.677886905503571	0.641892943603587	0.657984768346174	0.671327948909651	0.705392571279908	0.644649693255764	0.674615374968344	0.679225850937585	0.676048709563811	0.670251610609389	0.744305700324991	0.671738797819713
0.685207135145919	0.686317322559086	0.776153530259381	0.814231663508218	0.808817423773319	0.704322604308082	0.73506247072428	0.7663788150089	0.702549851239709	0.695964885395966	0.783666391989666	0.702695050433025	0.73874877145389	0.698766144607832	0.705500466965767	0.692905801238545	0.702375236710445	0.775224552794301	0.736104634667942	0.773992905950914	0.700408224116102	0.732640440326736	0.760630331290443	0.787656847334697	0.806603458102957	0.799806763512699	0.77761476548357	0.718196180379298	0.737776263575041	0.691918564759537	0.681337753007865	0.808845829841155	0.713322907581832	0.728894938793414	0.752239200948135	0.684486092404938	0.690999950677831	0.722535440169929	0.783923130784901	0.724242838541973	0.759018991886628	0.78861126718143	0.811639375068697	0.79037436986533	0.744246635011197	0.703425589497778	0.723217370409245	0.737539723622332	0.710746809506523	0.800111385074978
0.783035709589649	0.826871452024003	0.845788556089318	0.781389848219932	0.788558929958987	0.824227986592133	0.818681876087602	0.767378043297229	0.829560526356782	0.844175493925927	0.81900161634365	0.859910324152752	0.882528347474595	0.791505580125268	0.815974116930011	0.874301921025007	0.740873477931998	0.870176049448094	0.775321680512535	0.768448944969126	0.880444393301936	0.833111224761127	0.772814884639465	0.875314306772452	0.746289405040245	0.76981221295132	0.872609401741027	0.838804106611666	0.858600780080947	0.866516783454526	0.742745539587101	0.794611899161055	0.753718360019707	0.813953087727124	0.743151599620314	0.746779730020041	0.878247459525413	0.746325254824474	0.869743698979001	0.766604342368128	0.840676710810211	0.75404334904824	0.80433138829304	0.856688270241148	0.778066172361565	0.74673114454641	0.73864761340027	0.761598639556786	0.810020569879065	0.837130328659678
0.8642100119423	0.853799703437549	0.894961134638686	0.923116079487034	0.954546738741114	0.922876490068655	0.852082416246356	0.824767991348164	0.887879294670478	0.901603339970568	0.895926149067035	0.877466151854316	0.936921614770484	0.929613898467012	0.905650397088008	0.842409459979368	0.869512738462295	0.884344259351914	0.864797267965524	0.895626682997135	0.927058393664019	0.858663628799829	0.878480306126445	0.812358627831777	0.834217728037225	0.862405856292394	0.936393953595727	0.898976996182984	0.973742143069788	0.91445485313156	0.975014316975919	0.860963216077122	0.875100520246074	0.900868996107259	0.856477337802889	0.928995583838385	0.833876055805498	0.920792446552232	0.864876233843173	0.884920257649828	0.848093959470084	0.807784056631894	0.924611232912028	0.980747596448864	0.909317574667168	0.816856359259566	0.950352933353521	0.963163152724084	0.847187137589447	0.874966886413969
0.881112108933197	0.910794014251115	0.904603952953042	1.0576038196036	1.07377968206599	0.90885763059494	0.966909957481269	1.05428467298135	0.918081226049418	1.06661875714404	0.91090562045006	0.930955600341951	1.01970614548479	0.906830104563832	0.93689309820717	1.03460803030919	0.980771034545856	0.945042899296621	0.890757996139439	1.0275745614271	0.965154808116586	0.909931418608076	0.966160232426318	0.977880342906848	1.06384647198887	0.998210060972306	0.913483597019771	1.01954030734059	0.995730377856431	0.948370589757296	0.998777312069694	1.05067143780623	0.935636819028845	0.91039005573768	0.911825039328646	1.02851370725633	0.959701590546685	0.919177131725103	0.965307075106274	0.930337444211277	0.956561426640491	1.03015148494701	0.961994054809723	0.979137689035359	1.01827335990438	0.995672217514498	0.967476941277011	0.915829734228074	0.949956502957645	0.901249170010071
1.08698688704348	1.16643228236979	1.06322845416197	0.975934138712	1.16937376924348	0.996444584045605	1.05820976591909	1.01780621696832	1.0688385477105	1.08097388742319	1.15515400686545	1.01084744710725	1.01760020175846	1.13908281379782	1.00641421185196	1.04482710342393	0.958695570108981	1.1566816448455	1.10695748747686	1.14276157313283	0.972840346372561	1.10543416261167	1.05083674480663	1.01935413441159	0.989919530836118	1.1437558857731	1.11300109455003	1.10627972237268	0.99222334977182	1.00922678376639	1.14461872281838	1.13365450900478	1.14122769369137	1.11274304571743	1.02701168305365	1.04557397191038	1.03199516216879	1.04467265221067	0.962614685532781	0.977025407025132	1.03622730700836	1.09154145132102	1.12620721969176	1.00060894710484	1.05693766300245	1.03135383993502	1.09407400253996	1.00711644287627	1.01838035812747	1.09585733322164
1.18962309210353	1.27294371731733	1.26277524672181	1.08946857446175	1.08284695507078	1.07746974874817	1.28108361520647	1.23852519326432	1.06187145696138	1.10128356563137	1.09364738053	1.10571148435049	1.12211444360328	1.20613997590259	1.13929193135074	1.14957114226367	1.28358471025558	1.1417588538476	1.22513300988129	1.25407435718465	1.05928908925018	1.0742610647045	1.06669049026703	1.12449603555006	1.25544850992028	1.15246905959005	1.10126826569118	1.19804982338395	1.07747119919505	1.1849334071641	1.14114639086514	1.19298975929799	1.08421058836883	1.20811020298827	1.0795708329948	1.21254037467047	1.08905493539052	1.11704930553063	1.06334891641468	1.2447422860719	1.17364835453266	1.18538684137828	1.24339600493186	1.24380293483165	1.16137247057233	1.23907877492984	1.17933015512735	1.22953606289616	1.2517436404552	1.0608336552064
1.2388698577627	1.40345435055791	1.21814171172233	1.25359640983836	1.28448849633457	1.36705244952602	1.41620531492721	1.2055740878759	1.30404757218913	1.20230894266415	1.29553569289265	1.36858001614169	1.40334471185719	1.28272765666725	1.25513352261117	1.19017620530067	1.3404001558289	1.31725168648811	1.40666123686193	1.41786411476692	1.22686678150935	1.16967142824235	1.31121021757484	1.42909821455982	1.25206398459644	1.18482092656954	1.41743605825524	1.39638923493391	1.40815775806081	1.22009105327495	1.22124735654403	1.19184795477268	1.283642422878	1.40308014689736	1.40091023002585	1.35055700207205	1.38862786939988	1.15839969673638	1.31569167972736	1.37552308651529	1.2063487193599	1.3787972248002	1.32138956293288	1.26607922697054	1.18240854616155	1.38690934612669	1.22253981116114	1.29185920723236	1.31045411875351	1.26752188316028
1.58560529710331	1.35362561009454	1.52756619687967	1.41823532842778	1.44380937250575	1.52010650057395	1.28504587305706	1.42480767946217	1.55641243604417	1.39038510147724	1.4146003929872	1.55171851696243	1.51273793305207	1.53893560792332	1.27030177871026	1.51530209773507	1.52142536416092	1.60604242135394	1.5171787471052	1.36873972753056	1.33695922228264	1.34913670904303	1.56311737447925	1.53446287130445	1.30083827267356	1.56681103980376	1.43926537581964	1.32908040025291	1.30932723613961	1.51564170733975	1.36620853557072	1.47722208984197	1.42003451194644	1.32088426401883	1.52539249156942	1.53134308581664	1.31002444677859	1.55250680646251	1.27577679839943	1.36951439788752	1.46930751966092	1.30074741999522	1.45177057880171	1.43486174291721	1.35407328471744	1.37426418056633	1.2826523976425	1.4759714593567	1.42343119254878	1.44433550827303
1.6179688908066	1.57610077929795	1.44027880013244	1.6708873816635	1.43967394766502	1.52830976558034	1.41234235988048	1.74565329844537	1.65592751498396	1.59620286238518	1.46525397832667	1.70799487722732	1.62287761280944	1.6821412295855	1.59482052053995	1.64648841171137	1.56409229400656	1.44333710556784	1.61420016292947	1.58842840577329	1.59496243900209	1.57509089395298	1.67446110123181	1.65306306459941	1.68350745183611	1.56875459700693	1.44994598811293	1.69904496568251	1.67660753155191	1.55386632564407	1.4638326715694	1.74211277528768	1.44269112848165	1.66819339849213	1.52367239284592	1.73649841903017	1.62945120413459	1.51681227569614	1.47454361188075	1.6402753937203	1.53383001815144	1.57265019624878	1.54584566595341	1.47081893857847	1.59266087915895	1.54004329249986	1.54380536713108	1.63900002314141	1.72212366903287	1.70191434859056
1.62305370717854	1.68784046620724	1.57063877854377	1.89570809160448	1.84288083507452	1.5738474406202	1.94905148135892	1.8839175514326	1.57126961005698	1.88788325800153	1.71692757429178	1.84629781120927	1.92785275371021	1.63258776728071	1.70985097970007	1.77212446552062	1.94727761475893	1.87752837240583	1.80056397509434	1.85380538275783	1.66411266380798	1.90152620344893	1.91240789552078	1.91393416109411	1.93870532478089	1.75786671333079	1.58088265368571	1.65060491621643	1.67671289706949	1.71065535782316	1.76415936870004	1.84916282769415	1.84052301169962	1.57706629192044	1.83590643043737	1.73837992133788	1.70211000444064	1.81086203463952	1.6089071466454	1.61563771648499	1.71583581864454	1.7640119713395	1.88321751899038	1.9155389065112	1.89724532245254	1.86968490688095	1.93717559811161	1.66035827311604	1.89747773359455	1.90540242239345
1.88836886988485	1.89608386239202	1.88612121445997	2.11957252985861	1.79927836999742	2.14824964070569	1.83543931562326	1.84688037079261	1.93809124535247	1.78044431929244	2.184270068239	2.03028057261837	2.1409423265406	1.90266696324557	1.7948555768199	1.84523904077494	2.04442508462071	1.75751229076414	1.97793584622028	2.07819717089626	1.88340737154116	1.94203822380453	1.9760882504889	2.12516430581432	2.01645227528957	2.11016016839842	1.9264226847808	1.76534600183043	1.99869750573039	1.99564762419215	1.84754374000686	2.13766869455941	2.00117882294481	2.04603346473192	1.75179367655775	1.91115692657431	2.00327763276402	1.99514403960206	1.93241777572998	1.96344137274437	1.79519986959903	2.01765666356504	2.1654640951767	2.00649854497851	1.99629903208369	2.10198039590004	1.94553369321929	1.96950179388288	2.20871761565135	2.13580068056539
2.181450697863	2.35188968012802	2.02683836969724	2.34786242349598	2.38005251444631	2.07962289985305	2.40441310538421	2.13445618993652	2.21161893165507	2.1225222603753	2.38655626989085	2.01641938199015	2.08974359457969	2.13864939537186	2.26250599829752	2.09715537632552	2.06238573301826	2.0331130185532	2.16002990755758	2.10225033807481	2.13363419007959	2.41159332207119	2.2585165505516	2.24335479558136	2.16174389109763	2.33521774482551	2.08475626756035	2.09426859675578	2.32622103611592	2.01387240982499	2.12160470416303	2.2255549119712	2.25538375872901	2.17703771993827	1.99255462741197	2.11951032114951	2.26919690190115	2.0599669164023	2.2673232029307	2.02800436423013	1.9694909643343	2.39142816341663	2.01589358132599	2.27999749163764	2.23014007894919	2.00628940740175	2.13021322488576	2.3867857590001	1.94047487921778	2.03435175186049
2.31143991907381	2.46098006842485	2.47209013326378	2.25750646800797	2.42950380407103	2.39219006064037	2.66498217106048	2.42672943885873	2.22532084196476	2.37002228978949	2.59711373897078	2.55461474487606	2.25375350459986	2.63407225632909	2.58766313503748	2.68177570802633	2.63542454976722	2.45404575144017	2.25995440318211	2.62909550463862	2.35091313547838	2.51746097905655	2.32505440275277	2.21839874595794	2.62373023709084	2.56007147032603	2.60891524329306	2.57321596333285	2.44209838788634	2.18965879775557	2.61802574950198	2.45443811454949	2.15809553271788	2.31649836872013	2.64246143049899	2.57848449786637	2.36915344363559	2.31550462378206	2.70385650954827	2.56183706128508	2.5744495035108	2.47345097492866	2.27577140104991	2.57730254787523	2.35920735989375	2.48890930724057	2.509344764357	2.60738385910437	2.3338350435599	2.66266367568823
2.59677758576046	2.88891802733717	2.71169255825466	2.53446232175058	2.84732785757611	2.94462269029603	2.80387689870897	2.8949327364339	2.86607694330292	2.96912366640483	2.44491835000936	2.80819743453095	2.79860118164836	2.47802693640775	2.57199185357481	2.67671993160922	2.87737098388918	2.59612477759978	2.93358463168905	2.80868490433249	2.54906102671033	2.66120843291861	2.83732220650922	2.81545427486271	2.86350853773362	2.55069186863531	2.74179401342143	2.61377537965225	2.71275231209049	2.57990939145214	2.76853188952	2.49708981897535	2.74186950267911	2.89620664418305	2.60407195018522	2.4851840084463	2.69726065909539	2.7033843199755	2.96707089605059	2.58236662981394	2.54623157717084	2.86197769117589	2.78147732062763	2.86910072958622	2.83088868187258	2.99274133255987	2.98112143364892	2.82624793832358	2.9225337699084	2.43216302579031
3.0073571842209	3.00238308970142	3.04798605060781	3.03962929722053	3.20642898452281	3.23908658356204	3.15685615558137	2.81524159650568	2.96189111654771	3.18927384531677	3.02412879977575	2.84169940372189	2.98786027728513	2.99818597428467	3.23771419088626	3.0106282816229	3.28599706658494	2.98857391684892	2.72425435187452	3.07697390472332	3.24529685242763	2.82443253507863	2.75342372998349	3.28728552020706	2.9073828866612	2.91328318963165	3.17254916841001	3.17567758959141	3.28007634902487	2.81927274415664	3.01709469425479	3.28622702147992	3.20503594045492	2.84378544621833	3.07813633017965	2.75213160686454	2.81957279222692	2.9042545984175	3.05275281244759	3.08093708815736	2.88869230842047	2.76791000934517	2.82796882425745	3.15440561641778	3.11709764346386	3.00985241239339	3.13052962569253	2.81212494702664	2.7868876116541	3.05280016412104
3.14975496615215	3.15826483405613	3.56875266835817	3.0726154667754	3.60784256501278	3.50364618411218	3.10759128691919	3.13092874042565	3.60254822751834	3.52091215745408	3.5147744946302	3.5844908027873	3.34715056822062	3.55714887489019	3.10486171786505	3.15064709974859	3.09649619981386	3.10761041680553	3.17323720900237	3.60403121230177	3.15538019555244	3.22795659520596	3.32442034820589	3.22894514217866	3.15415925897083	3.434863506043	3.58350316382854	3.08913388388638	3.55213706429048	3.26922433194869	3.39907839894709	3.14318688181199	3.29823108256746	3.39872460028581	3.25669918401257	3.41621005754765	3.42372416394554	3.13666737611477	3.56996242206579	3.48381003580378	3.2832199699962	3.54706392549471	3.12743899841895	3.10527558411951	3.30540342948175	3.57793033307897	3.24417537184617	3.47017253837631	3.36243196328521	3.57216834641899
3.65775960505985	3.7563532021797	3.63855110625552	3.8876036974535	3.80024842485296	3.74789199021438	3.79522600244619	3.89794988448536	3.50712399706812	3.79376776147196	3.76351283080881	3.84663197872387	3.87431282145291	3.61936174546825	3.7949858969879	3.79093644407808	3.84015736957484	3.66226328080521	3.6530913864362	3.6702153162225	3.82117436838402	3.46073850740308	3.81469516749856	3.67942789507535	3.84276951186645	3.55778421811618	3.79352331764721	3.89792533553815	3.49890280255546	3.88578780916877	3.61918766371433	3.89342167174982	3.65653592806193	3.5694344149389	3.66189493545691	3.72242484897131	3.75433289697108	3.73648118000226	3.57525083865306	3.54002364337353	3.88571944071115	3.73691360874129	3.40053381647481	3.7622203716009	3.77881334084307	3.88504698893078	3.72061305860654	3.79651677983798	3.70140226698818	3.89772100205719
3.93645764767795	4.19093131467103	3.81944807795115	4.20928864774821	4.04104447871735	4.16417351170328	4.06085538787328	4.19352441472803	3.87906141351848	3.92201550239088	4.10592295267607	4.04310556161555	3.93761416699807	3.99660967892194	4.04662875350041	3.8876111510867	4.12907319601881	4.14944428087989	4.02603519418015	4.1461387528845	4.12238305508999	4.15231654876366	4.08372421777043	4.13791744285225	4.09405530259523	3.83820044674349	3.92257525475164	4.11292918444652	4.05659510721923	4.09927610083261	4.00087854868412	4.1651603016432	3.89787438536547	4.19401421248707	4.14559531621712	3.85734787138757	4.13811357128512	3.91676754339483	4.15799564408504	4.21248344448277	3.82202747320348	4.12077552532709	4.00947238795385	3.80415357841927	3.98063434069327	4.18496916367949	4.18505250640419	4.15821160236619	4.02332020133265	4.08933382669225
4.25607505991256	4.49581922851062	4.36853615304783	4.43447390203225	4.52225115313591	4.47779767877123	4.45735161193979	4.45190269936146	4.48411935244838	4.35532208662451	4.35848746935194	4.41137380339488	4.47423981629635	4.39999679473952	4.42733514326785	4.46331113068988	4.23241155719739	4.39272407432918	4.24288734174566	4.42690329358796	4.44827822573872	4.44621167464645	4.3937210438811	4.27380808934583	4.22805193638372	4.24782159667058	4.48963975710224	4.40186932997156	4.45669257157597	4.44134329224413	4.45446974470764	4.23516748916924	4.41496675541328	4.45153096497729	4.47111682652938	4.42677660517254	4.52433937481634	4.40122848286968	4.31992558646788	4.44865683645915	4.31070298953256	4.48587270441601	4.42530422344687	4.47807157429849	4.42736725397376	4.35661579199366	4.28654189986527	4.49214882414254	4.47272477243533	4.37779970987202
4.75573553470229	4.76771407113619	4.78523761247116	4.67231243035147	4.6831149576932	4.77312119277004	4.74798206280667	4.69523005086737	4.67121540738443	4.71028759698636	4.77216648723931	4.75719991021102	4.6696698332013	4.65537638981754	4.82308386014073	4.76413995352476	4.70781528118231	4.79814607284752	4.7165030171429	4.77777040762483	4.7767333181391	4.56279184783097	4.81116699544971	4.79339936202968	4.8143054468214	4.68920945645192	4.74579755845021	4.75475632066426	4.77529673677833	4.76612923009377	4.7854991250736	4.69124418530654	4.74079844709367	4.71503662382667	4.79517569165138	4.72575255894253	4.78755964990132	4.78582314339594	4.81292783139104	4.76801967312535	4.73813189574644	4.80252431137686	4.81261537967152	4.77863646315874	4.77175111397673	4.76277423012545	4.78276414407009	4.69353565543978	4.76020393337904	4.71510323446773
5.07933768808233	5.05397293389836	5.1159987591982	5.01334184676164	4.91071784432282	5.08703657683811	5.09730742490441	5.0118092092917	5.0638672460261	5.07307902105358	5.03778939959065	5.11091976671286	5.09682383528811	4.82671289017725	5.01859187010402	5.08859290379388	5.13547927405177	5.13644687259043	4.88882224561432	4.99104515465472	5.09736446361132	5.14354309969003	5.11012798338051	5.08892036036533	5.13031910978935	4.96392199983496	5.03822023523311	5.13115372682181	4.93035263307925	5.13356985205326	4.98117695118061	5.05457840207039	4.89900198562925	4.8182249862941	5.05015828101091	4.76399240201736	5.07976784608663	5.10102803200827	4.88418838468591	5.0807632459804	5.00401815954756	5.12633922976399	5.10936649554908	4.91881640133555	4.97737976567807	4.96196841088244	5.05807920152642	5.07579174801105	5.11775337422318	4.95858498713553
5.37720100993039	5.29405006107227	5.43880009974748	5.39222148957866	5.46712574429113	5.39420237730594	5.04248423719998	5.37279573305179	5.20349287399756	5.44597924915877	5.4620369672186	5.40789579457799	5.32931602694388	4.95994459455008	5.17966911608828	5.28461718824078	5.44434795848762	5.13030334117361	5.36783943538677	5.02339855832264	5.39874551543908	5.41707303127661	5.37525955550324	5.45129472603678	5.36624110775947	5.44664806669229	5.04006312824212	5.46650801361683	5.49006505953095	5.37898525992218	5.48384444916014	4.93965274429856	5.33968761207696	5.47334801721875	5.20493507944251	5.44833999559116	5.48744092725095	5.20900383213307	5.18659000345534	5.2165416962855	5.46630753321361	5.28218691392911	5.46312116310076	5.36079235152862	5.45157656613968	5.46538631748778	5.22292155524311	5.39781667651132	5.04687782652566	5.44238626376985
5.59873320116333	5.53622204593754	5.32268710344629	5.70544816779242	5.45272930055556	5.60512210726532	5.34209570360512	5.29679394608578	5.27252792046632	5.74216420560804	5.66428736015622	5.51826857860447	5.4482746260503	5.26794884334301	5.61962463850253	5.18832046032036	5.81432549768731	5.79949485759177	5.75633939261681	5.26709023777355	5.2576563963722	5.78538205575478	5.74986041985931	5.51082606877344	5.59362480031422	5.66538656158911	5.50275538809984	5.62105890854967	5.31780081215507	5.49410578417575	5.58578899538074	5.42701389310837	5.496631746874	5.77210103932434	5.57051829013893	5.53924786725318	5.66835112815378	5.25794021698938	5.23067246159316	5.70440909003628	5.4314751837136	5.76026029720786	5.55172286691116	5.7970802565178	5.76338618945088	5.72933107288098	5.63655819822779	5.70235417727946	5.73747973396842	5.45581988398172
5.88284180845487	5.5044604078231	5.83003175596511	6.05094894581089	5.96663760606738	5.90561555026287	5.94751553691183	5.72999839969406	5.75401265456317	5.84457314552396	5.54644190305546	6.01801065758762	6.06521066202074	5.77393143451898	5.46787759180061	5.62726139587491	6.06558677781251	5.86630471769463	5.64392005390901	5.73243973144214	5.70887849883096	5.89021302131074	5.59760546221306	5.67923767692755	5.75533184821975	5.74016088487604	5.64249824655474	5.79833333528173	5.52828478830235	5.66623217085282	5.73488443862547	5.79582159506083	5.7432160034491	6.00260760971293	5.86376175410667	5.69336686128166	5.46571014491579	5.87288999686623	5.5734695288663	5.94182541328535	5.59890370168132	5.95831690005679	5.56710170504508	5.78361098456105	5.78726092824161	5.73832467375543	5.52107405633079	5.51592235985588	5.90562293424534	5.68594149364597
6.00525787375198	6.22045201175172	5.99519231073323	5.71665203823231	6.21614788685957	6.34423990266854	6.05133092692146	5.696726251332	5.84274920763892	5.77251521674129	5.89572946704482	5.96801449341381	6.33587155325385	6.06095950317308	6.24410078117181	5.66600967329126	5.94061963767121	6.15666592678936	6.02178571074986	6.3135024981404	6.09893782786235	6.00038411615014	6.00985285047546	6.04609872724641	6.34017090397521	5.9555110655251	5.78837358901066	6.24498124986663	5.75469597472546	5.68683548814338	6.11356734998903	6.02734839701659	6.15725814861765	6.23451103320371	5.7404013068348	5.82921190486525	6.22746976569685	6.01295171650235	6.16091680112109	6.32912854332899	5.78333136237699	6.22988564788621	5.91139153416156	5.78154463250125	5.90025073452614	6.25425758526568	5.85351364620191	5.91065724441332	6.0625692156162	5.81342738574495
6.18334609210961	6.45591968283308	6.46271023737912	6.33722486782399	6.4260257525115	6.46072267495964	6.19756976106709	6.44972517614937	6.36658652508148	6.47034315429199	6.13331140544917	6.24048369639161	6.04426289145172	6.10383765832081	6.13269140708769	6.02313141338948	6.0071384499801	6.2941517844928	6.38064010226734	6.37544461510857	6.40695193476225	6.59443076988057	6.34694100635197	6.23086358802556	6.2237608380313	6.31057839425119	6.20080710930423	6.14274982671246	6.06890328261505	6.09257693868683	6.34433537185412	6.29111183290724	6.29477816600895	6.15939171603155	6.08680837982098	6.20615916289421	6.27489326737827	6.12424136000554	6.25635077455028	6.18874046923724	6.04277719150215	6.16927781480818	5.99186597639433	6.23354406782609	6.09614222032589	6.09559119941704	6.15692417488599	6.39514570645594	6.01778054112503	6.15467285378933
6.3712539848737	6.59669974393589	6.62158399323373	6.60563390709199	6.29762243692425	6.61265866544525	6.38189060016385	6.4512622063905	6.55074530057226	6.37672852690211	6.44536621727401	6.33337834800213	6.66408229080194	6.39536866136973	6.43003568483668	6.57169544182181	6.36353616329392	6.35150933761204	6.25721298740408	6.55249729621439	6.53553414780339	6.23841697151527	6.49512027029677	6.32626382096045	6.50209295739641	6.39413252664725	6.48743208228644	6.37334726084065	6.45237903830235	6.49722854238911	6.57764725048984	6.58798731181003	6.50212479417832	6.3788787953393	6.49271209411073	6.2593147084371	6.59559908563652	6.46885336411519	6.35223935202132	6.2750160916198	6.56284636954233	6.30828950375876	6.46075775119793	6.39867942347811	6.59972361506768	6.44618437773501	6.43265295923183	6.47982921480415	6.49523095291557	6.30453831661185
6.5577409507916	6.81666021652835	6.58490755413274	6.93521584043361	6.78649313134864	6.72866451742328	6.8242279682086	6.9237354999995	6.78321533498251	6.74532380078079	1.77900802160766	6.98120010717901	6.61958631310904	6.56331437013559	6.61978167985802	6.7982192625349	6.67575214616815	6.81596956915626	2.47060269877544	6.94258345779417	6.83657893982551	6.69914827841652	4.08352208329482	6.86762385865438	6.77311866296554	6.94390589382478	6.73017046731557	6.70226722579544	6.61487954342669	6.69523277252419	6.73508241337839	6.73825080186608	6.63822118556984	6.61616819845504	6.79270678813648	6.87052764538171	6.79129905528658	6.8689380201766	6.49756775876278	6.81423967314593	6.6539695277637	6.55710143887843	6.83161869437279	6.80592168652024	6.51964733356094	6.92234707493304	6.60515537349495	6.71503843475412	6.72356051230934	6.85064290193745
7.05361689026238	6.76298646877882	7.12062912480703	6.86749349425795	7.12648706005055	7.0761016172903	7.07581567645481	6.76564799019876	6.90568143051496	6.84818372982054	6.94231218199451	7.02310802852436	6.81331082299396	6.80181302174115	7.11182407028313	6.76542388727406	0.821407966631128	7.07295975148844	6.97510053326234	6.92863309889214	6.87029548169711	7.06369243130412	7.08092995405177	6.88022833473117	7.15164590623853	6.86177509538886	7.104992738454	6.73345170518823	7.07422930234126	6.75643072983467	7.31116516648991	6.8759139674018	6.8583542483821	6.98512030795382	0.3639645196161	6.65878382002977	6.84944417415846	6.75597467385391	7.10075370298757	7.09479208379576	7.13793547425615	7.03453410420595	6.8959947937441	6.90731110785541	7.05943285720544	6.7496290998578	7.06842182938582	6.97727244349617	7.03677694722698	7.79814099095362
1.85229994209876	7.36698827567928	7.3101596367565	7.17231522901423	7.27065954378365	1.38789692197815	0.132095969261599	7.07591819513712	7.00566164719324	6.91263545700686	7.37501586477554	7.01260976955782	6.94077231269369	7.08895068242931	7.21033399937994	7.32568466591007	7.04993272572855	7.35151929422378	6.96180831134045	7.3099332586018	7.05579718711936	7.36678052971018	6.93680055358988	0.373604873549842	7.31827499134262	7.1232421820602	7.25523319583575	7.24945015690981	7.3178422460527	7.12432471549344	7.00019613439117	7.35780558385915	0.237969779392732	7.17452491657834	7.31678579782876	2.36579255154187	7.21526736364849	6.86420577035038	7.34100599866428	7.15121373038144	7.33288069010341	7.32743799401987	7.31542553877169	7.0224405461824	7.04099931779084	7.28224566475906	7.38011550700435	0.197958233743202	7.0797139415187	0.260952209961091
6.99834339421059	7.12736144908288	0.120884604149188	0.255001070653752	7.52301746547694	7.31715156255113	7.32480150236308	0.58911032711546	7.10932206769294	7.26555631046073	0.97376624756395	7.28029968738387	7.20415349501314	7.02785362855493	0.11736726226664	7.50579358047984	0.612845774113949	7.4929691198134	7.07170362309352	7.49565092202378	0.380066249055843	7.50053738754221	0.122206483034281	0.428830869604885	7.68921524053517	7.41016009097008	7.23245416380245	0.240466317780753	7.19312787174025	7.53494194476271	7.42986245133491	7.05513061955736	1.53827802058451	7.16469268258115	7.2943400727817	0.124526766204668	7.17584975111051	7.5727846955269	7.07987429706637	7.12675458632694	7.32237788241099	7.5695299605567	7.0399343085861	7.11378188178134	0.166232584295129	7.24558245118428	0.823176880151166	0.513444374066543	7.47307997542955	7.35689325385675
7.46226134655134	7.4773384294467	0.224305001750109	7.3322709846204	7.35312531289277	7.14430467503261	2.7764688036135	7.7789179499288	7.5821302358925	7.11861925294466	4.70799036048033	0.108323043495724	7.65722768703362	7.58349446117842	0.118162270970486	7.70250999304739	7.61154537229935	7.61877388449051	7.4147346205811	7.57783799395673	7.55529977752586	7.70025815871676	0.25798688201067	7.24327585357536	7.35988002879738	0.596968509808895	0.184351448809448	7.42254492728351	1.69276300711374	7.27299745667718	0.258482856006007	0.399910622667621	7.77333267686772	7.050580552077	7.13878951078023	7.78376571114491	0.191004593456131	7.73010750714962	7.62215349670026	7.38991354159932	0.183237152374479	0.388019125360065	7.48920490998909	7.21371569725507	0.411085288074186	7.50830809451044	7.46027909609681	7.16684707138344	0.108419426329378	7.65629087992774
0.234373966006821	7.58331493082855	7.54532924878269	7.32889592274785	0.162234291430493	7.51157795571772	7.28966629172879	7.36967958114867	7.19338272018578	1.18137748913616	7.70598180385044	1.50350537691122	7.2595897072882	0.376087033182018	7.23336347121566	0.0868673527388842	7.38258349917142	7.5713887236291	0.346599865621992	7.53817098793536	7.87304186640718	0.116325040517621	0.0815477604945942	0.213703968689515	0.167835082224434	7.47387835799709	7.79571154095921	0.284592608805642	0.167032879884487	7.52274409464905	7.36852457255226	7.34992413328239	7.21682473257591	7.81604073118677	7.52317436926463	7.75733723784614	7.73568566080865	7.66675157021974	7.46084499292975	7.54609354795813	0.157944345948842	0.139840728373678	7.66494914210928	7.11843448914619	0.0850611979529812	7.46206301164921	0.108174793625555	7.71632100441696	7.83208889318963	7.34313192791304
0.259222320524787	7.87129592313274	0.256309065666203	0.098556030627164	7.41041916312545	0.0852041410897411	1.27574985644643	0.0816110524518572	0.0809410255298187	7.29450234006708	7.83768048437901	7.43170534241734	7.5796606063863	1.22862650886249	0.100457842309888	0.109975373839655	7.44675546744105	0.154366177574999	0.107402110521855	0.13178063115311	0.215535941987536	0.262305938355735	7.43541059288064	0.266968691169564	7.21855508159368	0.642894172899602	7.68528579315815	0.292525378943343	7.82185009279586	7.63514650191208	7.76123809044732	7.25622490856958	2.20568448088339	7.78783595950776	7.30281906635957	0.17836802637111	7.3240611447472	7.31423197537467	0.27637249158351	7.76228614157863	0.0844817495427559	7.66532132184006	1.8161337386644	0.276489280634789	7.91439953945827	7.82984643807358	7.74807928757412	7.35611860722056	0.64921041642106	7.45687179540366
0.0740407743451001	0.0728917146122175	7.3513222069712	0.0755607684834736	0.495604630067875	0.101996195680905	0.232724250182358	0.0725637179712041	0.254461599201388	0.457079489331237	2.3640080880773	0.0751257660891487	7.41415186500957	7.45439197689839	7.63340070025642	7.65104969663049	5.47548854237556	0.0965125954361745	7.22423400417155	0.0788729633726636	0.0972012523260394	7.49816483894977	0.0754526595780674	0.0789738359903399	0.0843048242046959	0.0760356992697373	0.134676656471855	2.19070712730415	0.0816657934505461	7.55746523122637	7.88616178480879	0.139176759238786	0.0808825335127506	0.0752273307192146	7.94183134304293	7.93701990600026	7.77156620050955	0.09255876103039	0.0739733286427083	0.0740172096307918	0.0774470653020131	0.0741894621436527	0.240488219532641	0.138767897812296	1.86713097409298	0.598810317942923	0.097562314810338	7.5329761278316	8.0040471843448	0.106070028969243
0.115309080872061	0.0698552567877948	0.277140964353878	0.196597204243064	0.0704479588322372	0.113765340928837	0.584516235416253	0.157093475210184	7.6507570225304	0.0690136513160948	7.59364563921061	0.160367388974428	7.48146597811329	7.671377206012	7.35085786871395	7.56903595692551	0.12472659181021	7.50009837210598	7.46113251970319	7.39802175420501	7.18725691065145	0.20721939051606	7.34825579535782	7.63309095386421	0.0911255389699713	0.0781752796480829	7.63235310282235	0.157205652293904	0.100695821382209	7.5313425518197	7.95345997103795	0.16364002019	0.537509607453296	0.0802003338557938	0.15390817606537	0.227996245972967	0.0916349325965122	0.0703921750676352	7.42211020418251	0.249615767012517	0.0738424673800437	0.146781227079158	0.0699023436971004	7.36725218635899	0.263106822308944	7.51766635937726	1.02224592307945	7.51698315411739	7.13220711095941	7.43873728147673
0.0691638607832428	0.0686619468509102	0.694760484398693	0.111105809941185	7.68753816861191	0.205949054297885	7.19113950180206	0.0689651568431777	0.0689164329991368	0.0701505350078104	7.23818619010492	7.31261272872806	7.36682488169343	7.33284557730218	0.675998253748014	0.0695399457958782	0.0764598881690279	0.0869193945621196	7.18493166120954	0.0815688933572914	0.480139332083261	0.069684888421757	0.161480173431451	0.0710803526582567	7.26818384276642	0.139831055833687	0.0698140973702598	7.22457927439114	7.22039804689199	0.117325455836561	0.0702889092920513	7.37681234926449	0.0696771754584844	0.071313535891242	0.0764809144042395	0.0775910535537971	0.0951198962771243	0.0704792644424607	0.103938501150668	0.0684225281998631	7.7186786192795	0.0909047844083124	0.0803859575157605	0.166441115945068	0.205669135285496	7.50043658721102	0.0756950241187654	7.40316561761598	0.080318686305914	0.0744493214823158
0.0675757829132931	0.0843661742467862	7.48849855026643	0.0689704819916066	0.118461940356408	0.0662581024799302	0.0665891802824432	0.0687865109424548	0.0676545010668197	7.13565159298981	0.0929829292823077	0.192262201827702	0.067811423221743	0.121491686938504	5.77336182268642	0.235276670440983	7.62551544168638	0.0813277779698589	0.0936793086715745	0.0695726020070885	0.0987504402285792	0.179035442033277	7.39328763441674	0.0919843151623322	7.29232760914202	7.08561880965761	7.11481581755152	3.0619528686942	7.26697828399084	0.0683835874611561	7.33251096682868	0.0671837018474103	0.0678882318014413	0.0673062431975141	7.59454747086148	0.0781166200536565	0.0699117504820339	0.222657479892674	7.23309667306591	0.27556141278709	0.0658087205364195	0.176379729547224	7.50269901073992	0.0843484852759078	7.28819595256929	0.0682388335570061	0.0838377635236103	0.0679816497782097	0.0662141912483814	0.069004642711971
0.0677441966862931	0.0692674313155496	7.53099028957633	0.0684653766359924	0.0669195988956469	0.23172026710665	0.189299443223039	0.794896452522484	0.534204933149659	0.0666301362582475	0.0679023994595717	0.302394402602009	0.064548190429669	0.0676331661242595	0.0666148179755807	0.167485517193262	7.20460276171918	7.09300784658019	0.473233777068075	7.11047030453346	0.202851771680918	0.09711798307515	0.0656578896244518	0.122126050669808	0.0657885138864331	0.0666898094585354	0.0657456318188597	0.0668279854749213	7.06630403026979	0.477114231704693	0.0658217340324024	7.1204356174606	0.0701637482997988	0.0651610058698709	0.0670257607784612	0.0676717652217564	0.415308425316846	0.068650303258011	0.0658583365969971	0.173312115884315	0.0687406509274308	0.0654511696778957	0.201317277894057	0.0671112512719886	0.0673095060863375	0.0684605522364644	0.381035390258017	0.0767142180144409	0.0670089943496269	0.0662645425401253
1.42258645226369	0.0658104113087702	0.118502300198061	0.328961910796079	0.109811695283448	0.0675799816609473	0.23041253914054	0.306644674196482	0.0639244210425475	0.0658330391038321	0.0656532203238512	0.122866465078382	0.0904427546863483	0.0672622484449	0.0677865287797488	0.0715674884012517	0.0656285180936748	7.00974663090478	1.12531049918475	7.14100536618438	0.0669986797448548	7.03867039001525	0.0647327991684596	0.0676527538107927	0.0651072868346225	0.064523093210734	0.106611403213512	7.01227856251329	0.0842578530679486	0.0655316739477881	0.0672115714266122	0.0640939769411274	0.0632848930817902	0.06647567710683	0.0660070753601108	0.0649332380241852	0.0795442044753078	0.0683294546986541	0.0654191991764245	7.05773208233381	0.0645513837102292	0.0641510975811508	0.205903558956723	0.0657099788043805	0.0639044406646307	0.0672312285417793	0.108913665054883	0.0652452487268943	0.0660735261972965	0.0635528646306449
0.0772759078365036	0.065238904720361	0.0633913347239505	0.0771133735879342	7.19488205537097	0.0658637428686736	0.0633624024258024	0.0615097392925518	0.253114077595862	0.0629445389954773	0.0632692278502901	0.615726159869483	0.166985164379204	0.0694553133542169	0.0668052278327214	0.0771463350302573	0.0622587383152159	0.0725857283531651	0.073491398676093	0.0643290093372087	0.0628013292995536	0.0850937647255589	0.153521605950344	0.0662398957709828	0.0645964377697724	0.294813142064313	0.0654880650101869	0.0648580334626181	0.0717843071390863	0.0708184520720301	0.209286731029075	0.0663817018415628	0.0913466752578876	0.0685509223486283	0.0631347132154107	0.0638834746627802	0.0663075214631658	0.173123192412402	0.137724050728285	0.0644845604568704	0.0638499932870633	0.0636157018026922	0.0635169633485428	0.0673123064879832	0.0664694907878114	0.0663576515867753	0.0650306647890479	0.0637330048395504	0.0630874066580754	0.0627929151343447
0.0613935955570383	0.0660333415875238	0.0624489177578164	0.144647073355303	0.0626405064606351	0.0657311310882796	0.0641598069698666	0.0643902232435494	0.0849372404205055	0.0621050787279972	0.0735842294875546	0.195536015657751	0.0617721234851212	0.0618468679813643	0.0612276830273602	0.350146865097722	0.11631005477259	0.117834880659287	0.0619541788573213	0.0621188975282412	0.0636393528405482	0.0619397574318447	0.0648403804360433	0.0622544914558369	0.0624740989759415	0.0621628890018979	0.0662664951186064	0.0641346854263086	0.0632926290817699	0.0617674274359943	0.0640021829924435	0.0635294909683763	0.0627081941290952	0.0635521786895553	0.0631056556744145	0.0644502292681833	0.36335520017049	0.06605610141483	0.0645398836100172	0.0606694621797647	0.0663979079341631	0.063107958635085	0.0661590827694572	0.0702827575956285	0.38085391312009	0.0950581997712304	0.0645665353583322	0.0640544834294833	0.0614948681225548	0.0681700193700611
0.0609797229287053	0.0658962226178792	0.0631117105660777	0.0639839403483525	0.0990798036251276	0.0672171681976411	0.0642303168041981	0.0681083725200797	0.064660917503857	0.086072616298969	0.223637641101386	0.0658496136864867	0.0639358038560113	0.270548805435069	0.062999583850609	0.0610773708393219	0.0618445190945383	0.0722751911139779	0.101308857696561	0.0640286436386164	0.0629306082223168	0.0660950633809129	0.0618992850101595	0.064849247496009	0.0615546604594268	0.0673235455069815	0.11171770331123	0.0628202178350835	0.0674314140161697	0.0671758669613106	0.184143646139144	0.0651552706125911	0.0635560916367399	0.0662463200545085	0.060277717605834	0.0830262894691934	0.0630124099624871	0.0659636479272604	0.0621991966900484	0.0640361573626057	0.0668257941896512	0.06461497084075	0.0634112894471982	0.0619110975521194	0.0613471318228634	0.0625564940660364	0.0612211912493212	0.0711016159401485	0.0647907854318977	0.0674496109173972
0.0635934614777371	0.0625843858472412	0.0605599390470809	0.0627463215485073	0.0606214580152406	0.0619342835723342	0.0638069314304265	0.0641693363851099	0.112382909645205	0.0673434947317846	0.0622633215160004	0.0639289927408754	0.0612081685900378	0.0595050933578201	0.0615369245025773	0.0666919255447021	0.061869450863159	0.0640836180441653	0.0613305384873179	0.0653650467286432	0.0607220584903883	0.0635194443670998	0.0606783560119755	0.0638764906336116	0.0594984026863094	0.0610145928682811	0.0600788667240225	0.0624833604432449	0.0674031425093902	0.0620315782482055	0.0604078850064817	0.0647902794019294	0.0619287051757788	0.0644222846874592	0.0620369288104696	0.0647245317703334	0.0623393070324864	0.0626420868867188	0.0619435271534115	0.0628979383401016	0.0628682418931877	0.0632466062893408	0.0627103584025144	0.0627974151016701	0.0617865976065685	0.118897652492636	0.0636155900705015	0.0628637330637937	0.206444602429535	0.0582211600115534
0.059954563302523	0.0594670422855476	0.0605280018362985	0.0596719416035899	0.0594456209009744	0.0651269670856919	0.0659528562835454	0.0613441412922102	0.0598069563516257	0.0632879805657924	0.0622817360907189	0.0597052996561606	0.0614638409664894	0.0661494118950356	0.0600536736041725	0.0615444239818174	0.0611513915872332	0.0637872332190264	0.0614282601940027	0.0619416103407455	0.0612154449789839	0.0633176174720535	0.0729402079938162	0.0640828209143278	0.0664484819741021	0.0650345827330895	0.0593711305264561	0.0623105805965295	0.0654053702156866	0.0650434210296289	0.0655425392409354	0.0590264802737682	0.0599464050669286	0.0618143357239989	0.0612090932195824	0.0622172924647671	0.0655386851845572	0.0647439926500223	0.0588989257495578	0.0623134812257335	0.0623124643213093	0.0661068955987511	0.060642480949098	0.131295373855512	0.0671745747680432	0.066611379703701	0.062448929178631	0.063016169669318	0.0643962892376938	0.0613416796106449
0.0588268846929091	0.0634141815565323	0.0631198830283174	0.0608306661967293	0.0650634092361493	0.0643850696863189	0.0575635022925518	0.0607919359488623	0.0583969964818598	0.0640910289684261	0.0606004245111551	0.0718321341778981	0.0649219086240349	0.0652858316579893	0.0608561337498147	0.0645021788419266	0.0625212374550664	0.0609782943952203	0.0596346797959914	0.0599378261071277	0.0641348094229293	0.0645888895174368	0.0618898633981218	0.0648008197326444	0.0611089649337921	0.0626170725385053	0.0593381810865722	0.0626192149007847	0.0597349909760199	0.0676336290805121	0.0594910477261712	0.0581394698839777	0.063567048326227	0.0648154891072262	0.0596732637425408	0.0668619163377401	0.0598949651164536	0.0616681185950076	0.0651649526880526	0.0615339609685871	0.0657255085633223	0.0635312477083807	0.0616382943059074	0.069024283313726	0.0661332096847792	0.0614611089515855	0.0606645005397071	0.0604907210284438	0.0588578263679113	0.0605371055795351
0.0624935199625739	0.0583096372687683	0.063069410669891	0.0581027107249038	0.0632906474445877	0.066641471467084	0.0575498311524841	0.0564740655322332	0.0624967912733551	0.0568921114020402	0.062067566051917	0.0608469390425767	0.0618506492840366	0.0578331967256495	0.0603570273229568	0.0684952141928796	0.0634254500872841	0.0658541586832362	0.0609951681346111	0.0627365273426056	0.0590134775843837	0.0603312229950214	0.0593208257468689	0.0590093462081155	0.0591793772142162	0.0613348755784219	0.0656953965701389	0.0634137830770333	0.0643817626414183	0.0571560993690749	0.0637195870415428	0.0609935820701937	0.0622521568030542	0.0564670445986351	0.0627921702948611	0.0651081849620987	0.0653827944074448	0.0648797422809584	0.0598723940773871	0.0618129524312353	0.067379866065724	0.0591925363716296	0.0578825275256104	0.0571046890233181	0.0633228150811134	0.0647233346451158	0.0608294467580687	0.0650199623092483	0.0652570534591431	0.0606654217126843
0.0650274913090886	0.0594859251340465	0.0656734229175473	0.059672415632261	0.0627298729787801	0.0599980909698269	0.066365444272715	0.0712292423913673	0.0655008850009552	0.0595051819233977	0.0624482261255056	0.0620621855092027	0.0611644819637208	0.060807778830374	0.0580375930212365	0.0651132125747964	0.0647504585135966	0.0654538633870586	0.0587911315295062	0.0558130963968905	0.0562581168552864	0.0624613001960966	0.0676500481045331	0.0583558101568596	0.063852743544075	0.0561268670531138	0.0616925898463746	0.0634020476097546	0.0660575432236665	0.0597145341608878	0.0621074057252082	0.0617966441027171	0.0613816552274093	0.0615928425542501	0.0624463268266624	0.0619229161133365	0.0582692320936286	0.0676479090703821	0.0651430659435504	0.0596271078278969	0.0597601468218063	0.0599080520561606	0.0671674301267402	0.0653427935873467	0.0604685392768371	0.0665534574140273	0.0594744952087128	0.068445920043412	0.064281532624411	0.0613003465482571
0.0636335379200084	0.0706320514135118	0.0616606433805537	0.0632435103570525	0.0646327752271501	0.0624941522371579	0.0652324455457625	0.0594676292568402	0.067295450551113	0.0594015748663185	0.0566642660854156	0.0567724348712754	0.0579923270589552	0.0665607685364336	0.0649236491127431	0.0633377168485698	0.0650702082804527	0.0632474576380298	0.0660840568048986	0.055353310443254	0.0577545054863521	0.0591357313197389	0.0560252754192225	0.0592387846608268	0.0587602839466216	0.0585617270736694	0.0643325503895287	0.0632943722903231	0.0658823947234056	0.0668101344312248	0.0575177123079554	0.0646348522308969	0.0669956286271515	0.0598220737530658	0.061234170604622	0.0649629827326721	0.059693919471671	0.0601850980285763	0.0628853966970501	0.0602410933070419	0.0620952229728199	0.0647381964799561	0.0582719982640733	0.0613314170829722	0.0651856124268979	0.0610620563459195	0.0574583360432704	0.0572281259064473	0.0573250241320068	0.0619276788251937
0.0599765579666736	0.0618608884975409	0.0646460105499909	0.0642554654334606	0.0614817577551195	0.0681017988051566	0.0639485544743538	0.0667286231105699	0.0707533396554826	0.0607689437685795	0.0555210812542335	0.0650373342307074	0.0592114857100598	0.0673996057635446	0.0607757164655334	0.0640142561849658	0.0670078852120827	0.0596676896922572	0.0607374429408522	0.0626422791463335	0.0647872651685221	0.066688216838137	0.0632025177247039	0.068322762793081	0.0632368594653307	0.0666754843717993	0.0614700812310032	0.0659864715649461	0.055459576224819	0.0623169714844037	0.0614573406641566	0.0622505292570286	0.0641702749506118	0.0600447827886946	0.0602943686461529	0.0647913983487521	0.0629306884369625	0.0672722060066193	0.0688790616055298	0.0590504723914541	0.0623393885971525	0.0618530751831528	0.0629529070649571	0.0600994312853432	0.0626583591977707	0.0604502865691769	0.0654922535796052	0.066761207471736	0.0695307564327837	0.0680557041448711
0.0697192119967476	0.0704940509763153	0.0628747846608062	0.0684447291438645	0.0658751013522791	0.0664817406896853	0.0612816532617738	0.062641185750528	0.0650045963415797	0.0680010104532305	0.0676654718077603	0.064771017621498	0.0648868911006008	0.0637516179078862	0.0620945942144596	0.0649197403274936	0.0586213727266327	0.0587858853785202	0.0596022226408642	0.0662145956134029	0.0656820786728931	0.0664496324727024	0.0598794560965724	0.0609182813636676	0.0686012584542338	0.0605455597203609	0.0616387999395719	0.0669874336879464	0.0619342912443512	0.0606955848022891	0.0612435112213919	0.0654135189651006	0.0626586907970235	0.0640961749333989	0.0597198506249522	0.0672869592853545	0.0671765417081092	0.0690255530357162	0.0625558862884373	0.0704915462378714	0.0582969178984679	0.0615357312645993	0.0681853624264013	0.0634326778745297	0.0599600559925905	0.0580170127862949	0.0697522944867707	0.0638934114572169	0.0643139674167265	0.0641958360234926
0.0653736417182174	0.0634639988291258	0.0657577573389833	0.0662646812867108	0.0584847293058098	0.0623209322000991	0.0584459963428387	0.0657601638289415	0.0697251612282143	0.0657501225831967	0.064845090107444	0.0694335033049865	0.0572769445227131	0.067597615465897	0.0583354557166533	0.0592906416790763	0.0643901159683379	0.0637880419317764	0.0677770861004975	0.0602165379630113	0.0704750440132181	0.0599454529732591	0.0637969743658144	0.0639414170656458	0.0654645950139782	0.0611638065901353	0.0630831334590177	0.0666635462426721	0.0699418780723787	0.0571421774991112	0.0596723040311043	0.0619957878421778	0.0624380364146828	0.0632217315218724	0.0680748809622433	0.0630957575408824	0.0614879947694484	0.0600440523525602	0.0728488521142888	0.067141669044415	0.0585165851225387	0.070483569110186	0.0573525792187102	0.0646442609800343	0.0650178773515761	0.0623118588244757	0.0607678639296017	0.0588676988520258	0.0638241319261509	0.0726629485176837
0.0694690876702455	0.0575202760792464	0.0655581924906579	0.0672022515981639	0.0624304607306956	0.0624408168334701	0.0684992153396175	0.0626732895196009	0.0640067459495007	0.0680456455005641	0.0639925694233368	0.0626177251276961	0.0658379587403319	0.065787900377274	0.0612431929096091	0.0599487198884769	0.0653029177488499	0.0588642167944097	0.0678779962686149	0.0614934147943119	0.0605268816211119	0.0611099577454685	0.0591275089409582	0.0644585275151569	0.0647178848769297	0.0646366704538308	0.0667535983180251	0.0616963230338876	0.0731710272928198	0.0614158123733439	0.0641189046839425	0.0596191855537187	0.0668207034465701	0.0683607301115257	0.0613322725139223	0.0656164847400054	0.0681300198238984	0.0653996092452146	0.0637304669564098	0.0662613879990056	0.0636530815561345	0.0641671791981613	0.0604212815314586	0.062242117301319	0.0672911396478766	0.0615064877571133	0.0610605119981563	0.0642150748222155	0.0699603707952385	0.0603937691057687
0.0675498567892204	0.0728496698918849	0.0587851630093242	0.073393581520465	0.0639637103360972	0.0614222981750096	0.0676837281710172	0.069169920988679	0.069474984526335	0.0746279449335261	0.064925024994285	0.0617787572753076	0.0576180488331138	0.0678503784970384	0.0660020779679943	0.0605162132069035	0.0668099331915266	0.0650520068060287	0.0698054777240613	0.0692029890932439	0.0613135703498235	0.0670134243166254	0.067901635646086	0.0682237347555157	0.0735293503847743	0.0626943331769615	0.0663348628954831	0.0625004726928506	0.0696662201417194	0.0697829774010326	0.0677492996719079	0.0607096758990813	0.0712234715024781	0.0669402596524274	0.0617697561848348	0.0686163005076873	0.0671783218592278	0.0664476908752908	0.061171177728499	0.0614848307958636	0.0672511269089471	0.0696236912513597	0.0581300112590824	0.0642503191044696	0.0687364367232319	0.0685682653094937	0.0657285000400014	0.0723975023371496	0.0616927958152465	0.0575589488241356
0.06268726352779	0.067486738095597	0.0634062563199295	0.0676189117954233	0.0747134464456339	0.0678157708782265	0.0688729974789102	0.063843464771194	0.0710620414269573	0.0715469262746842	0.0690239816188959	0.0658965272226632	0.0619756236869625	0.0693661596748628	0.0695275155144155	0.0657777968028458	0.0617163353757414	0.0603442170341384	0.0643929916864146	0.0692256874205181	0.0696132382091194	0.0594819233233582	0.0704705248113474	0.0623389300349589	0.066004284929212	0.0630105791346028	0.0625244910288266	0.0739750760406377	0.0627270798245782	0.068534456041043	0.0673568562742679	0.0675961547730106	0.0613946759278048	0.0644292216751994	0.0629316520699814	0.0670424603491449	0.0639686506589404	0.0680362347132099	0.0652386000149363	0.0697921050119475	0.0679744307299718	0.0709510105708424	0.061374601208061	0.067863872377604	0.0650285591765643	0.0691506200819259	0.0597026551586287	0.063497588859726	0.0663797924929292	0.063824616355299
0.0689254646238114	0.073119205855248	0.0723556253729124	0.0679271048509111	0.0697359956732695	0.0627594362847804	0.0654657603613579	0.0650777793716393	0.0642696259291365	0.069248237886571	0.0645766710057167	0.0702565682024935	0.0628135133714238	0.0656410011227173	0.068864096442888	0.0647570749524811	0.0682836692435362	0.0619741953487712	0.0602648386293314	0.0630313630750676	0.0661864938752511	0.0666102106085163	0.05994078188073	0.0617689787769492	0.0719631940948696	0.0588130946634799	0.0714297999332378	0.0654730338130725	0.0728502600821341	0.0640671695513577	0.0638036003853232	0.0697354981562662	0.0702186276464827	0.06773372777652	0.0617728488663895	0.0690638547196008	0.067723435556731	0.0682941811546039	0.0625002784167866	0.0680443792172212	0.0625635403014459	0.0641702848598374	0.0709116150178542	0.0614838575283171	0.0660346263154606	0.0618302420197787	0.0645659210299754	0.0629068768550834	0.0634410571871727	0.0677654637734902
0.0704586223847641	0.0693862361337805	0.0702290174137696	0.0680129722977497	0.07428047397966	0.0645984414444621	0.068455313977809	0.064908501529503	0.0629497720208918	0.0632497322410748	0.0694270209893841	0.0686759983542455	0.0691365314874544	0.0613852802817149	0.0737069560909538	0.07444170408993	0.0652054318754568	0.0659706248693831	0.0731844683799899	0.0665895573349644	0.0629178001925846	0.0703218029186662	0.0628039676679538	0.0626139474340629	0.0663037081977701	0.0723346932604607	0.0631985653756091	0.0605038876410011	0.0678134249696403	0.0661910090887566	0.0670008448951183	0.063028893183077	0.0665341856926505	0.0678572561455931	0.0609958755070606	0.066415887548483	0.0685711372044658	0.0713852708127349	0.0602934462516215	0.0608292941727709	0.0582194973430633	0.0727688384596771	0.0716301284489911	0.0706196514804592	0.0724672979418246	0.0596474815339556	0.0627875528498831	0.0610315698179763	0.0641441818370835	0.0697470865060496
0.0764306755152358	0.0748041658792372	0.0675702300726656	0.0761746095561834	0.0716887008165726	0.068877635422755	0.065705008160681	0.0752716042424785	0.0739734826595456	0.0624386753368112	0.0744378520221332	0.0730614951334671	0.0687393730697399	0.0731055938367391	0.0724314150484456	0.0646351069276071	0.0726724499487834	0.0678886587317495	0.0652495350874872	0.0657808469365204	0.0648165611715073	0.0665453708108024	0.0691819272619338	0.0770118502809248	0.0650013225469499	0.0698431505007501	0.0689175175249788	0.0603694559065098	0.0612377088383563	0.0794065869587092	0.0640605935601352	0.0652503737921724	0.0649480702048363	0.0691014934415992	0.0631740231029369	0.0693275499648097	0.0677751542515534	0.0665743506253221	0.0669153583670415	0.0615306544606026	0.0670356321689298	0.0648338526384969	0.062874779790968	0.0762257145252483	0.0727241397231646	0.0592550043374382	0.0743056716640071	0.0644552416926678	0.0710223602047284	0.0615137442758416
0.0711977908886837	0.0792130350327304	0.0711002679824312	0.0643986849094981	0.07224537609137	0.068047010907465	0.0676613649090757	0.0735841073160713	0.0719825775133109	0.0643089990145326	0.0636247019050949	0.074983628737612	0.0674084260504855	0.0740310990884941	0.0770406808504937	0.074306561471688	0.0644652228313967	0.0695567340302596	0.067191504622818	0.07575640431371	0.0772472187608663	0.0717089653280885	0.0631041703771826	0.0702659214301701	0.0675798906188454	0.0735255991448101	0.0738851254549489	0.062719005991674	0.0644015245667464	0.0703858808719052	0.0651554549686415	0.0635496452971769	0.0641426075871179	0.0664351708960289	0.0751549292613376	0.0678959090918064	0.0632818212055496	0.0627602402799242	0.0749623713385857	0.0636426238397184	0.0734484152718827	0.0658985205470801	0.0639759524569165	0.0689589879510257	0.072222906934022	0.0669484506074735	0.0622323295864948	0.0708041509310429	0.0680764981181051	0.0682018083112982
0.0738377935497879	0.0719533969532023	0.0707049494544288	0.0715746328348324	0.0687461646664231	0.075539050487069	0.0770136644872516	0.0750890018308112	0.0668828791837796	0.067592066116815	0.0658301499415139	0.0687038472199438	0.0749778823490691	0.0652628345552454	0.0790348761703236	0.0740651568763541	0.0766334639439374	0.0747977849141236	0.0714387723637768	0.067344391689752	0.0679034833567308	0.0727533884993572	0.0691359754101799	0.0650022788700543	0.068625975313356	0.0713764690423725	0.0741178362370559	0.0692820694862979	0.0704231875032151	0.0726999291562801	0.0756469739075097	0.0673475704838708	0.0630895075117811	0.0637422902659841	0.0767288497189194	0.0677326958927279	0.0703062998892913	0.0716660703752763	0.0683692623574882	0.0671418782135278	0.0693662241483126	0.0632740263651506	0.0688768595447009	0.0776494470528535	0.0715744590851646	0.0643766870818538	0.0690511163700849	0.0710727054433245	0.067492259854694	0.0717659266137723
0.0710373667145556	0.0678531692942982	0.0674055649714084	0.0785154634474554	0.0750408683576072	0.0781514255056991	0.0655120642855921	0.0727460216539252	0.0753292104588689	0.0689876523861711	0.0721615782100108	0.0730829790117488	0.0622698703180838	0.0768842533075163	0.0790577689785067	0.0722406832391488	0.0692515461104116	0.0638580122354739	0.0638215251531041	0.0748418142871628	0.0689538555067804	0.0742835336741169	0.0730351832659239	0.0777448929085863	0.0757762047590599	0.0734244881877449	0.0666444179015292	0.0724971221382046	0.0642733022785296	0.0767045993093557	0.0788030504161757	0.0678434849447531	0.0667493602138118	0.0707453149338362	0.0682406839846751	0.0732400951658804	0.0739753457605003	0.068462363810174	0.0686053936745253	0.0648735156511763	0.0662992051698679	0.0703620362217066	0.0746203858590551	0.065669009230776	0.0724450512869063	0.0696200889461427	0.0682600210272298	0.0654164403162145	0.0691903571137045	0.066872860359496
0.0607916863868383	0.064694815209882	0.0670090065459128	0.0740779300997823	0.0791993895852029	0.0714718858947767	0.0730674720569783	0.0721463235112886	0.0727052942688403	0.0644206387198481	0.0660781220366625	0.0731141736368188	0.0740201291762299	0.0774094752384312	0.0670509465641325	0.0813116034059356	0.0744236928180824	0.0668873225822826	0.0717049436789759	0.0770837295037813	0.0748290854684294	0.0681773519023037	0.0708258586865744	0.0673104809433012	0.071802926004732	0.0726208963976519	0.0788298686402256	0.0756124029832341	0.0764672583253865	0.0705591723598898	0.0719714635538832	0.068553199714661	0.0754414566354737	0.0767216085254052	0.0682242346916291	0.0807683531734243	0.0729349073666881	0.0658555875502038	0.0729578057063295	0.0739865334469457	0.0671989276641386	0.0765688296634695	0.0727014095449652	0.0743788450206184	0.070386598527267	0.0760618165589274	0.0671954946736647	0.0734358862007921	0.0681997474788361	0.0655168558768659
0.0664495769017855	0.0665129639866704	0.0703242084145594	0.0692411898454858	0.0665935019422857	0.0807618138081431	0.0679447017844084	0.0781103948927881	0.0739633735324818	0.0780127839453049	0.0748515837515143	0.0672594683256858	0.0673122305672544	0.0754755960805632	0.0672487786567827	0.0698876873014495	0.0692508909189485	0.0768671689917941	0.0821171668644773	0.0713223350033025	0.0712168714646697	0.077316767925289	0.0763809607770692	0.0674165673852927	0.0643394695110883	0.0672558346569365	0.0808682291978257	0.0664864970503363	0.0679312734654062	0.0778632477631133	0.0743457058921949	0.0722414137053635	0.0825697154373745	0.0774163196914129	0.0663909093302004	0.0767146442142943	0.0779920793588358	0.0646492131725452	0.0696992855688985	0.0742354609390134	0.0688341375806275	0.0676947123742345	0.0780760974228593	0.0674546978723817	0.0750481313033049	0.0774544986336387	0.0753588652390436	0.0791578836362353	0.07627075232884	0.075691206224856
0.0743213384512192	0.0808841487119641	0.0771025529018239	0.0752858107100445	0.0711347024969884	0.0704826434475338	0.0709317014567731	0.0689800340587247	0.0691528357705615	0.0736460752873841	0.0740118393974202	0.071082147728392	0.071555076041244	0.0664029176122163	0.0734467694647581	0.0800337481822975	0.0840744982901084	0.072461106633033	0.0748697283551985	0.0776042177406401	0.0766479241450734	0.0751834911785945	0.0795452593001458	0.0730549678287642	0.0764076850379609	0.0671890868716444	0.0694779322192448	0.0649135413845035	0.0751071552181083	0.0688445725342106	0.0690642875753113	0.0709310515400231	0.0825052277954148	0.0693374109331264	0.0758486316497337	0.0742458479703825	0.0676993436339586	0.0730496625529757	0.07649296106831	0.0815792070973279	0.0677700621787646	0.0719583333152385	0.0729908211016947	0.0706981463224588	0.0770405086308722	0.079400397794503	0.0709851740523484	0.0751609455490639	0.0777439835915856	0.0768962400819586
0.0808286345578431	0.0825513562639716	0.0817276348676187	0.073801159159421	0.0798928892545208	0.0836392452701851	0.0866983710430846	0.0800757133299014	0.0757809114078862	0.0690453541279001	0.0848756571772363	0.0702528506984698	0.0821681152354835	0.0694216769511622	0.0825157637182473	0.0701198829705582	0.0823142528859606	0.0668430005518495	0.0740134410367682	0.0793624843322917	0.0689656965187438	0.0725506552830103	0.0670914822058987	0.0837765971203751	0.0712688653153364	0.0765864297989731	0.0782096231150821	0.0756119755345831	0.0816321238916489	0.0701962274857022	0.0825387198702724	0.0720701929617404	0.0706380645057756	0.0794266588666334	0.072291229464183	0.0696348256417428	0.0802645131784707	0.0756312468924134	0.0807352244213052	0.0760353123421953	0.0753259142211092	0.0719901516270791	0.0846604808984503	0.0713064254328632	0.0756993747184693	0.0835423973969851	0.0815952134387255	0.0782918489866954	0.0713139332698011	0.0764466590326904
0.0731628505931276	0.0729914522033153	0.0772337670024685	0.0705551311224244	0.0795149066564477	0.0778902546245496	0.0787032794709703	0.0749758757101192	0.0693839854065858	0.0732906386387968	0.0800757702613848	0.0694668003462482	0.0689025427539879	0.0710558682521101	0.0720723760575901	0.0724300860032167	0.0725830007793358	0.0725541117092449	0.0680360107478453	0.0778317580008064	0.075962510850068	0.0782882431217848	0.078469533351701	0.087797116363678	0.07922719399684	0.0704261664515371	0.0676543651444811	0.071660836290186	0.0750197271952709	0.080923387060626	0.0866306530471398	0.0676890497766102	0.0712449932128276	0.0722736468244797	0.0747389826081647	0.0766358154365288	0.0755522737345292	0.0736396917470453	0.0775863735956637	0.0761926827781305	0.0840393302094932	0.0795915866501185	0.0868080195986902	0.0755896133205958	0.0783939091523396	0.0745929800634186	0.0713482908966176	0.0825291088469115	0.0815022104280219	0.0716449644215729
0.0688979336396633	0.0795981836033905	0.0860770748322626	0.082691813880245	0.0833779731091004	0.0869688350662718	0.0801256433341314	0.0728323189402973	0.0827468164713658	0.0759685727263926	0.0869574373274512	0.0869914162004136	0.0804376264589527	0.0680086738348821	0.0689302095187608	0.079720215565832	0.0730419925584878	0.086188798249838	0.0746210481889189	0.0741301924356924	0.0750561482452873	0.0795585314625257	0.0685202254484278	0.0801951597177874	0.0742561668586477	0.0684646957848096	0.0751706862997507	0.0791236649768864	0.0772406762150692	0.0683271209532937	0.0810636277291398	0.0729347622364097	0.0812959691212619	0.0762878492240217	0.0745771443707352	0.0728663499435041	0.0815343269117469	0.0874709911322355	0.0758731283742663	0.0708019191923725	0.0717673431061534	0.0666430628043887	0.0766106676008482	0.076923795128823	0.0806663990733502	0.0836638569418269	0.0836931880462505	0.0773027212752832	0.0772940469595819	0.0755779152578186
0.0773493000286206	0.0755760096779601	0.085726624129682	0.0770744840263889	0.0769025868316627	0.0801081847580799	0.0703701223892805	0.0683681869255633	0.0720632756952158	0.076936066321541	0.076599120654804	0.0715179145296671	0.0688661501662391	0.0853564686766029	0.0830424708036977	0.0887185332773051	0.080257160579064	0.0757482626049314	0.0752385237564349	0.0736817538022442	0.0717369453675447	0.0890434331361366	0.0842291886498205	0.0823758454321987	0.0725889519604482	0.0686911051877467	0.0717357551948177	0.0773143286106053	0.0817682840434877	0.0697905156657579	0.0718543281158649	0.088947286499437	0.0862735936922609	0.0792306523170696	0.071423517425037	0.0714317575655942	0.0727310285530083	0.0819367549714187	0.0773819128472289	0.0758204082202012	0.0844326267799184	0.0725483533632672	0.0809919908998269	0.0779265038010513	0.0755480801567463	0.0860401273877789	0.0815475424717278	0.0900478788321929	0.0833978896547208	0.0772173525548932
0.0807361688172546	0.0863450619845623	0.0759464359303889	0.0844011896729352	0.0791296825237792	0.0770559863048267	0.0733088019000974	0.0811691322783725	0.0838588776239752	0.0733586078922568	0.0801938219424898	0.0808846521091995	0.0831460456056931	0.0835326284032889	0.0836663383376911	0.0904447690956583	0.0752998703252595	0.0744942517825289	0.0785298376403155	0.0776432928340979	0.0731838055205752	0.0787950262714783	0.0826851780541613	0.0837814759872118	0.0821163214064174	0.0841711427610413	0.0865499673085265	0.0799699287661339	0.0873251520478951	0.0758357327379622	0.0813045211888559	0.0824647418588059	0.0840120209597926	0.0750484575189472	0.0748191981094838	0.0795135304789503	0.0742396324950279	0.0786951382283482	0.0731686636196102	0.081256733183024	0.0757573845811266	0.0850504354286014	0.087369424470911	0.0722120596430989	0.0817861474426191	0.0909889686434062	0.0780549884797622	0.084912227932781	0.0789530062820888	0.0824802421562933
0.0834201604072912	0.081909309469595	0.0806289501548632	0.0796935813236199	0.0763834224669693	0.0812188720693489	0.0799920093292283	0.077198828379702	0.073039954094151	0.0752570541525367	0.080206422944669	0.0802488601324426	0.0793531092059691	0.0774166684805311	0.0820084851691459	0.0827186829920837	0.0752838509621049	0.0832051674236175	0.0716496227630123	0.0842533343087378	0.0732174445753682	0.0759334423746296	0.0705936059443788	0.0732729523690546	0.0807904672461192	0.082530942212685	0.0801568552740351	0.0794134883696927	0.0884517762551229	0.0855786975669748	0.0863316384545569	0.0735970440592876	0.0795417732892109	0.075816051078874	0.0843544147234679	0.0824434456737956	0.0819362356741955	0.0803524767276233	0.0799134280914583	0.0821242869883108	0.0794873405558741	0.0794553158584187	0.0801314633612666	0.0847306024505683	0.0744454284119213	0.0874243203347339	0.0863019657653362	0.0800161116266631	0.0769715285399814	0.0772560202847181
0.0764626151206907	0.0916318220307221	0.0842450992766198	0.0786118147371562	0.0819594830122252	0.0872699205809538	0.0777446893123944	0.0787729265822482	0.0900375139151636	0.089843053525753	0.0759224178703603	0.0854479899831742	0.0771300156095897	0.0856031686516725	0.0827385990278362	0.0797127521872018	0.0869186808445032	0.0848271769106221	0.0746703146815691	0.079758802363974	0.0767945157053382	0.0735435547867273	0.0894675084769646	0.0951567770387044	0.0741413078796349	0.0763165893981456	0.0849538772347681	0.0830834827697277	0.0755944128342596	0.0893460911886537	0.0865630669227934	0.0788628475398536	0.0757214921057485	0.0755462470471912	0.0760926683375137	0.0796491320475858	0.0875991705453462	0.0798167974317617	0.0801797908394653	0.080843889155749	0.0754847823496489	0.0758471606301511	0.0789044670917556	0.0780498969562579	0.0792696069440622	0.0867239759240558	0.0824162359119251	0.075706485761535	0.0856621289762853	0.0913443833048145
0.0891278675387122	0.0821277314097384	0.0888481940488388	0.0817626078440357	0.0913916948602719	0.0945296923731374	0.0859328504403764	0.0835479336583879	0.0826407235248553	0.0750099987541867	0.0913255250978523	0.0827035130916818	0.0818934886630893	0.0862977519736357	0.0917843112092649	0.0774266593463779	0.0822003240424626	0.086374683458167	0.0894733209893629	0.0885607425687807	0.0879628231788595	0.0872051281115674	0.0869375739785856	0.0853145413921739	0.0864606656366213	0.0845360831943703	0.087137047572346	0.0889167899664956	0.0930582227634045	0.0778831665544764	0.0893206090267427	0.084252128085385	0.0761417243509592	0.0735502721948619	0.0836743061594799	0.0869475227811028	0.0785550319091234	0.0795400526965551	0.0925030624402559	0.0814472155469761	0.0872393964380349	0.0764887656529754	0.0919677176451573	0.0840164459795831	0.0848185729331392	0.0842684890810716	0.0854027092621214	0.0792754847886578	0.0740839380130847	0.0828968990251238
0.0829201981090494	0.0850604710577722	0.0812520973812526	0.0925528913882014	0.0962451069488705	0.0838270917891749	0.0761323056839053	0.0785707681775065	0.0804820759897559	0.0835941861651288	0.0793850123763973	0.0886614422627119	0.0832714377464735	0.0913490589931617	0.0805739215352942	0.0786025821093748	0.0798701051227969	0.0731592256740691	0.0824231532389211	0.0823147359258446	0.0793718336733669	0.0942395322018669	0.0867772358646262	0.0839026898422476	0.0915123228775163	0.083723872042733	0.0848991964696869	0.0839281100050751	0.0908856717211535	0.0910885330585172	0.0813652009255691	0.0859879343127763	0.0797595391921014	0.0853731661478365	0.0889646022968913	0.0832346593837185	0.0823703420238607	0.0848307097417382	0.0875536613626569	0.0913303876817866	0.0793113924680321	0.0957978833895339	0.0853859620267008	0.088437875280682	0.0966203582801784	0.0895686459902983	0.0867376073469419	0.081825083893161	0.0927189360491277	0.0888243584830257
0.0821416858147571	0.0842459977951008	0.0947905587759208	0.0782277930926406	0.0968642028881238	0.0941122161313408	0.085648233224722	0.0821897839650098	0.0763710159036129	0.0798657797175601	0.0797442469892973	0.0828029604125151	0.086009927437623	0.0946588334256834	0.0949417170349961	0.0891697432614237	0.0875698932324081	0.0924911213393009	0.089647333612634	0.0838804942805016	0.0800316891681066	0.0867457819926392	0.0913244267000453	0.0795544007761619	0.0945858957408292	0.0913211126872787	0.0761501138719352	0.0900423288498192	0.0824272262631271	0.0949297511537354	0.0934507073616172	0.0782747740785672	0.0824955099926217	0.0872108185751023	0.0878191178209273	0.0812009553502478	0.0923933212569768	0.0869404971184935	0.0853280053220121	0.0808321882050842	0.0768054371275987	0.0865762317656997	0.0849550373347471	0.0946001155775164	0.0779553052832537	0.0811480307100095	0.0918833220775689	0.0776638534571185	0.0935755224028671	0.0872492865179235
0.0796398329593139	0.0872778794328314	0.0797970339765725	0.0826608950518457	0.084763019230296	0.0844532145337649	0.0819757455721329	0.0841254037770664	0.0934986913190091	0.098004513454687	0.0769861169956657	0.0874113965107583	0.0933912915456474	0.0767318849211611	0.0801598160036113	0.090896717053297	0.07982276716189	0.0851530807031602	0.082471179369691	0.0800882716618563	0.0819295793192937	0.0851900757533696	0.0825314655795489	0.0875157010537091	0.0775126767111359	0.0893863830433656	0.0962058236837474	0.0937941521285175	0.0820266968443816	0.0815494260377372	0.0950391918797717	0.0934421702918937	0.0800937538895675	0.0834921052928969	0.0894470581610065	0.0826742680671686	0.0943331283470823	0.0956600066372007	0.0846343262304148	0.0932234333109968	0.0814269608658624	0.0819542818978836	0.0968862309888063	0.093293002889639	0.0869468282702271	0.0885789637099172	0.0941018932609296	0.0848411062106718	0.0905613819322514	0.0853797425899552
0.0908369433441108	0.0939914330562854	0.0959123815919905	0.0738376139716626	0.081670254099229	0.0835550591377275	0.0846767484211068	0.0853350897361894	0.0803766937791699	0.0921242531690901	0.0964690580382039	0.0870295311250736	0.0912855975288177	0.0976586779653146	0.0877479424981601	0.081118617249808	0.0917462155206119	0.0946893070659882	0.0913857468551806	0.0822966227920267	0.09567267080353	0.0981262591831266	0.0891016761126804	0.0867446692087846	0.0964646730879619	0.0916789158333053	0.0917743641522977	0.0809553157734273	0.0824579620750776	0.088866971261226	0.0938053608024795	0.0872714323913797	0.0802814534416601	0.0958979223653506	0.0797170868543103	0.0937568593773659	0.0964248536724937	0.0825490439563856	0.0909605435683007	0.0872128815021407	0.0887010467087918	0.0854789095676963	0.0939710054847443	0.0917600253954159	0.0802899909028637	0.0839974434395737	0.0817050922538369	0.0870611103020723	0.088799359930136	0.0862505952457438
0.100357975869704	0.0821651143570007	0.10343356043819	0.0995116608355708	0.0953677987319507	0.0806280983812724	0.0925591326801796	0.0863039199018308	0.0867774531689959	0.0848293978695164	0.0887035361288792	0.087633357757447	0.0800729811943281	0.0874663570898472	0.0824860216712754	0.0910769097650362	0.0957040350802593	0.0833446501014868	0.0988792223298215	0.102817395812822	0.0976943406032964	0.0941235628529564	0.0821496374907927	0.0912138072048669	0.0953894388695424	0.0889978447620611	0.0831147650553553	0.0832944605620427	0.0879340935195341	0.0904228561915167	0.0851709624518618	0.0888772562120975	0.0972569043205403	0.0925226556905145	0.0909626968938663	0.0952436259196088	0.103917404079647	0.0791246777108138	0.097572891125399	0.0980412527971722	0.0974369093920974	0.095227046737128	0.0920174442938795	0.091103885228764	0.0864392223342005	0.100949687572314	0.0917184068440977	0.0987019414976553	0.0855896351803841	0.0886697397512791
0.0994607949268215	0.0921089302229112	0.0919516000872632	0.0998254970393673	0.102469579919323	0.0959095190817665	0.0883108482475067	0.0916242259544648	0.0957520907214124	0.0854258663760779	0.0944722425847593	0.0887817103955277	0.0890797583857115	0.0972276502834397	0.092459999347887	0.0913261861892067	0.103209554160098	0.0991228421214148	0.0937409930375342	0.0863173742196351	0.0983495080967107	0.0814885408174442	0.0882537802997102	0.0901815005601465	0.0934685527548175	0.0937859887517541	0.103455598306089	0.0869005497021941	0.0979134840536239	0.0932781303499495	0.0947449866969157	0.0827066393676723	0.102961991494821	0.0957972166626994	0.0892222142645493	0.0993731564032661	0.0833384002575576	0.0825860686150341	0.0890211119521871	0.0851001575613494	0.0863782394581892	0.100381973317565	0.0881140741587834	0.096859850355518	0.100191379937359	0.0912444470284482	0.0949783079932027	0.0925841887879726	0.101984312614795	0.0863241992242263
0.0865784888562256	0.0832705309696051	0.0917900256629102	0.0862903799083779	0.0987505023577592	0.104906344622021	0.0862095493705199	0.0928563593111554	0.0979622210174418	0.102915598924824	0.0987948964213362	0.107928029529066	0.0849515372238689	0.0982716399780935	0.0894985331309741	0.0968419226326695	0.0990196253641169	0.0855174103213581	0.0815521675478009	0.0915342059003763	0.0972507009179989	0.0972877326613335	0.0930006219711436	0.0982492320048047	0.0889511845031964	0.0848581112041972	0.0914953186445815	0.0920456863509786	0.0843177981940188	0.0989339337240432	0.0942207758354596	0.0935294992746631	0.0937093351667797	0.0849674369873606	0.0893980149332588	0.0951578538686327	0.0879566853626148	0.0907044917353054	0.104342286904	0.0977698340633628	0.0895601387344356	0.0892903399182399	0.0856884229465267	0.0899245590397812	0.0872470496633027	0.0915218418006426	0.0887197692561269	0.0940455579258722	0.109394295909318	0.0972730890159885
0.0999173836522	0.099830086092807	0.0950759571768535	0.0918389380148397	0.0929691878419443	0.0964320500953896	0.087647448630678	0.0885425015430328	0.0947032476903874	0.0942687365930119	0.101627943905325	0.0901281539283594	0.100952892308332	0.0911881271835686	0.0861899403991577	0.104782913850765	0.094993602473113	0.0961155796607129	0.102998460248701	0.104434703397072	0.102333281734195	0.090294531164304	0.0999109549429991	0.0906553226598439	0.0950017029883663	0.111389722438581	0.0903633809299646	0.0882037972761034	0.107255088210825	0.10261704175748	0.102313559717289	0.0884636495221591	0.0972907043703784	0.0889581527157146	0.103827106426464	0.0984207430951664	0.0868370576446053	0.10316454667524	0.09785155299763	0.0814697940942273	0.0903506696367444	0.101898762388744	0.0876510774485174	0.0985471947577365	0.0908281958678203	0.0992236821374665	0.0849681240090462	0.095209665315247	0.0956389984434866	0.0973958649176171
0.0852411670111613	0.0995422916068667	0.10812393696414	0.0894215768553148	0.0945345793114247	0.0881055241979262	0.0982631120983101	0.0996138920803321	0.089589898400279	0.0912567105074966	0.0970512579266052	0.101628774283679	0.0957408684966218	0.102650028825871	0.0896088384962632	0.0963590625199556	0.104136945952819	0.100329717770768	0.0975131462386902	0.0932196599003123	0.101696062899648	0.0955387129473036	0.0928916952402065	0.0945924460039864	0.0901558996519326	0.0894698936924991	0.100145790061196	0.0902498961712661	0.10355418802721	0.0986558538917097	0.0981941525773811	0.0846373742620649	0.0908407581173609	0.105159986348629	0.096885436222905	0.0993615676041261	0.0915169207103873	0.10120576711758	0.093290593768347	0.104047645054522	0.0964125903490709	0.103875495603472	0.0988377699955241	0.0890515743494542	0.0999283909320025	0.0949294440008993	0.0915207292535051	0.101531782873777	0.102328483000614	0.0974792687899304
0.0897942058483096	0.0930486577535214	0.0903126541324202	0.102500246722708	0.0962270886038764	0.104427946688647	0.108268144406434	0.103237758287568	0.0955505470022378	0.0955619374657412	0.0915542781490518	0.10595943614823	0.0919252334531154	0.104883358840254	0.107314536037602	0.102706568287472	0.10622016916198	0.0971699451193304	0.101788687856833	0.102125545644069	0.0963268922297996	0.0986355539658482	0.104651486764248	0.084901028294729	0.0867028721702624	0.103314017617214	0.0865874501471488	0.0996236971956091	0.0984807733165122	0.0887656617349348	0.100725225104551	0.0951611255335594	0.0881139834268322	0.0919117014895513	0.0983936573233377	0.10535999011003	0.102987920215902	0.082995427752646	0.0983875648317629	0.0847515752752625	0.106231615448143	0.102265316629873	0.0977599820965532	0.0884144029660068	0.0931621934301115	0.0933569410384264	0.09629324887438	0.103308135981117	0.104904537846871	0.0897148337846174
0.0947032556940882	0.100661360964223	0.0971162389714719	0.0953945006277913	0.099853974348525	0.0921376241787259	0.0978315617597692	0.0963203474689833	0.102452917059957	0.101311215008718	0.103443838000331	0.0972948879218485	0.102217941674782	0.095760116912257	0.0922381892820908	0.0890058330324948	0.115592645729071	0.106987408207716	0.107276287205266	0.0961657412406526	0.103885699611363	0.0957844707596082	0.103172829351571	0.0915144201939821	0.0984207435142676	0.104869939674566	0.102532371515582	0.102822717376476	0.111620886079583	0.0952068352365877	0.111094028087936	0.0941550369473103	0.103385016755168	0.102231495896064	0.107210310636465	0.107716505231937	0.106446920587307	0.0937357611361506	0.0919340756479632	0.090362397734785	0.105397678193013	0.101373834995485	0.101009033911355	0.100487713183866	0.0941591126941437	0.0896307805459916	0.0840686727617255	0.0992082473191162	0.105738340494487	0.102530380434704
0.101582538012442	0.0912481901870653	0.0982382260790331	0.0927446853534408	0.110259046989439	0.0967702549279784	0.108094294994751	0.100877664229944	0.0970212825240457	0.0948339780103867	0.110926982632954	0.0982948159434486	0.100501900597605	0.0947335029300602	0.0888773608051695	0.110276386933062	0.0985662892340332	0.104033210893009	0.103337154161522	0.116632329647118	0.0971831938977094	0.0894573492313287	0.102787428989584	0.11444387664772	0.0895479070624956	0.0984338973549376	0.0966837329307196	0.0998578328737984	0.102367543487806	0.107471093010386	0.0983915452785449	0.0918412774623246	0.0982071080632634	0.101473541699434	0.0972816538192052	0.103183788173792	0.103113039596401	0.0966277850882404	0.101069633849718	0.104379112985426	0.105889848442169	0.113392684186457	0.0926881419768402	0.0923915410306967	0.104264508253679	0.100910726871391	0.107128028541082	0.097563639376186	0.104834145599046	0.100914274916298
0.10257430839155	0.102521330629211	0.108782058080907	0.101528547354362	0.104806830418057	0.107698454009645	0.101584666951805	0.0981605839248856	0.108109203947585	0.0950720676245851	0.102212501692763	0.094584143086596	0.0929115267321856	0.104728763679733	0.101212597087788	0.109960528302087	0.0977794517508391	0.111045998041011	0.104341052481254	0.109327169477277	0.111922232685464	0.100464746829224	0.102484659235608	0.101358962166106	0.102870495454914	0.0976696817451056	0.113760304525657	0.0980361596181972	0.101085070022101	0.0976670979067178	0.099208386347771	0.0945388678700745	0.0937217075705452	0.118803938189867	0.100637066695998	0.103157347979084	0.107945701188612	0.109483955562652	0.0972121881468524	0.0967986826741428	0.0967826385232286	0.113711007714468	0.104112457406969	0.111574603040659	0.108378336477318	0.0940054028712485	0.111676005645569	0.0931662474882162	0.105038267246282	0.0934179560206376
