# Supplementary material for: The Neural and Computational Architecture of Feedback Dynamics in Mouse Cortex during Stimulus Report
Source: eNeuro. 2024 Sep 24;11(9):ENEURO.0191-24.2024. doi: 10.1523/ENEURO.0191-24.2024 (PMC11444237; doi:10.1523/ENEURO.0191-24.2024)
Supplement: Extended Data 1 — The file code.zip includes all code used to generate the figures and perform the analyses presented in this manuscript. The folder "./ephys analysis/" contains code and instructions concerning experimental data and Figure 1. The files "Figure2CDE.m", "Figure3AB.m" and "Figure3C.m" simulate the model in the nominal setup, and generate the corresponding figures. The file "Morphing.m" allows changing the connectivity strengths with respect to the nominal setup, and plotting the resulting trajectories. The folder "./Figure4/" contains instructions, code and data concerning Figure 4. Download Extended Data 1, ZIP file. [file eneuro-11-ENEURO.0191-24.2024-s003.zip › code/Figure4/globalfeedback/v1Int_a0.675.dat]

0.321304244204704	0.328162457036648	0.337662242203468	0.318625658304391	0.315890760386087	0.329264459193578	0.314369808325174	0.321663211187283	0.33379776428179	0.318583151684307	0.330750606374097	0.339367443578968	0.331389649810706	0.33327586136248	0.333267616609814	0.320143637532262	0.322475692817186	0.325890314670115	0.338634426348529	0.316369851578431	0.334912238350923	0.335361710101522	0.332578378464665	0.337463882079293	0.312481380208302	0.313441358457384	0.338125376326868	0.316252716027685	0.332876534117696	0.336087892016817	0.315050635067609	0.317524727610586	0.324181085511244	0.318374635383034	0.313830311023961	0.315442369157671	0.326556903082679	0.321544364958663	0.312995672854627	0.327732646608572	0.320026097932039	0.326719201449825	0.311744345649746	0.318575855298767	0.312823059313858	0.325714360560099	0.340385849487361	0.33126941035184	0.318343916693543	0.327195697225571
0.322627414190459	0.344849411078917	0.320489932037125	0.345631639646187	0.329259817997958	0.326591624247777	0.348846718946052	0.336717292153029	0.344121967328541	0.322273373547085	0.32327408096954	0.322275549040045	0.339306309725005	0.340455993159599	0.326038347355088	0.347344241239018	0.345472915375215	0.341521375874251	0.33252193473275	0.333499339735469	0.322001487834644	0.345554339128823	0.349743102098511	0.335751601027227	0.344415719576214	0.341950167687333	0.329131084998647	0.319277041561729	0.319716755417848	0.334828416900575	0.346493348183646	0.323464442932764	0.327598512185904	0.325326428020464	0.332090079276877	0.332684019226713	0.345150165757662	0.321716411277365	0.352229369403426	0.322968222492324	0.323718640987817	0.347726725925707	0.337964514795347	0.34631278670685	0.332026363465545	0.335172411643325	0.334512142563769	0.344612907147254	0.350332943285828	0.345417409596317
0.362197066315659	0.352599668789446	0.348536620645159	0.348665176116968	0.349633151083942	0.333543797476401	0.362947371493083	0.337198191042823	0.343006687088965	0.34670934366877	0.358158448291905	0.356056780913185	0.36526634411939	0.347264786504737	0.336678361191427	0.36057287176447	0.331129912006461	0.34262414627415	0.354921046190319	0.349845867082606	0.333128841541534	0.344391596476241	0.342539696529494	0.349213289974527	0.349383370791918	0.342069368014794	0.351596694954728	0.344134794458214	0.360164180337772	0.334568455960819	0.353284204378317	0.339255200164168	0.335674348177579	0.356399717084792	0.332249650391106	0.359150227609373	0.340411614463086	0.336657728656634	0.362171078921477	0.350770712544547	0.353540139812833	0.356122100795989	0.360569658448882	0.337774695497468	0.338590095932699	0.356087841717924	0.355626961315251	0.333743009709049	0.334485159241265	0.339582736464803
0.364868186027452	0.357611912772922	0.361750670567482	0.365363764378228	0.372435668965372	0.377940953914185	0.351621448865098	0.367416510251061	0.352037429464929	0.372834971955789	0.36845310594747	0.379416933711771	0.345759454368437	0.347350224960976	0.380284093889197	0.362805941971211	0.368365217993136	0.368862859682268	0.362228274535934	0.344508099585095	0.363384037736778	0.375840563223108	0.359783727661881	0.372133619946366	0.353083438704362	0.36016898876878	0.372454173857119	0.357937022637441	0.359514520313031	0.376036710569927	0.345337571678562	0.349810475168036	0.373122236186729	0.371904283309823	0.3545045977598	0.378093164903265	0.351251250092533	0.375389013256337	0.356106935604864	0.371870539499716	0.34967922750823	0.348453390888242	0.352525920448357	0.361270866626905	0.378881720124777	0.370492669349097	0.360185735330666	0.343617001741769	0.371891137829901	0.377350085947632
0.359789476656302	0.355538527654013	0.380598741099945	0.374362418096955	0.371294338256517	0.37754211220325	0.360542797646316	0.373986509056157	0.394773366554295	0.357480377409034	0.367484216274847	0.393414351349487	0.384865284434242	0.377193384547075	0.361314972748095	0.384750384911986	0.375752017286596	0.357629977949649	0.374884022775842	0.383893381203201	0.362824008120021	0.36358809549323	0.364081864948039	0.395902269024033	0.367082276747601	0.371937358478583	0.356405759926448	0.369140479492565	0.392855745402554	0.383841659351574	0.358577202188674	0.393388119890098	0.383958902979233	0.364918351908978	0.366290734375446	0.368793194741436	0.35938886589472	0.366170203272867	0.392694902600078	0.383837658746758	0.386703406780493	0.381621355598142	0.397339609626759	0.394108652204087	0.394213782532089	0.384363768893097	0.364443949848852	0.366795829880202	0.393136810995723	0.357689794179949
0.398957071863387	0.382742376391613	0.389328531740053	0.388454210469674	0.378245386074482	0.376698701109682	0.380617046414822	0.399485098582637	0.374686927459861	0.404337495396861	0.390938187287082	0.38267599849633	0.384103103932439	0.399399549235304	0.395476931349832	0.37624450573211	0.380969810692907	0.393566357244264	0.404672074203005	0.408643052944761	0.377611744636473	0.414060581825771	0.378584870137101	0.390401620814785	0.40112135767972	0.376941874530149	0.409819432394102	0.409417964811286	0.410730447884704	0.375883980985102	0.387961657421833	0.399105879908745	0.402177788342438	0.370555447977934	0.415238432563366	0.374350523258008	0.376941992616198	0.391229151401712	0.406107936699919	0.398574731231878	0.371546871954669	0.378090996166693	0.403896300721583	0.408969597792922	0.377048825192714	0.383698398238972	0.399299152411265	0.372838860308539	0.37419878457331	0.386516214599604
0.432998120851431	0.435541952238515	0.4272496753224	0.417586682156348	0.387056175646917	0.398114050849208	0.40409319089767	0.422168801291845	0.410199225489083	0.421276176826158	0.433493147069712	0.426086245735473	0.387494966614784	0.430363438725803	0.401059567564654	0.416975804537652	0.407585213371277	0.419759642658688	0.408359061458056	0.390023252833163	0.394659859796438	0.397111370342545	0.428555819769312	0.433208258044007	0.38578176293375	0.421731285856601	0.421145281634997	0.392955564335836	0.428764448721815	0.426768122595223	0.39560825893994	0.426831962168675	0.403867268592626	0.385389900623877	0.388994274225149	0.425923105268988	0.412516247948954	0.405974192134752	0.395487839974885	0.387889830355948	0.432984119735226	0.415460153076401	0.416793410641727	0.406146176311068	0.3861633668018	0.438085588049824	0.417095273515114	0.411644299121857	0.428932528837098	0.422873067777323
0.425305017282915	0.442531424060687	0.422884651529588	0.433047711324535	0.407404614829061	0.437462875862205	0.431900444535974	0.409007859809425	0.453095598540298	0.436968977533881	0.416373363598123	0.430419036685109	0.446692057903532	0.431436587533522	0.449229041513113	0.438461198000408	0.438130577410846	0.413913343403393	0.44765496529029	0.4183098677149	0.404541086251583	0.415626588223408	0.411339581250962	0.420037716427164	0.438824819880729	0.435010725757015	0.430550662852216	0.42974619944916	0.427934779523311	0.412246149143388	0.410916670985749	0.416505448441779	0.456683414224905	0.463575072155114	0.407869141982529	0.422559038483345	0.436015738782129	0.409542145782682	0.442203402563934	0.439540804055016	0.431850660181222	0.441792148354262	0.439526860437024	0.447814923602251	0.416055433267848	0.424887530573558	0.43733059892428	0.431572116989289	0.436684360352431	0.455967405328168
0.477618922942748	0.492915536788614	0.453912132642929	0.47880481610674	0.454474019511145	0.441351570169375	0.468968566102027	0.456692641953329	0.473602859789875	0.470534443019284	0.433068652550022	0.449500458451178	0.450395071181898	0.449256637618576	0.434111878617457	0.451669381207404	0.472322443765711	0.457633431204637	0.429762723862394	0.474826576283063	0.479514489049686	0.435183459296846	0.468022893219636	0.448831735188477	0.478820342276163	0.479538880051436	0.439023878360612	0.452174880802804	0.457272605292972	0.454838870514367	0.44685727715869	0.443210137970601	0.482837959161317	0.45308422795343	0.473457107507885	0.455652755172812	0.467643932708823	0.438854437144372	0.449221045050992	0.44055701971595	0.430385016788883	0.439813098216011	0.469134034174628	0.459222112876191	0.440674535317376	0.447349869078081	0.440518011957792	0.431290308134568	0.43396261782376	0.446091262139271
0.495652574255388	0.507197867447463	0.513521310151581	0.492186695362883	0.456699327959079	0.490155451499881	0.480723691954572	0.470918555798434	0.510158193478355	0.464741380973304	0.495501606834785	0.461202498800577	0.465014510793911	0.50074965822009	0.50149598174828	0.506040901187114	0.457779400977081	0.464417539295118	0.516640111836896	0.475092217840255	0.458577711391377	0.507963736087246	0.512178909240581	0.479250811013068	0.496911687645872	0.487446998307077	0.463529466579554	0.503043416391861	0.475713165907143	0.476733940638763	0.518280390732478	0.499807111015461	0.478385542117184	0.466615618944907	0.474695908708009	0.511172224210372	0.510300832855085	0.505130274860825	0.491925929675234	0.486330966775087	0.451549729500284	0.518155217278753	0.51261977738345	0.454756663450079	0.452005879336673	0.486062584309899	0.509660303006551	0.522337250467274	0.47990646439688	0.465449981146532
0.512473429306991	0.487649118287098	0.481195207154315	0.502725717704489	0.492755565712737	0.508838746998973	0.513259869128553	0.490315645775485	0.503590832658696	0.499771341926644	0.556804237923733	0.551264145281629	0.488821551436238	0.483570775775609	0.532641990057298	0.539638324412432	0.492344290203942	0.533906321977556	0.519746717823005	0.516075617303564	0.521556162181158	0.501144101767684	0.539022704295501	0.514236413297318	0.500393651615798	0.520823514928299	0.543086603137811	0.487705779124456	0.539174669292006	0.536192627533486	0.497631158762512	0.48521504321232	0.504879029217128	0.530552730550369	0.499861019107098	0.52247490430255	0.543151682719444	0.523283920087201	0.519189824577124	0.50635613089805	0.481778727290434	0.489059685181071	0.521881469886433	0.516240752011077	0.483854883847716	0.477742371767093	0.517180794190412	0.525689237931376	0.512872858218656	0.500595306153139
0.58239184113387	0.595963821061885	0.515392131239965	0.530087157685209	0.517032959047573	0.515342473442932	0.548872120367122	0.565448466054742	0.541781993610686	0.551127470526236	0.520915870423443	0.545365667408897	0.55296731944598	0.544781337578217	0.511734637405799	0.509649326035775	0.530578950446049	0.519054188601003	0.5464351624567	0.554117778596772	0.558578915171406	0.540044362059621	0.523138023765375	0.600438032550149	0.56193028729335	0.52577523073466	0.591769649296124	0.527719820709061	0.569659857498236	0.522368429251173	0.581624470549638	0.525155431682817	0.56597986147105	0.511431953092163	0.542281505477559	0.572465209299763	0.546680472046242	0.509360891079016	0.546645340919164	0.535967726361533	0.564588726794839	0.526840063068765	0.570144330288323	0.535112682987721	0.54497603923585	0.55423459202798	0.520645285945821	0.544500229863361	0.546833700206131	0.587431280884447
0.598651503944727	0.550641652183603	0.625043825660088	0.582348484229225	0.559379430603619	0.610968354176209	0.580376410367951	0.557254792720589	0.57368309162304	0.579594948350853	0.545860008534344	0.633428715516614	0.610659825427857	0.60973404634006	0.583415927844357	0.551227330367739	0.560629605789846	0.600962574795105	0.566301031225197	0.574678809475398	0.550584834844885	0.573324953107165	0.55299131282435	0.560523708021162	0.577020071064717	0.620039223785509	0.597303259457448	0.60383665670247	0.581173910150801	0.630854516037793	0.600504178724479	0.548682599487672	0.612269411132919	0.582866902624136	0.644630662407146	0.581462005639739	0.630000135555496	0.585525785360804	0.556683758119799	0.57289561996176	0.559283495735001	0.554786999071574	0.639496486474346	0.555122847534163	0.64452128552859	0.564512118001355	0.600666025301258	0.559951064843379	0.634429070536613	0.550137307279374
0.605270262961285	0.677419789473166	0.626219223817574	0.662419473010946	0.635399495826786	0.660916193357488	0.652723845647617	0.603527034479165	0.600029307960637	0.625344346722623	0.629499089774891	0.609910229254422	0.638677380315974	0.616682630196539	0.604859353912859	0.6269279220542	0.645468302822745	0.647155641978854	0.643618166677397	0.63084612847272	0.675473543665789	0.63252333505142	0.671338373152593	0.676866087312459	0.612511278691632	0.650574761536846	0.654449712522388	0.59833051576534	0.602887328731443	0.663682580637065	0.66789058476729	0.610609316711754	0.675315784500387	0.625412075722692	0.59656327343087	0.637571224451957	0.591099562648284	0.611515180069158	0.660423173949181	0.653008646514359	0.668925470742535	0.673524108357818	0.600173618219487	0.67063742876453	0.674676159999513	0.588380755496746	0.592635032620384	0.66769613687711	0.639434371230505	0.632745035372368
0.655509444831682	0.739722996475913	0.652934645373418	0.63672825781439	0.692657148563206	0.670874180382573	0.725549740006607	0.707977840896363	0.656742478666194	0.694341179643147	0.656709635629826	0.641446340368659	0.640856010784894	0.71701947185549	0.676041864381653	0.700926153246162	0.709394182616616	0.636843801594456	0.709997322667442	0.683181427300767	0.635801657179857	0.663215853444459	0.704517411271814	0.646043830240631	0.638212033976883	0.748703015717799	0.644346900102598	0.72090254028761	0.665471600094044	0.698420362663528	0.659975360159986	0.759273118322301	0.733838963012121	0.687248288993467	0.709283419667844	0.722462718663052	0.704699944792544	0.644565209892175	0.686155072849246	0.648240246875506	0.739005811814384	0.721301474538961	0.711320643805975	0.730051530506385	0.737936508491215	0.671538458774676	0.673123244810495	0.723372441862161	0.652584981686218	0.678372143357405
0.761549251585976	0.761272470078215	0.739475394881573	0.740397906337697	0.69991162920255	0.769016790465367	0.804197662310749	0.699747185004261	0.729027999929976	0.69187160141529	0.744967748126591	0.818396051522435	0.682478478479636	0.809407326512118	0.688883767770281	0.782655989209278	0.745566251873523	0.715233808709551	0.732426754164584	0.805727220100613	0.817375529705288	0.809320007302203	0.696157520768428	0.736653948620442	0.82344943122048	0.68755544213609	0.811964143437359	0.679570029143501	0.767197998620243	0.755688766407847	0.795710736817608	0.698639465667609	0.730311218419376	0.723318468563169	0.68798062672462	0.726807869752505	0.776784971879399	0.776742206086902	0.73441838585788	0.694883269331439	0.683971128841857	0.781449234128599	0.703609395563252	0.724886947388151	0.715945948834628	0.719919666748596	0.730254480418704	0.690528651618982	0.762323763181376	0.806932604562511
0.893205107145974	0.799917552464607	0.851607482560627	0.770491126298402	0.821370507300505	0.898349659843925	0.827359354127178	0.779650753307321	0.834164662343947	0.840593434161213	0.833266453183454	0.835182277203526	0.735192293088569	0.790012667809355	0.889739222986016	0.772789019697472	0.783765432235664	0.776750781387784	0.785757539777848	0.76061752273616	0.898421100514273	0.881858641773673	0.869702164188742	0.769731646214531	0.796138513130393	0.882278320880728	0.777422685622776	0.763947904545021	0.758125027613766	0.835410912557037	0.80084502627685	0.808226380835836	0.78483587700061	0.839276695840781	0.882967360904377	0.804679230254818	0.891957284234251	0.839595949748113	0.827943937694046	0.747444387073095	0.812757440344073	0.82227784218042	0.738339396535585	0.736219811825343	0.767847556623829	0.741499274850011	0.781277853582921	0.816609913717724	0.838191560696828	0.769430146282731
0.835385887036174	0.96542740044022	0.96204010258267	0.948497841584528	0.848981040024512	0.835634004518259	0.903385603945576	0.86786530754981	0.90861806200437	0.9763519842365	0.918490149211191	0.856532437745604	0.931945129162738	0.822090092061179	0.931914163081449	0.812794088994244	0.826904970893953	0.856505428394552	0.94934955017014	0.96342302781402	0.94547226539403	0.935903164228247	0.934753519888769	0.906145092532851	0.911593417810349	0.884727519074639	0.919689438734506	0.893088903296319	0.974778708299882	0.84147435235897	0.818257310900247	0.907197622182121	0.894146567756933	0.87005074620643	0.933447139336409	0.912986162427391	0.952570517675179	0.905522848033106	0.880550038063807	0.859246197254611	0.850617148019722	0.815363723409719	0.936256954481347	0.843888968440237	0.891812658961151	0.953364088627942	0.907499881511049	0.93285128953082	0.961050145500123	0.86653758717313
1.06495904734647	0.962464638510379	1.05322025030916	0.998831892640653	0.916518210446139	0.944336392218737	0.873604247055129	0.960410777770748	0.988168952771327	0.985634740526041	0.934008408603786	1.03111955491953	1.06797501465956	1.04296224659332	1.07226553093024	0.911382254962275	0.934959520568802	1.01977165959587	0.968555417588383	1.00123839024212	1.04504375858184	1.05471557555556	1.07688836413236	0.906359319132803	0.931970524800854	0.892897739624233	0.985327394952114	0.975905663631296	0.881129338392241	0.937562526637083	0.906107773256912	1.0251751508775	0.972621629743376	1.07760092169047	1.02976304753267	0.907281816574791	1.07099303942572	0.918870517771354	0.926174365360592	1.02582452461519	0.901974359385383	1.02164026061382	1.07507684000196	0.932567161006578	1.04251403505348	1.01294784267886	1.01848681243911	0.910504986740829	0.916322834001962	1.03339329621959
1.12927165781972	1.08843647923235	1.16219564843975	0.980371833661138	1.06523963681652	1.03197808641055	0.99352921092554	1.05211072069596	1.08000528065064	0.999374935508163	1.02003870782259	1.11462894596279	1.13424503309021	1.06209025043919	1.04644798131006	1.08473070825133	1.10153299173541	1.11358527714472	1.07963380862096	0.985929870737099	1.09814779214521	1.03732696838582	0.980541944404381	0.966012043006169	0.982180914601591	1.08237742606927	1.14799964501818	1.09627020530882	1.09383381937858	1.09912416966057	1.15727752831472	1.09132017652076	0.970930631144896	0.965864966507594	0.965568920333094	1.17682272552587	1.04739200115532	1.01599963019368	1.1207120317209	1.05427891394252	1.03130634941694	1.00644737440558	1.03996974178596	1.07305777401296	1.16464582182498	0.985400538735925	1.11778628235547	1.132226945521	1.07029735388308	1.16025752734907
1.24294623385358	1.20976940011671	1.09583655900869	1.26092488612427	1.11308330881241	1.21666772947894	1.29809694210122	1.22890662664615	1.2444672738105	1.14470697570035	1.09625141042156	1.08677858390208	1.05579264211591	1.10187244950171	1.14372199481323	1.21882512167214	1.12054236868624	1.19929530854448	1.26031762475918	1.07911213515583	1.3051284204915	1.07875191849863	1.13463752092658	1.19403051627468	1.10241934793867	1.09223988864691	1.14329888465598	1.23270401699788	1.08403316977644	1.12143895823518	1.29557187404707	1.20710404913933	1.05091228933965	1.27235928547162	1.22306890380882	1.21492436724086	1.15706461267071	1.21936534911849	1.31307594752193	1.25938221929135	1.23826436037016	1.21192048631082	1.10457970461843	1.30233227937927	1.1378346487835	1.11531606519047	1.18080641304027	1.23113379594969	1.274888568082	1.2944628496754
1.18882961121535	1.43075602288795	1.20321974107026	1.24407244343589	1.35697807771338	1.36532543789994	1.34168224423703	1.35727596692525	1.35709139855663	1.43991004775466	1.28737142423122	1.32589130664671	1.37299591772611	1.28889736581283	1.3377917031246	1.21190210908766	1.29678071984032	1.26269898090538	1.1773503072198	1.389150880007	1.20316608570532	1.33619527262411	1.23127407796264	1.21320724024234	1.24885212627661	1.42794189620098	1.26402648794421	1.32833803229665	1.35634224371318	1.18378314663541	1.21422920321356	1.29700910736501	1.33148021436877	1.4169873111775	1.29757917709325	1.25281448972342	1.43515521435564	1.42068573714218	1.28619041280636	1.34984182636997	1.2707277576405	1.34840034892253	1.37550574756156	1.39890286406857	1.41908568225507	1.22539122970229	1.22311110468248	1.24669462923607	1.17898173591461	1.20147338723502
1.39187655255689	1.5761042075255	1.48460915696879	1.4949399834956	1.39303019210084	1.3834056347816	1.50490630963422	1.52696183040231	1.36146778395921	1.39905547648983	1.33217329031684	1.52798459908244	1.33593774901139	1.55858612364279	1.52049768836545	1.29600529629672	1.54681499129682	1.47626294289324	1.47624486888949	1.50066775038151	1.47660603068406	1.38139512829982	1.31986156040458	1.41730337416547	1.55789010597242	1.4503439331061	1.35413216893446	1.61189135800996	1.33946434598717	1.53789333952489	1.30486171854138	1.46872805065598	1.46998605246504	1.5272380845751	1.31005383410977	1.46320617863721	1.42683160478403	1.36426333237071	1.3416774206146	1.37901881438717	1.39613344577284	1.58260723258292	1.50254261702242	1.46855297473029	1.45783882894113	1.40751267570514	1.3061877835259	1.50310313922386	1.46139112959119	1.43831082917155
1.69824494718816	1.4377512361222	1.60928297395181	1.50852393473314	1.6247264472568	1.75142758106321	1.58413976988122	1.78407398574258	1.76051726160966	1.47584909857076	1.58448239587725	1.68123942689994	1.76391054671425	1.59127193951349	1.68682404989214	1.70200384162932	1.47573922417411	1.67215260719143	1.50264618430776	1.57056856451642	1.60892918532984	1.59400479123407	1.66443315533131	1.72556628304592	1.54509103382325	1.66742444899723	1.49535937247004	1.75315392105333	1.47168407274567	1.53050289410873	1.76726351902766	1.63397666906287	1.41348248372612	1.70474498902409	1.51698314262321	1.70220771283587	1.50906629350706	1.51286431667565	1.62672707083783	1.79127253892757	1.5619051809351	1.80044672414077	1.65827874653418	1.67204115520708	1.66123610788919	1.54751746239941	1.49680001306403	1.59471256067	1.7598667856406	1.53218464812959
1.78945024232961	1.81197653205515	1.68166516432241	1.70749145503122	1.97196224376357	1.88871718015218	1.67177684677029	1.95910514856511	1.86648419448919	1.72235487105071	1.90712710365599	1.65869925484881	1.94262399281539	1.81466410516584	1.99475529168652	1.93777259146707	1.84017716554175	1.73585819088929	1.9387773723576	1.90236046229446	1.81032056302904	1.73215201536433	1.66598459206698	1.72182599797635	1.73189178794064	1.85850057960591	1.75575308988262	1.7100100481461	1.83244090435163	1.80533907495538	1.73123357585251	1.82734642632604	1.91914939675181	1.70163636593898	1.68991156463743	1.72042155926965	1.97043622264142	1.95711137073395	1.92999401068409	1.73043793877088	1.57239322912325	1.68683422920455	1.79543062748773	1.5915801898145	1.85052825573633	1.75977831093919	1.96476236933902	1.88456033602403	1.60870756917503	1.66116886160476
1.93953162341923	1.83732066807537	1.967577561141	1.89042802564673	2.11291719954762	1.85406486115181	2.19160002361147	1.92464453030779	1.94893065938362	2.00432923478015	1.86665402246239	1.7925902013981	1.82268601394988	1.82747245182622	1.85689074542113	2.10030553101703	1.89416209046071	2.15250594416149	2.02360222135257	2.05755937905618	1.88310200986678	1.80189247868553	2.08262919778577	1.83478072614619	1.97756926585032	2.09521106933208	1.91299952103124	2.01127209788771	1.90242376180352	2.14342817278921	1.76608735127201	2.19423139766856	1.91625188875971	2.02664014839796	1.89018083340455	1.95943967973788	1.83986934957575	1.87978262578131	1.98681335318248	1.94647885932963	1.81013140746869	2.0400923774522	1.98680576446916	1.92635525178009	1.98205538118933	1.91636306960299	2.09095901684685	1.90461630777738	1.84926333663858	1.99020691284465
2.04423237574972	2.37543314271654	2.1077568999749	2.39824964669428	2.10661365070327	2.20384111764313	2.29990959591584	2.00947043651346	2.26567510122327	2.46222145354997	2.14586395978488	2.02881302663445	2.39693124882011	2.02251187264936	2.08422309020538	2.02519200017768	2.2012813548851	2.18279833014065	2.41635738173453	2.02045723870777	2.14010745574113	2.00223053466113	2.06053465392449	2.15152957471202	2.00895584598493	2.11745218950808	2.23286361931308	2.02705008016423	2.29282561483018	2.08184968867932	2.30890089385525	2.17497106074743	2.25557179086174	2.20586359055418	2.28078648648411	2.06510849167314	2.31167969275478	2.08323343781326	2.02058635434067	2.15881673833275	2.07758774059887	2.22923212841611	2.45891762302123	2.09723101843819	2.33843221820473	2.18115195034636	2.05570808096393	2.34388807971181	2.17437678193564	2.38052622830279
2.41706537554519	2.5881471262078	2.3810810338889	2.31218005432688	2.36302165057212	2.65677898316995	2.22629163449247	2.46149656234128	2.62297681387422	2.24580837144809	2.69406421118587	2.44433536011205	2.39803522818685	2.49660707661469	2.29066891163888	2.54126754758596	2.45512559839092	2.29417722923238	2.6161438187618	2.40879560362344	2.38120367453123	2.56888333673156	2.36626751830032	2.681252848625	2.35855977759805	2.41632542015991	2.64198556935498	2.58300794963847	2.54386014880525	2.22095789639242	2.26319692365064	2.42006732042876	2.70425390133832	2.53840600677521	2.22054199141037	2.60165993691926	2.60238833738236	2.47432866858413	2.17587606006556	2.55235978313049	2.67146643833556	2.55686616448361	2.38563531943283	2.4171379279778	2.53523806944407	2.32303979049109	2.59413475799964	2.6774250982259	2.60175500037562	2.52055968475842
2.59745708770877	2.72418320924813	2.76753972487733	2.46874563939009	2.55817313029569	2.92171030536571	2.93827754244519	2.44707261805729	2.96627114397832	2.9199766749219	3.0264619848689	2.92870373964465	2.83877789465498	2.55254743504106	2.97324463855493	2.54555325461858	2.52676771558023	2.57918833055789	2.603937304141	2.80971177908384	2.81644829971663	2.94153030779174	2.64495430162029	2.97743714746909	3.00027837131055	2.50254976466114	2.74179630583536	2.671991269937	3.00842139020489	2.70415551112113	2.76190932520403	2.66152178263895	2.7489248525607	2.56173545182813	2.79231628042724	2.72910228958861	2.97064480995651	2.84191764198157	2.8578791827259	2.82554036690719	2.8609315666252	2.76600877606577	2.57417882214087	2.83448690635769	2.7327042926958	2.61862564652759	2.68633054750698	2.94719055877128	2.53467912556049	2.95116103195929
2.74128239339542	3.04273824128006	2.81030837736883	3.28235101204079	3.04112089793359	3.26608814269651	3.20569360286567	3.18945889668385	2.78664789072196	2.9057828221491	2.7726586166606	2.94325825058126	2.92620424641711	3.32019383809065	3.17795975886694	3.14501699693026	3.03171640183697	3.07902810964522	3.28624366768056	2.80936179427546	2.90660979544733	3.20315264589207	2.90536454589668	3.15490452922861	3.1498899277783	2.76542290070437	2.85750241679441	2.87978097683305	2.92167065036533	2.93586821368916	3.22913238302996	3.11583804116463	3.07851388618927	3.21966353810767	3.22839291124002	3.11585418602222	3.15119492559938	2.99866467111437	2.90583655648505	3.04509293019149	3.09975985741936	2.76349227390086	3.31964289703488	3.08042580002676	3.20266666961779	3.24004095084778	2.85164479537995	2.73765966520714	2.77997496396123	3.23149721440399
3.46481454186558	3.36268492008683	3.28555774369744	3.60454317057787	3.14400304507895	3.10427209207531	3.18520598187988	3.33594131382088	3.43411232609337	3.55288930414973	3.17752531540888	3.23433378248276	3.14754991059928	3.63731087463035	3.49808496434835	3.34628679028089	3.58096258779692	3.20736506086849	3.11610588862148	3.58857633632248	3.45585283556435	3.34491073849132	3.57415515956351	3.49500546035374	3.62115666688451	3.5723430140565	3.23133340086653	3.18275603534113	3.11434521442981	3.53440772026818	3.57744296588378	3.24128983104393	3.20801687850811	3.43928031421043	3.41551680099677	3.31891415802	3.54616558813927	3.19398947588274	3.25006333748459	3.1857978011676	3.23367409642624	3.30307355694213	3.29483143056666	3.59992812241697	3.45197677334109	3.47505665381158	3.29300527599833	3.47110561197547	3.54311873027723	3.33649885117184
3.48597941863742	3.48785264777105	3.82042547056776	3.66409709310129	3.80505625540349	3.61114743635115	3.67402797204722	3.63787428729871	3.74635606744684	3.85734666753501	3.63344990610121	3.54110084904903	3.71238093298973	3.78579898193742	3.63783226195718	3.80663312993149	3.87738037393547	3.60891323890935	3.91859148296331	3.71787664730918	3.93001431317931	3.69216440988628	3.49544106402438	3.65562616125749	3.91390546116153	3.74094469582314	3.49656479805909	3.83767648225685	3.80030962975066	3.73594044588514	3.64409923901676	3.85425250629806	3.8959926333067	3.80133865346958	3.67490522439249	3.9041581447826	3.52916138449735	3.59114548603209	3.84518237083455	3.81880725398406	3.84629434121684	3.58960418066595	3.9119362825225	3.82804337075824	3.79991543123177	3.6371708351344	3.62098946098547	3.64000998961762	3.83023455354423	3.52996767379286
4.21604519593427	3.83889755818207	4.20548451662459	3.83957920441088	4.12186368736648	4.16357983575006	4.22977709073834	3.96368060359977	4.03605631932936	4.16569385516938	4.10519108271322	4.06469735906436	3.95993691600568	4.22399030066449	4.08263821441463	3.87467655169563	4.08880067090164	4.21366540367267	3.863369649102	4.19246259753243	4.06440954360403	4.1578263593539	3.98081357383603	4.21092210080444	4.00533161568577	3.81274716659389	4.1429591758811	4.16052589437341	4.04225887807515	4.18775874783931	3.87331137458898	4.22894882702738	4.19397647416558	4.17028798076784	4.08430189481772	3.94578920242081	4.14654862447788	4.03225054195046	3.85957733304381	4.20316256073384	4.18876822107194	4.04324990399249	4.18484275214091	4.17229243095934	4.10073763493379	4.19928694410033	4.12683097054064	3.87075780680808	4.19028648790886	3.98358138231592
4.45897682838623	4.46625981150974	4.49476645065221	4.47366766703745	4.50536174687798	4.4479002441201	4.47305221632964	4.44495006351898	4.42582580146061	4.30948427395347	4.28891962416537	4.31046208831978	4.49318649117683	4.50121181617271	4.26965791855743	4.49875576088002	4.51239422915902	4.44613579435908	4.50666221968397	4.39899355948868	4.22293259700728	4.44725849927583	4.401059690931	4.42942778083706	4.46196691358261	4.48449514694818	4.44450544902459	4.48442839276938	4.45398289847898	4.41183108445088	4.36924633054426	4.48659118483994	4.41018271993706	4.50350666813624	4.48846414938145	4.50153659868334	4.30441782116412	4.51872916683945	4.47739445243167	4.45606574756778	4.44124168195438	4.49634008857126	4.43100021348184	4.40042016281152	4.48794670883002	4.47298323776952	4.4997183086634	4.51640736408785	4.46132607915829	4.47047209872804
4.76048515506058	4.75825001982542	4.70959301859562	4.74197975621732	4.79541356709125	4.7396681196506	4.7635795328718	4.79175813308118	4.76918864337874	4.75900401422476	4.73554200819295	4.81914435263081	4.81113755728801	4.79737354888592	4.82368157943558	4.79163527150859	4.77325174097301	4.73724334466716	4.74950957116777	4.7647101436657	4.7087687738447	4.76340631011307	4.75479230765076	4.56340262745441	4.78441401345182	4.77515501800278	4.57073042097112	4.60866832459991	4.6892038051903	4.70661617088231	4.77977163038208	4.79835908111746	4.71987083405672	4.77060230373752	4.61557719002169	4.76900058969444	4.69340862762295	4.72065308266268	4.71715042489803	4.75135753109726	4.77638646940014	4.67013973148958	4.69351236215675	4.66610745881597	4.78187095264723	4.65284614316356	4.82283804579494	4.75891012173412	4.78045342562452	4.74191559011776
4.97767238653674	4.99908666129258	5.09726334172358	5.00128364302604	5.15161443621816	5.00660435850044	5.15505860904973	5.1040253957569	5.11617546107963	4.74810550103835	5.00277938804989	5.14965315286974	4.88948978247378	5.0008441828282	4.88238557992377	5.12081115926102	5.12739143026286	4.88601959486615	5.10473762387352	5.11578179465836	5.13989982169546	5.10687957136235	4.83386776171084	5.14401413929953	5.13616002840566	5.08964617476496	5.02261521167197	5.04453766063259	5.07140097484535	4.96021860201297	5.12420276225808	4.91031297762936	5.06725680729349	5.13314899368821	4.9083458652775	4.85976851333297	5.07462567269256	4.97530493543935	5.14186837712036	5.06617097457238	5.15031689731415	5.1549126737246	5.15119566418702	4.73920543159965	5.13605692223388	5.15962511391098	5.16283212604819	5.01673999153526	5.03912528699146	5.09986895434621
5.40565842540938	5.47833041600391	5.4588258227987	5.29041314612386	5.27596452911779	5.18613865062319	5.14174402276912	5.36500798850096	5.27425704467486	5.47820666215011	5.51067359238006	5.41615051560523	5.51575725514401	5.33927299599044	5.37213904311158	5.39308330354199	5.44192889490325	5.04667670147362	5.09587473918337	5.5063079944224	5.30652392474636	5.06723145103595	5.47717287611795	5.38425331966727	5.32920336493019	5.37069538896272	5.22996355419912	5.2826232455528	5.50449031641599	5.17009810137728	5.38501227740807	5.21595264603118	5.46231886240958	5.32669966468401	5.25410830766539	5.34591654948633	5.07477445253019	5.42137926091519	5.43811578725771	5.51052996410955	5.4625849142947	5.21104967034577	5.22289383068814	5.39307226182704	5.35684016757959	5.30857449230011	5.1635460338919	5.29304764242268	5.43640399667892	5.35079007531845
5.75112832935088	5.83247716682661	5.37662435354622	5.7397676008165	5.80469844202301	5.62377112534092	5.53501112748174	5.68076323779709	5.30436247124133	5.76949844608089	5.73949640626718	5.7382586417251	5.83568428516016	5.75343443578262	5.23870483458576	5.61216793786107	5.57171926273983	5.35323280367031	5.72424834070111	5.77471736256305	5.75826201835108	5.26736527077561	5.4778477335124	5.28889990407418	5.61101338737496	5.44220666374058	5.66190225028604	5.50574791986221	5.3184695213497	5.33973650101861	5.36251145016512	5.58738581167649	5.73865659528979	5.41420808559051	5.6162242607809	5.79312904885034	5.31855420992416	5.51745737303696	5.25808573477436	5.51712911854968	5.29156136821469	5.26108654768654	5.44733597301963	5.80224847787787	5.6723485101477	5.26286952909994	5.69947049433679	5.36249215473762	5.50252945209587	5.37954608119452
5.96523723506128	5.70004913680627	5.94845931163322	5.78798245731205	5.82524485953899	5.57913407929691	5.58372589837397	6.13812772130207	6.02261628676839	5.7081239503815	5.99993679336006	6.02566336386803	5.6063637941573	6.08388145317699	5.63228111989114	5.59075016837632	6.00947999464521	5.85941431786273	5.74415858705477	5.59463012243917	5.61131770943161	5.54374501251858	6.02954804674084	5.69144827621902	5.67400490065639	5.98974631964693	5.5731745178564	5.70060257964204	5.47685336911645	6.13777902423278	5.82304051417196	6.03389146318526	5.82743248098412	6.09068731040617	5.65386863624424	5.48853455928257	5.52251609695847	5.89789054496983	6.14418781526121	6.10523700974157	5.46801589605945	6.01189555211961	5.8154668264286	5.82454372092016	6.02523842011776	5.71502033320517	5.71125211739221	5.85558564918827	5.86954934233147	5.9567696228734
6.29936801698221	6.13253820893942	5.98140611727279	6.21861225351998	5.85954693216041	5.93363789271544	5.72404273863196	6.25719390350151	6.14211535741884	6.21253848772511	5.95250287558399	6.050086304399	5.81850246763653	5.78727753725056	6.33326195800247	6.18642705154382	5.85178033345087	6.390231576993	5.98079227759705	5.76095934511955	5.85590888730663	6.31380681539336	5.7593292355711	6.16459517982918	6.27434597844004	5.91570081139329	5.82227905489144	6.23830743121638	6.04714942977822	6.07353167636765	5.86169917640607	5.88535742524398	5.86734909790397	5.81512868490443	5.79648592400046	5.87446473381836	5.7498467040979	5.75661475994485	5.96654206829695	5.78135817307729	6.12610376962143	5.95352116078524	6.03137965113454	5.89071187410244	6.05525009952142	5.76903020328612	5.88440429024682	5.86615423490248	5.93646444673709	5.82248428403343
6.17486241921335	6.04753508484918	6.10663423667848	6.09297051886596	6.40197232046233	6.26631212187629	6.43447972098684	6.31778384192963	6.46062805382273	6.32411400934602	6.32045359414558	6.1545670381088	6.05593572975035	6.27675390405792	6.19666662569359	6.09448613495444	6.40852653040739	6.14463793287361	6.26022144496097	6.09524735360611	6.40632738058797	6.10312769491531	6.10650256661985	5.99258679761919	6.11293490972829	6.24769531629044	6.56538268420593	6.32150636552552	6.0921953678719	6.45049462972324	6.30854406249962	6.1352173305124	6.13900988165868	6.56046724290996	6.37445131742385	6.2613759793043	6.20141247856175	6.15377426677951	6.13439014475037	6.29629822821098	6.17642552707349	6.23664450746906	6.30744834043705	6.21019142850969	6.31407908570644	6.55711922536705	6.46706715065105	6.12743800381509	6.16723547463997	6.14407451246516
6.40969051546801	6.35092013798065	6.56133852390235	6.65325803140552	6.44514363467152	6.25531339452716	6.6719644045925	6.3657431861205	6.67630349968639	6.53256149897181	6.61370835561801	6.34767179290972	6.39892345843745	6.43390027922447	6.43644210074666	6.5096284201005	6.41610042724774	6.72027411905186	6.4709867105794	6.56711935354271	6.38107859243664	6.53433465024511	6.30911360341491	6.61800858942023	6.65909746513316	6.27419786171012	6.49230823956639	6.33308183518189	6.62255748261194	6.46322782443639	6.33344229357307	6.25237639431974	6.5929131666983	6.44736766365423	6.62551869564185	6.51554290236427	6.61427495935833	6.54702690371121	6.45935250250119	6.63168854250823	6.35923838486228	6.71394739455957	6.55405651562999	6.45003936365529	6.7453448453766	6.59404477272076	6.7268156352462	6.26220398678082	6.64680444286681	6.35243748187224
6.87618105698824	6.59138384469644	6.91086830809389	6.54792423773545	6.62782574967982	6.80815283177114	6.58922892444849	6.73002862075875	6.78687399273858	6.82228752257902	0.61606876118626	6.82900111078507	6.85289161061865	6.52987924228979	6.8064609218354	6.87624773022381	6.91356424330235	6.55762758511478	6.52831413562503	6.72166168034923	7.21591578858008	6.95461634056529	6.7485057966475	6.66668058478712	6.8412877995532	6.57410935523854	6.91852840130635	6.78013396617917	0.918353049377821	6.65190560646592	6.61041251711254	6.76669619341033	6.89794923026801	6.60325009242436	1.44532366716071	6.90935385713468	6.80215726189554	6.6843944145392	6.85962967908471	6.86465957206018	6.71477859770231	0.418603944842493	6.87054330026169	6.82605160255293	6.85611740045842	6.64244229771376	6.93690766491171	6.81931352736948	6.88278437932047	6.95896375038605
6.84511617880549	6.97582159590033	7.05899143718962	2.07021907105677	7.15110337431872	7.11024570849528	6.86855773830324	6.7888655192863	6.76066934557742	7.095587727617	7.07984831497058	6.76645472785462	6.84826283386573	1.46059900990735	6.7737013142914	7.01106482781278	7.06106057715597	6.93734297381657	0.297667810885365	0.385809252975631	6.76800461458221	6.92078454678714	6.85145951485434	7.01794328565023	6.95712893388262	7.07475484539517	7.05379001161637	6.89643274562288	7.05746872678389	7.12820937042576	6.98992889037213	6.80040975646378	7.09057086903122	6.96522233608977	7.03337838012977	6.87393066913418	7.08607774376804	7.17436489134086	6.98869236499295	3.15638657245463	7.10836094726257	6.77899773361164	7.17727466478367	7.14254478563156	7.17866128820687	6.72373094461447	7.14252010633414	6.73285230332951	7.06707417710897	7.05556965497543
0.430495227087202	6.95470086148275	6.91671878561879	6.84196842479954	1.03235986089923	6.92939322865402	0.291703309376325	7.04304597712	6.90356162380524	7.08641146864491	7.32396168243528	6.96324216059699	6.97629951901253	7.01211099236944	7.20183532604177	1.76567340707084	7.1074017514736	7.10558911498203	7.23423878298281	7.38669345270759	7.36263165182967	7.39043443387072	7.10024602581237	7.05606151435098	7.10033135672009	0.121492268528692	7.24894431157407	7.31827974984976	0.651370858367974	0.295146303530363	7.09910822475326	7.02636093427445	0.20182008378478	6.93204153099744	7.32372998286658	7.34111652221134	7.15235184680696	7.72126240078391	7.0280114126202	0.323817033195011	7.34639915144727	7.17977415565333	7.360721738067	0.620507855759759	6.91109008827314	7.03144260713269	7.1881295804874	7.22429681823652	6.94397640405819	0.366056091400183
7.44546007998006	7.50267628188464	7.27155639993848	7.55279806565017	0.669536664101896	7.20752802649695	7.1101495964562	7.35240101217881	7.18585076116217	0.675714752234085	0.111291085070113	7.53708565433574	7.52519301958648	7.15857207372769	7.45394009516775	0.358424123758373	7.4215004280845	0.685050971755209	7.51998653056418	7.1201860263644	7.44672155085965	4.64252780127384	7.03910040221341	0.495421900148473	7.41458318376974	7.56260418107371	1.20640486747587	0.124390765694731	7.10228625905145	0.182495531943139	7.12543248172024	7.41469421726544	7.27597297768093	7.45372358006644	7.22940383982907	7.05975693753622	7.3592139693593	7.15091327767877	0.560936521709014	7.06110603478169	0.350643992234086	6.7620017775728	7.47028166164728	7.0623615733347	0.135722500001992	7.62444468020249	7.31856116147144	7.29288021516801	7.30940968489815	7.52709335245507
7.5162510591109	0.108843707858478	7.40734166831741	7.23951633295339	7.67057601536673	0.0904853924727525	0.447231069013314	7.18731280463807	7.66630250396169	0.303676191596876	7.39393885372883	7.47711105454153	7.72102807335251	0.097967038052576	7.57102873264665	7.38561709662808	7.77145958771445	7.20796925532701	7.25082838651437	7.16885331728487	7.47500807881584	0.212479680935377	7.2195514458866	7.70062954330564	7.74515659793583	0.264882132139022	0.157947122785745	0.276802349852388	7.71828293831161	0.0992788138677575	0.0863530432568293	7.40960090531346	7.47471756925237	0.518875422632683	7.54155910553204	7.78507908240799	7.2459393532116	0.141099860735032	7.41684263661854	0.0899492957157648	0.247286236927807	0.163473857688028	3.13973483208806	7.59745088499671	0.105293534859089	0.0970240056065776	7.2927027665953	7.40292036121967	0.105516178421018	1.4170366915696
0.144803233319564	7.61867735849512	7.31569469467944	0.0887042746159862	0.230545021588887	0.450382038202806	7.69636918011766	7.22122349776897	7.68274041456488	7.53802540514831	7.47315042569637	7.3227128473798	6.8350019535101	0.100937317572623	7.37056803262027	7.87361649130086	7.67269691687746	0.105391524622696	0.0932595361817013	7.60011135541853	0.627983340517495	7.93692533584402	7.81422037513483	7.76736812781205	0.129553830323858	7.51467732110359	7.19791259757945	7.41390192921193	7.52379740917281	7.4408497153224	0.0908343863283278	7.78620561955531	0.271521123782937	0.272586995472318	0.211819609823116	0.100818431499015	0.22288117998541	7.35512934467004	7.49568586834048	0.0859464774036592	7.81713182783467	0.65691525312737	0.361906107701912	7.68275447648056	7.43407566829521	7.46527287426705	7.3902634775299	0.597789119702826	0.109514984840493	7.8713161196998
7.34485902175605	8.01062519302511	7.59489679735913	7.33232018940469	0.147367894433121	0.0869579178392091	0.0874390887546252	7.68674426645872	0.1918623902207	7.60302165221853	0.331032291713466	0.246040835485779	0.130569735584806	0.0968945105724346	7.7194445544781	0.080439717176347	0.430637923461376	7.8947056938104	0.112027847815455	7.49820385051412	7.29656772447185	7.52509974458415	7.51855309393382	0.134047998677298	7.38514010978053	7.19587619519471	0.179189461737866	7.98323049650666	0.178369567415856	7.84121462191377	3.00831575304644	7.83529513264989	0.225587268274206	7.91289257322921	0.0831584732812559	1.16108082482197	7.62421613603961	0.18821649849549	7.55369925292468	0.0828511085701639	7.7758633719694	0.0895672606440005	0.156445768665729	7.3230407941502	0.378385181924168	0.284842612627896	7.72988730280813	0.235238113178917	7.57920063769564	0.0855274133314491
1.87291913019723	7.65601105949122	7.31604272408609	7.43248148216834	0.0797425673169258	1.40981120338171	0.0851866394704679	0.275398768725655	0.0855931186141164	0.0915053261746249	0.0745535685532887	0.12312351719224	1.82048699153576	0.0791414319581328	0.0783170234902238	0.0755214420155782	0.130663179745951	0.0819318048966997	0.317398580858293	7.4603378223663	0.0802333976624097	0.344112747032917	0.17566998515477	0.0760595119771284	7.46066660862859	7.30975878249638	0.0757175922729338	0.289053876422478	7.42840557520747	0.0760415471974522	0.075369563257565	7.96925802201604	0.0772182520864357	7.32511481265411	7.47131645796267	7.33876332321823	0.076642438345343	7.30669020018026	0.0780023524464591	0.078844433736575	0.105389008715694	7.26188328289186	7.58064718724096	0.300917533039256	1.48134529293938	0.0875398482747857	7.60741286567019	7.88832727933585	7.49458244379631	0.0786802300436202
0.0757671197735801	0.60967792590672	7.24795079152083	7.63350509532115	7.35606247399702	7.7038905679332	0.0771220869347388	5.68004311616127	7.28137567640244	0.38049690542016	0.0743497385656055	7.89271725624931	0.118997566180652	7.34860540408356	0.821592827555195	0.0783423121368429	0.0771779969350956	3.48886237056826	0.105508571338027	2.0743147307101	7.31741998024992	0.0748241703709827	0.0751323978353318	0.521549838703178	0.0806641979022267	0.0767309297348993	0.0748578515901741	0.133127875779611	0.0793234404577458	0.0900995776447622	7.52727723108787	0.513819070320216	0.0822868553380535	0.261254725494743	7.4861678857855	0.230631181328128	0.0782952910413711	7.42625220615702	7.36166256950017	7.52574191463787	0.108186195902321	0.0725491564835657	5.06165682248128	0.0750359220131304	7.2681529092595	0.0873557307898672	0.0814795103242844	0.0968857086584341	0.0742944322201263	0.074053705792238
7.21683098210307	0.363186857905145	0.0992858958169464	0.0848097259022315	0.0819281611261856	0.0978377067013207	0.074663301973872	0.0735391294744112	7.33419709324175	7.68638606383209	0.11110827229791	0.0795353389341466	7.14453663368255	7.46990123324304	0.370609609549949	0.206496342941945	0.0718917334651594	1.15247252338561	0.0721532681471708	7.67558333538657	0.0721962324546818	0.110449240756028	7.20960452356975	0.0712159683725652	7.3712152823695	0.0960802543630879	7.45529620814618	0.0716943232064977	0.0784925374593001	0.0718042710838182	0.202125500872103	1.7608670044959	7.35432174946468	0.104178315544793	0.074842694368495	7.2924700584527	2.37031693021709	0.0718519840603736	0.22740066067562	7.71211005167733	0.0726307497820253	0.0864547856528303	0.076120222117163	0.151987410283924	0.0709366747369082	7.62545121490716	7.32751191585643	0.114277232949925	0.0725525711486147	7.35144420729253
1.02283276961763	0.0690241412650638	0.0704027972939049	0.0759001954401547	0.0695268501067744	0.295148936207369	7.10525989729248	7.2182222193946	0.0705916693063337	7.49658454820299	0.0871150016411239	0.321062382571299	0.069128843339059	7.36375411678515	0.0710158320310043	0.0713694120213289	0.286906136328597	7.13333771930592	0.0710567499362652	0.0733074505491327	0.0772609063962995	0.0717539157648501	0.0754306537734437	7.21727549822215	0.0731697370782434	7.32976193019648	0.0745489951556217	7.22824037308082	0.125432388209472	0.0692158777485824	7.38281780062894	0.0731997013908477	7.48047468889527	0.0842214150132632	0.0730914921785285	0.0724137173961202	0.281763840271438	0.868795690173663	0.0755167193672859	0.0713362976957854	0.0924289577103885	2.56072537653525	0.0686923076963126	0.0726503163114333	0.0929209180724105	0.0723996200773009	0.0710646935841783	0.0731179590977577	0.0830080287699487	7.17717253732827
0.0671698978272275	0.0703534511023331	0.0687844645439513	0.0689126757853587	0.0728481360203947	7.13494402778858	0.0709306174716054	0.0760527590949348	0.250851719798704	7.31489779602176	0.0697403699320535	0.0674806801108821	0.0703146298194256	0.0841101363659335	0.0697324311716507	0.0716956059980176	0.0692902016675434	0.201211472587796	7.17827732488442	0.844350288884363	0.901127221206337	0.0717997812241672	0.0713074207294876	0.0860932382190853	0.182903320597611	0.0834100199680439	0.0684266030001365	7.3471421261396	0.308397602924477	0.811557303112298	0.0702617748132584	0.0676153149929668	0.0981446742217603	0.0727111629151926	1.55816020109662	0.255108681878742	0.0689724960046773	0.0890301726934354	0.070189508432828	0.402026718738414	7.11394189977875	0.0699974027562642	1.31306479441855	0.068822137169591	0.0703284912208253	0.095298835746248	0.0721763914956123	0.0687881275014019	0.0696368473159505	0.132624855579276
0.0694396438504876	0.067006585918824	0.565739977940768	0.0690890836982853	0.0665743955032441	0.0691067852662202	0.101494252366835	0.221751711627309	0.0672708408430085	0.246397427828178	0.0689234739270689	0.285101896276553	6.98626046006917	0.0920034419281003	0.0669559364725763	0.0682756351584702	0.0678142438195098	7.25267719293955	0.199404218345469	0.0714832447288154	0.0691769577051861	0.0701523339586848	6.92822948915816	0.0692240047715052	0.822416029940525	7.04494123394762	0.0719736145580981	0.0666861432153527	0.0683506951704693	0.0913566740971993	0.067794755714648	0.0714224205043673	0.0680041256141414	0.0696670116380887	0.0850670523712308	0.312449204078151	0.0730702578824669	0.0656135632900476	0.0673483035908039	0.0674174922287844	0.0689084190921335	0.068668125833896	0.0729467554594161	0.0706598350634198	0.0830942360807564	0.069538760992057	0.0682497632025917	0.0673779215642364	0.0919529500846136	0.0676730283626058
0.0681128488498176	0.0669342366283939	0.0651787829420876	0.0682923075403541	0.31333037240076	0.0670965537891546	0.0684218431774098	0.13293355570298	0.124265909631936	0.07244398465987	0.0664366425821598	0.0679933492599751	0.0776010685210041	0.0700461172570407	0.067551746236425	0.623993233599053	0.0679433245286279	0.178279785061721	0.0654041090918933	0.113309617638381	0.0687326440977759	0.0657864304204995	0.0697308718167828	0.0679666953242451	0.0718739082801419	0.0762055427524452	0.0666125266567047	0.0672789191221666	0.0663969392385816	0.0691703465886679	0.0674111225559769	0.06744412749648	0.0682743721990875	0.0679303662706206	0.167447981242027	0.0661989967713759	0.0687217266550828	0.0682491095128083	0.067134843279321	0.067574635714545	0.0671440142960295	0.0681881724447948	0.0744069287389482	0.0685387230340807	0.0709174033899803	0.0705790801649157	0.091710386037943	0.75147285761268	0.0666392737128136	0.0681795876676645
0.068098643715231	0.0639279285551779	0.0661988208672502	0.0694060224734437	0.0667301868631817	0.0695656121429883	0.0635849629452361	0.0644717028214545	0.0638661101595535	0.0654520046646812	0.0668650799944825	0.0843646893986924	0.0646191710299391	0.0768644199197939	0.0685111815284555	0.0663314836440739	0.0755203568531298	0.0906837940625839	0.0850295560324787	0.0673543577408015	0.1967517571955	0.0668595113904471	0.0663333190671999	0.0659390213296806	0.0669638491535761	0.0686053208373432	0.0649599277786611	0.0707204211121541	0.0658456229009393	0.0648467796905632	0.064573975410334	0.0676690504680191	0.0670206241058596	0.0692331143470523	0.0670533332604649	0.0739289226133597	0.0667716783835591	0.116040495433681	0.0648989179166585	0.0805082650665599	0.0711009286800381	0.147417673341315	0.0684019946556141	0.0652766795498208	0.0844672286520194	0.0681348276797517	0.12161076290296	0.0648412629915181	0.0647611656588841	0.0690479648520303
0.0658256325547443	0.0659314739755093	0.0661445805920008	0.0656636265672484	0.0647530201890378	0.0650781593058486	0.0749361949806691	0.0672774740595646	0.0660934744325556	0.0668348744402897	0.0642006683950699	0.0664883978147679	0.0657951555262059	0.0633433195586373	0.0671549469714035	0.0657781867766732	0.0662254067577659	0.0661519863187627	0.0699507983249543	0.0638949664963125	0.0666741817157628	0.145104447885227	0.0667144718143471	0.0637401671004339	0.0642309738998307	0.0729954142106049	0.0657356370202698	0.0667892906897109	0.0674808348715444	0.0648993855671433	0.0681425027186026	0.0667185088071064	0.0661894653048277	0.0660931438758248	0.0675442140774096	0.0832034804285625	0.0864173921412507	0.0699990187950261	0.0689938976032117	0.0670426219327579	0.0640796648157771	0.0656958752416019	0.066497034840118	0.0683292486443804	0.0691408549088501	0.0700134142841612	0.069692390371611	0.0648773202351064	0.119671786098144	0.0646277195749998
0.0651557241109918	0.0638498444080461	0.0653473837446074	0.0703976524918576	0.0669617363548988	0.0714218783214469	0.0653713182285131	0.0649422009759002	0.0650959981834629	0.0614539815912872	0.0672859299051597	0.0691015607989123	0.0616449023271401	0.0645719643232432	0.0639937146935983	0.0672499635784599	0.0681100195114074	0.0662042931386171	0.0628866542124381	0.0657070648629755	0.0688522877945934	0.0686007640435297	0.0644476296951929	0.0643750290121669	0.0708577357930048	0.0645049770768362	0.0672276979015742	0.0646511165929547	0.0638851050292691	0.0643395776539071	0.0617858523629456	0.0665895452304	0.0678641014854622	0.0637145012154356	0.06433541560201	0.0652877621609346	0.0639049923910521	0.0658400360594393	0.0723650403409987	0.0671481029643407	0.0663578842086828	0.0694025239384866	0.0695228711019052	0.0622064164188378	0.0677618037307243	0.0649839089641149	0.0617204457881975	0.0625457376958471	0.0648017705755205	0.0651352618330677
0.0647206166300566	0.0637661741614058	0.0672836676652109	0.0642439123452815	0.0627040482396531	0.0648955565982191	0.0680607633988341	0.0665593882759856	0.0642924830661394	0.0604378004915265	0.0681411678155452	0.0622214174762818	0.0663549525159526	0.064391443343752	0.0657939697886436	0.0658245427163905	0.0611579919076964	0.0718372705825498	0.0614487742315447	0.0620899994597113	0.0659552377287796	0.0638367246135465	0.0613784205268736	0.0611603371794511	0.0649049077663487	0.064133866538029	0.0642417969537036	0.0639857601127847	0.0647956324698969	0.0601275298958799	0.0629077195262765	0.0633767389113003	0.0651709027414104	0.0654840892948621	0.0636075682929272	0.0613822529048248	0.0620957175356097	0.0643961163885702	0.0657605247685213	0.0624954172958269	0.0706761856974285	0.0599233584619418	0.060561599761391	0.0629052784661951	0.0648230036091122	0.0685382160207346	0.0620679216792915	0.0645593020132082	0.0635434768998648	0.0630844976933457
0.0646090956775232	0.0638021734053536	0.0627308758140712	0.0695507908135848	0.0673397065087072	0.06879392158019	0.0589719868255017	0.0635613800520775	0.0710303536477627	0.0628908976049912	0.0660970761081452	0.0647833006014108	0.0693518822241511	0.0662478272911436	0.0605070894764532	0.0639183969996084	0.064236471315315	0.0677157855331532	0.0637238438265804	0.0648515276387683	0.0686037047388925	0.0687567093684645	0.0599671917153249	0.0642699560738053	0.0702442499621829	0.0650447553525496	0.059999121430205	0.0712390195223463	0.0639057433474669	0.0682064308570469	0.0590464198624846	0.0630579385626632	0.068196461612704	0.0693448108399247	0.0654071113623319	0.0620831742385434	0.0650161950016334	0.062245126081709	0.0634067783802958	0.0646412907694194	0.0627931367944642	0.0608440081758406	0.0674552765530389	0.0689671315904821	0.0720807451083227	0.066665789820464	0.064580105134026	0.0642624809702642	0.0635391484903357	0.0680943697939996
0.0628243332055502	0.0663188540903373	0.0667617263896061	0.0604350867045841	0.0672536397804342	0.0599937964431399	0.0626498814526998	0.0682305517859505	0.0630145853521169	0.0637498123569906	0.0694125455597073	0.0685326199992643	0.0610953026820472	0.0618178453986075	0.0598245953078372	0.0593511083506836	0.0623328822244572	0.0730911956357535	0.0675188980014878	0.0697703911433508	0.0596956882957855	0.0606048883415337	0.0581757175271443	0.0688120892748026	0.0716920047486685	0.064871159681111	0.0730315972495943	0.0718300914624535	0.0593144855844791	0.0656450868027192	0.0617906966128128	0.0650878026770257	0.0713348637189147	0.0686405676750338	0.0624623133291229	0.0639089577358756	0.0661205515785487	0.0708321946684136	0.0656483282607919	0.069281719249762	0.0616581046940976	0.0664765361501438	0.0622459295158844	0.0640696019219275	0.0711627553459683	0.0709783901628589	0.0600279266255165	0.0628896659418716	0.064654150981022	0.0647252358662508
0.0654652348236081	0.0675215859774604	0.064780011768534	0.0616649087455327	0.0650252413658296	0.0657936841709185	0.0614328453061785	0.0672083273863517	0.0651222234245822	0.0639622274186711	0.0611358993831382	0.0618250738724181	0.0708661893074546	0.0631737684044999	0.0638915366838548	0.0676346274411656	0.0606572267997936	0.0618625830038388	0.0666461927376693	0.060714694977109	0.0583426824946186	0.0625947662234966	0.0697810156581761	0.0640039790656976	0.0675292430080508	0.0677945008883708	0.0617872698894251	0.0588526677407149	0.0689408174650645	0.0642163257656516	0.0639714087241405	0.0599911219010991	0.0678935452405396	0.0675618824236913	0.0603472382703855	0.0635695723987491	0.0657493132143294	0.060053503673302	0.0633810154120655	0.0710161454926214	0.0612016754288635	0.0688958753486634	0.066817150175862	0.0713900988982785	0.0692047778537986	0.065602321712255	0.0644739287064597	0.0699251799777304	0.0723063824510545	0.0729642290522002
0.0639952723684078	0.0654357036476391	0.0650383158227212	0.068746102873285	0.063293625420929	0.0665276907876315	0.0724621443700099	0.0564032522718215	0.0661852780195558	0.0670321702700201	0.0690583642747235	0.0760041528009749	0.0631682376473404	0.0619564464694616	0.0638626650270537	0.0623234209331934	0.0662214495229786	0.064310359887488	0.0668401265731862	0.0656646915039932	0.0622870016163608	0.0666236608242698	0.0637853503893461	0.0701523638530755	0.0629659039328507	0.0623622895919836	0.0733890146805639	0.0628012773837998	0.074796090460549	0.0641341033483949	0.0662987371625107	0.0635708818297456	0.0700153237246134	0.0684433675993194	0.0748786966983714	0.0690108019914676	0.0701977526301603	0.0616429813803944	0.0608465074497779	0.0712153506177508	0.0662155079825449	0.0669172013203467	0.0684824097911289	0.0618723249060087	0.0715961652869319	0.0641631018457363	0.0619200740874224	0.063173568023342	0.0689679959205526	0.0654922914486542
0.0645404239679528	0.0671906048016334	0.0710484958178584	0.0613568654542225	0.0618678245100867	0.0712395425730579	0.0652729373172403	0.0629652628982648	0.0590516828008358	0.067591208222813	0.0700513060163234	0.0669133966590892	0.0655637529957409	0.0631983507052625	0.0579735830158671	0.0646712667727529	0.070704387732528	0.0730612942927189	0.0724101256984071	0.0697682703260823	0.0614003103417889	0.0700447121412142	0.0675635517659759	0.0638516405147892	0.0644405804103055	0.0669373113997982	0.0613314959303774	0.064868301972512	0.0671216021196813	0.0584485822895271	0.0651568577876136	0.0648461528490911	0.0607960450116857	0.0693064720830715	0.068036813161533	0.073784805945555	0.0623989091715378	0.0710795901962706	0.0699766353445225	0.0673756682167846	0.0587206955456078	0.0622131093804323	0.0713383127662174	0.0674034336763537	0.0691931866918726	0.0595777261829745	0.0680987830259975	0.068982682543579	0.0640863710183278	0.060310250868888
0.0671044589208214	0.0749979069321982	0.0638192538035094	0.0637824122598466	0.0707743492738247	0.0654732170619843	0.0686312305855563	0.0632436976794993	0.0707071417325172	0.0692995201709155	0.0687272416474821	0.0643165932178787	0.070397812154518	0.0680059663648902	0.0660821126163212	0.0669756774800794	0.0705275766135129	0.0643475243450997	0.0654749191212279	0.0595591477367802	0.0733684003621984	0.0593208545903361	0.0605678005195105	0.0768918382101276	0.0609896394094298	0.065884166825165	0.0643474474249045	0.0667483112459864	0.0579969066969812	0.0630646459646922	0.0673335863613665	0.0613195261899617	0.064500520853133	0.0662670728315668	0.064679595480521	0.0654406974627284	0.0647585081137194	0.0597306402439216	0.061613905287818	0.0683546189886619	0.0739112593223411	0.0603087953675462	0.0646352061641177	0.0655540915156656	0.0637209849690864	0.0628066378710704	0.0670146164887206	0.0728686912174608	0.0583345314978941	0.0589571348279531
0.071878724843389	0.0617534094076828	0.0644693480981564	0.0649494119755056	0.062858027758975	0.0700276991901107	0.0681503066013113	0.0712759071967187	0.064934789932207	0.07025619782496	0.0730320873214388	0.0632116408377699	0.0692017284334105	0.066029940345771	0.0660455162213574	0.0666194812445769	0.0713387452485777	0.0638485482393451	0.0694952602980466	0.0684529944097309	0.072980141913427	0.0736468601702559	0.0656591226251887	0.0672904953212167	0.0771476734087908	0.0701049586413983	0.0620859287368708	0.0749433991634317	0.0664307907722431	0.0671266036472683	0.0598228314128743	0.0707450799240779	0.0593162999711603	0.0691404901744485	0.0721953478385957	0.0681336898351605	0.0654627183957042	0.0660727102728323	0.0629146566044388	0.0630028419249514	0.0680737469492466	0.0640422010173966	0.0652078640986322	0.05978194219144	0.0690575178540295	0.0705577804354056	0.0677319034285776	0.0618549852326545	0.0716625851484919	0.0645688402711407
0.0632257914950681	0.0673607606244706	0.0722259459344925	0.0721999232280205	0.0633936186046995	0.0751212228925815	0.0723026769516686	0.0642911156305275	0.0672987949235212	0.0604772927678844	0.0602549631491612	0.0698317973256666	0.0633851593482376	0.0675287415863719	0.0628104527851267	0.0772126609514907	0.0618028613094097	0.0619904087748771	0.0722796250860329	0.0637845749594281	0.0650909385301816	0.0674733545708043	0.0711349444040825	0.0747294324535005	0.0732449943689157	0.0734490840406644	0.0739209759004677	0.0693883428398203	0.0636769386845306	0.0617400602151866	0.0714606848271834	0.0740669051485811	0.0624435419727073	0.0612676910989397	0.0756741495951493	0.0676805183355854	0.0696653036169948	0.0761861999209497	0.0758057493347465	0.0664672254765603	0.0668756066287075	0.0672210601097477	0.0605279174867614	0.0736932063053309	0.0732102693889684	0.0664026870565722	0.0688974543941383	0.0734450020956251	0.0645493168750735	0.0765807393370574
0.074891212710363	0.0761420874362525	0.0795951138798236	0.0708535194354654	0.0648095004636369	0.0732971867510754	0.0661310147860447	0.0655205492340065	0.0651868002314623	0.0652795783050753	0.0671085263352034	0.0703648534665448	0.0655853422853347	0.0616176532680842	0.0781108852497808	0.0724339806381902	0.0684136293261407	0.0641516550422978	0.0749549269544797	0.0725999616446983	0.0754097012654967	0.0713934729457169	0.0748765613587539	0.0734065974083496	0.0736871777313052	0.0633080706968888	0.0620081677682655	0.0717702202802186	0.0720614976139494	0.07228869103977	0.0747375775378475	0.0679057574732758	0.0626878922820323	0.0643809788382469	0.0608251024631087	0.0755391803536652	0.0698483353687212	0.0709118432861283	0.0707483420201216	0.0600269578098273	0.0613386190999826	0.0743141660724161	0.0645094437195992	0.069276812732246	0.0677511928241554	0.0753139361612241	0.0714773131562737	0.069774107557536	0.0684681088087572	0.0639698302086168
0.0698967772948332	0.0722963656517145	0.0742832210008583	0.0685878271694231	0.066934619607879	0.0651520764607692	0.0706808798368007	0.0645824223408651	0.0738078312404894	0.0708653039323893	0.0607449471622923	0.0731061167743036	0.0748987438323087	0.0673975202161718	0.0605131391638822	0.0717673257423484	0.0719040820213152	0.0769294294569191	0.0736006276441144	0.0761754984177926	0.0654255723077506	0.0625693739156559	0.0639272342764812	0.063872341527102	0.0690312076705175	0.0783049504991544	0.0731739359756485	0.0760521548419157	0.0757654473480844	0.0609099755421469	0.0728308512112986	0.0655355660357844	0.0727498743845875	0.0718327355411779	0.0693691072969456	0.0734418185394471	0.0800615206537824	0.0706748047829389	0.0629838579262628	0.0767827884856114	0.0753027575726493	0.0808951386210001	0.0734948830040194	0.0754184833527724	0.0731069298034335	0.0710292151033642	0.0654305477542952	0.0758958877324541	0.0764549064415493	0.0764844854907404
0.0737341185577429	0.0780353555383284	0.0729626546031478	0.070058979321045	0.0618050006708081	0.0744221129025305	0.0728474377278205	0.0694106062801155	0.0720357089729931	0.075797086675665	0.0733689936510343	0.0775790417030839	0.0745105119642078	0.0763585030980945	0.0657351716743744	0.0638493985723638	0.0739059091425751	0.0679692423074578	0.0798239715255093	0.0704287202152075	0.0709564924259533	0.0680111866768837	0.0720896157852123	0.0718500239885544	0.0704380158350337	0.076207206163226	0.0745289812676306	0.0694371123094913	0.0705134803504019	0.0707491816898825	0.0642671757975856	0.0719435790032965	0.0721590921680876	0.068233206930446	0.0750426696278787	0.0738034238803767	0.0785013296990298	0.0745586324640281	0.071134251676955	0.0648848717957821	0.063028279546568	0.0728788174966037	0.0805244167701604	0.0725710176247674	0.0799016610130749	0.0648012872826372	0.0723851125190333	0.0677516828671285	0.0720973148041082	0.0710590864546679
0.0677959381359014	0.0706958563865857	0.0661435180967598	0.0745870386434228	0.076378750468562	0.0797792846693937	0.0765468150369598	0.079033494782623	0.0631592357788467	0.0704239013134037	0.0724930662670112	0.0652035999767402	0.0739990238050777	0.0778890361436682	0.0696375907821393	0.0648403118613313	0.0726769220812884	0.0695902531942549	0.0690450526718986	0.0727748451669781	0.0675028730339708	0.0677459227344876	0.0631425899848966	0.072676235734537	0.06612856514854	0.069350850420609	0.0740466138139623	0.0782768603725065	0.0687004944801219	0.0800228228871809	0.0716358792223971	0.0788719336312014	0.0683168496416086	0.0782043174284473	0.0763600568719534	0.0713995590309067	0.0671426297269058	0.0782409620373389	0.07666078936842	0.0692055860718051	0.0694461743644963	0.0713907564729336	0.0643019083411627	0.066920871840044	0.0708099962025604	0.0800480069307304	0.0628951933179795	0.0770997017961588	0.077453758768764	0.0677615409253693
0.0775161636666468	0.0831351682976037	0.067833733758397	0.0790685954060588	0.0681054069187748	0.0689839773328707	0.0663317146854046	0.0665458087951067	0.081541236750909	0.0682838124386553	0.0721921520069026	0.073572622351995	0.0783234606726848	0.0695638062524807	0.0792591624452973	0.0752835356608278	0.0712785160127655	0.0694587834640968	0.070316848322739	0.0768264869561052	0.0762462455805486	0.065262570800809	0.0792806793956291	0.0797661794999568	0.0738956503619698	0.0851713267517448	0.0783545416856687	0.0698526627088066	0.0734083543211112	0.0647783630231848	0.0712106314339178	0.076581306433304	0.072492482860462	0.0808137610387531	0.080019617703355	0.0679859817854635	0.0642681185271339	0.0740957609460775	0.0705435388525457	0.066618362199453	0.0634713128446145	0.0732907783474245	0.0767870515750451	0.0703222960438826	0.0772993776579023	0.0647543027680191	0.0696105366648193	0.0692749469256051	0.0773261949744038	0.0726153473182395
0.0775141232144072	0.0758933465081228	0.0688101854446758	0.072799045946599	0.0652885467189542	0.0798249755558984	0.0770904935856355	0.0809514037865127	0.085011843291406	0.0720469532007525	0.0813186295020222	0.071265456439797	0.070118616220284	0.0747296168842603	0.0719338007071668	0.0795293409181051	0.0845173922308459	0.0701127051516041	0.0711435865080179	0.068457947451465	0.0715924996254584	0.0758348524234467	0.0667480817977987	0.0788043241115154	0.0722015483571768	0.0728292321289946	0.0682894248124735	0.0717806944372942	0.0647480371940091	0.0849023443925809	0.0703080119170606	0.0727906538328438	0.0722832338219413	0.0771699780040098	0.0766676794270532	0.0692353334292322	0.0836996396492767	0.0749617338337593	0.0874387372833051	0.0730627085344493	0.067910608802874	0.0726885611237996	0.064674859647257	0.0809360446809317	0.0769252108424466	0.0778974091850902	0.0640914070283556	0.0647057641873839	0.0677275776205209	0.0727954041497314
0.0808776827696331	0.0710812194524964	0.0812545652260569	0.0731390528316063	0.0730857346436752	0.074037413864447	0.0769445521628876	0.0792300551794557	0.0829761516350635	0.0673626052419505	0.0758409638818034	0.0824943947201535	0.0823068999813486	0.0743695676073889	0.072595047030928	0.0833751750086877	0.0852491992361795	0.0825411287098839	0.0702792545432521	0.0689350935695243	0.0736868784418402	0.0703165313262048	0.0725999883249489	0.0747762189942799	0.0803824583758544	0.0707924503163907	0.0811702012186088	0.0713072284286584	0.0835100576531543	0.0729136135221792	0.0883473108035129	0.0775422431522827	0.0713842249503152	0.0762219365766938	0.067585319590766	0.0790724539159329	0.0649173312057484	0.0767553099041856	0.0783168881849212	0.0694422332720313	0.0739106415392039	0.0835275995718921	0.0735018463709446	0.0699323259412963	0.0752173291766697	0.0685565292089626	0.0770914526547127	0.0748020034347556	0.0719222015823306	0.069723222919357
0.0806383890559675	0.0687326436552193	0.0843784510577916	0.0821191783712795	0.0803838755015989	0.0691976513561757	0.0761563357083699	0.0739440617749057	0.0640415077643613	0.069527570104617	0.078576986053199	0.0622184292126275	0.0790032754882376	0.0755421631759708	0.070374620878096	0.0742507662080243	0.0782555654018458	0.0785919020209325	0.0750035891461707	0.0708955020996208	0.0719204185064845	0.0722275102705941	0.0634762067737731	0.067259052278427	0.0796457696678104	0.0730446617394588	0.0834342682206492	0.0725687035026579	0.0738145710390968	0.0755984004052802	0.0749964095966481	0.0780822542045089	0.0851822188688083	0.068701072692449	0.07030507870077	0.0747324612940148	0.0790239068867345	0.070193905737076	0.0831785706030481	0.0731934926914373	0.0787438012694416	0.0712164490122292	0.0797994765014495	0.070328906503293	0.0711270788742202	0.0682668263192569	0.0739198336651782	0.079758476396584	0.0782129943783867	0.0795748231916771
0.0750194870452145	0.0694496419560289	0.0847415615704988	0.0849327282663668	0.0792826007123326	0.078547435869575	0.0708303222326304	0.0829116433913869	0.070085408613938	0.0829268142722642	0.0824462538284128	0.0748534594980631	0.0763488843875102	0.0801814379200842	0.0747426494684874	0.0697763385032234	0.0804667092793001	0.086725608110144	0.0799870350011015	0.0730380688520701	0.086628156819291	0.0799015706676118	0.0783425120843201	0.0728561958369042	0.0849975625623737	0.0759740788165604	0.0874352663802836	0.0837893733532056	0.0808290601032298	0.0857181291962492	0.079097061425493	0.0790038266538609	0.0792893323405433	0.0697048035770148	0.0699298595403384	0.0796215322240725	0.0873916551253485	0.0773073094168155	0.0700140575253912	0.0701280707988041	0.0773053097403202	0.0828852958608948	0.0766831659908176	0.0743211608034538	0.0741480249555097	0.0752004675904298	0.0810979947914772	0.078020569891211	0.0759343968334491	0.0712762713215085
0.0731362391982424	0.0890157716128607	0.0827848680628118	0.0812448026787913	0.0860230109043832	0.0861753410039822	0.0871480682269576	0.08178183749042	0.068398628715212	0.0833191575277839	0.0783698586605094	0.083926932745133	0.0725568601258034	0.0780734100804988	0.0749354997272937	0.0788243126402945	0.0814897697440367	0.0830411797825969	0.0727479414308962	0.070590173261773	0.0738737630352103	0.0807909481114573	0.0725933014291042	0.0775869791381192	0.0705676362848495	0.0804907927853293	0.0748018764558498	0.0833418426159511	0.0714560147818501	0.083590087268044	0.0711280271104449	0.0808869456046283	0.0717603982600401	0.0720635464416141	0.0695311591198061	0.0813307964010911	0.0761758335034833	0.0773340487747053	0.0727111035488397	0.0705945369289489	0.0840745828171823	0.0898972231887549	0.0723310281148173	0.0790813552463882	0.0702746782404494	0.0730591286383368	0.0796148905579666	0.07499848112699	0.0838849895957799	0.0688452190998804
0.0784263220214453	0.0892520617261677	0.0759546465660808	0.0790949697091281	0.0789442189894795	0.0821569706060727	0.0914498435500669	0.0710184167895325	0.0796669415757548	0.0772415299544207	0.0790162720009343	0.0854725943732184	0.0703524677560452	0.0752596141634891	0.0777915256221614	0.0858599617964129	0.0720977363310283	0.0786159871524031	0.0700911031902419	0.0810796066376482	0.0810522621778371	0.080592232008069	0.0835005477503913	0.0848058990651667	0.0742161965104001	0.0732811331451972	0.0831241256467099	0.0772822319896587	0.0857375402898281	0.0804565613635521	0.0844230546011112	0.0689423536028923	0.0754024413144826	0.0853362678122955	0.0831426430864817	0.0888876411351446	0.0804533102736832	0.079109986838988	0.0742128608799723	0.0903845010014382	0.0722169272999308	0.0914681430058905	0.0835307420275134	0.0892484131074416	0.0807436614985836	0.0782561833060425	0.087229052498177	0.077848126232535	0.0868398009197158	0.0839743207785905
0.079591521514476	0.0824022141824806	0.0727523018640919	0.0778786615998734	0.0723716173604262	0.08029855064764	0.0817658793921833	0.0734334867577657	0.0754904737781034	0.0750803863234653	0.0806330276057411	0.0775299422192542	0.0924557035889317	0.0805117265628323	0.0714466631510975	0.0733352287116445	0.0744292323641463	0.0844628769646619	0.0789418555989696	0.073267134726063	0.0882055342650927	0.0851156752605546	0.0753414122669842	0.0824505034477912	0.0778200554584325	0.0696031646493531	0.0844109952842787	0.078652389059831	0.081295724531468	0.0803185774420608	0.0841279595251535	0.0902051648781019	0.0769911976326607	0.0855652197359921	0.0786607261700328	0.0800780507328987	0.0729644170127927	0.0718555596283228	0.0788321116719237	0.0896210062300198	0.086442141809552	0.0867792246402591	0.0749008257801882	0.081110617294209	0.0807257569559571	0.0776562871581926	0.0868406807380982	0.0864650098363113	0.0756483278932733	0.077870651777594
0.0790778976770098	0.0843844508346444	0.07392967747484	0.0884969524093053	0.0930446159413194	0.0757815957942927	0.0809318861426823	0.0799712997777396	0.0915708947011172	0.0832422557026924	0.0881214847800906	0.0888327229798855	0.0887824100862949	0.0918783889016647	0.0702201837689927	0.0737858547238206	0.0801703448739476	0.0720848287943721	0.0886496179816023	0.0798889454631838	0.0875774563788057	0.0798001708664223	0.084212037770586	0.0846025921443188	0.0740762853935648	0.085291428696764	0.0849511523676193	0.0907870173414336	0.07950397209734	0.0859359288944051	0.0814841597873074	0.0823987006597344	0.0904724141416419	0.0938119891332528	0.0858886141999133	0.0750069630353674	0.0761265690618683	0.08318634255015	0.0742029907048906	0.0897287965978654	0.0780870030070008	0.0726554811074778	0.0810598797198091	0.0922392402465143	0.0850424500700135	0.0850532695295986	0.0731960375089235	0.0743292150164681	0.0812141758862781	0.0784088019359978
0.0898604633939292	0.0864254674782832	0.0778017955916026	0.0803180764991394	0.0921907793924953	0.0877042238385097	0.0777317446300667	0.0885106559172381	0.0899293878281893	0.0761296693592153	0.0787017710252773	0.0864967155521718	0.0874224200269331	0.090280892228791	0.0767540684868577	0.0855149428017202	0.0800322732432766	0.090964772289472	0.0708379411087039	0.0796033703194453	0.0893034100763527	0.0782172380512743	0.0839889509253796	0.0809143676537451	0.0878337397810137	0.0864473711875371	0.0803261454748674	0.0813931037430237	0.0763558011682738	0.0850670591035055	0.0807103151096331	0.0818271005595503	0.0880117055297624	0.0776838275184396	0.0772771122079035	0.0710320832054033	0.0796975705257517	0.0803131168458081	0.0814463362867534	0.0820793928614013	0.0902287675310215	0.0742186092023339	0.0879177934485577	0.0883329991950474	0.0809035957733196	0.0765885972191268	0.080907367179016	0.0820569364601547	0.0770182183057734	0.0904815315531792
0.0942412934627277	0.0956590968018571	0.0790713718598657	0.0858441928744215	0.0758487119808814	0.0834022851477894	0.087431820693118	0.0885910191094269	0.0742476856997961	0.0806622329140349	0.0864514984362635	0.08065583697973	0.0906488429640407	0.0909760024773569	0.0902351385118701	0.0784065246302113	0.0792067160847875	0.0880639504047615	0.0886253803351052	0.0735492978362914	0.0854825040757057	0.0872541181435737	0.0903128822871464	0.0889710525905777	0.0853462820044642	0.0838643128620109	0.0903373424137537	0.0898677437137213	0.0800176682529417	0.0916139893436645	0.0843459450761977	0.0952440589677464	0.0949332240798395	0.0882167617358214	0.0781262414569855	0.0959649417459407	0.0755760277640295	0.0947030207623423	0.0917420317393747	0.0938285272994014	0.0800480230422101	0.0799829202777582	0.0834190965144947	0.0867052168942558	0.0773968213912206	0.0794723485503025	0.0816239020716797	0.0768212691437285	0.0785623748483485	0.0895233815969267
0.0763267983656258	0.0942620418719783	0.0898339013547364	0.092502506623689	0.0827158007626203	0.0798230596812683	0.0835851549141159	0.0908923994979664	0.0823602638164232	0.0834000499108187	0.09890983481851	0.0796224689807457	0.082558605574224	0.0869260425995573	0.0960862638183236	0.0849336081556899	0.093139714065434	0.096776435216482	0.0927187501631122	0.0744195161718973	0.0853355249062704	0.0912589129541748	0.0790683869898678	0.0980384846738627	0.0771999384525775	0.0884582198629395	0.0848961965982582	0.0786909139118812	0.0836731192504802	0.0830568158170065	0.0843073982990881	0.0775552701511317	0.0923445140408554	0.0898682219483683	0.0852122677667171	0.0869704668832788	0.097883115769348	0.0973712073086906	0.093840847992754	0.0733009691130069	0.0843195026842164	0.0907924132462716	0.086437025600343	0.0889256882916752	0.076731676455931	0.0985293162514905	0.0880600922873062	0.0932100987957384	0.088863571509642	0.0765149797784797
0.0915284044139447	0.0926941366735503	0.0799237522145951	0.0905199756520343	0.0909009355874766	0.0887683852602816	0.0873441936092237	0.087702624600666	0.0787440896725524	0.086339475217735	0.0826866682283038	0.0800891542377282	0.0889857172870827	0.0874441211291174	0.095829368370815	0.0814474175172858	0.0972563510569638	0.0935319432201416	0.0872013383971302	0.0802042090191232	0.0832339829447248	0.0823385085468582	0.0863102394164493	0.0941694499665476	0.0798336766965944	0.0827883829382712	0.0916083590141513	0.0814755875823641	0.0890927455899142	0.0821154790419657	0.0907597263223576	0.0929928485701786	0.0933803277066432	0.0880181674414814	0.0877898336947307	0.0916935223630702	0.0927542985343405	0.0887672022434671	0.0792049347358105	0.0841677130074654	0.0880684806588897	0.0924342110592006	0.0888033620468718	0.0948195100008302	0.0830216257537833	0.0871737036960568	0.0938877270774172	0.0921830750335493	0.0878929757470772	0.0919784106109647
0.090654779227525	0.0863463277901028	0.0853376175443138	0.0940189281578995	0.0927730790178976	0.0839433331388379	0.0851824687358745	0.0880340303371056	0.0872036138259265	0.0905158839491626	0.0854174277599264	0.0938216776408822	0.0911016733660313	0.0811645936982185	0.0847879488227294	0.0979903526097438	0.0827003730934489	0.100405863788472	0.0856536124559512	0.0886489857297221	0.0778175360507352	0.0838960781703915	0.0816039227734174	0.07994272224714	0.0898362510721427	0.0963197388115153	0.102079223106191	0.0944052721532872	0.0940085807167826	0.0944914047014286	0.0924278580050309	0.0871846951635146	0.0852903890251902	0.0884709797862651	0.0988880638298393	0.0971685609030896	0.083643495399344	0.0790874570072166	0.0940979630608278	0.0931516662150151	0.0879385618650003	0.0986981062440437	0.0930504526961032	0.085783716644712	0.0820815242829944	0.0851384590193585	0.0854422977500827	0.0801529621512471	0.0830116758903963	0.0955898603543641
0.0815622128656331	0.0863648167923747	0.0938724572870874	0.0983309393386702	0.0845504458362838	0.0818488326250591	0.0795630582042721	0.104625851876129	0.0951489987807694	0.0811977882613126	0.0850799209314667	0.0936472436156816	0.0841171326987794	0.0977300345601488	0.0838697680313596	0.102551507468592	0.0851617036671546	0.0868119384243468	0.0882009407339634	0.099551117715543	0.0823695991401541	0.097828685455659	0.0968045141715948	0.0869466216671059	0.0871802804836743	0.0964396356807772	0.0892572916434629	0.0814862135847052	0.0925179629792084	0.0862511794128332	0.0935471686199962	0.0851451030988797	0.0848322209213661	0.0842609906588386	0.0878529949728389	0.0964817852034144	0.091753017401985	0.0944193566932046	0.0916501338606084	0.0816133442061918	0.0939915463636317	0.103929106507384	0.0891533310086165	0.0990241527492512	0.0985375138808085	0.0952742504843218	0.08261149707188	0.0834200425572825	0.0998960425802699	0.096359571252517
0.102501382293901	0.1002251237409	0.0841997633226249	0.0862811845961562	0.098258800671156	0.0859241242482411	0.0983680085007556	0.0855351236562344	0.0932890933061538	0.0871744913311994	0.102660896215848	0.102244513139072	0.0870955435818407	0.0849393396861272	0.10295250020826	0.0974025470759811	0.0906983291492447	0.102939932745577	0.0857659054331401	0.0800025830824818	0.108778287866916	0.0817193344956941	0.080797103855583	0.0900922474106501	0.0787400174823028	0.0940319556737929	0.10392517918209	0.0977410513516888	0.0851423253557835	0.0897907317704993	0.088376851950783	0.0888683924805591	0.0982507138203454	0.0914974225843249	0.0811668067622077	0.0909746027031438	0.0888921546794774	0.0952414543146082	0.0810981956165896	0.0860470478154407	0.0837766775902241	0.0958557201661903	0.10119908020257	0.0798400855411486	0.0937414805190828	0.0979718471238575	0.0977126892647763	0.0977446548702084	0.087616744127438	0.0983647940828124
0.0856878761425816	0.0840919404004162	0.0989650685086794	0.0823187893419607	0.0989141560974637	0.0856373085749047	0.0907609885425526	0.0877277830479335	0.0879774678470159	0.0854241251034142	0.0863124050559539	0.0982901582672517	0.0787896084340565	0.0980482718850296	0.0897453121692498	0.0997080196014472	0.0884416336291613	0.0962214169643202	0.0925070496604622	0.0938533018250646	0.0858121178073994	0.0932766668068819	0.0803816443871358	0.0907638476040692	0.0929682087663387	0.086726235783587	0.0995142513296044	0.0847983994206354	0.0986757818602016	0.0826778860296342	0.0883526939477707	0.0840290959174034	0.102478586293032	0.0945344650364622	0.0988488853401714	0.0804371312589448	0.0871324189335345	0.0878811262628057	0.0938450800108887	0.0874578999989574	0.0868363286720919	0.106793555397046	0.104989153414132	0.0881568093178432	0.1022920901229	0.0958830622951249	0.0997937877679572	0.0837436138588682	0.102859026924708	0.086949398484728
0.0899389619601646	0.104604229844659	0.103153949576683	0.106262437323303	0.0896951368190584	0.0887074697692294	0.103054161719364	0.0921260896799083	0.0907253544896079	0.101023711134891	0.0918402870205452	0.0900329870643545	0.0999600981262088	0.0967716888879378	0.0995889388594145	0.0917667171258524	0.0996631845938556	0.0936440216627529	0.105370714307441	0.106069509075473	0.102198365775664	0.0990811535314402	0.0940100242692755	0.102736728222684	0.0885119249396381	0.0873403945517723	0.0990892241962272	0.104668796151933	0.0983707930507303	0.0991178968635925	0.0896127039079595	0.0993247540115842	0.104852409190883	0.101986088872752	0.0985982741508425	0.0878612459505872	0.0901535832087336	0.0961400669538071	0.099063157878774	0.0984830122678639	0.0887000195794863	0.097278220815772	0.105658369915973	0.0944460559147606	0.0849505789811121	0.0909345175914661	0.0853459327252836	0.0916492643286195	0.0955189081380939	0.0919453300870635
0.10295064514494	0.100263931823347	0.0885179180753358	0.0931517836208312	0.0893518610677363	0.105571566587653	0.104042433481813	0.0979504243817752	0.112940035613142	0.0943685685788459	0.100907460479437	0.100221018331932	0.104195840497393	0.0965712738923316	0.102273699942123	0.0878485431250834	0.097332667102007	0.0925240298327613	0.0942600112719539	0.0954921839706931	0.101233575541905	0.0987303084114298	0.0937689749539504	0.100184777610757	0.0985665079240919	0.0903547593046116	0.0895315258900349	0.0872206546414653	0.0977223019709447	0.0918351327246752	0.0866765445660752	0.10698786126922	0.103863369360959	0.103188755089795	0.107461515586578	0.0892566483988365	0.094315403242597	0.106335889249347	0.105972653213197	0.087356739199907	0.0996536338520587	0.091148586416303	0.102741926608627	0.082341196152092	0.0992602666279198	0.101400229754076	0.0980965711181461	0.0852485502497954	0.105163264413205	0.096344639926574
0.0928878733633182	0.0938089723447306	0.0915800311185695	0.0995193389996079	0.0946268410735997	0.100254283958084	0.0992771324058544	0.0931373530994004	0.0974813028687015	0.102466704148395	0.101627254261559	0.0915351744855731	0.0827463332942354	0.0978484812054707	0.096991840199097	0.10034084914783	0.104359846632619	0.0976560090100325	0.0867763268815112	0.0983702431949927	0.0963273570182778	0.109031333032044	0.0905524049025762	0.0905211627406023	0.098387744155711	0.10169541650878	0.0904702279951862	0.0928260887264899	0.0986211598567866	0.10198692055251	0.0938246931586617	0.102449461847127	0.087463618172318	0.112422100485862	0.101174686401717	0.11029787839751	0.08962415108503	0.101757320297479	0.0952866647431421	0.0972151438310087	0.10271481921739	0.105155430457672	0.103561773866996	0.102715820250893	0.0858942727714422	0.0912803787144813	0.0973292294620905	0.112219402061344	0.108406463106258	0.0901825858824383
0.0886145008534919	0.0976490757041343	0.106975753849172	0.0914100082573469	0.0970043640691763	0.0923066520040603	0.0886186139329123	0.0987026913596295	0.115205696417111	0.10050918100915	0.0932260697823851	0.102786506756728	0.104405182803202	0.107767061673645	0.0928857407728969	0.0909783091305194	0.0992252188618175	0.0963768190661077	0.0998896677969233	0.096069853753026	0.10123280192783	0.115234789160661	0.103795388696582	0.103860525126035	0.0944059146718863	0.103250012678265	0.108023806943244	0.0940447940026518	0.0929191437669849	0.094244882054616	0.109948714385761	0.085984416198982	0.106218493776826	0.108910632998187	0.112701131945323	0.100151057764802	0.0974977416126456	0.106923729153482	0.0925671458119934	0.0959906685552402	0.102012133123653	0.0885844000483472	0.10847814148011	0.0929832203745458	0.106692972161993	0.10989626740393	0.0923314499180034	0.101421473501865	0.0972457454965458	0.0915194573760156
0.0934658894788631	0.094042713591726	0.116821747954358	0.0995262640079068	0.0921571855169149	0.0995087131023341	0.10398444096602	0.113475993401818	0.0995076407000599	0.0962581508021547	0.10819368789599	0.0931436015790715	0.117933700293181	0.100599099202461	0.103771427022172	0.109608495081979	0.102560605577971	0.106268094796569	0.0917752457837612	0.107994538405934	0.0952128386732019	0.10338401750667	0.0934497294290133	0.0971064388303715	0.109343103586466	0.0907317831628801	0.104155616054118	0.11586941687491	0.115211512577071	0.112847945043314	0.100915775794704	0.104678103067585	0.0873700841483946	0.0987777301152673	0.111036133835899	0.0926949445743252	0.114836872529266	0.0942281154413361	0.0876897309048816	0.0954900340169221	0.103102534122286	0.0950837270951768	0.0929846174546371	0.105621476977604	0.102414034939171	0.104625884179368	0.108178356497788	0.111721877936103	0.111525962472527	0.0849911945744354
0.103484794843821	0.113853071404071	0.115008662833956	0.106713619711174	0.116005717761707	0.108891404938422	0.111174388311397	0.114122706537734	0.0946308842266735	0.0964548592651207	0.103180825657132	0.107274479773585	0.10295551057601	0.0986646853144318	0.109956627841633	0.0950928250917276	0.0945334651494449	0.0927668195387582	0.101516348014524	0.110613990987038	0.0997223641481152	0.0915413655160424	0.103305038374659	0.0913644717367024	0.0986578449015747	0.108054604194943	0.0909041909510856	0.110562621837151	0.106662016722372	0.0993530960149734	0.0928375742734947	0.0909976527207293	0.0888785680044822	0.098557553953757	0.0912760368259253	0.0930127846269719	0.104458388265408	0.0965051188330448	0.106213541980373	0.110320030872813	0.0913507086008596	0.108419808506352	0.0996628933722792	0.102643237932639	0.101463781336954	0.104578106411237	0.100542098723413	0.0942669575946585	0.109804735987273	0.0996185307272755
0.0934482644832037	0.107905952498647	0.112890415934764	0.105447931547215	0.109409474322986	0.10197163168715	0.110856621428583	0.0958209540142076	0.104897618522637	0.0965388773568077	0.112788457880012	0.0916383784922109	0.11227356553118	0.107162117848669	0.0984872811661793	0.101274557454318	0.0955346524824497	0.0987753979028506	0.103043828539126	0.119375241558022	0.110060565165868	0.0996691571047384	0.0932547149506714	0.11406314928332	0.100091562663705	0.112031465256655	0.110223371716684	0.10836318314867	0.108419026683177	0.096826250641132	0.103042923839111	0.106027371482674	0.116575038212589	0.110585016415936	0.114909293715617	0.119064499113732	0.0997485368567799	0.114295423518877	0.104155731663308	0.1188329072595	0.102301691962699	0.0961108539490558	0.110082703342086	0.100272727181728	0.105644500812087	0.105905727726291	0.0976183269613565	0.104452454520422	0.103618848750972	0.0944721278459583
0.105379694290724	0.101182929077487	0.105544718044096	0.108791642573444	0.0994888929276377	0.11740701052753	0.0985767522845917	0.102027292179212	0.116038817325811	0.108417651472744	0.118124585331279	0.106820743987067	0.115868545254721	0.113703291457552	0.117744257683982	0.110331291253712	0.113785269460537	0.102429650165312	0.113063600550345	0.0998058603896089	0.11891249052913	0.115795650864933	0.0959200279541955	0.109993391951889	0.109147339823128	0.111659343443868	0.102369351583003	0.109768704400221	0.104723444746654	0.11781051029741	0.0896692848661845	0.11991928782589	0.103732147403246	0.100102323109007	0.103883792323778	0.110732987840044	0.109936610227898	0.112472910772477	0.113534404957392	0.102101398942622	0.10099779158224	0.117512895207939	0.111732588282357	0.112838434077058	0.110236868510281	0.114749345220587	0.12305518180702	0.106339879042284	0.106431030875355	0.108680292670395
0.0973358643672761	0.103081575437583	0.0997700576118457	0.0993303955796987	0.109338373153449	0.0968219214694465	0.112283130111397	0.117860840351075	0.11453271264433	0.097719568016006	0.0971604625137272	0.107114656612536	0.121671815202025	0.113812916906275	0.119599632819747	0.10224917343023	0.116848453264707	0.11095439042637	0.119210748789704	0.11168901605741	0.112509943089504	0.102745695119414	0.101623834569216	0.0951315637768512	0.112736402355691	0.117190320487053	0.111313079728532	0.116530534778168	0.107767332119347	0.109860711881687	0.114662009601068	0.120290480719129	0.108040871447758	0.098384200594189	0.112729412213748	0.10717816982206	0.117219551042342	0.104626414324671	0.116264167043013	0.0954173890410901	0.108247603062639	0.103666917911799	0.109357332710018	0.120553537872318	0.0974728103302096	0.103192525590743	0.111457252118304	0.0979903294109014	0.124191452518265	0.117462636410463
0.116946209814233	0.103424122120559	0.113550720196421	0.10918789562482	0.104435942737706	0.10927933909872	0.119350478111784	0.125933092059154	0.110025109953776	0.0980813975921032	0.109075088762127	0.109178048451153	0.110698213213801	0.1036438698605	0.106054852090794	0.120530749528031	0.103278132476906	0.120699941031626	0.11748990761627	0.117193214453119	0.0976358162398891	0.107492936938802	0.113161504704578	0.10871753098199	0.105755647927123	0.110007606638338	0.102060040164147	0.0989473774992949	0.102722919662344	0.100674398921779	0.10420600433011	0.112313534611969	0.107701975365888	0.117069094945486	0.123129414252461	0.107654780071638	0.11857945645659	0.098954179051718	0.112223656131326	0.0949441344276827	0.106235291329932	0.105450644092455	0.104673576826648	0.106072172241317	0.110343091385543	0.101420867291063	0.115293596457294	0.112839777223393	0.110601924125288	0.115552151592919
0.111063207638246	0.108417962862039	0.120095553076384	0.110655567208811	0.12674537103269	0.108061733878875	0.108577869062078	0.107582378273783	0.112419938049668	0.108090686365383	0.109568824643403	0.107208627439592	0.119284009486784	0.127919325526221	0.102968473402795	0.107483275946858	0.121152298842581	0.101396330366263	0.104976258385199	0.11890891852517	0.103232298005691	0.124365604370837	0.109766307269633	0.108557109761903	0.0964121515981901	0.12065822513741	0.123992071515498	0.129185260539523	0.109943991329579	0.117259856768561	0.102805293378908	0.11835474452606	0.100000721154318	0.113436940525128	0.103134044866052	0.119354988209878	0.105542769546797	0.118682133990341	0.111380855964527	0.105554987177471	0.112451317067328	0.116148634418319	0.109898739456636	0.104712367182928	0.100378847462128	0.110634072047579	0.110974688019701	0.122716850314999	0.105166964683663	0.123084202582429
