# Supplementary material for: The Neural and Computational Architecture of Feedback Dynamics in Mouse Cortex during Stimulus Report
Source: eNeuro. 2024 Sep 24;11(9):ENEURO.0191-24.2024. doi: 10.1523/ENEURO.0191-24.2024 (PMC11444237; doi:10.1523/ENEURO.0191-24.2024)
Supplement: Extended Data 1 — The file code.zip includes all code used to generate the figures and perform the analyses presented in this manuscript. The folder "./ephys analysis/" contains code and instructions concerning experimental data and Figure 1. The files "Figure2CDE.m", "Figure3AB.m" and "Figure3C.m" simulate the model in the nominal setup, and generate the corresponding figures. The file "Morphing.m" allows changing the connectivity strengths with respect to the nominal setup, and plotting the resulting trajectories. The folder "./Figure4/" contains instructions, code and data concerning Figure 4. Download Extended Data 1, ZIP file. [file eneuro-11-ENEURO.0191-24.2024-s003.zip › code/Figure4/globalfeedback/v1Int_a0.7.dat]

0.328476204436395	0.335762501372335	0.328789258547934	0.325588081694599	0.316755499806187	0.33237597329652	0.318178134215511	0.322204882454561	0.316159305856235	0.330725037483671	0.324895589978719	0.321182081148935	0.312612108850237	0.334117905006532	0.334377934265927	0.314245335502801	0.326078331854383	0.317517363113564	0.335568218720607	0.327267487523156	0.316772353190702	0.340058759551675	0.328405785029844	0.321437101859521	0.330252159853459	0.328187003909563	0.330548189232239	0.324939957824371	0.329492621179799	0.317597509269967	0.32070387304057	0.340840127712204	0.329843248818712	0.316739914461133	0.318828275229102	0.3201604131712	0.317142481633587	0.327297906323705	0.314395895466381	0.322174619971304	0.337926906990051	0.341228976046798	0.329532480734391	0.32531239919271	0.314352960622199	0.332415938707861	0.320942739013518	0.315131413267994	0.327052547540031	0.314970560580647
0.349333415158432	0.32663834342017	0.32587823714123	0.350132423026192	0.325433139964426	0.347397585006694	0.348487439341688	0.321656882757932	0.321293432503351	0.338764229770727	0.33341820665433	0.320015692110507	0.326751031352519	0.340131699793202	0.345784275035606	0.342095268648344	0.321688744009945	0.333538316622056	0.343055888808384	0.351077777021008	0.334702284153184	0.324646392647904	0.345056726225117	0.336627301948619	0.328362113541438	0.326501329943101	0.334039946342976	0.353239036604254	0.345032467058168	0.338148620825368	0.331771723039134	0.335214537474169	0.342176316954446	0.335877400256437	0.327099818494214	0.343328938412171	0.33905487377405	0.345623092633916	0.326401434270246	0.326793959748014	0.340169279311604	0.3331473680899	0.352931354702507	0.338218023776664	0.333363830163108	0.329800008515974	0.350383029037573	0.32264858182139	0.34922261866869	0.346501106643305
0.349816314119935	0.354896567946375	0.334869212367229	0.358125505122933	0.352084906960376	0.348523570865028	0.349794578342627	0.34188494521325	0.356598987511078	0.356990320429021	0.343056799746624	0.351644649425351	0.342310153090197	0.363075520320486	0.364671929681216	0.363484476375429	0.356353618971609	0.337246912691069	0.340233641382306	0.362847744210658	0.359045874916306	0.346095937164113	0.355904349508863	0.349061834099939	0.348360156375411	0.340711032409294	0.337792552771323	0.368771192209992	0.361498960683561	0.343907569977156	0.359080644766791	0.348082464603856	0.349740840456214	0.352361666567561	0.358234709699997	0.361479064998376	0.348640967780907	0.354455394205836	0.353324294140123	0.358472413643723	0.33622678690976	0.340805490473382	0.33261944805133	0.344704878308605	0.340730248673686	0.347427633694311	0.347693907209147	0.341887561339629	0.350129295323839	0.345676161005917
0.348512727843215	0.380739657824742	0.35435550896364	0.354663301875212	0.362275495169354	0.37370999232763	0.365752555512715	0.377160043388162	0.355732142286217	0.36657070495075	0.377219128866203	0.37830984339053	0.342098069718104	0.359285800833858	0.349925777840718	0.383738306655042	0.361687595484132	0.345759406054827	0.376297737873823	0.371259715676223	0.371775037477319	0.352827451186406	0.38110042488509	0.356649872482521	0.346851904851946	0.365219248654199	0.34613488698536	0.375900030198339	0.360737726860563	0.34522653764743	0.36670580799649	0.375730194572079	0.379453646376568	0.346666542064421	0.349848822503282	0.38339990037143	0.346169397507163	0.358156933121239	0.346058947402932	0.362555213107193	0.355569722247865	0.356745915896667	0.381074976108684	0.347099346085797	0.347632146774848	0.350316146419761	0.353675071046515	0.377781820315246	0.352371781588846	0.346688475597473
0.365327835070728	0.361769412152356	0.400864241854206	0.368515828354516	0.386648964388984	0.362566561076698	0.376514682996288	0.369076952618824	0.381173139265389	0.391032055545748	0.359980530413004	0.39361289742301	0.387368442346978	0.367325625114491	0.397013219199145	0.37369424062742	0.395513907710904	0.391702524177714	0.393328494312533	0.363011539540456	0.394397715826794	0.399204473890392	0.396132417988947	0.366437843590982	0.382492534370515	0.388253588394707	0.363708004899488	0.357555333176027	0.3889480583051	0.36952278423319	0.374686475750702	0.370614019616692	0.375074342136633	0.363976092578697	0.391135098412043	0.372328495852684	0.382807643695656	0.376682918395208	0.367535106196691	0.382063349355807	0.355038878677691	0.357062866520734	0.384776440096363	0.356419507461072	0.385514487806648	0.398091590600556	0.357148715009361	0.367264010163849	0.382855452550508	0.392046479885154
0.374947105577991	0.383139006556365	0.385821895127867	0.414647482552088	0.38127892311074	0.386757248356937	0.373527568503603	0.377665401084228	0.380193021476152	0.421356195893285	0.369448951439134	0.415749465290981	0.419135946263848	0.377509462567526	0.378863040942431	0.386869726768698	0.391946230298146	0.402217840088817	0.413476154352228	0.409947149713552	0.376216839105471	0.397681296320395	0.401696459472218	0.402987990104427	0.399778576785587	0.405294547378115	0.39444708716322	0.392974380548749	0.392754723904458	0.372662610710955	0.407473754970454	0.377099321758673	0.399554443425921	0.395365175339176	0.384488123998089	0.371549586328496	0.415973457337334	0.389818387873277	0.374982634177924	0.383774840334674	0.411552790313144	0.377912224468768	0.376981065111461	0.4048918436415	0.404335945126584	0.389080815592707	0.407129212039594	0.38092300278163	0.394752783115439	0.381096871324098
0.401134800866007	0.41629814136078	0.415912284126235	0.432015289371507	0.396512677816188	0.404479480752204	0.41675432345188	0.391329957929696	0.405033509188049	0.430752665581917	0.426778337707597	0.399590062752645	0.428584826934287	0.390388717687045	0.407628743377049	0.437574366228181	0.425403004557272	0.392651232807648	0.409439390407461	0.420516434705526	0.419007887892764	0.398827957672619	0.437514503370038	0.414489463929303	0.42887831830605	0.429874397374994	0.385612057124295	0.41195076020455	0.430185524448696	0.421646633175235	0.405980096798193	0.405815384923324	0.399154753128249	0.408820806081641	0.407264115206835	0.40505808055481	0.421013758987083	0.414385157357492	0.416295398506634	0.423110228472332	0.386718513317274	0.392131609017069	0.409278430953722	0.415271270453808	0.416730184549515	0.396649620571547	0.430605601271987	0.439633973040027	0.431550312005931	0.397868398227314
0.446428625734027	0.418519009650085	0.431069679795374	0.440214608996	0.456322363478681	0.460084636888168	0.433099154063936	0.418064500793884	0.422085442099367	0.423432923613739	0.444074819943866	0.456427573210756	0.405177266973021	0.428344180705952	0.430322411580783	0.410688344238005	0.462108323398003	0.438644862813641	0.431649758167932	0.425157222619111	0.426144285171403	0.408385726344387	0.463405179607042	0.43127970938786	0.424055874722109	0.408474063721087	0.430142331428419	0.454678034574091	0.434635790250698	0.404835630913721	0.441014236853948	0.408622845257232	0.436050642966658	0.430603106331704	0.427344012042656	0.427653259620032	0.414490567636228	0.431931850702168	0.454471582027951	0.445507680934617	0.445387252084877	0.409838694920905	0.462283383112939	0.452577101578635	0.45421589558279	0.425875115542759	0.405903536951482	0.442479635831879	0.408232427812008	0.461515126826142
0.47082120296109	0.468986443728232	0.446787904046677	0.440645359191347	0.435076066032429	0.498056393503904	0.489249664959556	0.445406072999907	0.490593683343147	0.435625019447782	0.445425721546	0.470645336300036	0.49286591180827	0.438940680638944	0.488961322379932	0.442376552491431	0.446232237520961	0.448410711944321	0.474754643069967	0.442560399514927	0.457627876197817	0.448510441111085	0.485434495535399	0.471405600444702	0.482862023784621	0.470400928245595	0.446819752944399	0.47227028915816	0.441432573509419	0.455028174457333	0.476277725853744	0.45265099218671	0.44522906064169	0.467308883322443	0.436642981330418	0.443241744681074	0.43100914120759	0.453750972974422	0.455638484854139	0.466886298797649	0.494490114726423	0.443750343461304	0.490689689612418	0.456637293898834	0.441699761772148	0.469776472343463	0.437319195140954	0.478809885422596	0.445010548031051	0.479181782215401
0.481352801347551	0.505169865995359	0.499826878527425	0.473983925960995	0.513079455570533	0.485890374310516	0.469020999902454	0.519209044511325	0.51753391566363	0.49997110798814	0.51629821768587	0.493627107446131	0.49229403396964	0.501600358394746	0.459643033791027	0.450111671600363	0.471969594880195	0.515967794606574	0.510724543897075	0.481939861019414	0.456117895940484	0.476042176720718	0.516103417550153	0.4919515369215	0.467190644223762	0.469736310110094	0.51591399178679	0.50786226620309	0.484539904565727	0.475259509024301	0.493803870517958	0.477462714016741	0.477981153952741	0.468091258062341	0.521382655622823	0.455920705536962	0.475205741122493	0.459036706321393	0.488180252160366	0.458787040763322	0.478518101598487	0.509491045180316	0.513154193918288	0.49209110489903	0.473066952611281	0.456791218300581	0.515705830600986	0.454099256482559	0.496431893400786	0.456924728072728
0.519183673188412	0.500211204931765	0.519228709480531	0.497143310196805	0.518968656847876	0.492805244134873	0.533427230300885	0.523806634475707	0.488042474660712	0.503264109999209	0.484592108630101	0.497818119374675	0.479934976342377	0.54524758611445	0.531983963099447	0.483437802088256	0.535990514532199	0.519141672540092	0.500536283482777	0.545590401018592	0.544214998435232	0.545192662735178	0.532992134023902	0.490618058831266	0.528509798980274	0.526379042224091	0.523110925526648	0.523884078683086	0.493284464266023	0.549760392168119	0.562290281514671	0.514498108008365	0.539036370520602	0.49416915258174	0.536242617867759	0.536349572244994	0.484351791970544	0.492566026531505	0.506224054127795	0.540099281834618	0.5410716643793	0.505844440602041	0.563355870863417	0.487411524221304	0.518293610154311	0.523424972209001	0.525998792401639	0.505085715552628	0.521364959615394	0.532040215317356
0.597068647939556	0.552226315447763	0.523745819958183	0.57060394537566	0.556477778521005	0.577117103781974	0.583170449803307	0.561944003216343	0.585651320760361	0.604709471872321	0.544464007967372	0.545156551196968	0.550584877131247	0.534883181222446	0.587623007988291	0.58178519366702	0.587936496349897	0.568721172934256	0.532305184159489	0.606485483097527	0.551480720998113	0.558999196424307	0.526109661378434	0.579005901276644	0.537029755336631	0.570488234055878	0.592605956753283	0.52450009794192	0.559956953027716	0.565877680950119	0.5331803472256	0.584471912437844	0.564425753901772	0.575661534149015	0.591082723038474	0.551528230479803	0.514982766269839	0.555128526609389	0.559078922929123	0.584715705854276	0.537459609656857	0.586537872920889	0.547157237655329	0.580508252317852	0.521042888205176	0.53157756465053	0.529830010182276	0.53569934995418	0.534243710668296	0.53139013401995
0.605948696207553	0.595413782461493	0.595455921776712	0.549299433362919	0.605227668305486	0.600084484690742	0.55145085849858	0.546701441933557	0.602637457794954	0.564005476203497	0.603737758996011	0.575056894252484	0.646698837192342	0.647460940562493	0.569380136714516	0.631889917891709	0.559798374647595	0.629860468804363	0.625685501769203	0.588517512050625	0.620842399134621	0.599639621521188	0.557455356344896	0.641025643963045	0.580693409841244	0.552599267341814	0.616170705986237	0.566663268857633	0.553590834234917	0.558849781110938	0.610633421062163	0.644236002543456	0.569257960844086	0.603703998024967	0.577192374031861	0.5910956629432	0.603683576109563	0.599100571010046	0.592750607891864	0.586316217127505	0.60051760918119	0.642333521167666	0.553850071011518	0.601484008037359	0.632410075072758	0.638095052890566	0.56927883845385	0.585254972756876	0.561517799281607	0.565408825469395
0.588462301665948	0.582101090487057	0.629542817865908	0.582550134611805	0.64604148747115	0.63847815042821	0.647617531918937	0.605655305706629	0.649267642527655	0.624861750564321	0.628189504162781	0.651684562677878	0.659681606309878	0.58720676590276	0.602814812521076	0.592743714179325	0.612487699806291	0.647478924725774	0.58663759516317	0.582127820779618	0.651904639735291	0.654996946077569	0.588120055005074	0.690100077074746	0.608028621642353	0.625227459333522	0.679468349879746	0.672237742657414	0.687078765524879	0.59462198881621	0.594345674025918	0.612960997109096	0.667269900178745	0.624549925382387	0.58870208427959	0.670488872779896	0.628161109341216	0.594747769911778	0.687087319791295	0.671447394321629	0.65944584839104	0.623564968452683	0.67224478457622	0.6273474406569	0.588630135625852	0.598026084024464	0.652971020398151	0.667596608006624	0.59757712385274	0.622125235384022
0.688262929691535	0.755936242341391	0.62687678770914	0.694105528704962	0.693371137193417	0.650912191555487	0.681522328776698	0.678024630958527	0.70090734459883	0.695353231761205	0.762224158010947	0.71953081846561	0.68400194350675	0.631064382077572	0.627403508619463	0.689311247598255	0.713105367740002	0.685061541039373	0.654987936589539	0.704965670995551	0.723009569381623	0.749438236774327	0.661163803359746	0.655964415155533	0.698516121060944	0.758180404455496	0.651549771191422	0.750631874740559	0.676308039163124	0.738524075265057	0.691848637857851	0.725307118451483	0.635034933293336	0.65500634244434	0.658671228253826	0.678061113295395	0.718048441301468	0.743219690104883	0.763354660592456	0.674693116931107	0.719624867427724	0.65839707959762	0.717242977480294	0.638149670603538	0.636895734595863	0.662248031006851	0.742353404937365	0.684998571268863	0.75020884032675	0.731177349425622
0.772051040868206	0.811024172869757	0.705359047169651	0.744572664557412	0.797776717173692	0.702138716563278	0.742928902053567	0.779030382250035	0.760623347603512	0.813157206190314	0.760204096602007	0.703654158644653	0.698541586199324	0.812663252254924	0.699655358135641	0.755645943587169	0.706667164728095	0.823562934142694	0.798224797643538	0.813373833332776	0.8198761988303	0.699350803642567	0.690866730838645	0.71750053284916	0.73912750657161	0.80463679193963	0.776934038820477	0.793115824664414	0.78389674474058	0.776050114089819	0.694643809173356	0.742081425041121	0.796241347044457	0.776904382979107	0.762429871178064	0.695214748954405	0.777115464873527	0.752109106055909	0.727780580149099	0.774474173273639	0.75286050150325	0.767846501190729	0.738335767185482	0.726024522289927	0.725248292579052	0.714126246329297	0.742065957141375	0.77647402504294	0.824889100591023	0.685524801152364
0.854311825591851	0.820432940163958	0.82747090691093	0.818376270068254	0.743277217931178	0.868197698417938	0.871818719206727	0.742694001817782	0.835626456638576	0.89914642250044	0.780155993583941	0.768751139470528	0.822104363562496	0.862399909525878	0.782521414828654	0.788088432313777	0.805833353353047	0.735771722870906	0.865186773009451	0.783967159509541	0.791358952103521	0.802137940542978	0.802114146095609	0.833897305784263	0.850370089027438	0.806436765878452	0.857168816331803	0.818651387093599	0.901256483138757	0.854481557146318	0.872780065301109	0.809156229229496	0.848419997172084	0.777446688490406	0.77388629772937	0.858671232213553	0.87730394713622	0.809631071106617	0.757309119784825	0.805623298073757	0.770817685557921	0.810345984557557	0.846226191733421	0.791349331072348	0.856788145833514	0.82353538403258	0.827978420619408	0.839786058859767	0.75231103806068	0.832301286560577
0.868855289050765	0.82535580002811	0.835037407071392	0.882861168231814	0.921196322004306	0.814247010431987	0.817350140876666	0.970784274776888	0.93846567789162	0.938582060812927	0.899540188433122	0.970497729674257	0.825451592471463	0.890074073977437	0.909846427616067	0.844316099847856	0.963346924044533	0.966918925549028	0.815116780185217	0.829786982872437	0.889164638077136	0.878472563981414	0.879221712217609	0.930778223579389	0.941600522168244	0.895361325919376	0.830665667854037	0.839890381553061	0.82981144341419	0.835179971346016	0.89907015988279	0.889947799433631	0.891094657297823	0.869901972603851	0.836896325695488	0.961634236332173	0.993085447106254	0.814370233286698	0.955174874159958	0.8378757175379	0.985172415166306	0.983214708242293	0.87464038405656	0.958528846487194	0.835558606675503	0.841045467560759	0.95331172985393	0.881535233818335	0.855949834968285	0.829959921316357
0.93099565109183	1.04066992449444	1.06276538556637	0.939726592726546	1.0603707795493	0.91439787168957	0.877820771995793	1.03846980981473	0.963571640796493	1.07275597095592	0.99056370559227	0.941628350218635	1.05780578295128	1.03434156189223	1.04618003250955	0.885400904220254	1.01786100551971	0.905673111555239	0.985438073965129	0.943638779976702	0.91649688962284	1.06492153703642	0.898167734494253	0.915397323122407	0.890564479451314	0.97619444721968	0.91823899913144	1.03261567371426	0.892043388341853	0.97860441033559	0.906143689372453	0.977889578249373	0.910955055866629	1.01869993942482	0.902737887725773	0.879801863450433	0.983126461822434	0.88569500420297	1.02473600001522	0.960454479253736	1.05746455181354	0.983278583958993	0.922122883643718	0.915732194993517	0.914686969991786	0.998437177067447	0.880132883489779	0.993786021490814	1.00133455668061	0.934376814383125
1.14587682506858	0.991057901770803	1.00081630916986	1.04999757968702	1.07211799062919	0.969461533691925	0.999028110170345	1.09962944718103	1.12543456627134	1.02750970392056	1.11077191932119	0.997034353120744	1.0250348510067	1.02432389020543	1.19336567900441	0.992579557201587	0.984613944274348	1.10644167129441	1.10213056759795	1.1627520024315	1.10610529001101	1.11903660162563	1.0782866379315	1.11596162234794	1.02103553300621	0.982622055779118	1.11064417651474	1.13701064697735	1.00925130530535	1.13373755546138	1.00116579495387	1.17563796040239	1.06100881151174	1.18994975289284	0.971568594091567	1.00527683961345	1.09815392643461	1.09446102804186	1.18870743914159	1.16169029762203	0.987046977755805	1.1359778212149	1.10092810452685	1.0914419367288	0.98010458145396	0.974598488939842	0.98392652379277	1.0741055544534	1.16599341462408	1.09138566050146
1.29673017186449	1.08482728359968	1.17234945304656	1.26648150648645	1.07784268296494	1.31085209313292	1.26763271921217	1.17649062014093	1.22890567878571	1.12333200488749	1.15541538359691	1.10257712571689	1.12170465075445	1.28320190576005	1.15284492727071	1.26928449236836	1.14897154864451	1.18273696003448	1.07075922406118	1.16595303617433	1.07375860396223	1.0968078492713	1.23550706637775	1.18476086702566	1.16538657707259	1.1970917557443	1.0858097415394	1.1247097465248	1.11169051723843	1.30397808335065	1.14838466473803	1.06598725076238	1.1036686179985	1.29136068579588	1.17888846000651	1.21279061000694	1.05260072378989	1.10532842295335	1.26600225133035	1.31860713441665	1.08983365182077	1.31241052633536	1.27274417259458	1.10207189163504	1.09568241626201	1.16587505292985	1.06690301382835	1.1021010735994	1.28059265906725	1.11496500643981
1.19953693076104	1.22857827475465	1.43876541095994	1.34388860714585	1.38033764480959	1.18026157774473	1.2791387331709	1.37928469451086	1.2860284928445	1.16912018851571	1.26068842458341	1.45821502394642	1.44845707176288	1.21170234307367	1.37554517903522	1.3364866320756	1.39322876983472	1.30816292797389	1.35841255274997	1.36696155545683	1.28706439189697	1.35891876602162	1.28858245086233	1.25813722170631	1.20856888188968	1.22800827123264	1.39862180579127	1.31059489661868	1.39370825992674	1.39978845482128	1.43001936502763	1.32818863892458	1.36004940534106	1.32205659778891	1.33882948957389	1.19997387403905	1.42741981119624	1.40664042825557	1.44501995904148	1.35511249078301	1.2205292679687	1.35649188260301	1.33826854036239	1.20069324180777	1.2643154933792	1.27627022322174	1.29123209219989	1.37038397722397	1.36862392880607	1.2573495996828
1.56513492094571	1.31929457071123	1.44423301519188	1.46707199001286	1.46199841692793	1.33765248576424	1.38466106571243	1.33558548583969	1.59110897002464	1.37277900618246	1.32844257235004	1.53902990710217	1.39967821825873	1.46554520969837	1.61249038994518	1.35726651205017	1.63963578630174	1.32020838070118	1.40708516165616	1.5019495170157	1.59187037853263	1.53911272360743	1.3541423999907	1.54025090392025	1.58025942610357	1.57915579348573	1.27468630080612	1.50393006384868	1.44888379349733	1.36192604135407	1.59471849754891	1.60160753564312	1.60538484365464	1.43631764570874	1.6134705131657	1.45251026866761	1.329581059443	1.51316598532991	1.60682674667492	1.37864128039746	1.49983523208941	1.47363481767912	1.58916317723536	1.51225295452372	1.53581409275272	1.32938242963711	1.50389420381448	1.50985658200261	1.51255533358041	1.46534866079457
1.62841980937577	1.49449772759078	1.46228153894328	1.45642075284968	1.54092106797929	1.63333208117445	1.45563965893023	1.66478545421849	1.66402635240781	1.59583771388059	1.66917188989793	1.67569548477369	1.77881494730567	1.49523131484444	1.76240932748828	1.45662772701978	1.56976182416019	1.44518245736218	1.51930284110763	1.67202912483226	1.4473018577331	1.45517637054861	1.75321176886091	1.67683442726604	1.58887695348472	1.5330224518275	1.6200661045887	1.51147058975172	1.48298855038567	1.63874070373999	1.71927919326698	1.53107224562126	1.56951441334611	1.50051816861486	1.74614246075132	1.64706907502296	1.54870073635432	1.52885602111771	1.48482912592087	1.53314967972829	1.63278121434444	1.74338899205122	1.78065788267564	1.45067518106312	1.52436253380621	1.50783492275567	1.46401387924865	1.50534950719473	1.53340375264691	1.67659475084823
1.97289980749052	1.96866647429898	1.56643652559535	1.76653076703247	1.95788832610502	2.01163013585591	1.57894564511196	1.82505615897565	1.84534463126926	1.62792229641808	1.66658329937758	1.62308099158776	1.92307680663016	1.73629427848841	1.96789764701103	1.76081547893844	1.80839441383715	1.93283658455922	1.81807677649658	1.69408350233184	1.6863332556663	1.76054899028704	1.93751806126324	1.84344872593305	1.75004733821929	1.65692177908062	1.68908309448429	1.94605902554521	1.62667524404199	1.81804208327003	1.76806188122275	1.67108607392435	1.76147936783218	1.91576838112645	1.86802088160011	1.73822915542771	1.86941176612851	1.5878143234653	1.8347751504874	1.90384028348841	1.81059696247244	1.97867129811092	1.76011536790118	1.81863376175117	1.86431325762186	1.71114794413348	1.91805651694537	1.88191029811367	1.77705498707763	1.69215180883785
1.74916993661651	2.04607034186082	2.14187759929843	1.85595817043047	1.81013891225455	1.94403464176777	1.95738565200511	2.22831450954124	1.92601950081427	1.93106573304488	2.00518253752355	2.00963626786201	2.18244578576652	1.87056222536913	2.07425144458592	2.15691704306502	2.1800163740379	1.8241235107462	2.13573602196798	1.76806874954603	1.93258824847874	1.78059586277598	2.1167124592663	2.15510543051313	1.83123405122934	1.84067414739276	1.95725166596428	1.86055525537547	1.95291863348752	2.06693466329368	2.2306263810826	1.94633567133555	2.01261527113297	1.81193470179448	2.15840018836405	1.82330909931647	2.0007456910103	1.80452430883369	2.232244271578	2.19409030324829	2.21441306764837	2.00924796509294	1.95502622425737	2.12756773947987	1.83208185724582	2.19440822552877	2.20402816583009	1.86867884926583	2.16216712285359	1.84596872137524
2.09477209455787	2.02739010733012	2.36229134300635	2.28175423032534	2.09816359513516	2.4091404088613	1.9771608446645	2.33953102847453	2.44255587080338	2.38732912044414	2.37027213247468	2.18947747335323	2.09606571247103	2.4593629530509	2.41776416528892	2.46966819205943	2.229225323329	2.07147367753206	2.25456228747595	2.20718883461743	1.98798160117396	2.07408385933654	2.177858499621	2.26088823985794	2.36053682646288	2.31776047824855	2.21193653067928	2.34325152071609	1.97824120681029	2.39862074482663	2.49891278210093	2.02509444769922	2.36917128456893	2.40952609989731	2.43020564591082	2.19699977305604	2.31774209606295	2.04368345303882	2.00876829634882	2.16463268498361	2.07650662131587	2.03997478402417	2.0278386717833	2.1908347781705	2.13965535027434	2.39936497021635	2.2231202140958	2.08607643796071	2.23532739809626	2.04166259959253
2.56408536304235	2.62004408052953	2.68257397851526	2.51577182239517	2.44175346673346	2.45983552826658	2.62398818774749	2.66733810497861	2.33240795797736	2.44917502243238	2.685369128174	2.22120870781338	2.46999083695543	2.63677095262945	2.2173487673226	2.21775062922556	2.67052774819961	2.7735480217218	2.3569976386147	2.36379727017077	2.45241986313188	2.39175411373001	2.75137771889762	2.31452396607268	2.30761610687518	2.24223870205175	2.25005182835332	2.5067193852136	2.48368727492348	2.49406388549628	2.53647312002266	2.41758693628387	2.65263914296144	2.2966042998711	2.65107313347741	2.24310690235324	2.64695582963936	2.61467944762218	2.51346453041784	2.33737189123557	2.29140237842726	2.45654841070931	2.40467314096033	2.47504613481771	2.57568733976782	2.7079108298321	2.45311524552122	2.72641119975269	2.6547636403011	2.68414879551231
2.95775508929811	2.82243311005295	2.73823136480389	2.62888964330552	2.77342703666815	2.70588346133372	2.68186325818967	2.52265786037249	2.84944101149808	2.84272947863067	2.58755697681137	2.65207621353846	2.57122174359434	2.42867487429236	2.90080243887036	2.46501956788104	2.82467488693033	2.94943024034119	2.47208869469886	2.70640548474518	2.53469085259489	2.46336117241543	2.9686138558912	2.94673377157806	2.92904774802714	2.53218587669386	2.68675226443016	2.87698191313438	2.9640824709917	2.70977493379683	2.99300187344237	3.03898681889205	2.66265515103645	2.5243762534468	2.91410324467534	2.98379681317711	3.03578082267936	2.49858914461502	2.69498968852521	2.60646051502509	3.0007557993225	2.92013836533858	3.03289348487846	2.78937934297368	2.84890093262294	3.04130741091746	2.97252095452959	2.54283602245757	2.69256861344644	2.9148699795563
2.8047408629201	2.89018830805671	3.0126588576662	2.83933197091337	3.21375871240551	2.92524158706717	2.99089418060326	3.21586864797987	3.26079618687202	3.12256737223001	3.02405984711687	2.77870990717541	3.2761454526798	3.27345081959829	2.88531564866043	3.08386236138605	3.25238324554797	3.32003058162175	2.7972630619021	2.72912643374779	3.23478038590025	3.33003829277303	3.25366616715545	3.0350667093094	2.79357316852799	3.23978546985309	3.25230753836949	2.76138058652451	3.05749228944021	3.04581138546014	3.30590397234435	3.10810648352241	3.21117021467499	2.803222970292	3.17095290272387	2.90899865361021	2.83870924016588	3.33754972902489	3.08848631841466	3.13237958168148	3.31172886212936	3.26740414445614	3.26802779230523	2.71923850658217	3.07462707155834	3.29945107721212	3.25931566311215	3.19572566773512	2.76574742175505	3.00065374415412
3.51579978067647	3.19449891223698	3.61724742289987	3.24577446063041	3.6315032822584	3.35646718346615	3.24793828821563	3.42753863090325	3.64141707488893	3.57857836633539	3.64828930629247	3.09840479298291	3.56328827446909	3.63682978097484	3.31708470857209	3.51037570346012	3.16636653432591	3.63015206498798	3.41414550208335	3.3926958606559	3.08493987978936	3.32138857028047	3.57455001312864	3.50859219902935	3.40138770594988	3.52899555776053	3.58338216567432	3.62889657573871	3.60584290062212	3.58993670870081	3.42086166713073	3.64325094684681	3.24318457366548	3.60516018798935	3.56501268624658	3.52380429770839	3.2732849481231	3.37847374899506	3.3465471361113	3.14671120982955	3.45584777233917	3.33777359409998	3.62457879536815	3.08356844270254	3.16815028394819	3.17939673885986	3.22958434201641	3.23270470517727	3.55670189169429	3.22379788847504
3.73536301501642	3.83094009658398	3.71530006259772	3.67883759352	3.57181207360374	3.89100398604703	3.8071316226931	3.73359070957082	3.93062408066024	3.58642457674861	3.87544017752261	3.89489542015461	3.90332748777408	3.5382690977929	3.55150480731527	3.92271578317686	3.94640753197271	3.87597517640486	3.92068977002734	3.80978905643604	3.80310642956874	3.92637749417123	3.87149737654998	3.63358302035986	3.52654558993871	3.71966686527313	3.70322406849501	3.56649113688369	3.77243087934616	3.54155572858204	3.88944802754726	3.62215911273366	3.54343951833256	3.8976453136074	3.82544188358337	3.65089317341558	3.8616405558246	3.90369631891822	3.63306973353305	3.85264654254361	3.72872920910264	3.91695149555578	3.92669898072713	3.47008119625002	3.59105732885451	3.93327751114789	3.91617746530716	3.76635997243899	3.75058597206871	3.7630643443909
3.98738250998684	4.04656062680059	4.24189345108792	4.16659618578387	3.98460763798756	4.19596411968684	4.09639180981505	4.03794231189648	4.23694968045499	4.12497162402068	4.19057716046414	3.99288721802667	3.87464061175	4.17419628467924	4.20335094192674	3.81963508702242	3.87171294527353	4.1866454178133	3.99937432658033	4.21450431472225	3.88178472201882	3.9953015099182	3.91181650759363	4.08361696072753	4.19868219314936	4.04534719975274	4.02725666342649	3.87213126231824	4.14851097823433	3.98746243926215	4.10995809347312	4.18060828983936	4.21754990866791	4.15360284198638	4.22293757041164	4.06590591530086	3.89585520544729	4.01262439511526	4.0354722705885	4.16085165936877	4.06492154065993	4.19752832600292	4.26168216104812	4.16815527418589	4.17291011700924	4.17750913118723	4.12180663609599	3.94086552750792	4.16915645185727	4.02561396123761
4.40372158009368	4.44504659734557	4.42026461669818	4.49027581478317	4.34273268603072	4.48217474726852	4.26294726141579	4.4210165276348	4.36408668185504	4.50315581641108	4.50178325223315	4.43599607579003	4.37541304745451	4.46122534687822	4.36657600476295	4.52470237340133	4.48262943512034	4.23951932642451	4.51156181783283	4.41959770562802	4.48516716958158	4.52367313355997	4.34888018235225	4.50202650317676	4.47480185856088	4.52810655058022	4.51765335905398	4.48456496908883	4.34571409611981	4.50002290250229	4.39226653253114	4.49125338559754	4.39824321638651	4.52453832607483	4.45858737598687	4.3486328525483	4.31122525978622	4.49711837113875	4.30644711169785	4.46745345643266	4.50745575118975	4.54380424654837	4.49883140499559	4.27379701862561	4.25469492002713	4.46297913768421	4.40508694192029	4.48024434800809	4.45910650389261	4.26998860283954
4.76583525770923	4.79912965150245	4.70652147828737	4.65274392796917	4.85513396992043	4.69970733716282	4.73646818196563	4.74188469994904	4.70641748741255	4.79757410993426	4.79989568280332	4.7890114369481	4.80400930295232	4.83118401159144	4.77191667702331	4.79888312782833	4.83348754919731	4.86111652547685	4.77290557321365	4.67204854445284	4.60884270008051	4.60495704979464	4.7677072530239	4.82581782930071	4.80630222563889	4.84473675101842	4.75915539837883	4.8189776831024	4.82996804528167	4.77274584232038	4.72916967980758	4.81551790836382	4.85868709890386	4.76879476991391	4.79639534178545	4.82921876375284	4.83661225584163	4.87353951473446	4.78979441449967	4.8570482418832	4.77174057853654	4.7915247801415	4.82178988044331	4.79931688022365	4.8338585241133	4.80614790047511	4.84818501558508	4.70796505399405	4.83189284685705	4.86696892235196
5.11259800654595	5.16993285525368	5.07801510275724	5.14869985451618	5.0724642710218	5.14079317353311	5.17415330772982	4.94244582315729	5.14924863160878	5.19617050954176	5.00887283008507	5.12534028276256	5.06324685146149	5.13102977131083	4.93700841984051	5.16774695257309	5.10143802588663	5.15294971724782	5.17119765190938	5.10203347627645	5.18799799305252	4.98574400016641	4.87643169267575	5.11577611677374	5.15277630162318	5.2095952626063	5.11141772393452	5.19323847071627	5.1167563504847	5.17267434913091	4.90198136582939	5.00739288638223	5.05234605971021	4.89187845332704	4.75019071450428	5.00584247736281	5.02847170876033	5.16105167599278	5.12454791844399	5.13591182484518	5.11704137501401	5.19217843503469	5.14058997229897	5.15032197592601	4.97952988607048	5.20009513434319	5.15355262562845	5.16486537698452	5.19360933382216	5.07407236504977
5.09605504390044	5.22797993197581	5.45947392928661	5.50519970745026	5.41574485408434	5.3960253948303	5.28261114909899	5.47971454393224	5.49593491890451	5.11587656696425	5.39418572072517	5.02566161428097	5.51939098876651	5.08531843749202	5.17253696470301	4.98986757453101	5.11614139690217	5.52158828785864	5.48957601264195	5.09089931053242	5.45584239290244	5.50111182551677	5.30084575574028	5.47855910929814	5.47674811202775	5.47827970965987	5.32737640919178	5.08716825027545	5.42861389191869	5.36600540674342	5.36128876872472	5.46445415557534	5.00706688826745	5.52087812342157	5.51062631185909	5.46321504751289	5.25750820670321	5.37179125966394	5.37413956719075	5.27787696446942	5.49262418603979	5.16638533234094	5.51037381356154	5.47580965103399	5.50898649036711	5.47108854502017	5.50641895941287	5.42438460471988	5.29577144121621	5.05854679192626
5.73739306273242	5.57066715619777	5.62345032430646	5.89685997546442	5.51807072314442	5.21342809533305	5.79771593850208	5.74566098053115	5.5607256618121	5.77345314197559	5.57035931331582	5.4383721253884	5.66106782582068	5.7927567161402	5.55847137243682	5.86305666701676	5.37690310028266	5.51045830118977	5.4041924448843	5.44585102707616	5.38758597907269	5.60126628112882	5.81832282182353	5.60527212109895	5.62163368263077	5.69218277874189	5.59542487128906	5.70009197408405	5.37978358945885	5.65410849946646	5.35136048702483	5.37769977046619	5.6534064658644	5.60278177361	5.39511422864681	5.74281702180243	5.60082639796247	5.74800428487297	5.75623152761747	5.5716004055624	5.60493919193041	5.2020276187535	5.84856353778145	5.79775675606404	5.72381234098706	5.72300246577654	5.65665883369168	5.820586121653	5.4064065405543	5.35406845731755
6.09499166844785	5.68107046479652	5.99277646598646	5.59237483828051	5.83277208709216	5.7414952964764	5.60513856101059	5.6516709829426	5.75645422351125	5.8738734378184	5.94119043492285	5.73878908598556	5.83082006398737	6.05535261778094	5.69030817786578	5.66065949324225	6.15155706667975	5.9589989917333	5.61621773585031	5.63525616591854	5.64402086595401	5.5275164306731	5.75113465651702	5.90349674394331	6.02347859374821	5.8080196222744	5.65141727520634	5.76711788799783	5.96642919694205	5.77175890496654	5.56572393597478	6.01723857557552	5.5080016997127	5.54762442504108	5.99799575882136	5.65565800604294	5.72151859792185	5.90702819921536	6.04043084540031	5.95396429130331	6.15452996590187	6.18113143580371	5.67765240589136	5.76312577497013	5.93405912118402	6.17002391240687	5.92034064776341	5.94259486368912	5.54879436621489	5.73778899669641
6.14972802521225	6.14367482342736	6.33715214751734	6.35504521561384	6.06190643023305	6.31853872120216	6.28839706586337	6.24697949518593	6.05853874758336	6.38917622114129	5.95401006455348	5.9206360763739	5.98183497005276	6.25678084775828	5.8358998564013	6.0753600045706	5.79602694819035	5.80220941266396	6.22420735041046	6.16147975171905	6.37408390250325	6.045519688497	6.176684734821	5.86886158907809	5.91908795609796	5.93634783729509	5.94948262758193	6.2770597782517	5.8501049269149	6.13623967270771	5.89314541670169	6.16362924764971	5.82391345216953	6.19992765320442	6.26122675402492	6.0341893379614	6.31990338789525	5.99606244096464	5.88418686004247	5.96746684656487	6.04680438790853	5.78494138295474	6.12503709965863	5.82076941991934	5.80572316501525	5.81478685328308	6.30876379034398	6.15197923953103	6.20994639841417	6.2025981672206
6.14031511987816	6.6165010079194	6.20316763371674	6.26606341315514	6.339012676542	6.33651390558685	6.22937664891363	6.13079251967254	6.15297348189971	6.29734825885656	6.12949486422255	6.34933630504762	6.28058998912772	6.04058686060112	6.25572431361665	6.12088044194425	6.46313137711384	6.30817185080846	6.14300647443752	6.15288220462687	6.3030758018584	6.11737854483113	6.09938167447436	6.08237085427094	6.55723644247428	6.26039575076934	6.16714510044012	6.02585980822808	6.17105246952697	6.03641075648704	6.38017945056632	6.10627508804631	6.19178914097519	6.44164064539937	6.09571345887161	6.19460773645062	6.14595823196537	6.11780431787854	6.45679097383453	6.12863941100304	6.16562650633078	6.25363203963791	6.22944491276292	6.18261578934863	6.10189175776842	6.15780989551074	6.39416734956189	6.07748427001578	6.0682743463808	6.05441328437241
6.78833966061971	6.47348503771627	6.61401165489911	6.58425087254036	6.82060499770933	6.38001517107595	6.38909710143389	6.61807057614683	7.0359523465651	6.66129136529207	6.72186769368025	6.42966470842442	6.35453399713947	6.604600882149	6.79334616987764	6.63414669510545	6.7672155921671	6.47985988859175	6.66772855876929	6.55458077783426	6.59922488589427	6.45039103260554	6.66858988030802	6.50917408688328	6.62655814924447	6.70133923297199	6.39481495538777	6.43634106396237	0.472863019750969	0.243449348411776	6.40174334604382	6.5633203687188	6.39094216617686	6.56550896532894	6.45469556839608	0.959622624819991	6.49044208676663	6.45505624799322	6.59489291395641	6.60800463141488	1.76169983577795	6.41459703410718	6.40608772017618	1.1371290033663	6.45233511206393	6.63690118371539	6.62965114579649	6.57428237484779	6.46200702938124	6.3983275906931
6.72214422554461	6.92464729933574	6.85202575274143	0.361942852128304	6.90446987499541	6.8771213354495	6.59700846191533	6.63304566158702	7.27535701223065	6.84752837973492	6.71696253407687	6.57805508607291	6.73263366393961	0.73951153440702	6.8683303052193	6.5614037644089	6.92870362898818	6.89812021953177	6.72396593320125	0.442798479773548	6.77481814286882	6.52216983418541	6.56613150894044	6.66215135805546	6.88091832163323	7.03196023737751	6.81483273765022	6.74252707857414	6.83879025947957	6.54883707235627	6.59598871726983	6.60763202599726	6.87898416483658	6.900571263914	6.84158105203983	6.94584774603435	6.96916584330925	6.78016681566298	6.72352845418225	6.97670350677831	6.70641243630296	6.60994330347904	6.89033432619153	6.70485524358187	0.405613250883694	6.87011534611823	6.89106164028878	6.80851401403516	1.04949261622202	6.93751711442946
6.91167412427976	6.96569865689632	6.91435256999523	7.23159732534275	7.03970436619062	7.13206608864544	7.09405032011238	6.93385329009538	7.13092924224726	7.09684831198922	0.185265721076847	7.15618409891004	0.700149834688657	1.06415718962595	0.139398532237748	0.642721955632278	7.16943331804006	7.12772755010269	6.95727680541547	6.94565123611821	0.817416701955998	6.90593895845078	6.84363807522655	6.88176214937716	6.74678343571452	0.262887368982738	6.75442244528506	6.91834146684021	6.95905238154686	6.94879661373153	7.11238814574458	6.86318112208833	0.173941301080726	7.55169946540655	7.11333121074159	7.13568537560283	7.10634239380955	7.05653089896341	0.201982380877802	6.96924784352456	6.882446098761	7.22758578160645	7.06106110580763	7.11080936120157	7.08121913695014	6.81794408271903	7.05585584341983	7.05911319347606	6.87376275257619	6.87916245896568
0.420302773844353	7.22061360491883	7.09188594403776	7.3718006144837	7.2388109677734	7.11070598148897	7.07755472019263	6.89722660258018	7.22028937049543	7.03240870293636	0.270348984496063	7.12559853185053	2.32382592470652	0.188507445482597	0.106892799942844	0.191466214941786	7.45264277481666	7.28565915957823	0.169547874060166	3.012012493645	7.13222835184153	0.466674864511616	7.1330645669659	1.30988122626733	7.22092195728694	0.125520309824613	7.30918985232922	7.34933478480434	7.16964964668026	6.98745248042729	0.225062238937427	7.05543255360253	0.145369030626757	7.35328724420609	6.901773519833	7.40393099916692	2.90983527752382	7.30372755066975	7.20596492390157	0.210523927121179	6.99224069244019	6.99765443439656	0.119726994700942	7.32800517271064	0.103985875993573	0.18878574201159	0.11254734369577	7.2446718073644	7.37173095645319	7.12058088507417
7.16312401517498	0.097748576635897	7.34859639572616	7.66054956634441	7.35729534915138	7.18461219368258	7.60925858308179	7.20626484859807	0.324644071577009	0.122820715677904	7.45686550274224	0.174686651341479	7.31802598925433	0.127022938033976	7.55913308954952	0.206559541458136	7.43632214241517	7.47351820497316	0.203660825436736	7.51137114779647	0.337310492804866	7.54049740272728	0.107349873563297	7.02398052109359	2.03367441602017	7.53962169016876	1.08599613256304	7.63063562086031	7.45345920165011	7.26439351593263	0.107970140532141	7.17537936632625	7.2675119763906	0.115762241636377	7.11858528702643	7.44091849936669	7.15983536857732	7.10229867970267	0.117472718809074	0.148065207056874	7.48803163285362	7.33008482088519	7.31662336627591	7.13889576834838	7.38903139917181	7.13131223156409	0.286771506342824	7.28818491585299	7.78722446349761	7.31422276672206
7.54447971452663	0.0876327401014467	0.101804433042243	0.14085754205085	7.77563353969699	7.495107831872	0.160288248974381	0.179803144832417	7.73426410426729	7.3937279143387	7.55828918614231	0.12784650234732	7.43258707705804	0.189425492896414	7.22103792314397	7.65456428147484	0.111425945337586	0.0880295315558493	7.32924316948082	7.2239276547792	0.765173447410032	0.0920162987374706	7.38336662553776	7.54769046085281	7.31164833780534	1.60487304656971	7.5375518201162	0.987217636552066	7.59746183274349	7.60326466576085	0.0862540046826876	7.47362546362263	7.24313790935746	7.43661175749803	7.57456186869054	7.49245713376651	0.107523683895279	0.236890358800204	7.48368161078026	7.3395561465957	1.81570452739946	0.104563431688231	0.123975371579378	0.092211437881465	0.0934141765610207	7.75640352522155	7.25075628848067	7.45093756014869	7.54207862456161	7.17739411352204
0.0877065349040219	0.732048753665176	7.83007695231132	7.80786384741758	7.49668502429054	7.7577740382486	0.258338154748341	0.0937179747763964	0.595663602482807	7.6716109979556	0.218264913150212	0.303739490532113	7.85884458279567	7.20219622890783	7.17458502888593	0.0896407021137532	7.60968458950324	7.73710548613691	0.086263621799127	7.66414521142952	7.72705614686818	0.194760163481372	7.76797223640257	7.71901760946513	0.0869202346039691	7.92264602609923	7.81551721953129	7.35604761653427	7.60155064160062	7.69333382369393	7.75031816929988	7.49408750125911	0.260259676288592	0.2968357282227	7.22046299047435	0.098868166598264	7.6750336839366	7.21311979646227	0.116746778547567	7.42754914494571	0.084777443884715	7.42896168175149	7.5699552221322	0.0847066081643061	7.46795262571476	7.43701291172938	7.25386658007273	7.84550682756955	0.617312064332379	0.117723678400675
0.164505757668362	0.404840635237196	0.136380765479591	7.67718604168221	0.109485542113377	7.3277276678082	0.353721814685695	0.0844609206108426	0.0920969582815851	0.0905356781044823	0.146886441481297	7.55596226155772	0.1879053773725	7.44650870875018	7.58513088854047	0.0911785285516554	0.319092097016441	7.26577839949502	7.33697233245136	7.42682132027215	7.53139750727594	0.0814664171179562	1.19576683748746	7.41283186854159	7.52279092595828	0.361049397574384	0.0949362746650714	0.382525885673664	0.175215537191774	0.196728811367613	7.61723340678484	7.8443888844904	0.0860583175524876	7.42728550413869	7.84570960516223	0.0833838831948164	0.085448357040966	0.0959480467660471	0.198885286978489	0.0855947860068457	0.155855512135975	7.46077696461322	0.0924103516045831	0.0806400307707773	0.144843029742171	7.54501835561739	0.547254664041727	0.0962982594943397	0.0852255619875614	0.0872695221780824
7.77420654799852	0.112937920083837	0.0808007214225733	0.08758201723783	0.435339988821142	7.44067806042385	0.0828913089913422	0.972422930570889	7.18193955225516	0.108823308209273	0.173818822895483	0.161304240428663	0.0791190726495536	0.0862534123038364	0.108173958715603	0.0797581210636148	0.131020960693975	7.82099638232048	0.218952087131104	7.47981695461921	7.66488556040959	0.0840747001249531	7.58957343987912	0.644736771554178	0.0812673417730418	7.34723152618689	0.0810926001896807	0.078658708726579	7.29161668652883	0.0775949301358036	7.44680956080341	0.553666150194811	0.0803914636359963	0.0804643028965956	0.185715000068726	7.79764302041254	7.4070856944778	1.33870729499166	0.93250050099472	0.0817197036373564	0.0859835909902431	0.0801094194050601	7.76259415891113	7.3969206397958	0.595773805451591	7.39022963664471	0.49029374681547	7.54698295159983	7.54608712571788	7.75371387722948
7.29926908908299	0.0843304009827198	4.58273478859021	0.0779888765685816	0.0764725619723844	0.942155151520983	7.55803287302106	0.0771683985483726	0.118047833835954	0.420285529677585	0.0782069825391819	7.83870719290694	0.0751938881982706	2.99154891997356	0.200822861961488	0.0774177903244942	0.075323911761011	7.32688306071895	0.134830133251944	7.32800229577981	0.0919490162541269	0.154730381026147	0.114106208404921	0.0836713919610575	0.0929405292243335	0.0785207851914743	7.52597026850661	0.102965393911132	0.0779425124646025	0.0781614369446994	0.704745071386993	0.291708115367194	0.130379668241496	0.267558773510975	0.0951929598700525	0.0763500378259951	0.0794296706388951	0.0755874238793363	0.50689414161485	0.0795348461074477	0.0805348719105679	0.300015040130124	0.0771166207823019	0.127222636890386	0.0799436265294428	0.0932079795913554	0.587967227952406	7.44953988151958	0.0800217866378139	2.15380594981223
0.0821451113542903	0.150780387007117	0.104380972663426	7.2572902211348	7.31031955624876	0.211703330773217	0.07556811141814	0.0753945147391802	0.0760099344859468	0.0753234322221287	0.0750323023298072	7.26478631586777	0.104537932231739	0.0766480787318854	0.0779986444749145	0.0848193192297516	0.0790669550242435	0.0740292948375218	0.0751498193796629	0.0765555915396866	0.457584014063197	0.0753328615052756	0.0772475455595948	0.0826138068264255	0.0750145390857426	7.32252926263638	0.0773458626534192	0.107990300366919	0.0792448366069867	0.0827707720406799	0.0778751737471923	0.0752507080103913	0.0771987525756703	0.0762794846688271	7.28359012307432	0.0767507119572144	0.109542655072442	0.075781191694334	0.0822679997401907	7.18112153862933	7.47558240267619	0.0840603235639761	0.0785508665059027	0.177224659411042	0.489503226010373	0.0882912853231999	0.379531828178261	0.0729776970538358	0.0739668416167444	0.0760416338563522
0.116811162159391	0.141816191586141	0.0740269680714199	0.110287928139732	0.0769718563316801	0.076710544691642	0.116794531566762	0.074932194281388	0.178600230295384	0.167646486619944	0.0724880269692469	0.0911184624346129	0.0833325929228767	0.0734455909146279	0.0815721865369001	0.0743635085508487	0.10591580991171	0.0739495402477105	1.47504258049794	0.0774287909424188	7.392475042105	0.073183655544981	0.0761093815536172	0.0737998408670352	0.0760827028629243	0.0755153852732016	1.98051788103365	0.073272573191643	0.0793987649596932	0.0763955613895395	0.0765540300333092	7.16724460346037	0.0750876197210274	0.076768808767809	0.222992963140856	0.0754566397589775	0.0758647705416722	7.43268975223797	0.0725643741080497	0.462256731198613	0.0825961643468092	0.0731672224741252	0.098663098051229	7.54272517650501	0.0730979368716372	0.20062990681505	0.0749270198164348	0.0770988541034644	0.0765365634640882	0.212342536165063
6.97359942305606	0.637983536425956	0.0770013144636469	0.0753072865616171	0.081116780520488	0.0757726173916599	0.0869197316979064	0.0769242245431496	0.0753285095707503	0.0731247768761038	0.0724933582004516	0.072980758273859	0.224842000118406	0.0911358323267136	0.109989300840553	0.124463196427234	0.0730730855775904	0.0720271362578467	0.0694429117793612	0.0712825123005312	0.0717766826423308	0.323312452002015	0.0742638694810965	0.0715443780540841	0.0749298246038039	0.385626765167994	0.0739809331112596	0.075080747680828	0.0743584199070372	0.10251912613218	0.892897710825631	0.136461005535318	0.0742389423635965	0.0747865844276124	0.0718058011211163	0.0732905271898199	0.0757074503631584	0.073196197194207	0.0733824032167665	0.251560354525147	0.0890651285460979	0.0713285419767339	0.0778117469772173	0.0753983092659467	0.093838872149279	0.0747850607940518	0.0711618639314684	0.0740073853118251	0.145091835794159	0.0839036037257632
0.096662381401063	0.0763015528240395	0.149251652450223	0.0705365259171305	0.0734326233332571	0.100796971948826	0.0699737805955502	0.0716453009486503	0.101697207348717	0.0750589803553855	0.07567066264484	0.0759484186670127	0.0761185791596374	0.0715639694999538	0.0697664460530551	0.0714498578793771	0.0841386920249974	0.0735510604624299	0.0704232404995491	0.0734819227721078	0.0758760225975476	0.0708530040642349	0.0727781114655393	0.0714258391967118	0.0732147083031719	0.0702728060711896	0.073645875079011	0.0726311628658518	0.182066640324945	0.0756475408324166	0.0814290902545824	0.0726497050766385	0.0741388946301971	0.0725467784741211	0.0710129654267197	0.0748727467718395	0.0737624341879069	0.0708776840023942	6.98461860771996	0.0736609851360611	0.0728088910382189	0.0727044857070325	0.0683224700198707	0.0738515784002109	0.0704276063951235	0.0708357405254865	0.37735331681418	0.0739355781679347	0.0690098769398764	0.236418434971354
0.069056500103867	0.0720760054594583	0.290323463909453	0.0728704238146398	0.0722732922586029	0.0723734180889587	0.0706155172561129	0.070380292173021	0.0721294765351055	0.0706438954723152	0.0701968551853758	0.071528177621415	0.0728811322020442	0.0719125926324476	0.184958653783864	0.0730091712836359	0.0693273010277694	0.0712089713163373	0.0699875354850397	0.0733996681835428	0.074362425968025	0.202519359339168	0.0877207748316941	0.0712898158614295	0.0704156367244333	0.0737991285300804	0.100337671359861	0.0729417619386276	0.163240347963042	0.0717747605175654	0.070104750326266	0.0673253803327393	0.0705651744212587	0.0711314035539478	0.0712138005799047	0.0707476518563152	0.151486611887709	0.0737273032108088	0.0698876250177924	0.0690467488003272	0.0746531332538874	0.0676391911284019	0.0695107500871836	0.0763344114414694	0.0733902794568536	0.182883658186068	0.363161778859135	0.114380522914851	0.0947358433730612	0.0697707149891709
0.0737715903993646	0.070403772171711	0.0695317838545159	0.0708447743768118	0.072586074177987	0.0722543040256178	0.0704355831691149	0.0741251060362497	0.0681139134190317	0.0703237731013774	0.0707665971834733	0.0711993240754346	0.0744956295873045	0.0677153775723672	0.0868027969439802	0.0691704769413566	0.0686593304222747	0.09864586230594	0.0690380826373997	0.0673448036399517	0.0873994159514731	0.0772798241125524	0.0781320137857333	0.0684094853793712	0.0705350094471503	0.0693198420363382	0.07037546129379	0.069897561016956	0.0949034158512906	0.0758315051929673	0.0680263991122937	0.0697805734612116	0.0707118793596902	0.0691336433973732	0.0683287214566624	0.0697455347976969	0.0722235506934691	0.0682944836403092	0.0825482223385943	0.0697668230903164	0.0684214858352635	0.0731558707069	0.0971520600008031	0.0683382447546286	0.0719914652131899	0.0686580030188705	0.0679795044804643	0.068953561123332	0.0700179628874793	0.067951913555412
0.0822232374600938	0.0684550615456711	0.0680198054624449	0.0721750144844881	0.0679676839046409	0.0703512072997707	0.0676571943715148	0.0697921515216798	0.0679856412836408	0.0695439916621538	0.0667505368067829	0.0694137280268786	0.0695455752722771	0.065012412893804	0.0678363472042221	0.0687122218121269	0.0725690892565496	0.0685970094312107	0.0689417337299041	0.0667622120707852	0.0696997884105893	0.0698986767150292	0.0683679459077708	0.0747100900793667	0.0695757719542912	0.0681633052543179	0.0734506804326354	0.0657212714865681	0.0703776599520244	0.0668238937670589	0.0692598382076501	0.0721267475726478	0.0698561636747376	0.0688248675542067	0.0732327014988817	0.0707343854500453	0.0678537520333751	0.0708300424557217	0.0699896052220932	0.0737025381978715	0.0691430008452261	0.0768177085242377	0.0676334025295482	0.0664187653734518	0.0705437851671855	0.0696783416123471	0.0710282639354966	0.0720370538579427	0.0692675387958046	0.0689308075735303
0.0682090204864759	0.0691225626121002	0.0729367037842157	0.0679585399899643	0.0684807267159399	0.067409370902081	0.0674416260773564	0.0654395241282893	0.0753552125684926	0.0669820099529711	0.0706760106482383	0.0720748462841451	0.074837161905198	0.0736922988078332	0.0725833331093126	0.0737243160990216	0.0645136194911295	0.071131613007837	0.071015182257935	0.0684955421313882	0.0755757131816365	0.065496841975268	0.0744724164679679	0.0694639564828003	0.0672317020952508	0.0683024685291107	0.0682294732177185	0.0660229919404924	0.0663164191743851	0.0686113544003836	0.0749269798450879	0.0730060152699104	0.0743974904903731	0.0686226450891343	0.0655689295640821	0.0782316011730032	0.0721738050367287	0.0661259489831529	0.0726049788179105	0.0652419738100513	0.0664130774559305	0.0677279432156567	0.0685211730712943	0.0663481926796993	0.0678684764716035	0.0679365207730632	0.0645653003124649	0.071181796245592	0.0704404196634996	0.0656589034678872
0.0635681094762349	0.0656057083512134	0.0658790451397473	0.0635641265216307	0.0720482696215627	0.0649491731815573	0.063688230253244	0.0687384874816806	0.0705620990144674	0.0673009180343093	0.070100778708739	0.0667166716874726	0.0676458023186848	0.0663653049210796	0.0629089013354915	0.0712943997751417	0.0662390067533557	0.0682876611282739	0.067247841823717	0.0644601738862819	0.0739076973077391	0.0712085436935496	0.0719792956163284	0.0715350474586241	0.072386556835148	0.0733876889881238	0.0750420333238503	0.076408208232626	0.0666494092370887	0.0681428562032397	0.0659850897750768	0.0714003375396356	0.0687467029915595	0.067942257416748	0.0704799477849747	0.0648203820457913	0.0695534861748743	0.0691352692881733	0.0641927647483015	0.0679422032492604	0.0775175062855923	0.0701499608677642	0.0642458828979215	0.0700324681807816	0.0680513577572864	0.0705785385686229	0.0732013209455042	0.0682287613575914	0.0681740069590097	0.0643573791810181
0.07356459698392	0.0660780198841411	0.0707638241043469	0.0686772193454788	0.0692569708551992	0.0694137282585087	0.0708428016633706	0.0659957302626055	0.0717074287328422	0.0659071292824204	0.0654077388607187	0.066923717383784	0.0628274728404226	0.0662152867810875	0.0786384702332497	0.0745590106054206	0.0760374823144768	0.077213501089995	0.0742527845668377	0.0652466280637233	0.0736956790294187	0.0718590770327818	0.0638480662102916	0.0651061943868935	0.0693676091190252	0.071378527573699	0.0635424160007058	0.0641898435876651	0.0644279438776807	0.0648950217598347	0.0702169665086339	0.0629799647005931	0.0698335755672463	0.0709084494948321	0.0762359228417803	0.0660384747238692	0.0652242604386103	0.0653695462553195	0.068079586943305	0.0637442645645731	0.0721233379986223	0.077156961944875	0.0615458307490477	0.0647991114727407	0.0743961711394912	0.0648448110444589	0.0607702665117247	0.0671312391298968	0.0638059930180274	0.0707128681165713
0.0780909189906321	0.0621117553195848	0.0645388834364859	0.0778111882882632	0.0668584047800348	0.0686857743840962	0.064466646341575	0.0699500186820817	0.0670077678511556	0.0694874858655	0.0681909333913684	0.0687863738330799	0.0632954751947498	0.0688184523475979	0.0640896821133329	0.065111265647698	0.0710024060211428	0.0711075327443617	0.072424045419524	0.0654649498031433	0.0738134563574568	0.0743976866338303	0.0648605881935572	0.0659341328297351	0.0719351654081822	0.0681179528907861	0.0759212571563983	0.0747358942814878	0.0704800478874124	0.0640770292582485	0.0672644641763014	0.0711519959245575	0.0647205579409865	0.0703379181213544	0.0723900043225848	0.0707851414569148	0.0633374525437843	0.0724610601438063	0.0708496919765608	0.0653320122326751	0.0733360440554823	0.0720309462907929	0.0762863700627363	0.0685684912544723	0.0654077503772445	0.0741600906412523	0.0637560771274399	0.0766624138931479	0.0703121065876862	0.0664768257280681
0.0664584418472069	0.0631060470802817	0.0659459960033422	0.0759189426349481	0.0653010881904362	0.0643024827535099	0.0638209931978199	0.0616162170792655	0.064733605097741	0.0633884533818107	0.0665708949681265	0.0657783338175226	0.0729075624441378	0.0739357153634822	0.0736252192827047	0.0640317336378003	0.0760262181657952	0.0686463533314689	0.0674192558487833	0.0628550605467355	0.0774140592653098	0.0721687464200124	0.0654611754876328	0.0678245946759679	0.0649342400897397	0.0745670059505951	0.0677093702928102	0.0759523358508897	0.0686919467677957	0.0652740582017027	0.0698766837866512	0.0701128405268987	0.0713343066417269	0.0697937641043842	0.0714396257024845	0.071740503644057	0.0764990801900851	0.073685792784732	0.0681343742309317	0.0726852082616896	0.0641469131084896	0.0691391201503537	0.0697745190949878	0.0692612304988056	0.0746320794162235	0.0688016613004476	0.0784893233663298	0.0708506805081711	0.0727108688690232	0.0756072924326075
0.0743588284158912	0.0671824808941306	0.0705916212022698	0.075632746033919	0.0803673638057024	0.0772922335000142	0.0723304625181699	0.0707203786409972	0.0659818188103632	0.0803366261345743	0.0704347781865122	0.0785072578219654	0.0654718561647696	0.0707499613500048	0.0706812754502276	0.071969402529689	0.0752114078508988	0.0696244311099379	0.0725692858549934	0.0600416807430529	0.0748209372006274	0.0661040687480881	0.0716070300255753	0.0672470755680004	0.0797684654269883	0.0750755230132668	0.0723281390160051	0.0647152619287976	0.0651473948620962	0.0721672373639827	0.0692661670958715	0.0692895711606215	0.0691457876803146	0.0682665637761549	0.0750152958551146	0.0752196485871228	0.0728492770331269	0.0712186493549253	0.0655181040503037	0.0612397832332701	0.0722578357289461	0.0711463798681911	0.0695302208551099	0.075485790080442	0.0611753171428522	0.0710732399252102	0.0726348812415117	0.0673366860313392	0.0625043960205931	0.0675689493453921
0.0763017248485128	0.0697677770934531	0.0753778421640583	0.0624140629768987	0.0646626005138757	0.0679253687108427	0.0688184177686171	0.0761486854763089	0.072462215294652	0.0710763229665617	0.0665437204119956	0.0694065260066913	0.0663966737480579	0.0735979118381953	0.0753929035628567	0.0731380049754241	0.0698831287077363	0.0697665513396789	0.0759595818097804	0.0633169865061875	0.0711660671207677	0.0719720250334902	0.0668672231586031	0.0675672317561285	0.0788417030194677	0.0676224542987053	0.0782072614382364	0.0712915930703521	0.0677779290554143	0.0643922574783821	0.0697473107422816	0.0746584611901668	0.0731863966587765	0.0667981700557328	0.0673411185567177	0.0687221501164432	0.0799837182889854	0.0670659442473012	0.0697290511266129	0.0765296519652999	0.0677657891890227	0.0719305485183563	0.0799891719671319	0.0643668069055141	0.0711395303967375	0.0743055981261027	0.0654997124687998	0.0689211360451583	0.0749548222981865	0.0749738373359277
0.0727775728298318	0.07275643643687	0.0732082133317018	0.0656119968637904	0.0771807036956068	0.0810920626779019	0.0648601475714025	0.0697889665836924	0.0756031970140524	0.0639099554437419	0.0743768800267988	0.0772343156024451	0.0682062617230147	0.0683875983204431	0.0726356683811736	0.0665209858698335	0.0789401206120294	0.0775799457423341	0.0693346429981899	0.0649352206564095	0.0734722593008032	0.0647147467424289	0.0766375662363634	0.0650346266013433	0.0741607615498516	0.0754246226315719	0.078578219941727	0.0724505356059703	0.0784668133574101	0.0687078900996375	0.075232960210214	0.0698901449810097	0.0664946803557014	0.0747453606996057	0.0702878763170566	0.0659378749733465	0.0665672149048651	0.0771583355694446	0.0797434968618409	0.0668233696660758	0.0742750278044531	0.0793687361119099	0.0651057431130495	0.0748454481603955	0.0797705995577951	0.075128919118376	0.078175595635004	0.0757983990637054	0.0795516578841414	0.0719046854420424
0.0823404039442655	0.0707088394501807	0.0633833470653815	0.0774386286216344	0.0706833737386025	0.0705370242410727	0.0805678293192403	0.0652118433727787	0.0806049793625624	0.0760141930818378	0.0677544430145447	0.0832741212940845	0.0775918584199974	0.0826229774065244	0.0795912819745139	0.0678351925295262	0.0746176641608609	0.0625025601430248	0.0625629773927925	0.0707780845799207	0.0688784454448064	0.0651713649193308	0.0754994126697389	0.0790165842919772	0.0699533688015462	0.0695677774949168	0.0689759390684868	0.0804568697889484	0.0832552641906237	0.0797190341103954	0.0773926426039396	0.0688552656863217	0.0729327830828606	0.0791916491465133	0.0812366328341687	0.067995022378419	0.0643688022921583	0.068579001734678	0.0703774973633278	0.0658120883889773	0.0652045393015232	0.0792514793724956	0.0818897181814824	0.0749283751131603	0.0713039072302836	0.074219661703556	0.0734687376627456	0.083028308318516	0.067767873437605	0.0775611401824739
0.0767858183855448	0.0769821997837124	0.0807929143790763	0.0669215669269676	0.0744294723218292	0.0728607673241797	0.0735456040614195	0.0798887153846882	0.0827711140302537	0.0710654162642202	0.0702516961302534	0.0709650099086864	0.0767701253857733	0.0822912671945686	0.0766128336463081	0.0662876384627011	0.0810724965709439	0.0737174249069045	0.0692051703980162	0.0683723606445968	0.0639012529805642	0.070617620166944	0.07264370701914	0.082733329467108	0.073650148505985	0.0765139808350491	0.0838045726933407	0.0651977617019421	0.0641182771211941	0.0706107071427243	0.0737286565936928	0.0822614052067385	0.0763162283736541	0.0809464728841936	0.0744003863364727	0.0834656189372218	0.0802949803881846	0.0679428695551293	0.0791405458296859	0.074398481027896	0.0829948860300229	0.0678003233681124	0.0672353297680145	0.0821402361162768	0.0734333627841379	0.0809964741878132	0.0724741645992742	0.0767218932463753	0.0750454004098461	0.0778432746503017
0.0840664448511813	0.0762096088311004	0.0743916231386356	0.0776684674194902	0.07345457347725	0.0738325051470467	0.0739246592148538	0.0802302421625818	0.0638084518216511	0.0713130848818774	0.0713246323653226	0.0758901346613171	0.0839874341778741	0.0693550126618172	0.0809015236983501	0.0767553881317908	0.0685297669817073	0.0871345819977608	0.0665674523700945	0.0817970312170074	0.0736690787190305	0.0823688450789889	0.0859630885574608	0.0872600995602682	0.0692618202631962	0.0834413280036495	0.0686543978407206	0.0815881155514158	0.0683236347252004	0.0659159731286542	0.0780070120731484	0.0760820540691235	0.0756868582646626	0.0758903140071507	0.0821217446106596	0.0824241268759513	0.0689022124156009	0.0676184731468922	0.0817047332819595	0.0766782822251553	0.0790466773428325	0.0713842210531528	0.0725067801399664	0.0873447132409362	0.0822397059527876	0.0755768018285169	0.0736878085857216	0.0778333748555508	0.0793528426903317	0.0648588706540651
0.0779671870484606	0.0741344880064242	0.0721540319330402	0.0706241724362435	0.0772334320651261	0.0774638886927166	0.0731173713820341	0.0682031782218048	0.0657198145720266	0.0760133689275659	0.0834033764848957	0.0681432247981839	0.0662271444421875	0.083366972429555	0.0684509703681754	0.0667033331018649	0.0716169681418877	0.0789754751904324	0.0742977309935005	0.0715576607419389	0.0814645974783469	0.0672735989678239	0.072867897409115	0.0717833449675135	0.0870386673423005	0.0689452101215407	0.0790610682846924	0.0822182465309284	0.0691749497394113	0.0836577085965589	0.0709697212498247	0.0777096017604777	0.0738954432540318	0.0732479738120777	0.0691727368604173	0.0727257859574924	0.0719043688831714	0.0849292605407623	0.0826787863886346	0.078404327692464	0.069757191662272	0.0747585104768604	0.0814147432861565	0.0751393510237358	0.0729267366334176	0.0746351836534596	0.0681841498775322	0.0752147372879495	0.071676823801825	0.081664340676829
0.0864810306937796	0.0767836465209963	0.0670831057176484	0.0734310663688977	0.0862021551535104	0.0720703429836728	0.0730992516889504	0.0771742167943352	0.0745491621210945	0.0828404145977416	0.0807634295244221	0.073887146712749	0.0840674851466425	0.0800485320504173	0.0824695758107381	0.0746720992610292	0.0801109855760878	0.0800881831474545	0.0712923538731744	0.0834940533044969	0.0702214396216779	0.072555312566123	0.076053761651131	0.0707237055827489	0.0767256230519822	0.0851317917606351	0.0812995519611431	0.0725360952097304	0.0704377976601546	0.0751750529250535	0.0750260294305753	0.0708537369918524	0.0681260578790913	0.0651116939732949	0.0822950945904325	0.0687183829874964	0.0813205702233182	0.0713398782409753	0.0720095854610121	0.082148662589969	0.0814535102916399	0.0780662027264605	0.0818287026401178	0.0653453533207191	0.0773986705577985	0.0731179555354232	0.0702144808364822	0.0695148097000342	0.0651207771935973	0.0791635618115136
0.0763378802911237	0.071811496631375	0.0805211398645872	0.0849651633276042	0.0759414260999905	0.0669361038479699	0.0728247202807467	0.0773191025735414	0.0771524492494944	0.0760009727847363	0.0752096512384395	0.0776481634141347	0.0811002973771761	0.0735541010109352	0.0740411917243558	0.0727522338012921	0.0700547458804641	0.0744046736707106	0.077599153995204	0.0757713786878804	0.0695204608336165	0.0902237670373555	0.0778566220555504	0.0871471890867655	0.0721478683446913	0.0748789361891183	0.0728608294177734	0.076335026223453	0.0777279760351267	0.0656397678911668	0.069196653528168	0.0882532710184382	0.0825168865400098	0.0682680310282199	0.0748222627794571	0.0787013164436405	0.0704951843945971	0.0789286281757101	0.084979453625356	0.0753923705158736	0.0711432100258686	0.078977661692359	0.0698878015947685	0.0721143627906604	0.0713861558370629	0.0703894693145662	0.0744618994585836	0.0698083561138655	0.0826203519415989	0.0757442113602357
0.0751227434522616	0.0755907820911618	0.0877200237448773	0.0880426639940007	0.0838920536812374	0.0780513165952191	0.0770416842465711	0.0831015666805805	0.0802078744086104	0.086245575656289	0.0815058614924081	0.0711024205589355	0.0843988436567735	0.0702852962257313	0.0851460181711893	0.0710906013596805	0.0691965983399638	0.0824077968206857	0.086320283115009	0.0814710654149991	0.088108647404441	0.084813724212202	0.0874698344280504	0.0711919135072091	0.0893326647093786	0.0668668980715	0.0798350520376717	0.0895842398477897	0.0814903291370367	0.0758395485629664	0.0676362516835221	0.0714672966813534	0.0726796963465985	0.0858398108626147	0.0729544958165767	0.0930020884490458	0.072130670975953	0.0796229433422887	0.0824415651050969	0.0863935612012293	0.0822961010925805	0.0841774417485861	0.0836343973294887	0.0860599086218932	0.0808552596822803	0.0864368254746589	0.0789426760448414	0.0781630965820917	0.0687898863661904	0.0883203753674105
0.0716188838466857	0.0702737232185327	0.0800905516333525	0.0711701952723922	0.0855487370112683	0.0816701325239993	0.0722517835560044	0.0785382826168054	0.0802075457207996	0.0795371860080712	0.0800467179404984	0.0852125307617674	0.0798426981135276	0.0803058561730733	0.0695095838072722	0.0678171768792475	0.0815797223377697	0.0837811316189332	0.0711529364202129	0.0809854650357539	0.0898071017872697	0.0776284383180388	0.0865991382206888	0.0766292862202293	0.0738884798670246	0.076507272861547	0.0818481239158255	0.080560319571349	0.0850099294447632	0.0810201145839161	0.0732701479339154	0.0894957289492447	0.0813379580775409	0.0769944916590996	0.0820794315474649	0.0669087826194817	0.079016768529696	0.0736698900871658	0.0695536319155677	0.0732601320191068	0.0797496550713612	0.0860870466251746	0.0804447662861567	0.079460921999198	0.0714874999300937	0.0849875582369042	0.0772442690951166	0.0901718148791641	0.0798307610470263	0.0779936492034942
0.071286983496271	0.0908912931639611	0.0771178619696973	0.0819518512102324	0.089828788682803	0.0786377231827197	0.0860760211732393	0.0754536605847621	0.0798175148037909	0.076451965309432	0.0731697408839144	0.0840231838124574	0.0865880314923268	0.0834679725126343	0.0768982945009584	0.084049862554514	0.0808634781724755	0.0720450364309145	0.0889173711703709	0.0724224728095139	0.0751859014211705	0.084923521568919	0.0709638119994913	0.0760140703073579	0.0720167694305482	0.0713524222701724	0.0823670593118209	0.0765294152936454	0.0781408889962283	0.0847639817296619	0.0779970572750909	0.084668195422699	0.0767425860984641	0.082623764535576	0.0713066215149463	0.0793315210551418	0.0850271022026581	0.0773034420564283	0.0790705250661695	0.0713429703379595	0.0733325161300064	0.0735824074076628	0.0720399222393978	0.084223430484938	0.0860835234941385	0.0851972741480289	0.0712921711269322	0.0879374750260712	0.079869646697437	0.0779201707471866
0.0910184421906813	0.0861965781870555	0.0819168468406676	0.0757282025640176	0.0853513757163281	0.090667198292792	0.0798315745295208	0.0709812590618483	0.0888386625355233	0.0717999336421597	0.0840148697192153	0.08000664530472	0.0789662291387061	0.0748706851974726	0.0879370175826037	0.0777159446162741	0.0908428918146517	0.0725593059794405	0.07947400294283	0.0860906712758616	0.0818938833475211	0.0764418712227242	0.0894367606571469	0.0737515085872922	0.0830803854141234	0.0849023672271782	0.0868396573689003	0.0931583792260723	0.0818807279653692	0.0750991062424622	0.0785889000882327	0.0925692632455036	0.0808616497121833	0.0818779142085015	0.0853416051673663	0.0747542594615379	0.0875173388009437	0.0728821748695486	0.0794673282842246	0.0751227660054348	0.0782963529906875	0.0838952965910888	0.0853867580030059	0.0759471781689021	0.0742437498869851	0.0874967152738849	0.0824442953579485	0.0866493485246464	0.0801496448731109	0.090230743698208
0.0920591894695378	0.0848883648814737	0.0775158490596497	0.0862427475718676	0.0867599531926699	0.0778135047780069	0.0747409759275409	0.0771407362071309	0.078676357811356	0.0803729645810713	0.0758671558048992	0.0727489354739246	0.0797250812275303	0.0886058464025038	0.0762618334867691	0.0782110908125841	0.0790533070253475	0.0869734897672454	0.0802986535510679	0.0766371529121478	0.0762438922665551	0.0688358789037135	0.0903181577027963	0.0900460493491152	0.0852896495454732	0.0760078737079085	0.092983508214321	0.088110042693638	0.0744153292014628	0.0747172443656461	0.0894447307446154	0.0824712549983269	0.0741580134845625	0.0881952013412348	0.072514306874965	0.0835406173267781	0.0894157275115349	0.0734763599455056	0.0857710308253655	0.0927314387531973	0.0904694410945141	0.0794292237182182	0.0744675567749956	0.0917694538771406	0.0865507661996056	0.0803318715581455	0.0853879416651388	0.0916669687902451	0.0797431029456465	0.0813168572360442
0.0804218181847934	0.0761904487349443	0.0899619015348362	0.078367119085393	0.074237976838691	0.0854769981516345	0.0930805705561824	0.100073344133503	0.0856356437144644	0.0860029379381315	0.094696417174053	0.0880309557273649	0.0848407646341186	0.0878750079758787	0.091211770839242	0.0940549057929197	0.0895693475535543	0.0849884001374502	0.0807859475236515	0.0935549889987482	0.096902200620786	0.0937571199589541	0.0789084324918517	0.0962088188959997	0.0908236410736738	0.0813414384120874	0.0867169977653707	0.0740590898554648	0.0919731346818022	0.0891041524048228	0.0847636825013066	0.0768433173424693	0.09152476390785	0.0890116210706977	0.0882883827150914	0.0830276043507138	0.0822582381073007	0.0856297931990718	0.0943271153829325	0.0967278813190589	0.0861062754006924	0.0839378775669334	0.0868551816211304	0.0902081902596102	0.0830121619191856	0.0928062587568859	0.0917098877864822	0.0840456549955275	0.0903645243241989	0.0846245321687879
0.0933351211612417	0.0795771574442223	0.0837815228857316	0.095616105048854	0.0894220053430646	0.0811493113459777	0.0918989701396744	0.0855824454050456	0.0941411537055821	0.0869863914672583	0.0802485180440447	0.0914095688779084	0.0814730398464061	0.0792190792542666	0.0903413047689239	0.0755192252674782	0.09173459021106	0.0773018052293244	0.0887854695038988	0.078254579419613	0.0897599860531887	0.0906979020269474	0.0859286683000946	0.0880530913951823	0.0782823826181808	0.0921035866844381	0.0841667201410155	0.0865483515227252	0.088116755282846	0.0916707960542002	0.0874547163626067	0.0737813187435337	0.0782129698538551	0.0870253007040318	0.0918253415965153	0.100472980475939	0.0780706841757341	0.075491751297234	0.0919582033696145	0.093324467563592	0.0870472469263117	0.085981010426079	0.0839925213718857	0.0842642983716056	0.0861310457702914	0.0987327146697945	0.0845376723418793	0.0921395359619185	0.0792108833565951	0.087331527829835
0.0821580815206633	0.0746450456093428	0.0888022832695236	0.0830678227723927	0.0952697347917641	0.0851365071148188	0.0907985744337954	0.0881996780461936	0.087212811481997	0.0795634762898364	0.0864845491020521	0.0789554015618182	0.0837799796017852	0.0827086629111103	0.0779486873162127	0.0855484315249726	0.0873501178440086	0.0923010681728722	0.0874136814934441	0.0910904816170469	0.0942038967294672	0.083449811299355	0.0904678118768242	0.0915572807916821	0.0871944458691085	0.0824378828647071	0.0913825213865283	0.0834195011293601	0.0796183064877295	0.0784939384433105	0.0874260886097214	0.0857995191521316	0.0963479484566882	0.078707537620321	0.0971396535927884	0.0929414700149532	0.0818248041128223	0.0833990379167762	0.0818755739861873	0.0955558018726926	0.0887785547443825	0.0977910144239652	0.0965011975684145	0.0926816729442966	0.0851753971248004	0.0800972395223933	0.0982462421037847	0.0822760748255336	0.0870341654862189	0.087106663481587
0.0937523981712948	0.0855758616890533	0.0894319190635818	0.102097626204677	0.0980807673655641	0.0921188263586487	0.0995486959333544	0.0940240440240857	0.0961723112199154	0.0895186660906663	0.08425586284743	0.0864511605159088	0.0759021643291936	0.0963960022430863	0.0944982376610725	0.100271795877398	0.0902908765934541	0.0970713169862101	0.0875726556162003	0.0967387565374622	0.0921065711873752	0.0973976808545419	0.0943813833291812	0.0807423341211876	0.0967976402237912	0.0824774290597243	0.0859430446441547	0.0848948898208368	0.0824465584157795	0.0814835849731128	0.0988922955865739	0.0823222379439612	0.089230756303186	0.0757003898544504	0.094842699708383	0.0821210726149132	0.0992525875203369	0.0836132993466855	0.0772699419128178	0.0902290809546558	0.0905555996582091	0.0848420274027019	0.081377966779311	0.0993898701142052	0.0856612061390024	0.0931588646031907	0.102494071330529	0.0874462232499994	0.0970244369093294	0.0971897831856929
0.0964602058835504	0.0827314369653377	0.0844575947707231	0.0810592506971877	0.0796069884546505	0.0800072107475887	0.0857324864579936	0.0861003291851801	0.102081433281663	0.0810035761361825	0.0977165946655588	0.0858612092086574	0.101181433350826	0.104805450076959	0.0845597465004772	0.0901868365497076	0.0901331287632139	0.0807578556865278	0.0910878192555062	0.0939567384983324	0.0996142601083339	0.105942400140639	0.0982572385065889	0.0838230657335532	0.0920602058935784	0.0831840227624039	0.0836476925606731	0.090787062842611	0.0867377428595891	0.0810508184657347	0.097027088140791	0.0920971172165155	0.0901881377173813	0.0941681694620897	0.0916695864730383	0.0823756583633348	0.0892050685601459	0.0837436711849719	0.0982026811503724	0.0938707861207186	0.0935825696670252	0.0929827983755509	0.0869144227108378	0.0817120393715444	0.0826241135543773	0.0949100146807558	0.0870449253812877	0.0860915715868066	0.0865533649600798	0.0866525905664201
0.0835173128920928	0.0878397662771367	0.0863095875458992	0.09455920523138	0.0931009475067214	0.0852375173523171	0.0920043406036242	0.0986962483137567	0.0994137634265315	0.0964426899449402	0.104300254063243	0.0864834292201261	0.0923206758832226	0.0900533071575574	0.104849776731421	0.0967324969172637	0.0857485513778792	0.103176496465704	0.0874966202450156	0.0800941075478431	0.0832502767597107	0.0811290264145335	0.0911111050941738	0.104772142196014	0.0898419948431714	0.0890112767968067	0.0851222404202268	0.100708962912497	0.0826766736159276	0.0947502266727882	0.0932464387156083	0.0786678301011066	0.0931920287806026	0.0892706658848329	0.102688974000005	0.0913937158420827	0.0876423668217519	0.102199388259033	0.0933995614708234	0.0998979721953384	0.0792952656326125	0.0838036665138902	0.100236554083584	0.101082403266359	0.0888333836165238	0.0995094431383171	0.093175841543633	0.0846935308151865	0.091986034729525	0.0945415073780163
0.0985162672941444	0.102807405346526	0.0888011115969668	0.0821487183362227	0.0914404162056976	0.0949727297679199	0.103536080627085	0.0878554079224841	0.0980656245748844	0.0855954253573699	0.106658038074613	0.0893078529992677	0.0891951462692098	0.100221054877065	0.0879867954168942	0.0863840448993807	0.079667464223616	0.0853587491979589	0.102050331692207	0.100056798757214	0.0965342984905313	0.091907764042063	0.0988545898436916	0.102450257375673	0.0997419433772992	0.0983526084716602	0.099177089180601	0.0783526766052227	0.0868909173894116	0.0972332789797335	0.102037688537842	0.0914776430406523	0.101194145220445	0.101323065673954	0.0939218648896458	0.100951780222387	0.0950446124401215	0.0914656449198973	0.0912885126882183	0.0834054756184553	0.0954674622282886	0.107498515015463	0.08589689134692	0.0882834988499036	0.104948296471006	0.0985379363399283	0.104508876491466	0.0983657430481619	0.107940838523685	0.0923393270223843
0.0970369965207321	0.106135912956087	0.100872787960641	0.0926250365991455	0.100154976352605	0.109160851002827	0.107255531988467	0.0918286703535834	0.101839494556116	0.0981556639808526	0.0900995193784319	0.0888437421674697	0.105183789424998	0.0910600997741045	0.0973672722159866	0.100395910571838	0.0937244106831531	0.0857756571837097	0.0954982816119911	0.0953766595812309	0.0871557547640329	0.0939504418615883	0.0974173731328953	0.10657017416057	0.0991598838864358	0.104995589916352	0.0940072786734837	0.0868750061818933	0.0848973687027602	0.0838370698106063	0.0900267330153061	0.0973123053177925	0.0963773643118506	0.103670537196645	0.1008769919431	0.0915320637294843	0.108097682775547	0.0990555657254029	0.103244282832884	0.107662115512697	0.0920836247419581	0.103910390703574	0.0902531743082446	0.0883715834756039	0.101320262440819	0.0954178965431682	0.105743587618782	0.101983063029183	0.0842685446297745	0.0822234944195467
0.0926857139261387	0.0875651010615873	0.0848181599490333	0.0891658847317496	0.0911760435117935	0.0858958972286263	0.106191539212853	0.108829253637066	0.0998450724751997	0.0882819346770669	0.0967670772986153	0.0896679471957465	0.088979496411442	0.0979455931372056	0.0933133481361857	0.0869092146874325	0.104676909648398	0.0950665663582021	0.0862875583973263	0.0899044176775748	0.0980801251108882	0.0971832576229484	0.0943202171251207	0.0849238417928868	0.0924763098442546	0.094227769935795	0.106714485538782	0.106854559701399	0.09557412140234	0.0980734541603241	0.0993960963080315	0.0852121081534084	0.107785436364255	0.0949352547527914	0.10458150489073	0.0966319823426133	0.101988512600789	0.103524829741753	0.0963984090110891	0.0809712815599897	0.0963270152661392	0.104748003667411	0.100555818362547	0.0909995982519887	0.106059545042918	0.0967233992186703	0.0951194770693409	0.089366441479577	0.086644277247512	0.0860120225664573
0.108856954725355	0.102272597771651	0.109662092295316	0.105283305967173	0.0941085323294136	0.107584975717942	0.0883762490434371	0.102386296679777	0.1132519859787	0.0939915145352442	0.0921793319970308	0.107008431538088	0.100061833325279	0.10788264707175	0.108041433161034	0.102089285146122	0.106229879727461	0.104479363078718	0.107275449720565	0.108099446329303	0.093636483369367	0.113989758787024	0.0925501779072891	0.0973489103061755	0.0920170729726548	0.0858951566532635	0.0823099869014644	0.107681434124967	0.100492374246108	0.102218775205005	0.0934105864840233	0.102640482823781	0.109551989535732	0.0964562489402936	0.0963426839225096	0.114990583806537	0.0951940339380201	0.101569764245232	0.0815719581743519	0.0903441731079195	0.112812600856414	0.0952898378374875	0.0967479450771292	0.0846890524794061	0.101399405832531	0.0877514577786845	0.105007826570645	0.092680456640635	0.0901654456609925	0.112904153936777
0.100850712444428	0.110600569566823	0.105272567208745	0.093487921328378	0.0877924070628334	0.0909619790304032	0.0847874532688753	0.0960945973350126	0.0880640567946045	0.112404037715068	0.102854256429997	0.0889209950895303	0.102207399185011	0.111461880480365	0.118235620450776	0.0917141324533952	0.109515331771244	0.101496605425354	0.107758503014397	0.0997136699239094	0.102761265307509	0.1110078178074	0.0964624980653272	0.104870524939999	0.1120872970631	0.102683724912554	0.0897335596946763	0.0976943267508596	0.102869221761865	0.104667669822928	0.105713343646416	0.089690549387688	0.0887726840882362	0.0972315739240888	0.107529575428667	0.0985945626692911	0.110048115952491	0.100311602837144	0.0938499600776709	0.0910265563298094	0.106342335806115	0.0944706066708269	0.114943783038406	0.0999927286093894	0.0928337166063315	0.112414994249921	0.113863644710074	0.0937014016636396	0.103950086752241	0.110679015293494
0.118299827700241	0.0948555393153167	0.097002321138725	0.0929338906122648	0.104190184661396	0.0933923773222185	0.105167475988178	0.0975760750520287	0.0966984107491609	0.101693667658324	0.0988567925272843	0.100079971518328	0.0917307379154848	0.100175570512733	0.0947674520813937	0.103411228589892	0.0898636654256675	0.0999737697323559	0.108869299786999	0.109463077407957	0.113549396705203	0.0885302349048783	0.0969721258614728	0.120851776927786	0.0996620512133299	0.100184327743351	0.114721101877333	0.100697969218602	0.0897278886867246	0.113519120807525	0.110655325780501	0.0971953431954597	0.0994193942598301	0.105874777483801	0.0969582019201537	0.0957762497499532	0.104893433911684	0.105881859526135	0.111238063547625	0.097888512533625	0.111601589886473	0.0942773046149493	0.0918080227664829	0.0929670712577833	0.103269697617798	0.0983120499063612	0.103095207921951	0.093691926430125	0.0893599010513567	0.113758761664039
0.0901647821962591	0.116192707900507	0.11859357293916	0.105026098002049	0.105631928124239	0.119713063876907	0.108307537969986	0.10081072663786	0.093084393619123	0.120582428824203	0.106641448080892	0.0913679923432421	0.115895472819063	0.106086478179825	0.118040200628411	0.114233589954254	0.102664010181505	0.119816576363592	0.109141753430489	0.0980711522019571	0.108577120439252	0.0875224553160489	0.113214472945898	0.100139628317764	0.100841590883304	0.0951142295431138	0.100931967635538	0.103844173923039	0.104861489958104	0.0943544667276378	0.111526680696776	0.09768359799321	0.112294893919147	0.098730871696272	0.0951813618987037	0.10930268604292	0.102135777364268	0.101212811508022	0.112158377007245	0.0898843740376777	0.0979058669961955	0.108908630314491	0.111097550708524	0.0993431725110248	0.104935033585763	0.101932765651463	0.105136792388439	0.114092760871947	0.0945844428758608	0.0976556853888321
0.101890228577549	0.0986506804072652	0.106271071235909	0.0962036104256152	0.0946214777311139	0.113362619912832	0.114376948265034	0.105042875484059	0.0969286345002979	0.0989177631853568	0.118520297694237	0.115514561477553	0.101677790452509	0.113292796733519	0.100943601852913	0.106587451958315	0.0955725455861015	0.103670001455929	0.0960900610099781	0.100847443425906	0.109162362536229	0.108327451194192	0.0973006235808903	0.103747581235294	0.0898503340611533	0.104557023801197	0.111876925632492	0.0961608828653629	0.109341222705204	0.116046172508845	0.122677383400847	0.0912529811589338	0.117887000023914	0.104145988359262	0.0970458644519383	0.111769272973168	0.0957236493281263	0.119194517196452	0.0959396652988886	0.111426807594478	0.104737971473475	0.0954717531068699	0.107595691181126	0.110330718228533	0.100519158438382	0.0956464660331924	0.105959140482333	0.117269669878188	0.109969966307287	0.0956970674017564
0.110253119739928	0.112550675908445	0.112800367177367	0.109156090763894	0.108227779716449	0.0920255588175095	0.0942522401129863	0.106812741332894	0.117982257398732	0.10610608238286	0.107875717104683	0.114147843661935	0.117038045333392	0.113573047525942	0.103088774855732	0.110236427680946	0.121227227924884	0.106420853311073	0.108863289018182	0.11935212361877	0.112397453529647	0.110983358429525	0.1266714043444	0.102243925111118	0.109715076951375	0.109558756289516	0.093814107900256	0.108102567290914	0.112076357670538	0.116274027668298	0.10557573839928	0.11724961245583	0.10442225165442	0.118219053532517	0.0919494087566448	0.116664000860399	0.110443657719139	0.119941169067604	0.113188309843475	0.100284749982743	0.115231761045034	0.111820217131527	0.104230465742846	0.0927364054375135	0.117250209487123	0.098292712818248	0.100482663433794	0.11437700507943	0.107163626891371	0.098675131758823
0.101256906914081	0.126061812208709	0.0998693560605889	0.107497304590633	0.103766001418265	0.122345143709847	0.0966948626579422	0.105690869478842	0.105703171509838	0.104909900513391	0.113819824555711	0.10883086828756	0.118682494741922	0.122597387683192	0.126877883362234	0.103013191150786	0.102259263919677	0.102529537107624	0.105741573491953	0.109990284177919	0.104939487255037	0.11990042617835	0.109954500586361	0.107020432678779	0.0978585334459859	0.0959846853899466	0.115993020421816	0.111214523502675	0.118848376344933	0.103967374267817	0.120884581947043	0.114341816230825	0.112228846912652	0.107474707466357	0.125080562638977	0.124660341189456	0.121674897994518	0.102955714015945	0.10323711709867	0.111085554871442	0.121245192055478	0.105957215649804	0.101149171241561	0.108231877428307	0.104062097788934	0.100696369716308	0.119094743616543	0.0970776576287883	0.115160831166469	0.113382465509428
0.116200542727962	0.102855556428676	0.113931933375693	0.100786713232957	0.117810519966854	0.101950446398833	0.100188488726611	0.125789307765094	0.103601163747819	0.0987969858940967	0.110867343089673	0.124605116601052	0.11344887850094	0.0994008735290916	0.105495566899507	0.100940415701464	0.116980379858612	0.121626276367848	0.100119162659278	0.107250075537733	0.114455111559092	0.122934843413144	0.121970876230109	0.119715236683686	0.109905975246488	0.110768291148271	0.101433436166436	0.117235459840639	0.104634629604607	0.119967006360839	0.115728800616675	0.119966760678829	0.106058638384889	0.108627914657161	0.120006936239921	0.121996223900415	0.11285943210978	0.121421379264026	0.106445319443665	0.117295852749953	0.115502142789001	0.118436464866994	0.131039044448319	0.115444797105525	0.113060146606651	0.114858149226902	0.128884821343194	0.122385297134092	0.115200039549516	0.0989424096090882
0.121608288471872	0.107161693900361	0.116188002780849	0.102613378290813	0.126978104889995	0.115113072932168	0.121508996409902	0.104119315470972	0.103836122095388	0.115848650156751	0.119883278198345	0.106425654799063	0.120839900500139	0.107766562563125	0.130720638316952	0.123346552041572	0.125770909913058	0.125268572526549	0.105257304465215	0.10729441926723	0.118977401256048	0.124615943671839	0.115461969767762	0.126842022547408	0.101711436580468	0.108006321122751	0.124152736595435	0.0968466203730374	0.116680452758811	0.121244683421178	0.113211506870476	0.118709714210962	0.104383666734473	0.105686519477761	0.110146068876582	0.1178335511728	0.121157721629105	0.118642615228038	0.107448541403772	0.10888666667016	0.105720990672034	0.103460336606665	0.131848678644746	0.103989385204985	0.118626205130372	0.11380979396312	0.098677294424887	0.108860431221578	0.108794115084486	0.114050408541115
0.11596502648942	0.108797726548177	0.105082096276351	0.10343407226362	0.118842434258335	0.110669805726451	0.111032092032792	0.128040694957482	0.119151235545656	0.101203281395666	0.105352147659891	0.118449544826721	0.103210305289711	0.105358732552173	0.119350163341931	0.133384854721337	0.11716675490492	0.105148697967429	0.100231285329361	0.114256019015338	0.107135594288204	0.124321034590261	0.10841458475801	0.103899927578446	0.103927867264481	0.126111651838493	0.103689394819095	0.12656195384367	0.109979236899216	0.123821923991049	0.127538893925233	0.111669060381928	0.127800594430556	0.0976724450030367	0.129928634572951	0.129966719144501	0.101104559819219	0.113865508650776	0.108460019229901	0.116100229868818	0.108003754325769	0.0992278047906923	0.127610875930886	0.128666869376617	0.111646782442085	0.0977062877740228	0.128541764026766	0.106337507281104	0.135356113396678	0.134755416647648
0.104628529670559	0.102386307213891	0.134117463045759	0.113577447324058	0.111832234841438	0.116508480609991	0.127840846004775	0.108947388778182	0.124719857995714	0.0992395461807062	0.113303385594794	0.108514371095595	0.114920564238633	0.105910198222154	0.123173571175507	0.11212480622113	0.12173508280366	0.116411736070975	0.098666998086667	0.131921677584087	0.127490398751327	0.118630725943417	0.116745410641275	0.137026517709844	0.128745202299575	0.134834565562417	0.129124662252657	0.115326489581541	0.116843618988077	0.120730210327573	0.0970322237015542	0.11009484008639	0.117817462081916	0.128407989682103	0.117351007581185	0.101398301757365	0.116845914101254	0.115226729191221	0.103906515116696	0.126399008667302	0.130451607656744	0.107295321431163	0.126911411268236	0.139851545879275	0.115555131774428	0.118072949145708	0.104997074847708	0.106262332448508	0.124091755519508	0.13167075508981
0.107123737751592	0.124982108057518	0.137940181255726	0.119521245963031	0.129710686721803	0.12516104327163	0.140129822056895	0.129349189430712	0.109045936341126	0.112905531150172	0.124817659022724	0.101797977669109	0.113952431898201	0.124742131113974	0.123812248617403	0.119238994450813	0.117046911348556	0.106295735422889	0.104339887982894	0.123671918098325	0.109381892572356	0.107135708502575	0.130718378933933	0.117872393520047	0.129830495230784	0.127009532507244	0.128645776624172	0.118733139018797	0.141906727158265	0.114491603182682	0.118491146626653	0.122324625689406	0.115392542844184	0.118257056742686	0.136796946201109	0.12497008119457	0.114156964257572	0.109350173372291	0.107695524951859	0.135379392554235	0.107085679410258	0.1215300466494	0.136632926559454	0.130553226068284	0.134304453764374	0.109010544539527	0.111312326692513	0.142213647890292	0.10176689584048	0.130866342924082
0.114630653518842	0.124335698875232	0.138999636037623	0.123239105306093	0.114240241140994	0.128277727666762	0.129221407209764	0.123808510696758	0.130839518656631	0.109535894465085	0.117569800449858	0.117023890025026	0.118815689737072	0.104840746548979	0.137474057786345	0.11836111080068	0.11443513547945	0.113272022613875	0.133313757163526	0.125367333216405	0.118489005088021	0.128009505255455	0.137805238240102	0.115343109870457	0.127103398215259	0.123393536188352	0.121734752370498	0.12754228609025	0.121895510738944	0.127531361769301	0.107505603438946	0.111432760282282	0.122745874460922	0.114276095206064	0.141241724495268	0.120326062441286	0.120296752346164	0.139323188358522	0.144951788562752	0.107500346016792	0.125418792705272	0.115652761721381	0.120141881227727	0.105662858048122	0.130136632532088	0.124133452867909	0.116384464162206	0.112550225545997	0.127813128115473	0.117608322251001
0.12895549176901	0.119633933462303	0.113267077997191	0.137087020775243	0.130562485164813	0.144718730925916	0.134598968038078	0.106983938994361	0.112559127970292	0.126396686005859	0.132117768111263	0.125953911060392	0.119285184469383	0.131344733501879	0.140377949393145	0.123713986157766	0.11650485985218	0.106938790052901	0.124083543143972	0.139257228188313	0.124679381717617	0.117132977310168	0.119364783101495	0.124642894081498	0.135986917862891	0.118006212122358	0.147116476837568	0.119677556268778	0.122911626388426	0.141474462178599	0.118126363728328	0.128739204495923	0.137098467662759	0.112280402186556	0.141505083537969	0.136140150210451	0.10569912403584	0.124615315585245	0.118680745277249	0.12415869469219	0.143402018519051	0.12014037928817	0.127582034543748	0.117110712472583	0.11306192240296	0.125358186584212	0.122000926969288	0.132533077053601	0.117443918791439	0.116117727704059
