# Supplementary material for: The Neural and Computational Architecture of Feedback Dynamics in Mouse Cortex during Stimulus Report
Source: eNeuro. 2024 Sep 24;11(9):ENEURO.0191-24.2024. doi: 10.1523/ENEURO.0191-24.2024 (PMC11444237; doi:10.1523/ENEURO.0191-24.2024)
Supplement: Extended Data 1 — The file code.zip includes all code used to generate the figures and perform the analyses presented in this manuscript. The folder "./ephys analysis/" contains code and instructions concerning experimental data and Figure 1. The files "Figure2CDE.m", "Figure3AB.m" and "Figure3C.m" simulate the model in the nominal setup, and generate the corresponding figures. The file "Morphing.m" allows changing the connectivity strengths with respect to the nominal setup, and plotting the resulting trajectories. The folder "./Figure4/" contains instructions, code and data concerning Figure 4. Download Extended Data 1, ZIP file. [file eneuro-11-ENEURO.0191-24.2024-s003.zip › code/Figure4/globalfeedback/v1Int_a0.725.dat]

0.314283726169963	0.313477007658885	0.33941227168118	0.326968739308599	0.333269790607877	0.331279651552364	0.329745784539094	0.3145348693662	0.343680510713152	0.315721420818882	0.32688449903128	0.337591582779443	0.325235408404369	0.337638899776786	0.33776135734112	0.313646150739411	0.327214133904373	0.334347600781617	0.33006154835464	0.336642496917935	0.324686536665024	0.321856413431089	0.323518529205343	0.3305480565828	0.326070212736141	0.333392989887816	0.340343784563389	0.329312407525709	0.325937430223601	0.321558125139698	0.343528346050471	0.329339579313434	0.315883868140012	0.330614660919735	0.323812558004525	0.325157022082528	0.313915202792134	0.315571356594725	0.334394674248976	0.315530246817193	0.318698579355312	0.320659890708955	0.313167537928189	0.330384988275015	0.331801813291925	0.319192231050649	0.331977351376404	0.325900357247743	0.336809799974174	0.338598697449428
0.333057263842343	0.325193847587331	0.337638683890113	0.346437150510867	0.344865121924532	0.351835292041865	0.336695716411597	0.340804215372775	0.351420882133326	0.334165654541892	0.339350067487203	0.351405061970557	0.343184770891637	0.32507654907893	0.322211457692467	0.321979540532596	0.342465593436589	0.324843994448591	0.349376882053564	0.32671133214579	0.349882086839786	0.339920844692443	0.351033260630314	0.337503367728214	0.335895721997269	0.337132454642379	0.352049119688166	0.331426065755539	0.339341875980363	0.326259033156869	0.325740383595332	0.353770955133535	0.345597385760575	0.327766338128385	0.325759206640411	0.335751047731973	0.343383964184815	0.332566169213201	0.343118428546128	0.328640116415671	0.354605544302812	0.334369455200744	0.352441097343931	0.326141983469294	0.347520374519255	0.327195517483482	0.350353402767504	0.338781296587261	0.343806304838792	0.345429699700258
0.345232894536715	0.34409910027227	0.346115817456696	0.363518012814584	0.361189805010127	0.337557639624109	0.33724902849005	0.366976668767028	0.335763281482592	0.363803030995666	0.337537398556714	0.334494119052981	0.330910701816459	0.339517818246304	0.342139631021829	0.332413589776707	0.338240809996067	0.36645783628467	0.356961198882881	0.33653501634411	0.350975361447567	0.34025025803975	0.338271122963945	0.352183159402355	0.333475062128626	0.332287324891894	0.357990069025401	0.348768909748716	0.344302367432995	0.366323661749596	0.351839938981434	0.344139608848943	0.364078652095455	0.345468407350926	0.338320097959151	0.340685651405067	0.359617518022073	0.349141765605097	0.350728482961192	0.353708481099212	0.359471273384044	0.348255907483703	0.334256386170826	0.333766314306291	0.368898013716351	0.344436636355839	0.360550431284167	0.344691009869448	0.357093060357554	0.345428393233294
0.380207118804784	0.349805040209543	0.376170294570678	0.357386210900258	0.345618458946522	0.35476460871222	0.35037415168442	0.366887879439445	0.358180150282685	0.357476078700517	0.3805430597666	0.361124761008196	0.362037853372296	0.361107574114324	0.35321866643906	0.343276492148064	0.360437634841779	0.371914622637366	0.373448257227897	0.368939501496603	0.363244825713053	0.36366793780706	0.379276804613588	0.349804051481613	0.370569901719736	0.344372965125162	0.350341604939432	0.360061651727733	0.374759979870167	0.353202581887953	0.363483804669728	0.36957053834821	0.353727894114695	0.348744122270465	0.355110718087862	0.34668640266124	0.361292347174997	0.375029355888898	0.381185566301994	0.349814270584	0.342353113819649	0.383955545214379	0.375370632254657	0.382332617639502	0.341560480458718	0.356675876027213	0.362671677142769	0.35841783986875	0.348027168227572	0.359480644921701
0.389901140729208	0.386422084237699	0.365715319964143	0.388172248052254	0.385598061693437	0.379527511799303	0.386938248785896	0.375771886477864	0.380147933906336	0.369797202987218	0.360408558176719	0.370587657338552	0.378273164380693	0.382798396175551	0.387865244357496	0.382915261410545	0.359722571434725	0.390531703854256	0.382642475951019	0.395298398315742	0.386922697661017	0.381942012617234	0.367132315045204	0.370594585081907	0.391758493845124	0.384112842035024	0.387894544165237	0.388954864034471	0.369255328143789	0.378983120378795	0.389985891104603	0.379708213150237	0.388256743970988	0.359195156196945	0.360031813196838	0.390039838788849	0.36336393815417	0.368515980690371	0.370523024143982	0.39631564065581	0.367913323967856	0.370781764637348	0.370034860193669	0.394911433317899	0.376724633272016	0.397100484147009	0.401726367559261	0.395331734265799	0.380094443073279	0.355642022179938
0.401655226686515	0.422427095247874	0.41840299428352	0.388663930390373	0.391646920782651	0.389747282221113	0.383301715721324	0.42109142445908	0.396678206843477	0.39605618756009	0.39865220781918	0.412281899397172	0.389663017590634	0.383448394473918	0.404835930327872	0.395825531116061	0.377706953677203	0.396608004814939	0.386752441585702	0.395986395364904	0.399808219652479	0.389151805494165	0.386208075894083	0.417217878217043	0.381588879343998	0.383792152151228	0.408124132567511	0.40118162844003	0.395071877100034	0.399669587798296	0.397618210472864	0.395586569760325	0.376526523476901	0.395719268711784	0.373648832615024	0.394721405450533	0.375754018454933	0.404787138376235	0.405846646773997	0.376900108281997	0.386924421356166	0.413051758292329	0.398809499206084	0.389523907236634	0.3977260767917	0.408488398748416	0.395409900598264	0.419126271541998	0.394773679990649	0.389997140453426
0.39571511131759	0.421357790429347	0.422843914080284	0.39439445684825	0.40593981922047	0.42500940254772	0.427583221914631	0.436724113394503	0.42038623834125	0.402881833783067	0.440802492991835	0.426836720054062	0.447435257926394	0.419775380238745	0.403330849254441	0.394856081957503	0.42963208949703	0.426691801617272	0.420862364924703	0.390707510979603	0.399443329707572	0.408377293932247	0.437670833077509	0.417165617102049	0.423302201358002	0.443365745270482	0.43305128827499	0.441782064098191	0.409169107461407	0.434911952283939	0.434796786760209	0.393661503673006	0.405343956651712	0.415504857960833	0.400835893303517	0.433035455276722	0.416277341407431	0.435463338748236	0.399377300965218	0.434375625519371	0.4002297888987	0.417060386906358	0.418343413125225	0.400191100727587	0.405703846197979	0.424705562446738	0.42501362499172	0.402426953158459	0.431457901830906	0.444446681322184
0.424993730151732	0.418398328979536	0.432061309371848	0.447709437113596	0.442587390456509	0.410212820589043	0.444012889149859	0.418260616168518	0.453343169157306	0.440060808640216	0.410848369301312	0.471480834894474	0.43595768825548	0.437496661083797	0.463347481813897	0.43814914812921	0.4389695355441	0.419433916141175	0.44037073977674	0.416032195247966	0.439080372499726	0.409709380831396	0.457530381756367	0.453435140598852	0.470743516438225	0.435004113337725	0.44283429480935	0.418034897288011	0.419566948195804	0.461968866507399	0.459285374121363	0.43200911467632	0.437314470968613	0.439683228611401	0.433920727200582	0.409913245070116	0.417426370537349	0.443531653865143	0.443847029454562	0.413716096281617	0.46693735850087	0.468956020316466	0.46123203481522	0.445745735202286	0.421279148097314	0.441149572626291	0.430236807929983	0.44321614575738	0.433248111393159	0.465309317199007
0.488931244123931	0.443474262892606	0.453821133859836	0.429410870424396	0.471616598516126	0.487547986670059	0.471558473623322	0.455429300247423	0.437172201319203	0.429869630551063	0.492782819135426	0.445255291340534	0.485867416769034	0.447778529748741	0.450143777963797	0.433629919273485	0.44712661799965	0.461562737126604	0.476762414693448	0.483275550102619	0.441234593225308	0.452719675723346	0.460059506173334	0.438621469615779	0.471696572120921	0.456717766763346	0.458183258793232	0.474466085517681	0.479731744995857	0.483571210745225	0.488769581157516	0.47062337909547	0.485000484957388	0.446792703565133	0.437067712723901	0.466095441623355	0.443021817225708	0.444288247547241	0.459965123691159	0.441592252098415	0.462225015303052	0.478796304982773	0.443173957638373	0.45186947952024	0.461876115110577	0.46164034868478	0.453956418038086	0.448084879350979	0.477893787795092	0.438745188563844
0.469231495226227	0.504845581730857	0.506930543719823	0.492021849288912	0.490373481594878	0.50084360725075	0.529280415089017	0.52299273356811	0.519064363893603	0.524827686555112	0.51403846337978	0.502608287327154	0.503565312254108	0.519838380085744	0.458394708256343	0.505523858779241	0.490433879620827	0.49029196903135	0.494850625605512	0.50305043209892	0.481944746128436	0.498244183954318	0.45972246730205	0.505713148244653	0.523815241157526	0.516880470736439	0.51906416602624	0.460039834479652	0.515733471326743	0.498468369719625	0.485333449537191	0.522137623493006	0.489671532347795	0.526356406469139	0.523856135637971	0.525980094107873	0.515475429469134	0.483049596316367	0.521909169461914	0.484564670398267	0.478157840118874	0.455513727406515	0.525466928484851	0.475472266318955	0.51853404069579	0.497641862091797	0.503324875938206	0.51027506107902	0.459073340880306	0.47472582223951
0.525802923859359	0.498441816842532	0.534362095325224	0.547310775405309	0.563747068036555	0.549904651333804	0.544340684141333	0.478134850697206	0.485676957453076	0.561010522698495	0.544298376001999	0.493389510835863	0.519126168524819	0.52493937266296	0.543584970164303	0.555151877839753	0.499291126072695	0.507762488372538	0.537673916960959	0.489272347376595	0.518736166671213	0.513079283051968	0.479233544047216	0.540934361435461	0.528582797275559	0.51655753784134	0.533476415156416	0.531587658243256	0.543353455290515	0.51064279407241	0.510033188789468	0.486525535211502	0.561037331872975	0.537997152955915	0.488175822914702	0.529164935553809	0.512284465109092	0.509859786895346	0.509469988083511	0.540350951605402	0.534014105086714	0.527541540423029	0.565063634935621	0.493434489052422	0.538821616093672	0.537424857455541	0.491476850425905	0.508460958644131	0.498176871294425	0.541990979069234
0.574799611667587	0.580470584404741	0.595056073072939	0.594271722090011	0.601817299725512	0.527641369136024	0.526088084446101	0.562261153060237	0.533180988905486	0.538824987404333	0.556567219804684	0.522690007655828	0.533203634992337	0.522984147700395	0.557605478371514	0.528171876614239	0.52483737441729	0.524600093630404	0.591333297547059	0.531904269027531	0.601635108587237	0.585356238111124	0.555865207305471	0.598341168097507	0.5124203312035	0.562673823970255	0.551266214284808	0.537205310375021	0.531667977078477	0.614920387471748	0.51916398184203	0.527983393864406	0.592277366712447	0.555911348149334	0.558999749995386	0.549109398880106	0.583798744415439	0.587956737974065	0.545444033317141	0.518060762299694	0.574584910352414	0.558566816391588	0.586744691566683	0.59577595406323	0.553117170276129	0.610551298252994	0.544468262752773	0.542168730623114	0.537802052527041	0.596941997190317
0.621845950348682	0.583544354976662	0.620114802909851	0.560219582510872	0.590745701507757	0.557232122017606	0.604111806472362	0.619204310245061	0.578196361754635	0.605187818349997	0.633020596085663	0.552625119094858	0.647295257055208	0.627396971616738	0.564553818392132	0.567082297245115	0.560126577779952	0.616688450567668	0.601183144664841	0.574350317240684	0.556367847322165	0.61087480116585	0.640284649217247	0.562333560522357	0.629392773449039	0.57597050006343	0.609248770237349	0.618009777996098	0.624665924489127	0.60490106880279	0.599364530968946	0.588845242591543	0.633769329135874	0.587097772026452	0.606299820732873	0.606334695514269	0.64179854338451	0.575220589686787	0.569839203529376	0.627480749613893	0.579356883942	0.592164921634111	0.616132484566354	0.616961124681261	0.619310700962621	0.557370067142523	0.583195782117305	0.590227806637669	0.60290127444133	0.630413769963956
0.584416356670386	0.614532152802401	0.625159149846473	0.644503832516729	0.700906903505111	0.589745069520816	0.588208173835964	0.658306555728708	0.597257754077942	0.627176096322145	0.610708098932856	0.671432516747634	0.648931871898372	0.678148228671961	0.611048048477276	0.619989363480041	0.649970392876594	0.634404791829065	0.680407011772781	0.674855340917713	0.672725287438934	0.602730804858689	0.704664467290393	0.607968113762425	0.620509223598305	0.700423476576709	0.606004522955696	0.69054558682793	0.671346818528987	0.664080735782627	0.692792538364262	0.664035063218775	0.682953512431119	0.625864524466513	0.68361423265165	0.624294317743045	0.633022912044895	0.60492756716792	0.595418418512547	0.624932476112536	0.653133914317566	0.699702476644713	0.667161429881045	0.679998492936291	0.601809862784979	0.696821657491485	0.632153691748882	0.659332443829349	0.644437103918696	0.590225229499112
0.693356551040221	0.639432314319535	0.751678602189008	0.718863072036501	0.732825527812963	0.699340135402902	0.669966404568157	0.752884903787444	0.66459625536132	0.640378400687641	0.697411886046492	0.668641148621746	0.697146833163407	0.703922446199311	0.751152166956632	0.744713774630144	0.702145946802278	0.650248572459184	0.640143381343156	0.672262165085055	0.71460821350631	0.675730053586471	0.634406595528563	0.733238426936299	0.650733761525184	0.644700305442968	0.634226034265741	0.671598621130301	0.686743989550307	0.689100106205464	0.731324941278717	0.689553844285298	0.693481973298469	0.686799304710935	0.736329396243518	0.742553826387251	0.668195060024385	0.708570379232146	0.663945458227804	0.686258356173335	0.646622082680118	0.690970986095757	0.636697244405204	0.736470802155933	0.699275255592912	0.65548840000699	0.733661439052188	0.677407621174999	0.76746160045345	0.649101052908467
0.719633708891911	0.764372733767424	0.747919404789479	0.788628413751065	0.734792907034734	0.738575635908638	0.81962125296144	0.701588120149897	0.721275299702347	0.769130355816787	0.744316362381317	0.795225718962696	0.790259352432917	0.759151379081312	0.725425438441463	0.790778423854058	0.727220882663361	0.731766909278825	0.763374853362024	0.74549553058692	0.741872521701767	0.714193414646872	0.712011384260343	0.796851817879825	0.792878555130961	0.819464051890253	0.77785840721439	0.795125254881065	0.700326395997581	0.690965320598075	0.773615836319722	0.691474002461001	0.695388552822187	0.769691638267751	0.788247152367291	0.788107352662605	0.772084106247149	0.700215050860769	0.771632535130034	0.789737950576684	0.687640388383196	0.763188995686103	0.756604699200706	0.76224436368259	0.679443826891359	0.734875617719161	0.816989127056699	0.780605443220457	0.779584658781689	0.75385890120622
0.868493874837407	0.811092091051511	0.889792159087666	0.887442274483493	0.743125203210083	0.88976816209684	0.823944679964708	0.842197053749451	0.839193436052688	0.848226277055994	0.832116315724206	0.755437573941003	0.813362752653867	0.874382360143103	0.794103785244901	0.750846207023639	0.834683317369668	0.856681231869998	0.750848412146767	0.824800545075219	0.758115697202619	0.780640796034747	0.903495382631863	0.846429442027257	0.834434592171585	0.916543340099503	0.837386587834015	0.797659354060753	0.875515715568522	0.82845275801557	0.774339334420673	0.842943575890954	0.90284900214176	0.782827963173	0.894750176526809	0.737944735457307	0.896280795221987	0.749389609341894	0.768196740730322	0.835840799663654	0.807836651923008	0.821411793360519	0.836564614715008	0.814835220030887	0.833340826107177	0.789837549020015	0.843838643819604	0.853028533743228	0.817838824737641	0.824221703492003
0.966396482721649	0.874778648004073	0.950272828603433	0.842654578498474	0.981485027294776	0.844712116664155	0.845253749316821	0.921724736052421	0.939262029233095	0.866167839876879	0.997824784231204	0.870746017017352	0.951256839918663	0.945600216045708	0.990109664752921	0.972408510001668	0.97685622628346	0.831279093569485	0.94453871439812	0.851657978907692	0.799581532383411	0.870663152103903	0.821594570395435	0.837605082356449	0.904727689320613	0.845904441324065	0.827797572979582	0.959455216285146	0.990248031843609	0.912743556846335	0.947152131248199	0.899505389446172	0.891838381216893	0.974827009143764	0.957751822625105	0.937225401162026	0.947865607041513	0.821885037802149	0.807815279146355	0.810249321479992	0.949073815998521	0.822027275197553	0.846723519666106	0.95188829332507	0.903864095350176	0.974108442731717	0.829545438893773	0.974187908751743	1.00896683197168	0.921962206276135
0.917421785529108	1.08802382859858	0.95477553112619	0.880377769386853	0.929232098348849	1.06487451055098	1.07808087595959	1.10555356400729	0.903693248011083	1.04828327412129	0.974223226141918	1.07303400264544	1.06062485308648	0.965368699731725	1.06489616580464	0.890713885653782	1.05593238249047	0.997082657811762	0.957669180004954	0.95661543257474	1.02677346563126	1.06726879301657	1.00027849418705	1.09080457870609	0.915431147704356	0.995832719590183	1.00628099323113	0.97073866518102	0.967842652747391	1.03882019373162	0.943368966256927	0.880235739157073	0.905483820851954	0.935534659371841	0.958001333969467	0.967013633977232	1.06686551041674	1.0349347853858	0.928169867024128	0.922573746503896	1.02653414533758	0.915521356949065	0.891352602402126	1.00079978728743	1.01914006565013	1.06164753044837	1.05427253802012	1.01523829505945	0.877746805498651	0.929209632567375
1.05064531698136	1.06723916382975	1.08396944230123	1.01513595143277	1.03331897958127	1.02367610707175	1.03279198700441	1.06340015769995	1.05946267446153	1.17749792184499	1.08999337094022	0.996582681616983	1.08790268246301	1.06279523874482	1.03429234011283	1.15139417238129	0.957065772981561	1.04497792572719	1.17045894169468	1.16571760622355	1.10200376626753	1.00376450025991	0.959593433067269	1.06875460427036	1.16639817495661	1.02348285728478	1.02082337490809	1.00240003299156	1.09189889230964	1.04191034741006	1.19066402940826	1.08594374259283	1.04617157393465	1.13613629630169	1.02688450539151	1.11534074144209	1.14571489280204	1.14450622461921	1.02836187867545	1.11255659807044	1.01536833042787	1.05359453008838	1.06627580108554	1.13209618641212	1.07894345755996	1.11662732912272	0.98403287832288	1.18148381200022	1.06489466305363	1.1403706095833
1.12211333747121	1.29024106723167	1.32057725598184	1.20228536752152	1.17860635646314	1.21396026404772	1.09600200727051	1.32929393828379	1.11606055293274	1.19601277249423	1.31297685327558	1.29138414654478	1.09998878566734	1.3564852628453	1.16791100998906	1.10993312072652	1.26563436479904	1.26262763277726	1.14580571460274	1.22107916026892	1.06736289551523	1.30474711805546	1.30882373592323	1.06455133518965	1.16147697722236	1.1779355739413	1.25606038289072	1.30159402208571	1.07611742159505	1.18446804366751	1.27729070796662	1.22832358798975	1.23696458588997	1.29377415323478	1.14681824200954	1.11225550088013	1.20527530798323	1.08717246734459	1.29471570856146	1.1229905059447	1.28757876491297	1.17230930848078	1.05880284968849	1.15473395108919	1.13665320557972	1.28720410632194	1.16683457833399	1.21506017259074	1.16083561224241	1.10243828419161
1.32091195168946	1.17313380532439	1.2143902097519	1.29862404261707	1.40205189893472	1.22153773531039	1.37781902329478	1.20428102369955	1.38167249523117	1.28527585117609	1.3905545921979	1.32455894756038	1.47917278267504	1.23291652852917	1.35168339986143	1.3700225529956	1.27897212868943	1.35032716715613	1.28761532132867	1.45860084186823	1.19679798305924	1.21687815516223	1.17769635051794	1.39599704686112	1.47214804869113	1.43434519901482	1.34017064694914	1.27212524831696	1.32406532721013	1.43161623279018	1.22539511001713	1.44708739836759	1.42057890485698	1.40466127494181	1.43405348678731	1.18685325003351	1.23087043137729	1.28342911745957	1.38829950449123	1.2816767418039	1.34228272704325	1.26424559299092	1.28438146695762	1.38674884629435	1.23428307534011	1.38566792505687	1.34138767092593	1.23700331362306	1.40242631314561	1.36600454790352
1.41626600423281	1.45429566334595	1.30094094243124	1.33259297004631	1.44483696729422	1.55076667740619	1.39347316761224	1.31045897409589	1.32349697395796	1.53943810632396	1.3538516393798	1.38775406126269	1.50151839866682	1.49513522022157	1.38873187109916	1.36710231906897	1.48942139477752	1.5783170744699	1.52311379517811	1.45539710805261	1.57802892639823	1.3324383407806	1.35629741568164	1.55499648886703	1.35264907378823	1.33837624520464	1.53059670449061	1.41754455977513	1.45451758236045	1.49587231046184	1.4929098767089	1.33841688171875	1.43982491376949	1.62218775109457	1.38015858722342	1.40984236230706	1.66794338387128	1.55698432603741	1.30874962356471	1.4521043971273	1.28472732884279	1.38597056073613	1.34771306530338	1.43151034322988	1.54943549518112	1.5676934476678	1.45862876349784	1.5687654459328	1.48109371407444	1.41430728398252
1.65777515589464	1.74542137678761	1.62460177096057	1.74332606845209	1.55738844496737	1.47354511279152	1.65597266353816	1.67203398267545	1.50228058262507	1.5049276504538	1.50628832413969	1.45733205855447	1.49380728720954	1.68464848149264	1.49409476413143	1.42917835918614	1.4755931220756	1.52276292770273	1.48140671081278	1.53183749938216	1.81592518880808	1.4557193073185	1.82329183418896	1.56785594965839	1.63674700094642	1.66842969829432	1.72996976983994	1.782682765946	1.56095366211551	1.45284322121959	1.47348979436027	1.64425549023926	1.63973249916477	1.62159752447258	1.57740445904547	1.70733222521119	1.70317089411055	1.70607320455441	1.65143493703296	1.48867494404098	1.51358234534607	1.65190261634285	1.47907898197174	1.77388226632115	1.61273822948651	1.76571421894158	1.58962792852769	1.48737204555699	1.48607650722737	1.76176640460599
1.5996443202191	1.98632580556493	1.81542925647197	1.67443492673058	1.80345272865704	2.02641418708073	1.68779937187157	1.76778049238267	1.58912824177958	2.00680696456549	2.00584097269769	1.94943033359774	1.99065752332021	1.87193056159827	1.72338070586708	1.62399772998909	1.91365564586881	1.99933093494096	1.71628748206521	1.92554946526469	1.99469424238599	1.9885623399967	1.91564761946345	1.71951131095868	1.7222922423995	1.94927587885326	1.78188435288354	1.67667645043252	1.63332181661609	1.7633074428968	1.68092234179508	2.01223395136494	1.80816331228804	1.93988653321112	1.84217627762136	1.98650848804734	2.01746019181757	1.79736584327634	1.96936829149777	1.77577523754668	1.83324302544427	1.90654645251573	1.61551316108149	1.62105554803276	1.89144616413092	1.82792372060602	1.81601432848174	1.77416286878764	1.66980869040163	1.90475553643226
2.09412303888935	2.18950919430816	1.80249195631357	1.94716893307367	2.12617864116361	1.82977191586927	1.90153884898786	1.88845985655061	2.14293871480183	2.14756576109489	1.81904587002021	2.12603910893125	2.21740595789005	1.84098292786692	1.9640864073918	2.13130094701422	2.14815689526195	2.02886265893386	2.12869288023838	1.81617789292657	1.7945819429554	2.00119042901339	2.01803365423735	1.78910424173161	1.79459470652896	1.92508032290605	2.06890646495212	2.22298973982025	2.07773879071402	1.90294584181413	1.79259710244362	1.78501378941446	1.98489384939244	1.86163331417694	2.05432097888812	1.98445643505637	1.98214139304025	2.18700363268358	1.838548924938	2.04550919816044	1.97552104812945	1.88987261253533	1.80024596061203	1.81133610429424	2.189012201618	1.94871619286418	2.09715873073965	2.03716862711578	1.75781601030635	2.12181241432516
2.2115025524587	2.25175753896857	2.12669981329821	2.09100287998946	2.37417219029287	2.02139137652853	2.40934053847573	2.44958369159311	2.28992969839296	2.18012498636716	2.4581269282868	2.12987290999692	2.19778812477199	2.22821082701007	2.44695535916336	2.31075391626118	2.18029110468343	2.29515773176493	2.08752047515899	2.32102498997991	2.47403335562219	2.16015327756023	2.24582193964023	2.38260648638045	2.14997633761597	2.21509961019666	2.04746587335191	2.32214479959937	2.13003692802046	2.22375079551587	2.52054984065208	2.03909913381601	2.50738847277233	2.3054676405441	1.99430714657074	2.13138229791948	2.16113185384223	2.43136907142025	2.06635169969803	2.06999578810682	2.37795494346185	2.20000345474587	2.02710817910185	2.36132711215535	2.28892638735283	2.25792901978323	2.4848060850273	2.36476645973952	2.42749052306933	2.12751039409199
2.7095984299778	2.49969900599403	2.68798543156015	2.73343806751695	2.43560704355936	2.30377252096997	2.6550418799134	2.53278933843595	2.49817779924476	2.56712899226579	2.6164337966088	2.63508957283045	2.46989750929641	2.39364403084182	2.64262694795144	2.50067676450522	2.31943831028672	2.35728188609437	2.73446628209023	2.38302399836332	2.33991983120084	2.37139110614511	2.47225165593198	2.75586890524066	2.30974852735663	2.6276185439884	2.77046187785447	2.27053603239923	2.73161798475997	2.59142912113504	2.49497389090253	2.22388734134358	2.32402135208784	2.55078857930394	2.57097604020126	2.52212530914147	2.72696400517121	2.45376032504889	2.71601248985268	2.48558018691839	2.53941193326665	2.64423687970844	2.49624126468297	2.55161584987041	2.35249791458996	2.7240538287567	2.29804601974044	2.29178342634277	2.48092282184858	2.56360074834033
2.9038624116031	2.86974583350657	2.96976557406401	2.5109668500128	2.53423344758651	2.58528959776027	2.67712925822716	2.54018981503906	2.75654220443648	2.89512543397376	3.05111456247294	2.65211728405261	3.06816256312545	2.52952072835997	2.55599549277141	2.78318345672719	2.76594031634142	2.83984532604125	2.99034061254086	2.53339367516584	2.57690355051083	2.61560715926481	2.8416574843269	2.55531277394885	2.60643725444094	2.54260545664415	2.73518194118687	2.48642088291461	2.85143129601098	2.98335577874055	2.79495152099574	2.76644539373882	2.52895324191973	2.55094211253302	2.90190300682076	3.03333704799854	2.43909753477909	2.61495902665024	3.06277039070291	2.46573011287121	2.70493966151503	2.49564647447305	2.68252840147014	2.70410165832347	2.7070266329319	2.59353733264769	2.81092074411122	3.01656160942113	3.02638970413418	3.0079380546834
2.79122787114711	3.09379333195513	3.14460326871071	3.09439514616269	3.3313354290107	3.17104286128389	3.02555975348431	3.14959631088444	2.87542074988285	3.28563507762361	2.92199649838386	3.25028955852926	3.13346000823398	2.96224358043229	3.29066814129208	3.09816059099662	3.07818988992232	3.33053007866573	2.92911719299024	3.33964041555288	2.80022981611648	3.35879696279171	3.0006008133905	2.84011429740308	3.1515028621983	2.78550114548377	3.09028417538172	2.8967817616411	3.13658376785948	3.35440618866746	2.91027952367626	3.0538082808847	3.10453174015171	3.27160076203957	3.03667632068307	2.8710491179012	2.74096907361438	3.09614484832878	3.00243274208628	2.79251565821207	3.12549927494146	2.81835381942682	3.02215302614451	2.9416698060834	3.31126072669142	3.01207336343566	2.95053141529389	3.22956704861933	2.8428298594785	3.24277813941854
3.48139192128927	3.64872668341575	3.0611526376365	3.6593390103965	3.63871145937811	3.60572608363064	3.16001631290305	3.19091781760429	3.27891127290191	3.55123009515138	3.40880865963964	3.15494264779768	3.41603388496888	3.18174241191234	3.55063358129606	3.54956892164218	3.62996157720931	3.32365467726532	3.42402647498809	3.56540941094184	3.17146292430924	3.33571681983836	3.31255443366671	3.52239783646588	3.24303166284125	3.65253098144762	3.33555641943858	3.31005273765571	3.66020256384936	3.39469293479493	3.4554880546862	3.65749666769824	3.24486359081209	3.62527387985746	3.56769088087202	3.10728192506144	3.20318110935911	3.17089860551501	3.22577163215362	3.14341415342671	3.45771526350794	3.4550572520968	3.58603202500059	3.11992624801497	3.51536888206311	3.62203346668861	3.1837220270845	3.64600738305931	3.32121437844129	3.12092573703635
3.74598761840065	3.75872398555094	3.48921510326445	3.80330262715949	3.5637383212522	3.63819813191984	3.83752407539539	3.89258299438894	3.44468472320974	3.78712823093962	3.88237939670108	3.77909417237383	3.83020544283364	3.82809044035874	3.52896823115394	3.8890347422782	3.93096335856141	3.76936150906056	3.73791371084485	3.83220126970849	3.9447817236828	3.70625194834014	3.96854290819822	3.83669964526823	3.55463734756144	3.82821188378571	3.53671101873617	3.51195108737607	3.7112997433234	3.8662497452896	3.81296007052149	3.66305012480834	3.91948387299367	3.47901025345052	3.49733408357526	3.72587340081667	3.92706147559205	3.77970350545285	3.81840727736872	3.96772946674317	3.59393079756292	3.71494724549033	3.65351284591934	3.9909366391015	3.80672195492594	3.76725283954832	3.49764535900212	3.65270551602571	3.80741705906042	3.96140388746285
4.21448043681641	4.2307703167383	4.22088494204587	4.19795050888857	4.2250844755638	4.12399705119636	4.1331629862999	3.99509878125924	4.16642395733102	4.21555266254205	4.01481817119438	4.09642092715485	4.18447604830554	4.10522989553062	4.26183198985296	4.20573175873102	4.20918696345583	4.22122462916557	3.97565048948299	4.16967756982045	3.856498229591	4.2061763865639	4.19534204972424	4.21972009478126	4.15288853473101	4.01174947992912	4.20709103030073	4.09645027137293	4.15148228663932	4.22274325754786	4.17934470258642	4.00150198635573	4.13999616066927	4.17885328172272	4.21283538511782	3.92228001442386	4.23689821008449	4.23382863687887	4.15220416517391	4.26403447849708	4.21542122670379	4.25831797762935	4.25686360307557	3.89317688888976	3.9088263368619	4.26091010648537	4.21396328656875	4.2373641395441	4.1557356938436	4.24626444645406
4.22463206778816	4.52995904194515	4.48226961129614	4.46047760923891	4.47901323333992	4.52157608842042	4.45594223312147	4.35872303670145	4.48996296355324	4.50875935664078	4.54506665543946	4.31121257479522	4.39404282542094	4.42231759852373	4.55287699180342	4.53167534705643	4.46818678397178	4.50092305853222	4.44653769242098	4.49827347780283	4.57012110504993	4.42363711543918	4.51976197690691	4.54605321353996	4.51197542966487	4.52097398631885	4.44111196299793	4.48851191553367	4.50745883434828	4.56070995769768	4.48772079756255	4.45708685284327	4.2944935505463	4.47829064915705	4.44224558111785	4.50999855080312	4.45793274406389	4.52189674274589	4.51198180749482	4.40920814230995	4.54383662464615	4.45364921397874	4.38846414229666	4.532087615726	4.47150740880914	4.40100234677046	4.55162698498845	4.4635978246807	4.26243235166701	4.29117641767626
4.85016215566333	4.83997046920474	4.82352890591995	4.86203164379534	4.64522978362936	4.77414397525699	4.79414944424217	4.7602010665047	4.70981702151448	4.85122502341092	4.87228005317457	4.64347765603982	4.84633745738905	4.84828350469425	4.8547995566882	4.68527985651351	4.68666287566592	4.8330033081314	4.86650081193963	4.85622426505489	4.71473305228281	4.65721428727674	4.83560554781617	4.86599084764708	4.86861606420728	4.86708245211767	4.80304466248606	4.7487098029701	4.85167522392063	4.63168838608464	4.68865253245751	4.86560206587097	4.71143116283175	4.85197581002971	4.72958377276296	4.77002218782712	4.85694049674218	4.84437600758263	4.80763661250921	4.88051007224468	4.6323941528911	4.8084644037984	4.65042527743534	4.82461485047708	4.7975945116394	4.82100142197267	4.74417478605198	4.8288775473498	4.70282147509204	4.86362005133548
5.15993043852591	4.83045087263195	4.95369688989841	5.19282928581576	5.18675709203239	5.19114495231519	5.17195673891131	4.92800480023386	5.15268526984235	5.21275296543251	4.86663263131845	4.91216893018265	5.18998540551006	5.16064128624079	4.83101627627205	4.98863838241915	5.18536167643051	4.8502258944885	5.21020252288546	5.15349102095645	5.11392310359085	4.84899404106694	5.18085747854808	5.00607668387532	4.98638727613605	5.18828045197654	5.15160187400813	5.19076717637947	5.13290030114267	4.77632212710365	5.2058610297244	5.14014538252919	5.07642814903176	5.16865533956927	4.91471067178912	5.1553892117597	4.98844559460584	5.14834864951154	5.19212260162182	5.21664459017444	5.04975900124216	5.15250276028211	5.13974914456992	5.15980264260304	5.05049446613965	5.18423152049045	4.9704208179422	5.07495183147331	5.05693026535141	5.12326440713982
5.52753579723383	5.32038905595419	5.53936463438496	5.24301863879776	5.37278093985821	5.41566219472655	5.1544911487957	5.51848640383465	5.12768175883293	5.1229734230867	5.05565674259431	5.45026119755742	5.5162977217743	5.47387448786149	5.17107322337124	5.08537222939257	5.24320714691097	5.33770046291578	5.2919984058896	5.21351467896234	5.41733520293157	5.49920024927493	5.45382339344845	5.53799604452258	5.20937085052152	5.12344959600026	5.01116408815391	5.09414514285262	5.30785256754846	5.01507349634989	5.17279012907925	5.54070077685189	5.0038059704662	5.31576657598378	5.51924899191155	5.38110446809297	5.49506451163289	5.45824867174467	5.45952327853548	5.15743882954612	5.4973885765725	5.55189549598379	5.53466268985473	5.22940574998842	5.14402510754221	5.11626157271192	5.25731021553972	5.09539707270497	5.51612488997042	5.55084365205834
5.89867060080076	5.39511918071235	5.63691002519326	5.39052790423435	5.33346243141057	5.45021779185723	5.71577671193891	5.42692654574526	5.36561780692655	5.29755603490397	5.49663050751211	5.89573715547745	5.40481242279718	5.67030059879949	5.44172037229063	5.33452513747461	5.27696729638844	5.37688754485987	5.74487667855275	5.41647644229205	5.30566236659632	5.42151317247148	5.65744761170954	5.726639926876	5.71475128883458	5.86285374853661	5.30031522752771	5.39896534403943	5.55455366672055	5.57404267227386	5.71095343293731	5.49041321793416	5.78394180243003	5.47217781561735	5.52209414855608	5.39896680614295	5.82446486782506	5.49727593735379	5.7667869347792	5.27735157532151	5.26199716837043	5.4008625955749	5.61830318495424	5.57544833572471	5.49882642206805	5.24878884420196	5.66074902343322	5.56592695963795	5.58057051711529	5.28506570786799
5.90483995401482	5.69884795916726	5.75232911169551	5.8464992804264	5.9809287579656	5.61012120528902	5.6916780700475	5.79547546216216	5.62526668250554	5.86767625267678	5.83422707869291	5.80979207343401	6.12611256955836	5.72694675681125	5.63799087515309	5.65401221881681	5.53712847306356	5.54767526252946	6.09620381906103	6.14159241577941	5.67829681397693	5.68669235871261	5.75651562123942	5.83422858485382	5.74409794795898	5.63808624812992	5.77448110376196	5.71652361954629	5.91696147076606	5.77379543627767	6.15266896652298	5.75208160215813	6.13750628350672	6.07830328341733	5.88389722357454	6.09726941723341	5.73597869755581	5.62565442531979	5.72262738262162	5.89883830200658	5.5549733649875	5.88441361070991	6.15810764349756	5.57718440475817	5.62738272869756	5.9561878398152	5.7163305430032	5.75966758053335	6.15169775361166	5.69487275897622
6.32325083221646	6.02565487713916	6.28254931743635	5.98637143883701	5.93340290320491	5.86756264094122	6.28628242132296	6.32124775731634	5.92001016462384	6.11212202611651	5.85847356024121	5.98513498110799	5.94194948330292	6.01572847278866	5.96621003239976	6.10855885894299	5.88682208119068	6.42362113606593	6.28906618723434	6.13030954905794	5.89557130046417	5.99125712372952	6.11601375366799	6.12843162753893	6.0761526497027	6.22612139909432	5.86445097417018	6.28722104546721	5.88225256659226	6.04904791976682	6.11446561627801	6.08496221455365	6.06920314883358	5.8689486541276	5.91606267702268	6.30110556821948	6.25508467227545	6.40873947818587	6.06650427842785	6.13667006362549	5.98725690552597	6.07271839594689	6.13774331980164	5.91143695279139	5.93279868873725	6.29804989321775	6.18675611092828	5.9485988351226	5.97429393884899	6.10789598903168
0.236345823201988	6.53320531885902	6.12709566630083	6.35283882947556	6.31714004895629	6.45181196720808	6.26239019480848	6.12206368887861	6.33618263805341	6.16155638595096	6.41329965334748	6.53877723605348	6.56938400421308	6.18912422218527	6.26063017185405	6.53879040611305	6.43173362292155	6.52475497183561	6.62658769049211	6.16343536442079	6.1934182684797	6.39710629555847	6.14356206779301	6.33641426806076	6.26566331523733	6.18570978220596	6.26859739227985	6.272134426617	6.20382270824858	6.38129922621305	6.60953207029953	6.30634240877787	6.15863612106183	6.33972826856934	6.22976054767117	6.15609416475115	6.28178160470367	6.24785998464771	6.58483924150904	0.677883690868495	6.19755775083759	6.80200163166466	6.2719810221875	6.3515738043713	6.12457215130108	6.22774446580154	6.56755384109824	6.3193125948038	6.04255421126957	6.2311825226733
6.47978848716338	6.55672658998016	6.48186129853811	6.53457576482537	6.60219646444569	6.37365443749831	6.36306063907229	6.6245116662198	6.4983510239689	6.51892759685342	6.58740664614829	6.39405111092465	6.57008905519944	6.31452295982146	6.60563624772734	6.42980026926748	6.79266890983674	6.57148434500375	6.75349765550728	1.03586220275241	6.39968171610046	6.42493597591535	6.62334163670422	6.38374908002629	6.52129369206289	0.245000132898292	6.52204099031112	6.55403269105646	0.176794487135498	6.45519328763508	6.58025357350946	6.39266291801518	6.72463308721574	2.40374816122576	6.50648896539672	6.59456430831839	6.42408932158385	6.44998572107265	6.41112965100684	6.59088657805838	6.43289908264025	6.47013624324712	6.50111265535963	6.4301219386965	6.73292358483192	6.737470085219	1.27144359541728	6.74449503653159	6.4945884776416	5.48190944461805
6.54323909064109	6.79541343640572	6.69841552317839	6.85622967133981	6.85224034373534	6.78384358172405	6.68222574219241	6.7217148898147	7.03320567613174	7.00669905227948	0.230051237672757	6.93064270430589	6.99323627307725	6.64154573418388	6.67570930857938	6.72223744941553	6.68973403552313	6.70751862676897	6.68875633483314	6.79096326668932	6.61176108404815	6.89781285974111	6.82988342762672	6.84977469635375	2.46783977592452	6.80080551569626	6.94984615704599	6.79841291381912	6.75295681692833	6.85319712858258	6.91804343457389	6.82029918461693	6.66807321326332	6.82402996830513	6.70765058857549	1.73035620033993	6.61977348755358	6.77015067337976	6.90590424508279	6.75155895458265	6.83318474861942	0.638683793017842	6.86156224806312	6.8904897400049	6.78650017174482	6.85601876327098	6.91389437352361	6.7696893438646	6.92950623148853	6.9005549680472
0.129029578830386	0.179439044244236	7.25232464744507	6.89600891196883	6.7796658188023	7.18298216671938	7.11525557869597	7.16918278938888	7.12267159114571	7.25841709366264	7.2138081320352	7.08936043226222	0.645494180645685	0.158286229104312	4.86445775604997	7.03956476699239	0.387315104787176	7.18477137160971	0.174056556535856	7.17316370789933	2.75463848277496	7.09554014812425	0.248715048095537	6.83278728513181	0.166723676562859	6.84132583706392	7.19329001897239	7.26092007783212	7.08047289484581	7.21614999677237	7.18889897264322	0.182024559447295	6.85916041113954	7.10220419863543	7.06035123120112	6.76008705710548	6.98935239797622	7.09038661593911	6.96094406244578	7.21796566600025	7.20678479495877	7.8263360370339	7.17715454829582	7.17457397867824	7.14858873467028	7.16009402379044	7.06731811750845	6.92773669265885	7.21859829407571	6.83646233609092
7.59995446262703	0.976160549938464	7.3250114034056	7.08856358788425	7.18328223351911	0.710948754278963	7.40893567091158	7.28548373390927	6.93279529716457	3.23177618166867	0.272539197985263	0.11359986554352	0.120085806697194	7.08594162635645	0.161447650272078	7.07767200912009	7.38131566721724	0.109339090084666	7.35383777779765	7.22973090842257	0.154285966928248	7.15545279616468	7.23789650484888	0.1129659677773	7.07704487992687	6.91715998084936	0.116282334367146	7.22146204104665	0.649654091271852	7.14358895131754	0.236475730981953	7.31657946767933	7.07713847559839	7.02392820107085	0.412958707437909	7.31850850145392	7.38821235160436	0.294358131740236	7.44706139452901	7.32203908021282	7.08125312041176	7.54626893786007	0.255888028485559	7.21574702520729	7.03806887965957	0.121277765488407	7.44071727296159	7.38831598332668	0.396928120036703	0.199422847051924
7.18545627364682	0.131605128825369	7.42014492509375	7.19952740730911	7.21749768833817	7.52796929256808	7.37100349957456	0.192182066714809	0.138639885928893	0.511347937313511	0.778828829262952	0.610939285756877	0.535480018420746	7.20569513803623	0.102049550505623	7.22073767407	7.3126920171769	7.50812687153804	7.12297547787851	1.03804340164426	0.141107661833367	7.50917971954591	7.42838096268556	7.32794689017356	7.16624530867427	0.743553733211635	7.28309148552702	0.104609415560258	0.125408262632839	0.105485139052786	7.39553877931129	0.155160569440582	0.107704151921691	7.47776021114051	0.273202763282875	7.18774616149701	7.22459467581577	1.53878466994383	0.470108744053392	7.13370829548537	0.18358872527141	7.12468116531263	7.39565525880903	7.37297743424498	7.18100991109945	0.274615711482676	7.63798989521819	0.124069911475372	7.51195648166926	0.384076660568512
7.23910077686987	7.49118994003599	0.0936907455705682	7.25477093482701	0.0959287650455702	7.35835283282093	7.34019359857652	7.32928476552355	7.17394527433472	7.26774445823098	7.47391697140614	7.50240354565497	7.32854305960828	7.37965903905079	0.122176225282172	7.74064638436535	7.39400603845737	7.28265092165866	7.7003640378704	7.61647777775632	7.41606148850032	7.31172522714872	0.178611647712961	7.39119600183902	7.51154697184725	0.0998695341974376	7.47029833813801	7.55622228842829	7.72966167004263	0.104831281727932	7.51989216312154	7.28651285598663	0.0965285428351011	0.0926814349265022	7.29361637885671	0.116979897822733	0.681345141780807	0.0960013253171008	0.185415418706849	7.62548935513117	0.360523724915495	7.24612140440516	7.55434315525286	7.51283670472734	7.6009844545176	7.56405372019965	0.180183586762368	0.0985335015600528	7.59199978947688	7.69879810014292
7.49014754837849	7.91030645288759	7.67202202281167	7.82597392114042	0.131627737795154	0.647091231299184	7.45139625674125	0.0921374931462451	3.00293814553985	0.146227725673978	7.30152613199046	0.104414139218694	0.0890913525056927	0.0908711256129801	0.0968032841424289	7.58945470007614	7.69185477367771	0.71540550110408	0.139422286830366	7.30568395483716	0.632148572723421	0.0949163708003148	0.100957806145752	7.62996417897366	0.152315839065875	7.42576115821179	0.0984387257990681	0.113123153977311	0.287825173963951	0.29160207710939	7.43148370732502	7.65126270203407	7.34313046794844	7.58855980773651	0.113668178986391	7.75369893177711	0.396392677327921	0.0915084294051129	0.0905598730350394	0.101884187942805	7.67431902865822	7.74915819605941	0.0914377306301974	0.096985275157179	0.0878583706038444	0.889105472896606	7.47062689458355	0.930105041022702	0.0914610043263296	7.36186613594072
0.630352269398863	0.716607006120838	7.35228801953783	0.0888941824067723	0.098471047622029	7.46366366861474	0.110500218493389	7.42764425631225	0.0884626219154241	0.244727698989697	0.0873365878437481	0.0899480694109428	7.45536372955141	0.0924027514107337	7.74456850684639	0.12782877230793	0.282596948007809	0.110024731125553	0.109560961748095	0.1119052917403	7.39130714953454	0.086185828516248	0.105924487701099	0.103986718930484	0.208977341541521	0.0953258351897499	0.0934303444523425	0.360151594736965	0.0919749556278145	1.68446239525446	7.37424753803879	0.0876873849728029	7.60021882106943	0.161195802826661	7.68241502875147	0.0944551451761667	0.264766218301391	0.170472835942821	0.0858173761518311	0.121364006483924	0.174988966039989	7.47023038987405	0.0911904287302772	0.115357914653102	0.189160834621754	7.68395784846528	0.696498604315044	0.0900692014505472	7.42523347653725	0.28879619574459
0.0904358017916444	1.23527981936322	7.51138304159594	7.37045851126405	7.41270417043816	7.6510698061742	7.35069477850272	0.215949614354367	0.0913589552902939	0.101711784150111	0.110609770004938	0.0914168236803646	0.0828764813841806	7.61866563969432	0.100029069186856	0.0857213849409226	0.0871662453671013	0.125157559231722	7.43874783760949	0.18116050456996	7.66477315234457	0.181286900126411	7.84068812181174	7.60430953683001	0.0851845758545951	7.55990813844806	0.0844599328218677	0.0845364769605114	0.250684275634322	0.083243015891025	0.437850833333451	0.0909865181002278	0.0808609504515363	0.263459770891804	0.0948177424439207	7.87136843881647	0.0883653081441673	0.0950961002418443	0.372393307963954	0.276577328303912	0.088638504113007	0.255219403169997	0.0830755618159781	7.33045370968179	2.64642895514053	1.75160441313609	0.101432613306295	7.99996363133902	7.65219765413881	0.0807003025480816
0.182795510612669	7.73064306603783	0.187273805332179	0.0825890725626516	0.133859438710742	0.0798582159631997	0.10589227553935	0.0806635983674433	0.0830600386814608	0.757027074262776	0.0820809448551133	0.0815204786945082	0.0821565374498541	0.0825260391281102	0.0826331159286648	0.169058894063172	7.34134402451788	0.0818405240909409	0.0842767070714281	7.81272686032644	0.0875296750343658	7.2821774174256	0.0832901955045707	7.41603863055017	1.56253300799132	0.933171963209905	0.0829613630653869	0.0868814665411504	0.0802851122207709	7.80411905650808	0.0848787117269588	7.44987417256279	0.0838014685163858	7.57514195976918	0.155033391858744	7.87688834760953	0.710479160520082	0.0822100081002875	1.31055516231865	0.106868089949647	0.407209128219527	7.51510991108646	0.107202746342682	0.085760135454715	2.53115924161352	0.08258800406407	0.122988095538934	3.48870052547358	0.085670117243382	0.0833311581400553
0.0796592793879603	0.120631914401002	0.0802965181162945	0.102770473916281	7.2521833810616	0.0780761448240621	0.0845828611646187	7.42705774344681	0.0862188360922486	0.157987690532322	0.136761597071091	0.16713450160281	0.669732880008529	7.29843504550339	0.424289866794519	0.0831538755239185	0.0864302970126038	0.108581802314606	0.0786469108405619	0.0814417748750872	0.0848036674786042	0.225983804758199	0.086209426635925	0.08101728073497	0.0801747806538708	0.379166511572476	0.0834495594543588	7.4625600663018	0.0836737967523075	1.45384614761608	0.0844236871466627	0.179510662865648	0.0826169963500362	0.0776716972476207	0.0810086310592464	0.0792046526933766	0.0923844872826271	0.107709260035703	0.658605562330708	0.0845924582673702	0.0816879271343764	0.0868249553110292	0.0793029473115895	0.0966877687976806	0.0789162229671121	0.96774912242083	0.707926850182044	0.0849324634258978	0.0805848891055571	0.0854793088045716
0.0800494910347207	7.41429510845118	0.0796780556775501	0.0786692200821709	3.85587999130393	0.099601202608414	0.109677344137047	0.808809618052568	0.0793111035473065	0.0800696122686059	0.0792513129674921	0.278096475134875	0.349267930602649	0.0780622630718951	0.0827815349331737	0.0814254391578494	0.0814324363327204	0.0782574249984986	0.0824147479237633	0.0841878481567451	0.0794546077187534	0.0788149263366053	7.20443069250887	0.0785645379152601	0.0801716886703147	1.85093570499451	0.108450838614312	0.0767368543452513	0.312799220816422	7.57636711078448	0.0771689150767124	0.0784514047167378	0.0745996074407872	0.0811078328004039	0.0806279058573796	0.0933984900978362	0.0769593586263531	0.0797592509590123	0.0774806810520131	5.04931220483686	0.0786371288005542	0.0776727918960926	0.0916675919875626	0.414864294521611	0.694548917857404	0.0806423165923008	0.0774040793515946	7.10778508787294	0.0786461472471281	0.0784497288512672
0.0797301326946561	0.0784469941005314	0.217571848464136	0.0761566112776782	0.0807538646712089	0.0785357461842146	0.0773234810162615	0.0770425688864882	0.0861578258078477	0.361355327124784	0.0774684894719331	0.0776503484312559	0.0751878508611561	0.0795336264060538	0.080931098089599	0.20106148366755	0.0756513080950017	0.108126948327283	0.0769014573977991	0.0816950725152005	0.0768170381577563	0.0792917145559977	0.232763600690706	0.0869156366182648	0.117265590890451	0.074566939787865	7.10347966016327	0.0788043835665649	0.0781054097723077	0.0802666690107925	0.0757888651562646	0.469191579863227	0.0778342106461265	0.0758523616940174	7.32575159150534	0.0749407816001981	0.127231644481519	0.0792261244389323	0.117821803993775	0.12016246526845	0.0740595059215407	0.0782438351304793	0.0762166482952103	0.0794913551485319	0.901913174394963	0.0781338922138666	0.080364483237971	0.07463164354777	0.0778982106542764	0.0762278571896992
0.0750108356495234	0.0744748027840343	0.0737027685820724	0.0880176159589887	0.0768386992014663	0.0806675227597952	0.076162601307034	0.0764033876467791	0.0760698822373503	0.0774549011436576	0.0742900076420434	0.0791590312170424	0.0867456680449032	0.0806350017252858	0.0775561735050004	0.0766759437647647	0.0747199850129928	0.079365331016119	0.0795136379835978	0.0770781713455587	0.0765230526390353	0.0939242461373661	0.075463806403813	0.0794982111489007	0.0749964526594749	0.0764769115003779	0.0786352273969368	0.189481894511868	0.0725104257238075	0.0782143471131694	0.074327532387023	0.0759022802336214	0.0789071542304394	0.0783277470943905	0.0775750601963277	0.0822477050760211	0.0758505786812446	0.07713314570128	0.081206468886728	0.0793872510759764	0.0768435503997136	0.075030214351017	0.0712699663834316	0.0743272075472207	0.0770825260211104	0.0748653499051964	0.0810173158306401	0.0758556350516525	0.0742140068859077	0.0772728250152575
0.0771886035327527	0.0749631716967565	0.0739760889635678	0.0973244416254496	0.0721016904599569	0.08013511422793	0.0729695157684439	0.0740399020117639	0.0766434417607588	0.0727761334881924	0.0966314094741966	0.0816182497391764	0.0767991343095861	0.0728454793344765	0.073983044693286	0.0747993213103183	0.0714224341920195	0.0727700711244027	0.0742968078733496	0.0760069648849132	0.0772632169855578	0.074120404739477	0.075553142996973	0.0762709522482502	0.0909706695221858	0.0721429547613717	0.0816825073704388	0.0725577145084897	0.0737236401492406	0.0812886684552213	0.0904868916186288	0.0774295919443537	0.0754414548548783	0.072123347788886	0.0752107396130043	0.078329288333861	0.0743397987634172	0.0734017750798855	0.077269492275465	0.0744297472053457	0.0753281168959853	0.0736903572882309	0.0740209068646103	0.0732458750214214	0.0774683725347137	0.0818873889799871	0.0733147905178729	0.074945388220235	0.073490409319695	0.0726138053853218
0.0752502707575302	0.0883142457071132	0.07341708568443	0.0796183780058123	0.0722172974711649	0.0703499016687154	0.0759449546967313	0.0727369795664154	0.0774351192058699	0.0786312066559129	0.0712988122394781	0.0745713387411401	0.0738434758143809	0.072353873516527	0.0756527508380231	0.0761985997924703	0.0705548664125876	0.0729549041208013	0.0756981509244622	0.0750049635224563	0.0704231584044257	0.0719619843052945	0.0776042017359194	0.0741830063483418	0.0759348397940791	0.0729681287410106	0.0801338922056825	0.0730715704850608	0.0814091461967089	0.07031475887178	0.0726156202364112	0.0723438305747166	0.0854579153954986	0.0753076756427266	0.0734941837784396	0.0756422353663099	0.0733723310859854	0.0739254001965965	0.0776806995812986	0.075695100646367	0.0777265583198383	0.0766364869692849	0.0767034232976335	0.0740128643506842	0.078305017354366	0.0749305187368827	0.132417199166037	0.0727134243459798	0.0731968708829226	0.0721487568920973
0.073832678489399	0.0695982753812183	0.0728671399581982	0.0750514212228137	0.0758318880190757	0.0733451349786992	0.0772825597296222	0.0751206119166894	0.0711018480772305	0.0720826687893741	0.0757410540154601	0.0742813428279872	0.0817037106124052	0.0757376990227266	0.076046727551895	0.0732066367538461	0.0702629985327497	0.0703131467148035	0.0677164219776856	0.0741807471452715	0.0690214571456664	0.0708692474955109	0.0698454222625505	0.0694350987182446	0.0736698685344191	0.072722230053991	0.0698845932826423	0.0826455919437091	0.0715361667146163	0.0703309496409164	0.0704721184517388	0.0737814198276596	0.0678579123028441	0.0809973048480052	0.0757681338575657	0.0719760293072997	0.0727450038511585	0.0717561910923719	0.0740354283251834	0.070790541868468	0.0761126209509281	0.0724875201684673	0.0752356181819748	0.0721293328134566	0.0718826248883849	0.0740687783438835	0.0686110591948157	0.0724477194781605	0.0793659338909695	0.0716984854751704
0.0707172010971689	0.0743081587619092	0.071558998297219	0.0797631633247464	0.0800625146261126	0.0788766084701095	0.068878053001961	0.0704705678766453	0.0715986014384312	0.0749114102743514	0.0731736804131616	0.0773906357091053	0.0685110124802151	0.072970739581667	0.0759723492785317	0.0796372254566058	0.0695199136013551	0.0732805891879869	0.0684899280258985	0.0764886626298386	0.0705113641681571	0.0735749646246586	0.0799477357090127	0.0805124157377238	0.069989299179239	0.0671982850972185	0.0731677583388451	0.070425573554039	0.0730596685204523	0.0786277148731524	0.0776495158821312	0.0730068555341983	0.0776012342971025	0.0846790991415461	0.0719447564588568	0.0783547656145158	0.0735197884370256	0.0767721009631303	0.0756710166842617	0.0677280169739462	0.0718960157223743	0.0683835953979283	0.0748709052001699	0.0701395172080575	0.0776836760973272	0.0807754745251803	0.0746855015460305	0.0705942275269367	0.0713829141953693	0.0707621936562669
0.0712355337964336	0.0822162196547547	0.0771551410334449	0.0692739156377062	0.0717046040401133	0.0728013016378463	0.0762761557906398	0.0689759505569716	0.0735622740126442	0.0781131921479874	0.0750387859856941	0.0783902752765765	0.0732808461892201	0.0732905597289364	0.0811938924484046	0.0719743283043258	0.0695279790016934	0.073823294059356	0.0743008745848196	0.073507117956944	0.0737287806498648	0.0701231573565353	0.0776357812995111	0.074492471254249	0.0729547286275442	0.075275162537816	0.0811769568508527	0.0722159124519114	0.0700252505269685	0.0826149411889253	0.0681518301161681	0.0718672863603401	0.0688171796803364	0.0800896711014608	0.0710045981665132	0.0693992030476938	0.0738634150306513	0.0793938769248174	0.0797535211483855	0.0689281264737462	0.0715395060627981	0.0765750525730045	0.0674542004892401	0.0649632276999641	0.0754911383244779	0.0746291367246722	0.0723659221622252	0.0691458086020796	0.0666013525300105	0.0679821287586008
0.0721730172716521	0.0798744771537134	0.0742062960030425	0.0668217573551827	0.0710256953986626	0.0699361012028348	0.0744901934464211	0.084198170187661	0.0678281338947395	0.0809758424598215	0.0742348180286306	0.0721466891326858	0.0721729999018969	0.0729995813526506	0.0778407787968826	0.0715622475794068	0.077606876988384	0.0740909544905567	0.0739398105126323	0.0747149316113518	0.0708698512406354	0.0680768644876433	0.0692122072396445	0.0743585509832092	0.0670335864682592	0.0712569463626492	0.0771208894882455	0.0736560103649421	0.0774032902108802	0.0821910479461011	0.077024654510348	0.0659491821693866	0.0730567413657239	0.069986366530353	0.0790830242419437	0.0714566862624385	0.0700343916688879	0.0718542253486081	0.068302634677	0.0785622013003006	0.0709839633351021	0.0688135643622643	0.0706437670637791	0.0711715633585736	0.0682404914168876	0.0759506481972254	0.0801405019828301	0.0725439213899108	0.0694066696754742	0.0729057611763983
0.0642908058388233	0.0808181696015179	0.0703534236924743	0.076119520506358	0.0707122017259437	0.0824615606787405	0.0709704510675904	0.0746648155438866	0.0747678501166767	0.0765133311346767	0.0810959050923506	0.0834017739376192	0.0835498928086924	0.0806663078705199	0.0727744045864771	0.0764840621694953	0.0686237903128313	0.0760747373441839	0.0824537257313373	0.0729095548887821	0.0713751828271733	0.0761283211006932	0.0805643726571789	0.0713988875016863	0.0720267033772428	0.0650109188190951	0.0809623931043822	0.0708362889008938	0.071133975345632	0.0703394712592799	0.0742644434480353	0.0701137855522163	0.0694069459170725	0.0713478192801105	0.0760205785350599	0.080576139781259	0.0723008066240793	0.0742655407554029	0.0750601749202361	0.0751423337790982	0.0746402382606461	0.0796756482668773	0.0772210009432706	0.0721383002355906	0.0787709852357737	0.0693904170489076	0.0726846808964383	0.0802327868399316	0.0644477536582903	0.0755335935878378
0.0841461600937502	0.0729541802688939	0.0823900002925335	0.0824800566569684	0.0762095949641551	0.072405396528719	0.0824809879505972	0.074250339129414	0.0672819665735273	0.0752358674830231	0.0755312422496302	0.081954305626703	0.0661453496179514	0.0810643619504617	0.070615870012168	0.0699518484260439	0.0777853847248751	0.084798248348153	0.0749829277444519	0.0677262820410564	0.0717673195382367	0.0763129272018157	0.068940018568778	0.0750769646751063	0.0678179833262148	0.0759750184912468	0.0762030174776057	0.0629600321591842	0.0837506893542864	0.0746925851549221	0.0730240489592422	0.0778389107171014	0.068500082865564	0.0721185744282044	0.0791054368764603	0.0705915372507056	0.0701083303694996	0.0889506595048071	0.0659454013837893	0.0790201780923069	0.0739447598174097	0.0800943446654529	0.0695556176294757	0.080751082749413	0.0677691338865472	0.0840554079044761	0.0717075210461045	0.0746182019066316	0.0726681130442705	0.0764480294837721
0.0679044963900632	0.0818401192193423	0.0699040795547136	0.0736588467815596	0.082317489626923	0.0807023251713845	0.0723575130321596	0.0744138285652874	0.0808929865667042	0.0824040575601541	0.0705955347226536	0.0720750366339207	0.0770001799732837	0.0738903366964628	0.0709429349132398	0.0766998953551277	0.0699311546775342	0.0680990075177239	0.0706847957805422	0.0705382542896657	0.0766072277389439	0.0657590224070974	0.074698687902229	0.07405625839563	0.0745085025566554	0.0790701620562748	0.0774086893706546	0.0692471963645582	0.0842042112590388	0.0748164478733838	0.073547829982953	0.080847242142241	0.0809264915830559	0.0729417603786659	0.0830877836836663	0.0723767162671463	0.0730652081335465	0.0815709986049875	0.0737296143309118	0.0744377352464548	0.074885105092637	0.0715130921484827	0.0808349383231499	0.0718325660247567	0.086655451793535	0.072589436107217	0.0757030521726705	0.0695248127374615	0.0702995537472547	0.0755166266275503
0.0749130907901279	0.0874130269937738	0.0780418803673038	0.0845818532382087	0.0711191798935646	0.0819212567739607	0.0696092755645456	0.074901112460371	0.0793482206493331	0.0735783171062562	0.0733544718146268	0.0753806110707793	0.0786506179337054	0.0708719492700447	0.0879764432644483	0.0788949803292048	0.0843474701620354	0.0714017647546392	0.0774137631641904	0.0754419072150288	0.0724188394815024	0.076563135728196	0.0693979505462357	0.0668680133934974	0.0794592366675182	0.076543233768629	0.0729549794705787	0.0723826519264004	0.0821418539627997	0.0742113145177126	0.0703238003399137	0.0709074254784456	0.0749103714108684	0.0659391334555835	0.0689879302964572	0.0670358915036829	0.0859910052337023	0.0808319514195574	0.0707813085854631	0.0748103134845443	0.0691306931035669	0.068284901496416	0.0751612307586007	0.0780407737640818	0.0781634651769155	0.0732275072173748	0.075026298143542	0.0717939718952207	0.0736064823611101	0.0777228692040138
0.0743675524452012	0.0699787030492935	0.0721736209622556	0.0868445554124458	0.0768763354712139	0.0838487481094842	0.0689229942299839	0.0698051716602618	0.0783592751749833	0.0744495283384197	0.0855766883492868	0.0642347544017518	0.087104155978344	0.0718728924347561	0.0723428695467083	0.0688600478934527	0.0793042050548636	0.081298203862058	0.0795472361239749	0.0768634276121181	0.0781638206527584	0.0754118767609951	0.0793999651097676	0.0793639893930613	0.0832515444802776	0.0710836809626707	0.0688892763425789	0.0658927823277031	0.0855243676386177	0.0698516492550611	0.0733168296419526	0.0779832888609984	0.0735098811965722	0.0776666206117068	0.0717305291638931	0.0692427493789977	0.0729723105989473	0.0716500660007918	0.0680308906963812	0.0752788507872784	0.0851237484064851	0.0853143988396775	0.0859577628500139	0.0819543116258074	0.0742028829512464	0.0768769492820173	0.06848497159329	0.0748668947650069	0.0870358689902638	0.0797619226024019
0.0789453674988055	0.0913081734964096	0.0824266662132903	0.0735052898570841	0.0716603080630341	0.0750299769032755	0.0734567866808264	0.0764157101037473	0.0686803620265699	0.0809454269177574	0.0807519066169589	0.0832663689956923	0.0918848950306945	0.0818670040051609	0.0875522769697364	0.0889976133959791	0.0781113223736734	0.078560833754649	0.0800942673600947	0.075418939120644	0.0847839613765854	0.0799389397534058	0.0807180581879751	0.0734145753277543	0.0906874714780984	0.0787920367074933	0.0818546455202172	0.0786690241138097	0.0775351935698113	0.0781542454771264	0.0806335167889484	0.0705365300622163	0.0789351369560045	0.0807346853236939	0.0731855956058453	0.0819311905496815	0.0800483599121908	0.0834682417211844	0.0811151090060197	0.082619317245648	0.0698613156612372	0.0837877642479494	0.0754574905326773	0.0714527020316625	0.0829958807587406	0.0847367182776739	0.0674314230439935	0.0883936342874932	0.0806636389458902	0.0820821039541708
0.0746542081291858	0.0699321254541057	0.0895563639956381	0.0759967437670042	0.0692393438589501	0.0881005340068503	0.0824317928519009	0.0767328591481894	0.0887201037626636	0.0769190542015887	0.0717451026896968	0.09096961719677	0.0828686769038323	0.0728203144818575	0.0789630828825926	0.0868537078537067	0.0759627182586623	0.0816304351420954	0.0877084881142814	0.0758251909286204	0.0732883799596733	0.0886097510753386	0.0775387504380017	0.0882045524504807	0.0806729531144451	0.0711454496082747	0.0736711573808445	0.0715941501072371	0.0891227602356372	0.0756215000860106	0.0806732781110363	0.0842934496571861	0.0754064249080487	0.0745619043017442	0.0742548587157757	0.0726676159949253	0.0748858332205724	0.0756334079089649	0.0822687584473837	0.0768672768028568	0.0862809061765146	0.073767794676873	0.0863296419181016	0.0688315516844462	0.0834566693097289	0.0767156716530195	0.0706763945401453	0.086042046188222	0.0902611629042291	0.08105814776055
0.0798210232498908	0.0769379163601874	0.0765986138409848	0.0846377182535263	0.0743916583586248	0.0800368728590364	0.0732869887678793	0.0715281627219025	0.075348527675875	0.0904027895492929	0.086721546471318	0.079307978682175	0.0817616181244736	0.0898490027757745	0.079588556158072	0.0895266202068335	0.0691962322819951	0.07129950355172	0.0846881064554258	0.0822297962803439	0.0835344732914118	0.091676457420881	0.075487605196275	0.0807554906001297	0.0807045969895048	0.0862082024226804	0.0781093005440225	0.0856523659067736	0.08299654794557	0.0857528770462663	0.0841900535003987	0.0794526186588879	0.0763553623814983	0.0854926117343109	0.0867090279714269	0.0864754767570946	0.083328029852926	0.0770269545000004	0.0852672379183456	0.0898660957494577	0.0950283145134028	0.0741989744348474	0.0891877318476165	0.0721524110490396	0.081416158384447	0.0714895843082504	0.0746541607242418	0.0753111577003527	0.0912558537288242	0.0862049687301921
0.0710198135767175	0.0814223876426606	0.0769952745371165	0.078419328035509	0.079747825609006	0.0872350420014528	0.0838419285894569	0.0880373320501234	0.0789216384287089	0.0789491359398981	0.082028445524632	0.0692248952704518	0.0857658005444312	0.0826375795541523	0.0767314262150645	0.0801362407649646	0.0761566666263373	0.0933630632289317	0.0876416416399716	0.0733294385324995	0.0841332757213208	0.0810075232810235	0.0850450461562693	0.0825788946579633	0.0862194402108641	0.0900780662225752	0.0783258100765178	0.0759034670707305	0.0738085097312697	0.0728653221101405	0.0929092777723746	0.0808632008426555	0.0849624011316596	0.0854785436508503	0.0773438988078826	0.0694340010792881	0.0814524094400868	0.0899674186580146	0.0914852697940114	0.0930023202336151	0.0760610143806739	0.0703792936351785	0.082966170818596	0.0767302593525243	0.0689615859399896	0.0900271850341722	0.0784810999394783	0.0844463692571874	0.073777812747176	0.0740515550598502
0.0737945532701873	0.0820306190878951	0.0835816493525765	0.0708295077881444	0.0754401997855339	0.076602375182064	0.083584199345581	0.0749983848996625	0.0832544167705334	0.091149506491004	0.0818439454274912	0.0779181154929178	0.0839243349366244	0.0883763146269749	0.0740598309890022	0.0758880438231471	0.0938997650808045	0.0744462522063069	0.0797278991449011	0.08093309885953	0.0807895622519434	0.0722369630455049	0.0761165741809901	0.0710821202115416	0.0918209884823634	0.0758113641308778	0.0798450747307635	0.0746203044961893	0.0808759008482103	0.0924929847348013	0.0805493645152395	0.0759995823657999	0.0885316586195655	0.0829861858756389	0.0742859739486021	0.0805184496729325	0.0904553033003743	0.0780248958130875	0.0715887500071287	0.0737866309873679	0.0893818446979263	0.0810497091472575	0.0882293789565017	0.0724944716513306	0.085598005804842	0.0780943333450155	0.0838321767089285	0.0906155473440128	0.0730530627577788	0.0709195318099117
0.082665180586916	0.0982210504877372	0.0869847833661795	0.0734244032787868	0.0922936438747954	0.0862863073371246	0.0797919286509201	0.0908766691702814	0.0799152370084505	0.0886355677323675	0.0918687221369092	0.092458593356372	0.0726937068173575	0.0807832897814953	0.0863556825143068	0.0735193880017551	0.0735802392205588	0.0869866900051504	0.0918372503235368	0.0730558091658133	0.0779258537153031	0.086593597188534	0.0978679431454577	0.0830694275134659	0.0785642325172089	0.0911157586214799	0.0768149936317351	0.0828583818239361	0.0883252875520694	0.0797180653944513	0.0795000487711942	0.0764248989493848	0.0700718768050414	0.0911177010040186	0.0766113521448777	0.0785222901046344	0.0771680631479609	0.0767830767824177	0.0681774816663461	0.0901130919212752	0.0810856973525665	0.0800836112254659	0.0724396863090099	0.079679676957259	0.0784295191827779	0.0788889060620889	0.0750209907250128	0.086375760523827	0.0788117446432081	0.0831412625161622
0.08160836139714	0.0964970931429782	0.0867799963654718	0.0906218791110927	0.0999253335592053	0.100205142016396	0.0863350062652087	0.0945674102610819	0.0829471632725921	0.0751700198935667	0.074352554646951	0.086357183513926	0.0932502193965603	0.0799447123259507	0.0927738518658608	0.091799207134207	0.0787462730449366	0.0872817958402924	0.0906711507906744	0.0830520860675221	0.0813462008532395	0.0911555202196407	0.0731376925748507	0.0948827067272203	0.0979807185123717	0.0932512116061006	0.0815398258332197	0.0899994569648245	0.102253199670768	0.0928681981026317	0.0838144140084428	0.0806982124048316	0.0906097104728074	0.0821948607145137	0.0837176498598897	0.0893738347202945	0.0926893186273297	0.0905786561999279	0.0873738134066437	0.0777220105344511	0.0905280900163648	0.0709667670110228	0.078446458042683	0.0729037093676943	0.0934576464124951	0.0763522367117246	0.0737859121430225	0.0782165044020599	0.077026462722301	0.0946375131659664
0.0901556992963163	0.100246850411671	0.0810635404605648	0.0785771091542048	0.0902588013633682	0.0794062684647444	0.103916028633885	0.0832934110152752	0.0803790727496105	0.079885773468175	0.0822615386501258	0.0762751847038093	0.0844577814515236	0.0748786021255703	0.079449887986194	0.094734781549628	0.0903293994254985	0.0790924135229785	0.0944762507509979	0.074986428237169	0.0741444286267643	0.0841427952309473	0.0934187354962637	0.0737379831355607	0.0792234566007994	0.0918621796973613	0.0856932672936741	0.097816923816544	0.0782620486223577	0.074747329409948	0.0790858823203685	0.0789834756569063	0.093484812124526	0.0914656139130305	0.082984840062229	0.0773153284549063	0.0900818799924171	0.0768915969311811	0.0913697130624386	0.0925175783960743	0.0777990102518126	0.0744212440468227	0.0777900349303693	0.091974814870445	0.0915727771360794	0.0811688466270852	0.0892231352433405	0.0863513869394089	0.0847468130886389	0.0931082457615092
0.0978446867717312	0.0866800559072824	0.0795610524809381	0.0802439649651383	0.0902612949177003	0.0859903474886928	0.0798149780279523	0.0851914984686481	0.0907978561892833	0.0811723473090065	0.0784759237992557	0.0715578732806883	0.101165558691256	0.0797818075515592	0.0953365059589872	0.0930486562980575	0.0933044972713299	0.0980884553008351	0.0864195988276035	0.0909459736310074	0.0946584241034032	0.0872229104584701	0.0848540515520818	0.0811082140262347	0.0865971526840031	0.0928600096872375	0.0901347451839872	0.086693847908414	0.0889666898167009	0.0775678056159939	0.0846205158921057	0.0863782639991148	0.100401852750201	0.0924144658082878	0.089653339398055	0.0866967171571438	0.0750471799360141	0.0894862670304304	0.0806150694297033	0.0925564894136767	0.0759696609258657	0.0824866149542147	0.0773691708060502	0.08883134745182	0.0795528597616752	0.0958104582544588	0.0869798935498065	0.0761071034801192	0.0749808804680535	0.0930062715116896
0.100881568656037	0.0814711580947986	0.103252173056617	0.0988058118392378	0.0951997585460863	0.0850324879814186	0.0891358030628978	0.0953903804916622	0.0978510408901317	0.0842256902734347	0.0905927144269124	0.0978504620655025	0.0961249527586572	0.0818889379657091	0.0822331031476765	0.0840046104190374	0.0978985372823256	0.0982276521475955	0.0867796193883606	0.0838846688837871	0.0825602800505587	0.0941531344703474	0.0882784510056346	0.0951556922649204	0.0814778231677879	0.0827748579822339	0.0750500004683395	0.0841866503436322	0.0745609723361715	0.0955244246210217	0.0932477353571139	0.0843381326880808	0.0765751692360537	0.0846192454828882	0.101237505526894	0.0905225031301467	0.0786099712541887	0.0888984047675737	0.0740963491005247	0.0888255125879785	0.0960342778180908	0.0982018306955081	0.0877298677550221	0.0798863246005459	0.091900848091577	0.0914126978010845	0.0857803557598764	0.0938465465070185	0.0903609171751113	0.0815286798415651
0.0863062222648597	0.0856177247116065	0.0885276040806912	0.0993151625129116	0.0955901592451171	0.0870437171394107	0.0766457019283475	0.087526922555937	0.0954498694084328	0.0854542899365282	0.0800434237741097	0.0797420419756924	0.0960519556766688	0.0834952635538057	0.0807504904385284	0.0964315358249893	0.0813324105911048	0.0962231922560035	0.0998370576362405	0.0846793765917167	0.101334146827258	0.0960072068235606	0.0881695395129592	0.0883431661049036	0.0906190716170957	0.0980901433113392	0.0808542821816615	0.0848530662476925	0.0931477811054957	0.0921034464181004	0.0939127257939164	0.0966793203208254	0.0990619740634867	0.101074975569304	0.0969131989721758	0.0845383728221814	0.104981691692323	0.0783136759229783	0.0791432217237737	0.0795518300866594	0.092424937776136	0.103949411760015	0.0875608940486672	0.0796554074401385	0.100131485047866	0.0880477605541111	0.0819054285998451	0.0887745305051891	0.082132405254156	0.102154522242681
0.0837292593201547	0.0846962943597722	0.0923274268993277	0.0970850677541136	0.0928034464299564	0.0852218277959866	0.0916775753221505	0.101664632347861	0.0995140967493767	0.0970305755738779	0.0989660232154635	0.0907675782488575	0.0951241724233481	0.0919774828746963	0.0845775579631756	0.0933674704868222	0.0903046335705746	0.0811286798993407	0.090607309966772	0.09159354446273	0.087667694950307	0.0939343736243768	0.104179630003435	0.0811865376003225	0.0856178929893845	0.083006417428561	0.0972143642912362	0.0926229079851433	0.0832028501613764	0.0860341055229647	0.0897623086783613	0.090719547157811	0.100853030192085	0.0912514014276017	0.0987580751711227	0.0976137523097174	0.092020538771236	0.0925612786033288	0.0947819237236412	0.0996944502317811	0.100009503858315	0.0869959559545979	0.0774576454916757	0.08225021970972	0.0990063398670613	0.10876233132082	0.0930690052262935	0.101143611823176	0.0914416049685859	0.0986029768974858
0.0875067141837494	0.099522390447265	0.0917066529712607	0.0888535929947807	0.0875595628586746	0.095545227479087	0.076362167096316	0.0867494284961451	0.100264187575631	0.100472151825217	0.0847687340660384	0.0975605556346129	0.0867561545819468	0.106138551677704	0.0871593879486865	0.100685888809445	0.0988073015767267	0.0930217880722665	0.0865603975885167	0.102593814253113	0.100000364667648	0.0981900739573073	0.100229876696891	0.0940807334886683	0.0855503824720054	0.0906501412574248	0.0937057984107907	0.0872141823774181	0.0907798762686424	0.106113929143068	0.0962477632953052	0.0896477986997586	0.0887983098251035	0.0857475997514029	0.0982446466218066	0.0781781651284095	0.0877914970552321	0.104414749788662	0.0873325621614047	0.0947228691249143	0.0991435279329842	0.109839838999209	0.100390242087494	0.0961742782827715	0.0895302183359346	0.107441923263111	0.082458757561148	0.0906447975691018	0.0808123882273236	0.0871286621490938
0.0835749596943512	0.0932555128770839	0.100545522832991	0.100325344467756	0.0801684735639811	0.0831398812459796	0.104504043238933	0.094093105236541	0.106702766137481	0.0971353223495432	0.0878477565587049	0.0920555374975621	0.100726289280926	0.0847871558701284	0.100692002975324	0.096217353562151	0.0870525451564325	0.0843334763922464	0.0921651086793837	0.0953084164431125	0.0930072662676549	0.0993273408443283	0.109216246110745	0.0940377618673925	0.0954911060469065	0.107500921699207	0.10978981586626	0.0966291951514195	0.0953093491574017	0.0821319769917885	0.106285848593144	0.0934274822955262	0.0817072496661078	0.106170523544733	0.0883090650205094	0.0885955237887645	0.0877155035589366	0.0793257783281227	0.10373533747399	0.0948875453887463	0.0792294030185587	0.0978954078133999	0.0962298302609314	0.10925759113104	0.085208414465724	0.08833490482565	0.0855272139416293	0.0975144219349592	0.0953705714829996	0.0938480800078953
0.10039891632995	0.0997145993813427	0.0903693439504755	0.101268823678911	0.0898616380548363	0.0916258510191145	0.0908325795795755	0.0910742783806213	0.105321389031706	0.0887322806391536	0.0898510245295237	0.108312938062812	0.0931345309171139	0.0936495343591971	0.0947335011513839	0.093487243911795	0.098191129287143	0.103015625924987	0.0926250238189776	0.0880266265600484	0.0969133611845065	0.0976803289615989	0.1042162788709	0.115500749982658	0.0929906345662164	0.0992323019031087	0.0920109612251178	0.106704120404617	0.0867625596466755	0.109210818555648	0.0932286336439393	0.0930159085233595	0.0872943379674772	0.0900844635626	0.0901107296195083	0.0858716647769425	0.088523257722355	0.0943537462866197	0.0964205200890036	0.0930242885420055	0.0897815010619143	0.0960612995986359	0.0939090318836517	0.115431411007472	0.108074573614502	0.0933776745122167	0.10163983868519	0.103283574702393	0.0870564185649859	0.10890434654589
0.0998755223822736	0.0843406310027681	0.0908719714810438	0.0928481287766573	0.103523523720089	0.0918719463131037	0.0973694639661914	0.096456212255466	0.106216920122804	0.0972777566105987	0.100310706783298	0.101522558760226	0.0850450760376833	0.0852586312170684	0.0925996014935512	0.1029760674376	0.10576728364878	0.111472667273366	0.102562854511961	0.0821829047558102	0.0953290383911984	0.0996338175193885	0.0905087253620983	0.0858157107976284	0.108983705721953	0.0893031093510666	0.0997221447685843	0.0961686533987182	0.10129004884733	0.108464336348987	0.103324289923175	0.0902826513990352	0.105664257875187	0.108877074756024	0.111765178712531	0.0834509646040428	0.112732411460652	0.0946994546251043	0.101064844311294	0.096797831523245	0.108104612693002	0.0900486703877465	0.100815058368147	0.11199900686281	0.0884370496997304	0.0958926843088375	0.0972166553953288	0.111468821768192	0.114177512372313	0.101763779025464
0.114176555016252	0.108723430561989	0.112698052076844	0.114029945629969	0.111864210567436	0.0922640692510309	0.0888105992832218	0.0914141769242144	0.0888693346110182	0.0963961725707281	0.113395876424359	0.105842649687528	0.117337453431202	0.0890373363538747	0.100815281138647	0.0868845496042563	0.0974552740232414	0.113802067705214	0.1011225545176	0.117352854007335	0.103501574609671	0.108150960627973	0.102116172885333	0.100313066985813	0.122083589205886	0.0951176601714069	0.0932978095478414	0.104040221291105	0.0981724554467965	0.0933798049613135	0.108984492979965	0.0932685156726098	0.0866218991134742	0.103206369712898	0.118127740899773	0.0848460358787501	0.095126780097686	0.102704429137735	0.110131245297606	0.0932598737106943	0.0862250435008419	0.104424470556407	0.103581274538635	0.109296706483064	0.0929726094236173	0.105858093709561	0.114806596386637	0.0931433003058355	0.0888851483720708	0.112303713720603
0.114294022212666	0.100174984836208	0.106592930336846	0.10851292479434	0.0969563461576967	0.112111092158595	0.119216645758486	0.11558997232417	0.121250003295481	0.1079600786644	0.0927101276430715	0.0982253198446098	0.109580216686917	0.102196231476886	0.105127928291445	0.10138906807827	0.100766284538074	0.0988061328091875	0.0913145730280872	0.108717041713817	0.102974858794443	0.115183623256626	0.0953152133563219	0.0977075495769926	0.101895115365739	0.105293077632732	0.109968226776318	0.0968461616532628	0.0952341206696509	0.0937150453989537	0.101837688302997	0.0933981761774318	0.101006846838242	0.106273756471549	0.099140106357501	0.106499799889091	0.0976059770223985	0.116734703167614	0.0871437268216991	0.0965484619365371	0.107464880052254	0.120015493141427	0.101943187711676	0.0988337052083389	0.104701814321236	0.0862116497957967	0.113395594435905	0.0988228209732097	0.0895996999361353	0.105632794707176
0.111829411093986	0.101061598681438	0.119437457617232	0.101653556885932	0.0875659574011826	0.11876205179165	0.0979789450988893	0.112876995169188	0.115836271263312	0.113197295368644	0.122818486114453	0.0946119773507192	0.0970620737475673	0.12120389623803	0.100907612814168	0.104178478717234	0.096561943782391	0.110065155051566	0.0984217444201219	0.0889213058334638	0.100186570703608	0.105467085506346	0.107222520742082	0.111171608711475	0.106068042371482	0.122928910456183	0.114166417468123	0.115210518415424	0.0960027803244642	0.114259481628796	0.108799362355556	0.0907505525934903	0.10189871277605	0.113442853805027	0.10987315385195	0.0979369529285757	0.103926308146415	0.121966793906018	0.108164436085568	0.105949368205331	0.109974067755123	0.0945100186522942	0.0995786088192125	0.119587920755253	0.108188631889342	0.105642470406678	0.0947763250639383	0.122623307179563	0.105099364735219	0.113855741840654
0.11030750591889	0.104469747318684	0.10889900166627	0.118973649861953	0.111046472571069	0.110147263675809	0.120382213528271	0.100995540176623	0.113479631342352	0.113471618970988	0.109842819939647	0.112831626571602	0.112563606904179	0.11387333580456	0.107360926958213	0.104625794224727	0.115466189228147	0.0936606295084444	0.0945713567830936	0.122444059352761	0.115941921309643	0.10585490667115	0.122559962096213	0.104601348406473	0.106508963237789	0.109170540374597	0.110246874047425	0.107253022408713	0.122439895791618	0.10062819661869	0.106032133193547	0.0973346575391712	0.112542299115997	0.118362142405531	0.108283852813481	0.107185033335506	0.116975479494691	0.105097463476913	0.0906356141341487	0.120863474771441	0.105838767483345	0.0980987699908617	0.106706874194811	0.1089546624028	0.120618468449347	0.106016698904278	0.11475283959596	0.0987914716662639	0.091491774982116	0.0999113442098028
0.102621594733935	0.114246183088075	0.113343308695958	0.118490631065363	0.0974697321883339	0.110734710990577	0.104587531329035	0.114562638397467	0.107454025704983	0.094919670176802	0.0996232381219733	0.122011790801287	0.115294290314607	0.114364209277579	0.112300779803239	0.09657953259251	0.0924609813094068	0.097566039541202	0.101756230347192	0.130102106904164	0.107518784933949	0.115188125858844	0.106939086634301	0.109896915496296	0.0967811465819348	0.0992398905598582	0.106880672339337	0.108384614676543	0.113428959378475	0.101000826122571	0.109527763996741	0.113977348426755	0.0946419911951665	0.116432110779171	0.104481511397667	0.100780183654591	0.10850494380918	0.103777188027678	0.0997134320396563	0.104325030533127	0.0964024168216682	0.121213715056095	0.119988000599871	0.114649260684034	0.09286757299636	0.113286980018475	0.0974422836762728	0.113102465261414	0.117787222420991	0.125298649900411
0.10393119462801	0.103602634157936	0.10384944620609	0.111017220275639	0.108606888973284	0.101672053248817	0.116642443419643	0.100804596817866	0.122388272273697	0.114081918167361	0.102255005789484	0.116001068766181	0.10955847064791	0.108665001456179	0.123130367852933	0.0900947820979431	0.105026848326343	0.123391807788083	0.100455810302406	0.128537847377582	0.109089696686289	0.136353997765159	0.109690960932459	0.123353428186785	0.123696872771786	0.0954120036520425	0.102807444186191	0.124437157321864	0.108471328920822	0.119458307776907	0.1311111376357	0.111617472243178	0.110452123163467	0.123132406587148	0.116304622614448	0.110571676452167	0.122652035533695	0.113738620366486	0.101894288632396	0.112447976470064	0.106130021907001	0.112436747371843	0.109413185951177	0.123005471098204	0.124365672856165	0.113580474417971	0.124992017065723	0.105769469330785	0.105709703422476	0.114855044587884
0.10170964693786	0.115441698285856	0.11082749213209	0.113392566168162	0.115875396202647	0.100458389672629	0.11135099474753	0.113879831936989	0.120908033413368	0.123447007111833	0.115907460718923	0.125470798360574	0.11601328021838	0.127940838237294	0.122885841598185	0.127391578149371	0.105714168489827	0.123581685830041	0.123518224098558	0.102800810649534	0.0968878133777191	0.112336375421808	0.101026704485764	0.124288900143013	0.118569204211793	0.115765459354333	0.108327804286762	0.111983901845146	0.105775727544531	0.121641210255444	0.117504111295595	0.124632822578093	0.122605275372569	0.11086414523948	0.110647435435419	0.116204718435096	0.126230817631346	0.12222258601996	0.103930816199405	0.10261142792839	0.106546362250491	0.127296461994695	0.11130131328514	0.103431010230169	0.122516842970027	0.122905949927815	0.114111194093511	0.118978928020529	0.11066836261757	0.102747099513646
0.105381824064693	0.119587041643204	0.110088890980485	0.132724446818835	0.110801536426596	0.117509606853148	0.118693618599765	0.119747086700464	0.121423815226684	0.115343375742332	0.114368564853707	0.105554079595076	0.0974108912406644	0.126613007786414	0.125868078702706	0.118940021064893	0.10142008236731	0.107373172684818	0.109170411011099	0.103440338824699	0.127931834146749	0.118319658046638	0.130632716870727	0.110713470521223	0.112532735067549	0.0974367973335716	0.131091912638101	0.110574961307581	0.107831633472765	0.100389876084854	0.114386012155704	0.132323821384795	0.106048967084137	0.11377022894451	0.120346521661087	0.116930068764438	0.118931540261788	0.0978217026444226	0.111303600863015	0.11315119503961	0.134466815948014	0.129323269613396	0.100156028148097	0.117400933995076	0.107526911321906	0.102846839454343	0.0963246875003436	0.102301602694995	0.135732635692581	0.107536083631281
0.114407772636039	0.125602239917258	0.1315344913833	0.116554793248552	0.124505603366657	0.118111560768385	0.129780186724888	0.112632579012566	0.111519624953942	0.11944008846074	0.124971645614013	0.112534771925977	0.12082714876747	0.103041264249291	0.116992408537533	0.126961736174472	0.112541247335249	0.129220076570134	0.134670148875871	0.102171110419472	0.122534861902944	0.111516051192089	0.129958734450028	0.1041550278092	0.1036805725279	0.109656386020051	0.099760107468928	0.123136597904822	0.142447432208841	0.11564936151785	0.116834708416486	0.110823296002346	0.118224990347905	0.126144440956671	0.100141328213069	0.119992277214346	0.118148493827602	0.119892476354853	0.135769566833186	0.123296657532117	0.114550661040494	0.118710032244744	0.113727889925292	0.12378126027808	0.111289971019097	0.140101864552035	0.114390629489709	0.119552391566074	0.117198093493352	0.138899598611068
0.115171636798122	0.121646676862633	0.120621221041455	0.110355988054752	0.123325054445906	0.110971166996987	0.129709294686115	0.104766600435088	0.121633690119282	0.124098164579059	0.123619281728526	0.112030429853378	0.132363495175519	0.125586560599315	0.110584260361627	0.115032061613077	0.119869194154261	0.137994215737649	0.11882904521359	0.114601215331614	0.133922927031799	0.129261587758556	0.103744841152267	0.13238959046097	0.106641353119534	0.106609710888453	0.105219073018466	0.114109821272436	0.116342959567101	0.142271389223589	0.1052001868996	0.133594769497684	0.132495502219845	0.113529542177169	0.109964471597347	0.122511439234629	0.114807851653412	0.111280397037023	0.136430096667989	0.1104763129956	0.119636887661797	0.133112998842461	0.132746343639806	0.11799915103847	0.100401540989136	0.119229897172689	0.123427023123654	0.120739373454719	0.138669772730573	0.119169808815548
0.105473496508674	0.139697055584175	0.127598918845545	0.12102986719866	0.122024110215333	0.138934567697804	0.133705191631937	0.118885373155672	0.126084158256443	0.130679218692561	0.131088950673781	0.112681642663706	0.124650613482333	0.128856339007534	0.113126059441967	0.128611032239501	0.113291272485747	0.144544561886688	0.101273700139354	0.12939632180382	0.133495179989427	0.136806486078958	0.13627315507024	0.129671476815416	0.10530316173592	0.139616361336348	0.139143725518262	0.116899189693457	0.134785059549123	0.112332144284652	0.140233053267589	0.109468119030021	0.107994504626277	0.107667659281766	0.115426603825498	0.109322168895563	0.132888313057621	0.118226871191968	0.111113399234126	0.111797165419542	0.12871224965571	0.108523600910895	0.124522220471513	0.115787567377692	0.124091877268972	0.126412963772437	0.131213255440442	0.137320424763998	0.129715354421241	0.127673196266358
0.131904553744726	0.116065271072466	0.114569022999039	0.11317392893947	0.124641863069581	0.136819110733737	0.112089007598353	0.137198813100555	0.117950870930916	0.110230778104743	0.131042015807878	0.113256963642238	0.116970866471136	0.134780820392355	0.140637320270345	0.121037194213058	0.117366435959008	0.11002899213088	0.126963719495448	0.106595912574819	0.142909903095628	0.128377982160487	0.11217185770015	0.114003957622662	0.117894278400372	0.129804130149039	0.110153906576508	0.142791680140312	0.12691045166664	0.130207160409525	0.109337954170208	0.142202320379092	0.124308306311305	0.134759516918963	0.136050030954088	0.12957280728633	0.108208609876912	0.12774670467606	0.108042831047735	0.121419387907816	0.112037418689533	0.122805956369056	0.119138091088837	0.116146012414684	0.139899510352245	0.136389658940398	0.138377363067997	0.131163978026326	0.122730386406036	0.143532390259311
0.12475013052576	0.139172282405944	0.123531866814479	0.102468942307665	0.121381906522892	0.128549498358458	0.134188577647466	0.134105644661816	0.137702386448244	0.10467977180947	0.109330512166797	0.144530682277404	0.120923886038465	0.115870826925056	0.116580797894456	0.139001313192181	0.138576654456072	0.112096908680071	0.141816505673762	0.137524227929518	0.122518041256611	0.114750052685457	0.14083977409837	0.124505322132818	0.122495394326422	0.146505378154961	0.137913906445801	0.135517476308714	0.128090125142727	0.131574761599026	0.117993382095282	0.116791902333597	0.117187024604148	0.141120918929347	0.114459024896852	0.134004201491511	0.1105992985332	0.116254331653418	0.118623002023924	0.12088548301584	0.11338118203185	0.131798855300066	0.123818713284816	0.11196690618734	0.138965054636819	0.132043479380244	0.14556045472314	0.122029402508747	0.140468687021077	0.120760914655477
0.125002404980609	0.122996251132884	0.119672888601179	0.12656815131424	0.13896865912352	0.123248890069632	0.141681563229992	0.117477117985164	0.14362753400659	0.146130342150876	0.12969756570886	0.124017954294479	0.130147173125153	0.149197292807073	0.121425712638192	0.128369671942046	0.141187638418795	0.120450261642211	0.152264568727984	0.15510450343824	0.12815147134055	0.135598431004153	0.130409953727133	0.115722544469147	0.126229053989122	0.141680983439894	0.125403750006415	0.125206070902923	0.139464115131593	0.130024494327959	0.121960039497988	0.140752609634359	0.134617755818037	0.135022921063862	0.121423219375202	0.144674339158266	0.128504437223643	0.119573172918709	0.130903423166452	0.131632572142399	0.124155921842049	0.131923620401519	0.129869038791771	0.14591714634778	0.116047945280485	0.145170217233205	0.134575669020608	0.144277294035853	0.127333040421705	0.139273623555671
0.144038334494658	0.141045132074595	0.125527777113832	0.112735815071571	0.114602047318139	0.110908882009345	0.128634956207254	0.123669967163259	0.13327082147591	0.11453673708193	0.113633593680908	0.138627940698765	0.127635466665385	0.118483219923638	0.129186104523821	0.132386662011017	0.129448637107194	0.119992344382871	0.125856023351086	0.141501379140792	0.124621629629354	0.153415031238264	0.118600881317653	0.14524290989565	0.132504334389769	0.121318965419299	0.112603912627386	0.132138882219464	0.157298758454825	0.142380427051689	0.126413385344055	0.138406515828769	0.125383448000674	0.129442116468741	0.116388902789786	0.147368173503924	0.133958858058277	0.129357803634879	0.110453379089781	0.117755999605475	0.142521544248342	0.117708475304169	0.118716460590807	0.13616257459686	0.130784778897292	0.139870543757664	0.145363014038872	0.134475268914463	0.131613658164747	0.139606139845825
0.127594418970702	0.145650297178152	0.144641413839271	0.117771975531494	0.129079578883789	0.123524182274306	0.136349142245438	0.147694442728455	0.162487047015861	0.149707951954711	0.129097684331996	0.151372772435919	0.134728751185613	0.124162111973669	0.141188620020908	0.132388325750032	0.14941099810065	0.143602837836701	0.153629251348482	0.123034211329176	0.149339628272291	0.140984614838397	0.159173978017089	0.144707363683895	0.139915933108873	0.116313325540628	0.127014359418615	0.121293252612625	0.130954297992041	0.136473508508241	0.128144480476395	0.132991546610506	0.113178469850398	0.151039626538104	0.137309720673383	0.140376091116166	0.123159049180232	0.151235659138987	0.129765119725302	0.147535673825067	0.133197599020933	0.125685672048496	0.138268907242625	0.141658234201628	0.140909606273921	0.126721681958114	0.113600426853997	0.150443204955116	0.166392091600996	0.123587173031843
0.136630814131766	0.137472057883017	0.144346614785926	0.132264571489894	0.17077936978973	0.145799415838807	0.133639759608842	0.147062459143637	0.116763403173122	0.140491725866081	0.125786533315061	0.151274983229463	0.130113615245836	0.145165262993167	0.1333742175924	0.15248752970952	0.149535100209708	0.132956345757635	0.146743340069335	0.132074903130492	0.134325153565185	0.14649726785816	0.118590661499073	0.153062769254746	0.155184027590774	0.123468971798551	0.141561648893524	0.139409067801265	0.141212434417734	0.128996886259887	0.145628901452424	0.118668018942968	0.151858091457513	0.160256684042113	0.143089211556051	0.144909872386466	0.149157223284866	0.13329278590947	0.122817158411023	0.13221540868986	0.140687083057755	0.15482292260119	0.128504494105824	0.152756422881641	0.132800673444491	0.144590445594829	0.145692998314082	0.122498159058812	0.152939348699517	0.132432210610903
0.149641701291166	0.143632207103742	0.155281233131468	0.143580486856687	0.163095738330992	0.159915390478765	0.13695212617853	0.135262882406769	0.129443467465148	0.144658818020898	0.158497618091773	0.149370770534452	0.155538576249962	0.129737263227295	0.13099652698277	0.157485200303324	0.131292152928062	0.156301967037568	0.137983902858413	0.160335823879567	0.165669252692228	0.122763737051587	0.131913389711284	0.125088869150916	0.161344450160479	0.126380988889821	0.132820197293096	0.128965271470379	0.139479863875084	0.135157067826595	0.144494884074515	0.167184067125039	0.148410033748329	0.12400454175425	0.15278347123052	0.162262381323844	0.129785835137495	0.139310144575064	0.1578221359113	0.128911616478845	0.125310190381998	0.147363254455321	0.136659268633548	0.148892610896297	0.142797547580182	0.129551998202218	0.134839721916254	0.139101807128736	0.144685369735053	0.129684678490429
