# Supplementary material for: The Neural and Computational Architecture of Feedback Dynamics in Mouse Cortex during Stimulus Report
Source: eNeuro. 2024 Sep 24;11(9):ENEURO.0191-24.2024. doi: 10.1523/ENEURO.0191-24.2024 (PMC11444237; doi:10.1523/ENEURO.0191-24.2024)
Supplement: Extended Data 1 — The file code.zip includes all code used to generate the figures and perform the analyses presented in this manuscript. The folder "./ephys analysis/" contains code and instructions concerning experimental data and Figure 1. The files "Figure2CDE.m", "Figure3AB.m" and "Figure3C.m" simulate the model in the nominal setup, and generate the corresponding figures. The file "Morphing.m" allows changing the connectivity strengths with respect to the nominal setup, and plotting the resulting trajectories. The folder "./Figure4/" contains instructions, code and data concerning Figure 4. Download Extended Data 1, ZIP file. [file eneuro-11-ENEURO.0191-24.2024-s003.zip › code/Figure4/globalfeedback/v1Int_a0.75.dat]

0.327010566187021	0.335920250954982	0.328917743687418	0.314521405067943	0.335831943778618	0.32286978896832	0.327247317396928	0.325263547552767	0.336050311082859	0.330916580665915	0.334029011719042	0.335829415263623	0.321662586677875	0.334119918492667	0.335580487437068	0.340184521231503	0.323839468981091	0.317795264384431	0.32384197626071	0.331286546870941	0.325836273429832	0.339366239368956	0.339261353007421	0.340578350406163	0.322890922667333	0.344265805562915	0.321542356831629	0.335845656558696	0.343695589671309	0.314210204012936	0.32067495706654	0.334687303611486	0.316254102316738	0.325062800138336	0.331325161297347	0.335031499217176	0.337585374946833	0.315497023572311	0.345602724124169	0.343652732360409	0.33924416488996	0.317717016491252	0.328020844059848	0.324266271891598	0.32085697360131	0.341142391094112	0.317855312600704	0.332582420642057	0.32858944851876	0.32453175647005
0.338753160758879	0.351232211690235	0.325436567018078	0.322646709813857	0.322949446771839	0.339120267720975	0.330872368825633	0.351935703557068	0.34789425177083	0.341786561505452	0.328583281929094	0.32211878814604	0.342870148810229	0.345075780852293	0.324112670350749	0.339995105325466	0.328690876593607	0.325242936540596	0.341740657138302	0.331617640148374	0.324547607831581	0.32072631788469	0.337875207828547	0.344982387285154	0.357250906191417	0.341706296648268	0.345275907858205	0.354538757787686	0.343845153710989	0.331817804184973	0.322872805718071	0.33388642653995	0.330677052924782	0.337102468348945	0.33193530566475	0.339388535448635	0.334818284453356	0.335926619758672	0.358051845247825	0.340954124902858	0.336287677106458	0.349039704819668	0.331001566379098	0.354514385198897	0.331746799081257	0.344533007841677	0.328945119455037	0.346471550547247	0.343535926184669	0.339591637931353
0.348746740595535	0.333794060875692	0.360365582531629	0.347930302916217	0.362614648863471	0.341805371427514	0.3497204241491	0.349732143985761	0.33632739861312	0.336855822296643	0.337454484413344	0.368036762728778	0.3351061985845	0.360098335700038	0.333761066243885	0.35023709878565	0.363700088794515	0.342442118259786	0.364426702913707	0.342202474256176	0.353089636385157	0.337358558251341	0.364506422983044	0.333979161090305	0.364586123396433	0.347595434989346	0.361816474805919	0.350966339799852	0.347557987625395	0.345094524908458	0.338030576505497	0.34663289221567	0.362002264000806	0.362288258739119	0.356514957851499	0.372581611226177	0.354844606872016	0.36268623212584	0.333215455673688	0.333227554822126	0.351650693121961	0.339010458552292	0.333000347901373	0.363249469250367	0.340034875803356	0.359088896998299	0.35194409667944	0.353084329949094	0.36286087145708	0.357764127584271
0.380600301985075	0.367791944368033	0.372923439640437	0.353850387271667	0.363704687886851	0.365223772882572	0.379176858274057	0.37227964046836	0.342908747766348	0.359194375173096	0.35614897806411	0.351468801904342	0.350588027303253	0.369364104037409	0.380123651134974	0.353609850914571	0.364850827784276	0.376233436913511	0.360985598210593	0.376174196381956	0.365048898610407	0.386132574497275	0.362750927920526	0.37827731924831	0.354791132921537	0.355193726778035	0.374794410752727	0.372474033862918	0.350383639567885	0.348649363579564	0.370766935279139	0.350822838995551	0.342956764077176	0.361083381800793	0.376437898439316	0.373178998731903	0.347680168273558	0.358654593211726	0.373530119978057	0.347893591305952	0.35374152387433	0.356888936531078	0.362241110729387	0.361510082551591	0.353437714342875	0.380415360995691	0.371650906283958	0.356344099907162	0.351639198593776	0.364111391077809
0.388503858562345	0.402211639358851	0.386817864572148	0.386499722012814	0.360902718965642	0.372860326726077	0.369333118009024	0.36378098588479	0.374285409801151	0.361822140310834	0.392246869168224	0.37767597067026	0.406025532267924	0.369260530341893	0.359412331060562	0.363686821926539	0.40723339807289	0.397411156296751	0.37067101211354	0.357346303066428	0.373995485941408	0.404515920336677	0.398399725921242	0.37491733610749	0.377856757545154	0.398778720609024	0.369052223557574	0.36567482743956	0.393005082989363	0.399162643302868	0.377846361509667	0.401893559942707	0.385746896633401	0.398556078464407	0.379890103927994	0.387733561849602	0.368235890136896	0.380187167084098	0.387021898067907	0.370819115918599	0.396280784977466	0.402555803299653	0.367607395908223	0.3680436730024	0.389708962385879	0.396437755329363	0.379475456051696	0.358010796575709	0.374406527866715	0.357854600561254
0.373122960552863	0.409086319755157	0.405975419822292	0.411041786926254	0.401795348237441	0.374936387756368	0.382349511003078	0.374185107302192	0.408696353182271	0.375951754814956	0.393862609528527	0.401104529149206	0.417926826735807	0.382712055336998	0.375823937749347	0.40840763810025	0.393841261922977	0.416130421036998	0.371321579559003	0.403068209724691	0.415701946973589	0.396912253469908	0.384244191095082	0.386867803744718	0.41856372207759	0.410579483364399	0.423403989912595	0.380073827081293	0.398117310961193	0.409013462472531	0.408643144820485	0.401897160854287	0.415792639936203	0.38861674948063	0.392634895362274	0.392591718922739	0.403324583984244	0.401490687458938	0.411623413765969	0.389082495234235	0.383405647082891	0.398508020129727	0.386280004985059	0.380359551723162	0.407788878324367	0.404830091249465	0.393335330971842	0.408897520133142	0.375217169216779	0.417265554632689
0.433340959038357	0.42335116513164	0.408840647481055	0.422949270893554	0.423362457460972	0.441464011020493	0.423915688648746	0.41087945085886	0.399353914448236	0.41383732554261	0.424804459275252	0.391071142213742	0.389757666608152	0.423981148641302	0.435007236536452	0.392217529898649	0.399444304343813	0.425852491434585	0.394871390165283	0.394569007867836	0.411582545580975	0.400124247329685	0.412364320887259	0.421618290206621	0.41225116689313	0.408899891874592	0.446168799852039	0.426097254845645	0.423456796529547	0.412139046938909	0.450191838082269	0.406847388450299	0.429687744222571	0.388297937849702	0.39309839812571	0.438691291832761	0.436488454183107	0.404182306351173	0.390258906744149	0.437553047567286	0.40852348386369	0.424233936993583	0.441488681610005	0.416160023138267	0.395034594225988	0.424408787162652	0.415341778457488	0.393707682400298	0.423615198291235	0.407887454026328
0.451951548358288	0.453031318602177	0.43872457041439	0.42780807642032	0.443394671153454	0.449859501795972	0.457916130190652	0.440652970348374	0.46525605918523	0.457937026995959	0.422461930303605	0.421038889857476	0.426393987369036	0.456945506503268	0.437538769781509	0.450843511856107	0.419603124582628	0.436668024795752	0.409816982702468	0.459995626604145	0.432642256013895	0.4092118771585	0.455314236046443	0.444857305649067	0.440301363011645	0.445373018982676	0.428591653847492	0.416250498766457	0.460255000897883	0.42197710884066	0.43764989668635	0.444746340007262	0.411859629321049	0.444850871830739	0.444733999598875	0.451976284270605	0.435979325212234	0.453967008329788	0.419701528224445	0.437946707958677	0.437106674794816	0.448978488517859	0.426677386506778	0.423903826436409	0.462919401165748	0.471810569234772	0.431293485124534	0.444039901716062	0.431123780891035	0.429907763906257
0.46551933011998	0.446292594454607	0.471645492872409	0.500191120736369	0.430655687522292	0.491540891587622	0.441960736694776	0.433939902727393	0.467468544293239	0.464192501366444	0.477948101891486	0.498082079318859	0.486068216410899	0.452870929873115	0.428502766614769	0.448377543474154	0.439264750504418	0.441582484628385	0.481219222209203	0.451984627278526	0.491393553836182	0.440988945509002	0.452052016077562	0.430091756607718	0.462920942982492	0.478575052541982	0.471276713067561	0.436771643717176	0.44079405294422	0.490449560243203	0.493804141758615	0.462903701204357	0.458323449173863	0.451207092171962	0.481469552818862	0.445802537817346	0.444993079761718	0.48767454791863	0.481844328614026	0.435014811946692	0.435110072480119	0.504141001301042	0.440244706048685	0.475994626975453	0.463759628518196	0.438809915397761	0.486513727423601	0.444293718514567	0.439129444009119	0.43673591883273
0.537032970067297	0.461423081225801	0.511750295872539	0.517748409551754	0.491683727654947	0.478455329586921	0.491246308225237	0.510046357963285	0.4603919601813	0.534368603008604	0.488510356423679	0.465488212618384	0.478465563585203	0.50285753068031	0.459101885413948	0.507024733096319	0.47430249662859	0.516299556924568	0.503512793486575	0.507060803143127	0.484807689158177	0.492534918955296	0.466359158823213	0.454004437144046	0.484087884650994	0.521619688857263	0.496030101793835	0.483488617570957	0.455777284076651	0.500360387700956	0.523946452307624	0.518176757680038	0.46892847857767	0.464646944665581	0.533291944893462	0.459578375858692	0.4781315002424	0.460544135337725	0.475396583570782	0.479840845199881	0.454576892989152	0.45310408168744	0.477364584631406	0.515613064082231	0.48682661011643	0.519367560562228	0.532489115257653	0.467072938310024	0.479932313209571	0.502821303194661
0.533720160690695	0.539975266331202	0.552801530167331	0.569473781928027	0.513904168830224	0.483375621247421	0.522621491647472	0.556207316851845	0.51949028245293	0.48839759230843	0.53110068844625	0.497264159516433	0.547138386666788	0.534767301284792	0.566917822296674	0.551304858646393	0.555515351038035	0.495300591444444	0.500035578173664	0.529486148995143	0.545914914040493	0.515318225463563	0.518532823439237	0.510415495354357	0.4879218168121	0.535429108157916	0.560430821669581	0.556086903280007	0.551024234471812	0.541545403778099	0.533975195679502	0.557199601991803	0.554405240397545	0.512098214239741	0.566581684616936	0.510876237737341	0.556722946266662	0.536943560324819	0.543061902097514	0.537314255430713	0.537850259899528	0.48068178375958	0.486119949640725	0.550620300943869	0.544569465561259	0.542808976661281	0.498386951959808	0.561548210372375	0.534285093707329	0.500660074174428
0.583688755667261	0.529316479029249	0.516580733967303	0.557661657156221	0.509854936559244	0.515345304253413	0.597549754442774	0.566867922125038	0.606018735419629	0.530984345133595	0.517480707598321	0.567952211793944	0.529851619205008	0.589381206347953	0.554435590429341	0.571493232330118	0.605061103369734	0.545647200561034	0.537590101205893	0.607873699802068	0.539675419920816	0.51043347067004	0.571080687637987	0.609345920097314	0.52654774541836	0.590992403402389	0.529234122381954	0.579049563690803	0.548611880084231	0.575016056898747	0.555981317201391	0.560862530674449	0.61256120870195	0.52886295452593	0.516166125312593	0.590228271792884	0.584713468041374	0.516693670696142	0.510502910454503	0.525591737651826	0.524396352838876	0.563851109849456	0.592299145450589	0.563102004355904	0.618814626097337	0.52763185636857	0.596465128896299	0.587685430754012	0.539562942241596	0.607720592295194
0.651579793329877	0.578973607033187	0.560864381608013	0.64136361428299	0.615619740825129	0.564896786886378	0.585125800980753	0.621821255468177	0.627788387030402	0.638255979800753	0.562725778869714	0.596550558835168	0.593506575969945	0.594414911488394	0.611303559224827	0.553496499412758	0.588632011843084	0.556244204904118	0.603331631114845	0.552581140525343	0.566291669553722	0.63781239841434	0.573703796810949	0.624749905526432	0.606615581944486	0.561370548013226	0.64093025909101	0.620606645264953	0.609075805014346	0.643154504761743	0.625241836891905	0.594027640755225	0.620409293483638	0.552327620816748	0.582030770432204	0.56959282835979	0.580755348354455	0.581847094800674	0.59903343360875	0.614897361104649	0.60969647995987	0.552788849158024	0.648536313370691	0.564364098433093	0.623361243178372	0.634164212326009	0.615119069713163	0.599255444552686	0.621338425697334	0.56181620146459
0.598246788240487	0.594203193724659	0.648194828977216	0.661022714112354	0.639572888194699	0.601792887118226	0.611351342438309	0.598029922753861	0.6942471762155	0.619237233350313	0.649112016069067	0.620193624651983	0.680849372932375	0.672916696490115	0.587106287211578	0.67365643741281	0.632532261712706	0.602674421293796	0.618968606005764	0.599595428466587	0.605890613290226	0.634919340693477	0.702064655622478	0.58485508071471	0.70502072420243	0.673849267319247	0.661097963188471	0.661770221768899	0.653260193614313	0.599423644225866	0.599372205006343	0.673023719417174	0.691619937639052	0.609873954651654	0.629542215181037	0.593366023453305	0.597149965000954	0.703617935525128	0.626645324745616	0.625688137444641	0.678279812516867	0.718437474272889	0.588863332153879	0.699498147807971	0.691416375843338	0.634592221465291	0.705082585093473	0.705553599098161	0.639461225723429	0.622753603374703
0.756541894244688	0.63973769401464	0.783280203213961	0.699903696308526	0.640717657029509	0.682422227072705	0.738077848297049	0.743828285361565	0.642068166562974	0.768931566852732	0.736062354624521	0.702337582428007	0.661235164681388	0.73371503913087	0.652877777210265	0.732561365891204	0.671283808939833	0.6300580004782	0.651423111208238	0.699403541700178	0.747059411731615	0.710901744697458	0.734121025452163	0.714205879656771	0.636307267259928	0.723439184552578	0.700146036966909	0.728565921270785	0.643406984342404	0.728299889171845	0.719239011952614	0.726398016308807	0.679235509671804	0.760832553238308	0.647327254946009	0.75359603834617	0.634915887490339	0.754503650703121	0.712093075364853	0.663271724917329	0.752522741982601	0.700096393599909	0.635205430909258	0.689466609141873	0.769745653605565	0.649128203148998	0.738842237802038	0.629803748354317	0.746673455402907	0.725616045414764
0.803086002963174	0.813499142307116	0.811362815344902	0.845116659174252	0.741539045384337	0.758020231093934	0.697557140616721	0.690036150925843	0.738776938515783	0.736905560715326	0.690510455660635	0.74333737674728	0.743750122637481	0.789994917104141	0.749111342784346	0.786864629769167	0.798271562507695	0.697094589568844	0.734874254116836	0.820167748860077	0.757559376409398	0.768885095510883	0.696004640332324	0.783771498463259	0.754889746124254	0.821491281474758	0.821989738932106	0.748050998063966	0.701023403934526	0.780149277045108	0.774437519081082	0.821488965840064	0.737489041899592	0.793232865639058	0.762032649398673	0.72476731416025	0.721861855895172	0.815436439019005	0.809748707513386	0.728504262456833	0.757730803525354	0.763304532023869	0.677606001126114	0.719970069924503	0.68280748061745	0.701035200836984	0.775543846576948	0.682788821969499	0.786364412394503	0.720491752217713
0.896145590744484	0.86446246863853	0.821159253348635	0.778419589920654	0.879254704728234	0.91071047085763	0.758876312128466	0.805401006372154	0.880935603115393	0.80275453823581	0.752860605186816	0.78846967820341	0.807898371531171	0.811674929435363	0.753025199532873	0.781132480591887	0.782067672514999	0.863674403486847	0.760258871654322	0.755110620210571	0.803041975584498	0.770686179075802	0.751006742062977	0.909842427789059	0.841583647424875	0.760393368162484	0.787942568295218	0.820795099054504	0.757093468870681	0.756549692849922	0.759594212526518	0.923410595006722	0.747527912474807	0.783564645323288	0.762518842007363	0.902575110380635	0.769212669402215	0.761849790892257	0.753923074160072	0.922182706191112	0.818334278019027	0.869990591289836	0.860830081930262	0.874429793280628	0.822921568030622	0.890165778388437	0.804551031462394	0.841657803043634	0.767313407282219	0.89515970046753
0.914777088644565	0.872563133709077	0.8997443163581	0.866971090643633	0.95031702336515	0.988088332396571	0.995344164692649	0.831441793417685	0.854238800447155	0.938178705000762	0.827980726963927	0.835347543848026	0.835264161649688	0.816400402658333	0.90245340455514	0.816741069540732	0.913267995783949	1.00833559828826	0.841685190590953	0.995043090312568	0.987197770573845	0.826566575263013	0.869708620998984	0.971231128549799	0.85461101382447	0.998276809488199	0.955137219048947	0.882784706825127	0.978614361252535	0.837668676027336	0.842551880309112	0.819491021188801	0.840400129561786	0.837113683741051	0.834917274809311	0.840693379373561	0.996937897659893	0.853232564932576	0.96384903688727	0.919202340563232	0.866133485940484	0.96855776986457	0.878477188363729	0.882024834428227	0.821902794838886	0.871401053721659	0.93320481335475	0.976115174676844	0.992564575748661	0.823371473635514
1.00994441092585	0.93455241293438	0.977921567649692	1.03437604172604	0.886069690317503	1.00869293445426	1.06950403428492	1.05556219703696	0.888666376783964	1.00464448037976	0.945879421262732	1.08013408675377	1.09273477583016	1.00502441174373	0.889638837729815	0.989660885606658	1.11107748608338	0.98323383066354	1.0773146646219	0.893979774672458	0.977022348498992	0.997265034929542	0.891572755913079	1.01195964837496	1.07839943535495	1.08489760768397	1.0222221271967	1.0152031421823	0.966829310193831	0.875892213433794	1.06598465543182	1.03868927694354	0.987176596172355	1.03455322655349	1.05843327027156	0.910419570598774	1.03698217677975	1.07824454144775	0.94167565661152	0.957204458826539	0.956788634974068	0.960215620281026	1.08419903533142	1.02299590381558	1.00478562295814	0.992478230676414	0.971215276469707	0.898371596557078	1.01702763141507	0.938143423263844
1.04352113972428	1.13405107107869	1.00505538279266	1.02006930082638	1.03594071098932	1.09449643245313	1.06370013222195	1.08125393648279	1.15262811543559	1.11560646522668	0.978615542403225	1.15231100618423	1.05761833168148	1.0103787023862	1.16284844550507	1.21243329571492	1.20454160568523	1.08314062381899	1.01805461621877	1.07557858940994	1.07539276434499	1.12654595105325	1.01900228721074	0.99416919636229	0.981204546286895	1.04710892441605	1.10511495073036	1.13036337314451	1.08955282748335	1.13332756832763	1.08325666722896	1.18577777618892	1.19052014554649	1.1285702135953	1.01194657656207	1.07945279499861	1.13237362939034	1.03165592520176	1.06197828484356	1.19944217199653	1.13329390015503	1.24029549938928	1.10679739727211	0.992921329451097	1.14294353683975	1.15696267721609	1.20212178500165	1.11646904640939	1.07540331272064	1.0388769064929
1.0907673963113	1.2722430513643	1.35096767571419	1.25833362005453	1.08304376842242	1.07972376279225	1.18161923409052	1.12118319979936	1.15766312885049	1.24386471699943	1.08878635481423	1.13849096965856	1.06141743521834	1.14245781633301	1.18082862096226	1.20829025896169	1.11664903040355	1.32425840947313	1.28891153322868	1.29998984578274	1.08087922602594	1.23329357778547	1.310053706933	1.10846235928645	1.12697133684803	1.25182331434546	1.2670069608895	1.06791475861639	1.17710649598495	1.26597934577726	1.28757781701632	1.17892834355636	1.10897463500089	1.26025010440819	1.13041306082241	1.0791899259748	1.10210636820926	1.16132846947577	1.12453679763435	1.31165188349105	1.27215657634806	1.0755354910268	1.27907468290248	1.10365128086704	1.16187789317057	1.07518406812325	1.21526869996329	1.12946996080993	1.334074732805	1.21100507332454
1.48295626917643	1.25253695456097	1.20354432457475	1.45005132467092	1.36147931911412	1.20355681496995	1.2363260559938	1.24309775675382	1.32876312634919	1.4651585019974	1.23737350958411	1.29469982486452	1.37307330399305	1.29154229364119	1.19970580618639	1.46332658297251	1.46366731057091	1.33627050737592	1.17885279681456	1.45173850386549	1.38635889457398	1.23732820987216	1.3143113448712	1.4341796689464	1.44084699708307	1.35465013854045	1.20584011351053	1.42610429717318	1.34847534330145	1.34025871807014	1.33649436364799	1.29806442597549	1.16890649667487	1.35803644256746	1.36248415774988	1.38072021364573	1.39782200604979	1.20163989912404	1.35146729125209	1.47969787727351	1.26783140435685	1.46534005124763	1.34404813384322	1.28532462424154	1.44890025860637	1.20941533953549	1.28717901188582	1.44101632994446	1.30001078649137	1.43160394320591
1.32739049730155	1.35810933508598	1.29255114619706	1.59104637237154	1.45654162803855	1.50681884570065	1.32321641319558	1.33797673448834	1.5272792047606	1.37068804118547	1.34705229950422	1.46643605089929	1.31719321282014	1.47351769933099	1.63136715117411	1.47405092418973	1.30812428918313	1.51757767487384	1.57628778153861	1.32079852669738	1.43938283788551	1.44852546832033	1.48992059047077	1.59801574232155	1.54197142851523	1.62268774685173	1.38871977811743	1.53936136627976	1.35401032077682	1.29779588903333	1.51582331317699	1.62454625586941	1.48802344913922	1.55409021536425	1.4393977447426	1.33338953091003	1.56189560165852	1.63851121216628	1.32513851196168	1.43610304710061	1.52539437994132	1.56451206299091	1.32022770244562	1.48590923764569	1.53086439582842	1.39735993951104	1.36589580792445	1.3237910512138	1.29329680445536	1.56123227305259
1.64728663684687	1.81944050713874	1.7656885557925	1.52048185949522	1.71087566186603	1.44816792743713	1.48086127985855	1.81139602410466	1.47101296941303	1.51183638455299	1.77189745464821	1.64268289223734	1.66277929900372	1.57178676256012	1.77974617292899	1.62803127254824	1.49270923869682	1.64001785533628	1.54709746192051	1.5661581030463	1.51764505068302	1.61883219510214	1.72837773556073	1.65082551779939	1.46653075088765	1.56033119633432	1.50429446938695	1.52558561320908	1.65891695950927	1.60522708085816	1.5915892921361	1.6831795204585	1.74320723631344	1.80336753003352	1.46364444125195	1.50303039577166	1.5602145700174	1.4494327898822	1.5658296201192	1.46456834132996	1.48577863230104	1.52656970521876	1.70737361860891	1.73505456341188	1.44981989377761	1.55530383031191	1.69231081145029	1.66410218851054	1.85544351937936	1.55362584183499
2.03331892047235	1.59472951566826	1.82878829725015	1.86635267179818	1.95031028805172	1.97721438330699	1.87314793767757	1.98419268871682	1.6498180290623	1.79207390101503	1.70405265392879	1.77179454726965	1.84535569674509	1.82027195915327	1.62532802151541	1.81502771156767	1.79868053446642	1.90380530463617	1.67318379433916	1.70402082992139	1.90209881378632	1.95682382074095	1.75702893204156	2.02211147341527	1.82992418463763	2.00510304010437	1.67315390644554	1.74592703207679	1.82233011645852	1.84277856041971	1.84155991313448	2.0141478882222	1.71689106849841	1.60604800083953	1.71251695850545	1.89230132568668	1.67676271053574	1.9151884302261	1.77200998232773	1.60277595043791	1.58019331468521	1.93122145619035	1.95480408383645	1.71957472020386	1.87894589202251	1.68779430397546	1.70648183253617	1.6324803139618	1.86720826936109	1.99984777265763
2.05036308923045	2.00660008249789	1.82704886482994	1.93166793059243	1.99882802229517	2.18499938114723	1.93269125296708	1.9780507959475	1.85843579729057	2.01019846784675	1.96161993883444	1.91480983698031	1.94293008259058	2.28726143630376	2.18067541557153	2.04461744270165	1.93048271364931	2.22212665371641	1.98501481719072	1.81066834581578	2.11251030474242	1.80086261863876	1.95174434584292	1.8637793018506	1.92719566541447	1.95047693964416	1.75890220975506	2.02383010543358	1.81043565632527	2.20336505067598	2.03140918745183	1.80445309692392	1.85942633727488	2.09995772495141	2.28547049078955	1.83143962002428	2.20113690807292	2.06605850995022	2.24767730727683	1.98509235235804	1.90434599698757	2.0455686031768	1.94220508810773	1.87035682121056	1.80448626391836	2.24571569303618	1.81340509234697	2.22511509594113	2.07889065686107	2.03717625774696
2.43449103928392	2.123238250534	2.32537480374184	2.24298155177812	2.31422214409337	1.97768698420853	2.1122606923648	2.03405043477115	2.22961496295374	2.29008492138221	2.2683890711609	2.50493201644242	2.43953105310519	2.04870210380691	2.36902139659548	2.50434481504185	2.41148131305652	2.43766948091905	2.23868405777924	2.23075794322728	2.1651448317812	2.41113502470476	2.41058115963207	2.19023030050409	2.22985050025437	2.52152160520336	2.34025848823062	2.18640177658436	2.41437891434566	2.02170930053834	2.38134531777159	2.47192482230335	1.99696286660461	2.35958102361956	2.15071087336674	2.52405218280726	2.41223513855672	2.44319112977198	2.37038030891049	2.17454108960722	2.34979126274422	2.22764165645352	2.4612142070356	2.02670617179988	2.47267290590601	2.05178041954347	2.00557195835902	2.46338531787436	2.02800540461552	2.37730134355037
2.80068001804355	2.69078090001205	2.72385423182197	2.22136120686682	2.29081611303752	2.70807282360678	2.43794111853322	2.44906169445967	2.43146397350222	2.68399263180961	2.39521619330781	2.53824110232101	2.74076561323303	2.40171739030307	2.35868325283058	2.67125463502654	2.25365302791754	2.78925230129169	2.4011174926254	2.29122792545409	2.24326104770941	2.44118532613413	2.41987108167475	2.19574794684629	2.66639169409897	2.80902878231882	2.76519669095004	2.22458370143162	2.33794348456146	2.7023564507469	2.38420349895036	2.47834077231523	2.6533797993771	2.58197386843249	2.49020463216447	2.60098034991617	2.49128051193939	2.69735400869059	2.46265649876763	2.47162015028741	2.4488561270067	2.365027782662	2.30446725015699	2.74341447677488	2.72356770061965	2.78037292391522	2.39711242039926	2.61820847311465	2.58952077155289	2.43184194955882
2.75571866699837	2.76188557883146	2.72697763770515	3.08701294243049	3.06125324723668	3.05756004357976	2.68136436064788	2.87167320814539	2.5749432794422	2.55814717846086	2.83989685907059	2.86222168274556	2.95449739289916	3.05931162187499	2.67377228648619	3.0642182789363	3.10180391057623	2.51188335107336	2.87921021448471	2.92394530198962	2.51823395708785	2.65273399699562	2.70937780344116	3.07610127345991	3.05743171218447	2.64788787058269	2.78852280654457	2.81279830088648	2.79633410972803	2.57968575999403	2.9559645492286	2.610031813545	2.89255754205212	3.09021608009618	2.91714361153254	2.72577957412822	2.67936734649061	2.74513015758981	2.62948807882407	2.69634031904365	3.02017744898372	2.93970293169241	3.10891641345054	2.71588718339287	2.49637169381891	2.75716571969605	2.50289295156721	2.86694649573363	2.58353317202316	2.94771066111015
2.86410076718303	3.02278689510111	2.86111742814243	3.04582262596637	3.2307784458446	3.17492934678908	3.27208212024144	3.36356684410708	3.31963209573226	3.2483221582562	3.0190383162906	3.31162210361251	2.83768378052179	3.29221554479204	2.80252137248085	3.35566448220688	3.16157912267029	3.12309701428352	3.00147104609409	2.99193155685159	2.81275497846887	3.23574074100722	3.08815588593694	3.01933247903382	3.21463879784361	2.76579814338315	2.86851659819345	2.9716013812944	2.9728696517105	2.93369596872924	3.37171603932145	3.03617983192486	3.02169255871385	2.82881346587512	3.18376822527215	3.30654425449464	3.009927364175	3.37412609543435	3.35556950505689	3.06884905599376	2.85213704894386	2.90647614375678	3.22238596235955	3.116094527993	3.33047905895993	3.30034207758286	3.09313218218559	2.97423618248192	3.35723034068158	2.91162014776905
3.11576946823028	3.12557446100724	3.64808763455034	3.56630584402716	3.6170056403815	3.14206650607332	3.22332085358058	3.40587084867482	3.50524734468233	3.47643559667531	3.15885101343775	3.55744221041438	3.57981312733378	3.64826251756069	3.14773808128711	3.57617973082734	3.33404595777124	3.24544360758086	3.67709373459655	3.52218616886024	3.21824721429485	3.10299055483622	3.11504927222985	3.15066422867667	3.5921664642538	3.66252316912784	3.33353865821402	3.60667177999424	3.28515656912637	3.53697777022678	3.39700090889325	3.64303498812135	3.54137297576475	3.4372424192802	3.42345102670572	3.65699532550383	3.67316741016478	3.50134964711678	3.35183259556976	3.24029239692568	3.65940039442984	3.31967021223533	3.48163240553208	3.41642892216712	3.30239339325253	3.70268102396167	3.60485762606565	3.26955330794862	3.17589032823107	3.59790092847577
3.96033574203705	3.85688232743286	3.82620537625549	3.61436217852467	3.61602362165354	3.83899712136165	3.63099383753631	3.55083121625805	3.66748677716518	3.97750604115026	3.54936035097753	3.506542737223	3.90043145444879	3.96327892862756	3.99495250270674	3.50883617325537	3.74016417212647	3.77026326526574	3.72476732871271	3.93209585322588	3.96537437129641	3.97086586114566	3.94056753832113	3.96365040275834	3.92061117832519	3.47216928514019	3.64671905055727	3.97422384600192	3.71228922002751	3.49365715536113	3.58506440601545	3.78047721121566	3.78273508871168	3.95567332175285	3.45494184291778	3.92749505850593	3.783391588238	3.98327514671176	3.82673547901482	3.5771665744933	3.71913110867199	3.60114679343912	3.92205944001703	3.70884741493297	3.67080716330052	3.55090447651753	3.95941172481547	3.67058479591607	3.82105183533424	3.65979318777011
4.2376591214539	4.25301406410954	4.19850320905217	4.16224672869563	4.23929548143274	4.22995914471544	4.24843496091281	4.02436674547244	3.83256899937352	4.09058849624712	4.22202807347963	4.20988400208825	4.22289088214489	4.02367169652099	3.86965319517184	4.24960448191402	4.26321544755312	4.16618148352532	3.93009099365375	4.01026598829839	4.21530567926918	4.25510222830399	4.23230228120964	4.18416597410654	4.15004067331638	4.16322617627389	4.07344437413509	4.02236477228767	4.24682484326308	4.14991749060198	4.21587873863195	4.06541106766142	4.26681329072998	4.00063739354912	4.2430066852953	4.23523797357202	4.17959433622169	4.24840873444128	3.95482857716888	4.02984791907294	4.21451635229501	3.90002909547279	3.83961590867058	4.17958474025735	4.03318355843041	4.21045163305279	4.02806413982499	4.17410795657998	4.24963350390377	3.90820779408783
4.43859488267476	4.55960145788585	4.35804917958432	4.53289808044694	4.50073569087175	4.31719914167501	4.54884344499126	4.56543795007019	4.5705192110962	4.33975700320511	4.5179279317018	4.53313595512531	4.58068402217692	4.59514102670344	4.56601398840269	4.56988585592681	4.47770471259488	4.59036617524911	4.49688229506701	4.56683300609586	4.52937577561971	4.52463213416943	4.53657495126118	4.38300313756555	4.46567986289041	4.47321762062121	4.55922261084686	4.52691843144505	4.28343731122743	4.43237087968261	4.52153502251564	4.32698112333488	4.36006614668693	4.48631998283246	4.60867708770125	4.56062755227925	4.51069660847967	4.5428809048969	4.41719366026213	4.54840742892271	4.54050616293631	4.40221405650472	4.53567668360735	4.49101011899739	4.54397758096949	4.48363569712712	4.31569123619383	4.32298910424996	4.50151293863558	4.57941328260611
4.85885977476631	4.88535095377001	4.8808840547455	4.89031690168826	4.79109686924714	4.81189942749459	4.83064833267433	4.74708097457062	4.89117571302692	4.89768572683703	4.78151482107811	4.68050259743029	4.8746237097573	4.8511618893279	4.74973274505302	4.91617824340971	4.85814931823785	4.85821771362178	4.83015400732263	4.89336002344707	4.86816398690279	4.83999256805726	4.82266570473471	4.83465261572637	4.79202156162621	4.83276864886772	4.86843406675208	4.774844335323	4.86736929393138	4.8900973727485	4.69444610182282	4.79056979622027	4.8634394567618	4.80063719481027	4.74170788389134	4.87026298858494	4.88853329212038	4.74044058443584	4.88323900788942	4.84230248451863	4.8868084566661	4.73520359826258	4.83126786104564	4.84211142179237	4.78393659582033	4.64659562774708	4.86503645872592	4.71857662821846	4.77163241507339	4.83081824244851
5.15518838714228	5.01348440634041	5.12591509705476	5.19925657505325	5.22334484060621	5.13169527655119	5.18079536166346	4.84217404554019	5.01159593893963	5.22138917529852	4.79881651927739	5.15529234479479	5.16504740981402	5.02598898892578	4.9649258466778	5.17965962395018	5.15141998661008	5.02048786460947	5.19742289043237	4.97176354236476	5.19353813108953	4.94693836207171	5.17429404682593	5.1911008059146	5.21722003260415	5.05782309871355	5.15518521337853	5.20582698680507	5.1899207757672	5.08144321843159	5.01126545722685	5.19315172921784	5.14345490286851	4.98604665474098	5.18695411043821	5.0444189194306	5.19161319908885	4.77741484335047	5.24383402386177	5.07897568609555	5.19961717571441	4.89872882546263	5.18892902761086	5.21983926196597	5.09934673902104	4.90182881518339	5.18431128142282	5.0879355200343	4.82892215429068	5.13810511260019
5.160366583097	5.52490180705566	5.53167524783884	5.01646257873192	5.51001913575701	5.27406805318892	5.56134792663489	5.23836619030486	5.56620122078441	5.35237199319054	5.106757317934	5.42588272496992	5.38573207800052	5.17590954592958	5.55084504956641	5.36862357953679	5.54059595521216	5.38201774360081	5.00107295903238	5.55559503906635	5.42713702494919	5.45505891632179	5.4423857286345	5.57488078251198	5.40313836644258	5.48967738291668	5.38699770224633	5.30948757223257	5.50194401733683	5.07004055564885	5.21938429405873	5.11713913583862	5.16988748206748	5.47324910217033	5.47176194669552	5.129639738969	5.16773130678893	5.24287984410357	5.45311155444374	5.55654597843551	5.47040082645764	5.17253634685821	5.52760517454561	5.53887319498487	5.34615783319305	5.22590332360629	5.57644926665008	5.58532145086828	5.15146849874226	5.07654502082869
5.4874021113823	5.86100108379228	5.37871787274945	5.35185215513783	5.54046927137433	5.35729321564416	5.69238979873469	5.36584872184558	5.44299561194336	5.39735412919373	5.41122944792863	5.4675862427885	5.90236506294364	5.5160213546491	5.54755269822439	5.43988047153714	5.27964085162748	5.44827682966341	5.33169886125443	5.57147997522391	5.93319705291886	5.43359894746765	5.25941256858302	5.42492586050985	5.7383962015956	5.37973218574554	5.77337868259041	5.89616543318949	5.43007358332336	5.80128215831648	5.38188514855908	5.33111923193464	5.71847725303989	5.61235317330068	5.50362942946243	5.3678232206705	5.87058489184401	5.66138618130613	5.66931865294623	5.72544796534303	5.5089061428187	5.34338380241837	5.517867859651	5.53347669623063	5.37731682651656	5.27504456075819	5.30699207481782	5.81967729013481	5.88618139495052	5.72704871834145
5.62849373597776	5.90563098524349	5.70065837946969	5.88082143790386	6.06915859805882	6.10491402825231	5.99308350129613	5.78744237856529	6.06737845545583	5.74012791244486	5.66542438057409	5.69989303133948	5.59840437271095	5.71253287089749	5.62123506095004	6.14826119603537	6.19784732186299	5.96499735388052	6.20874296104596	5.92502419013885	5.80079087513381	5.62933538029974	5.75713064209564	5.67193667948079	5.84434532366188	5.70216493901738	6.23716101675198	6.11771253507655	5.79508998186714	6.0152364041678	6.10623457835841	5.70660733170778	5.91677402664499	5.55760868908322	5.90194807526983	6.08088167693171	5.95456408772056	6.10378518431262	5.62911988001432	5.77886248161659	5.5599024641241	5.63770104241157	6.15979787879602	5.68386128652384	5.9628840317701	5.86988394842662	5.97142481887283	5.7291710954169	6.12232151517047	5.61588916954229
5.88164132447444	5.96968701426728	6.23178219564462	6.30567445247864	6.45529815038023	5.94776069250344	5.98798549297945	6.0179362211671	5.94773944314293	6.43637532767919	5.93204011643716	5.84847586583393	5.90102553195725	5.96507262887649	6.25774481488298	6.02719273865693	6.130305904183	5.97957444040149	6.04081069147452	6.12580377153035	5.92116788349297	6.10604761801037	6.12695127553644	6.39656197765284	6.16384269621606	0.24504743891706	1.57951825196858	5.99231524783709	5.97835509621402	5.92262046615448	6.08217662978911	6.05044037343063	5.93697826977107	6.06726547747616	6.11503272630399	5.99108280928118	6.18630882259535	5.90386707203003	6.44520413844864	6.09701545501657	6.3004833204293	5.98639204484005	5.84608399080375	5.82693850620185	2.6009629872027	6.15980676946979	6.40418364771934	6.15517393407147	6.242493024719	5.98836082068471
6.67048515135479	6.50717825519732	0.645880900847316	6.51484366879467	6.23745512969954	6.47133570935092	6.27229545442433	6.19790593027537	6.63487557149303	6.20770554427309	6.49601798971228	6.50066067729974	6.48674769651041	6.40687931759785	6.5629013635644	6.20856210285434	6.28235862249561	6.1422899016873	6.53857716098539	6.25037748134155	6.33772602702403	6.28736155763821	6.61489389728972	6.48787945161597	6.21418760595051	6.20916916607087	6.14609550131904	6.53980438033588	6.29649430908169	0.329048444755666	6.32320131309533	6.41103872472532	1.82051882505724	6.33497233803184	6.15298049364604	6.22452896165859	6.15571195731078	6.46695695353821	6.21915261475578	6.4146030080867	6.49838607968938	6.42564354334523	6.26566890298999	6.41119517767356	6.52558320445167	6.14605986361711	0.636025409348104	6.51958865495257	6.18752302759377	6.24068295010444
6.47777181927594	6.80484468588023	6.72069817492062	6.61970209504006	6.60520573219706	6.86480809114666	6.56344209300277	6.67807997332188	6.83373111835164	6.70674254047562	6.66200729534222	6.51239076044008	6.40617529651905	6.68059926290882	6.4098279630501	6.73369108637323	6.42972665533909	6.49390886462708	0.214527941946089	6.95149858408667	6.40840545809716	6.67806610894923	6.54986739261566	6.66368898360279	6.46854116024233	6.4361434657192	6.68288778152375	6.57696630185198	6.51595342732894	6.48194498469439	6.64267282610317	6.41073043708738	3.31724907050181	6.75738325825083	0.6420006666425	6.59004433348772	0.434726458853435	6.50227287389381	6.48079080687884	6.47372942317712	6.54484579747418	6.49178864658977	6.68356535248768	6.78387104262036	6.6413457120843	6.42722241158804	6.59383425054666	6.45516020990765	6.73282054761232	6.67743885752906
6.9020772503114	6.68392544034901	6.91950379924038	0.984305143256093	6.72807911469947	6.8949273790765	6.84133891531358	0.997224849902152	6.67487746174546	0.461651858446352	0.220716086400945	0.202370459218861	6.67280361319535	6.6165939155238	6.91587289640001	6.88007281280953	6.98887095627005	0.133329262403094	6.91250046220826	6.79113135391161	6.83212623422123	6.9544988516036	0.173936169621423	7.06099384367569	6.65767197744057	6.7100973379421	6.77125454414057	6.71918207384657	1.26407658838784	6.93740434611645	6.84583338480582	6.79580971817045	6.78573480300153	0.163128016199866	6.71562822038035	6.73352885437213	6.75312725563545	7.01676660410032	6.79028717033871	6.77840225509821	1.10608504926685	6.69778274625391	6.89010069201628	6.8743850301862	6.89545560790965	6.9287385767957	6.85099713285	6.9710736510922	6.91076614079743	0.228258558442011
6.94193757015825	0.353269112114359	7.36943011563679	7.14869681459926	6.89734904159047	7.18069020068767	7.47197544878914	6.90718061758816	6.80434260676266	0.24181624313813	7.13139159346423	0.144545641168768	7.15860021289574	7.16451338859383	5.10823130699348	0.352457766855511	0.120512668435996	7.21272221035802	7.18395262471701	7.27165538866567	6.98778168757586	1.81596603508002	7.14824925942362	0.367460871506544	0.291945998586692	7.1840602519137	6.86680346426223	7.13467910879929	7.25227977192769	6.85903227683	0.899966886877093	7.09305026587874	6.83468682346548	6.86689052684629	7.02379827762524	7.13844378432846	7.01534296784387	7.20237496586484	7.11067079171486	7.17227262436353	7.15977817601568	7.0283165901147	3.10744685122738	6.92181396585822	0.128170895500064	7.06678643496664	0.159812413660641	0.1677213265683	7.03696038953961	0.192083556988855
8.47739041748815	7.15775358507248	7.29594907297632	7.16985161344076	0.135846969576918	0.117368297369548	0.111977240233224	7.35429575333468	7.35691037184798	7.19628936784069	0.636014084025922	7.43536813879481	7.21383982882421	1.54526536471295	6.98638197975467	7.17308647337047	7.09451919004706	7.08445526686912	7.38341819102865	7.13338084633285	0.11234304547271	7.42745453151641	7.17250199245986	0.115465448190736	7.01169396327538	7.32633995139498	0.144033720926666	7.35444238129432	0.112240536280417	7.37866494659657	7.15380346872966	7.16661913040955	7.52994295187887	7.13219032109085	0.111215174572814	0.17847746154906	7.34375497461399	7.44139709367018	7.37008842185431	0.140621008832265	7.37397550121918	7.11780624916854	0.125430040476968	7.05312993376558	7.30735531375931	0.122642900336705	0.199634860880103	7.47446655018282	0.170448185753483	0.501945030178433
7.56650310458741	0.363749019486864	7.27507269520167	0.262045588324211	7.55752275892973	7.39994689261277	0.10300800574621	0.134115504862248	7.54519042563137	0.590946587006491	0.154646719534384	0.106275041857629	0.1043857590412	0.107232685711278	0.230390512138081	0.272109376287695	0.111905602922203	7.63308685634003	0.209369762546223	7.52879788053838	0.191058119994348	7.36365540977629	0.104730287683927	0.099826097508016	7.68002086245051	0.155442404653767	7.44677246183308	7.57235845117126	0.189959100254083	7.13198225646691	7.58271231822237	7.12158363524679	7.2481707542192	0.463346404606158	0.114173635685995	0.10346430151923	7.64452830189395	7.29097465817541	7.09596211850205	0.108159223411008	7.44267644384363	7.4088270153685	7.66822679384927	7.48989342154116	0.239077207594993	7.34213048276591	0.115560608473817	7.55758753855718	7.63189555605465	0.163970079393295
7.6285582605919	0.100659316991811	0.100194907478665	0.0980544874454721	7.57798859793246	7.38785399048847	7.50435709870733	7.72092348315414	7.68215760765423	7.39923572528368	7.38562404211738	7.59235406922702	1.06154486514856	0.252989313585407	0.118615347650151	7.5495828917936	0.652664362818502	7.62191533405699	0.0968311925358177	7.22338752806372	0.190964909705375	0.13471182063577	0.226741233865954	0.100095129783935	7.70566542110382	0.146901498271418	7.39746745238523	7.49050292617577	0.119571676495235	7.78523151954712	7.3423564724207	7.22948581779171	7.5350094504164	0.14317823038768	7.53904412879036	7.5777641834473	0.107129945159006	7.28286919274397	7.61050798314041	7.5890466633296	7.55713820315445	0.194101317732714	0.357405685142241	0.476171006700634	0.104676958675071	1.21150979599805	0.107711084949509	0.102027894039378	7.58979214165443	0.290971276488605
0.135037872137911	7.29839281311097	0.101072150349639	0.0950369927332445	7.79099253096717	7.58455037227259	7.63213219143917	0.118126446046684	7.97306000685702	0.10386510792755	0.0961747009975851	0.266468504270796	2.18929046610547	0.152923179952651	0.0947530675063482	7.30570247863466	0.0923008581540713	7.57860334398614	0.756423612753573	0.0966305362931144	7.44368713550786	7.86479537629211	7.29759255760981	0.105763663904802	7.61867143038679	0.0950018758976752	7.92157130188892	1.43164371896444	7.65133051248303	7.48013495638082	7.39686562229703	0.0897348773345647	3.82651664679908	0.152882642411425	0.104214146900477	0.102674153363162	0.0985996890816579	7.65904966961984	0.133649641826202	7.63597120720204	0.211612270828098	0.113273309929464	7.47676352746378	7.77710666824719	7.40012625675929	0.0903942525337703	7.70352397756493	1.1270543772362	0.14762716745382	0.0945725468798546
0.0910571398679302	7.64263252390006	0.0933541886717847	0.0918483382450896	1.78416339609803	7.53084393274452	0.0926324881417051	7.30703803839987	0.125719103218983	0.520886081125076	0.570504763666173	0.0980732931486783	0.115846597062041	0.139624731592764	0.0932383195270942	0.0939879291716773	7.62117130440132	0.330742311065146	0.113093430507522	0.167170956831224	7.86410143063021	7.71688429602492	7.40923197409173	0.095038882116796	7.35324618771375	0.231456960598358	0.104300059959902	0.111475984703403	7.62544962946884	0.85105089302764	0.709560558338396	0.0895886208113022	0.0956317425256439	4.10202732902795	0.125958715793287	0.0956680338317969	0.415067246172075	0.186573655045735	0.108205902072381	1.74690536983828	0.0925296474746772	0.266022109441279	0.0911115370655922	0.0905625154722102	7.42685782044886	7.7212367879496	0.155057042357028	0.0913413380193076	0.111575427283357	7.60979898319742
0.0879609524716904	0.0973151286841358	0.0856309387619447	0.110642956793632	7.3350136219589	0.097480415006969	7.54101092087445	0.0878887241435608	7.68885078259895	1.32233849798412	0.0892747010173756	0.0933028170903492	0.0914704211732306	0.0867909476911527	0.0925192016712894	0.0860363377750613	7.78298215526264	0.182087765577344	1.20167878121306	2.50833215618975	0.0903391632015532	0.0905695896052017	0.0895686324780264	7.53383780597104	7.46616623272057	0.0877595094990664	0.0886057184653813	1.11141840747421	0.125796580019461	4.03762498851868	1.27211228478686	0.0960092866984297	7.88069992990282	0.101364811445972	0.092546000547936	7.26734692790324	4.40046969637944	0.0955806475724478	0.264444062450581	0.096148253920242	0.0904556437535949	7.69111104583168	0.0956853068049301	0.136282773710167	0.091247773014985	0.0901837919847624	0.130774685446276	0.0870498496425747	0.32821320214628	0.0894468440658286
7.36896876850533	7.51254337896856	0.35277277348024	0.0859193182325994	0.10564937661276	0.0863209294293834	0.146068334294629	0.087958985879145	7.45557431419276	7.55235765005236	0.0904386599651592	0.433310665938957	0.0869073411213384	0.153815915078831	0.0896733034626735	7.6386600594073	0.0909652206462821	0.37098825945396	0.0859417952304564	7.16767411679351	0.490462867192383	3.53546596372418	7.5700911203637	0.0998854578796136	7.36809808560605	0.0847128212534992	0.891603378192496	0.113497698033872	0.200059150437112	0.191716279789553	7.36908630530172	0.0936510259340494	7.62010181574698	0.0904016570686107	0.0918380511134403	0.0893062078044735	2.111282321171	0.0869907958154151	0.0871147547549026	0.086587423777645	0.0842913177719983	0.0895777811535869	0.100757040312269	0.0908676250889898	0.170790336710889	0.0991734900938937	0.165623313894462	0.090556243620059	0.919391959709522	0.0877011797836421
0.0853412119666799	0.0881598848133467	0.102542091301303	0.104610501733269	0.0959974579124035	0.082662581849477	0.626583227682651	0.0864296756567171	7.32734688724811	0.0817524907255138	0.0844488460070941	0.0879505392216774	0.0869570866107996	0.0875497541223091	0.183535252962598	7.53944955791056	7.60005152874933	0.0947354144105835	0.0901285258845325	0.0850401801677913	0.166705163743727	1.36457634450354	0.0898228991821521	0.0858904754700252	0.0888142521026042	0.0887634453107118	0.0878446730552646	0.0913166939399135	0.082980779034668	0.0830073888649024	0.0852431284247037	0.0916500086693635	0.0850318193898909	0.0873077249417922	0.0830896773691477	0.107554458602976	0.0824543931888594	0.0810189540097969	0.0824996511155564	0.0884040976303527	0.139166561175274	0.124387906971688	0.0844320208018103	1.05627191951483	0.0845104289568423	0.169404856723315	0.0846906977433075	0.0832231282083802	0.0852559642752352	0.0869974471994472
0.0849341757470785	0.0847657939001348	0.0836279121939729	0.0855113267953426	0.0811093294886478	0.0870471786553626	0.0846836144063403	0.0839102806911765	0.13907831509794	0.0850761870953909	0.0867841440463081	0.081454011208545	0.0894615500285652	0.103133105437342	0.129721815101344	0.122573375492105	0.0877013854347374	0.0851435751398495	0.0919317771219758	0.0866929507949817	0.0853726586265215	0.0869661503658795	0.0905544906938262	0.0839514071673166	0.084650753029307	0.0875868827195694	0.0844776732086331	0.096569961285973	0.0845936468238373	0.113257871984464	0.242642094880685	0.0849677343145466	0.0855688958696974	0.082539902828122	0.0863517625232943	0.0969911576408943	0.186125623134725	0.102019467677093	0.0846672508539253	0.0837294270157729	0.163813251141	0.242988065379434	0.1814453302583	0.0869713466550874	0.0827569394691113	0.0835750569441141	0.0839427888314445	0.773641213318047	0.116029096552615	0.0835711611378193
0.0826125092361286	0.280798260374389	0.0819086310731504	0.0847584665130102	0.344407322511318	0.0790379260163399	0.0793480337880448	0.157340570959712	0.086180408084407	0.086115903918135	0.084037192990345	0.0811543041788606	0.0831145854471901	0.0845104279154344	0.0852220280607189	0.0823656312457534	0.107548677838902	0.0811560140312806	0.0817431387794038	0.359315367518001	0.126411479680218	0.0838893639990496	0.842174238319839	0.08128709452956	0.1091985704044	0.0844981137555924	0.0912790947272629	0.0844232393984886	0.0838822983790091	0.341335640265357	0.0862294354304698	0.0823786951817766	0.216999518472682	0.0900421407015308	0.081345320064027	0.0894608810449178	0.0826841917769613	0.0780079913202093	0.0856782717973149	0.0895629493120888	0.0802969782858796	0.0839310945790047	0.0811747934994405	0.0844291987250278	0.0846008055271438	0.0831035308229366	0.0796528308038817	0.0870925216305313	0.082742027870702	0.0818796849121535
0.0815511999159936	0.0936789705260871	0.132707889543586	0.0776278239801945	0.0780206842073699	0.0859915106095585	0.0803621790822	0.0943274534152976	0.0820836159777121	0.0851058045042105	0.0855511921096789	0.0810486242142212	0.0823313193083821	0.0807225427457757	0.08483399434388	0.0772411232939486	0.0817651459895072	0.0908718498570788	0.0828725952680474	0.0853182605570447	0.0821177545696677	0.0793264797636049	0.0785164611596453	0.090452739802188	0.0762590752370645	0.0808131100711655	0.0815028302933084	0.0805124678537942	0.0787394486198311	0.0985893202090453	0.0857127859501847	0.0841615542633244	0.0793482731459608	0.0806965546343383	0.0813401499422263	0.0787507232791781	0.0863695378817917	0.0845122970191966	0.0866235576165466	0.0836997641415214	0.0817686079460296	0.133102860107582	0.085391875367016	0.0781303445215042	0.0800817037677639	0.388297891725516	0.2567167603332	0.0813825047099424	0.142548668841968	0.0849764324190745
0.0815874321055149	0.0831730632266506	0.08282068290146	0.0771571153740942	0.079228213142477	0.0800127790939826	0.0822377359024906	0.0783380471697256	0.0802495102784549	0.0840845065403262	0.0936996767218974	0.0814973032001549	0.0856373939045943	0.0759797708973261	0.0809225175510523	0.0768999577015215	0.0758467279115055	0.077051548098906	0.0818845077369581	0.0833308684760182	0.0815678402438471	0.0826757887288063	0.0793271067868664	0.082969100043262	0.0915452001289741	0.0995544431653751	0.0782353635473318	0.0773667227863587	0.0795866804410778	0.0813518666021153	0.0824220291916446	0.0788877674605655	0.0807398968351071	0.0831517087206974	0.0795324023453305	0.0795690914489356	0.0878656935397046	0.0764295861639889	0.10385775282038	0.0779108411446742	0.0856149664098848	0.077104589376249	0.0795789752893675	0.0778281212300187	0.117832727465074	0.0781564559466425	0.0845012746393293	0.311983601195823	0.0789137638101442	0.0800860175951662
0.0822198074781628	0.0759889501038143	0.0829345065893201	0.0780935709172133	0.082213412793172	0.0747363475441197	0.0765784692334944	0.0794471605051122	0.075014215388084	0.0770619217330531	0.0769337342188872	0.07722097969675	0.07498582705159	0.0799813712742699	0.0827941729387332	0.0829316585453309	0.0771212543672375	0.0821732474730493	0.0763576546139298	0.0795704341318486	0.086346805991979	0.0840612937047903	0.0758388196969611	0.0778702403506677	0.0925752090023701	0.0722383750349204	0.0774566926703372	0.0785180262246429	0.0778567478207773	0.0847008467107078	0.0846250655770941	0.0835568367525739	0.0751193972228962	0.0739855139913773	0.0757042093811092	0.0796321724285138	0.0817260603941702	0.0785663601232169	0.0754755369758987	0.0808145319407132	0.0761916208842543	0.0788288495908604	0.077186857611848	0.0815579332159763	0.0770689668711126	0.0799181319733401	0.0753113565487169	0.0760299881651279	0.0850083896088885	0.0789933746155038
0.0730503007209294	0.0794745805456848	0.0853126300777102	0.0811085595176142	0.0740332118248929	0.0740712891180244	0.0895169495937368	0.0745164000475903	0.0804358225209824	0.0754263822284168	0.0867725472922752	0.0776163584733217	0.0832283757128776	0.0760204576377956	0.0887202730212946	0.0757080361376258	0.0794835675562604	0.0745280925118708	0.0835991081621366	0.0737292238207444	0.0782945544439425	0.0827556612149447	0.0729496801452006	0.0892670696267184	0.0746123330972925	0.0821075547386291	0.0805444742796913	0.0782877187003119	0.0747394837623755	0.0802804032933919	0.0810858048820033	0.077107353011678	0.0815482493622886	0.088605227040237	0.076238507753167	0.0745470997295867	0.0862563376898803	0.0802653269554068	0.0757970408989295	0.0777900751360484	0.084643786487867	0.0783515531677248	0.0795269347329952	0.0787061535962815	0.0770758548038691	0.0750721575432448	0.0858773809486693	0.0730986910746929	0.0802776374422304	0.0777147959992091
0.0799751209543891	0.0742569506157089	0.0741108502095814	0.0778848890133478	0.0875947513587334	0.0785760724132642	0.0854034686264457	0.0723307149158606	0.0799106271276817	0.0849683298912852	0.0744221663632171	0.086060246768639	0.0748686706144015	0.0846240809112403	0.0732045505374706	0.0866509575120238	0.0751405051613054	0.0877174291731032	0.0809740805133999	0.0800530691400848	0.0786163596736695	0.0745748342924554	0.0740303924546158	0.0917981517761602	0.0882930979766031	0.0753053293514021	0.0724750763521177	0.0801827399704954	0.0767057226255077	0.0740908705259213	0.0806225047103049	0.0733727533663496	0.0814969872849367	0.0866318681819722	0.0870537305124928	0.0737025736202079	0.0776468986271936	0.0788175915605849	0.0862169781433378	0.0715517449893845	0.0802504539487315	0.0800744887229261	0.0768455883164308	0.0811903824099577	0.0764708786103912	0.0874346286914948	0.0806541488649861	0.0844190908616384	0.0752665778366399	0.0772117051865322
0.0798910260562537	0.0719917230422694	0.0870816908596794	0.0746223059717119	0.080988032135591	0.0826100596301069	0.0860182084500238	0.0910681059392987	0.07719967722833	0.074685862296594	0.0790804984240961	0.0856462038248387	0.0744105827724598	0.0732240312962459	0.0748064419306242	0.0826494007489949	0.0754310520200403	0.0739323007429007	0.0763345253002096	0.0831550607990924	0.0837026735779879	0.085378674898083	0.0818801973932106	0.0800600422983389	0.0734877064564546	0.0809000064418134	0.0724398312679512	0.0750887672880262	0.0727500547252705	0.0835496684334555	0.0746654806660435	0.077039614846197	0.0802616276193866	0.0718460587539086	0.0782007119940561	0.0891532610886076	0.0886921031588254	0.0760730872857944	0.0793244869607952	0.089256062613907	0.0864975765899014	0.0841501306863141	0.0781875195351711	0.0911773861364539	0.0737304127734228	0.0707416788720556	0.0837336471094395	0.079119082110616	0.0832647861758451	0.0871886247445298
0.0734315785776609	0.071918946641191	0.0919962894826491	0.0692661459884812	0.0792565117163323	0.0846387417777902	0.0765257462252516	0.0918137318893966	0.0727968967603616	0.0749780582273079	0.0757811022302878	0.0743054527821076	0.0773047166700829	0.0835810729473047	0.0856500441993194	0.0709398488930671	0.0835725725965917	0.0767372266439926	0.0848099128344476	0.0892879164749023	0.085061336056249	0.0742691735316846	0.0781797033941008	0.0848042262562099	0.0751546419498666	0.0866583047030437	0.0721354879253805	0.0808719497988438	0.0877327821445328	0.0758686967063652	0.0862653218877777	0.0718337170171015	0.0762241571383975	0.0814508120663554	0.077164086454946	0.0909373877585144	0.0799301595546174	0.0792628528842728	0.0767164669458595	0.0755731764959903	0.0792040725457044	0.084551428890924	0.0702005382332767	0.0876271925274384	0.0799087815358337	0.071437905058712	0.0815947617968061	0.092055212324973	0.0783809602258752	0.0857036371215269
0.0711370011378554	0.0866032827001101	0.0793745255952326	0.0867448898557779	0.0811490448353867	0.0707384488906593	0.0863350837611976	0.0892108389875461	0.0733226742997248	0.0714363586315018	0.093006727549755	0.0823449054947946	0.0861336855870306	0.0716003355789161	0.0721418474658455	0.0807228301100507	0.0838450898722402	0.0860304693520145	0.0801469316588581	0.0855611019365533	0.0765216064533306	0.074949718178461	0.0790610228028642	0.0784037370083711	0.086807298880628	0.0796098623151033	0.0765407136924026	0.0830410297529983	0.0867828853719072	0.0912753735318551	0.0803325689242328	0.079827411194678	0.0794565810820035	0.0715924723815241	0.0866917732293932	0.0836152518822646	0.0861534473658913	0.0775927296648903	0.085905740279289	0.087466128408266	0.0889225818326605	0.079415405127897	0.0849251325273329	0.080441436908845	0.0808471579641111	0.0903614987495509	0.0812201822622073	0.0749127513972612	0.0706074629905428	0.0762265725517003
0.0710936387333104	0.077545883242357	0.0897805035074965	0.0859692860840638	0.0891157625453259	0.0684845711452104	0.0814306487771351	0.0729708756073963	0.0871639449950618	0.0826921507649451	0.0879383193088499	0.0735569833069911	0.0797683335965371	0.077550957416274	0.0832987411367852	0.0753085495005562	0.0856844794498762	0.0862007416371385	0.0754005378711631	0.0794435389032598	0.0883949212859685	0.0797182241418159	0.0841535965142805	0.0868832509370866	0.0821998859154701	0.094862358393456	0.0800280549228221	0.0752736854843572	0.079972318893902	0.0888826496440811	0.0849632037917543	0.0909967451256665	0.0833297984383803	0.0804091504294766	0.0868368114858136	0.0824168406943214	0.0818036223750125	0.0765925925643273	0.0808160960966544	0.0870204414927432	0.0857087668288602	0.0758371710371173	0.0863878789634546	0.0795304239298997	0.0702217481271664	0.0745500470674791	0.0836718036080855	0.0885511947735849	0.0803545895740282	0.0807321792879156
0.0670395607561328	0.0916057017895871	0.086015179870342	0.0868863967817365	0.0725014808990615	0.0853948353427242	0.0742706504780395	0.0882700908314427	0.0940513662091683	0.0928742129675499	0.0960640785261335	0.0820377582281684	0.0751243203331982	0.0776587471608718	0.0932273222522802	0.0929919384226229	0.0699442825548931	0.0814434932653138	0.0884191875928606	0.0842168330621738	0.0923612558742724	0.0830607614002713	0.0880697544647534	0.087151221496351	0.0877021040069642	0.0728921899790268	0.0790595698706613	0.085260203137936	0.0760276295858937	0.0751825904432903	0.0749905627174848	0.0889295310947373	0.0812732077333289	0.0713545606607148	0.0734482673979426	0.0771750720793348	0.0876354175151425	0.0857376655602939	0.0780225196601626	0.08248180708421	0.0737154408057717	0.0874095119288868	0.0862104167823875	0.0870105944783523	0.0794644218787231	0.0856621948833724	0.0811922018037765	0.0800105159543363	0.076037940754386	0.078739213741145
0.0740871379704723	0.0753072924095177	0.0879858283412128	0.0836608389312971	0.0784257004935383	0.0876075555458763	0.0816173210695976	0.082530573679404	0.0735729823822999	0.0894677467175206	0.0883533774463329	0.0783577639996846	0.0811395859115623	0.0751948382906282	0.0710163812355414	0.0924352126492532	0.08487510979382	0.082481704466945	0.0713289076073624	0.087755075827172	0.0794205159560665	0.0710339972319319	0.0841223551813831	0.0880785772379786	0.0794205145724498	0.0897389163400321	0.0729608107988897	0.0835993891931459	0.0883502525044333	0.0864354424360387	0.0764879982618693	0.080029565519737	0.0868435380496132	0.0788289643305549	0.0690218009110796	0.0785111542307226	0.0820869796310073	0.0770834395792905	0.0838444193211876	0.0818717157827904	0.09228146783201	0.0705253471036574	0.0892416121198635	0.0948763773150321	0.0793588684383564	0.0827731850783306	0.0878972995676621	0.0720425718442983	0.0855024901082122	0.0722961715327968
0.0888164297597569	0.0809709572566921	0.0837118498247222	0.0710657266455171	0.0672302388817312	0.0800611172187261	0.0875670622397117	0.0850743816346371	0.0875734049342978	0.0983390392743911	0.0899023471130992	0.0741105115007675	0.0788306205618487	0.0776242416741206	0.0717426000730482	0.0811332766905905	0.0890797300055215	0.0911131203975548	0.0939552718962795	0.0846718642797311	0.0907455669420772	0.0939447350830406	0.0697142824972617	0.0871465577517898	0.0864808459036088	0.0926784151495644	0.084649960074239	0.0817410500842339	0.0870395488187518	0.082914926920806	0.0844021967478824	0.089011690471176	0.0793434525838512	0.0795487314236451	0.0830288001878369	0.0783935294305725	0.0946645191101176	0.0810674673595962	0.0847126981051319	0.0769359298789577	0.0802411411967021	0.07557629710311	0.0803262479476986	0.0972890709862613	0.0927430955489128	0.0883228289012928	0.0721367172453339	0.0810543868452521	0.0827168059295601	0.0787197551879258
0.0833209039867257	0.0724976220277183	0.0980523362910176	0.0849234233075138	0.0896312638883691	0.091101749570553	0.0897160855380525	0.0998532320290993	0.0914423710266825	0.0930143463535816	0.0776537612027697	0.0875546192917229	0.0743249687351148	0.0867518500484032	0.0925406254156648	0.0802734437909087	0.0739160591801265	0.0839672562277888	0.0807884712939188	0.0910091218579791	0.0901541894192636	0.0940414153126507	0.0745091522618174	0.0839913126371955	0.0913258884786232	0.0797017642351853	0.087700304538227	0.0867585808827667	0.0831748734318596	0.0855938005732	0.0898603374260468	0.0822377999340957	0.0741478591130506	0.096794594589037	0.0816187992512006	0.0927177721225551	0.0933582232250599	0.0901470391610668	0.0793599280620621	0.0923549010619118	0.0873784912431697	0.0892057305010743	0.0882992721307004	0.0854211949680348	0.0841548323617174	0.0778050934032342	0.080476221136352	0.0857498770819143	0.0809844112924495	0.0930836638373677
0.0918974822044333	0.0702179484684679	0.072103828475503	0.0811516589908191	0.090495398066032	0.0792712035072538	0.0781923588865118	0.072916105911029	0.0800462919559243	0.0935510054248542	0.0834930941413836	0.085981336536038	0.0913070351287234	0.10110142806778	0.0994814919491448	0.0914872977314249	0.0882496494243701	0.101846119743289	0.0758054348975901	0.0820573831365491	0.0909772249040505	0.0842208229916845	0.0964236633504882	0.0796660348364369	0.091674197016636	0.08664865842905	0.0949480088892934	0.0957114706148712	0.0922942805362927	0.0786205406591731	0.0917223836690791	0.0835403901357484	0.0938608211217672	0.0849433215626734	0.0890278947746404	0.0796131805842322	0.0841995955216727	0.0911384738595292	0.0775089323733019	0.0952146171171425	0.0929530796955476	0.0754078969026247	0.0846127804426543	0.0777486346614419	0.0917809816183082	0.0927570716223243	0.0791829189315122	0.0759548699624091	0.089706787735297	0.0895663367112682
0.0928675554125822	0.0875317006514549	0.0761814158021989	0.095074281039562	0.0879552246172328	0.0882174241190212	0.0859759697289014	0.0749130190812557	0.0973758131468811	0.0979478494669917	0.088810432959014	0.0827251566812978	0.0885260760385043	0.0769265781315695	0.071835605689891	0.0859711734833189	0.102584143718213	0.07868992341123	0.0830080800350867	0.0938606064319466	0.0824649638847435	0.0818002303636389	0.0707690655465373	0.0910407823533334	0.0914677834350938	0.0971553652229474	0.0737085787852976	0.0852493277133676	0.0804024360293567	0.102337773341141	0.0735518858753515	0.0840910843693965	0.0840978126639453	0.0809237680390266	0.0826764716115265	0.0882670458065696	0.0868127639316037	0.0917662810407495	0.0818042815674185	0.0837034194812893	0.0912515077594815	0.0810150736206963	0.0922864023720772	0.0989029377929641	0.0855857028217638	0.0854558113663774	0.0808193176743069	0.0904755060362088	0.0914639081184545	0.0751408471796442
0.088815633304965	0.0843879478269443	0.101427971626754	0.0932466892737569	0.0780053220063683	0.0937470919936306	0.0911663998244187	0.0817451581791533	0.09125083593017	0.0919484903849021	0.0804397925074652	0.0921091775621221	0.0945378631544937	0.0844605729403967	0.0804815054316113	0.0764413783189689	0.0860341092406511	0.0973986545786003	0.0804756364252818	0.0899043054753304	0.0906444902495365	0.0746490487669282	0.0859643753618516	0.0913697610775518	0.0912846862171883	0.0950807618341884	0.0843492143880672	0.0936817365913836	0.103362102761945	0.0901171284871403	0.0831374603858295	0.0873467949365473	0.0815565336043535	0.0822678000109192	0.0880572973441359	0.0976223880630274	0.0808161541229056	0.100669054172957	0.0886502642713832	0.0705302833652558	0.0956580921108292	0.0783453749383236	0.0745478262886811	0.095324607275868	0.088454991216152	0.089277512274999	0.093608490179408	0.100154288596633	0.081288872935204	0.096545885932306
0.10235542035113	0.0991392735432595	0.0811845728211597	0.0870552058805154	0.105040286629128	0.0976660463154402	0.0853146792123392	0.0932972579277771	0.0772493279661123	0.0989549260659845	0.090783316776756	0.0973493047422924	0.0812173560002429	0.0735408322193845	0.0771566695468541	0.0760281256734495	0.0935397522200659	0.0897090833494022	0.0870944645882463	0.0898728502882771	0.0859781890209651	0.0834970934513174	0.100362393111621	0.0864721876109516	0.0905590552074263	0.0970681581195249	0.0881533799103891	0.103250545889539	0.0923289342837994	0.0941311801635039	0.0933828683106568	0.0900234444415781	0.0886822083748172	0.0852111164890032	0.0909681964950077	0.0970513000409661	0.0951664751487648	0.0740830402641575	0.0915579894848275	0.103545581946223	0.08828607354284	0.0785315673574961	0.0977481075708775	0.095224304257051	0.0891615174871939	0.0829703300788809	0.0926334586979875	0.0971657030527648	0.0827778819726574	0.0797365993726444
0.0979314174496974	0.0846725733489713	0.0917242930295839	0.0943726455271947	0.0801500222366701	0.0939611531218746	0.101557657898977	0.0812169722125784	0.0944104815612591	0.0906758897470249	0.0940710273201477	0.0825624033300958	0.0894201651302411	0.0820359652396935	0.087051685253474	0.102583777298958	0.098121203606336	0.0922795902103865	0.0807694180524786	0.0945466924695242	0.0897718082334807	0.0878542085962776	0.0967401823300747	0.0957035150724405	0.0859297064863053	0.0896978819678318	0.0964707288596968	0.0909229723894733	0.0741695958768187	0.0943620318721928	0.0905908976832868	0.101509109328318	0.0782895170343183	0.0861928527297276	0.0848567345221078	0.0812160901203052	0.0879611245917678	0.0864598290099784	0.0897661137238539	0.104815835787546	0.0928524247294026	0.104828530920896	0.100907493781887	0.0916685478298563	0.101555297321643	0.108497087575978	0.0868495278019674	0.0775654807098106	0.088823408213042	0.0952764673963917
0.11037589127775	0.0933336636620976	0.0962464625299729	0.0960939760477606	0.0906087597125739	0.0910817232437626	0.0929285784829389	0.0828807250198269	0.0949938476077974	0.0849935363808651	0.101157997200696	0.0925939720339584	0.0870883654837868	0.101531263865154	0.0932717519441984	0.102323759509928	0.0824555852003389	0.0959526289297396	0.0926327628453608	0.0888127954349925	0.0784019429944252	0.0925349809404	0.103027933332322	0.0852756483666666	0.0864434669552458	0.106232164168636	0.106755682564458	0.0995649559102626	0.100826937110628	0.111033308687567	0.0876006282909235	0.0875509781231504	0.101810055443536	0.0996032184000341	0.0858286402818503	0.102631349783733	0.0959084848477849	0.0842900464930283	0.0848386138628974	0.0827367976320025	0.0884239327488252	0.0845858104826901	0.105092823534047	0.0837076621947952	0.0819424526814948	0.111870943134014	0.0944799164644141	0.100432600733474	0.0974844995909391	0.0982641957675948
0.0952730962737711	0.0883366294235445	0.0956840997336638	0.0898478343660692	0.0916083006976926	0.105365425063707	0.106680621059384	0.109887155320672	0.107518786708436	0.0835307734996519	0.110622126026575	0.106569816787523	0.0916998022642189	0.088473364196472	0.0986110546201584	0.106973696080489	0.0848276373630457	0.0955019231090949	0.109211890796199	0.0916182599940044	0.092444741422227	0.0782569226166758	0.103026755604658	0.0998185115204968	0.0972484226483842	0.099086925145812	0.10452953160075	0.0858708714356837	0.0988607843501437	0.0931528186139846	0.0880936916415825	0.0996680667693291	0.084279423273334	0.0976233271263499	0.0850266906453508	0.0925777606101212	0.0998202131214815	0.0893040224416507	0.0891881111558017	0.118368375706093	0.0999715635917405	0.0992860489100143	0.0880145658871516	0.099113425030842	0.0862795574647263	0.0939662992012013	0.104485143970207	0.108979188148477	0.110535684611829	0.0967006040554339
0.102932017680672	0.095596558915461	0.10901353763574	0.0963322217776921	0.09456283403401	0.0946286878736915	0.0897425615114464	0.110107830548466	0.105085908639274	0.0995086921765313	0.107430903361812	0.102994316985371	0.114760682039477	0.0829039696590799	0.0809085280373736	0.0863845362931651	0.0822602104861114	0.0824650639218948	0.101136898249991	0.0915100188880365	0.0983576081220558	0.101979382556853	0.0993615131292624	0.107701639341488	0.0826557030303666	0.0843073080221106	0.104396048809219	0.100570639782093	0.105515412421575	0.106591225730712	0.0917971799417878	0.0919848535679328	0.0831907021186048	0.0944519426891872	0.0842130466336969	0.0909737244038839	0.106507589745036	0.0875630712181997	0.087238356245899	0.102948559550558	0.0862342608127018	0.106474942477868	0.11186960432933	0.110983705860496	0.0817916898469998	0.0831820706400975	0.0945860588954246	0.0875064158079459	0.103585569515486	0.101212713381727
0.0887252109720569	0.112859310309446	0.0830149908467541	0.103248097973313	0.0910008469764799	0.0909299171816287	0.0979040605942488	0.100939074240025	0.100705253639619	0.0987076085738254	0.0958438493781418	0.0975188413913911	0.0915163630466764	0.0887029643841267	0.104430936373261	0.0833911282248865	0.112805803435845	0.0959863652927477	0.0951850140311258	0.0996429987916786	0.0870866325976863	0.099577137803031	0.0954086858191665	0.100997770688718	0.0910005442466865	0.116349790175324	0.101050386541521	0.0943395042237867	0.099558681452696	0.102458695324377	0.0894320281753016	0.105059757187655	0.104732719113588	0.0889265778318956	0.0945356800425281	0.0904746712819247	0.0847248597965643	0.110134817453754	0.0910982639015743	0.0920250197458892	0.096917568259663	0.100140603522359	0.102714118136367	0.102581743047512	0.10530307196093	0.0903074925462018	0.0994176702939137	0.0909438498312469	0.0929853822006677	0.0885337117862002
0.0860238344787679	0.0895503852719201	0.093226231400113	0.116967389850236	0.0941869668455138	0.124440617998964	0.089694693413752	0.10988342999199	0.118445132713142	0.0921263324266383	0.0836468442606264	0.0825091590753629	0.10655956342121	0.104934244998496	0.120927603669554	0.105645137994011	0.0933787759137907	0.0965628202594394	0.104858582699785	0.0961361464302343	0.102905994037159	0.0954010252156622	0.118862345645515	0.0817789352851962	0.100465426871871	0.098374246475619	0.109548933654542	0.108679678346358	0.100427576193639	0.0887660293908603	0.0988289563382398	0.0845684717441658	0.0834904780265992	0.102961870464833	0.0912986846337573	0.0919478791640997	0.0948086763259797	0.0996545983390489	0.110511833989167	0.115490629351141	0.1102821225275	0.101642043401061	0.109398187589911	0.0985548768007597	0.0805537229297918	0.0967208518403225	0.105829444839804	0.111544678648366	0.107091563122572	0.104448960698538
0.10653622287261	0.114530270945891	0.0926766176772872	0.109571146394026	0.0971416753289438	0.0997842559904744	0.102253736824939	0.099530270556949	0.0985220397956388	0.10756624172905	0.11495221691056	0.0908464984936641	0.0926558389859053	0.100018787988883	0.101344354400277	0.0998470176539565	0.116089352253054	0.0998895105763551	0.100663558653417	0.119168789914874	0.111703411803754	0.0968158186310632	0.107802286077504	0.111053326222041	0.107025886930655	0.0965270424190423	0.114356571378371	0.111440961355874	0.10883572029992	0.117618210073061	0.0977786325755298	0.112459152208382	0.120380849745835	0.107174626710981	0.0903151187389355	0.0957392690815977	0.106344499878594	0.0942329255999143	0.0941234472154553	0.0986960530197103	0.102337337931944	0.0965977929658558	0.0911312388138856	0.0921503512221847	0.113054182795319	0.125026294694793	0.0976888526333755	0.0977804084033702	0.112384422659609	0.0957641429732151
0.111903534958586	0.114406122248688	0.103612461623214	0.106456381359696	0.11009553976525	0.105749724459458	0.105507856524386	0.092853885829632	0.0880991983386237	0.0898427840969497	0.102297547110079	0.123510529502031	0.107552367225652	0.0942777929391828	0.108395800158595	0.0955850472747951	0.1164547733541	0.106923923478912	0.10791919382734	0.11413303690938	0.122858640566383	0.108712669682761	0.103531139611517	0.101672322638631	0.0978141889509557	0.113873954979396	0.0960063042986152	0.103683763286154	0.0880421725415124	0.109014718169477	0.0985593425988533	0.109203816437751	0.0957257775089702	0.111192941305229	0.101221686512027	0.0990844201417318	0.109290733966849	0.1018060486571	0.114244034047689	0.106743071046626	0.114029207652738	0.100284425014358	0.115416692485556	0.116979370868201	0.0987668616880353	0.0996426094063781	0.0975363577098153	0.0948316882895024	0.103145553340348	0.100718880791043
0.0952965893496279	0.104533619336916	0.112007813497325	0.115918352045388	0.0948466238898057	0.109379353820666	0.110906391599248	0.115254827704845	0.0924906965910525	0.12043830233385	0.129290175955721	0.0960455730754688	0.112228462251355	0.0910400213909432	0.11317752607073	0.111106726744696	0.0983617398612362	0.0909876865691661	0.101061232021357	0.0900143697614147	0.108055782535633	0.116604806585045	0.114011387408808	0.094566064865024	0.114525111545426	0.116922797751703	0.0864540038227463	0.119489621276631	0.0941201533944296	0.0967386238220558	0.0957052703844161	0.107639942751085	0.11382400137428	0.117522072862094	0.119070954882417	0.11425120690754	0.0933574141076003	0.097675856319265	0.110146715698152	0.11204536951836	0.121486772476134	0.112596637889452	0.128058790548314	0.0995794573837111	0.116794005700671	0.110939168407663	0.106342515880438	0.103146447971887	0.0946099265382936	0.12062685024184
0.113214719313958	0.102521366854523	0.10839983066175	0.103350566944014	0.106428240525816	0.110793859645276	0.113006316681752	0.124092119976152	0.119678148560411	0.122128968756914	0.103238522283886	0.0974771808277384	0.12536452991893	0.0884935645868141	0.122872948088788	0.123005707563201	0.109009358238833	0.119940152413681	0.107773190669695	0.102930851067439	0.106667922496805	0.12389721996947	0.124668805572697	0.107435836894169	0.105629231503401	0.11895728313694	0.0925419644077507	0.112405954013939	0.0955329240363279	0.101568418613644	0.105983280336312	0.127129048195055	0.130168253625897	0.123400139892524	0.103750810917289	0.114239430064533	0.103595089019777	0.115581666326038	0.130930882480293	0.115258016234687	0.115261790772333	0.100537613685153	0.118884915919976	0.110057095969065	0.101315210345821	0.0965049596386501	0.119006800917199	0.102890888926344	0.0972914905684279	0.0915205921586863
0.116763067304586	0.105724712666542	0.0961910903864612	0.120837402806281	0.0954423276433371	0.0989749311924513	0.106699868498508	0.105586883667499	0.112471615544003	0.104752299600445	0.104962947189758	0.112819042798603	0.10890684009741	0.11254149416634	0.0973513646608326	0.124305518368174	0.0971918523126522	0.10195072925172	0.104628336456684	0.125765955005979	0.121875626635036	0.121933725023589	0.101443961845014	0.0993980065379688	0.108584441509504	0.104181704927491	0.104345879577501	0.103744410663722	0.093401950213602	0.096161299462939	0.111819689078606	0.101360823043062	0.0950833046064156	0.125163005587526	0.107591250413158	0.117617542619628	0.107478316167349	0.109650424489823	0.109033935930425	0.103594769401223	0.0933197405878372	0.10369185382873	0.120484018479657	0.123178954586364	0.101788224779251	0.112287276296116	0.101628524721527	0.118151321785323	0.10300173022606	0.110109681511517
0.117597148035505	0.100825074617431	0.115217025761613	0.0966342897620748	0.11389096551165	0.0998813927571278	0.113318085211168	0.113178378452376	0.103073094895842	0.112102789230137	0.113988169733652	0.0987924042183657	0.108835999637095	0.127357870929207	0.127165661036037	0.109045662524473	0.117911210312364	0.123384047556153	0.0978020183522408	0.123228021747521	0.123236014826866	0.0991867931644236	0.122622817838284	0.106750276523145	0.126290032959595	0.112921213501485	0.131078006620093	0.119535478604041	0.117906853280691	0.128262314445298	0.0972793960810686	0.121955616041878	0.124959791746854	0.131177116837249	0.129347152212605	0.119828513879715	0.107142426770533	0.104613185163082	0.111494530725883	0.109999441041723	0.109391198051969	0.116503407589346	0.109902094831468	0.0988872800019284	0.123066997036486	0.122682599817689	0.101564469776275	0.116254487565854	0.114238895035053	0.122616334277582
0.122660671786591	0.108316447797283	0.128114951619425	0.102174900451715	0.117093881669784	0.109986589477505	0.130899837943475	0.119026690172029	0.113175444041609	0.126868029700764	0.110376052282742	0.11217982765732	0.0945963881846455	0.121353557997521	0.120181750599046	0.110230993245611	0.108169301820135	0.126961816395707	0.122554669284406	0.119123093401861	0.114746749272152	0.114792095357086	0.125182356533199	0.139312689151329	0.10986341337737	0.131497681773767	0.102822748225713	0.107143670777235	0.105184994148222	0.12212913723941	0.108957741035837	0.117235903488769	0.12719073837385	0.114127513987605	0.11153059830952	0.0983760176849733	0.101322350125011	0.104909147824241	0.115063125732353	0.108017063349595	0.13331776787526	0.127455346040057	0.103771802897719	0.133333232726096	0.102140679647843	0.12488995693388	0.102211802379065	0.13013786213351	0.132995681092314	0.119015355837382
0.107421730102325	0.107780563640182	0.114568901701707	0.112875265641434	0.107948409984858	0.13884625050928	0.0984281058675862	0.102275951259398	0.1296606924902	0.131445570287437	0.125770391082092	0.108343684428209	0.116274094588788	0.126091461716575	0.142762040309536	0.133994313728479	0.1175944081102	0.0996625324382054	0.124072919987641	0.111039973486571	0.101847927510209	0.132809738223153	0.122036377789813	0.117734571608779	0.138393182328552	0.114108772430837	0.115889914429442	0.123594959905066	0.116427145593948	0.132664816775192	0.121671820218672	0.121492633574559	0.116520113341288	0.102627109485713	0.13437324764276	0.126261615149569	0.102113316907725	0.0991434541744514	0.124386819762985	0.111997118189322	0.123861560988207	0.128860184078052	0.119538823578167	0.110456149117531	0.109468959419006	0.121776137807426	0.0986746222187739	0.119784702857416	0.124069927176892	0.123002843012235
0.135502681743859	0.127095722762206	0.120552454079159	0.108252451743888	0.109646787072608	0.128427250197198	0.12159187124002	0.121028298836661	0.129928276387504	0.107059960224069	0.107807077168265	0.103205076508026	0.107612585693927	0.127539819889128	0.136926008334864	0.105421488626951	0.1331663517162	0.112452508634655	0.102255848033457	0.109447680408999	0.104741187625352	0.136156035374291	0.118556968887609	0.111056009981827	0.10672579593254	0.106735913451348	0.111128566734558	0.105678300346595	0.133943888693979	0.122788485425175	0.105605628018562	0.116710085359722	0.106780315801373	0.111384644829405	0.115526178888737	0.102397537847219	0.136618551265048	0.110740749762401	0.142508487245128	0.113224156522403	0.102844563811291	0.109786985493997	0.111663497340669	0.105079611918607	0.112635992333821	0.119837580193586	0.113408601558089	0.0976786354738031	0.125951994502439	0.129553169344404
0.112516364388447	0.116817169402148	0.10723920619559	0.12255993789445	0.123308508694217	0.104271270090851	0.135883606763352	0.113046360262812	0.123137689610036	0.132096957984863	0.0980345670521713	0.125539137642954	0.115977334528822	0.121530140058524	0.100893917937591	0.132128096343743	0.131505736877547	0.131822791359865	0.142572798164558	0.133047290570802	0.151647292158146	0.112276217275206	0.108364649057459	0.141921306399392	0.128665199442105	0.124448903156425	0.139632803434018	0.125920551169623	0.101196126414446	0.10799675469038	0.107615599650032	0.101729212211962	0.12662106797996	0.129942130025008	0.126622981079951	0.11035906613946	0.135957394218833	0.108515993802994	0.106813423720861	0.120761410356684	0.121502197135121	0.120034209267918	0.114196794544276	0.125571251362676	0.129513531758784	0.121494258025572	0.129127085063157	0.118040409040291	0.116980252210898	0.105752464468569
0.137321668606074	0.128534527592781	0.134234472655714	0.107808330711849	0.138151483875165	0.133129528528484	0.113971886332547	0.125165705848207	0.128829799794066	0.130505958400218	0.135328256167116	0.139086983872947	0.122739801269448	0.136131732896802	0.11934785090153	0.109106469254785	0.121376986071989	0.130730041398011	0.119021948950909	0.137561282589944	0.142251647363428	0.131515740643185	0.141555638875721	0.129290072008799	0.129480409995337	0.114008856526517	0.127405871314642	0.121702883610647	0.140691622066456	0.119875522756271	0.127479145654157	0.122606074297355	0.110426874447183	0.108369434973153	0.105114854249192	0.121214594521694	0.143847362417388	0.128686844491632	0.132218840154081	0.123532599106297	0.134020032243279	0.138179587942091	0.104200390828723	0.1131169781609	0.14439966363426	0.126210325470108	0.110433268653118	0.110741351176091	0.131173158841736	0.119057518510408
0.146890664969078	0.126260713301335	0.133182095424658	0.144862059669685	0.12534884484262	0.144586611218924	0.141737845352351	0.101825363479838	0.11664860646024	0.108114398655715	0.119513774773793	0.119442270509593	0.135538800152854	0.111890971090067	0.110543289600572	0.124945389212812	0.122504387163543	0.146773718673949	0.119222183532144	0.128247639858353	0.150252708959113	0.129767838615219	0.149037137701253	0.115745483704657	0.125792042125765	0.144878390266591	0.114379867533524	0.118743808082121	0.111686546582103	0.127149823093439	0.135854431297488	0.130759948046173	0.119584300971368	0.122763346338819	0.099081977716747	0.132455041810351	0.103097084703668	0.14481287563899	0.12047745717609	0.119943095734851	0.146434222293383	0.130887931365221	0.147519246790174	0.103757720989321	0.148641691575728	0.120435142336711	0.122508054749801	0.138382679604065	0.121587495248191	0.111451373854648
0.116352663035355	0.130594238691739	0.130604910255129	0.144980723263156	0.117521730755051	0.128131790828566	0.143611474106221	0.109967565590855	0.133706736213391	0.126344168886623	0.133378128934333	0.120274482671159	0.134523113699883	0.115923259965046	0.127978431190906	0.123297377959442	0.122802733454856	0.135241209834938	0.137033973167256	0.108367369094316	0.126560628634085	0.122398889690747	0.123228177562699	0.115938310000366	0.107161261445372	0.143276937183194	0.126990397178501	0.130484655574993	0.123674237842356	0.119905512838157	0.121004787892711	0.133738812553301	0.139823532811357	0.122197270291702	0.124722220325554	0.121380140982576	0.133049260274774	0.121836021640111	0.146841191864692	0.139558715706357	0.123300430048627	0.125340430608039	0.11891249326937	0.129073522338444	0.11097039338236	0.134812525099768	0.149747765353392	0.151169229297113	0.144538549517901	0.128620243988642
0.145379190501871	0.119128899186035	0.128183783571093	0.136358190082219	0.154755329932404	0.113287582737504	0.133033163224801	0.125144242136485	0.104811829798257	0.142908197902167	0.131183267652705	0.127223417412751	0.118658221540375	0.115614730178094	0.122941480568702	0.143379944657694	0.121757864378528	0.107094162293017	0.11939654991932	0.117552041268352	0.129097171454903	0.137110831475629	0.136900154421544	0.131426212890642	0.138248706367155	0.116840293734648	0.156768532342577	0.138383958440347	0.12492533588349	0.126985718648416	0.123282742443794	0.12080562171923	0.133709309725955	0.156057735339335	0.14149610383354	0.134261208439527	0.12295857960736	0.105226897495768	0.129328159983584	0.136820079765921	0.135262645465062	0.13954544683884	0.126250577290631	0.122965033376104	0.132140685064927	0.133076149551491	0.151726112365795	0.114889544342991	0.131320025950704	0.128734902370992
0.149628369182079	0.136680641424521	0.146916616685548	0.116908606300368	0.12282810399897	0.116237081559149	0.150580315442127	0.122369127456728	0.135358483373224	0.147608812483104	0.127809906314198	0.133634332878288	0.14843788907455	0.122123308642179	0.131364131998049	0.116883508322862	0.138272449679439	0.134581478284823	0.134595438224534	0.126196561507283	0.163470227870704	0.119435056941792	0.157759448866581	0.133205454207729	0.161394806169026	0.156585137982754	0.141592681015295	0.134746343392986	0.143423606338623	0.121211054997125	0.164576746687377	0.149787302917067	0.136919200937399	0.135326662724214	0.144101392304071	0.153893657138045	0.147104239444821	0.1426457934996	0.134886682822944	0.162592536044153	0.133602589751216	0.117972877572133	0.128067354823481	0.121897474790963	0.164135337964958	0.130885349294922	0.130233287387015	0.141932494609992	0.135600678889369	0.144233601034704
0.156191706486556	0.136074257632687	0.124950013574384	0.135781800135174	0.164565689599749	0.134015470871113	0.143016788478978	0.124938404211837	0.116097019438273	0.140418433496128	0.163756546445353	0.15475712202118	0.155161870191103	0.151950528714378	0.135103237483571	0.115199825970836	0.124224633396473	0.164337104865604	0.145621405557727	0.143244777325376	0.125376220966765	0.133612458369251	0.122931905170944	0.153864113575481	0.14093189851972	0.145656485526045	0.112648094505379	0.123654995557651	0.156899861233895	0.129512301045285	0.127063163452376	0.139277488264797	0.172241410319095	0.160665360425221	0.136883443560249	0.155240620616396	0.13050535659265	0.130474683020106	0.146351220431943	0.150872210637259	0.139730028451895	0.117433665810054	0.157437936516671	0.140480947491917	0.118464863666114	0.127061268644556	0.123839468288696	0.127408771739451	0.160940626206541	0.1171040271662
0.138245575869391	0.134174851183081	0.135696454564247	0.148102740675754	0.143780213917781	0.132262757870136	0.147777278122868	0.136451394338584	0.136519274436324	0.159924678671426	0.129561922103227	0.158321312869777	0.146667450084381	0.149114062481407	0.126963152031325	0.149860210681211	0.145333897991433	0.144710417014744	0.15628806033304	0.118962158012144	0.152091798899215	0.133642272141081	0.140538894669227	0.161557473451062	0.136071258299559	0.123942012887999	0.142988787193721	0.142450945535268	0.14574033071717	0.158187427815337	0.121010263882969	0.131486836330296	0.125017582055396	0.164433996139937	0.122795997732293	0.115952896742411	0.148590602602977	0.130427866607071	0.13423865098789	0.158649495767449	0.14743208834843	0.147790849042953	0.13771113994152	0.115614633543333	0.136217025463504	0.159257660454959	0.146214436879116	0.129362409522052	0.126952572809392	0.134101342112562
0.14489859980103	0.1589200302002	0.131979639915062	0.127110513147179	0.13164013050462	0.151524777938239	0.146904385851569	0.128889978163536	0.118289576071818	0.164850696090908	0.145111665273757	0.161484341218527	0.131273678589971	0.151438449550473	0.167009304089838	0.142816814668071	0.17285106806312	0.126610704351616	0.140156279135101	0.150747005757688	0.157059696469553	0.121382302514059	0.164073540840632	0.165519070980548	0.147101831287839	0.136925337364134	0.167287213513742	0.11869031914291	0.157326012123461	0.12173979577123	0.136820110156276	0.149521055925192	0.143525402452563	0.155095852693636	0.142362940901853	0.135006134155606	0.138496758962489	0.13265988396703	0.144245151722038	0.166846217934228	0.15953469557934	0.166639508616376	0.158080669142904	0.150698292638976	0.115478815641479	0.13040973675799	0.160513679869181	0.175294438811141	0.144934698681938	0.119891821951186
0.141461350042198	0.139845166932841	0.121112406309494	0.146532997917479	0.134559538931134	0.167623635360484	0.143902414356436	0.171681589004954	0.160237860550052	0.170099001511362	0.131452624111089	0.147630760945986	0.168976089405703	0.140159131758916	0.144836289999646	0.130827173188107	0.130897811940782	0.145818416082923	0.155974984196216	0.137812053399256	0.153416670950341	0.142842792962591	0.143221700652608	0.154283716070275	0.14703281633825	0.176880785916311	0.129840590419014	0.137795562007908	0.140656121901651	0.13788854037614	0.174802294308946	0.143892220995785	0.168337099612545	0.13704467360104	0.172082355076064	0.137052956609867	0.1362612413455	0.145346418321302	0.150071876306597	0.161044229898896	0.145250013540062	0.136813528961413	0.134634374488829	0.137847852305991	0.142872598780844	0.152043555358787	0.147269224402933	0.129353257689142	0.165346591308832	0.143217156000505
0.163327587314014	0.146382224054929	0.170297309158248	0.175352729532267	0.17317675548843	0.169882802865414	0.143055193138502	0.147736668990337	0.18552747156026	0.152051155376735	0.146158608858875	0.165466103301436	0.145819729173603	0.141797588754441	0.159004385519814	0.155127657058481	0.166292539711256	0.133747210672973	0.129339829576865	0.153896316611199	0.136066571239903	0.151097173175488	0.166671446138193	0.159436070825041	0.15833572736062	0.133857230909853	0.171799587949203	0.147493910922324	0.155336632313943	0.182646263446414	0.164288909264358	0.141702416362084	0.142988415696149	0.148425519221776	0.173542184874411	0.126362832152035	0.135576510821802	0.131504000399705	0.146131570334056	0.145879953859071	0.129411133359437	0.153419005047142	0.158574141018033	0.152373517225565	0.169586162844499	0.136618519680276	0.147055712911029	0.149408157117547	0.143733874280355	0.138788016173145
0.134477643558212	0.191525246494713	0.159559808620032	0.136066159371398	0.13886468867534	0.144667013552823	0.185319956854573	0.134907815241436	0.185112585505955	0.146268213807761	0.131724313400618	0.152919330143204	0.13975541859744	0.157086757149968	0.130925913134943	0.137753209867539	0.137793861769053	0.159584542712824	0.144460742086369	0.188747745346985	0.164122726794738	0.146591972325966	0.133388093876665	0.163006545159788	0.16614715049566	0.153874994242299	0.131730214992052	0.168962857632622	0.143766515762767	0.165775352506975	0.17861241421869	0.177324819692019	0.146793062420421	0.154450774510944	0.167923915318346	0.146829374104496	0.135709701692254	0.156366147389848	0.157575778668614	0.134081906160981	0.171058199868307	0.175610898777258	0.158980618332592	0.144718843523483	0.158863618153807	0.170278022700449	0.161777155569435	0.129072737083974	0.153921916896292	0.168460803245509
0.159133550049973	0.15869380941437	0.1755780298059	0.166800878385005	0.133306686527921	0.162046421437628	0.157391012110886	0.14887373077437	0.184590534956125	0.14488018466668	0.129350763729169	0.141049732033832	0.148714888353189	0.163271936375962	0.144745124351704	0.159626530847888	0.174298454542185	0.162322237432387	0.154208727732409	0.133751043892123	0.162723452722551	0.151336196196427	0.149042012347411	0.154479420617588	0.162186156672583	0.166354793787854	0.147444640623793	0.175789965294115	0.166290041038555	0.137698706691649	0.182994423624156	0.160607745172416	0.131969890386302	0.161261037173744	0.15665850037243	0.153763506487787	0.141854973809414	0.17555164342978	0.174444904542756	0.147581895876761	0.147822256908456	0.174124980923109	0.177294457683782	0.168529729553051	0.160634931970419	0.16977485660006	0.143076631435251	0.14858554429046	0.183915350171893	0.162297140368284
0.158008219129495	0.181579211150902	0.183469822199816	0.158252895580933	0.175199083438417	0.132271876551546	0.147781964728722	0.167772812387817	0.154940474228941	0.139546655190951	0.164235602612922	0.172316943373645	0.171947057686684	0.158582431811407	0.151835404179556	0.159507877517668	0.141747791413859	0.170219476539743	0.179308695687327	0.149082954208666	0.149176598280856	0.189003767828226	0.138894333656686	0.166802546736464	0.148995597584806	0.139118715384303	0.151460292255753	0.188255525506349	0.149124809061136	0.13874334428497	0.166306135558424	0.174809513418274	0.172676110235203	0.168011900411493	0.156087393615524	0.150918881919995	0.139251095475475	0.142737599025701	0.146798182934482	0.159536152888875	0.180325562494168	0.16359416646213	0.150411716330187	0.145922086864305	0.150410645708299	0.164294137608873	0.167376014473241	0.164167941314835	0.147384653606293	0.165571191498728
