# Supplementary material for: The Neural and Computational Architecture of Feedback Dynamics in Mouse Cortex during Stimulus Report
Source: eNeuro. 2024 Sep 24;11(9):ENEURO.0191-24.2024. doi: 10.1523/ENEURO.0191-24.2024 (PMC11444237; doi:10.1523/ENEURO.0191-24.2024)
Supplement: Extended Data 1 — The file code.zip includes all code used to generate the figures and perform the analyses presented in this manuscript. The folder "./ephys analysis/" contains code and instructions concerning experimental data and Figure 1. The files "Figure2CDE.m", "Figure3AB.m" and "Figure3C.m" simulate the model in the nominal setup, and generate the corresponding figures. The file "Morphing.m" allows changing the connectivity strengths with respect to the nominal setup, and plotting the resulting trajectories. The folder "./Figure4/" contains instructions, code and data concerning Figure 4. Download Extended Data 1, ZIP file. [file eneuro-11-ENEURO.0191-24.2024-s003.zip › code/Figure4/globalfeedback/v1Int_a0.775.dat]

0.343723582565806	0.317037117572647	0.320720048491786	0.320728611124022	0.330368483544888	0.335376063509327	0.328051431230244	0.345042471957286	0.327981953125617	0.318132380390173	0.333658155865911	0.34287670179	0.312722475499617	0.336222240889212	0.32677634755319	0.336423877694606	0.340931429339488	0.326233657142147	0.333316036027805	0.320840064920656	0.333048261440522	0.329126348034089	0.344992607707943	0.325755473007699	0.336832874889106	0.3210756886227	0.333365245105973	0.336482684488706	0.33563283808352	0.335856566731768	0.334002089527597	0.338828851012752	0.335692848584628	0.335719285775757	0.341092810118106	0.316801405900982	0.321679461120978	0.337948530935656	0.336783437772717	0.34060335126394	0.33056443196143	0.321904223164374	0.324525404574599	0.314552418160838	0.334044441959843	0.341676833029197	0.326752730321745	0.326987387222484	0.326220288982653	0.33151708457928
0.32978129514693	0.341168012506915	0.331373969323635	0.340630277022949	0.330368807776173	0.358732439347076	0.338861929671454	0.339094182703509	0.327588391630489	0.332523420673639	0.328757876071327	0.329048969924482	0.352131410347508	0.351593667157388	0.338145025128572	0.356729354387462	0.332139005739263	0.345957356841751	0.331989277140532	0.34593349754985	0.358854802851595	0.334366647177942	0.335308494632627	0.335445076907308	0.35705991929455	0.351746684120082	0.350743670261067	0.331917531785925	0.327880683027891	0.324926874167151	0.342502146885125	0.337625304259779	0.34459823612428	0.35411832155116	0.331734987598979	0.349790193831758	0.353394662661048	0.351060290629727	0.349867557739362	0.350604847267466	0.343064148735871	0.342942152484439	0.327083570637611	0.348959756384879	0.356970763164167	0.331998723898748	0.348027368046572	0.342275106913142	0.349346065686691	0.333379692189798
0.366439435598274	0.355682964738257	0.366161376476316	0.357324551751636	0.364505177046468	0.339076950246785	0.368096967343057	0.347413306514079	0.344448963529318	0.341342155065386	0.353571311906975	0.354578212535769	0.36443820864412	0.336087099681014	0.364861644443158	0.337032374088885	0.336003675023917	0.369369368859019	0.350968127984201	0.366520201561193	0.334468867426066	0.34526585299849	0.358049913660824	0.348062015136933	0.364460790074068	0.349083203034271	0.339536437169268	0.363356619456817	0.334014472158625	0.372114252519425	0.332856887485136	0.341297325299217	0.34197776036102	0.370085238252277	0.364247562309157	0.368547906809931	0.353128907665187	0.349436114807191	0.371770418105189	0.355596302226456	0.342139886815687	0.359583721784323	0.362086258870373	0.366802220996885	0.357423048441424	0.342604791500062	0.34821807152021	0.358976480636781	0.351618396472418	0.349819240292748
0.36140378781549	0.369565954707297	0.377831079884008	0.364462870475236	0.366797599512013	0.362841301186268	0.343166050753182	0.364915323976369	0.360592581801395	0.363777688336012	0.364366969971314	0.354227529902066	0.366803304605229	0.34833497708545	0.369132205210021	0.36291056095326	0.347951960613806	0.350864175574678	0.37420760617683	0.361000410723428	0.351741927159031	0.38306931126908	0.353508222276295	0.35862913540176	0.358724611489294	0.358629454201413	0.372756180612168	0.352120769395756	0.373760408231777	0.352837124806104	0.385974818920977	0.351463446638625	0.361149322106107	0.360582489124358	0.358715778353726	0.387545154538812	0.384353720901299	0.371914591048933	0.351170168275606	0.362254532882901	0.387160534962353	0.370944626739943	0.346718351979716	0.349094203570017	0.379279150706095	0.36855058539511	0.353157543641686	0.349417937556436	0.360227923235201	0.356600460319297
0.399456493095439	0.403162280437382	0.358369370511736	0.399510478427682	0.399391635936592	0.378999083919679	0.389888609578784	0.399493334313548	0.380685732347957	0.377951561045737	0.401579139773025	0.38693209078464	0.400025786443485	0.379760528938912	0.380119914657694	0.374410193725608	0.375866792233132	0.385852327428545	0.389190535055101	0.396915886047957	0.367937075692425	0.389662873082118	0.386238406707028	0.399119411720784	0.399883004949005	0.359067107827042	0.379544983574488	0.395827796334329	0.358587510633449	0.382179315175956	0.382376590256438	0.393808973921613	0.381379971799968	0.403451659515909	0.405533623660688	0.406431439471666	0.364858132571879	0.404624770476925	0.373230280268366	0.365925328385307	0.381164885784907	0.371727580782297	0.373708883418761	0.374223916476755	0.362690577584388	0.359386963852007	0.389321777066236	0.383493757021126	0.401024203981767	0.389147106853472
0.408536015467805	0.410361583167937	0.383336944627366	0.407308762462568	0.418505855884686	0.402525290411059	0.393569697975456	0.422440812991561	0.382788463510404	0.383062530176664	0.405116917118477	0.372379920098382	0.378204278249965	0.422059194126298	0.3755535426542	0.390381314598987	0.404340318032022	0.405209899253164	0.378198323024033	0.381107934184827	0.408054103843921	0.384361640129409	0.410693946896321	0.406939067453635	0.421452871831867	0.404447794058939	0.402191021424397	0.377132462812328	0.418350990949816	0.399033234258689	0.389243329608323	0.403782902277118	0.392509858309849	0.391815239418359	0.380214937674448	0.42416175710089	0.418886295507182	0.377379839706424	0.389692229286465	0.371880934563672	0.398058932028279	0.391547755748041	0.399720088088093	0.377896326433579	0.417610488462861	0.402835927002394	0.405388523404589	0.392098941477528	0.392390131792984	0.395479446141415
0.442609947398814	0.390847549379128	0.450787603305232	0.404026618655354	0.430306678035823	0.423773978665659	0.394637387714171	0.44175635035165	0.405574660031953	0.404252657735049	0.392807058436827	0.446791067375762	0.419457650669366	0.393784529086395	0.42387315210081	0.45376024139364	0.443987791379995	0.398613673081676	0.421061529138831	0.439227044844988	0.41408099241213	0.416759030155758	0.438299857163737	0.448269596211598	0.438315277243188	0.408960904068246	0.445439855342355	0.420851808055948	0.394918091183188	0.392581934020663	0.389110814377507	0.398559381517913	0.403592447606043	0.425549584702349	0.392532735976293	0.391893124230756	0.397457638129048	0.418092526631494	0.444964739279584	0.396904068527288	0.393168183550618	0.409420490086534	0.396103707533721	0.41040649444749	0.426745930215205	0.442420637518054	0.439095690969549	0.41626101956055	0.401967851863535	0.424968947513952
0.419775340215077	0.448495541100147	0.453252462391124	0.453515662715711	0.45364481758408	0.460164845793001	0.43484094355051	0.438826221412994	0.413716103658113	0.442401596107015	0.441239845584615	0.448709424136637	0.450153164429804	0.441688373120699	0.456351500202224	0.421130215268625	0.439825377725108	0.470159682475871	0.471574911854284	0.454249014666545	0.409077954061172	0.415576727054062	0.468282772508557	0.412907271364859	0.454437607094788	0.417015507654102	0.424963354725008	0.415878025673666	0.45559998497038	0.414253752016527	0.428563239547044	0.433221379412791	0.453766662048787	0.450576639922963	0.427339668450757	0.444852912061715	0.462763576938151	0.426476973469062	0.479227416606011	0.469952939899035	0.434067811277844	0.428771520442503	0.461808478973918	0.422039379584582	0.459246493471793	0.438247548048756	0.422794217555182	0.467133280656618	0.41599013677353	0.439361306530188
0.487264582924503	0.4946302815081	0.454159935210322	0.44490278136045	0.477697857520314	0.449340227886566	0.483911583128775	0.48751531395298	0.449816381317239	0.460691462797513	0.446375614180089	0.433502849871938	0.434229924377774	0.483266896687813	0.455495069596991	0.496671352620541	0.467881094121795	0.481631826746924	0.478502677666712	0.458651140066251	0.491837086142205	0.447195021161597	0.46579573174819	0.455564587022292	0.500396182511319	0.490910517913197	0.476873138637843	0.487077902501762	0.456652856471649	0.446568912306472	0.437242991102116	0.487124334353478	0.427356242681115	0.487070969180678	0.454855658727013	0.457830209293976	0.495681480071485	0.497700496204397	0.444303346578528	0.48595870780395	0.503982665557989	0.473695065733947	0.474539882107331	0.485578612074911	0.463882336178405	0.483555235274165	0.487675701732032	0.492895055704074	0.469295854373978	0.429340048004395
0.513612200064225	0.48550176719419	0.463988072095524	0.473201580538582	0.477275042853495	0.488864115562088	0.493038833600224	0.516394753697038	0.468075794241106	0.519442747327189	0.537463382205619	0.515579450760723	0.465365390732018	0.499649087922777	0.509894345393825	0.481430651630036	0.475324400158363	0.489246127462933	0.486393853402685	0.453630591597349	0.527650329986385	0.521360936884732	0.515308451198951	0.475349611873004	0.468334297500993	0.532331426692729	0.458580522372616	0.523062870044579	0.483560951005708	0.49090829410158	0.528483598728493	0.487885110826368	0.483980845386446	0.472295301863457	0.53397172420944	0.513283050279668	0.516145547848335	0.516984932094097	0.516924317511515	0.465376721341721	0.460921391565459	0.518799515398597	0.53921360647446	0.53250181804893	0.479563731996086	0.511265731443204	0.524192581148145	0.462188431979476	0.518851908537382	0.499268710246638
0.484761696926221	0.492970715352252	0.531841233996865	0.568691086004272	0.49562738249022	0.517862031430894	0.55277744163987	0.566493143188713	0.575036338904482	0.50647172244045	0.542889028593815	0.515723212196813	0.53525648529394	0.51323318877008	0.493991515293316	0.558785386094863	0.543057354824705	0.566395625584348	0.52761807791365	0.539879215514007	0.54131639359818	0.495592324231299	0.481171214757472	0.485909678302953	0.532870697422025	0.554170482316749	0.483708228379333	0.549410712115197	0.514429738990699	0.525927403841874	0.515099097143223	0.533501368044178	0.49779203846805	0.488620888703481	0.521167420282618	0.568049018522287	0.513648072597688	0.505734446232288	0.530642937778404	0.515737359849789	0.48834848091856	0.530402421052579	0.49100157028306	0.501562253885365	0.483258793721906	0.508748358516911	0.512206785298507	0.524563447163288	0.526416292409921	0.575619011713065
0.563780452421997	0.562541371156119	0.571326052366448	0.591945524314464	0.523317756340563	0.539409304592313	0.59535255617002	0.594195569126381	0.51351141520531	0.519687543059916	0.562255052058525	0.595844008867456	0.516247388512801	0.588882826710112	0.556193446354731	0.573149275351198	0.551732074866454	0.56673035598289	0.576687497047023	0.560287277338868	0.599532100164608	0.617664381740323	0.581152881695023	0.556404434713602	0.550657516084498	0.526859130567344	0.612441850860652	0.54203560210237	0.615295436266822	0.527378729504764	0.57880088205792	0.567046030441508	0.59667266181609	0.581398840317859	0.603650865197761	0.601741746333279	0.553072307008069	0.599013615595253	0.525880043693646	0.543520307309968	0.525240986363815	0.515153375427236	0.547629143767194	0.581853602636624	0.583898789962699	0.624680504528323	0.56250173302833	0.553945342645523	0.619264822935002	0.59478592304024
0.602739679233301	0.592401455181311	0.576484924865664	0.573835274069914	0.596246493344737	0.563027586217428	0.551163368633631	0.567685987303385	0.637155853428729	0.666471541795351	0.586408810233881	0.621691624645751	0.612113287005757	0.655747613535401	0.633502376212936	0.559136525016685	0.604051736268499	0.666526851569757	0.592203030667207	0.570273423646493	0.659020305274289	0.603702190686071	0.646899956230734	0.567528396971425	0.633094317741937	0.606005467809114	0.62849045454492	0.651458565680531	0.590209987340746	0.560757048052691	0.663295992743577	0.643884165492616	0.57137729646374	0.588686266458388	0.599805623558453	0.58079223210046	0.607738850580773	0.547183817180714	0.607892506857952	0.650729982957846	0.602534344897002	0.602193849103796	0.644929200711656	0.601277870775715	0.614792767606413	0.627419390180007	0.593819269546229	0.549235960604279	0.643144661612017	0.641408383344108
0.626931570407111	0.674394819239781	0.689120827524146	0.63015706562408	0.659012381009007	0.64263017730995	0.707010325693755	0.697709234762809	0.635319360140568	0.72343335639219	0.63238882843425	0.662177446490033	0.630789283118924	0.618106828767285	0.629233532464891	0.697343262230411	0.596967955308942	0.620872024972344	0.591086528237417	0.640698703898624	0.602219888444779	0.622803122928925	0.658662151428301	0.640890934210256	0.699263263028034	0.685392459526696	0.60779366218248	0.707961957140343	0.715758991040322	0.648256805731182	0.6983449661601	0.630564505081133	0.671212136837774	0.639815054043105	0.670346391075095	0.627369254753292	0.62495598960269	0.679869180642207	0.652480951594315	0.670861553699418	0.635499732785109	0.639782857301415	0.677939607634184	0.636330601543457	0.616393897255006	0.707363753121914	0.674759733326422	0.712505629857819	0.645699943461262	0.640201746910379
0.751324900463389	0.721854750386394	0.685257467149234	0.720006237776373	0.661142738279394	0.701472035273335	0.784375833353473	0.639779759654816	0.73728219571599	0.632439446785048	0.741968484827457	0.751818704650343	0.720928868164336	0.754329514623326	0.690571297363147	0.733494373640437	0.715379164166721	0.667542615047172	0.772241889469464	0.714156462989691	0.748448927794187	0.74240414457642	0.771251508152903	0.720491510077251	0.739289817711935	0.640949558797323	0.644334644715369	0.759338140624127	0.757459977441312	0.763559083889486	0.73746578842406	0.647873121746574	0.694216240189168	0.749092480536275	0.704628035047676	0.634714902376106	0.641689624489181	0.697513555430866	0.628770682035332	0.653899205694726	0.702453521112157	0.673447558059935	0.736367511295203	0.653114373609311	0.688323910561166	0.766902424434911	0.723998480561072	0.702007089483335	0.639833640060846	0.783535925440194
0.832912011716014	0.787466281558358	0.709643815252245	0.822832319450402	0.763050154997177	0.688395742952393	0.687102976602036	0.733801870358475	0.83667106853142	0.689557976769616	0.844752325596837	0.707858986600321	0.719373851877129	0.741104925342631	0.74476263547407	0.794472596862067	0.753094846293904	0.713220526905293	0.737008304672135	0.704733549697265	0.806096420108831	0.830159148401537	0.717571186297966	0.838608758828346	0.72494277150661	0.741421261256473	0.777749332750275	0.791779451483381	0.766594984319521	0.69311132791012	0.71881641473532	0.847670749100655	0.824067605512735	0.746470687693064	0.708549361535754	0.761432614864533	0.751324956560184	0.695908648715159	0.742859169011336	0.746796884645661	0.793024245910178	0.75947870598867	0.801780168359405	0.721290977500709	0.746600858602549	0.828555224656279	0.810829876788969	0.806128366079874	0.716591575054836	0.791959632468434
0.914409784056373	0.80163719161937	0.860667160084063	0.861749360830223	0.851768477177377	0.856891943193037	0.882897098731714	0.882250687555612	0.820172659979659	0.819859833540684	0.749989361772336	0.897627950208712	0.884490948825446	0.909737557641373	0.768348861862766	0.776448750032342	0.842528335586795	0.866907884180329	0.767599243323749	0.83588718712461	0.776554054092178	0.81567593397746	0.841749868095759	0.884862099351546	0.861060789050997	0.771293827250945	0.76513523154018	0.857199822111709	0.924307677529192	0.878647106963264	0.801098297445149	0.890652917760452	0.803590320634979	0.898349760132713	0.863146130535126	0.780819465222309	0.90048140465753	0.855340906528815	0.919395083948023	0.91280799335025	0.856452449820987	0.882453788836387	0.906925658107298	0.838654955766961	0.802295836066781	0.803251618361212	0.847945958168888	0.834398878609281	0.872577520006441	0.811685627403125
0.853966272020317	0.99963365946744	0.934844407984536	0.924100988612698	0.925245131197048	0.865797560802664	0.974588886119136	0.86181588936903	0.887492791134287	0.896974725677873	0.958361440239024	0.888797946689657	0.979627739999031	0.828670274081458	1.00313983188431	0.846372833559352	0.919880325746005	0.898020689965277	0.85479301628254	0.836270111468283	0.986694701610943	0.893704850331351	0.840119977496244	0.91695197236639	0.98527112763784	0.864444140524668	0.979337055034208	1.01267500743762	0.953032645409005	0.994682788286492	0.938761375750485	0.909898721187822	0.976736288211427	0.984554323145858	0.906142647256188	0.842235042915601	0.944829041710839	0.838604963044442	0.840094095126475	0.874723039017752	0.894537171394569	0.996696999254001	1.01283116171853	0.915876051808297	0.912356470582029	0.834942304826035	0.855944326259223	0.883404160701064	0.949443544002343	0.841002737632271
1.06667026306489	1.10274454725181	0.991845539630027	1.10566558859013	0.955083262647312	1.09844262247843	0.962258190777088	0.891474499475147	1.06078547698455	0.949763008321218	1.02242442843546	0.964838031914562	1.11965107284004	0.925822023071774	0.952101023157028	0.957492541706063	0.878087580873925	1.08830326186696	0.975405571287262	1.00544464339156	1.01638930026156	0.998258450580015	0.892745601009131	0.922597070247114	1.09341527743191	0.900831136854149	1.06604174021324	0.891187023078629	1.11372673907704	1.03485342300004	1.0865476545761	1.04797543735664	1.05787305407451	0.882770433529757	0.895678671105515	1.04719282602716	1.00351354603629	1.10990873648432	0.940552423614533	0.894954971170116	1.12291034271602	1.09256142959997	1.10387803617904	1.09613988596923	0.956222435881264	1.07765913494429	0.964707889890951	0.931053678259675	1.08223316860751	1.0452510829399
1.09096464500113	1.10259308197048	0.980398977142672	1.1768626537614	1.02545454513184	1.18855831166208	1.20168720414437	1.2205782543489	1.18860077354344	1.00563983159607	1.18140420148351	1.00822897663798	1.07063188819037	1.11461956445774	1.21828263080796	1.04834544917435	1.14480178447089	0.968383803727554	1.22846103318796	1.19592350352652	1.07376398438963	1.15128303424896	1.07627319323409	1.13995821200915	1.09376825254598	1.10275683117826	1.12712845616745	1.2168720176679	1.06640621019323	0.999157132019296	1.14949014415139	1.10575018693223	1.15737385006481	1.14035423350359	1.20439487224271	1.18566430377778	1.06878313753866	0.973325808924105	1.07541967842918	1.20936531933995	1.07210956857028	1.11837216609334	1.13133340194755	1.12571548511511	1.21936355311156	1.1531449652885	1.09901296668326	1.14165322332935	1.09755186476829	0.984706408506839
1.14585355266649	1.29877471792799	1.30928861842436	1.10717961738406	1.33365730598735	1.29592750835878	1.28645778250611	1.09355593764526	1.18885647897116	1.0779027888967	1.22040039551948	1.14039158492271	1.13681697291902	1.11832141766589	1.15798479245965	1.19599641179737	1.07429347095395	1.10798951207575	1.30466222203761	1.11307153467892	1.16554505257687	1.33629602015137	1.10849350444632	1.24961496683895	1.13962855474493	1.16828657015392	1.35432722031018	1.08059314579953	1.36913865372124	1.33278779843548	1.07485594762392	1.24352812831706	1.20845747987216	1.28019449659948	1.07783765738942	1.35109836543464	1.32918318316178	1.18284806615379	1.24664410306483	1.11841848156135	1.23705979994235	1.20373228370684	1.32863866414856	1.30765999424545	1.27670868129618	1.26381991971859	1.1255138141851	1.37391923087517	1.06623209641834	1.13571378157782
1.23958221391043	1.19542441122117	1.3482086503473	1.34618220015231	1.29175539648131	1.37177721157421	1.32423061662058	1.3957450863886	1.17497010372766	1.2409456881187	1.24849005988954	1.36541576203839	1.23268309757749	1.36776364737066	1.49347591977096	1.33240294642341	1.40753180145844	1.37702621040874	1.33629093339193	1.2016980893956	1.23458906058239	1.38632716997866	1.17245639908202	1.37266342489593	1.39346901048673	1.3563162772386	1.42675223519296	1.2797394215221	1.20937953366741	1.3126763104443	1.28567948942785	1.3148643730293	1.25714382186984	1.29796196441556	1.22122537306205	1.22232881165106	1.45681745146872	1.2750916334012	1.39526121702425	1.18198625881835	1.1725510954775	1.30739051987836	1.37784570097696	1.18483528059956	1.45458301579449	1.45299294791624	1.28978507939844	1.24252258454325	1.49107098481205	1.35301679398169
1.44478061665058	1.53358527332564	1.6214341236542	1.33634613268886	1.64892277150151	1.3221375477669	1.40232554054424	1.56495680799131	1.38550340067085	1.56615779310102	1.51493704065688	1.44351553633374	1.44551812604068	1.43397167418217	1.61189103245593	1.49994530929027	1.36455857132992	1.54488680200605	1.56567263229073	1.37195446472814	1.29997797367763	1.55930565128216	1.46064805708863	1.33191120009838	1.38158009911475	1.43970975983016	1.38005070547875	1.3896846804457	1.60009264932733	1.42094203208543	1.56754065748318	1.38632997825682	1.48434875721752	1.29485388673138	1.54695475358532	1.3255896088343	1.65048233535652	1.32352402004642	1.38687472148978	1.37856307263976	1.63209569652128	1.43262855891035	1.42551110454494	1.44920056393785	1.30339597148523	1.57759117318205	1.64235953862236	1.52221682715473	1.31200813900641	1.41151330135714
1.74237892718815	1.49841994489209	1.59519626528993	1.51653986504208	1.70336137775492	1.7072260855433	1.61409881000951	1.58619262646703	1.43181107168051	1.7966114968783	1.80676830138008	1.51530333001712	1.8067512716476	1.52440357398046	1.58502243824997	1.60244915185775	1.64293286841054	1.78281584211679	1.49086263466757	1.46400445069225	1.78508069872978	1.45571190380309	1.73725973213931	1.76156556680778	1.68534769742813	1.51843228835372	1.61246618100229	1.89115011474353	1.82872686972204	1.45819270938685	1.45717956179241	1.81192022483429	1.51191334710627	1.77592364083603	1.44524387201817	1.45673916741843	1.55803419391411	1.617051970294	1.82853915132254	1.72803723037192	1.83877376509059	1.67346502408353	1.48423444143465	1.50947424097309	1.67599102106986	1.54459510203049	1.81233387753474	1.45098554452176	1.63035573097789	1.5907658663472
1.61935317715996	1.83861128389581	1.73855847224637	2.04990698376223	1.71207701488529	1.86825730148335	1.69509145640748	1.87231015816921	1.78469627229724	1.91682418776179	1.9691570456172	1.76467330488866	1.7691877227631	1.68910439878997	1.65380451131731	1.77219675987037	1.78053412346117	1.98860110860163	1.9124716236461	1.66296702016232	2.0513166155593	1.62180764220251	1.90520784874206	1.96317337227667	1.94362243568008	1.89404530376495	1.90890286206488	2.08603924420319	1.74565233761419	1.88727801367939	1.86283243295272	1.98601586189494	1.90591804931886	1.9564637363215	1.72762897115207	1.81680684291247	1.83246280014179	1.78697958074411	2.02590025627958	2.01366406055195	1.77585843243229	1.74271211146904	1.9076137676221	1.60801213212573	1.69831444988689	1.79615611651646	1.98305732205294	1.64207770177636	1.95182778565602	1.75419854721413
2.05124020596757	1.99640397904066	2.25945847000155	2.04527239051473	2.2417012943574	2.03280414823984	1.8400288539652	2.27538425329608	2.08605240274237	1.96806816943834	2.04948403376682	2.25302747692963	2.26582865642819	1.85593311125571	2.28722968946308	2.09285046897542	1.86879290688322	1.87219603431713	2.17710360107727	2.08681411798885	1.86253992034516	1.81424898575695	1.77466002244367	2.05383855276554	1.77972634254283	1.87825269659322	1.95588284908302	1.83884644337127	1.98960670626443	1.90976050645768	2.10061526602275	1.79828117588216	2.18753427689079	1.93370728615606	2.16979372696738	1.88912508123116	1.9641848086151	1.83243182826868	2.29478701851364	1.85696048261041	2.16548826379588	2.22322628748121	1.8736140996128	2.22016214925444	1.99626642549838	1.82181017432529	1.84435868030896	1.84381362656502	1.76057083948607	2.17300432404376
2.47531575351353	2.50322144783876	2.14288318159004	2.54885129322688	2.11766824982413	2.01975810102729	2.44506273577974	2.40753014055274	2.30813339402876	2.51715637887919	2.08396871351977	2.29409688169697	2.19018258518477	2.17908879018075	2.02902491126317	2.44098466192907	2.3878446615586	2.1306006979629	2.40207289475083	2.42873527075576	2.35070437774848	2.32610513997435	2.53790113123336	1.97081168006035	2.01165541382444	2.06983735644499	2.00334716225212	2.04670293899464	2.31991401974824	2.17659042326443	2.53322612538642	2.01979961913955	2.49114255972177	2.01883498880694	2.33715111157869	2.53359027836027	2.04803993905908	2.13895206543565	2.0921535198697	2.44530000583348	2.51575381111589	2.22634320256142	2.4065954550672	2.32191083728189	2.45192608650658	2.32012603549441	2.17279375312177	2.25780202313853	2.28680173809614	2.3814487231849
2.59248829399469	2.33340377126291	2.79095672271032	2.77352923722421	2.40799831353978	2.52502806040863	2.2192683889969	2.63960582737046	2.40264653921664	2.79637153440894	2.64806453461095	2.25371052512397	2.77791635705358	2.44562807949358	2.75367560551662	2.44848250076153	2.60368367838625	2.69981188821037	2.48634839622864	2.83301354944704	2.75795610815839	2.3038483610301	2.23078954292451	2.43136596598013	2.20923002818648	2.54157588359197	2.73417378031177	2.77703895013882	2.47742916123714	2.34864299109706	2.71018897319426	2.46733015548852	2.47519406766521	2.82001133118533	2.82976112302766	2.82553125308972	2.64322751390566	2.35592664695602	2.24941104673053	2.42355253419026	2.59283479199775	2.33761207175302	2.42331944905768	2.33715895462173	2.31943125853593	2.35074280498688	2.39859322702304	2.48188703966192	2.31825114877043	2.72218096649303
2.62112864008889	3.03619744340333	2.69200278140922	3.04945132737356	3.09285430592172	2.97838743380224	2.7553709432274	2.6206986145052	2.65409358707066	3.09768219744239	2.98651132052812	2.91158180236058	2.54829837864323	3.11161913964391	2.59546980202978	2.58018521003583	2.62706694128096	2.63617054596459	2.71680283552553	2.84192667240133	2.67824235765084	2.57819752420249	3.02991654173786	2.58368374524154	2.82983020593724	2.80627520155054	2.6550980562364	2.6914755315342	2.66590092652986	3.09502202619786	2.81040844750079	2.65547234330472	2.63979339324512	3.02123642358248	2.78062313103408	2.64541983039544	2.52722100432862	2.80392085995317	2.96118894116579	3.1188275595956	2.84848547333059	2.86731160857786	2.84486071673761	2.58512638731679	2.76858490403164	2.83637635636759	3.07501874075481	2.70838026784956	2.684314461278	2.98675249062881
3.1319272752659	3.05524239672375	3.03750596098057	2.76567331888689	3.19153102714387	3.27633681724553	3.33373832092001	3.04867208004951	3.34548613065283	3.42213023937772	3.04396425109039	2.93500639054679	3.03872962794046	2.81373704078726	2.97278117803891	3.2430481942119	2.85722049445915	2.94900860595146	3.3393734655614	3.37841717742616	2.9144573769609	2.92329566695425	3.22630811885048	3.42426576624162	2.91049496190767	3.37240954671936	3.4092904659635	3.15759734185887	3.02307293961164	3.39773679659119	3.23527982211642	2.86962796389225	2.974067219447	3.32839831891279	2.87756659917073	2.82432350614999	3.01753316589058	2.9538446664399	3.34607660775053	3.18058643936676	3.11700054541167	3.11982412470909	2.81334619493058	2.96507208740369	2.79712132743529	3.07655150656211	3.08474362550765	3.08137312361746	3.19411780226965	2.93386841918497
3.70443912602145	3.3971711329851	3.1332709211898	3.43034914825925	3.58314670380785	3.64620372280372	3.29081821120971	3.54877795364443	3.60697321300991	3.24836979461674	3.64360475247585	3.57131743017989	3.40648575928205	3.18715520434626	3.70686381925556	3.24477276053446	3.21011620270375	3.67810679937484	3.48360622994994	3.63373369809357	3.31072278232562	3.20264372533211	3.13907165241911	3.70245264481159	3.66122344604617	3.63666321339093	3.64620758888029	3.69763896422053	3.16809229373209	3.15436340065546	3.38412888448621	3.69790867179663	3.64625495439325	3.68149659756149	3.21810046903838	3.23194493486025	3.34184942758694	3.55408660775331	3.66330128675697	3.6910620237831	3.58300492054792	3.27059930162511	3.32242199114152	3.60264505340316	3.53117379025809	3.31889386912024	3.54873906889377	3.57071505751229	3.60991011913824	3.44218004936096
3.9893378403294	3.7137478382183	3.73363961552639	3.93021377816723	3.8593166086308	3.94987378449072	3.58375462141171	3.74787860924346	3.97485459625391	3.7427600029803	3.71649189549877	3.63625936724092	3.62891438913105	3.71324555216543	3.92879802119587	3.89575959230008	3.75367071823208	3.69958460042077	3.54119588234614	3.9708845623356	3.88465345910474	3.5296871096354	3.9865878698464	3.87014604201039	4.00385840400179	3.69902239411933	3.96180816235785	3.57772453383934	3.75804151851591	3.97172770035038	3.54899549662338	3.82758030128026	3.75554658648018	3.82872543326283	3.84607112347139	3.91467948371314	3.93822833520837	3.68098181170892	3.78695972478112	3.80203435708648	3.90761909268411	3.63462329500188	3.94010267936362	3.99847776559892	3.96679534499214	3.82780766922736	3.94153847566589	3.4887449528589	3.57257043075517	3.79878581754547
4.28323924195197	4.18991493196788	4.20984542603929	4.22746885274315	3.95619460140533	4.28668539912058	4.30377798401537	3.92741062931977	4.25586101304657	4.26584547297383	4.09995645452547	4.17760732026637	4.29585462675791	3.93491025239993	4.01274634464999	4.28794193945426	3.94465000588438	4.26479603575609	3.96314809386335	4.02265827838869	4.29014010563337	4.14164796432369	3.97895200940493	4.29645232401247	4.03195126826529	4.25070438366868	4.28263328877607	3.89471670218631	4.08748266304064	4.28862350066997	3.97976427440443	4.28494420124763	4.05977296685153	4.08616435769958	4.20588628138273	4.04432141952795	4.0017378639121	4.19297142602069	4.25782886608976	4.23413906160457	4.28744417342678	4.26731055665767	4.13331895353877	4.02964981721204	4.03693336181346	4.31589988277837	4.12535428579466	4.2828904192403	4.24021720128839	4.27718480517558
4.55735276250708	4.5571245687564	4.58156789548351	4.35708252165443	4.46886358002942	4.50303062362331	4.59524515269425	4.56947252009939	4.56367917647768	4.53818699742793	4.29288516809499	4.40895412753944	4.32597930194433	4.55483608325741	4.55713630383013	4.51877124409372	4.51556349994041	4.37792829560306	4.54077055552699	4.31145553522382	4.4157619653776	4.55635231605015	4.57594893654044	4.47625730507409	4.44493349442719	4.50582961239779	4.38267687883626	4.49420283915484	4.51416919929594	4.49770259530206	4.51197325890113	4.51462985869781	4.55977719305069	4.45044805899082	4.3336971988429	4.46343877131457	4.61830074381832	4.51268129727031	4.53532509025659	4.5776450877786	4.57001483601104	4.59937294275786	4.51265917871822	4.33975312950778	4.41925432716246	4.52857222698223	4.5730640883546	4.50912472620394	4.45982809816676	4.45941431769989
4.59772985956029	4.76601637444634	4.78096823406847	4.88981054671672	4.89170685208353	4.70688193494219	4.81926786950648	4.93188041745584	4.77088130059308	4.71821385888858	4.74427426926708	4.86739140978217	4.858075817109	4.87124306536474	4.80246059916633	4.86768597238929	4.88634978977898	4.86639073538354	4.89686375691501	4.86757989090182	4.86283998369903	4.90251004219546	4.69848292410017	4.7197890970808	4.81680642856774	4.73661858295627	4.85608405280869	4.73804911912874	4.88306211325115	4.7954329186105	4.88570547504158	4.90688667924548	4.82033606296338	4.7712181614739	4.90709916487336	4.8725939820933	4.80017753126867	4.88844056447728	4.77457156432944	4.64589968700418	4.63366979632466	4.87985942057153	4.57748077933851	4.74088492232196	4.79248879055053	4.66910539733989	4.85958602614382	4.83428337577259	4.88953013569216	4.82654485648911
5.23138939882508	5.22217920192876	5.22075914737986	5.17025153671713	5.10132503998171	5.13533610998281	5.00877360305575	5.19159980947045	4.99598022798857	4.89529046335252	5.10478687473261	5.26883783661599	5.05145195179526	4.84457131819471	4.84812379902406	5.19347179896416	5.15500027517287	4.99207428417397	4.919192823259	5.20666838044613	4.83803885675748	5.17707895881607	4.88693829584627	5.24566975670191	5.18298348244867	5.13630400679046	5.18848673700435	4.78741969643952	5.10824099539732	5.19550214406188	4.929490264711	5.10679994153252	5.05727790792985	5.22312130524224	5.03314186611858	5.16984319045883	4.8880194014701	5.13516555855233	5.07621432033636	5.21102188480292	5.23690599898955	4.8939717657932	5.1117171162163	4.85616117225694	5.13066347792629	5.24757687458939	5.09844081440361	5.25978459419419	5.24176680299756	5.23169293813009
5.38131894855759	5.54529966067434	5.47630968012991	5.25700871106543	5.12487593274536	5.46322637247223	5.55633774847045	5.50960167567403	5.5370822171436	5.0508605703116	5.57830962713603	5.22142325368193	5.46825838041009	5.28716749771188	5.58096935256211	5.5360492026776	5.24148717459059	5.41332159418844	5.11626092475518	5.08397334705568	5.21712435992373	5.54501749730684	5.58916872309956	5.33371275846304	5.43296827742404	5.19924263979107	5.29021008698522	5.26784988126252	5.31363542925427	5.54500845034954	5.59171563016006	5.07145151507741	5.55147661168449	5.32844288102201	5.19302910296562	5.49448064595492	5.4903775187473	5.36676047918749	5.17150058943669	5.37242919670656	5.14925222222017	5.22116937804026	5.48028924131948	5.56808070703561	5.45345558941864	5.56717097402916	5.55886377680562	5.53263593970555	5.04520445815557	5.54442791374283
5.5225116630174	5.47548664232301	5.44668109377403	5.37151962679583	5.79645888667376	5.81479201243825	5.44708590549964	5.35417930530123	5.57343893831085	5.81122498563809	5.82281229864871	5.53159961917088	5.69831293929686	5.82176149741941	5.70848300318098	5.43581516156334	5.75713065744908	5.35219048029579	5.49516848847077	5.6816296920125	5.52287189681748	5.71721392967275	5.81239818996413	5.52197324627028	5.63171445042202	5.71267920878157	5.88875982983985	5.64519069218878	5.907340697867	5.55352917958308	5.93589291592992	5.92640704435483	5.45720191131486	5.5345856579981	5.65264426425154	5.43688279962453	5.58973994370629	5.92863516616544	5.53005538361466	5.44527494721942	5.67642877095762	5.89922443325289	5.45262662574918	5.91315139403244	5.52615160464739	5.53829250668772	5.74478001286406	5.50593534380419	5.88865315146701	5.43902824607196
5.67891748888636	6.23919198911178	5.76326418274965	6.15751401889442	5.92253477486939	5.72927770096161	5.92192092968413	5.70772266633144	5.76716873068778	5.889134009296	6.19444045405686	5.78245598599458	5.95751080893739	5.98888258218577	5.66364784946817	6.17698483560686	5.88092128786857	5.75058317560993	5.64817748119274	6.27796905500999	5.6509216734561	5.62456254933721	5.74354224889749	5.73878863614218	5.87779760172945	5.95832627911173	5.88107336694906	5.61004199508722	5.76376769031861	5.7680994841101	5.89418917684586	6.18218554950762	5.70215109871575	5.96121193787627	5.73331441729395	6.25121316188185	5.83085423322854	5.88941236855934	5.71829027936036	6.13615005847504	5.82040363163092	5.77091340196733	5.6464512262907	5.81070789205955	5.62183405489028	5.65118686000521	5.97581338066599	6.23547155447089	6.03423018775268	5.71247793934455
6.0854410761448	6.21951166856705	6.35482278341414	6.03761621839023	5.97805704011587	5.92846107398046	6.12744044234031	6.4790362488284	6.0284522151151	6.07728806304385	6.34919473131101	0.301832718008565	6.07447075572274	6.01363332971157	6.10343305258046	5.94577388982882	6.16000136650105	5.94377241192659	6.14826070757072	5.95843017267482	6.04874094190091	6.09513116301798	6.29629594475878	6.3278236390504	6.24770217600931	6.36738761482891	6.21719825198955	6.44249115039083	6.14631984612863	6.32814839318621	6.01492194136457	6.12533440660901	5.92222012759241	5.99889278774789	5.90072320993686	0.493730750149246	5.99850880620945	6.3188067188338	6.2732899159569	5.98191253571881	5.88569067295901	6.35781716526343	5.93612904326931	5.95526596444268	6.16805592313256	6.26226485340826	6.3170566109553	5.92334705425224	6.09609466720155	6.0642403860577
6.40396209021152	6.2353937781442	6.44045646748536	6.42130041364894	6.31299828091796	6.38473787931442	6.19091021950992	6.16655278873568	6.31526438931292	6.34487771322949	6.29676549163245	6.61939634705745	6.52414247393636	6.31431255832061	6.51364396276149	6.46169408822322	6.26827310554961	6.2019746886134	6.2042280300082	6.63128078797028	6.5253776315903	6.497385088472	6.24950599158977	6.23957314023752	6.25522826425155	6.30839665799022	6.48916615924204	6.16714191317375	6.28543379396108	6.87527826219453	6.21232832003293	6.58291266912325	6.46126526161792	6.34769815990775	6.24327531260197	6.29988572135553	6.33185581565005	6.21515947258657	6.49142103895568	6.66813094412837	6.52214054345059	0.363539094005015	6.28489969004335	6.24668270317041	6.65401136261083	6.56508773408962	6.64368464639599	6.28864558252544	6.40236864108354	6.37305192056741
6.47655337181415	6.58641337026234	6.80576670990136	6.74518167771015	0.59383691950444	1.91634711704759	6.4517237767923	6.69259397172852	6.47652457852546	6.54353455075658	7.26623476962334	7.59750695513666	6.59988445878988	6.55045828666169	6.60550279629073	0.574058064986573	1.78807569842013	6.69484685918355	6.49951057768175	6.65232348149173	7.46336833163559	6.71918857210738	6.66478202580586	6.55453303545846	6.43807475556778	6.55269946031388	6.42234028562953	6.56732318461846	6.49681591465591	6.78173302510087	0.588223827723511	6.73036709234315	0.271159676820851	7.18454268282515	6.53385987093634	6.92463968097167	0.233162354031183	0.21534457570626	6.51418416231281	6.64524768186475	6.65436181236921	6.65039961300975	6.81402962372854	6.52396161876632	6.43684587939156	6.61465191405805	8.15907723518832	6.65516023808294	0.422895187259738	6.51646560130944
6.93975509234987	6.98771768482188	3.14545710970665	6.98626588146595	0.691381488722088	6.85336549892605	6.97534913811597	6.90089161547797	6.92874927233568	0.268710668880709	7.00492360612212	6.8747749057678	6.96791081531234	6.85880791259436	6.87403783021422	0.15443135114562	7.16453720658743	6.70923593266986	0.157452253576502	6.68660442096805	7.07817708049329	6.95886589680429	6.84344088693688	6.89150067992034	7.05281675463801	0.191561221510586	0.594991040791545	7.06481331892491	6.82978797456734	6.97926647399226	7.0092652461644	6.88084316454212	7.02612508719333	6.78714609678196	6.81913683539081	7.09732715818484	7.17680707417322	6.80195636294636	6.9440347728524	9.30485225444145	0.456573378167526	6.69228019354879	6.94282571897025	3.67409366391672	6.78003859995366	6.84857958709679	0.189460885931886	1.04665823896941	0.544869870794628	6.75258720454805
7.31262357024011	0.279825173248186	7.43811323953322	6.90156651198018	0.130220223732725	7.26760081928271	7.03960047581332	7.27022364984531	7.2393120155076	7.00696027143155	7.00573923566791	7.28344379566093	2.67524558570689	1.10642646650709	7.09850504485899	2.08386356403231	2.40747235491339	6.8745826283337	0.159743794673052	0.183698694039975	7.20418083037499	7.21736699582	7.30803566733321	3.40677618271171	7.1492794679262	7.09159600244048	7.06305418132652	0.36086146579262	7.27451630530148	0.126069507281824	6.82513620095779	0.154740154252508	7.12662855260174	0.154950154101313	6.87571755228298	7.22640453116701	6.86742350508157	0.14093863209747	7.04755970806757	7.23659447321741	7.04372322343408	0.137568616368694	0.162734546284036	7.21173455440115	7.28924311604029	7.37183259170796	0.424019532544781	0.271895545452342	0.277741662373704	0.144134131737902
7.26573663996531	7.45151250037457	0.15914103191745	0.124780338442721	2.67973680692999	0.348873552517441	0.171238970319244	0.172181500773761	7.38148277568396	7.38737357472036	0.130830438100956	0.117404172311271	0.113235441804826	0.131679013635909	0.121659824330249	7.40515462460595	7.37495324474766	7.39233137811849	0.115956528213857	7.06905591556711	7.32304203278799	7.50312268109685	7.95005400353516	7.38425945069979	0.121424991549024	7.3164598704116	0.129274256886073	7.34461039984397	7.18489156798557	7.09105701768081	7.44270451214363	8.40263055255043	7.02555233366537	7.41051971284736	0.117626645399583	0.296517448567527	7.31944151786754	7.28361536887787	7.30915152671937	0.123037645751028	7.04406603728265	7.25391300971712	0.117501130991275	0.415701429581712	7.35582287343788	7.37638166243213	0.154435738889238	7.44252055679942	0.135505481069668	7.27178727814442
7.69512606995297	7.65098198138275	7.60468833528896	0.111113016396378	7.55268096563135	7.63951928091042	0.125400649604293	7.62806653413792	7.35093641918147	0.116608636296562	7.36979507300367	0.117149606994219	0.109182252157386	7.43609291131644	7.51880905697599	7.2285595809053	7.30324029480355	0.115549016216289	0.141661749015652	7.21211165193909	0.121013276313818	0.247258233193543	0.550031756517979	7.24566905569022	0.165226179565157	0.117928307103588	0.664476398512599	7.63800095680666	0.10943943869506	0.110967424473991	7.30176805834005	0.107518095178256	0.984096760861798	0.105692524302432	7.27275069569733	0.327097276219329	7.18955200917112	0.108337733154565	0.117826511131019	0.129182761352246	7.54907372992153	0.126537238002885	0.117532657537791	7.42275165118181	0.138675468127779	7.41472975117562	0.134009367779855	7.61200071623026	7.32428952160016	0.113158562777624
0.317849803994964	3.86509745462054	7.62776188485881	7.60512214689366	0.975168451157886	0.234073613852654	7.66692401097626	7.63275581596054	7.5614214489529	0.116561333365622	7.42422547250604	0.105687422321605	0.107112868300489	0.182663268931083	0.396346796233952	0.211016517879841	7.41508623826177	0.404733691008149	0.41388174583698	0.135882205779883	7.34541173307413	0.103841671301012	0.118216004308481	2.50833210080683	0.111226976449833	0.128998138537615	0.116936130050335	7.42307579014691	7.34606173877303	0.188090025406319	7.29457716809735	7.55884999995132	0.118005329794222	0.162206632439871	0.154992002788405	7.30123589702791	0.197359274443047	7.42787355418956	0.721529391533032	0.142771719977528	7.65475776011193	7.72819975581004	0.118181634412689	0.112851962549352	0.119063991236227	7.65725768241811	0.0996933250274066	7.3131881963925	0.166413611602128	0.205101351191313
0.135279173436234	0.100085221932529	7.48563144782656	7.72909610219745	0.203044634512297	7.58170146146581	0.137337112538371	0.111811312440736	0.119789861579962	0.0986392294688167	0.117446739287653	0.313384475468322	0.100535685960351	0.102067644659004	7.37829831329744	0.166919873523057	0.139159156981963	0.100712004133911	0.104849972397398	0.109323741215087	0.204438672084313	0.0980298822270046	0.107697102235502	0.120261998861262	2.18724598776718	0.103648045979391	0.123489005960447	7.49666249271037	0.128745378223766	0.105186704146634	0.105422943490546	7.34210763622025	7.74831068243976	0.105207673222624	0.10250986439468	0.132119563843757	0.102217352976492	0.135187825348662	7.85624371975203	0.15319231342851	0.126719992723409	0.295471659235828	7.47435863851974	1.51223172366143	0.100433736696814	0.102470398365674	0.121190819474593	0.102551825156327	0.101128313139332	8.13956438816249
0.472582058587074	7.43090363133353	0.111883043271052	0.101062239731647	0.207613378109757	7.34574288786969	7.56637616178252	7.68167797299021	0.101575380787367	0.0955317749124278	0.100548637573048	0.645030614406379	0.119188331123289	7.68497376439409	0.0963257565823963	0.0990667936069239	6.41594190586208	0.0999043055266197	7.52370727576024	0.0989087973425226	0.103456721899579	7.53006556212759	0.0968711666067651	7.72854451520676	0.204300093552924	0.0997743172080098	0.102638811425559	0.126793543911294	7.58984247484861	0.113112889236013	0.0964430379097024	0.11298087374582	7.38508804582841	0.105788999525361	0.106178457210485	3.9086986241725	0.122119414765726	0.100621348500521	0.136283234358558	5.12986125764129	7.43147447939251	0.144270999749971	0.0984119520887238	7.56493886564972	0.100970257938389	7.3203114455982	2.18623724961796	0.0999827980686461	0.0997092851416352	1.84572853509951
7.71988979543011	7.44848228417612	0.0957656762162307	0.578980773091624	0.0991995580162721	0.0980204060994358	0.0941936873330424	0.0981376574858532	0.0901170128603094	7.24800166463864	7.71995306228903	0.0955589156426376	0.0956130646896626	7.47294915064212	0.107090204908325	0.0914861712285248	0.172184450673218	0.0909591817992617	0.0935540099488806	0.127466128983108	0.100504948622345	7.44296656942219	0.0999572761043223	0.924915427332974	2.12330611753833	0.0924934877469839	0.126786876960663	0.0929060105780396	0.0974466248954473	7.40947054162854	7.55395223819913	0.107282822055663	0.0919567590482726	0.0937418918652165	0.0906569576216082	0.0999550898864597	0.440487486158672	0.102512918955686	0.0944238277119945	0.0955734665279682	0.0935088009512015	0.0949092710435439	0.103573962198318	0.0971402552192287	0.103794953039571	3.44106817879589	0.0950481332592425	0.118385917086927	7.82491723816327	0.101653340480114
0.103043017601819	0.0938358385922393	0.24733209987703	0.09380276551058	0.0970325806261727	0.0962662258744053	0.0941607248985037	2.16241912390839	0.0963334255035403	0.146870794978793	0.12803903271137	0.0916308870658486	0.341394911474174	0.099457209625849	0.0922768547257879	0.106821937384318	0.0979693705077371	0.106864884694138	0.0940071118184374	2.16162747953245	4.63144330860506	0.145790308297359	0.625258073451822	0.168395257754036	0.0960888354258508	0.0925375755781595	0.21472967303056	0.0946639358211687	0.0919012136442696	0.122008838149702	0.0916142341298647	0.096156125855642	0.0912178509915252	0.0912803615180529	0.0941609798779063	0.0972428050526246	0.105351584808171	0.0954770182236259	0.0983526526796372	0.0963448639614101	0.182445263519679	0.095015141249943	0.0932769032259583	0.0995101527311129	0.0939615942696326	0.107264924100579	0.0905116785356898	0.113289728650174	0.127009211972391	1.45143372496377
0.0935239714942187	0.0924046625565405	7.37848110067241	0.0908822670029477	0.0910679262846536	0.0893765258964746	0.198334236660085	0.0906676494172083	0.0921089859255355	0.0906653203300319	0.0900754486557386	0.0928102900635507	0.092876977407014	0.0897501418946839	0.089731777838698	0.0871987724484222	0.0892205055854744	0.16844177694139	0.119519337558114	0.0970365730847642	0.0934673634694969	0.0929604371111961	0.088222603713146	0.687975783096996	0.0930875563313611	0.0876650677595712	0.0894408632382174	0.176720778959357	0.0929281097171878	0.0918821172460838	0.0931586467042269	0.184524996551868	0.0950164012608095	0.0958268606940452	0.126220942948699	0.0924181503993138	0.207914107615658	0.0938120725448611	0.532388665841428	0.0913303833732927	0.0895490277636736	0.0954750158872858	0.101428968946739	0.303289430853709	0.0944783896475241	0.131983313538305	0.804400859992577	0.0913733762420792	0.0921146000653357	0.0947358071275035
0.43881721983887	0.0895499392396839	0.0869188159121509	0.0912146778491808	0.0919125188882207	0.0911307949043611	0.0888432804972877	0.0885195091819908	0.0880892369589969	0.0910470208057568	0.0892965933786784	0.0896007628691481	0.0869054730601016	0.0957983650775763	0.0846828670713753	0.0885277709741714	0.090416403237625	0.117518024339155	0.0886131574810171	0.0882615680671211	1.85151892454189	0.116258472530458	0.090005715497331	0.0849268451799506	0.0913862446109699	0.0872866155752108	0.0966445585292843	0.0965543288040415	0.338583440138509	0.0913745846939422	0.0919947491302091	0.089553268498678	0.0873547595938859	0.156248410683403	0.0912033206218197	0.0913534059594677	0.110861639896772	0.0918790114690666	0.0889195104775958	0.115041084049565	0.0928536665047506	0.0922286756240724	0.0956124796632148	0.0893595465225586	0.0891436896217287	0.0916841513812702	0.0853299076373462	1.32298607982062	0.0955488727117683	0.0933571599033865
0.0926160516858845	0.101460190586851	0.0849200500854213	0.0869575315757242	0.0904769499689978	0.0908814810168395	0.0911957632382784	0.0910340967092611	0.0910470291876799	0.0890549312389022	0.169558480223004	0.0868016525785992	0.107346582304767	0.0939769754523919	0.0914083794476159	0.0849852396130709	0.0893721927029936	0.0928569005963061	0.0910265292694396	0.0952401450904363	0.0836859714700054	0.0929502450489033	0.0876056003613467	0.0890803069486665	0.0976220788768982	0.0858665482912358	0.0894092114479903	0.0891486430830718	0.0920888031067537	0.0877968492408478	0.0992384549152315	0.0898739017536891	0.0863003107444572	0.0902009351165845	0.0929053699439668	0.0891408083837877	0.0849341745567539	0.0870104594980625	0.0939158223189755	0.0871161180056666	0.0873846547869442	0.0885710635077002	0.0868681128505577	0.0872146474154637	0.0916391745923192	0.08534523512494	0.0890359743105402	0.0988080331836031	0.086181821110474	0.32853363393139
0.0867338129626468	0.118724113628179	0.0889308070193503	0.103033422765366	0.0870464425036851	0.0860043406063764	0.0832228750566977	0.0887781529941457	0.085894305620197	0.0917605299851052	0.0935223909448845	0.334461996733281	0.0886444987879494	0.089753344383453	0.0837811539126024	0.0903907924057233	0.0869376248073659	0.0892079727228251	0.159110104625328	0.0847891929252269	0.0852531405080233	0.0879918345542473	0.084317615760431	0.0870201228485417	0.0862479113906788	0.0890695649144845	0.0896262083245726	0.0915024258259995	0.0820778803645572	0.0939811621491109	0.0866164399973685	0.0855987476151415	0.0896056822428364	0.0820088181628029	0.0852726366131111	0.087170893488864	0.0975325136395005	0.0848353495997859	0.0866085672302545	0.0864934267543917	0.0871276818455473	0.0849211721181906	0.085384598319057	0.0864282087995693	0.0876410960955166	0.143792608291749	0.0870922020430825	0.0858625373851455	0.0877019594930892	0.0859734225065852
0.0914368991336212	0.100417425145336	0.0819855749724808	0.080306754583678	0.0864943193580684	0.0919995299078606	0.08535418947281	0.0843775232907893	0.0846177031108422	0.0904263133827436	0.0830605964963622	0.0855645760031128	0.0858834873556253	0.0911951989080397	0.0901964884781884	0.0859000588863898	0.081365811818551	0.087437113251108	0.0824973020639566	0.080902151792152	0.0846146051077786	0.0886601099398959	0.0855563452793615	0.0897158485802324	0.0925344211916057	0.0869440891516852	0.0887828581588659	0.0876013843373783	0.0834999207781778	0.0893997409467793	0.0885961762466471	0.0887629278581946	0.0903911775665442	0.0800630879744083	0.0890083056740642	0.0868379585946158	0.083017147999207	0.0859395016379816	0.0822031745296814	0.0894648651652627	0.0870225226127977	0.0965353157611138	0.0874418945561465	0.0865368199925875	0.0813524522331097	0.0859792113299575	0.0831074750197129	0.0844318837155416	0.0927036141432745	0.0808527307019157
0.0830962938254406	0.082102920833538	0.0807166032888955	0.0811376798558736	0.0973566491657587	0.08320133527237	0.0839948669900326	0.0948079263942079	0.0828057924620698	0.0821909810694217	0.0866719213476097	0.0902984513757342	0.0836851102245478	0.076433350350012	0.0827971272179477	0.0839409520027297	0.0871503994412047	0.0872722361494859	0.0790058007666152	0.0849951906276876	0.0863673822056623	0.0861152328109149	0.0815257718819292	0.0842077004723761	0.0833735137218619	0.0814080637608394	0.0810308085964404	0.0807207070758974	0.0844637358911369	0.081279375680283	0.081468333827666	0.088110765496423	0.0818139255051929	0.0848664299439831	0.0932943807553502	0.0928150977030106	0.0855435783380556	0.0868800764731871	0.0843547378774558	0.0863151425820742	0.0842631101905987	0.0819016097276266	0.0929799726555459	0.0834204797158449	0.0877422662600761	0.0839633164053968	0.0809044602278457	0.0813158089008761	0.0869559247636413	0.0846536342346696
0.0971427303743098	0.092357488003047	0.095123717718293	0.0920565432595304	0.0781367742972512	0.0829501656464621	0.076099574363781	0.0790424865615508	0.0858498641440149	0.093997844815823	0.0842038914444983	0.0846872791087466	0.0914044987239116	0.0808297235925336	0.0901028391833368	0.0951116871604919	0.0894086027405799	0.0794790217951915	0.0862160250251785	0.084168468506133	0.086514142241214	0.0918463843541713	0.0917730773013708	0.0913257492634973	0.0991738726385468	0.0887776296431125	0.0800283535693799	0.0775679954396367	0.0898121046811878	0.0818786240740575	0.0941032234215312	0.0776249836330319	0.0871963457473975	0.092369225368114	0.0909560705167934	0.086921486420713	0.0793774162670471	0.0910133185630146	0.0901636004168742	0.09408431934645	0.0842123863122832	0.0877957699696674	0.0896841725581567	0.0853713285949603	0.0923605081286403	0.0834305831107277	0.0823703278682378	0.0877764423673951	0.0817335949156783	0.0902217919053616
0.0816329945882362	0.0845143642921933	0.0832656636699907	0.082434323677177	0.0779548272813474	0.085891200732696	0.0859377307603155	0.0920089803619432	0.093008719121986	0.075377452715949	0.078923988858584	0.0893810376597499	0.0899542581689666	0.0789890850248878	0.0872750911885144	0.0932248107460063	0.086813108591705	0.0772804753001291	0.0815940776437468	0.0798999516456854	0.0844799815241092	0.0827117861552503	0.0829154772554099	0.0796904391007299	0.0876172054624264	0.0742889635460499	0.0785257855353551	0.0834012639498047	0.0848832861353674	0.0889105919510937	0.0787578542417793	0.0904742804504692	0.0800137751738813	0.0952067276184681	0.0884814031646708	0.0975137398754476	0.0843688205858343	0.0803893762711737	0.0883576985581604	0.098536220712887	0.0758058001535776	0.0804716368187122	0.0838980255048571	0.0897919971301316	0.0862472739738247	0.0772990171740996	0.0904204205518831	0.0863245513976706	0.0790484110525282	0.0909296686522925
0.0943405621397076	0.0924549093265379	0.0986165183266009	0.0873270336060506	0.085188646142997	0.0863325864815803	0.0807989577006533	0.0762928928923533	0.0858121917053964	0.0900405470112885	0.091271009486922	0.074171028096583	0.0850070665365185	0.0757301191160198	0.0914874092308059	0.0889386244587756	0.0949186427497609	0.0916427575492511	0.0759104621773369	0.0766260840030833	0.0884976239783633	0.0943537640573159	0.0960624514372039	0.0949884851599463	0.0919627049991179	0.0795625994208761	0.0869774954547156	0.0910381924728696	0.0901968551752343	0.0747061997005496	0.0899662849004386	0.0924394487552791	0.0923661643240027	0.0872471311436816	0.0853751557825362	0.0841269182070789	0.0803539207847626	0.0893130051717141	0.07930597684585	0.0826955917612776	0.0898234628592914	0.0919711465708722	0.0878732950421235	0.0782289727390522	0.0795498091448658	0.0893510507776242	0.0723990136646738	0.0856830053773732	0.0819074637102121	0.0850513137873199
0.0770719283314339	0.0981169537277311	0.0989606059987789	0.0739629162694049	0.0857571140931664	0.0954558274315852	0.0763151010461204	0.0830177017400558	0.0881713459381431	0.076891755829807	0.0837808269644095	0.0873723071536942	0.0939773720714385	0.0830257187340541	0.0994235463139519	0.102380711700315	0.08115943617982	0.0906106106650148	0.0945144654669903	0.0812485551425111	0.083486066737764	0.0867481189077767	0.0780081736148842	0.0882051316128501	0.0874736242975967	0.0834564186700556	0.0896599190176583	0.0805644409883096	0.0866065755466872	0.0782502178792766	0.0849049507527869	0.0847410141183529	0.0755419556690494	0.0856300723960277	0.080241614530701	0.074995429361609	0.080100219913106	0.0835229217949336	0.0907062682277826	0.0916830265854259	0.0806550826057192	0.0889369877926157	0.0943428487671561	0.0845470270127914	0.0764704454236036	0.0786178927778987	0.0794892294558456	0.097982072581003	0.0964816074014223	0.0787382877345286
0.0924788497657304	0.0806329646114687	0.0916885372938595	0.0816677993466626	0.0887327063142659	0.0802471596650003	0.0901723057600559	0.0854683309340628	0.0758358413236845	0.0880837555081592	0.0857640928219154	0.0963307630260088	0.0888000327148903	0.0947127969034689	0.0876204467666843	0.0800087938163216	0.0864336574100562	0.0891809530916545	0.0971337296710855	0.0948386175234032	0.0896400587915855	0.0957459831102682	0.0808189617760456	0.0841522538101621	0.0854619883615004	0.0951100315518436	0.0772687393004768	0.0776476757738587	0.0779412008731249	0.0917645896299701	0.0759216118800165	0.081956536047988	0.0914430599924266	0.0770809168283385	0.091695813377473	0.0902483961877221	0.0841369978335444	0.0927804703208047	0.0803846575806112	0.0904809784941805	0.0810366801048184	0.0934255594521971	0.0853798027676156	0.101329294541983	0.0805217801891815	0.0997108526933364	0.0981531128185743	0.0713173749708336	0.0982705010837815	0.0965406984120118
0.108624868604409	0.0828013742320447	0.101876028034748	0.0940723235448353	0.0924949816661831	0.0927988582105654	0.0906176846101711	0.0979450931432967	0.0978872179315621	0.0736117147408742	0.0831685428654612	0.0884968405892451	0.0818090654701205	0.0948011366918042	0.0869589224421707	0.0909565481717819	0.0735880668140251	0.0851132721676663	0.0898075079248449	0.0879757041053397	0.0851123569777703	0.0866876233674096	0.0790159514669371	0.0829643772581785	0.0858295842862945	0.0930993853488029	0.090479491033142	0.0793049599346502	0.096242155749812	0.0778789446342357	0.0867498029204171	0.0797425032721921	0.0879204063120183	0.0864489425532905	0.0942266855515042	0.0812131733292552	0.100413241443515	0.0970727552580991	0.073510917463995	0.0828512939437458	0.0942514336147847	0.0970136598267399	0.0874950934203362	0.0781789142162094	0.0933322397913774	0.0895035573469336	0.0803002502731806	0.0831052379405584	0.0879126100298372	0.0875677933386013
0.0966151195464813	0.0872096380286551	0.103221041614079	0.089967825707689	0.0769152819139805	0.085216490883474	0.10065809073883	0.0854076691736867	0.0759940088943995	0.0892773816840343	0.0919548543081297	0.0835192286924952	0.0936557171552255	0.0948002265104958	0.0954593661845717	0.0923740218238269	0.105246255595168	0.0922044908604558	0.0831145843028202	0.101394192259064	0.092309569900931	0.0957874906450448	0.0938932298801601	0.0905884878607565	0.0885877625689032	0.107479492196069	0.0859034453942605	0.0793469168609237	0.095153552734781	0.0891932663195728	0.0844862424084712	0.0822245676411911	0.090534909420748	0.0992460878409051	0.0919716277009226	0.0944984857912911	0.0819654852831832	0.0964749002562083	0.100465329282466	0.0779647097294061	0.0896507417295701	0.077675072947992	0.0906001651201632	0.0843287649843558	0.105820146907245	0.0747401330835226	0.101726633780498	0.0844863209095473	0.0988708626175891	0.0985838397358281
0.0886000359259569	0.0850785242101771	0.0741454729659004	0.0815402163516626	0.0886163860110598	0.0911565691260618	0.0928774779677682	0.0819117818723285	0.0917659226832509	0.104863596015806	0.0860392395298654	0.0929402789183627	0.080711213766727	0.081256113707283	0.100671752660848	0.0784932443606698	0.0833846661261706	0.0859990654979089	0.0941656034719961	0.0878285316402275	0.084883202961007	0.0840089347785212	0.104060361979346	0.101125238714593	0.0840859194282453	0.102112334396231	0.0889606164921962	0.0855693866908435	0.0798792649245342	0.0992288226445168	0.0950665608875356	0.0875914707884192	0.0985360372169945	0.0950934852237839	0.103486011310567	0.0920376689488098	0.089537094659508	0.0801954184566835	0.0990771753815864	0.0883238214283441	0.0963915683182377	0.0954154917192321	0.0806128419459286	0.0741297090101885	0.10425027863962	0.0839535512436908	0.0735213306073631	0.0997305711411481	0.101060567209692	0.0992855913523492
0.0860471119476368	0.0890798388717537	0.0855187777555064	0.0862933880570891	0.0831229007999561	0.100003181981673	0.100385928395818	0.0858488932721222	0.0915506125194438	0.109381500887434	0.0871767362886392	0.0796004615246567	0.101673712926463	0.0892493487541672	0.0960566906208425	0.0994175043003791	0.0877096948042303	0.0903112885809523	0.0902276529228995	0.0812899123132144	0.0874704467980044	0.100182971458942	0.0821706862812372	0.0926822661549606	0.0891686720090323	0.102495985982716	0.0959875143733726	0.0935515562222931	0.0894009429068113	0.103002091053649	0.0969870085246431	0.10120422095179	0.107259052122593	0.0973777880647734	0.106381670799035	0.0841429477622012	0.0794925851469209	0.0889341338380903	0.0860398509687953	0.0983007643657874	0.0993586190782848	0.0937232429083613	0.0960512948340163	0.103441582085902	0.0891298618215196	0.092389238348929	0.0954578447798738	0.109358229813693	0.0848763623845678	0.0892547732489403
0.0958455887002704	0.0844260260640504	0.0936032393651285	0.0890928499227063	0.108500096411493	0.0902491436139844	0.0973135953508111	0.0958323089579153	0.0976061470518363	0.103490981663589	0.0806723008098232	0.0859215255949926	0.0896701529069829	0.105306605970579	0.0899322195361911	0.0862606090094008	0.0988205956569693	0.0868036354719095	0.0965979043345465	0.0877619751853718	0.102149243639027	0.0961005696676103	0.0934359816049833	0.0853152089595448	0.0861216049885971	0.0973313596058069	0.0944171153448684	0.0928939172601035	0.098606741686282	0.0864712094931891	0.0908288393299456	0.0870418841938557	0.108272928244657	0.0785144639084981	0.09609892913928	0.0941827283537747	0.102956479469458	0.088162890000908	0.106713532652038	0.0877105337640495	0.0970671850151093	0.0982409444205691	0.0954759355365008	0.0954940645842327	0.100557131816157	0.0999881875283983	0.0932693358067561	0.0788265078727712	0.092462976179583	0.106475397906595
0.104686241887552	0.0832835212394936	0.094437652535039	0.0868612759849316	0.0878766673095883	0.104017214124376	0.0845549182067214	0.103474804050672	0.0922695884781363	0.0848427056516619	0.0932198247117132	0.08975271978899	0.106210850770798	0.0837431951444999	0.0779388886688206	0.103263700640123	0.0907444180481789	0.101117256985814	0.0900686852213368	0.108434054737917	0.0965590535182565	0.0831362639173011	0.09018861078549	0.100328884366394	0.088771788583678	0.108993805312194	0.0965679631471772	0.0962084378271676	0.0969600833910925	0.0785182132196646	0.085483662972727	0.0889876451995671	0.0967123097907845	0.105989270890615	0.0824720818116338	0.0854024025753677	0.0807706540601256	0.0929169691374436	0.0974515329015729	0.0974701982721522	0.0971574633713466	0.0845992461338835	0.0885980957376367	0.108757447871172	0.0899849597466765	0.112069824491694	0.0829039846849722	0.120500736632741	0.0998352267903893	0.106316584451963
0.0911627958550225	0.0869400081079447	0.111769427586068	0.110551600026198	0.0890206926231743	0.0788417895562482	0.0820932863486935	0.100403305393083	0.0844530924203212	0.114809678978895	0.106203150563667	0.0892674597688823	0.109614238376928	0.0998728989717171	0.0898834977759511	0.109219620712915	0.0929586193306215	0.0837110248892438	0.104346617486102	0.0901449111317743	0.0948787886446044	0.0854682660554018	0.105060553680035	0.0849837604452701	0.0883409216507261	0.112622601507379	0.103933567005592	0.106072990749366	0.0825526711538548	0.0835016930999872	0.105723357871413	0.10685262034574	0.0919592476021154	0.110462538237851	0.0892367249610376	0.079019269389598	0.0819871319210217	0.0876898306384558	0.0904769791540009	0.0970033906755057	0.0833769949754559	0.0827092434261154	0.0994151763294317	0.0907583412079839	0.105747617645619	0.082724410560337	0.0888986627640067	0.110695220612406	0.107617982687172	0.0954134633724377
0.0885179548198657	0.0973576222921211	0.0936839734760032	0.113487820837558	0.091999584367325	0.0955255487860791	0.086218006472867	0.0878369493884135	0.106935599169764	0.101974195875501	0.0845432280941374	0.113773067202787	0.0977365336937027	0.106417687077166	0.105474340880147	0.0885206683704115	0.0828678039996677	0.0827860744577551	0.102741131276272	0.0977542709312197	0.0877291010553253	0.107139911357715	0.0881672655589117	0.109822291232028	0.111206679530169	0.101889939313421	0.0915194806875329	0.0975932403507369	0.0797852914096808	0.111784796190478	0.0845556930394897	0.0933857446191316	0.106929513547981	0.107216071690263	0.0959323367257555	0.0908064027397468	0.0843532867441713	0.0995720007206068	0.110838587117757	0.0913852290003861	0.104040364161427	0.116585370857455	0.0853976901085458	0.081658847057312	0.0940405518834873	0.105472920820338	0.0836290659254794	0.0985747044809947	0.107350118911478	0.1013794792933
0.106358534042533	0.102904249653539	0.103945849137884	0.0994184184677629	0.099956190653588	0.104796046295261	0.0922187865093892	0.0934144102458851	0.084601444422488	0.0980493635542836	0.0940421796210856	0.0999437372646592	0.0839130865445312	0.097335051191942	0.090950030439028	0.0871195751886094	0.0966117440869402	0.0941477116361646	0.0956235851245652	0.100131767495999	0.0928943512545236	0.102721600212197	0.103952954586884	0.103905926230737	0.105284550174006	0.0928346821689817	0.0900126503390091	0.095885144042224	0.0995088059554038	0.0866802085901679	0.116456632518308	0.113170610704134	0.0979542128888396	0.113912673310558	0.106299280240893	0.116601587549456	0.0795219091969293	0.0894642246826325	0.0931010033436837	0.0925362862792327	0.0929413410620693	0.0932403304230645	0.107515341418261	0.098087963517303	0.0997508204262579	0.107979397891302	0.100736718286277	0.0993776174268766	0.0957409911792855	0.109975974819153
0.117652049849915	0.108841111436282	0.114642413750776	0.0963178044531348	0.120119471001997	0.0973370115215662	0.099088645434333	0.0872188616554754	0.0959960244950787	0.103252263486301	0.0983487302299305	0.0978020389019414	0.114884908319773	0.105915771424253	0.0992527051843618	0.10812239583384	0.0965908913458198	0.105822360608259	0.122907281828471	0.103163454865442	0.0955307274876724	0.104266226531871	0.117508936907736	0.112354134210182	0.113865451902397	0.110588680072343	0.0844903615728532	0.101023550290216	0.115600725582698	0.0980170446163821	0.0886995808537523	0.119960341254895	0.0879170998945671	0.107314837344534	0.108964892425093	0.0969697080642637	0.113508280633762	0.105363770731431	0.114992579047263	0.10385781051733	0.0851968608705445	0.0913237859672038	0.108552913961131	0.103015797164468	0.117533086603567	0.102289079934834	0.0892638040078823	0.0854653991862412	0.103335576944127	0.10578813613526
0.091939825760701	0.0997398945332335	0.109560402346561	0.0958149582247123	0.111535678349204	0.122064740520858	0.0927202770973193	0.0856282334990502	0.0956674983356344	0.123131437030722	0.102446893065654	0.102913392416381	0.0990330861081034	0.114667694749854	0.117203150139365	0.0905177115933093	0.101055575264422	0.089137685631392	0.106641956575301	0.0996395537991511	0.111477519385302	0.0936147857918985	0.104571302400242	0.0943390062461517	0.0923459896145909	0.109949489595998	0.121915798646585	0.0952453106551535	0.0899042582633587	0.0879799791853641	0.109969335460252	0.100955443291952	0.101827118466164	0.0967552687577406	0.113776643740547	0.118926987589637	0.0966617287591769	0.119461087445318	0.115503694099685	0.12187287022965	0.106259085674987	0.0857856237468373	0.097613376188165	0.111239386744076	0.106928100985546	0.103248903362571	0.111318916531743	0.106175872862019	0.101323002243211	0.0967276590846301
0.111437690149947	0.117445594834421	0.102586231341679	0.1194556256643	0.0978795168462205	0.119068554017332	0.105695833645133	0.118847309685803	0.103268326300889	0.103044739130424	0.0895175510629283	0.0970515649830561	0.119040366842685	0.0993210331213566	0.0865762048210891	0.0969279333308357	0.0974919924345656	0.118562959376234	0.105397426924175	0.10356133383587	0.121509579746425	0.0941045355020064	0.117048941193063	0.105890309897497	0.0981229286135531	0.102522032693644	0.109559689235732	0.0930786434461411	0.0945813562063022	0.105282612877963	0.116027826097408	0.103531451029823	0.110084167818397	0.110019689839863	0.11678172220951	0.111172763741329	0.125918734155292	0.0904807091541545	0.121054439680326	0.125370468070865	0.112308890570089	0.101854428806841	0.100558110033565	0.0974745374421073	0.0850750690937094	0.0999175363468687	0.0938547859303488	0.119292653710299	0.119682625806353	0.0944846546143687
0.106137420321473	0.116709014965018	0.088852135494956	0.103865524137566	0.100190048782561	0.090783463332172	0.0993962680422961	0.107163114705178	0.11314265102168	0.100771321182696	0.116311820811275	0.125344064389064	0.102244375670468	0.0913033905382406	0.103505973418207	0.120101533846784	0.109461649435653	0.124888187977276	0.124285120248472	0.113551773909649	0.117921455585321	0.110992845976942	0.109208433434917	0.10995477489106	0.123078100693164	0.118648582923194	0.111565564581613	0.121714637318761	0.115626848339195	0.111228850661658	0.109334174153049	0.122564885237963	0.126533537371218	0.0962968618870383	0.106458089107133	0.0995003873271854	0.110476572695452	0.09749899133817	0.120378522965075	0.0918477508218103	0.0884677629455105	0.0912086417112988	0.102469230509369	0.0971984992694107	0.0973450073357959	0.110477694664861	0.099841786199999	0.0983439370908327	0.119809186434538	0.110726388025902
0.112959067081978	0.11399970077011	0.102691908773148	0.108701309330092	0.125518555687924	0.0915139887259575	0.100941445437251	0.101103150960291	0.11150011081011	0.125921257652167	0.106920379381486	0.101037102983458	0.125223864981817	0.128633689721786	0.108295142942022	0.124614169121639	0.124750158116299	0.113336484837983	0.120493524046117	0.109459820915849	0.125168704639407	0.0916765394940828	0.100466712055729	0.124000895443707	0.124655961117436	0.114850730912809	0.103910558367174	0.104376745317428	0.0996213665483879	0.104215070895132	0.110836459146438	0.109646052955645	0.110327993257054	0.102936790271861	0.100910941926444	0.116309181847258	0.117650622031152	0.113276358235137	0.109348735015945	0.141076811484179	0.120518047572438	0.101305670200363	0.103839802176337	0.0910002012151587	0.101982165922783	0.118434414359442	0.0903643798261463	0.106804821704903	0.13205044866033	0.108006109863865
0.129977540103326	0.119511688162522	0.131236956791512	0.125020538343644	0.109999459065095	0.105660960863515	0.106486681757113	0.120816268676677	0.124008127540225	0.131853439640798	0.105473359590076	0.136899748238136	0.1103161347076	0.104204768280176	0.123533938113508	0.122767793919305	0.127096340466038	0.132688229914911	0.108330700974145	0.133977738011931	0.11422654795696	0.118580957656658	0.136115407653115	0.10164561086684	0.11908572696697	0.0917439302911934	0.104826626910939	0.122025828515596	0.0968137668477616	0.101919891287956	0.10617603587324	0.0989527279710852	0.131846324832097	0.132923219341119	0.133339155722152	0.0978116160411557	0.127517966373951	0.107093010579526	0.102121097676532	0.124836004574992	0.120767395482779	0.0998947914000985	0.119448441952636	0.123940838310313	0.109174195529635	0.121603291540349	0.111809296948817	0.101714183357999	0.135757812660284	0.101415586515095
0.100052819866117	0.113351241481218	0.134129188952862	0.104284272563501	0.103315413189713	0.128723777435375	0.10821633984509	0.11545367636206	0.112925584816063	0.122782434549083	0.121269390105736	0.107723171348942	0.144020223584833	0.121937871895493	0.0995741408449036	0.123815466400764	0.130169920744334	0.105438021223567	0.109897207671506	0.128899044093177	0.134535698338592	0.110841345026928	0.10528967970494	0.113668747028008	0.109223043759965	0.131121346264137	0.104722330971207	0.127779027058402	0.0880172953111636	0.135446100567971	0.125221367158813	0.107445097573618	0.125133245097934	0.105766404091376	0.125183087565155	0.122219974726935	0.102738328423717	0.107835509296829	0.123701114481588	0.0991127444932307	0.125371035159194	0.108304106581061	0.108669360248616	0.126958386123848	0.127442262694474	0.109734222657887	0.104165539483971	0.112972995345963	0.11715713626195	0.125227579323423
0.127395728519086	0.132775599850288	0.127555418036546	0.113906485885684	0.108758716105941	0.116868499499828	0.0924683570733397	0.128241754792032	0.125686685624724	0.105931817121441	0.112038092920739	0.103249730002221	0.113432596666137	0.109637696250097	0.134761449219721	0.127108039896186	0.130730916972808	0.124184514748715	0.107687150617793	0.117006310529199	0.111726681042084	0.12156646874367	0.127018886541694	0.0991368593790187	0.131262482521349	0.112954297613702	0.114315570381698	0.129687077606753	0.0956287504838465	0.102669041120989	0.119000703306235	0.0981349890686253	0.127615376068619	0.125164696432281	0.102367125676704	0.119924659202833	0.101323736627201	0.101187516573757	0.108892983800011	0.123816003601741	0.0971347917306705	0.104026146229533	0.128977154229912	0.0960163179779729	0.111157495327564	0.0992929725422696	0.112313779178705	0.122070323137638	0.104138787480262	0.106197886430681
0.11068201858143	0.115264739705474	0.111369005769465	0.125820553452838	0.111319949429714	0.140092357129302	0.128856029259046	0.121377132505673	0.125125040542754	0.110422026124027	0.118744801294113	0.107993644559129	0.128780991631538	0.129759717562823	0.123864959826305	0.137546546020436	0.102632343398488	0.126519569508	0.112854639538349	0.10306460869836	0.101341716169273	0.123859049268048	0.103260303574298	0.106552018726958	0.130813195461041	0.119548706565546	0.120879540111783	0.129860061335833	0.111778968962667	0.119640876386993	0.0979698486210924	0.103245525999126	0.115094176052046	0.148299814231144	0.105617137437413	0.136062309432362	0.127308622586416	0.126220537555707	0.136729802980536	0.102148140922712	0.111925720608277	0.123791410251754	0.112317648567746	0.117997359591228	0.118306507960216	0.126863440667993	0.11459223390284	0.122925692002465	0.108800088022832	0.113259484777119
0.11267077094285	0.136434433883043	0.136475871260032	0.103949230721824	0.120395247178584	0.0998400194346796	0.104449338058495	0.11423161373375	0.127067325024291	0.124742781387259	0.131219841991055	0.151827107410253	0.105220761229627	0.122416595986781	0.118072896742698	0.141303473084214	0.126016138436168	0.126712230154617	0.12522794798607	0.104195314425027	0.114031928261826	0.12608312058805	0.104071986465697	0.132193838286639	0.107699085779416	0.108764368019768	0.136212989896744	0.127243387291209	0.119708721100009	0.111390715185647	0.110035737696516	0.116172511489555	0.122936067168945	0.0980230039187173	0.126618830657759	0.119552006074922	0.137897778747481	0.120164783101527	0.13379775105552	0.12806331216434	0.102973609501357	0.136947874426399	0.116978369064586	0.10062528391277	0.133165309651556	0.13320799346098	0.115368587505839	0.124359310279444	0.127121971590026	0.126624260874576
0.118982918108226	0.123830678226229	0.129667768382278	0.118489121599751	0.141550201844097	0.13634786641231	0.121404078143287	0.113418160271998	0.133385049939722	0.120643294688439	0.120738555539596	0.134896516650767	0.126060436526026	0.120111486446419	0.110812323264718	0.136483016207269	0.144793628930353	0.148072442865105	0.136467827968618	0.130849581673231	0.114877162634463	0.123248130808187	0.146744451473324	0.112910107996847	0.12060207438309	0.128685922439567	0.119234885612945	0.136729375673727	0.150459632633636	0.107338526454723	0.122550441833858	0.126206269122433	0.120717876649097	0.128168691586263	0.124807131204687	0.119581139132884	0.114920249726915	0.117506768670201	0.120122761878396	0.142397502100032	0.115000606646222	0.123017009957328	0.133794346342536	0.116206785394502	0.124709287603965	0.136047879382528	0.139122023479892	0.134928728459135	0.133374798903879	0.136894863651329
0.12046057219201	0.116897817540832	0.146271933212064	0.136593787743215	0.123847120638108	0.142306687276137	0.125735141660946	0.11995614574117	0.117386259655797	0.136623900283909	0.144308831314647	0.150417965532517	0.134176113123349	0.127404760491872	0.108579171616043	0.11790493315297	0.162720036967451	0.115736016906529	0.120105565148232	0.120063240655733	0.140474694503673	0.154498022160449	0.132149151238336	0.117600739218349	0.14714853275245	0.136178433934909	0.131134397109822	0.12273506594266	0.124832175202599	0.120020653523612	0.128185532367776	0.11805411166092	0.137919670077806	0.112805827545918	0.114211563917055	0.116505099005484	0.124754511273989	0.126637383282489	0.107615798388006	0.148248501364734	0.123555231085564	0.129079175250261	0.114983437254039	0.115305594379034	0.131046370963761	0.147557528288245	0.117613879283888	0.140510485786996	0.132462414954359	0.148538061546669
0.12533328463032	0.127986095709619	0.153703410427076	0.117082417125449	0.131649451883871	0.143424029905605	0.163526788014252	0.109924700766347	0.140834435665794	0.143800087924795	0.126409585203683	0.146579847190634	0.156145971081965	0.118989817892451	0.144972721581154	0.138878469606946	0.114738562534093	0.12358208913651	0.117869298193217	0.137565645112173	0.119931279237091	0.100484314090958	0.112804487766879	0.140788991248518	0.1337479042785	0.130681278831225	0.152630723800521	0.138853486623895	0.121871366288656	0.116159706413406	0.130581477891116	0.126785250338329	0.127874711944074	0.116514656961151	0.122941830342638	0.142175545185787	0.119567752253371	0.135506069042289	0.139575792675613	0.123589527307597	0.115761768010097	0.151287271646585	0.117561151105942	0.119191312131257	0.131868724158993	0.141097508831121	0.142724293742042	0.120081648517787	0.112331421080997	0.132448153536391
0.133948410288875	0.128758868990314	0.121198146571278	0.107540703041885	0.152837506917245	0.128624715516258	0.154879888362998	0.119162150203409	0.110289782640669	0.162768299844174	0.137886093672943	0.135874064373536	0.125689728118119	0.157480263238531	0.119469085820247	0.121239098975983	0.146901798051616	0.132707244738788	0.119530952253395	0.126375429390084	0.139089214029305	0.113389699053994	0.146608194818834	0.154056475605443	0.124053879509592	0.14110962533726	0.11432489265486	0.139346595043999	0.12230083524385	0.139920617695618	0.132621581735157	0.137704930408602	0.123672016983916	0.147817152153418	0.120206377586829	0.127162168653485	0.119483179330685	0.119726060328784	0.105796932830745	0.125258211507796	0.112113829583286	0.157296456970391	0.156332279310192	0.133533862725792	0.110380340596087	0.148159371948011	0.120705329164918	0.13978334008665	0.112266243902447	0.114221600629944
0.114076477840176	0.121147093018538	0.158995564730376	0.150990370956223	0.125039612709823	0.129108485221189	0.158397388395787	0.115460578106774	0.137807630111476	0.131404303780174	0.145333609612909	0.144141478124506	0.155985267369274	0.116612099143405	0.167580573639249	0.142039331926279	0.165544294272474	0.125559962686547	0.138712758137918	0.117305540153034	0.123655295558245	0.147094811683464	0.118788444601478	0.128981591124282	0.130422734222108	0.120460225058889	0.135353006117073	0.128939896604945	0.115555702376336	0.147700933616483	0.125357220711087	0.124478928857903	0.150526961421308	0.153400149085067	0.158177091802293	0.113988287936157	0.158517818574528	0.116420860482153	0.121893936391755	0.15383309361137	0.145960670888489	0.136215976469897	0.12478191575086	0.157375366988881	0.150559494871882	0.124428947360132	0.133802576499576	0.131181035195786	0.17224319241707	0.126505036031066
0.133655538258306	0.128434123914777	0.140412472702977	0.137971522386851	0.156761157309294	0.138227261430351	0.12024055377819	0.136982391027671	0.152703505072435	0.124188607730588	0.141961161812614	0.150562407481305	0.12664080873278	0.151073352303875	0.118557794210054	0.148748299802382	0.165267468402378	0.127373379418725	0.158886627632244	0.153178339710661	0.154189725527536	0.129553452191685	0.1153013254479	0.121812231253093	0.114823978875239	0.138991451062273	0.138860166018258	0.151598052156169	0.147612604742241	0.151565942258198	0.151632878595543	0.120537609448418	0.131648507235592	0.143706090115727	0.150828913486966	0.154102726645934	0.155133041168183	0.144457560980231	0.124783934186876	0.136836050155098	0.131232197321956	0.136198013192816	0.149581173260591	0.162800960143003	0.151660758259707	0.128925034827557	0.156473810216558	0.164151243510646	0.128012009007691	0.134262236398833
0.154088468560291	0.131550213444258	0.155645867365777	0.146902958841379	0.119319753022803	0.121831193384022	0.140593020184102	0.166859931474584	0.156577749294085	0.131396318920839	0.135539319567305	0.127841198537103	0.144368721265512	0.150800545959006	0.144936054671588	0.145502804337151	0.134355922881837	0.135148485339236	0.132350543241561	0.129142415335414	0.126958813164206	0.160405192995353	0.140161570703065	0.149600171879329	0.171833914586917	0.172932236281396	0.145891690982819	0.124698547536414	0.164735697732589	0.143611496801574	0.156659988817221	0.127564722076335	0.124880886929315	0.152969446133867	0.12541169697239	0.138677761173053	0.116056642949411	0.149081798558594	0.140057581110007	0.151964605907017	0.120042745705617	0.117888843979533	0.138296268556468	0.140812662020286	0.137532797626353	0.125187321373699	0.16281062636689	0.126368691378978	0.123953484558195	0.14233201829234
0.127693097629235	0.141465481206806	0.152556318374586	0.146106189165394	0.146742753070771	0.135806808178306	0.139843090241834	0.153493911329391	0.161896759911848	0.148926661280515	0.173351555816034	0.116413524413724	0.159932635342629	0.124868009788574	0.152099353010526	0.136689141665586	0.124457877838514	0.157747142715577	0.136697095413154	0.121800642605047	0.123266038762534	0.176328372342762	0.14154125765565	0.151245771259007	0.169265787453927	0.134010419092264	0.144765514189826	0.143497822662479	0.133520134648615	0.168658994083744	0.150239326032899	0.144438432089272	0.154079247141437	0.165244251490683	0.162403095640987	0.133043643978557	0.14664006870351	0.139223913890375	0.150190610379403	0.136497604685684	0.13364139842306	0.135331419191223	0.133328234167756	0.174910428793255	0.123287462609938	0.160353494801423	0.173986993924576	0.158116664938931	0.159839565041693	0.152101570052097
0.160759287868024	0.146152871909336	0.122852067240957	0.162345661144087	0.173104440137011	0.143250691368601	0.168523861770749	0.144152743771282	0.176770958688077	0.133749037628964	0.17700055921995	0.156243493280986	0.174853367893968	0.122986198730724	0.142242590052331	0.137987639471949	0.136410194989328	0.168018620456777	0.162334748928003	0.163662066653941	0.136756994995553	0.147015796737654	0.134473856202927	0.160485465444664	0.133493852644205	0.147127715103733	0.166562553142726	0.171629960656404	0.139104169653586	0.142100684656582	0.141897048770465	0.161237371882745	0.175280376494797	0.126168242556155	0.163518447154646	0.146771779173085	0.14583099193498	0.14516256576177	0.123876439738603	0.146894005501463	0.130421287185651	0.178002891476035	0.152920764031055	0.150054471061532	0.15571173506175	0.149585919739344	0.12412377230965	0.166964074911493	0.131241766764739	0.164833771170778
0.143131902096081	0.146546730874297	0.128440385568234	0.14134232087653	0.158797342025257	0.150911395555151	0.136947350061618	0.134885531632615	0.137818309205894	0.145036095096426	0.149285631862213	0.149120302319159	0.155653066721507	0.159568466944375	0.13992697620766	0.150254939517326	0.178260121850822	0.138859290331345	0.159907662453091	0.133765251695613	0.159601863643144	0.142362195819274	0.177718981892297	0.16301992447007	0.175717155994815	0.149084119303324	0.135341218122975	0.182103438430003	0.178513681804687	0.163751315628314	0.170853401067044	0.162915269317923	0.134448530041725	0.135455791173189	0.145714163732412	0.136738117803031	0.1305713975495	0.134678455315373	0.143657174599876	0.138946214353693	0.174514271119544	0.160149217027982	0.159088307880608	0.142086337674386	0.13288646140735	0.134775303708422	0.17608411380922	0.17771921034415	0.149018982353142	0.185487796575222
0.162133978575597	0.155289060697084	0.140631375914425	0.143244281164877	0.150661443477273	0.158453324117816	0.134968059685102	0.180642088999396	0.132140784525934	0.17617652524822	0.176928559043114	0.153414976164441	0.164385246771525	0.173073997003545	0.160370291214016	0.169061143515648	0.136774333265891	0.160463043790419	0.144757253958259	0.124081927161302	0.1643050549733	0.132190789765161	0.171076299792621	0.188406287487109	0.149783707173641	0.182904834477347	0.160635994523127	0.155032573859614	0.15491507182097	0.153611010818767	0.153985149898784	0.167494466873832	0.135759285060615	0.141187300712364	0.151330336057053	0.142666552165246	0.159174727451569	0.134620125988234	0.152135651189519	0.142640558027114	0.143165627901962	0.141007808852238	0.139595801942493	0.148782904468318	0.146770169835142	0.13896687730796	0.158711551737288	0.136126021603194	0.160837843375486	0.162328957344911
0.159335323331189	0.188933395051138	0.135449049704783	0.157552220744661	0.176808023186518	0.167772985507082	0.181475206734344	0.17673664077143	0.150713512780927	0.161059600385291	0.182046761816379	0.153036176940475	0.16112695115857	0.157224314047819	0.172608880460847	0.158834413068645	0.13028187983741	0.14016792072962	0.150179637072241	0.153274981216393	0.192547980453058	0.139960990367724	0.150636413945704	0.149321872568588	0.157376361328238	0.132910217246527	0.181465831314129	0.165878890181736	0.170027016603509	0.153706698889391	0.158173448591569	0.180273710428807	0.151404184730891	0.147557609907779	0.149298325735413	0.128801754832635	0.143488273992971	0.144185460584578	0.149558368665482	0.194419937076168	0.158852781035931	0.13548925905364	0.147135334969071	0.14307529551262	0.130830342365128	0.186483457126456	0.16051988359978	0.187912204721925	0.174846861791063	0.175053580183712
0.178859470953317	0.165730206843438	0.175121911078747	0.149599959612961	0.164730904479666	0.156154322015764	0.155400793931275	0.179883953532808	0.162266807723312	0.180697924422593	0.172454550418168	0.141500893537737	0.14150368502808	0.142084340278851	0.177033396400208	0.198902261728271	0.171941482673868	0.154185639037025	0.177299575518262	0.189525339530274	0.158047861709464	0.177153712341783	0.192719838964595	0.175197301358513	0.13211689001259	0.187390187895129	0.155303871271907	0.168901914963388	0.17876085527089	0.172394849995987	0.182869754645619	0.154001749061002	0.14892907535955	0.181386530695765	0.188155369727455	0.160298209801989	0.193697486666922	0.177686842667727	0.148849926018864	0.149359750561037	0.178008714487337	0.198063565240413	0.155103792387525	0.188441415439557	0.179515121894233	0.151552816593606	0.147417149622533	0.15927638287619	0.160944584381112	0.17581778038066
0.153311071323676	0.159785074871578	0.171794525425203	0.154770177226815	0.15958323150072	0.185879262391526	0.193027390634938	0.161922386704702	0.190249641391617	0.156853684235214	0.188336049443776	0.187019063681657	0.172554199396013	0.156229468357423	0.163360149597244	0.189095078257336	0.206122894406322	0.136842674574767	0.156874839319693	0.199397220571431	0.194988539002197	0.167022087559606	0.165089770091969	0.195897820406856	0.191156248358098	0.146845898603817	0.147449595903449	0.179362070619839	0.179066464051973	0.177820475895949	0.187871615915912	0.143438447683176	0.152299005449007	0.196193953210424	0.140642766689006	0.188688160308085	0.15221926678767	0.153020691122263	0.198359537060152	0.190374717952261	0.177957683646263	0.157989307470747	0.16117928901957	0.18245620373193	0.179503373044971	0.167343575528804	0.175906828515613	0.162360894182674	0.159605877703888	0.177437411340057
0.198885198315338	0.13486263260282	0.155797601072241	0.183119130575496	0.179166288268474	0.193412684188272	0.1755423257764	0.187423452788561	0.150609357961638	0.166176076671113	0.196323746819827	0.164220955788269	0.185057457030698	0.191643731149571	0.197389785099632	0.168119150219283	0.159487861447031	0.195916371428552	0.199997454387504	0.152956730477183	0.164474696286297	0.153938782291757	0.14680394475086	0.184056486365089	0.199057532579404	0.156201568011816	0.19215441869933	0.18000970989976	0.176854170673221	0.170352615736031	0.197277187845974	0.163419546622948	0.154650992184084	0.162645960459543	0.164127394522813	0.155369290420387	0.145345869000973	0.160299791517512	0.157035937204431	0.151717415010816	0.179839281607102	0.15288686465605	0.166144196496609	0.215028328331429	0.194864985911257	0.158081113594	0.171706520447578	0.19897551295739	0.173035007879931	0.204940870648784
0.156961933398378	0.167967218992614	0.156440276478407	0.209344775647431	0.180079052370552	0.190278359158478	0.169189826330328	0.186935106079529	0.174590489909427	0.187119977952945	0.165236606625591	0.178759937850842	0.165874398317585	0.212874166086906	0.181134527374535	0.171855735207884	0.188443646239626	0.175991483617323	0.144760038493818	0.173989344484534	0.157897765084198	0.153987330535369	0.134929676924991	0.203530681662446	0.18994846738167	0.203349651611042	0.157512364074371	0.206955973381638	0.168771357404331	0.171395137864128	0.172582209188872	0.18636284400873	0.168628416406985	0.182502968329432	0.153177597500998	0.162630631262817	0.149517100024078	0.18150196372224	0.213201862258046	0.166505002643013	0.177916334076483	0.208565807427903	0.169469736517178	0.20290385858818	0.191217742908584	0.185074995920529	0.208210597674259	0.160571233274313	0.160162571024778	0.15561686242568
0.159957340573707	0.215387485764628	0.193472789552249	0.16637030557224	0.172575385917593	0.146608831657273	0.161259308155254	0.167257373740302	0.161988223057278	0.14952090007501	0.165277618374035	0.17278107194878	0.177646419370236	0.184250100940779	0.203717626406178	0.160198401938577	0.212940403914939	0.213970186711184	0.2202049998519	0.163910835978481	0.155734449301459	0.163895003637013	0.168119325084296	0.174947103481715	0.176696738179348	0.177101820648937	0.160334353438599	0.165212922414643	0.184467367539175	0.170305117678343	0.160662840169973	0.193433946750666	0.176974883014235	0.149452997056405	0.205152808722187	0.177412751450132	0.179539961504529	0.173286842180714	0.181645871694271	0.193267871125315	0.161024429904892	0.209600070017101	0.220647007612187	0.16199663235595	0.166230665013979	0.163002559839361	0.170021137085355	0.203860719184067	0.14679958848094	0.184616300908833
0.176324691033026	0.208592244852196	0.192526947296568	0.217677992747715	0.167963800688977	0.15510050658559	0.217813938491011	0.154500321161218	0.150429956276442	0.188995766522842	0.217822329604425	0.193189205247225	0.170848501953019	0.168599454607325	0.166234270794808	0.172838866031827	0.167414081682925	0.19051205708982	0.206557520750312	0.183860918305776	0.229139119686075	0.226702021816083	0.185367991458256	0.179737060950663	0.182631027955708	0.190440836814174	0.165162980967681	0.186424133158009	0.210284144211518	0.203230605556438	0.161872175462204	0.189392046367583	0.158243651601542	0.176192492669535	0.171562173911969	0.187522927592389	0.201104692530854	0.176481448294909	0.223064256446973	0.207172403866107	0.196132847731053	0.211632357708659	0.199913963794945	0.226397739580504	0.16916064617433	0.200934864908202	0.170834028758342	0.190499696354591	0.215100228039633	0.184411195262392
0.227918861723358	0.180992188801684	0.213423536011477	0.182025498271117	0.162649765262665	0.169784110930818	0.182587369854492	0.222764345324759	0.20739576954418	0.17768006190711	0.201987164428865	0.236601476795755	0.19522657367808	0.180896560856914	0.219495677498112	0.223452864183782	0.211641239049806	0.209913076261988	0.184131321786735	0.201832588258791	0.190618415548571	0.189653363691561	0.168678723933274	0.242907315680489	0.202859877190297	0.163316008594009	0.17573622159127	0.176787138682792	0.166035888567151	0.232808320447121	0.16748990294629	0.213957087363199	0.197844133112598	0.173292899906533	0.189463473669212	0.194350032861605	0.170222728944945	0.232586888360979	0.190801839732205	0.223427821468708	0.195237152399579	0.168088061184312	0.188205147905778	0.167726924390046	0.164600975787191	0.204399745945125	0.156189469504617	0.19679457858959	0.220354464365209	0.174008885981647
