# Supplementary material for: The Neural and Computational Architecture of Feedback Dynamics in Mouse Cortex during Stimulus Report
Source: eNeuro. 2024 Sep 24;11(9):ENEURO.0191-24.2024. doi: 10.1523/ENEURO.0191-24.2024 (PMC11444237; doi:10.1523/ENEURO.0191-24.2024)
Supplement: Extended Data 1 — The file code.zip includes all code used to generate the figures and perform the analyses presented in this manuscript. The folder "./ephys analysis/" contains code and instructions concerning experimental data and Figure 1. The files "Figure2CDE.m", "Figure3AB.m" and "Figure3C.m" simulate the model in the nominal setup, and generate the corresponding figures. The file "Morphing.m" allows changing the connectivity strengths with respect to the nominal setup, and plotting the resulting trajectories. The folder "./Figure4/" contains instructions, code and data concerning Figure 4. Download Extended Data 1, ZIP file. [file eneuro-11-ENEURO.0191-24.2024-s003.zip › code/Figure4/globalfeedback/v1Int_a0.8.dat]

0.347157072925797	0.335109754652173	0.324710665544191	0.321222915160473	0.320419141701791	0.339506737993674	0.320178035021204	0.317044636448211	0.33245860570619	0.323602627901112	0.325604665580895	0.322300347529187	0.342593326003176	0.336993731454941	0.329261904562079	0.323781372458688	0.332143908427944	0.337448134428584	0.335489449140062	0.32831241020307	0.320114122939315	0.321455321575392	0.350069604629222	0.323147801539238	0.32389879546024	0.321794034893588	0.324693451409576	0.338556941316837	0.31413409558661	0.346006554288899	0.330912481920611	0.320472945520216	0.33260779066253	0.330670575910874	0.338705569690603	0.313960156658069	0.339271801128841	0.345896488841357	0.33371893192696	0.318420480410194	0.330256948879528	0.317633178043613	0.34059498148313	0.328944146015674	0.313883441200221	0.325823336938906	0.343580572464283	0.315554751480872	0.315403008284898	0.3402393935775
0.331053020765072	0.338316826719274	0.340424013907276	0.327895463604513	0.32375438222721	0.347891411991111	0.345296084637412	0.338013005867519	0.339021919575881	0.348180699322613	0.327305144002644	0.338797085287599	0.328923953142439	0.322290992358987	0.324093351423345	0.331286966952773	0.33812727087328	0.327840103780771	0.330146555044189	0.331352057894013	0.32987523767276	0.354908754781482	0.329977336781063	0.327961226910425	0.335351450220037	0.344231608348245	0.332820167974215	0.351228297628537	0.344325647063803	0.327737238279967	0.328603336916418	0.343190548250151	0.348214872247662	0.341770168562639	0.34109554994451	0.325419022542936	0.337492354399342	0.354555254559004	0.331508780998301	0.359136155485531	0.334740225390488	0.342775526085622	0.359082032182582	0.341890388151138	0.358233345858985	0.332437813736053	0.339696253178575	0.350085591481872	0.357497325816474	0.331503862097105
0.361691892919468	0.360743130372276	0.339695034612785	0.345974476087674	0.340996248417383	0.37055587819299	0.334297235006943	0.372121261318993	0.334990224347089	0.337583260570963	0.371060805970882	0.340999480163062	0.355797739221	0.351722095456841	0.345146192654074	0.368095810447043	0.345264836327761	0.33887594112989	0.36957558663758	0.371920057374734	0.340032546601758	0.369646550646877	0.358244294845834	0.337946726102632	0.345152426730528	0.352251388013974	0.341841810039616	0.356715474846282	0.34815630619872	0.35120708165081	0.360296301281235	0.366698205295138	0.334353158134866	0.363148640581059	0.340313377916814	0.342328075224831	0.349566221417051	0.355611905300843	0.352098899276194	0.371071916969694	0.361454638063026	0.356412380153814	0.335265671630447	0.339366822661249	0.345475027471955	0.36200045090831	0.361606942858372	0.337626604349336	0.337601154387426	0.35778753088522
0.376197313514046	0.379115216510707	0.348778651462531	0.350031183898955	0.367364696939217	0.347825124414202	0.384584425768663	0.384497244025447	0.355997848299615	0.370247507684265	0.348068349117843	0.381872356177916	0.370247824710937	0.381985728198486	0.353390621279601	0.374367989749772	0.366146607350944	0.388849718412781	0.372282272879616	0.39006768615323	0.351697121150222	0.375868402709977	0.385621805690879	0.384017887958483	0.372457634100633	0.348436835969241	0.355771398003859	0.389878460522266	0.379560891389547	0.371953485246588	0.383065339449159	0.373866212309075	0.386809312482779	0.378270813449473	0.387713467658985	0.375443617606397	0.355790384063236	0.355001831782452	0.372849263154882	0.384902566725527	0.354470239357396	0.385451849512222	0.388825674393749	0.371663911087715	0.355907332255302	0.373582891573078	0.379415102621003	0.381781300823911	0.368283583838994	0.346471982892597
0.397855323971847	0.364011187787454	0.376368189983736	0.373265272802764	0.390193063724358	0.398080993231618	0.365392846746969	0.372634608368942	0.379956636350946	0.360345910970015	0.388843823280445	0.37546308323684	0.374522655192662	0.379693858187837	0.397553670054763	0.398829858958456	0.40332847922792	0.369991637948629	0.404275865088917	0.367833509813017	0.388626095071652	0.369851394581155	0.378703032085294	0.405903630902642	0.368976728823105	0.392854311295306	0.393464415358735	0.394363354693514	0.392197484368793	0.365999323967995	0.371438564600553	0.3583495820455	0.37342632317736	0.405034042715719	0.382083340682598	0.398497299985984	0.402443771036239	0.376524673690246	0.395515191226706	0.359320728012477	0.386863230409678	0.360132050153943	0.382777451453349	0.375197074349731	0.382045825141827	0.40019635144888	0.367913473088741	0.399156234023389	0.379265028093504	0.372292968796615
0.409863434244797	0.380427658606331	0.40511446752379	0.405868035809452	0.397451452421411	0.372383569977727	0.413556158158589	0.421938168649848	0.417316519975888	0.412723904358061	0.381075925642979	0.375783118765236	0.412028770065077	0.408890922947897	0.404984797758263	0.421295865855471	0.380129496696611	0.382110897729738	0.429908414984469	0.423921224099738	0.37982767515888	0.398170543379958	0.377762672509663	0.430071899507045	0.400691939056079	0.394369649439491	0.408797548598751	0.426316233747337	0.385337041895223	0.399492015542867	0.410249594684053	0.392568479019759	0.382545698399807	0.397889013136017	0.411936146727745	0.424098160088397	0.425689491061804	0.392788163348616	0.403757134018299	0.426701545213418	0.387640159011591	0.412392647812024	0.422138903714172	0.428878899046699	0.400588800578152	0.38103283860087	0.41719254233365	0.429282237508265	0.41281606878152	0.407044797782526
0.442818401977241	0.430300845961954	0.416323585420098	0.42609251974417	0.433289417633249	0.449731228503409	0.409845266063394	0.428670824260598	0.407134149799597	0.425173900707709	0.394426401615098	0.431306931901287	0.433848086918513	0.431452554786206	0.401193901040616	0.42993686185478	0.391016540198968	0.4488407501192	0.432138022926863	0.401224066530614	0.442371145213164	0.423605379699936	0.440574555452981	0.404936991163504	0.415734217870518	0.439494083834148	0.443547461749416	0.389707086671199	0.403954128737217	0.403367902419645	0.39839254929133	0.438017674804165	0.396789615483079	0.401802877033216	0.435537055060339	0.395849457844765	0.400498320408056	0.404928502590368	0.448565699561036	0.41663928761817	0.416108017564107	0.395194253069928	0.399900164342348	0.411770457536259	0.389794000905617	0.438596081016497	0.440712093101398	0.449023729633208	0.411399383134823	0.423833446026967
0.437463032673807	0.444073256441356	0.450408077723004	0.462483527654353	0.474871679186154	0.431386240962759	0.45387571865917	0.43113270224161	0.45270476829617	0.422706836617632	0.45143029253531	0.455595980981393	0.45377514375269	0.452592308224204	0.470170501464408	0.415952110113774	0.44354369280578	0.476182446550834	0.422868533795292	0.477826566338706	0.469394543197005	0.474092925943201	0.427615516987379	0.417256934794377	0.445073456751776	0.414434308509386	0.457804208502776	0.435361164657432	0.412050612184929	0.430573134060735	0.448278466373392	0.414487138570276	0.449468106441942	0.422131779014222	0.452799737872972	0.446438318685344	0.4478581394324	0.468822729103584	0.427723033592735	0.436721507311686	0.417828768341711	0.467868712798039	0.473683664824617	0.465976535408045	0.461728930506051	0.46101733841892	0.476864875918272	0.409959868516123	0.43902391495435	0.445496335179004
0.469660964453311	0.482598762954115	0.445261064749208	0.433139576682488	0.500658438927967	0.468030204177828	0.45289059961797	0.455899147651976	0.478558004628285	0.447930838182941	0.457079259940827	0.48711155536661	0.506920867399309	0.460066472774387	0.453378463311876	0.446419276863905	0.434134983165675	0.437311571911819	0.499162306450277	0.466518435178288	0.478577363799244	0.440294974968896	0.444568809456646	0.465990652723301	0.505999906390506	0.494151236444906	0.459576095607976	0.508598589011856	0.48845973197707	0.447752652420587	0.463620150599427	0.435514141402285	0.489714658706406	0.448067538667348	0.459145112146313	0.462446526320484	0.495894580116781	0.482167127592367	0.470331073944848	0.444035186345198	0.479520946948476	0.48478108464092	0.448738725696272	0.469421362195163	0.438300278183591	0.455654090231117	0.449422843767362	0.44555274258707	0.478950887389883	0.472202179176611
0.46692223213191	0.474766494032781	0.498884052424633	0.489394905056501	0.52818799670256	0.506064804341882	0.531383424000619	0.516735537771228	0.531796894630229	0.47789195162069	0.468063917464572	0.512906504428474	0.458209182279156	0.522190113972927	0.492909321266108	0.504908186825695	0.507707591513389	0.482039993153309	0.510909643136454	0.525314620119229	0.484965525297487	0.524356701637154	0.465854388612252	0.511597242459576	0.468378627491371	0.506156147323	0.468446870551957	0.454096512480645	0.541711287002996	0.460160889341396	0.504977853265688	0.530115775778784	0.479229977201604	0.493082923442972	0.521150942006851	0.488216809715004	0.481430482560405	0.488540270165864	0.486404476507276	0.504987605172939	0.478429634299132	0.478289861778558	0.461403134951248	0.498778837872612	0.536811110893055	0.543357431430717	0.497599262396564	0.476269040343743	0.501421972900162	0.501896252531462
0.531059912480808	0.493566106003854	0.505642266776558	0.543077139322417	0.513735052098437	0.499818494400921	0.488394119703231	0.499377330690032	0.511346402412985	0.553799531104899	0.496346390713801	0.485822313441552	0.483658027222716	0.48841593301265	0.515395516388984	0.506087094859031	0.578906298998044	0.503008867608631	0.503805480361314	0.515283549742995	0.503324835110335	0.496754216807959	0.515509777112491	0.54999784542775	0.493917463520081	0.53362239921396	0.553235600361769	0.506658821074534	0.562123087098848	0.57960048169059	0.517632503004014	0.566640690739605	0.487121679020419	0.50701400719801	0.501309844383551	0.528685486869641	0.507170963755449	0.485472954850724	0.511772318297041	0.567132910830777	0.558850162313	0.499611871927711	0.559811777733382	0.528207092526678	0.556008822965585	0.5765721380072	0.53989518794948	0.527723831613607	0.551177519629557	0.539632615718229
0.537925214857028	0.578052301468584	0.569387485639253	0.58146762266785	0.566658030221428	0.548665310245568	0.565841462661696	0.521054028093864	0.597927620632584	0.525230090261225	0.550140698822033	0.586399283907508	0.609527652454418	0.565854038844854	0.593611209788498	0.62043226940908	0.518347691178827	0.56957331325988	0.540067992754173	0.578791276791275	0.601834601292508	0.550797167926249	0.592761455283067	0.62082884417539	0.572035392693714	0.576498831015196	0.580693581051207	0.586993195028127	0.605411402227703	0.613078376978129	0.542561110120904	0.57569001179176	0.592812990760008	0.572567746645687	0.550257007173697	0.56794169263549	0.528406686697158	0.519296785627324	0.584353866427005	0.518972014673468	0.604015690023623	0.582329415915294	0.532265062613862	0.515668403243024	0.524976135677493	0.567558642223517	0.573172523334207	0.59619524257358	0.529692848933401	0.5460085928649
0.575361713792596	0.558207916052429	0.622009792221986	0.573223964389073	0.579072320064352	0.578157735715499	0.616738743731449	0.580863793731598	0.608425245644464	0.553301131953072	0.659918305634455	0.611616677581543	0.591967528770491	0.577152247186554	0.662016576070405	0.644776458190341	0.628963227891791	0.630849822702119	0.573148596199567	0.549815260425666	0.636034024271972	0.643712082875052	0.553397151238962	0.606358109385625	0.664195282115518	0.636786424231306	0.609869509936724	0.590445332841176	0.557858302967032	0.620798350022605	0.570124843241349	0.623388979084368	0.562146976453265	0.648416155582558	0.594053857104357	0.619479417858436	0.587108498060098	0.639881474532914	0.565202319113232	0.566594551116057	0.607574755042774	0.554320982794663	0.582528767477268	0.550359627239911	0.63168380129341	0.579449697956464	0.661587314476665	0.56077942476052	0.555125527191485	0.569343247601389
0.688023608562838	0.606161621777264	0.692971084582719	0.706033283324982	0.598669485113934	0.625440018709474	0.607901636266392	0.684995013827212	0.600131925903196	0.650962672241993	0.630503829428635	0.621401556299293	0.640719649568172	0.638093680390862	0.6171027344288	0.658761383346015	0.714691034252046	0.647388162661078	0.625672913503291	0.59298218368301	0.682082920463507	0.693821686776677	0.686197861261124	0.616140248772944	0.593248078239239	0.615794357112721	0.652823999102864	0.722907200044569	0.600950925956687	0.725034875163596	0.597106437482038	0.676836781606403	0.655014310866032	0.684604482441362	0.666552731733312	0.677536169179796	0.623935586487681	0.611410747123463	0.609268484889973	0.668539277198211	0.703365419789541	0.688049139550315	0.63591005545288	0.6521241063421	0.605528388861182	0.616446020552238	0.633884840785984	0.717275566868637	0.606987900918835	0.669941228916601
0.674893809423185	0.679075275481922	0.655271406505174	0.767392370787795	0.734279184551121	0.778285969124251	0.771043322679121	0.732754445276829	0.782006621489245	0.745073540685561	0.681418738562368	0.692429526959303	0.665334913091111	0.76663468998727	0.648655482757737	0.646312482533066	0.65109975168415	0.718036752151331	0.718050671783685	0.772361358316176	0.727781357865891	0.761476697104692	0.781365141928275	0.753416999012861	0.733551009962672	0.642551035851716	0.754700451447282	0.734254825255898	0.674550970981851	0.639561867861804	0.745078347019725	0.733024511033686	0.756178717004093	0.681016201350911	0.727933971127009	0.732621558798712	0.706400011473143	0.712312379739045	0.678753742548819	0.669451680231541	0.723777909732535	0.696692293037704	0.661685171503119	0.749743009283617	0.680199669339502	0.708359229316046	0.639026535068324	0.646019503819529	0.650036449861896	0.667429809425853
0.809997024545672	0.822413785501604	0.698501554483359	0.844888691115217	0.716800818558702	0.743299076197914	0.753509686387323	0.704677220360884	0.752440104236629	0.756424100380004	0.728521319789449	0.808067304834588	0.716714729364302	0.795882357742611	0.69599562663736	0.812846738604176	0.794592868909738	0.781720760528986	0.745866294495896	0.747295541298321	0.824526073986594	0.82509074232527	0.692791014412265	0.728563980094205	0.858584160609295	0.764948645815137	0.842332304672734	0.848460320090583	0.791524190901552	0.80119995089004	0.719304234519872	0.725415920413526	0.859486696253153	0.758684709814939	0.851256766040838	0.806049836240326	0.814895620048707	0.795323595768328	0.715010742349938	0.847776637932533	0.837172648871799	0.692618398066396	0.756148939647235	0.739026314363625	0.701594926360759	0.724948499060935	0.721754737237988	0.825155349605307	0.758123846438216	0.742717890722116
0.791054849710453	0.843311957399823	0.755103400758029	0.864422351375756	0.759290993459894	0.903722359706065	0.775063999718917	0.795862445741419	0.916656185978623	0.762183675276505	0.825110940398164	0.812655795742137	0.774324042237557	0.941527403552611	0.761270947008213	0.828591441863054	0.745139598894545	0.873478007130196	0.864488914531211	0.890141965585191	0.756390699320097	0.888863443512898	0.766330270548791	0.779874430670646	0.769962890890348	0.817567561672982	0.915899654572838	0.838450292737722	0.785198712256454	0.836833970790006	0.78080469999785	0.813634555219599	0.906422876486211	0.861826512752399	0.837952671181153	0.88624565829736	0.923210679460602	0.848779981873538	0.740936430716782	0.83297132675109	0.933740587671867	0.908394644499876	0.881978343066966	0.923117967350759	0.755348686134137	0.80224893852087	0.89069360851055	0.85774922306558	0.901162965390523	0.867752708330437
0.983998868253251	0.929356231539897	0.980466461218113	0.813356163919315	0.839841400289902	0.990504473132958	0.841148966532197	0.862700803392236	0.837474748741053	0.82180388024514	1.02453998459427	0.824786095236256	0.840174340170747	0.945673903605893	0.823501190168008	1.01363878705373	0.904140084997418	0.902655916149489	0.978322466405956	0.803697323591875	0.821959946591464	0.843541965156842	0.872140111844609	0.875216072032789	0.944012302152325	1.02670991713388	0.931595109968099	0.872940577037975	0.83186534809645	0.898442511775795	0.837089184202108	0.818508584835279	0.865587630667783	1.02761384337151	0.913079372664782	0.82924409983522	0.82685278329022	0.831789488124303	0.824384003238385	1.03290843653388	0.836685455552293	0.92884216779475	0.848598675906553	0.967231866747218	0.898983260424034	0.974407310585946	0.980029431088038	0.99606043992991	0.936356459936054	0.9887215644413
1.00058068708746	0.920804812889793	0.938389496586478	0.930794008440968	1.01632472750148	0.949826861200014	1.05582742034348	0.994151673577871	1.07178678099211	1.11394317674427	1.10847418049458	0.991539618765317	1.00278931844109	0.919716614661672	0.940261583301647	1.01731569781009	0.916873374930047	1.0456877229303	1.06286338089935	0.917757626092731	1.01621060399124	0.912870745267517	0.967996286638143	0.99245820181404	1.00635759980708	0.927094700462093	0.978275051016765	1.09159757966805	0.902794883491069	1.05730618291812	1.09443036565685	1.01234993353071	0.91273851995287	1.06580551862895	0.972827332308919	1.13779862013822	0.924086208627596	1.00925616467119	0.948406430703539	0.963375524580324	1.0272550984093	1.04464511148995	0.913504698271987	0.971684396076388	1.13217408911598	1.02855667205078	1.06402167847735	0.995540795290967	0.91792537082245	0.901344839922484
1.08335447987781	1.14940672513582	1.18670605252325	1.16805904779408	1.07712245924094	1.1347856175535	1.08682589424008	1.15785036226539	1.03580153336073	1.10198851460051	1.01119724625961	1.01311522499076	1.2093031016572	1.15307791813887	1.18708458409426	1.15661840289774	1.11899566632625	0.996505530422363	1.1027321753762	0.993026608616705	1.10936515001008	1.20006985801526	1.04349616825225	1.16793032916064	1.22239051805993	1.18498081435671	1.13304629315372	1.14342676042842	1.02149075897272	1.1653502492208	1.21764989684007	1.18127522414761	1.18816800825147	1.02485408012092	1.07514175517053	1.0141716295002	1.17408411746991	1.19561172313816	1.14476708765829	1.25171351495942	1.03757333484163	1.08305237764398	1.02638571350621	1.07712558962806	1.01052684418684	1.23477032028257	1.16868497727229	1.1491068858032	1.07093208323979	1.08293454730103
1.12616111673035	1.14508004700925	1.2673934171468	1.06889212187244	1.24899628034414	1.11009411338227	1.11163554007536	1.28329475957874	1.18829015505698	1.34646899816627	1.15235353777275	1.20127095726243	1.10493588720177	1.28457183838464	1.25603921480095	1.31569954828699	1.32734567945467	1.13497125014747	1.19020317984842	1.22396266839432	1.2984616329163	1.3698543352994	1.1476283230138	1.11695060550852	1.23405000799192	1.10315173856602	1.34307372395714	1.24910550186885	1.23845095081059	1.26253993336672	1.32992164347798	1.09777086855667	1.35715121924081	1.07762524095317	1.27310323729684	1.12650515416776	1.15531231731208	1.21574928754591	1.12627640448932	1.13908187073606	1.20972040521744	1.07618000228166	1.05841719868979	1.09632584705853	1.35564379402993	1.20858975039391	1.2304036457549	1.34188066903341	1.11655184259125	1.33335804562405
1.22538754395796	1.31717769437123	1.37011946333229	1.18677948044341	1.3424243346914	1.29361368038848	1.3582963583537	1.1868990696513	1.24476076067339	1.23757888607425	1.2833871363455	1.4063818074863	1.34591735793469	1.46414694010432	1.42012835298721	1.44591656450554	1.35295535837113	1.33490241066802	1.48295457646838	1.49907609820224	1.26712593807775	1.33255696046752	1.37235827935382	1.48380853327837	1.38110027987101	1.20267298435433	1.25833562180285	1.20738919513518	1.35444331232854	1.22264492975373	1.51473678837362	1.23045436520637	1.19251252656623	1.5090100061768	1.21392356889287	1.43804144831547	1.22379574910065	1.53998726492906	1.1859534026149	1.42071326927929	1.45841361603409	1.282059396036	1.41344683336948	1.44112255081498	1.48382660191273	1.25159050678307	1.24598482137028	1.30602561036666	1.33973186866479	1.5308930181153
1.69336629279802	1.4689152466128	1.3139298961697	1.3567983459206	1.35777118573739	1.41345220441288	1.30414356417156	1.45403200860113	1.46884014883705	1.66841426843165	1.40863785747618	1.39824264570502	1.4208774247009	1.55080296532746	1.39844058013393	1.53023875239652	1.54333044566638	1.37113173936516	1.55893029983809	1.28672513306863	1.52932628206377	1.32930945735523	1.48244522173338	1.50298337306283	1.3968757848706	1.40304143436629	1.49267526380285	1.51550874364912	1.31929278799227	1.68894956629182	1.57790779163988	1.5487092880538	1.51427871858051	1.63930990383728	1.64390475485617	1.58096853499163	1.35731625873693	1.42730210130514	1.44241335466684	1.53006556752727	1.39069977535292	1.43740094133213	1.44495500322423	1.32302500521283	1.65288856188434	1.64435102160539	1.63444629524772	1.46504291488047	1.56999458713364	1.43059715612205
1.76597764228141	1.68653072922672	1.51631285402308	1.48599773251703	1.76838104924574	1.63882687577889	1.52743221900504	1.81377294207696	1.8156109648276	1.66723620726294	1.66369257742746	1.88556435150312	1.46978535145286	1.75265460206522	1.51770907532741	1.4670894335204	1.73529604776375	1.69367992216966	1.467953125231	1.44518258383117	1.45819315492604	1.46712968662166	1.59034225729553	1.44056579044491	1.77895303211969	1.66343020322734	1.56498780207213	1.68952199155476	1.83429283094086	1.84780951721562	1.4934719667874	1.65836446602016	1.81432588617452	1.51997043131329	1.52918593105601	1.79049288869888	1.51374191306273	1.87374136545245	1.70721532391782	1.8188848847926	1.60914392961167	1.86367295577884	1.8280527588834	1.7452125480655	1.81553257932571	1.68182633938901	1.60393387307827	1.71366883507262	1.57170749562853	1.77786855853995
1.80084945981208	1.65859769527993	2.07206572559939	1.79233762120146	1.66960458320521	2.04149626178743	1.80643388565574	1.770709243128	1.82069977054864	2.07389784752576	1.7668939168713	1.90295133977615	1.77026745093777	1.89020312634825	1.81954697760299	1.92448245477558	1.76247318041855	1.82108936251896	1.801538756427	1.80017765551018	1.63261200264991	2.06900023833421	1.88620516610071	1.85105152612184	1.58956274289346	1.72999856611119	1.66799330808985	1.79137468461223	1.70963771710887	1.71060995881916	1.89882010558813	1.64818979566656	1.98629818024905	1.90480966565795	2.00365404445898	1.92747981091544	1.65864580959092	1.97370063112809	1.74503995538013	1.83059103081037	1.75818749611744	2.06863756150288	1.79041641511361	2.0070805468255	1.74446315688294	1.65037987962836	1.80868524725697	1.61737695049246	1.7153474842042	1.96282703732822
2.21277141003655	2.20297975055989	2.05911191063707	2.16342571071012	1.82252991728928	1.83702549942653	2.07782703767796	1.90021747077787	1.98452603472731	2.158281103736	1.93744216081371	1.81391140052431	2.25431035768187	2.06429183958609	1.8409165786916	2.22805659292251	2.24699109522019	1.9122866893043	2.13866364611587	1.80821727556416	1.83392844089766	2.27302749802276	2.12204885881312	2.15667964461064	2.05106826021981	1.96956563092804	2.21155814389671	1.94244338833374	2.28632860884404	1.84305962237782	1.82097055374937	2.26530518271241	2.14678849207494	2.24196468281479	2.29779258908293	1.97635341905196	2.10304467707709	2.12535244638985	2.19885626299695	2.05538753538855	2.05543078048131	2.23018695430505	1.84528508914535	1.91746897842236	2.21525967564392	2.27400786095172	1.94304283753044	2.02614156521804	1.88814410196311	2.19460523110032
2.26834769037899	2.48086441766575	2.55545189300482	2.53524009381603	2.44871655713232	2.4509464500182	2.42427979960995	2.12449316020545	2.19499440785472	2.19137296597966	2.47945534641167	2.17831591679377	2.26934754746342	2.47652110408656	1.98394038370765	2.35024931909113	2.57567880472645	2.07262478318343	2.06874406431837	2.31522985603213	2.53359435844485	2.27117511900976	2.3130306753563	2.06822989800268	2.43530382587611	2.21665213916849	2.13539937485851	2.53407521851844	2.45845440341865	2.502543853382	2.39912287329202	2.13312270564845	2.54813550064847	2.2173876879591	2.51033636460293	2.33538480091193	2.46254526569979	2.12439326867627	2.11390688230588	2.02174134819822	2.18807387090693	2.12308620531434	2.26147570183988	2.23205776870098	2.296909285661	2.09611562403102	2.34347268123537	2.53891756900528	2.16378595744963	2.21261622476052
2.77955061645311	2.8501561263075	2.28816038967545	2.55272428054777	2.30275195616856	2.34092921319374	2.52609466880602	2.43676388078101	2.80952117011224	2.32935930356363	2.59153773855918	2.68589785192224	2.73307114010496	2.72287360058545	2.63084905195885	2.54111548053209	2.34119986584097	2.72027509863394	2.40086310982908	2.70105818421294	2.31982972627406	2.37439605444683	2.26259055623461	2.52139156717436	2.80719348966623	2.73216864166035	2.55145815427434	2.61601615566872	2.47608553529636	2.28592601635858	2.45997273765849	2.52221957380486	2.3990262080423	2.37600176916002	2.64829792134753	2.82743991905388	2.30443117421219	2.47159574415296	2.55201065379116	2.74353334439494	2.25090345262857	2.52643538980361	2.5864062701181	2.45897560465234	2.78440175588156	2.30202928073875	2.44642251334066	2.69420617107555	2.65859619546386	2.62589779386807
3.05890983382816	2.85970091430604	2.56295796787925	2.82295249927722	3.14144203254628	2.55116149891678	2.56344329559909	2.6305749277889	2.73409933604885	3.07286572016261	2.44572262788202	3.04522597734688	3.02224135449907	2.64913674784973	3.12267421899254	2.52576017658638	3.00898328167285	2.93840847819358	2.97420197419354	2.68918258503235	2.70832649476975	2.86392853698848	3.13896797691103	2.93367213230505	3.15132778307461	3.02881940601853	2.76190361475627	2.9035602029849	2.75273574485553	2.93296215474549	2.95654508915188	2.97645082510932	3.09670549072582	2.89801205912491	2.70489748308478	2.98785516050992	2.6610796077256	2.60862338702254	2.85553249565364	3.05047375150532	2.82111071903514	2.68055140057901	2.82447977826857	3.03542577307865	3.10730771481557	2.77449444895889	3.1055409407303	2.76845009900626	2.56776592768095	2.96622394594795
3.2909299504824	2.98539731827194	2.96578551522825	2.9393810847376	3.44628345615478	3.22822261903536	3.14798128000422	3.24977485605901	2.89905757253166	3.34866603627603	3.38005985973405	2.9641035708908	3.07838646667439	3.10732531613741	2.90468588082533	2.93399905386893	3.11702728566395	2.93862503175713	3.1405373513488	2.84336654750283	2.91673033378459	3.42528325194501	2.90051841776045	3.17872898229124	3.21886744848872	3.41631131875898	3.22778271481309	3.01958196764957	2.8271124197489	2.94503261918261	3.37472594972315	3.02682978828483	2.91866035487675	2.8162099879544	3.18289178372725	2.92324669906751	3.42960833350206	3.20006379108922	2.93560892754046	3.35040918441806	2.79123941686381	2.83663419010701	3.45935262410032	3.10195253065315	3.31232861859105	3.33724481942583	3.40645115845534	3.37828256199695	3.09883349418721	2.77100526376273
3.6199431014855	3.41126142517686	3.61541885150709	3.65083554720753	3.33418257930114	3.38785031511898	3.73084480158845	3.33947624286572	3.27497188076761	3.73339877036883	3.5791019432883	3.72274713909956	3.70585477520817	3.44838810100374	3.3979935625049	3.69165177251086	3.54799356084143	3.37103289265448	3.50767999315619	3.55620664506965	3.30043827681416	3.11092056145964	3.22785010484641	3.53174834284148	3.1179876552844	3.38597596610277	3.38849025853442	3.46303091878437	3.51474768848143	3.50173192962211	3.66102571520958	3.47175833851913	3.41324821326683	3.71962102102387	3.27743690705807	3.31161703578664	3.20998343545029	3.68421605177014	3.7181201810389	3.70953965200575	3.70505144462274	3.62690386276989	3.1004723262948	3.30391035772956	3.10042540218757	3.47687657480539	3.715693033099	3.23256356339343	3.69934021999734	3.59600935998968
3.66360022270862	3.84953696019896	3.97039810477399	3.89846735802579	3.62906951175956	3.75617875275843	4.01760559397765	3.71975617189268	3.71877036589216	3.85865693635602	3.80530889057694	3.7993012566156	3.80271130128938	3.54405576839518	4.03718786200883	4.01914381026096	3.48989874576464	3.97163785343167	3.51640505101143	3.64067753701096	4.03183758853627	3.99727092488285	4.02804763636689	3.98383491294109	4.040081071141	3.66481527130211	3.86671972172084	4.00775501563694	3.57553786857268	3.79770857576647	3.49622734812752	3.93215458476388	4.0092987292973	4.00308909860109	3.98132429503984	3.57240362686289	3.57866795146796	3.7407310876271	4.03690469109598	4.03000122195857	3.99420796188075	3.67853473954252	3.99956535958373	3.97498967404501	3.5320277165817	3.82828467060295	3.59083585998807	3.97422510367296	3.82393115292259	3.85744269596165
4.29806803553694	4.14892959143931	4.30823499551692	4.28941581889234	4.04450212829947	4.22177518495195	4.3094488871382	4.30722892338267	4.01823159018864	4.26323055624897	4.19469797176988	4.31173473008248	4.06588093754594	4.28040779205284	3.89376435512011	4.26858963506146	4.26658560009799	3.9196622038244	4.31405559534986	3.9152989573342	3.99375878623613	4.15298913980574	4.14631527772699	4.2713028275179	4.12514463888859	4.13021295430508	3.96158750122379	4.03382330397352	4.03611219684364	4.14995612368947	3.95387920170318	3.95568671665585	4.16121602676157	4.13415534546178	4.244680725261	4.20676971090069	3.92422241900948	3.91312154723969	4.31313277193787	4.29542794538424	4.2869385409361	4.2503456214117	4.32988657524006	4.23868770449371	3.96526507987505	4.32051117721685	4.29522589197666	4.12928301913983	4.24426230180096	4.01684717942718
4.36118003837564	4.57351750509678	4.47942860744268	4.38056842002421	4.55224704727475	4.39631138870757	4.41074190184581	4.60704041709001	4.45538911787651	4.61509035177428	4.51545588194613	4.36124881243808	4.52690093619514	4.35849640235487	4.62964998156518	4.45776430784995	4.60782334025119	4.63694470431846	4.5301633951074	4.47853644713659	4.47130176703901	4.56426369627882	4.5028057375764	4.61445155420316	4.40714445019894	4.50738581716077	4.55567365620753	4.38887511600857	4.60733222712957	4.61283521608221	4.56875839021946	4.50401897748315	4.46449362628422	4.59702837900534	4.33902534104218	4.63682353999086	4.57869168888365	4.51968021346341	4.49064902097752	4.46799440744196	4.49729008903494	4.60059354262927	4.57899487924006	4.62682176199886	4.5512303074911	4.47883363049906	4.54669063062698	4.50853421591302	4.48877645772696	4.53983169362477
4.80300861743929	4.9127504135094	4.81242190773489	4.89927962205694	4.60621999475066	4.94349052095208	4.81374737566209	4.75313357177016	4.85659339402901	4.83935926622292	4.9125635258835	4.74267431114954	4.73222397894035	4.79475336471541	4.8848868549431	4.92141260907131	4.87820052751874	4.64358885568285	4.84504966828894	4.902573013523	4.72316406332881	4.87149073977707	4.81823096572848	4.82021313917585	4.93822841746894	4.88610998826332	4.9459692172872	4.95812340624875	4.91984743884694	4.88273694228055	4.94324339127656	4.89188116269043	4.9204990091989	4.95790745359206	4.75816032518055	4.92261620908557	4.85909953423002	4.74489762565911	4.82997271483146	4.7870092386761	4.7748822262216	4.65475283674349	4.86391839414541	4.83527685454999	4.93695746979449	4.86471828597524	4.93407142574698	4.72344475046934	4.69459645208726	4.89945372808024
5.07053915457708	5.23035592356757	5.09388744764638	5.23988497185719	5.18340232047687	4.96203752146124	5.24437768606133	5.21009077543783	5.24715098259468	5.2851799463238	5.26334953691352	5.19810894745395	4.88910748715644	5.15604893207674	5.13902434004231	4.92363407283985	4.95557124724087	4.90934025500377	5.24650305016241	5.25833051388791	5.24996264735114	5.19817059045845	5.12753729616367	5.12847422081072	4.8413022632634	4.85120326329981	5.01892317857731	5.21933952298565	5.23542775391171	5.15975545197259	5.26611177660568	5.21615633684244	5.10565650629416	4.9434772667413	5.18235529999691	4.90561313813927	5.05612578564649	5.07789499991678	5.20906772467741	5.0140876793378	5.22689083534307	5.16340775550334	5.12919990811428	5.18110182471216	5.29084513475531	5.22353815014471	5.19597696047772	5.2376578596649	5.2131977341589	4.91110719658636
5.11929319138617	5.45796377282996	5.33804270019755	5.56315085564543	5.10902036600417	5.31962838463728	5.44015522522879	5.61249960024228	5.08565429777936	5.14520307403442	5.15205614576278	5.6001400871497	5.25583690750985	5.5578920527702	5.32910621731419	5.37174746800126	5.13229632276773	5.30518940248588	5.56363848810418	5.54118134568765	5.60440966955433	5.53303444249827	5.22367642507067	5.46975915373828	5.64595489992429	5.17407818195521	5.59997347480253	5.10616255127324	5.25587391482926	5.20884566808503	5.17979021500791	5.33652084583732	5.41491380826854	5.18489847320973	5.12681099688449	5.62376231693375	5.06064893229561	5.17289376891445	5.18624043005957	5.21292926336472	5.52741824844501	5.62272567602264	5.46440158920311	5.54495715173465	5.61852895374071	5.25835726989895	5.27385812991662	5.43557126260081	5.29265051002247	5.3393123113538
5.6294857942195	5.94247364934597	5.91289529889032	5.55026173194669	5.91513352372858	5.75380702460749	6.82904145439399	5.87630086677156	5.74630599966424	5.76096645130624	5.72074688946898	5.80447035148599	5.89523978600117	5.35180238172275	5.39314444359873	5.86025965801082	5.96070612646197	5.88162249367003	5.91455941458865	5.43437141308769	5.63925180743719	5.56372970430322	5.49177341902352	5.49263947528049	5.9160429519943	5.45620906779438	5.67231581162963	5.6969649026205	5.94377948110728	5.72595791459464	5.40363551528078	5.94914275331797	5.5999596966769	5.88971253730766	5.81320593922774	5.88755880109008	5.43902559138324	5.5673167221177	5.85874925099186	5.45370221263061	6.20089913017581	5.54245677613235	5.95068403048756	5.87104473899752	5.5319477755457	5.41324353178599	5.74287109873046	5.74070270689332	5.76070228201569	5.95986369931671
5.9454615871448	5.98265646131823	5.75703450210665	6.05513464900934	6.20226584184417	6.1338412124804	6.1207045945344	6.16591750714851	6.19022539062072	6.10452085014448	5.64856888593256	6.18874603441358	6.07310673887769	5.86224743221049	3.20901955432947	5.77982776469828	6.15292299646162	6.0890570473804	1.31480045675174	6.25475574234896	5.65708772390767	5.81261284114787	6.19216428074726	5.80692212965929	5.67158036656055	5.73237398232691	5.92552685567156	5.63921662912704	5.95242627249969	6.23903499846684	6.06286987721403	5.66006086384602	5.73888729577858	6.17997821049697	5.88936210764069	5.68103640349784	5.95605949830749	5.72345354938281	5.76037407605525	6.27968488550803	5.75922029326838	5.84316755402917	5.8365045454838	5.68817393615128	6.13212162139778	5.71875355474214	5.78102517779645	5.70866360998621	6.03109119673998	5.77751862073494
6.28121952596332	6.26862095320406	5.99169252958612	6.35025877980076	6.0893001359675	1.72473997765029	6.33283181659959	6.10609889982741	6.88274484349627	6.17818660904951	6.00370626962138	6.02563240697638	6.0176567953626	6.01458403563833	6.53675101407925	6.22589678398971	6.12876227643542	6.01078227446718	6.10373341001268	6.36397720549578	6.30094427537044	6.12510409289658	6.23590860941832	6.18228701700487	6.14919681923124	5.92964211244792	6.20406081620228	5.98933109983901	6.49753798530236	6.05066547865087	5.91721684279133	1.08190695945843	6.34066840467063	5.98304187532571	6.06691633634605	5.90421192475294	6.15117620260286	6.08410438896793	6.25226716625226	6.23918060719883	6.05086016150875	6.44433750062885	6.15445689296109	6.41813564655128	6.25889781196165	6.29400404668869	6.27771416275621	6.14760434641011	6.39501365113162	6.07352558108096
6.31701180712282	6.26877932701579	0.192292628038166	6.53136623000985	6.40136280836889	6.35339417250358	2.40629898306091	6.41240068487723	6.52935738804016	0.275210534566281	6.61091313430447	6.34490903016695	6.48586455329308	6.6126294374357	6.33727154248876	6.5319353543469	6.29798867231952	6.56566278124822	6.22157382877566	6.27771532294462	0.270476340032067	6.72235218895823	6.56721734826159	0.347795869654693	6.31953072237365	6.55023831282432	6.28492300708193	6.52093688531358	6.44543655512076	6.24393412552732	6.46072437979893	6.1755042480369	1.36651722748971	6.56250210770154	6.2898103498001	6.36153682076369	6.29719011853214	6.45614177899119	6.48258002936665	6.60858655720271	6.40661495954364	0.261893128244222	6.30717413248071	6.563936688906	6.29952996026995	6.22521099037646	6.45529500539383	6.29402950370565	6.58912623178258	0.28128428314747
6.63886396391372	0.197169950293658	6.69162236504227	6.78102944783217	6.58600684461605	6.58886220501193	0.905613887974077	6.72822140245352	6.72324422891264	6.59136354811581	6.72185957983311	0.894210545002987	6.67021026780448	6.71215148978889	0.568488120937286	6.52672695128409	6.78409538774049	6.70741448214707	6.75695424471267	6.60656075625606	6.81191127622513	0.304310679367435	6.47034575002246	0.183381980318495	6.94914267950734	6.66963454632237	6.72840508903724	6.95919714491294	6.55019989982905	6.88301006653288	6.80968599562121	6.78615900170083	6.62266183407554	6.50157748204693	6.72891549152954	0.363277106536615	0.170188497576342	0.341340201611684	6.63713977138541	6.58885441692347	0.609611299530843	6.73579110697471	6.70456073771392	6.49315686065864	6.54286047492455	6.72759664170542	6.83616854959498	6.76861313922236	6.77187604695185	6.518347001364
0.630398833690417	6.9178720884351	6.79676403570777	6.72865627961339	6.97228256566806	6.79548379811957	3.48175385500343	0.255203547324587	7.00965080506085	6.82847433139993	6.79341204896206	6.70935291671481	0.22826551267132	7.03874333640938	9.25796617301184	0.289198089401696	0.139399537375998	7.05736490003327	6.8066630736382	6.77622466401006	6.90367050006335	0.17051606964187	0.15403812938658	7.00114173130704	0.214481632078417	0.413596383458399	6.75466635760016	6.74994329431004	6.80692665513705	6.74660923035304	0.364581391759605	6.82771302265285	6.71080529111512	6.98883200376401	6.81284452655935	6.99418057324971	6.83364369075224	7.04138022233712	6.99771189163848	6.88185451939957	0.187477834561191	7.05202117806435	6.79174611620484	7.03551968184604	6.94268159363628	0.157696768449946	7.01868806507946	6.72537583617271	7.38527854457079	0.149131354340468
7.2828854706852	7.29930120359584	7.0579896390416	6.94227565470692	7.06679081055434	0.779375567014995	0.185912951327852	1.59459678649338	7.20380181338158	0.130417719458798	6.90744743646483	0.154667958380821	7.25714639501459	6.92425197288989	6.89321260312411	7.18290594923346	3.82211628798997	7.53790824707753	7.13981427937753	7.02067736008113	7.1940926911333	7.0022567389331	7.07582266733202	7.01175445753208	7.036556606896	7.14447371820131	0.300943709506452	6.959792898302	7.22088682661461	0.223864137833606	7.28882415521835	7.23458970749053	6.99888153188453	0.328108956959279	7.21996447287935	0.165130729959109	6.95137645327838	0.147178858661346	0.366669535083922	7.32935493715856	0.143363327916752	0.134266757496294	7.16891375877489	7.25149719216821	0.300506491490643	7.10298885074974	0.216646237292104	6.95624995697326	0.944041606096657	0.166989936637651
0.293916814759526	0.139369216861099	7.54303685264523	7.19907614471199	7.15939532931159	7.39416304379843	7.22956618533684	7.27525789465655	0.130386313610921	7.47403663829708	7.10293675428855	7.32788133202841	0.146404905950074	1.69319597917672	7.29877724794801	0.604472052656369	0.225016326669009	0.119021682889934	0.14858953098634	7.16494976245379	7.22618431803374	0.202040048074882	7.29152000604361	0.91336742544382	0.132689950175716	0.194256415458555	7.26390643154102	0.135920144047002	7.37843029682555	7.15736643887059	7.52226897996328	7.27022135426676	7.16037131838551	7.50762713887098	7.47010064954631	0.942668445425935	0.12613076632429	0.154066645223727	8.19376903195302	0.17754921574696	0.157638605090317	0.16850142966656	7.43528386671066	0.160928855938906	0.130592156329334	7.41126782007792	0.213180744274284	0.132149570288381	8.27456104811833	0.799270836467711
0.228842155536082	0.529333029428656	0.115228919993738	7.33349457064322	7.5563289270597	0.279779967571969	0.747798652497499	0.115386386249801	0.130825187171981	7.25911524859285	0.133568049903758	0.150412090785034	0.132487989260625	0.230544275500471	7.65470563474898	7.57535857894115	7.71981959098941	0.113830488137739	7.3009375975844	7.72262812460051	7.42687681505428	0.119794688527249	0.125238579476507	7.44585325295534	7.40595198085496	0.122564799667443	7.52161371016232	9.22963094672622	0.124347768346543	7.47730306915058	0.125107457189009	7.63127677964318	7.59559019241484	0.120848894899226	7.35778514717554	7.68116029567506	7.46772348935075	7.51880171388583	0.116962112409276	7.2315664290473	0.145748715725862	7.61848521703294	7.41450008264529	1.73983816990175	7.661236929238	7.43919402484416	0.119277023631928	0.985395168405057	7.353095035661	0.228990538545543
0.122452387942488	7.3672041888073	7.35541771822159	7.56938418998858	0.822666779664025	0.228933043106591	0.555246071334006	7.72511062509072	7.22440862912354	7.39784710006444	0.159028644256254	0.122773926214844	7.47387779029556	7.84677127209619	0.130313616379016	0.11447130019769	0.192312808210808	0.133428570456942	0.111333914776177	0.123314608798529	7.46988816557208	7.83643234501253	7.54600483370623	0.116992624139704	0.111101232818975	0.312616752708408	0.871629465994967	0.12043107011462	0.113779393341472	7.80485404992093	0.185027667890083	7.55262329310372	7.74493218609669	0.162436032185082	0.135226645172222	0.106202386680087	7.59551554612084	0.16115629248464	0.139732445424847	7.49199439577156	0.219444813538928	6.58368472189376	0.112668658515883	7.39033582026013	0.340910768434044	0.121069650138227	0.118104446619373	7.81629619192281	4.18361245107852	2.22657199348691
0.754991033230444	0.11088916237826	7.54001111670048	0.113808080760301	7.38349503636888	7.52432573730967	0.116122841229395	0.265574798308804	0.118242562817995	0.106257959608282	0.109621941838656	0.506327304538766	0.112169657578721	0.129185956009052	0.108357789252174	0.115721561306953	7.48053570109115	0.10800074828372	0.12718159465089	0.109569555588566	0.178365430862361	0.109093371294223	0.249170507594395	0.133042498300628	0.112939988938399	7.84795537387496	0.107050522657949	7.9570794978849	0.119185678970908	0.118124987739468	0.108850928415951	0.107555733978314	0.113975262762884	7.73613365250171	0.106507180448679	0.892394127553557	0.110110875494952	1.54612269432363	0.916084215902375	2.72781345113341	0.141154366030738	7.92038000964398	7.76682881783051	0.365222281880521	0.107249746886618	0.115681817307962	1.09679771472929	7.37980031146872	0.227438992579739	7.57236630712884
0.105478348116711	0.108286977346793	0.110909850264269	0.395122689727425	0.102951331598849	7.50909500266997	0.117166902382098	7.73026639799525	7.50765476466149	0.10706674357882	0.166865212833203	0.744376426421145	0.102790268467757	0.106514565690839	7.84737981509055	0.12214128636243	0.114459291075753	1.83861568339837	7.55412889793998	0.112078473393528	7.388053909637	0.13830786053842	0.103779652147476	0.101564763794669	0.116502892870638	0.123386264285215	0.488974953154921	0.126236818604083	7.49432075956101	7.55839210392253	0.107113370469073	0.102662697713328	0.10587955827027	0.111218067861304	0.106220400578322	7.7986022675795	0.108857593624002	0.105490932814238	0.103892708432796	0.342717909953167	0.111646019504685	0.197258195217148	0.099405798639268	0.110529477171857	7.38664773033116	0.113396303989293	0.104445436679341	0.105004569208645	0.110704061382605	7.78110562328185
0.109341905556972	0.111379184815804	0.106058768506924	0.110446943887897	0.105563018033169	0.102525668181737	0.106250419342467	0.117913384557916	0.258899516559831	7.45532757097401	0.101186033023061	0.627870777935201	0.0999066136609747	0.1077474335644	0.153264379230616	0.111953389723725	7.41552409070177	0.106956607286062	4.5224498099823	0.106464807170605	0.741283509371475	0.109290951657499	0.105532190679093	0.130521476940888	0.104026345436952	0.177898823517404	0.11165325914121	0.103220677323136	0.111233174065255	0.101010094068473	0.107378371621984	0.100560459148297	0.103005480068842	0.129133438134399	0.103550092560699	0.161468140630829	0.251383335216269	0.0993580471178448	0.100978847036899	0.104229155848757	0.0999558618122517	0.104286930004023	0.166000809658557	7.84172967465744	0.104256074825462	0.107698961139512	0.106105159070397	5.96401743288613	7.75097219381361	0.105254399080282
0.106073994780644	7.38086076138815	0.105909169440873	7.4768887565403	0.546460615491995	0.106712949255494	0.10544861882343	0.102179192098992	0.217657141426804	0.0981714680303046	0.099235933096557	0.103358310566068	0.102605081514319	0.0985833639824141	0.099691731596954	0.101864716610697	0.120487658824809	0.127246558118578	0.0988743701769431	0.103383421093125	0.198221070403905	0.100486927993281	0.101782833253928	0.235277761721783	0.471609032428997	0.417407459487973	0.204822332301911	0.107222072031227	0.102750132245715	0.0979540515892249	0.107395573830325	0.100763481095971	0.102636447009707	0.105866529576597	0.118463305874721	0.0970736217051098	0.103799622392737	0.140762530216672	0.0996609543403945	0.103662515677571	0.210201529053504	4.00092587469833	0.101860054605832	0.107983161400326	0.120194233956043	0.116825678231748	0.097871625673487	0.101196436954631	0.100745325821432	0.107694366253729
0.0967908323489598	0.687176893853721	0.877869221734848	0.0978348515654503	0.656929658712513	0.093791774052923	0.612120519871974	0.154559514617146	0.0991367452665658	0.0978116808911382	0.102540865375626	0.133875296998456	2.37382889816443	0.0943477035534722	0.097723949996848	0.099788673163362	0.096184818433549	0.0988480858438675	0.120461929713831	0.114104908479929	0.169133155418227	0.0999908310604952	0.100770974859877	0.1011868730638	0.130388948069754	0.201143352295011	0.0948569168849706	0.356764334137009	0.10561525330894	0.104180812840786	0.120050429063709	0.0985990930129502	0.0973308327292748	0.101274486531122	0.0959714933101032	0.0952550247648628	0.100534934997433	0.101124302784136	0.0951633370941897	0.976883103448773	0.0984704440717584	0.098191392317392	0.102089960537095	0.105263195926074	0.109881941701085	0.885982924677029	0.0942469991888688	0.0997339641642325	0.18513309064059	0.098063785418976
0.779257327465267	0.158472431576393	0.0993811946166542	0.0956415874044636	0.0983505007600978	0.100112062960867	0.0966298604035938	0.0998181017404717	0.0951096435171818	0.0984586762673456	0.0921137734674684	0.0939857466757726	0.100986017186483	0.0933530173789209	0.107323678627142	0.0931900150065974	0.103610107107211	0.0992177115447558	0.0957131853025878	0.0964325118193586	0.092418836372476	0.109927312074549	0.149080107535142	0.0942352812113311	0.0928835570832132	0.099672707831536	0.105350916346954	0.100634526444331	0.0965848165714573	0.0930365093695577	0.0941039181393039	0.0965108056493383	0.0986258001954903	0.104703044901891	0.124006715708365	0.0948856275650135	0.475707094941165	0.0926762421745482	0.0963370247745747	0.101105276629139	0.102933625010445	0.0962923825960667	0.0973069783623288	0.0986072316647121	0.103174434598284	0.100628456099521	0.259598486257568	0.102182183102048	0.0990827388487875	0.0981035124740844
0.0964537013061515	0.0928882192403878	0.0972932648454972	0.0995714051138234	0.0999436411434764	0.0942368830765298	0.0967882722524562	0.0990299178838319	0.0896121149643921	0.101796985316425	0.0919196590244895	0.106608546440238	0.101994801761676	0.105026639073377	0.0907728588205581	0.0901702011626161	0.0905771108322384	0.0920312793645134	0.094347960061115	0.102024863104087	0.127264916422089	0.110994344489342	0.097976507102151	0.0994112832258806	0.0967134630906517	0.0956968783780098	0.112928634788252	0.103413104058659	0.100682560320715	0.0984079348650061	0.277990751761768	0.0910131888692036	0.097733825786776	0.0909083179664277	0.095114976725782	0.0905925270210411	0.0924312062610678	0.0897223515140336	0.0935223691395414	0.0994822510956343	0.0928810453647899	0.103322687635544	0.0990767025389454	0.0966732944197629	0.0985885586959557	0.0944304607250882	0.0880614859750699	0.0994153951224792	0.0910642846093101	0.0944927694700582
0.101053608809219	0.0908070426863153	0.106420368590279	0.0911739395227224	0.0909389587948316	0.0978782542995729	0.0911496753997335	0.0972438319217119	0.0958987663614789	0.0959492676146905	0.100101234245696	0.0978088573881394	0.0896136188171774	0.10443293581122	0.0961305274076271	0.0940232596058953	0.0947234243010884	0.0957293108474363	0.0960419736992707	0.091485327903758	0.094384764720392	0.0935590404884233	0.0943532561815706	0.0955367995923298	0.0983809807985314	0.094989014138243	0.0938457574239058	0.0962626543371499	0.0941676965172938	0.0954520963575669	0.0947640206754424	0.0913687787570976	0.096930260953464	0.0891981326032368	0.101635027354676	0.100353020167351	0.10937175904622	0.0867691210827468	0.0963081909559849	0.0929717984940941	0.0951387254871869	0.0890912843783716	0.0952956647475758	0.105055665204058	0.0954170556738718	0.0894629871304701	0.0973807081939048	0.0932627611371935	0.0938893162534228	0.104785269364372
0.0962698716480856	0.102142108402363	0.0984947487928053	0.0897383723590538	0.0901429617673337	0.103124496035715	0.0923675313175618	0.10535473978416	0.0962481068815814	0.0991103462890699	0.090739055620847	0.0863401457535143	0.0937525132419343	0.0899083280269503	0.0929373829769245	0.0930646193698297	0.100069737017938	0.106491510654726	0.0931050722055906	0.102816579896222	0.0951864737226739	0.0925921048214424	0.10167631052964	0.0903972352747258	0.0921940936617253	0.0963788054682762	0.0989361630971419	0.103152910280645	0.0930698593347559	0.0915504915851436	0.0993727152774643	0.107165991716803	0.0944434026504841	0.0955225078797325	0.0870535433029876	0.0987215537797196	0.0898208462344104	0.0912480406722277	0.0893595466549243	0.0949066138815212	0.105333173761051	0.0884388041202152	0.0973630306194754	0.0888348044082591	0.0906519280857229	0.0897605917191038	0.0864379489789774	0.0879694517381143	0.0863737874608584	0.0951031051029659
0.104091019078053	0.0994322764071516	0.102960980704973	0.115954777414413	0.104369838848497	0.0880373072587278	0.0921824899172188	0.10983034217999	0.0871610769615843	0.0988250025333151	0.0892621357523487	0.0988654457094778	0.0918787260438063	0.096014237733109	0.0960625305054517	0.092469292628286	0.110659423930792	0.0837340045006591	0.0887380095849442	0.0952638788799006	0.0883236924020668	0.097063168258374	0.0891087304167524	0.0841536170234985	0.0863595877549319	0.110649215138048	0.0873789077440163	0.0874906460931007	0.102979846310216	0.0831336102935932	0.101663948727544	0.0979066235149737	0.095007710193473	0.0896242202169411	0.0901246887691575	0.0899356022931425	0.0950409332636657	0.100814962213819	0.0922104978305685	0.0951222750244226	0.1003836506119	0.0958198368221783	0.105596278158997	0.09358623678298	0.0972297110418913	0.0910087239025578	0.0883874374912273	0.0861906766382155	0.094199555568849	0.0895385839656722
0.108709226216956	0.0907641952396881	0.0932489383957806	0.0901184565183318	0.10351569523547	0.0867097506569638	0.0926691636942577	0.0981735975650344	0.0909539933168594	0.0912884965486372	0.0893333335219572	0.112251071555213	0.0911261937928893	0.098431910406548	0.0898294265738394	0.103498562666514	0.0971902066377015	0.0895198652673925	0.0922026280232732	0.0893921321627664	0.0869476611595685	0.0862382707021779	0.0868144607768601	0.103455311702112	0.0873574798262634	0.10208356803654	0.0918154280449687	0.0931599315806326	0.0921287076746998	0.097062579184561	0.102873292600091	0.0957878757530966	0.0983914938234634	0.0879345456130095	0.0931005245413886	0.0870357686907168	0.0948475642386716	0.0889552742073032	0.0881248741708588	0.0927883045371915	0.0872642307181623	0.0990985814635975	0.0914474477580842	0.0856248065717644	0.0819463764605993	0.107715386134582	0.0872140821707267	0.105157404654712	0.101219041944879	0.0833199045533239
0.0992532744551418	0.0961238493957105	0.0809691934343879	0.094989324080971	0.104659775245329	0.0929215066569098	0.0882340036193569	0.0825216404892202	0.104377742874153	0.0794324546360053	0.103412380703636	0.083657519869537	0.0801185504786249	0.0986718266238775	0.0880152771908249	0.0897475132862092	0.09608013397835	0.0961167708084028	0.0998630634868162	0.102009673886607	0.0974875403615381	0.0913932560095884	0.0838669258799842	0.0956061393746965	0.104953039829579	0.08784466447137	0.0893871040343868	0.107072934675404	0.0814943994212055	0.0888140774048274	0.0842309630708802	0.0976560281529505	0.0948021033555378	0.0875575712633916	0.0816593355001139	0.0966767174530676	0.101380592622593	0.0957797428544216	0.0813384137374529	0.0927759333220426	0.083986065595898	0.0902330278396671	0.0915441239450958	0.100692101277527	0.104040786642879	0.0922281226535192	0.0913635106191169	0.098910656425003	0.0846321637842413	0.105515232928926
0.0954805875875666	0.0946144318330053	0.110183114805887	0.104728235463139	0.0979670858643592	0.109489176925321	0.105369901901143	0.112549926714379	0.0860120656619421	0.0824047597779562	0.0870089057977338	0.10471500535594	0.0910552790005864	0.0833900171916492	0.0925120271768664	0.0805773882300762	0.0954830832057493	0.098118249092784	0.0998738659009788	0.10828555535844	0.0990872494938513	0.0900326836557921	0.0901493124012214	0.0815896079818322	0.0932220434346795	0.0934891380010364	0.101663846736457	0.0983833338228594	0.0985827331986633	0.0917799354286832	0.111761362159226	0.108785064587981	0.0866967481965252	0.0874994837712677	0.0913171270976038	0.0923991880175031	0.0933905961176913	0.107224406507297	0.107669206835277	0.109160730266657	0.105698333744655	0.0846941552829509	0.106972267919554	0.097474318660987	0.101106584697526	0.0863376768168311	0.108236659816509	0.0882916344404574	0.0954395834254165	0.0993544129689451
0.0860709940934314	0.090763016442191	0.105843390704302	0.106978475401137	0.0904035855882998	0.0829795593471978	0.102804850168039	0.0972895140925297	0.0902595334940265	0.106109029486697	0.0813778803379421	0.108464320536421	0.0984571220819453	0.0989435817526708	0.105808477313435	0.0899775507452445	0.0914397568260683	0.0897110976751619	0.0885783392261746	0.117118649320998	0.0823869993639592	0.0866917680641069	0.0975109913753647	0.0968754799358908	0.115856544135006	0.0932391211032684	0.0976749541718492	0.095061593524054	0.0973253734461226	0.0969994681285831	0.107029839220319	0.105746779193829	0.0902014729782201	0.0849745965018477	0.079339419588205	0.0903294277270876	0.106119337666805	0.10232184078308	0.0879030490729977	0.0852112626633782	0.0851093184796951	0.0952274267318572	0.10752229970186	0.0906215966615997	0.103665037140617	0.101721996361726	0.105311474010236	0.108033701912846	0.0804886031515402	0.0864246282319358
0.0954675283212417	0.0911004204204488	0.107775634044828	0.0932000603604853	0.0968933640473666	0.106626328063643	0.0866272935243765	0.0955420328771531	0.0974818365802776	0.0885709767251385	0.0877638230901016	0.110152009102095	0.0836253595137259	0.0875991514255087	0.109827706051711	0.0983473359138672	0.106128875738302	0.0844166053707336	0.10611944206701	0.0990873084227771	0.102928833336068	0.0881917481399244	0.0834243223534264	0.110909336587708	0.101706888376341	0.0980852061416748	0.108713214466091	0.10067324022496	0.0933339882343278	0.107678277853209	0.106012384351179	0.0918546371247612	0.107068423479842	0.105709291318759	0.0980094478135121	0.085789781500711	0.0853273313792407	0.0828952154044861	0.104810504001393	0.0990093600097029	0.107934448874937	0.109738004057155	0.0872096200443381	0.1141388391824	0.0965545618607544	0.0929984505693924	0.101286963158481	0.0856870416111434	0.0978794684886331	0.0904707481008934
0.0951504218946268	0.0958274636631823	0.117718609080345	0.0895775225070871	0.100755905913951	0.110449027355653	0.0929007231710197	0.0989250136135566	0.0840850674297978	0.0864098340894454	0.106149473063416	0.120002601160099	0.090950841903877	0.08870730829418	0.113441718614649	0.0926459403831802	0.0981412123822287	0.103445989440139	0.101234669705686	0.0995127367483442	0.0802546621757205	0.0894634884014778	0.0930572905556002	0.0933737861759891	0.0975038787027591	0.0942163114814574	0.10145197510503	0.105327767094325	0.0843919884748307	0.0928704179276106	0.0888444501266085	0.0958607324822502	0.0909678223581083	0.0971870479555608	0.112785965965474	0.0924494050844649	0.0960396084276282	0.101145688205515	0.112231058841312	0.0924363711802261	0.104194465480762	0.097342736866745	0.115379631101191	0.111896529608502	0.0886145928407752	0.0983806564835125	0.0930655510090585	0.1001890499475	0.0943350477554501	0.117688057624653
0.116502551208464	0.0934977303176121	0.0988174180898859	0.11794546074241	0.117035271783113	0.101010524047327	0.0949881889025365	0.0981829601920789	0.113989313003872	0.10581114596192	0.119583602243327	0.100493166761539	0.0939180578693445	0.114008897102542	0.0860862631978634	0.0847518384199431	0.105617240451574	0.0874950366313765	0.0960373020042181	0.08433782712712	0.110959245994043	0.109793587670399	0.118166271625032	0.0964025149001693	0.0997076419850215	0.106010889811642	0.0936348001001851	0.101879981315416	0.105454062755939	0.0986435222130886	0.125843018241334	0.107587378527474	0.0898578018692111	0.0927614980287999	0.0947970323121116	0.104946779786605	0.0836519930545176	0.119007173615084	0.088015255439125	0.10136136366036	0.103236922761742	0.10306957509095	0.12213490146301	0.109279567266718	0.090137154095822	0.0963976065816155	0.100529291250313	0.0886727326452139	0.120947072932402	0.0922141621758047
0.0986126073238894	0.0939523726781571	0.104174218701756	0.106207900310542	0.112412934529893	0.100254527584422	0.100297903049027	0.0823047210412249	0.0940304358357446	0.122160364853288	0.0850208334894159	0.102095528529643	0.0959786985895625	0.103587319718774	0.0869656638142099	0.107919776373283	0.10235740684913	0.102302990273704	0.113873369675349	0.0916865652188234	0.0945340571840888	0.095504182152644	0.0863560359440473	0.110817872955018	0.123786072057815	0.0941503330744893	0.0930246599096577	0.120544512808547	0.117986451905591	0.0865571218548901	0.107993118480843	0.0896676354367166	0.115048827936413	0.118922341326163	0.0992026065852243	0.0914482092360384	0.0956591043147561	0.10112177735	0.111030060765164	0.106223565388431	0.0957159118949821	0.0897574156011646	0.105616198823803	0.0899493191767836	0.0949875358487466	0.104961208394498	0.108727575293221	0.0860548772209179	0.0983085717197144	0.0989052093735289
0.105807509267408	0.113720595201951	0.128747152351489	0.104741967834118	0.0898055119696555	0.0883500109472262	0.107149258051629	0.0965712437226467	0.0852965927930526	0.10686147278471	0.090246643078463	0.116296883483181	0.0990620693163424	0.0955369990343523	0.0904264022217651	0.105073514507999	0.109016317851713	0.113779110419356	0.106792806195323	0.0987005982095754	0.0959086993495065	0.12699967026766	0.0855046899995109	0.0936857397419016	0.101273059660917	0.105559722477463	0.102389535915369	0.0885937082825546	0.121517895203401	0.11932609936554	0.102803225959246	0.0979755000558371	0.125857370637773	0.101529261424293	0.0924672490911785	0.11553309062258	0.102983001423192	0.103429573879425	0.105394149282709	0.111980447592067	0.0983638344034091	0.0909314522041496	0.0881549571647762	0.101060893938437	0.0941406379022733	0.0889776901717355	0.120425465415981	0.108237795956395	0.0888312797120651	0.0942733438363981
0.0939620511258693	0.123058033250667	0.0992857695301751	0.113214354335042	0.0949125532822913	0.0977201579148549	0.103787185639321	0.0988095974171377	0.108715531162861	0.100094365594153	0.106593429637512	0.115916012420265	0.116583638307557	0.123837007696331	0.119121087313673	0.10557608433454	0.102027097658967	0.0939790426956592	0.12704887411524	0.106353243783597	0.111904455268501	0.116879113577972	0.0996329743005198	0.113951327306547	0.12661586567225	0.0816283267128918	0.125551028608385	0.119416899528735	0.0935939437938255	0.0916276699794185	0.118817447863981	0.0987717956215319	0.0961033854782226	0.108635671019879	0.115633566658711	0.121271290961569	0.124414121687955	0.111048649945705	0.0953253199004271	0.116951032133797	0.0968220701162872	0.126177941865485	0.0957752143042949	0.0981773338801178	0.08993776528288	0.11129098831552	0.0948808077086729	0.10202920684269	0.120071598396639	0.0913532138601314
0.124945981045804	0.0929153096817295	0.117262181081146	0.0955468494148388	0.120445652514341	0.132933457562632	0.098321290388215	0.108007400858294	0.093286368267563	0.1069150192752	0.102102087660518	0.101049435313788	0.109866561932054	0.0818722113797626	0.109224991100432	0.119177116146201	0.0970925850019446	0.112881494469576	0.13208937503015	0.113074240234023	0.101432475334765	0.0903089115458251	0.0874248518223184	0.0976666210433657	0.0995055587422118	0.0915620838324151	0.112470128485024	0.121337919290502	0.117566508387266	0.110570063011822	0.101440329071732	0.125702508974362	0.0926771509343455	0.120118064749677	0.0940270486917364	0.110217607646886	0.099230914883113	0.090556146789723	0.102387277802514	0.105895191363848	0.100858007307505	0.101076420020369	0.0955119719611116	0.111235790746295	0.0991725184438372	0.0869054306882991	0.13696971598671	0.135670416564675	0.122726319018511	0.100640083866653
0.116611587029087	0.0995866395420857	0.121273611309974	0.0977463515341413	0.0926833698862658	0.102806478622028	0.0951401615674603	0.0934294615720836	0.101140477517304	0.117002710675249	0.0947682836837133	0.131855819084025	0.12508918789269	0.100480548507083	0.1120371984323	0.0984362321172817	0.0939516920730315	0.106926982207108	0.0976911319847849	0.102973518882229	0.0966994953081037	0.115119065305494	0.136433587899382	0.110698950061599	0.124657485221858	0.117649431191715	0.119187467320059	0.104692703733748	0.108229703179149	0.12501777463398	0.12938134851571	0.109239141917079	0.0927217622587283	0.114469439320827	0.107353919519249	0.109768394636711	0.119671832035392	0.109644812156452	0.116063646792779	0.0947058125352133	0.120699197228365	0.0925541825811147	0.0968250845765779	0.109319033836151	0.109563107560048	0.102668189324307	0.0985413923226269	0.107577197111372	0.112914012818178	0.0833392018567014
0.0929077223348141	0.126470581568601	0.104763406073569	0.0989553160278221	0.0957819941082644	0.113616641817649	0.114813516745881	0.103676386199416	0.0988585488905406	0.0984053451246255	0.124543821393383	0.0983004802689969	0.10227419401027	0.0943655928030137	0.113277577555485	0.106898111109138	0.127109457065197	0.110853806554437	0.0972348390516046	0.0960183841552916	0.0913984526934808	0.11803888282146	0.122257031487099	0.089356375865038	0.107749928024995	0.127438386663957	0.125615294820846	0.101686074659946	0.0998461748063712	0.0914248616713183	0.106344874313693	0.118201913514423	0.110582897276648	0.10965109588822	0.0994418288722204	0.104645673059599	0.119982463687646	0.107214097150437	0.114417924024327	0.0947041762409858	0.101258751637503	0.102353807555791	0.121587183373198	0.113391441855263	0.11983461115128	0.116624361421138	0.0994651513084278	0.112851455682156	0.125501957675976	0.122255422326709
0.116712383680978	0.119276370358477	0.112746456305906	0.115301372287423	0.115219117642805	0.133465083636324	0.123481307889258	0.103852261356645	0.120777571690142	0.102161751378269	0.132728747512264	0.1141413239548	0.106804738443845	0.143014170258782	0.104815585449563	0.10719004790228	0.094353712389083	0.100958761959266	0.106851644878225	0.113154595101382	0.119061816759059	0.109405588946851	0.114254457630857	0.095678562224585	0.143471806465492	0.132192391073698	0.123939498580277	0.136749101604659	0.137148722716073	0.0929513195464269	0.133754958086119	0.102451542490272	0.113897675714992	0.110358514587554	0.101755199082907	0.112986471282089	0.123765434889588	0.10325836530057	0.123151308707909	0.105034439638041	0.102203218434986	0.100383222425542	0.120185438359347	0.117491761115423	0.102538510983177	0.116844950040625	0.104416693841166	0.123035894766054	0.121813613006261	0.119480480334526
0.113696246614001	0.114087496302565	0.121464241074087	0.112674780769783	0.128572125055907	0.122184603804123	0.123565976980002	0.126871236317999	0.123274068163685	0.137824709164774	0.132820587628918	0.101588432341216	0.110034819376217	0.111414920376022	0.119170679628267	0.104799853372646	0.118805309055787	0.105148918647322	0.108002361052761	0.108341894683381	0.117925018828182	0.12453538101794	0.129462784180224	0.118747910082148	0.11787753852219	0.111247761583091	0.106798318782347	0.121410611683823	0.109010924364671	0.103948634012713	0.12397187392998	0.114689918291899	0.100632659367206	0.128216434315703	0.13392684106095	0.122912046637017	0.0977518587911115	0.122424861767921	0.104091557560166	0.097842791444528	0.101262104493454	0.121949461722177	0.111452924476596	0.104903548528025	0.101167412550938	0.0962281927858366	0.0980493100136173	0.101329976999412	0.102459331257124	0.120582837476979
0.108031906949156	0.119912194172843	0.0969267145336369	0.121091817209019	0.115524500168484	0.101693636999852	0.143646023077274	0.102665601853764	0.11429925604543	0.109308928704137	0.126952975409416	0.119336091741244	0.128896857514356	0.118765383187456	0.105061106014345	0.103392539827673	0.133770487007939	0.0999591530514655	0.113263099694193	0.129879153020177	0.10051044492263	0.119666122428843	0.136282827506613	0.101477963529955	0.126652697562274	0.126356558567714	0.0939350390646099	0.105300095299523	0.116480127594821	0.102939927652708	0.0906843850144807	0.104291945105026	0.101588187721921	0.123555478650279	0.100251249390977	0.136712351071894	0.121856517951997	0.122214574406907	0.105662358434153	0.122364865721672	0.108691275441161	0.115280126992824	0.12285611481774	0.141207119753879	0.125371114637258	0.121263377174975	0.11011225977897	0.12844459491792	0.128286085554518	0.129117859542254
0.118555658044474	0.109193445291651	0.112354740829616	0.12362131605743	0.134687551132444	0.139884037694942	0.122633672208627	0.134165487963964	0.1231237450643	0.138425883625992	0.113929092358809	0.116792791578411	0.125336939223257	0.11251908248329	0.110630665244606	0.104005733561304	0.0935859386593016	0.122774353018519	0.107250108846287	0.120107066588079	0.102644441489853	0.142118527851668	0.114701214516344	0.118488941578257	0.107342215544072	0.124077827981561	0.130229266715133	0.127603615204594	0.113146044402874	0.112563317381925	0.0971116554488497	0.131067450809569	0.138662218095541	0.1123142386577	0.131256776742083	0.0982646954157093	0.118554341627034	0.116396296164956	0.109004938289507	0.0993443858541493	0.107725840526211	0.101299620279421	0.1109573425877	0.147196933162672	0.109273153004285	0.143999391745362	0.0990363785884507	0.112879924343193	0.107036676729964	0.113148821972445
0.111765812404278	0.111677687666934	0.128420346258182	0.114273949254101	0.106453691138398	0.113722625317825	0.138309012749849	0.111904610259664	0.117423453813337	0.100379127309812	0.1030516555497	0.107826115672371	0.11592094305932	0.130011790294852	0.108347310227635	0.112438898667374	0.115038113255708	0.119132485049964	0.120830007428883	0.130624786273051	0.115603690146039	0.114779483366533	0.118692405349679	0.143628445957434	0.148493437052212	0.122886586002113	0.105681615367035	0.135929712081486	0.123930063504893	0.118993282292307	0.0987957351505824	0.108845882883665	0.130813636581519	0.120880197800483	0.129433115223379	0.145437167659297	0.147489092802981	0.14526849658042	0.152034768057791	0.109734036113602	0.148236200193475	0.108988062485437	0.124075509097005	0.123387904496553	0.119718066000479	0.114346759309682	0.129977562308925	0.139973212998484	0.107409336844208	0.124888897167365
0.127568897272099	0.125080946079173	0.123700096716054	0.13520388532529	0.141576487421817	0.135306696300972	0.134711639197604	0.108959663709156	0.113218647589418	0.12431475726998	0.149968153987699	0.133239606821522	0.14631931613049	0.148361895780539	0.10869820600855	0.110298094174982	0.121802718342027	0.125855340825084	0.150308013856359	0.136916851230145	0.115804315338595	0.112602942283727	0.105974661027744	0.12030448052917	0.133259136095828	0.129142187142236	0.100970297214461	0.107936696324644	0.101853605403366	0.124021573474598	0.130477476685818	0.117069753292206	0.154157948145714	0.125326230695175	0.120353412677765	0.119158335291112	0.104116371553974	0.141461585043643	0.113081899149308	0.101139047243318	0.0966115880869357	0.147435919048133	0.143470075826968	0.117584474506617	0.135242056107337	0.0951952481136914	0.140786007270259	0.109495735192719	0.127568979440194	0.122007987263432
0.111028911333883	0.124161699193498	0.117533145744182	0.142237509216334	0.109138118738906	0.132025028283211	0.131119846001471	0.119038430996665	0.149745909328333	0.112585936104349	0.103522853525474	0.137935063433242	0.119177550821546	0.113996997621384	0.127871441960192	0.116476452531303	0.121336684276654	0.133437613944987	0.148955111322662	0.17519191450994	0.130445810360217	0.118025414269478	0.131044626397372	0.138539130137316	0.128902043396293	0.139839831317352	0.123469212498899	0.116636823376652	0.152656712006949	0.145161805127966	0.126624945584528	0.138102868891293	0.123405275504655	0.144264850080408	0.132557550941233	0.11362620502413	0.136807369677428	0.110034424052052	0.115602835575358	0.114706065727627	0.145359435045658	0.143125100713004	0.115082971638336	0.164718673789591	0.142541866520856	0.106924154409558	0.137744294420793	0.144377574329052	0.139777316073233	0.127975984578134
0.157989337211475	0.123402900083932	0.129616618468679	0.116579428532587	0.163959577103884	0.137470684716882	0.137763865082991	0.16832998918836	0.157776453225582	0.110311064946331	0.112084456130029	0.153339843962336	0.121723817233791	0.119476919074277	0.139085653792577	0.153058125217092	0.129684528184194	0.12083574811959	0.15217870150932	0.154015075988167	0.126701613923354	0.144125981286208	0.149023884191223	0.140000086930946	0.110473874350407	0.136004047046813	0.148708344435897	0.129017186467215	0.126490904539567	0.152000316139953	0.134373956426385	0.145836693912666	0.119844155348676	0.107470946934394	0.156149701334824	0.147970813771831	0.140466278224469	0.142568634265062	0.123415217522873	0.14473320439877	0.137321221411567	0.158422862700393	0.117092397626648	0.130255439949965	0.135214088092716	0.146316302226925	0.136070208275264	0.143221739693153	0.134215106655859	0.139578278593469
0.138259171459099	0.129146260384245	0.146347726060104	0.109845797184211	0.147565974657252	0.119749081164564	0.162890091167555	0.148511361668939	0.143873774289242	0.1435702911238	0.121864064840921	0.136436283144328	0.137662024190273	0.13205090767932	0.107167360061009	0.154659809215118	0.114277274581887	0.141038305114633	0.123551160793697	0.160052330246431	0.145501807724043	0.14141721754002	0.145117967211223	0.157733387165603	0.135573951348973	0.131877883000829	0.13709547786378	0.14665771489948	0.110878897837067	0.109766346578075	0.137677431070043	0.163713121806083	0.116105485285845	0.148498039509528	0.124497815929624	0.135916618093604	0.126758558924128	0.111855138067509	0.16455035499638	0.107840686450313	0.126450661855832	0.143694474843403	0.131799013074349	0.118077391579943	0.134528482944121	0.15372395760542	0.138880229334518	0.158072295100064	0.111174607428506	0.133592151938064
0.13036132720215	0.140694768015465	0.172983521198949	0.125558520784939	0.116350211444877	0.112000813711154	0.135360154294792	0.140454989774135	0.183937318905061	0.128417172460007	0.118700326621715	0.133964135425362	0.117420388155203	0.119650279997203	0.159952629533391	0.136976901287075	0.112418438967826	0.150031263812795	0.153776541601703	0.162263993672832	0.110427763414744	0.127393038831328	0.144106334870301	0.134224966918892	0.126531375159721	0.154643439427086	0.146724829443012	0.133551470533416	0.142399178845432	0.124243636179565	0.166222841317265	0.162421886994664	0.129698888206043	0.15323835409027	0.141829517241041	0.118491786160636	0.123378059141622	0.140264849426224	0.137917706074546	0.143340658447512	0.151960949852601	0.12196052475026	0.125939335980562	0.150165360383533	0.166831086213299	0.176653961858066	0.157469059245541	0.150068097833196	0.140419360792358	0.133022255023318
0.129936818103951	0.118474848676772	0.150325656743977	0.124645085622168	0.141705175095411	0.171457344590146	0.148111263954361	0.163464617169377	0.108180665138838	0.165726429202085	0.146455005002591	0.153652155858581	0.123427681359549	0.150731368165168	0.114621196010813	0.15520128198896	0.13084252032487	0.12350471674495	0.163656194691068	0.122197416709378	0.166765927473383	0.164503666277047	0.126223352961981	0.156766931138025	0.129346240510041	0.134485778186445	0.138517488774287	0.116991587130653	0.151942819996524	0.12896797982191	0.134040749239683	0.166597437250724	0.134333632220725	0.143489603513094	0.129562515954266	0.122308791584745	0.147404701193867	0.116955803835872	0.143357693376059	0.1175210466208	0.150110731495362	0.140530685582742	0.122028908466444	0.115047374176879	0.124570473613551	0.132377912635432	0.131595075604541	0.135249034997686	0.130779433045014	0.131037473481875
0.159065951868181	0.172644525594021	0.123191351960954	0.129976624127677	0.160153367857302	0.156927422436256	0.14841712608937	0.16636188436742	0.139136445812914	0.148175283584602	0.124190902791844	0.118692229874326	0.166449043427741	0.120070595138352	0.138355274172648	0.13874930583604	0.16423045796327	0.160479384475899	0.147043621760554	0.162503522800906	0.143457299459318	0.14446254692769	0.140216219219032	0.175174869965627	0.138690265109846	0.12982307586493	0.165535119404588	0.180716512669116	0.14264172144351	0.141096548866958	0.126310012838927	0.154679856750682	0.182478088756115	0.120882856748953	0.136124364611583	0.155938118529441	0.169097478385252	0.165726297470366	0.139049898612286	0.139933694037323	0.131269153989696	0.127342810568569	0.170849680373267	0.167880216276539	0.142723225585236	0.151299124429641	0.140066102053591	0.145377041918253	0.173476922559306	0.143482180550131
0.170552473505111	0.137985471533364	0.129846326877969	0.139981852578345	0.130790495765427	0.178443608517145	0.128030061985547	0.123956902460775	0.152083955060407	0.134353629459577	0.131366717866607	0.171298725043342	0.156933842249752	0.125084662940425	0.145211768223383	0.15749440485198	0.131078426275021	0.165482055126842	0.145208964472571	0.124512260090182	0.176487733743737	0.171461782853402	0.146299397607069	0.135592675668286	0.181210593290626	0.118607265582049	0.163687547096414	0.14015505572435	0.171183903313843	0.122057895911674	0.122783300501401	0.163816835876796	0.172275932349284	0.167593396210122	0.131811892041706	0.122197368717513	0.172868475957099	0.153442682644292	0.161664875870336	0.17279513234691	0.186228926471797	0.136855231417241	0.186095039052576	0.141519354998568	0.143563956850128	0.166088263740888	0.151392508618948	0.14537029149015	0.156767046824954	0.136987848693885
0.15105723475767	0.159600941973326	0.191185191111013	0.138806081759248	0.134110079400432	0.138336298374143	0.16404295641444	0.173772659452485	0.176280298874093	0.202595986576413	0.166032208745715	0.132110179108371	0.185163742189353	0.145233692091889	0.153984593521816	0.122448364750529	0.123325314307408	0.137083196975608	0.131030240979977	0.157988035623134	0.13739572217471	0.16902683152815	0.151354348742734	0.165977120499248	0.167248794475225	0.135526535944608	0.147000249930448	0.128078661823715	0.159755186254882	0.129568364473226	0.146215501139825	0.159342303782725	0.116687212304138	0.132683618858962	0.17188750113581	0.151948127288622	0.146401711173076	0.159829039231094	0.14352168491679	0.156333487795485	0.190535590599721	0.167405105327195	0.161894216387506	0.127395032142046	0.172495610352994	0.179185720563836	0.200397600120981	0.145260519246366	0.154583255026169	0.161456320279247
0.135525171655444	0.165852806207062	0.154739020080366	0.158001834032693	0.173652540303986	0.190519907882846	0.164704790175695	0.141553948696807	0.170767148871217	0.135069894127828	0.14118198667358	0.156652861708175	0.163759231743232	0.168230419644078	0.185924655843389	0.186164531254896	0.177645347545905	0.15594112776287	0.152188957288311	0.14824361326559	0.170006172955344	0.139240115602446	0.134016007010868	0.136806629181986	0.142451083323714	0.164728907348885	0.169360782839509	0.152591144748526	0.183537602554781	0.181905359863127	0.190056144621952	0.142137165385716	0.15010198084739	0.156064171781391	0.183927055268432	0.127071842265046	0.133651858201262	0.149445518866188	0.164256265338803	0.149904187312941	0.193241266919841	0.16868443237543	0.182417343397354	0.171336319507216	0.166017618720721	0.160316408429197	0.168158051835082	0.137915488145552	0.163563780194696	0.18954817619958
0.142102229163085	0.145074601505445	0.207413664753732	0.142943086681594	0.177579011496905	0.129215109693115	0.132748906022506	0.15593746102732	0.149174613457869	0.18971009137388	0.160102997728756	0.165288625613884	0.1595219362121	0.136055286995507	0.156887027353663	0.144534144660324	0.140496971049279	0.162120960582001	0.147584587053243	0.158866556412714	0.189794280353915	0.158662601031211	0.159249023288179	0.179818102437169	0.123055505600217	0.155406789756868	0.165609647307227	0.137382329608293	0.168857931249689	0.189083446806907	0.182972566284132	0.155546335403916	0.156143737000333	0.15307070839118	0.162850704504131	0.144778395433107	0.174105519002308	0.170088110260303	0.140549097622148	0.164554993182509	0.142485853874683	0.151002986125205	0.154610837895226	0.167634825166561	0.158933263213688	0.178889515757381	0.164764531204096	0.186415819093971	0.152215491817226	0.175806166687124
0.17070807041032	0.137015175565725	0.179680771125221	0.174243063995599	0.15147327938254	0.157918809867354	0.158996954065839	0.13220190079829	0.172093782762127	0.182908096155602	0.17201176341193	0.159173273077602	0.177580576732056	0.198232811618727	0.138232739725277	0.176011720648064	0.187020509890433	0.142624573956945	0.147338438249383	0.141647761953816	0.173105490067337	0.188660756203269	0.150624488739543	0.171660004979416	0.130790536912597	0.189227681568074	0.204419198048541	0.152831315223981	0.143190896408251	0.155237012967248	0.193446815905535	0.14656538917372	0.145265010770633	0.155870154519292	0.191502639809325	0.154925067289732	0.196465858026943	0.159876861216301	0.165837873246863	0.154799762815069	0.178159577300135	0.182061917656322	0.168769815057245	0.152975429209442	0.186223595572889	0.124353500490307	0.170362453100059	0.181484796286155	0.198412875606112	0.147993950142421
0.181665881332687	0.147158433045502	0.185978529807968	0.157751114254608	0.154701848179508	0.151777237457325	0.171350178303596	0.16721470029652	0.149218939152731	0.145734770559411	0.196150389907635	0.141606853956471	0.16852295511515	0.152202782565862	0.182170904161169	0.172766772422331	0.172127387671477	0.166403991317317	0.212689374190124	0.156940025167917	0.16223865390532	0.167907390575931	0.146628013060394	0.167398023801367	0.16161676648974	0.168705163225094	0.170720761639392	0.181627843557835	0.142278972237924	0.216604622658585	0.171411547118076	0.149782902759255	0.164508070310361	0.149881973802007	0.160638524674186	0.194025180360448	0.157753371574904	0.145118686485578	0.186482042577848	0.183139519248784	0.158809338414988	0.164158557428448	0.154094898375687	0.189891414602718	0.147224843889217	0.138560616588899	0.157719598271474	0.216368542654934	0.198811106214963	0.185335789148814
0.142083188157148	0.202286221070472	0.174028253715998	0.178877026351485	0.14346710285887	0.174876041348098	0.145790647494327	0.199818951845015	0.178297160718651	0.143553331409867	0.182929368891261	0.199084013924275	0.188102020033078	0.141489524940207	0.18298084657133	0.181687783158019	0.147268888113699	0.146986445618998	0.168330199936006	0.193397407087415	0.163641133905268	0.176620241285902	0.174178172868303	0.217842812161676	0.204926738492572	0.207778296454095	0.178894230095142	0.164709274828034	0.194355027206323	0.143772585684331	0.163879485362436	0.171233674409116	0.204240425267035	0.198652540023817	0.169672110304483	0.169734980898169	0.156118729626968	0.160095388382855	0.188588762727511	0.162161065666034	0.184970265765708	0.211483211093163	0.170563249160404	0.162953572955024	0.17643223292062	0.186974908290187	0.153425088641511	0.134665866060938	0.175213743920847	0.19624193694257
0.198640188973021	0.20891073719279	0.158809938729594	0.153004135730664	0.171157562249401	0.15341033945297	0.206364862349144	0.165115222888541	0.204636803281972	0.162904590209929	0.160780695944597	0.172691379319788	0.199752026504945	0.207880707973588	0.146608427572592	0.165897578038785	0.193042817011266	0.212714752796832	0.17076824886577	0.150094111471274	0.16152951120609	0.173480966354044	0.151414209845775	0.191332128352024	0.179473443017415	0.191449118154286	0.153795154881024	0.186908724263844	0.163341798644057	0.16353428022058	0.205181346895109	0.201707795071708	0.201203825408417	0.169363703599083	0.18070938450784	0.19026658007577	0.163104734112039	0.198906978969998	0.192668211060536	0.184392369665931	0.134756465427287	0.151794467141419	0.142318693265562	0.170194111452162	0.148016329206418	0.183102356011075	0.212882050127224	0.198742104775931	0.143457477356717	0.174777563736836
0.180667075146584	0.164231637009245	0.171030016249871	0.196898639820842	0.221092988806909	0.211765930688831	0.185421871560647	0.153761674432232	0.177622866922359	0.196499505184589	0.215385369212285	0.141250309570935	0.203469615578108	0.193870519879225	0.193096249571559	0.167391621347972	0.2371803635659	0.192871883827347	0.195682642812014	0.167894571564024	0.177211471586255	0.190846130993387	0.156973685828787	0.175782846994727	0.188215947956372	0.161145714840904	0.188095424406511	0.161214472210794	0.196542444896556	0.172666199456364	0.141059446179835	0.187610817529007	0.17830250389097	0.157214597784482	0.222498331659717	0.170285211694046	0.214544811075905	0.158730972828803	0.160319149134224	0.198505547572503	0.179103123028706	0.151033187952897	0.161969671215318	0.149715900233775	0.219172722085353	0.157701320417309	0.156710039882707	0.181801995776189	0.198479271337836	0.173210143127622
0.230165933743971	0.196190239148082	0.156605092408382	0.169182699329093	0.204801775744388	0.192963937771164	0.185834861909955	0.163133111188501	0.150652925228902	0.181799824488885	0.222881518874025	0.220333306190304	0.180230711021593	0.180812667271357	0.214768327655816	0.168373327164671	0.154065107719769	0.162579609887281	0.171820490629886	0.161899753397832	0.194526154450497	0.198936732434002	0.21792033276624	0.169579618911224	0.154615368286851	0.211317851675305	0.185406048505452	0.227439848150693	0.203466015954196	0.238478156694234	0.146458258417666	0.205624131184537	0.160262046983429	0.199665350886341	0.17258866283139	0.164695695381252	0.201505804325444	0.172433551107296	0.168072406139557	0.21952689373923	0.190649693507039	0.212686526621351	0.169061131131266	0.163302878098377	0.201591714134742	0.19658081919369	0.205356271882199	0.21004401761019	0.210613098938761	0.190697407749805
0.228116376170196	0.245774181861832	0.225405071560126	0.197335694562325	0.227145930330092	0.228509304798615	0.172728792556091	0.182725648120493	0.158455640517577	0.165372541444344	0.175294122433221	0.187002536538616	0.195735251778276	0.212543599953695	0.190595943124255	0.200234333778053	0.206787568807702	0.231726058398617	0.221621594203328	0.200771238186148	0.198225209466642	0.200498736496016	0.173934541730515	0.215358649427227	0.183179877720148	0.236827438295224	0.170234192673949	0.2221162368255	0.1821519272642	0.17044215228479	0.18439827289592	0.198080058023967	0.162790053804026	0.184881811212356	0.204030661132656	0.183657415561767	0.217290163991857	0.240099632642653	0.177020772697932	0.216026399459883	0.187602104293703	0.189504344733735	0.254710307468646	0.162689325549283	0.176190907002983	0.189423385925555	0.207099139089854	0.162121039349287	0.216987145638347	0.168223345619524
0.164211831077082	0.186297387916417	0.184141564106026	0.161100661865891	0.190489161790016	0.196268537952448	0.183269029339511	0.209630341346955	0.209825718316575	0.22343384432751	0.197736523017276	0.165124039383003	0.179467403840735	0.155384304106813	0.20340479979792	0.237181021509732	0.174933208299927	0.232087058625618	0.169927340873547	0.173762676649021	0.184271938259689	0.177803402551873	0.19100730032969	0.184218069400156	0.201743721587134	0.207597217362693	0.168882053277777	0.197662593381963	0.166125220867866	0.204944843764875	0.221870392309135	0.166598967487629	0.224359336087811	0.222099928555356	0.226910273690907	0.205002656527816	0.176285342720494	0.166046418653075	0.252152053700163	0.210919960304007	0.226247966582765	0.171909067444197	0.208602905101864	0.203558246877326	0.200154229978567	0.198008424902958	0.195493696474047	0.150181636745764	0.199248765747457	0.154578248045369
0.179961734662859	0.180137963077527	0.254506256570162	0.188802297101619	0.179353975988116	0.209704599619068	0.216532747995942	0.261606497658894	0.17306097981406	0.172115942359558	0.205831887100372	0.218839854472149	0.163367522044658	0.17407452546727	0.189333592381925	0.176608186920721	0.212302581634548	0.211501910417729	0.221053579216478	0.199593008169307	0.193386546045728	0.214409911154955	0.172371488736801	0.20467160102138	0.158733526455167	0.194059252340048	0.238240253531727	0.183530851569408	0.215610013901535	0.226573652541275	0.224435036880741	0.197731306058444	0.156873244862087	0.231562811930896	0.170036898338812	0.249337323260666	0.189421593232872	0.198296551656664	0.23005920251208	0.21154023386673	0.214467635599696	0.191895199704767	0.232577818338423	0.208064792641629	0.246641866928745	0.269724200487623	0.202828960251951	0.191485178955022	0.18278283150716	0.181653623645297
0.231277375430904	0.238793923513402	0.230220225534804	0.236996944730978	0.271731846727831	0.181613092440464	0.183356748023636	0.178364764338516	0.207950825093154	0.188661704289666	0.230640613105447	0.182036721901912	0.174748760596621	0.228571756171624	0.18060923537868	0.21595345959331	0.228879368397136	0.208525940673252	0.217432278796649	0.175273169447411	0.20271776374324	0.255263118987846	0.247339627644819	0.193173293496347	0.203495459902078	0.193095984299413	0.182113975206207	0.203932418633156	0.258449797052113	0.200005820737642	0.249100164320781	0.18845753999327	0.18992712480917	0.219826584292788	0.204942278162432	0.247806764907065	0.272557533892836	0.228205869708729	0.217878827042081	0.218845709356235	0.175944544680309	0.246600004022485	0.224213971000468	0.202461883770014	0.169948616224604	0.1702550002728	0.221668071500356	0.240470489861533	0.238274367728687	0.177009030977628
0.215475822446423	0.217885706743745	0.188780943296026	0.210216201732992	0.203724012011363	0.22724255811414	0.209243721527323	0.213821961328513	0.203431089914789	0.197847486117248	0.215092469296104	0.198642192941621	0.249632926800155	0.206599271408019	0.248862125002002	0.220661190658236	0.20029346830444	0.182444209385964	0.247097992089638	0.171143477687011	0.254187290132078	0.246388721336891	0.242736863993906	0.205547418263804	0.192767327708238	0.240483062502147	0.243594612602874	0.195900322483785	0.256121541198258	0.28040576553728	0.206880894550044	0.213208641285899	0.266840394693238	0.211111697807751	0.260165110029785	0.186783063423416	0.189032234920474	0.270039362656312	0.187706196651522	0.190824106310517	0.216728099404247	0.230463890204145	0.209444723020127	0.239242123777966	0.173184425644485	0.219070182648701	0.217157325411172	0.17956573875904	0.196179610269025	0.207758912103222
0.230630191983791	0.264741907172388	0.244589003318774	0.193868254740935	0.26514299812737	0.245385347930993	0.230947666735529	0.190930839974946	0.217583679590101	0.26012964450759	0.266464770811929	0.20735565517527	0.238809011208112	0.222735883666314	0.224398039510195	0.20069307498614	0.246226372709146	0.210538047769526	0.27124115152631	0.266512276202115	0.248023895013363	0.259334584588057	0.213338671775839	0.266056112490587	0.251938199424225	0.231232474475813	0.213472594924843	0.234709200098946	0.252291797688233	0.255227918001543	0.253812707244914	0.224435298507621	0.186639697914546	0.200438642768972	0.254951002985974	0.211938280389834	0.188287877332459	0.216901062621947	0.222506589806349	0.244736284123588	0.224137763465117	0.211146393952983	0.212353547831995	0.234224866829944	0.237951921046258	0.231733478324747	0.173711287179156	0.182608170862786	0.223482259280109	0.201445045712895
0.202113300049983	0.22655943901	0.222073404853179	0.26173088806425	0.2544439638858	0.252821103809373	0.19507657741696	0.26925695408267	0.213759689789613	0.217566229285369	0.216449128405108	0.244629166286847	0.228962753954004	0.203981576860467	0.278744826493571	0.252548039951492	0.241096017934735	0.222079564235999	0.203727773139642	0.208745678189988	0.230818983934431	0.216558978473611	0.198239162333994	0.177322262000535	0.243105017162956	0.177250281130244	0.26429238307487	0.217756721134285	0.226473476352316	0.275208906050397	0.202555009925174	0.224407445687702	0.193828253649922	0.220436968919961	0.236083359664138	0.237912243725785	0.200086357055261	0.265559154011939	0.24821391113044	0.190119199254852	0.210835257957097	0.22010278217547	0.198904668447286	0.232718242623054	0.245377070103913	0.266861966027331	0.182297496715711	0.246409521095528	0.173706088447777	0.232883706961895
0.265345336637036	0.19003475697528	0.296270834414605	0.235111419952794	0.187165977450417	0.255799745244415	0.254934264710581	0.201086372734095	0.212763870352653	0.237493258293916	0.299946791949348	0.269415378623427	0.204482991873715	0.256281006998149	0.264166859401575	0.241959028369356	0.260660312501701	0.242570168737641	0.217110611390741	0.228803425787706	0.197511089557574	0.225310286421707	0.240388464904689	0.230052254887323	0.249624476098224	0.204488100235345	0.262354111839188	0.232116768402965	0.249766364616472	0.265101368805186	0.203268803142979	0.217465257273029	0.224058566345532	0.205703826253861	0.240839112637017	0.201605562102296	0.22140407579094	0.239639541553933	0.192879965940211	0.249374973337016	0.235467027491064	0.263626900389831	0.242052505518271	0.246037157158606	0.251206178871266	0.210855287749448	0.218436301040038	0.228325622801531	0.258431411029925	0.237807935327127
