# Supplementary material for: The Neural and Computational Architecture of Feedback Dynamics in Mouse Cortex during Stimulus Report
Source: eNeuro. 2024 Sep 24;11(9):ENEURO.0191-24.2024. doi: 10.1523/ENEURO.0191-24.2024 (PMC11444237; doi:10.1523/ENEURO.0191-24.2024)
Supplement: Extended Data 1 — The file code.zip includes all code used to generate the figures and perform the analyses presented in this manuscript. The folder "./ephys analysis/" contains code and instructions concerning experimental data and Figure 1. The files "Figure2CDE.m", "Figure3AB.m" and "Figure3C.m" simulate the model in the nominal setup, and generate the corresponding figures. The file "Morphing.m" allows changing the connectivity strengths with respect to the nominal setup, and plotting the resulting trajectories. The folder "./Figure4/" contains instructions, code and data concerning Figure 4. Download Extended Data 1, ZIP file. [file eneuro-11-ENEURO.0191-24.2024-s003.zip › code/Figure4/globalfeedback/v1Int_a0.825.dat]

0.327512677692069	0.34614562167855	0.335884916687449	0.337630713955535	0.319135559974557	0.319624731729633	0.339015735232854	0.326727949297492	0.319607777800184	0.31699824272984	0.318275525120846	0.332754198827488	0.321215047654219	0.349697509573517	0.332615715033482	0.341493843628654	0.33834328703011	0.329302330060333	0.339307258113783	0.344477798708919	0.340192851395557	0.314819847288012	0.322666024361731	0.347035936860733	0.323313071156517	0.337622728719695	0.347777750494927	0.33731151102739	0.319354301254427	0.33314035392722	0.33011124104266	0.319198252769249	0.330802390563963	0.327272485199125	0.343631318671884	0.321913756104976	0.336752858547591	0.339673675617082	0.324541703607188	0.320401679362297	0.351046881143528	0.34299699453293	0.347298480681231	0.316664017272433	0.334239828429052	0.321771595330353	0.324178057177446	0.322230647964233	0.320561138128361	0.347390008823419
0.341923606527523	0.360161086540199	0.356985581469607	0.32917270407541	0.362273199920545	0.332184179289616	0.337212076202603	0.352069168243706	0.334384600106442	0.333239138900342	0.328089278354643	0.352647783149939	0.347979328692341	0.338066167954993	0.34443260384271	0.323828813657296	0.346176431195034	0.336598406292599	0.343993662790281	0.342267043147891	0.325992942899141	0.345147368449336	0.32447426081781	0.351414761236322	0.343635169458637	0.338864068286311	0.359366053854559	0.335795458969901	0.327869202427087	0.347353620288744	0.361733269935736	0.34492842866329	0.356748095184217	0.348719454047608	0.33215031588657	0.354153788401069	0.334637251899988	0.326527549710213	0.343681142935294	0.354040542825334	0.355621557164305	0.325465373547426	0.344072070933528	0.358842971797197	0.322660301208293	0.357891236896292	0.345713546893268	0.328963131607672	0.324171223093616	0.353247246113208
0.334641979686662	0.33950207722613	0.356400525593509	0.344895329775425	0.377960289155015	0.371274483059764	0.353112292346526	0.372877820322674	0.364562266661696	0.378830514789873	0.339663001607487	0.352478867976924	0.338806221430254	0.347807628992278	0.348526400042537	0.351426586417192	0.361535360400622	0.370240622553484	0.337371132370891	0.346952046275512	0.340307715275137	0.374330912270596	0.338459992605552	0.342051885722749	0.34749128320664	0.365358782930636	0.338882291756574	0.349390351227381	0.35446990269752	0.347459556925694	0.374224926222938	0.33996980867302	0.355687320245481	0.355250886326382	0.346766515043635	0.337001130028317	0.336994812398448	0.345567346221022	0.368648322463483	0.36636781921191	0.349107866777556	0.362985243115903	0.367406948433006	0.342768425782133	0.351727562913784	0.375104982147784	0.347576116444747	0.359771867063801	0.357240374419966	0.338184732739644
0.346978264693877	0.360535408017459	0.357293494525872	0.355041671545026	0.371019101496657	0.378220016448726	0.362877941930361	0.361189067120679	0.386489419777561	0.387154411663062	0.375157826817953	0.381315903233075	0.374180770407042	0.360872608962299	0.377738613816543	0.349324594115925	0.374167565219448	0.351787039603281	0.360694741108721	0.384047062469248	0.378128047707373	0.381619161466743	0.358951280818723	0.377285869008726	0.351960966157146	0.358138723587752	0.365195968361003	0.363027214410598	0.3563315602229	0.390024258291904	0.362695376339747	0.376748046360992	0.356858521368558	0.377125152557099	0.371928938185791	0.378772521593676	0.371911823920451	0.348400130053139	0.349334710018368	0.389778357872318	0.346983308569196	0.357548688095807	0.387527830999128	0.375648175186477	0.360439433983975	0.38307994278069	0.362394832003878	0.360989325979005	0.345478561148991	0.385642721302216
0.386257792873825	0.37032578548596	0.379242870054089	0.380975617122457	0.359599803954908	0.374280963900543	0.36351637212877	0.363274967927277	0.400189700580687	0.377133444844064	0.398396336494291	0.393576723250713	0.369716386108883	0.39869986133381	0.378615433848991	0.370282171140162	0.405544446016324	0.400915404130917	0.366895760755886	0.362532760989179	0.364940337369037	0.364077159550358	0.383467781727152	0.373768822779496	0.398659068948794	0.406082065010899	0.380986773933779	0.398904077519732	0.358956432739036	0.393824258848516	0.388796010757559	0.370460088615117	0.382142459717632	0.404083911605999	0.38532927035174	0.388992326521351	0.366059911167507	0.3951613406742	0.377010483682434	0.366947965585277	0.374918304465627	0.374203687427158	0.37502955628221	0.397807298974159	0.406817549018587	0.362868401432182	0.390213225422292	0.375304311558819	0.400075397439182	0.378714616371107
0.42634476570139	0.417724103303699	0.38108987401886	0.404901681437358	0.385432297990175	0.402921813721218	0.402154848570045	0.423876512447923	0.395199420582858	0.42264021542409	0.402735805319202	0.378162538724633	0.384590077124819	0.430982895990266	0.420662444162002	0.416027379733852	0.421775065415171	0.432197940706892	0.376232002972615	0.381315256261817	0.430541975090324	0.379453654747146	0.414805554279362	0.377564532721697	0.423933674412407	0.424056616315722	0.400616762967951	0.432873219044596	0.423796219606309	0.387478189488711	0.383570206408591	0.402900124236909	0.426860899476965	0.387824678513628	0.413401289423848	0.379934463344354	0.416844922393786	0.398657681199989	0.423955106088821	0.392532378820201	0.396660769283245	0.388485763555165	0.418525107493009	0.403427719015966	0.422420675768694	0.428262654853582	0.426750939901215	0.418676668834619	0.414729906683511	0.418141044094655
0.424034993839135	0.396095035555911	0.406171953934229	0.398072005958191	0.411182204599348	0.406463798656283	0.416746515642388	0.412417475005163	0.394034459624393	0.452197383125373	0.394409851981948	0.418267997699638	0.403052051939133	0.443968402983486	0.441503398292614	0.43977473850324	0.393690198283065	0.431102680963604	0.421721168227383	0.397863077926679	0.412126007926589	0.399142907330815	0.417491861069515	0.440429933071789	0.425191909127374	0.396940553450747	0.423457546044857	0.391077663211384	0.445022595454051	0.40076388211691	0.434213230016598	0.453026475170692	0.419317312120748	0.400444226728644	0.409814616162331	0.412312015915616	0.440735430498317	0.453545256245698	0.433937487177382	0.450238645469272	0.429244689150279	0.398306713893096	0.422788168627659	0.415347990067409	0.429100177957996	0.437378929178033	0.410788186086617	0.442414583866959	0.39008665432152	0.401502468623951
0.477255586347887	0.434645193453664	0.474059739671083	0.453094587739962	0.450319662581928	0.478275818465037	0.441268178100658	0.483967326825835	0.467079547836308	0.471777461208084	0.46740437898268	0.455008153955624	0.476893531613391	0.455073296081083	0.423446136207375	0.451570710515331	0.446420534961748	0.484474043522725	0.462813710181332	0.46225057858077	0.419445735419098	0.415177561662862	0.4408261630171	0.458781560487309	0.407935351723728	0.464800225288262	0.463185916411022	0.460712589418017	0.450161159557871	0.447487887171526	0.444514325983849	0.473384043288068	0.41708757757336	0.476555614804324	0.422413650113121	0.445634396065574	0.454577242043391	0.426015195685975	0.474051360830317	0.424206454569949	0.469858696103056	0.42143176088518	0.448917819870009	0.439625054301199	0.419399141067841	0.470794324853443	0.469790095993741	0.476135453298103	0.446118212863387	0.425953983899371
0.512204435511528	0.442336878319981	0.430399246982489	0.506216536627207	0.496218815680812	0.437016656391069	0.499278391507252	0.462508301627001	0.466877746511039	0.474002326197075	0.432900221806226	0.507722193130808	0.483367190397057	0.505207815679019	0.48749986287802	0.482019321607629	0.462524981240183	0.498806824251031	0.511364993676941	0.439620636679855	0.513840163480299	0.475297397790484	0.483572903312984	0.497800005929444	0.450217846179451	0.432168790223559	0.505042935780653	0.512536714129322	0.510377239857665	0.485211662171187	0.439027157346031	0.447003389875698	0.514612071941428	0.46597853871486	0.449127016272669	0.435592334149094	0.456004146135886	0.500991206715307	0.436869668995823	0.498950634459171	0.457373456087724	0.457853550903092	0.451791115016899	0.483699202466735	0.462362658682384	0.502523410464125	0.484082089742228	0.482698806394762	0.440574611355717	0.476721908412737
0.463706899299291	0.46713401571231	0.456446025889635	0.515362519628652	0.526723435418972	0.464126899386294	0.48257207483528	0.458776483243536	0.543958852680484	0.510939232932019	0.489075176710497	0.545649979516523	0.517461211752966	0.459412628019117	0.459732230496319	0.477242946234624	0.536895726912772	0.498832244895014	0.495021694602017	0.487685316680471	0.46315574747569	0.464296478292229	0.525430680502431	0.478982202934575	0.527578664221901	0.52762182453805	0.493481800445527	0.455824921489576	0.463341594153284	0.520558200056838	0.49439732811155	0.51699340107842	0.524039727153086	0.45744535106492	0.532026115320425	0.481045377926035	0.514983182344674	0.535343090460876	0.541494040640291	0.501266415975985	0.519433716218007	0.544974237640596	0.475146292677801	0.539480649347509	0.537952165066557	0.464658750325638	0.460483241527281	0.536392765707968	0.490030220860352	0.458486760701912
0.516018948127786	0.560883194548854	0.549226726503818	0.587687801685604	0.501058769064364	0.515550595898738	0.574536367198203	0.574185161038109	0.524756366129483	0.530842908123777	0.492616610935808	0.49588349811623	0.552502107002696	0.500336440038193	0.497238216552033	0.496901566860917	0.490259243244501	0.570234551068426	0.487593144804883	0.509558888071543	0.5761428314781	0.572681563306582	0.514455132149924	0.529553894939316	0.550813313672209	0.559840679038988	0.564419395446354	0.483489573000695	0.543354850073725	0.490211190377332	0.539311269101577	0.519510098905415	0.55056043160353	0.513550055935123	0.493110331237554	0.526214702668656	0.569321605629731	0.506227457735005	0.523160008758211	0.506044741609667	0.56662196775563	0.487421671977811	0.575015926822348	0.50483086638416	0.507841849613362	0.558315716369518	0.529765510919781	0.48487755912969	0.564121692991529	0.574105442859557
0.548738914618431	0.532112990071292	0.567291724811182	0.568956555488347	0.597702954162413	0.532021825255472	0.57803780019699	0.61524738791046	0.565344302981326	0.519655808047696	0.525392608470981	0.597111913122349	0.534289314480095	0.59409359891137	0.531993411134553	0.546590140515959	0.576877041889346	0.610896887558069	0.531280988139274	0.567777147505969	0.601638751740811	0.560334672162714	0.546138578491926	0.53814227821852	0.573304668309773	0.552234459430206	0.523592455459327	0.523731870954117	0.519301978228549	0.581710095568937	0.532311713742281	0.527478042175886	0.581262731259375	0.615044493604072	0.561788536268662	0.547094282656741	0.600190764334738	0.543621540430194	0.55349115577443	0.525803198100236	0.542079569060508	0.582398079158244	0.571897902467553	0.567121515489985	0.62857231045418	0.528733662752147	0.605382494582056	0.623689203688856	0.527923598821403	0.56806943323431
0.684107376907533	0.560476001139435	0.633890515911187	0.600611540582777	0.680083638429495	0.622990847952754	0.558345084295254	0.587124980407404	0.569205636160129	0.630489806574121	0.567327867034056	0.622065628527904	0.578356033539292	0.638354792042125	0.653876468461917	0.582960667266655	0.643148810122366	0.643968791377059	0.608557152795985	0.559237050868278	0.647368013399449	0.588081696283428	0.631076820277239	0.672336623080064	0.62682160656731	0.652259913512654	0.615472183013721	0.596453061218992	0.638524397021518	0.624729422045846	0.632416956287399	0.62800417872527	0.569737502144177	0.656842197788645	0.567681563457689	0.562406800350604	0.557895765545675	0.608615541525109	0.573416798954981	0.608998344926866	0.636343511449044	0.617085113588704	0.562961999386745	0.576596456332399	0.635337108884025	0.57306617056515	0.572231023689776	0.618504756774301	0.589303641036023	0.553776576009032
0.684123993574018	0.624087847621451	0.704799039093884	0.615165603496811	0.721224616219542	0.642446023333338	0.698346541130843	0.605414737152875	0.636995461970509	0.58988624320139	0.607628263552518	0.709664375333767	0.721904206208515	0.601511269086022	0.606285525888126	0.667764583812849	0.650993507740807	0.655811697906787	0.676897821434193	0.600236550857757	0.595383522982805	0.634433535182615	0.655426947772613	0.674809040555157	0.633722274134657	0.703277679973824	0.650936903738827	0.627627701429012	0.647507398143476	0.734185952682922	0.601488291027853	0.605019653746947	0.681506395168208	0.696931321572864	0.629966782551981	0.626505359526888	0.62100074854834	0.675733830819848	0.685302362371144	0.663222910059612	0.69206606373657	0.642553597619416	0.60262702824584	0.708471504936854	0.609039296968299	0.711220277705681	0.631202721647357	0.594958596193812	0.598305720564855	0.628768504995622
0.648438059716001	0.732851995428884	0.697790972652878	0.709149607323853	0.691304010764147	0.78804495916687	0.781815100889894	0.63018865857225	0.683608670070552	0.777419082411443	0.786893525305259	0.648137892716222	0.739637698561718	0.749882707571589	0.705845327885372	0.653441373507936	0.641394917308527	0.750277843190034	0.640370625657611	0.788137804491696	0.649698578621721	0.794298634770179	0.669830830124085	0.721196037399099	0.663867726175025	0.692904303843801	0.764616759567403	0.68958143879301	0.752039887660608	0.67554366694768	0.649550390451372	0.655887373731145	0.761354477382447	0.774021385503422	0.767896916487483	0.646531651302465	0.709642764103425	0.663730636870299	0.759555503352144	0.71909765016285	0.696435261356345	0.662376198490235	0.63421704109268	0.697754187090652	0.755556458532652	0.653043865659636	0.767742561140156	0.743816023450499	0.715680045988981	0.727124185960457
0.741442087988672	0.713686127387957	0.831105050995781	0.712061807289872	0.861757736761326	0.708959647640519	0.839982839447681	0.789027670357564	0.863684335715779	0.698199781895973	0.728149840024766	0.836267489330486	0.72194216544756	0.850432772620563	0.850081150573328	0.844713367716027	0.856748126329535	0.823905542745438	0.793883716968814	0.751134071233123	0.786886924175225	0.751039516349793	0.859379363951845	0.795260542298119	0.857619327084016	0.756729093650848	0.731114126393215	0.789312532645094	0.692190892961377	0.748835136783949	0.801707576620907	0.737362400146999	0.730222819370034	0.708802661434127	0.824965351526638	0.758401986443337	0.728131178468093	0.800756896427345	0.689786469181359	0.714515189673155	0.8136335051906	0.833914963924532	0.754292605508514	0.717462110403227	0.734535669779938	0.819289102009292	0.74119786979805	0.811006088123721	0.839444712132432	0.691272386651746
0.915224557547115	0.879462950165768	0.942668510276627	0.776267600501729	0.793648199685693	0.794396213678057	0.919887976280208	0.825641317990707	0.81289054306626	0.830607318558166	0.836801653470454	0.863794728526944	0.925419436198809	0.768359717647585	0.751357804494156	0.858452613720882	0.812750520436617	0.762545227044428	0.883208887399283	0.802335761745478	0.941811938338477	0.752589911766146	0.916882237520126	0.765914118475095	0.769295475721691	0.797804867490681	0.874448461101122	0.811752579021724	0.930585184430978	0.829010098407293	0.888323115301503	0.869604421682479	0.830164685654948	0.872018458253532	0.802033350968866	0.758554177287109	0.828326146912711	0.775650769113102	0.823554800621393	0.884992563387115	0.758111664330395	0.846523701146017	0.862261369518531	0.802380596860847	0.893494875138592	0.764287823395546	0.841613865730978	0.801509828890439	0.832033225508146	0.789444647117414
0.89934351391067	0.868818121447629	0.913636303106043	0.881163089651671	0.8414443342755	0.860043394193898	0.94906591943317	0.905069567227659	0.878921064672447	0.954874455840149	0.975305402178758	1.00815393414312	1.03929774301761	0.996203356864978	1.02419539669784	0.918056597647083	0.891246684679069	0.834319102775987	0.842562945640773	0.825602760568508	1.01443674713152	0.948171572391984	0.962790743140961	1.04536113699797	0.986892007724176	0.82779134186329	0.896619703189038	0.83111078198504	0.977861995660674	0.991369281083657	1.03783643844514	0.814371879508153	0.818434358044517	1.00279657905062	0.851670318904744	1.02075797776734	0.999173646019446	0.861670605339409	1.01192164235599	0.842670776657127	0.882684411016757	0.83271282893305	0.978018584263329	1.03644766003543	0.978819372241298	0.826275604592167	1.01777329736038	0.966106189354627	0.852647444769004	0.933946750488927
1.05860677472893	0.995476091207192	1.1512816821248	0.991036988550427	1.11589872984462	0.942766822619015	0.907268102130018	0.947885355981602	1.06938350301352	0.99506160152351	1.05761652780386	1.02152619925658	1.10467710154366	1.00182835783873	1.02775031952722	1.01672960668834	1.03462764787473	1.14309266627179	0.999129692175067	1.04213298830133	1.10558170024171	1.12420890169963	1.01757605702485	1.06135476288737	1.03252525848706	0.911008939499806	1.04306574634416	1.08620250054005	0.911634294202523	0.998718238119457	0.922300181531356	0.923491785367702	1.1246772652059	1.02586459490909	0.947075747150953	0.99647352181334	0.968823554800324	1.14784164372169	1.03057089155359	0.958128112058933	1.13497962180337	1.06205892788762	0.891445798765267	1.05812153412819	0.99468668599778	0.892096187615263	0.901619612052706	1.11561186574566	0.982559448321948	0.949517320091517
0.977668002130558	1.22979144552384	1.11953514448655	1.26437891077497	1.23262289362444	1.20455871210823	1.25271207230638	1.10078444512854	1.25531970999809	1.05721087771496	1.12998228517144	1.05926011081222	0.978501827005209	1.11878351851117	1.04515082804787	1.03433052896506	1.01710284837233	1.25110944383786	1.11901353901467	0.993843729169724	1.04334380428277	1.12870541260506	1.25164590103881	1.08927416187953	1.10929611271854	1.0117041719417	1.02327475249716	1.12826996818111	1.12826372564594	1.11983055154548	1.18388952977284	1.04181570123866	1.19760515225691	1.05752333675174	1.16920228256671	1.18551429743247	1.16126594970346	1.09454920482135	1.12768731104323	1.13810921760294	1.05385438942109	0.992000697394915	1.24324295653098	1.01692292227879	1.15204807039496	1.16957839492859	1.07208767657792	0.982378122924763	1.03606370494222	1.21056904325156
1.30347804078754	1.17104460420307	1.26045750797644	1.34356939379752	1.13614214395879	1.19011127975808	1.14445341285768	1.29608456347251	1.15129276302372	1.12773483174198	1.38231439582445	1.27385175241061	1.30415921064901	1.35228283988639	1.2350862588699	1.15760790233104	1.34582102300362	1.33376062171127	1.28517151321855	1.33664195530754	1.09930831586171	1.11580395692178	1.20962736291013	1.34379202764215	1.17872051591596	1.29695293044082	1.30393968694541	1.3667428231394	1.29952613849277	1.32164000479813	1.2417940914231	1.27866742229061	1.24726614692021	1.1335659781644	1.22338938695776	1.25109885123252	1.15347935203857	1.1946176338819	1.21995180956888	1.25268086360434	1.20407196073608	1.37951466144892	1.11580725199079	1.14095040763683	1.21525160431705	1.13968520498163	1.13516377668267	1.0884038198575	1.30439369845108	1.35337955157227
1.39246261644376	1.21069084123696	1.255575842307	1.40988378062522	1.55939407311784	1.27038989115642	1.47836036379153	1.52578086671779	1.53014533827254	1.23733658546276	1.32297849782902	1.22164630258681	1.3233783476961	1.43603279982726	1.29635506383897	1.46328773125706	1.45485200937753	1.24781607222887	1.23292225367627	1.18012305378802	1.17868117815996	1.24473650739273	1.40542727276086	1.4598241049008	1.47064042201242	1.5253642385976	1.40673845570159	1.36826576275648	1.41171372069598	1.2679492219878	1.31416147113302	1.2612828962765	1.32385832911023	1.27253172610527	1.28733627794525	1.19844889043886	1.2017408048177	1.20533846661307	1.22254458183363	1.37971372220556	1.3140606039374	1.37318043358519	1.45867570033313	1.48548981605512	1.29628468558422	1.46449247940625	1.25410956557672	1.48236429595485	1.21596835632186	1.18344058124832
1.31767127357953	1.51605858418905	1.41126522926153	1.6915890695859	1.59710578919227	1.53244599564006	1.55042523873217	1.66017418300421	1.33533706849582	1.61859743377176	1.56770247757312	1.56703894534409	1.46743224329585	1.40037961954073	1.39434170047606	1.4006266995798	1.59782607313229	1.31778104054914	1.40062891141993	1.40799230911857	1.39418079548575	1.53683395250627	1.37564299479523	1.62486402352135	1.50482472196137	1.39799598996502	1.45649461559242	1.56060061710019	1.33342970130024	1.55291067329485	1.61330635237023	1.33082863427974	1.49665192172545	1.51066433344419	1.64530052909551	1.7300106371077	1.62433115304661	1.6074903873944	1.49564244739656	1.44668985228627	1.60050565849103	1.67489963898475	1.57837188274735	1.5715836610356	1.4932342273714	1.46867505057075	1.54632804015621	1.71090931750252	1.56556698609083	1.36239156193152
1.58466003462784	1.74802953672829	1.58344914376449	1.66089667835386	1.4404659985117	1.81498254454254	1.79443981949147	1.63533451274512	1.77230107059196	1.6296824434888	1.49493281722986	1.48270442855332	1.87805910049031	1.61684696292857	1.68163874179412	1.77158809223344	1.64036288745701	1.780535329619	1.77701151534823	1.45982618933997	1.75923335689389	1.74286904065313	1.47629368054293	1.598283440386	1.57590896889633	1.86303629851762	1.69166540689638	1.54664437559601	1.55331474080049	1.88048807418728	1.78486187543777	1.7926792602258	1.65398310936169	1.74972568346319	1.52772907601338	1.77971439042189	1.8982803053421	1.45193255316295	1.78149278109016	1.63071410055414	1.50304136482052	1.68130912029436	1.4419790726195	1.49433319488353	1.69015973270334	1.47665381904646	1.55243041477829	1.6344461422542	1.87367231031602	1.77063985648159
1.59469313906882	1.69214259897362	2.07868043247919	2.00006884184741	1.73550377738522	1.90154349421392	1.65627378741849	2.00931164135979	1.64903173730314	1.72189435458301	2.04873400299049	1.66277833377235	1.67963179652517	1.9292759347191	1.6708065549183	1.84099745763806	1.67599959553187	2.11281920167621	1.89224660085672	1.82286363263224	1.6044760727009	1.73829975062885	1.78541930931931	1.96834789840362	1.73263436007874	1.67004340364413	2.02991408027023	1.96036336601838	1.75471843066542	2.02963447319346	1.79829784677675	2.0958363673906	1.83777945764959	2.05207496674682	2.07643478972067	1.66503352982225	1.62480751691819	1.69110149057684	1.99565120422776	2.0410743673784	1.79118531182714	1.90748141360054	1.9574286841845	1.63408116120167	1.93986581195936	2.11125538637121	1.85579632791125	2.07783978520035	2.04747235101099	2.03116367321153
2.07308937087708	1.87739454240374	2.05111314189833	1.83414239917616	1.90691361126865	2.13313359487552	2.24530624539556	2.2316545574592	2.03020810624029	2.13643279103372	2.1371641550197	1.82462616961874	2.17330767552799	1.89051242847644	1.9047620663008	2.18712106927153	2.28015625950492	1.8115025135634	1.97876382242683	2.08892041777376	1.81258379641251	2.12770803454756	1.83365876053644	2.32872844121737	2.36048487537139	2.33039390359387	2.27769774359143	1.78614247274431	2.24563380724419	2.33591067086584	1.92573074274177	2.23381740659909	2.05511507008993	2.03536829325516	1.85804709193241	2.15269583365293	2.29791366788051	2.3308199558617	1.94468115974281	2.30581954931256	2.2178904235137	1.9506029307684	2.04767840980906	2.02446428501717	2.17301632207447	2.19427574982677	2.00900707759508	2.01715912714016	1.85145297060829	1.80828464021965
2.38696762685623	2.11664892389828	2.09974243429405	2.38836002307398	2.552086102416	2.43169618621562	2.61337068530681	2.51878636203907	2.03191335731153	2.30343547540451	2.04096699687619	2.48175710089211	2.03843303738721	2.47342945724132	2.29536128991045	2.56867830468947	2.50604592862029	2.59428291709411	2.33137949310997	2.58921423439594	2.4791026476143	2.25811310947216	2.34507759507648	2.05125330277998	2.5654963862413	2.2126073568621	2.56327830092525	2.48773178048045	2.35932315697509	2.51280782296979	2.03199310231073	2.0332706339614	2.61663457647397	2.2079825356369	2.38617198406379	2.51596067900601	2.10718662864928	2.17782158174716	2.57108275611254	2.10907142569916	2.0236749958822	2.14150142024183	2.46209451656697	2.50434724766479	2.15694445401589	2.13043352695434	2.26032104594784	2.5512206684121	2.23538703912543	2.23570199664968
2.80133985511372	2.24152538557627	2.64583483205783	2.85151663377226	2.73017208829946	2.40738241851985	2.46727357536803	2.87643476608413	2.88549676557589	2.80074365942774	2.41435108841625	2.81135593973099	2.81224486983844	2.82093728600702	2.39928266344788	2.4070728860284	2.29114332681197	2.86422624463934	2.85027035838951	2.89470132264616	2.37551946738858	2.38279540557057	2.55271916131946	2.60368387920454	2.76401210524408	2.4378902850779	2.55813200991907	2.40016585813306	2.81023794831464	2.74919830786532	2.88178639854802	2.52253964496914	2.33172316370249	2.3572072390819	2.8578883138639	2.80916908539465	2.62628129037289	2.75825906177628	2.66221453237423	2.78106962482139	2.84925023765732	2.36161906044111	2.30073474386479	2.24733473733014	2.43468764957077	2.73703173494354	2.33896044539981	2.47307199956289	2.24421601969429	2.7822975485602
2.72242059460521	2.83386628164424	3.11423091723899	2.85580379509319	2.93395796915176	2.85171536099926	2.51747500012513	3.12861454577352	3.07601435667587	2.77935910812074	3.14517406205877	2.658745066562	2.78149601783374	3.07833609692755	2.7811290467968	2.79532202266532	2.97043463717862	2.52022069292288	2.68507023110324	2.77082698429891	2.55312021261344	2.64610103966609	3.00001521872583	2.89343107881444	2.67528133215804	3.00778675241335	2.76723008733314	2.71902583540983	2.98780288381605	3.11021451387496	2.74266176836231	3.12351020899562	2.66069397395581	2.53211085209471	2.99487422024075	2.65865032447831	3.02734379487779	2.59820070079483	3.06515820270676	2.9319862871102	2.57119474070505	2.97240344978683	2.67884933439329	3.05025440537897	3.1090941108485	3.12554853292787	2.90841734334927	2.54648423846954	2.69737435475404	3.05376183215647
3.15319246944966	3.15780238518141	2.89948246323802	3.20484752247259	3.06608577429427	3.42679593543254	3.44827300335067	2.83245317830256	2.93049671690186	2.89806567943343	3.29905971660325	3.27624056963373	3.02031728374949	3.2887970649596	2.82375927618522	2.80841999769812	3.24280675770806	3.46062043279674	3.1394435527557	3.04317572339958	2.95177511144489	2.82487718503675	3.31821312946091	3.00803769657652	3.35357239417137	3.3029805786441	2.89014093891353	2.80652464265399	3.43864331102722	3.14974244760971	3.40602786723073	3.36662297379194	3.32780027626824	2.94270309380935	3.29102889061322	3.14929580160286	3.12506257702791	3.34898442558844	3.46626805885806	2.99056571165585	2.97830410406035	3.44746093042774	2.81602149785457	3.0106184436098	3.21898747542483	2.96771151546	3.36867590155378	3.22535737006091	3.03614802637179	3.184855401453
3.21594369382141	3.33677593162515	3.39601204577484	3.17949402538454	3.44060718006716	3.60348788524942	3.7070316306762	3.14507030005781	3.69249616095277	3.48157693493639	3.72365503903593	3.78328228853096	3.58884794788686	3.41749674527216	3.17862653134951	3.75749242136441	3.69336431115511	3.44722065771745	3.15778322416741	3.75846156954596	3.60957593938391	3.73991552854236	3.46386513880332	3.75352280660229	3.15540482007169	3.36958011342379	3.77847032991494	3.12238590112866	3.65834007771315	3.12481194602726	3.71054019736764	3.47142259241273	3.77273549992742	3.49585284767408	3.37405644215592	3.33145732787515	3.74330128588442	3.76019676124766	3.5760175590069	3.36467825151716	3.55470263328244	3.63708972960571	3.37041848980492	3.70208066666935	3.33588789481656	3.48516993992874	3.2248935915117	3.51141151875587	3.71841658397312	3.7662423045233
3.97165189215664	3.66638144056206	3.8516011283591	3.86226553180212	3.93126334531046	4.02095887857818	4.0202989586808	3.76121959721111	4.05163397068251	4.01554149285818	3.99762836856132	3.97214613569202	3.72357874219602	3.84489710825203	4.01828297631397	3.96176204194365	3.65042606896046	4.05963756672307	4.04431757877101	3.99462916600177	3.63865396912537	4.01535157449544	4.06011760189633	3.83726774170046	3.76122311697226	3.82679439337531	4.06870863407179	3.9721442735572	3.85263995614677	3.86964785042513	3.99568135002271	3.86326750509532	3.7073760356877	3.5503114507586	3.91771314995116	4.01932859930565	4.01446422451967	3.91277771781552	3.99961322552005	3.93415703492916	3.48719314977886	3.57047280609272	3.72488779620655	3.50866284024513	4.01896690983367	3.71252312543659	3.93661218497843	4.02401655229874	3.73120214394641	3.67244114676762
4.18416125310253	3.92269964646687	4.26805084208834	4.32867857245854	4.3340808445913	4.31523520055103	4.03757594558999	4.28275854737899	3.97030433814436	4.3036074778461	4.26569610929991	4.34144944314728	4.01439885252873	4.2327885084463	4.2633429051938	3.99785983848579	4.32785312271751	4.17814660161347	4.09952047234842	4.31835061423955	4.31571885306021	4.21379798618805	4.3381358796173	4.29946316898948	4.02645710071614	3.96202491171793	4.12121011667153	4.33768189040404	4.18470046331787	4.26277185089814	4.31183635757773	4.31403160522153	4.09337318850131	4.19289423249527	4.24196394683646	4.34436839770911	4.31803414198339	4.02481856486995	4.28822377272026	4.34708380933721	4.35020764128016	4.31444314193001	4.31705710269203	4.33805767713969	4.20200560768242	4.18305471065625	3.91818871077378	3.99888504782479	4.00251405415916	4.27504985569555
4.62334674863283	4.51308349207026	4.45178304725896	4.53876459495943	4.33033290170598	4.48731193895869	4.6266562354225	4.6509098320496	4.41991406952577	4.65873958725926	4.60263384602011	4.59742382412117	4.56830541358188	4.56759804537204	4.5426701717684	4.55325004496559	4.55000377323398	4.45336522787058	4.62561880382143	4.60084058663453	4.67255236811524	4.43382594086075	4.46590196023511	4.43996477012194	4.42802844151058	4.36160493042167	4.48011897728922	4.59214510367998	4.52021041636218	4.53181031152473	4.5691292688569	4.57468245908017	4.58424677976412	4.63041412055172	4.65937484651208	4.59678762600268	4.52423871842208	4.64498405929487	4.58034532874058	4.60618557841792	4.5313710878828	4.60021016720732	4.4008236892351	4.54607238950451	4.51944260041942	4.40006609115603	4.62475650715129	4.57986112466188	4.60545265234571	4.55089118745777
4.93713436357712	4.7828086398126	4.97113911423563	4.90103171686508	4.78479966593973	4.94716460775583	4.92497288055922	4.91248809177734	4.89520195828866	4.92384897596447	4.91300042096982	4.83280344385576	4.88595501058973	4.83176927661257	4.73856036524116	4.8492763234919	4.77584517788144	4.97917592811861	4.93696577792092	4.92446826642684	4.7447748779577	4.76603788234767	4.666475771709	4.81315298795936	4.69648205867442	4.92530583710569	4.8284187743206	4.88331118744623	4.93964334131489	4.96133246306301	4.79067129528008	4.8671814040663	4.8643107786071	4.78857460027972	4.94426150989789	4.87309771425753	4.90527165458921	4.7940530320553	4.79384274180846	4.93444123501473	4.9197166252832	4.80493936061938	4.96396500646356	4.84901079057054	4.97973729095362	4.97727664862064	4.91587049297067	4.93866074628509	4.91052543888138	4.82086679978753
5.28034114649041	5.31634770435416	5.04636196744974	4.83756812307384	5.23763745181139	5.00872483828779	5.24481134187126	5.17053802483326	5.09770375909563	5.25734917121564	5.05955684046589	5.26662089925673	5.24282653077483	5.31567708799229	4.91916676102214	5.14235839753911	5.1089269203508	4.98862828364999	5.02754122821863	5.27900539283982	5.23780178228024	5.26980194778462	5.32127756597788	5.23858363303611	5.15431964625756	5.27328916566274	4.93529015660647	5.21492387870725	5.32966653464433	5.13000467084953	4.9162505451324	5.09440207188182	5.24096098110588	5.32367024834015	5.25641197757253	5.10175240477092	5.03087671446646	5.04036874883843	5.23898990029394	5.10850002709732	5.25778169346512	4.9591283724281	5.18789744198002	5.26626844494767	5.2825056664884	5.25336100667294	5.28619469841608	5.19912719081264	4.88744951087211	4.84783297957822
5.17176304444334	5.27613642323129	5.1657650440826	5.61390207562702	5.18363019509343	5.64116737692524	5.47173634044506	5.66819124781688	5.37689967884595	5.44728248775732	5.3868330484138	5.65775755285392	5.2786455715568	5.45230152158103	5.20280551862939	5.59061349794217	5.17787988913082	5.16880125021792	5.50562348268441	5.64502251568888	5.15294651760842	5.51402454263514	5.54620845473036	5.25179597680123	5.44822098391437	5.18062648099064	5.4622002486871	5.25279453862486	5.32721418521049	5.62853582051502	5.67155683248539	5.61759599055264	5.40710829500001	5.40974045165613	5.33970436029936	5.5103779386356	5.66145615936254	5.61588988394054	5.45257459093948	5.51867255709671	5.63580843955584	5.28556516786414	5.40779166934586	5.24090594029902	5.37676240102734	5.28790929973404	5.64147806461289	5.2349835576466	5.51754891821736	5.56782702701712
5.68956844104575	5.97947272691055	5.96959462703714	5.44240900069174	5.56605748304826	5.51901817020116	6.00941489528439	5.6134231026771	5.88116811641104	5.52816810015236	5.74091815560376	5.46137198482985	5.85547435101478	1.41154984079297	5.50068520399172	5.6331094130842	5.47458533907422	0.998435325465461	5.63460620006408	5.43533205037876	5.68669606716157	5.57253577404406	5.5904398866401	5.82647867925804	5.72720021712068	5.70454831137376	5.92292038602213	5.72666297451262	5.77150544435141	5.62358276608928	5.5561220854346	5.84413402427698	5.84007285383731	5.49625147737053	5.41428983106444	5.54874941980104	5.50659169459647	5.48040005143905	5.71934327370125	5.85878228450151	5.44747929885918	6.01004619264467	5.40235418652529	5.68814224156894	5.50869381169138	5.66866443629777	6.0121055539983	5.80361028972485	5.91547809530437	5.61910226006001
6.02370455765658	5.84759967252919	1.9078008739334	5.74639848728274	5.74448692521577	0.892071607801739	5.69986858300043	6.23565167073207	5.79857121077769	6.11624484617464	5.74691086130084	5.83244302665174	6.32043076450922	6.09570750426317	6.02092992850362	6.20474401019976	6.12425931323061	5.7934326467734	5.93886653752152	6.0109214853391	5.92554504499656	5.66880029136313	5.6789752435966	5.73884763370426	6.02121235664263	5.85296974881611	5.87423417065224	5.70334199079204	6.20915774650792	6.29575210128642	5.85180154808784	5.72479612606903	5.72436198938139	5.71314520348118	5.8414244508827	6.12305454269499	9.73814227157295	0.291473540933444	3.74138389174298	0.486582263058043	5.66049403176325	6.17923475486698	0.300299620288856	6.09751360676981	5.7262002772611	5.73649416450403	5.77631151730625	5.79310976736118	6.09365487275925	6.04824003879928
6.39688326039298	6.04832818202338	6.1011464458755	6.09848778488135	6.22002753748535	6.14131460937946	6.13359336796565	6.6105108242005	7.58411166342017	6.43888801427391	6.04041985014913	6.16692349092232	6.40385257219402	0.460591411805248	1.74517516136221	6.28461792520711	6.36461696507287	6.43781297918168	6.05671901530417	6.137713867139	6.38932651582646	6.03565308853536	0.6493176867501	6.2958816935012	6.32536197618189	6.14558968962451	6.02239265161636	6.15261407058086	6.48151784650915	6.21107326487561	5.98150426119331	6.33280760088631	6.06882765598926	5.98813095817338	6.03827830111163	6.06062396205125	6.066903849761	6.54216825275744	6.43798481060909	6.36783680737159	6.05108834679517	0.299751075107613	1.75519230588559	6.55378227600084	6.41115695092384	6.01065095097249	6.05421615827571	6.19051516931626	0.277598373449092	6.04020833088123
6.44423029381364	6.56001404255116	6.47258221297443	6.24225585033877	6.32745444385219	6.64477741927686	6.34096573747275	6.27406016906638	6.35150561457535	0.353582391826563	0.187884654756549	0.194060916148301	6.49428990461823	6.2404443817285	6.39951061056942	6.29652341175698	6.60064268810335	6.62160738305211	6.38256132845966	6.27473421308138	6.57824337658126	6.27751347781758	6.40829422159143	6.26803857453136	6.58300369271115	0.37976863190256	6.36492470678859	6.33895099514284	0.70702262773814	6.68026329565467	0.196647307756563	6.29781676643746	6.38184495570473	6.71484808077077	0.52342877975348	6.51987148268858	6.45162274179333	6.68178109448034	6.42666397994268	6.35002215048285	6.44999632043628	6.48283475942435	5.05634263223755	0.416747793441749	6.60072747344543	6.29618955711328	6.3282302932465	6.49732930753465	0.28929371480867	6.55541622550035
6.83530286704749	6.53418841208362	0.844161910179916	0.282291691932508	6.61178045455406	6.64554864397659	0.680998383692017	0.233395700630415	6.66543408493785	0.356468907222956	0.892486266330675	6.51428441249352	0.171651879246768	0.387836257123132	6.58794470016099	6.60636699772244	0.202627396459965	6.5609413588185	0.273085622976151	6.55929610505803	6.60925239432767	6.84070329009309	7.93485366203932	6.70476699680423	6.74982586652005	6.51189002204779	6.68683739602355	0.21768419457433	6.76026215326846	6.79484117159172	6.77652473590179	6.91522754150698	6.80622275507197	1.0100454212085	6.77315479179423	6.44783838936958	6.6645766837173	6.88525528713969	6.80211603797997	6.72095035592619	6.62146168278869	6.79658182875503	6.93793290021946	0.16624115506292	6.70073307740091	0.344969795290754	6.75029855763872	6.5291769057506	6.90151426995972	6.79093092343264
6.9460797130051	6.96483721482391	6.84093179134542	7.03866091806632	7.02993730785909	0.183558668917819	6.78783528057348	6.85442407036465	6.76950754290445	0.143643905551897	0.159693815481193	7.07261573442999	7.06402355897562	7.03978857139772	6.82950883724869	7.07239923884172	6.98321271725895	6.88991435132975	0.312889947594668	6.97209591826512	0.172211322635224	6.87005840384423	0.23819942174666	7.32262541617689	7.01685602601971	7.18114891253509	0.434933147076926	0.236708952825107	6.79409511525949	7.00806508677304	7.12827583893966	1.39660217193047	7.07286576783564	0.178777595394183	7.01795625324497	6.93763724566231	0.245913820805759	7.0129774861351	6.87895434500897	6.85276499881114	0.209949296878509	7.08181104503239	0.254378327249435	6.8829624782141	7.09940902180058	7.76640982079731	9.55916485545245	0.224838553919597	6.98750781268522	6.7578997453738
0.197738105277685	0.163322883599398	7.17170572486327	7.22557565435009	7.19958589576466	7.25472339446544	0.237001516699798	0.158968988755493	0.13752231672248	7.21054854800105	0.145300787606739	7.15831109507721	7.28490569495683	7.28826311247434	6.97364804379437	7.27862775344434	7.20276160462429	7.62390755617302	0.192960180625786	1.30899670197177	0.153698163169028	7.25548103704938	7.27630591790571	3.69261183214125	0.85242250426183	0.249708173249722	7.24376289754645	0.741736383124626	7.26940492785709	6.97764629722845	2.2494289686614	7.1176132867753	0.582635133242124	7.28791781644358	7.19968795741179	0.177317506162263	0.851111162650204	7.18649280260313	6.99073734495907	0.25388091449139	0.214696018685349	7.00319811183771	0.19835742883635	7.24569617601622	7.18804220091167	0.150316439292687	0.159298117005793	6.98772392160475	7.050653413037	0.216966669473337
7.24272576993009	0.221768098685575	0.146530192426852	0.142393483450275	0.138058416361889	0.1391392155811	4.06354715641966	7.32246623662407	7.23121000312326	7.82452237526107	0.151330335778285	7.51783113444699	7.352523208612	7.43304810716849	0.149403266531355	7.5290042657796	0.328678307711221	0.161534753846279	7.58667662096412	7.23093753632991	7.130218606509	2.97524626667894	0.150804703636815	0.232653271036908	7.40359536962895	7.27262451543211	0.139504776945834	0.194833904082617	6.32805676428709	7.39099477178052	0.193698999507889	7.16500821561635	7.4316567480824	0.150791032847779	0.287197844072948	0.192581110021154	7.20174821375287	0.36547023554354	0.137509718845143	0.579104284636817	7.51280766881576	0.191524339227373	7.30542470257649	0.137958159942749	1.27419949271543	7.56108121309696	5.31231490977288	7.06200352155676	0.136709873091205	0.143514236128333
0.173560694855549	0.895883215669897	0.157036069669743	7.21537991233279	0.152539460476187	0.135905092342004	1.18728479614751	7.24677939021985	0.157316042652505	7.66334439542715	0.433397057729385	0.142739279063439	7.43292049720614	0.877388613079687	7.55573389240194	7.56374053264991	0.128230609165619	7.45766666920578	7.5272645191828	0.135337858727683	7.324032360364	0.188172536966464	7.22266196276209	7.26544310197183	0.136075110836981	0.159063921240906	0.12071725952153	7.31160299517867	7.75938694192138	7.21457259184021	8.05115201688547	7.72987959692034	7.33315580300301	7.27205573739526	7.37067131233051	7.300643610494	0.135928906690889	7.37538330069925	0.138748106484544	7.2314237586557	7.43175083295513	7.59056270444061	7.31983771000528	7.62265924840095	0.138801359543358	0.171283356204476	7.57302486385463	7.60386989714282	0.147465206116697	7.64333397273468
0.175494443515977	7.69568013173644	7.58540525811559	0.119906781051266	0.120144733617502	7.85460406628856	0.180268546862718	0.167310196583076	0.121784190497907	0.125743103463019	7.34620752671753	0.128313274034088	7.7423695560385	7.43350984532461	1.79320057639801	7.70570566153105	0.121292849781987	7.37191383855072	0.653659312587003	0.121359425841163	7.88962560678319	7.61294764204695	7.79356503851702	0.151958771420141	1.46777597867152	0.96563911413129	7.29274018062127	0.121259048345952	0.127850626232554	7.51317301809708	0.119762453810456	0.197360470591081	0.126783418974182	1.0419379279051	7.68876256234922	0.216413564903203	0.39315616790446	0.13591634958998	0.1368575992138	3.27471799038818	7.66713926262078	0.166539851727058	0.120175791522018	0.148827294572073	0.11695083410613	0.421731205358607	0.133618752409367	7.31182440026298	0.130565193478155	7.6208989783282
0.119145459020524	0.12793595779718	7.73504160023739	0.11889152613772	0.124727134183205	0.318440577630533	7.64807184403059	0.140469048677183	0.114772976059268	7.93073905517053	0.121228934500169	0.16497436971759	0.123367232744485	7.57805463622782	0.12085126071017	7.46365337863864	0.112308384284978	0.121491917505964	0.123734290457923	0.138956492903606	0.120032221982631	0.131409149227951	0.131771254448853	0.120736795631157	7.82990282056385	0.461181766007029	0.125238833462359	0.117632143702174	0.252594431047457	0.425689257168803	0.11485108063801	0.123084906403593	0.121644326288908	7.65499687024329	0.125405595653978	0.129027950390724	0.118378801112907	0.118930760844164	7.92360059179447	0.160557554733149	0.133979175911908	0.133012180078566	0.140724607890985	0.14679332464341	1.48684635656892	0.154798593626918	0.123378006403551	0.112691667622492	0.122635805318962	0.739457883447901
0.177618705499777	0.120103055719722	0.114269310514074	0.118182599179718	0.116023148019725	7.33161182366552	7.75559402528026	1.11845231060908	0.829965338971683	0.117898473810832	0.136045359197473	0.112860375387851	0.110586435362569	0.127914791894424	0.228760150171865	0.133679049416757	0.120025578748053	7.52514831721429	0.124785145039849	0.192406647357827	0.11354019401704	0.139974533658892	7.52187422228707	0.125718939642769	0.118008908572769	0.109639458309183	0.107902374097164	0.113035082432484	0.185221464725555	0.119982397309374	0.111434243203472	7.52990103546138	7.40195450810783	0.11752266361378	0.192140996363713	0.268850563914959	0.167621305563848	0.1099894548865	0.115016651052118	0.112336904177241	0.155011312725524	0.120660881504991	0.180396243604238	7.88375830631744	0.115058904972674	0.120535582733424	0.123567609945498	0.109859860050951	0.116271741301376	0.121382433559066
0.128430011808255	0.115648000851042	0.119074330366503	0.1162296986859	0.177977251835075	0.116776471280773	0.14826028588144	0.463926547649323	0.110184840374521	0.560808739660346	0.113423835851356	0.112042653730547	0.109111116297583	0.111118013857634	0.111607123712823	0.603550603245575	1.22817193787984	0.118034973853245	0.105877184579545	0.117310885575384	0.118825689066962	0.210699884776603	0.111594140373008	0.112789666927259	0.24382210922041	0.110586308442013	0.123723544727217	0.109106396700395	0.117002875769139	1.80834990226702	0.108002926059128	0.113897480892038	0.148101092720613	0.1172604884002	0.111998141582839	0.111173275988129	0.141521033470439	0.110353938303783	0.254310340952829	0.111320142155083	0.119293617321014	0.116984093673169	0.176738019479911	0.123124439760705	0.166956447477108	0.108918166568969	0.114915983369275	0.11150891577972	0.108301229096373	0.213971089010916
0.224396414490129	0.165452328044839	0.110386240895409	0.107635880511898	0.107009839309492	0.163289948219388	0.113543824817595	0.346572040616204	0.515189511659037	0.108798298851057	0.128455934024517	0.118442455565949	0.117877381241211	0.107578678129786	0.139687124441075	0.106891235801655	0.124450315328032	0.115768928567698	0.124576547959513	0.113935120679547	7.46716963505856	0.118363053343494	0.105925316329263	0.115165706431198	0.112245287985619	0.108445365228742	0.109086679449861	0.10775641601619	0.11136296235837	0.108996111883298	0.146061201256677	0.119397577989207	0.110742063462124	0.117299647402705	0.105698694123835	0.110544160821683	0.108441792205854	0.116596418272429	0.186904393696115	0.114208183824079	0.116067027386271	0.113932252803424	0.109899838149006	0.152298279647412	0.108095771996645	0.113281355566969	0.120505152200583	0.108919019568032	0.114108682698101	7.3786301595779
0.106489111793498	0.461160116971958	0.114365010568517	0.106873295013077	0.163234494228362	0.127805305380944	0.208114995769012	0.111705206933054	0.317706050384685	0.110055418932697	0.104752736144398	0.107138508451476	0.111151139166943	0.147978171564073	0.113100969620556	0.198886354775775	0.353909690368731	0.11871703376453	0.103885610451553	0.122358107824386	0.104264585288962	0.104023541910099	0.112173971908441	0.110691973088564	0.107655557745473	0.118920118841226	0.113612708877496	0.111718872491694	0.106255905282802	0.106206306809252	0.28961332840413	0.125094392083131	0.11242360727442	0.10533495668454	0.116461079515673	0.113429743599134	0.11357152090299	0.20329985379366	0.976654274017393	0.112395007192745	0.122115249061864	0.110391433279544	0.287801181272223	0.118316849014527	0.114521244831715	0.106595117818815	0.10685918416996	0.109091624357101	0.106046188975092	0.110375248899511
0.115547890610509	0.121562522212753	0.120757719739972	0.105879864363204	0.113478835198178	0.107675730288944	0.104342817744763	0.11370845682721	0.104730686520023	0.112870366193952	0.105340389907521	0.10986470842903	0.111819796445328	0.105394571395532	0.111777269247979	0.107067599300632	0.105084281896695	0.111482449571786	0.106369496265261	0.115528032951838	0.109008029693749	0.107262632299512	0.0979614701383929	0.10552883033905	0.10714423761792	0.107291331603344	0.0970435504469947	0.109637345589086	0.110119322396713	0.106663353918582	0.104521123311362	0.105879528533777	0.116413491464568	0.113543252828695	0.116070509050596	0.110067123498634	0.111809704597658	0.107081453409784	0.106435830507456	0.117547100362028	0.102658315307178	0.103331835868153	0.104054150527939	0.108660620798139	0.115150990557562	0.103754655439542	0.111598374364005	0.103091811846892	0.3699192694957	0.121856633832991
0.096412497339193	0.1083180554004	0.109565933195385	0.10441782684459	0.106440794991722	0.105731336636547	0.114333633904275	0.109182473374858	0.109672846695001	0.10511178072853	0.101944777734199	0.105396675716659	0.134138756324825	0.104926758340892	0.106138703201248	0.108303934652763	0.102505711393134	0.101741010692541	0.111662594995487	0.104692523688256	0.109512650599835	0.108478807726536	0.0979352436965082	0.0983535786547666	0.104444505905976	0.117952458949892	0.109673170282944	0.10436226110405	0.105813715349031	0.101392206596087	0.123476115039604	0.101259359876361	0.108988165849717	0.101610865806863	0.118589341801925	0.107924237284595	0.105733505411203	0.110297005261133	0.106590044328702	0.104123437392488	0.121508339672762	0.104606601854544	0.115258490242612	0.105685889770433	0.117209423404503	0.111236496018298	0.102347982881874	0.10498160213747	0.111306962925	0.105180967688058
0.110965008737813	0.103421367609259	0.105864270012454	0.0992807369410945	0.106374035841072	0.0998388132381587	0.12082677414693	0.10204063395924	0.0963088355067258	0.119205272915048	0.0969138242419788	0.0993367842170671	0.101424255483321	0.119273966026141	0.103684988193075	0.101414169719661	0.109342981568452	0.10294235279427	0.107636344627259	0.108531626141558	0.114255211532903	0.114154543241908	0.0978497634429284	0.102595360918873	0.109695842515174	0.104791400138542	0.104604743581233	0.107114301703098	0.118077655013799	0.105832610399257	0.119942524455828	0.100876920453363	0.105446459175322	0.117021752928103	0.106361640716069	0.095873631746329	0.11025291146241	0.111824705803982	0.0997918166524605	0.112000840482544	0.110017885626518	0.107932729697409	0.10302602937145	0.103962223159633	0.0943880012873801	0.102302316104574	0.0957829493840782	0.109049903943873	0.1061602444699	0.100278071267241
0.0996423516857086	0.103558212555242	0.0987598342860582	0.100507195916433	0.102387797199732	0.102310270797147	0.106660424546078	0.104691840411717	0.115519700850051	0.107248859150077	0.104640519450115	0.103590313526138	0.101941071722296	0.104656813198467	0.111601894829368	0.100603159469817	0.102664135383228	0.105238883954087	0.098476174244766	0.102690248660561	0.0966212153444828	0.0982888990708796	0.0993150335031191	0.0933299774688513	0.0991007728178942	0.0997128040706696	0.105522843577574	0.108593484907857	0.110021562185299	0.103932624567211	0.101533873998791	0.0964947781550236	0.0955652859534159	0.114462663405039	0.0952640075621982	0.0998838339455285	0.0975093805095155	0.116271347512923	0.104302199706176	0.11369614779189	0.102498828822198	0.0998066361619004	0.115736472495269	0.103637568284121	0.11173778628039	0.0941684342977392	0.0942855641943889	0.101503597059957	0.0961421583848553	0.108404191324119
0.0975264723156622	0.0930131471341408	0.0925330668351401	0.101383018731737	0.11131315107619	0.0921303096523155	0.100204698893999	0.112886195047324	0.0921509824069062	0.103598737791634	0.100377978000905	0.123507246192064	0.114052769966141	0.116462516548208	0.0960035257219543	0.122777941938636	0.0967078690623441	0.111620735303293	0.109276595730217	0.0932006024179257	0.122816947521397	0.103620989985044	0.107788598635659	0.111098872193155	0.120996399260906	0.0981681363351375	0.120444722817097	0.114633804187343	0.111657489428638	0.115032480305717	0.106284585610263	0.102960994399213	0.0975305255994921	0.10979582965551	0.109914935487789	0.106512700925219	0.118042681923929	0.103024436989215	0.0922506472096267	0.106624461581074	0.100097934476249	0.119563211661372	0.0942155334463233	0.107759432154805	0.102720072676935	0.115172962063497	0.1082209857534	0.103251389921448	0.117824670992711	0.101328085539942
0.113580589815732	0.0957547340709779	0.0986609184744117	0.12738974536681	0.10141382379777	0.0998310825256644	0.115175767958646	0.119458074636364	0.0944037959527028	0.106065809071884	0.0906198911050895	0.0920851434293405	0.10963562243612	0.0958644512767895	0.0914569646471999	0.124504689662497	0.110065137866862	0.0923153049581469	0.105931312441374	0.110758254816573	0.111889117620679	0.0894504947196848	0.119605440824509	0.0958479234819375	0.102549378475202	0.096466020502023	0.100143784108721	0.0887696729850557	0.0968112391405794	0.104873087225788	0.0947758898205507	0.0967769352459644	0.108917487611868	0.0947589692855486	0.105124008296187	0.101901834092899	0.0908184176764123	0.118640077978613	0.108285279353722	0.116323609177068	0.109066047947463	0.0962938620466835	0.115105224115606	0.105051485638988	0.132364016130157	0.0984523175308573	0.0957038663166574	0.0993030388210325	0.102004190121785	0.0966183274954846
0.104987489023069	0.0945688118825766	0.0980914028016002	0.103812174258081	0.0964998034350539	0.104123242785386	0.091968972914639	0.0913398334891841	0.0906347102698353	0.104716912326125	0.117723837604016	0.0890969098130426	0.113251743806745	0.113905669136535	0.121244794436371	0.0926960399325659	0.120198421378113	0.0994268133555327	0.119229528228893	0.10781571282079	0.097605517786337	0.105818683678511	0.100954379898568	0.100245442113288	0.109104985492264	0.108652415785188	0.101725172022851	0.112836571217725	0.119356649207457	0.102176126039932	0.109784134269249	0.115008370267475	0.0892502858451542	0.104372426661216	0.0927880638700223	0.107857075489764	0.111518909865986	0.126296563820235	0.117423319838462	0.116660195405213	0.110381161331943	0.111276109993464	0.0983768237435314	0.124423400613542	0.0903757357329482	0.103864041720658	0.103491220946856	0.109621464008259	0.100075420885902	0.0985868416731703
0.123457683736595	0.115067240173515	0.101743774414767	0.0988791018002405	0.104915113749782	0.114597945376356	0.12442898586229	0.11624524574234	0.0908209065898448	0.102083623374038	0.0964333198803036	0.112556563655288	0.0870892732350015	0.0955801237052145	0.120930523197038	0.0931350133503799	0.104167209473383	0.112118017232051	0.112861326857885	0.127253874045772	0.117672844939665	0.0983546065867521	0.0947158026443422	0.111171872511344	0.093359783951282	0.0858555740026306	0.103178434735582	0.0935488232385477	0.0941553199746645	0.098125129972011	0.105179613935965	0.100320358317542	0.113441026441477	0.123813456081658	0.120230836444671	0.112284823276115	0.123882472547936	0.0979830419111056	0.113482465530899	0.105985724022443	0.11939553575676	0.107534049687433	0.101309503264427	0.0924717289781786	0.121059360395477	0.112114495864557	0.113803270508071	0.125654836739998	0.111227601146464	0.110606312892406
0.120737168212084	0.0952911836401988	0.109929490004303	0.119279858500566	0.111081930229682	0.104002281278945	0.110119690569596	0.0948407115148177	0.112875794879727	0.110918913594058	0.111073334855913	0.115370411374865	0.105832602829025	0.110699067020196	0.0968233957001095	0.113864553640329	0.0878674755205852	0.114180139445056	0.130873006510222	0.0977882718237919	0.129291278663705	0.114798302876436	0.0924700596652799	0.0980624307347997	0.105922799037723	0.126889088007813	0.0899397802485107	0.117310228226238	0.106073464826477	0.124489668856989	0.103900461846185	0.106278059348109	0.118291164666334	0.118422465974814	0.0952235922206913	0.104575850447519	0.094545731606526	0.125293846813596	0.127374671995729	0.0911766119822672	0.112124572347915	0.100871966793694	0.0962986026865656	0.106350368623713	0.0990833412576045	0.0965778346574903	0.11044662570117	0.11663275949969	0.121345302609811	0.106989571376905
0.116155278867937	0.0966778304264908	0.120123406695314	0.0918344586697037	0.104694475872041	0.0973523457440226	0.094925629059915	0.120030532365012	0.0932538759059449	0.112904110132322	0.103396932641019	0.0870852166182728	0.120586783233613	0.116953152194601	0.0974728867803818	0.123959329612986	0.102157850078881	0.100581585594	0.118491303472069	0.101110100490333	0.125411555843514	0.114754210119986	0.0941991032824606	0.119076939310374	0.124490630284826	0.133644360555367	0.117381395890792	0.133183343393475	0.118120760940161	0.100178120241908	0.11851287279822	0.100787596444566	0.111488065379098	0.131117803261857	0.10898718240577	0.100939135771249	0.113240282953382	0.0996389882320075	0.109549190463967	0.0937546008170798	0.118417890142045	0.103316967137458	0.127991732670636	0.12409254103922	0.125007554638075	0.0901856960602313	0.109144021041589	0.099275568282	0.116084439318752	0.11739222796523
0.122571977235996	0.0954922328062941	0.126746474364635	0.114477540550715	0.0997728043312999	0.112352765476917	0.122499531546721	0.10813282571311	0.109951398357778	0.0956937259851427	0.0948292088090542	0.122394820006221	0.0984322428470056	0.129822600823108	0.0970117472953622	0.123557369886964	0.141574470556246	0.112472653345257	0.0932188081098717	0.133832265070463	0.108133121736647	0.128197899439939	0.102821355514238	0.0929764621885405	0.0950748836172696	0.0939344173440915	0.115174297516568	0.100373846061106	0.118306456286576	0.0930614611844969	0.136147360437393	0.114399596573232	0.121714111076266	0.10414823709215	0.125369018871181	0.0992775145492602	0.10703519095955	0.119383099924584	0.124553491654407	0.103438071606102	0.116556878605972	0.110405790644859	0.104577236340361	0.0995939812569038	0.122081637582926	0.11177898865498	0.117085638244686	0.0927284108552128	0.118291557653023	0.121105916677584
0.122831219638826	0.104961243557853	0.125732255505003	0.127579723983185	0.130571925432214	0.106345476282414	0.119910655762214	0.103546965028812	0.0915753892391429	0.117277875936634	0.12279343520677	0.116337173210439	0.109924265135254	0.133397788230686	0.0919148889466991	0.13097161070089	0.105372848642198	0.113506594463287	0.0935617223818436	0.0904757576800599	0.11482377785264	0.122057900763126	0.112438889102443	0.123702353877249	0.0958497215706523	0.116050677619264	0.131172989722828	0.0997323088679135	0.103609761979877	0.104334456940941	0.115776217887297	0.106745690469553	0.125218675303287	0.10102032512714	0.103177617609821	0.11730305134608	0.112057669285687	0.13546720036392	0.097743860624581	0.12275693892353	0.091833137913227	0.113717405865699	0.13434963099127	0.107867678181142	0.109155339272081	0.1303876886794	0.124065418052512	0.129061277970308	0.107979736303778	0.0994040788797531
0.109973668156338	0.125014869761511	0.109024967750458	0.105131744090413	0.098681696633335	0.117107792156819	0.142240530675526	0.123966873191025	0.118214317857693	0.113483105298201	0.116688436875451	0.123322707573363	0.108468568079753	0.124944792064198	0.133258324677072	0.131323472340856	0.126149173908208	0.113503043879051	0.107426158470528	0.111491334626978	0.0970282408574333	0.0976069936224705	0.119425534911946	0.0894614842906077	0.145434216377764	0.120907043616366	0.0917930686224803	0.135893160640858	0.0966576858992401	0.10974244104002	0.114919184670865	0.116002529631485	0.112354037051169	0.100386377400578	0.107947244678339	0.110032200444637	0.106390728106382	0.140131512696184	0.0862963019293263	0.106012404947646	0.13914680517982	0.101292995057533	0.115811108805579	0.102491389235149	0.115401670835056	0.126890625774743	0.126843743217771	0.127500410796146	0.116879074837316	0.0970284620599521
0.0944416887741141	0.139622545533177	0.12438364817097	0.120728989134648	0.109931342865077	0.11222064286956	0.135446671992199	0.119503192151423	0.107049749364981	0.121393534503822	0.108565203107577	0.108889402768247	0.123385979427903	0.107900982746334	0.128539907690958	0.133249533163918	0.107384406438329	0.126277453943159	0.102941947773131	0.0989000520480169	0.109390735778576	0.104940300905544	0.131547623486315	0.11991073211008	0.0991171281765411	0.11313252114982	0.116792510116594	0.106517997069263	0.125053791968711	0.118756837337319	0.0920177285914252	0.102284352935768	0.138626313365789	0.133529309646921	0.133841646441986	0.153195331222216	0.0959178401360218	0.0938981947794059	0.123241555126814	0.109819030239895	0.135882628656003	0.128506372168916	0.146258183986532	0.0958780151397186	0.123423719818115	0.142894075152675	0.120785759191596	0.111578753695306	0.132829158605588	0.118953089419179
0.12868472592109	0.121195111057338	0.0978802934661346	0.14088249690623	0.140046533040429	0.15612460193701	0.110074344075552	0.11768514866145	0.113460234841865	0.110581997294148	0.10446478480764	0.098631106792065	0.115576602387266	0.101381742883968	0.112024194723197	0.123406981070273	0.116391772110459	0.102063320421661	0.113195093471292	0.136635871172463	0.129225672385251	0.0953119292967328	0.136173357551932	0.114154973858475	0.125692774090553	0.124076895300171	0.120205772409338	0.113046740552391	0.133801485008653	0.112701417364144	0.0976655049351809	0.125150256195248	0.109195989698849	0.108543205700087	0.121181004916186	0.130063359417327	0.141305259976258	0.100358362509356	0.115153631084419	0.137357465612799	0.139934743459924	0.0996642378538116	0.117928469235588	0.144004111870557	0.109736754093892	0.123241594819731	0.127650877576705	0.101031047399115	0.116078416851877	0.141383283310017
0.148901165105231	0.112166990034411	0.104345152222158	0.141335384621425	0.0971650790483417	0.123079046493251	0.125031027583255	0.116635506285638	0.108499888240648	0.110928153316508	0.134442992611202	0.116320409553508	0.147734000771355	0.116057398514406	0.123913394968804	0.0994343612891436	0.106772066308587	0.105622566089465	0.102921866227626	0.112426436621015	0.128075984114235	0.105493561934453	0.111201903003568	0.129081937243079	0.101786273906336	0.125973423959004	0.143002199516667	0.113851954977601	0.150511784198004	0.104578603732692	0.134278661061803	0.10322258977828	0.0986327048933218	0.118720434233442	0.135863383739019	0.1056470378105	0.102010091920315	0.105644633363763	0.111927922691635	0.114437731020117	0.124196241372184	0.13692121307586	0.130448865348756	0.123470227835338	0.114290756325183	0.135421885469778	0.105276151318682	0.1124565893638	0.130439755449285	0.104302232979134
0.104962371223529	0.107373602394828	0.134679572414085	0.130928987525345	0.103250996143346	0.140715633274581	0.153815540946089	0.111036662821315	0.117452726868466	0.101878556962963	0.109640882825519	0.0981740656776169	0.114863337777485	0.138005040261114	0.108145095788131	0.137531809563809	0.123039059716374	0.133412884622054	0.0924800164715625	0.108656978629018	0.109666855189135	0.112051399400837	0.134052234512292	0.0945290707943708	0.140791036417459	0.129965172669361	0.124480959463939	0.10122289250639	0.155668316003346	0.122587194874516	0.139698985876437	0.136707705765793	0.121628632971308	0.111464596179243	0.113835901242486	0.126537421630978	0.140050418370729	0.129324359567641	0.128554614910652	0.0979812302762466	0.125132066722867	0.142458900098851	0.126163667857827	0.103905831952813	0.10956708844267	0.145444307288805	0.137233509694098	0.147252139980367	0.137485088073695	0.096881336116844
0.131961522055818	0.105408776929749	0.12907324896012	0.102633736427213	0.135535939070261	0.142524000505629	0.146433141774804	0.125961569498337	0.121557678369419	0.157015709367936	0.143177392716905	0.121525922193898	0.134554342548753	0.131295095350078	0.156045049855456	0.141189947066743	0.110120995131558	0.125441673570376	0.117029020185062	0.0979921357732605	0.112471339308976	0.116563091189325	0.148259491960736	0.102771863324413	0.136533383871504	0.135560592574755	0.106906041373535	0.165036029878221	0.107141581161142	0.104006500299884	0.137884568109946	0.135321898013648	0.136062400868269	0.121260696497696	0.114406940875652	0.119934231741353	0.150389495486735	0.130120510898115	0.14553580172008	0.0980106573273456	0.120859429791162	0.145820388498928	0.151172730055341	0.109603893754991	0.117609385035704	0.124962693436225	0.12941727905376	0.110233949006037	0.16458587136036	0.142498899383417
0.113032777019115	0.119002367096794	0.131417278430402	0.136000041422521	0.160029549090147	0.152501807922993	0.137433942076715	0.159909456584102	0.109479497286893	0.129408642765854	0.145537805785034	0.137990164041609	0.141058400307382	0.122442823484101	0.117376423523917	0.136055444043364	0.124268509637956	0.156737851346851	0.151849149187594	0.160848880768413	0.147274531014637	0.119602348962739	0.114620664084192	0.124167088493144	0.114759892660909	0.10606937917307	0.15957306698016	0.122108871114137	0.125133359981735	0.1399849079991	0.133772893380074	0.103631165090555	0.131917715323939	0.120369083304712	0.116835069655911	0.111043450573984	0.13485817197441	0.146019409936702	0.144840713891268	0.146351377798869	0.119321657505362	0.119931995666907	0.119733670739016	0.121521975411606	0.137051765429249	0.110331560750033	0.109615238523993	0.128890297997707	0.127215921053434	0.160992882862239
0.113287763107756	0.105595604535477	0.144134151918188	0.118901640926242	0.1684912385868	0.129348885799672	0.145550988726959	0.138310320240218	0.110725977432827	0.147604805438692	0.127490551222086	0.137530209890033	0.14448185513962	0.134933721509044	0.134977142774964	0.119417395687153	0.155009843949994	0.127434662694777	0.129079064140767	0.138260567105707	0.162391373124986	0.13726848270652	0.150018438694992	0.153188082105522	0.128990648430955	0.138325913630563	0.129274674531829	0.138645234369464	0.1224437414374	0.168700941863354	0.120618970993453	0.144296640135259	0.157826541423052	0.127302099595036	0.121574523850691	0.163497003649055	0.141464232443892	0.111900515266676	0.111284141655426	0.122595840279681	0.130620888585271	0.116487438792436	0.123888863475546	0.144379998218707	0.11212760893636	0.142163315634858	0.124429013721145	0.128312674642912	0.13321140624815	0.132409054402757
0.139138612585465	0.133749003934342	0.150054089367066	0.110862354220019	0.138467844526974	0.161008326151698	0.145507841239642	0.125156454795033	0.185931811873162	0.160410653415608	0.148536081396505	0.136342987178682	0.106685565844412	0.16460220808156	0.125396553593033	0.175429744660708	0.136372129042545	0.160447407226034	0.122108998592987	0.116015475512066	0.116880378098683	0.11941785083912	0.1385286413888	0.12976021312936	0.138712621701744	0.168368520502757	0.134656317280609	0.130479209708029	0.139256360888138	0.140699875050332	0.11174045519831	0.179094038253119	0.154362850162655	0.161812713542701	0.132177240033746	0.121051752678521	0.149374073782874	0.160091900501443	0.123643774985021	0.166019803030656	0.146077595709323	0.126948980095506	0.145814819080949	0.156020763648619	0.126701090077794	0.138498436004718	0.1339156236373	0.120658312258993	0.115202031124353	0.122999119813101
0.119601508040106	0.138731463667576	0.131241968085193	0.159514589056706	0.153705184569202	0.120177187253532	0.136624427803282	0.141782508235214	0.122233702391759	0.12762297127713	0.141412592462847	0.122200040713892	0.134463087522752	0.166012606575334	0.166607844922222	0.13664021056656	0.12695197815652	0.139868208368639	0.146900269389847	0.149380851634826	0.13271276623249	0.173584882788777	0.162566662245297	0.126138104800734	0.138438097741445	0.125574622613941	0.129818123887301	0.153888885832495	0.127789489747422	0.145996371993882	0.123176675912165	0.118580444925189	0.119698009223526	0.165459439554944	0.132316612878499	0.143295221136443	0.131752783236442	0.122037328882028	0.131190971011601	0.123684768767591	0.126685608521097	0.120963171997993	0.137269028754099	0.113479328070984	0.11708746795161	0.149138420090043	0.121151145420634	0.148208435848587	0.155423136285587	0.182367083102143
0.159866161385961	0.18611855214482	0.163351204936864	0.130608736170968	0.152423378017403	0.134765436936475	0.127704563595082	0.137421542184169	0.151408639979637	0.123397264562389	0.165405718392746	0.170847164279669	0.123266910036297	0.13696464000404	0.152027232055909	0.168582358830019	0.147594466589856	0.162359454960439	0.143554497479206	0.147706998720841	0.147623765368923	0.145665107560329	0.131580472043418	0.157189719607464	0.129054306412015	0.160575557667103	0.161166285199437	0.144151624226333	0.129312857148083	0.136976366710878	0.147006422824153	0.184825614945598	0.160667344263252	0.13818182092733	0.177275011624756	0.129564106151758	0.138976330804866	0.14862332336739	0.174383460561355	0.161404393150462	0.122171148395781	0.129500971075187	0.136596166446059	0.159383749752938	0.143686325250334	0.149594696513187	0.120988065124915	0.127090792540915	0.147752513586068	0.123045450014476
0.122848330692292	0.140877199335777	0.124546000036253	0.170867678633215	0.130393548329516	0.146603264400743	0.154766726634635	0.151682477167395	0.128037116952857	0.127624634215162	0.147678229556366	0.15786435585827	0.122053323375485	0.166410103226645	0.16455507704495	0.131426126598875	0.137558727351138	0.142383222269073	0.154696928670521	0.130047418085712	0.104277867679233	0.14084993920781	0.161801979829914	0.121106271619657	0.110619055851995	0.150764564326766	0.161250371788848	0.141429869711478	0.155067022420428	0.180124654198258	0.136323774605706	0.183247694107801	0.121234788759145	0.137817817982018	0.140938677977065	0.183690873261915	0.149358251978585	0.120916758050383	0.154515601265956	0.113912721919318	0.161152940746906	0.157948273573206	0.181897183391845	0.166063129875582	0.193119374832453	0.172922014300522	0.147122470575302	0.165395005128403	0.148488418264537	0.114642142344245
0.125633497054961	0.150325185615413	0.160487622555883	0.180994520737405	0.157712734951782	0.161066629174032	0.147247558506326	0.130353647753264	0.151188008390231	0.152056862452741	0.158367877706677	0.142998582950207	0.153611833897721	0.131847155445522	0.156593934344847	0.144694324525162	0.184270884829268	0.157371241828851	0.140993572277122	0.130846675139882	0.129879105656555	0.160647706295583	0.159666969467872	0.15010049963094	0.163522226161572	0.185370954353338	0.162829560916952	0.193887759907308	0.171333050417208	0.153542330413485	0.137655618388987	0.131878183925376	0.13427496074846	0.162994577797382	0.18245486692316	0.150010875038605	0.134272550836489	0.174491552539848	0.136889111023587	0.12830850403385	0.135859489045285	0.182573876911779	0.16664743109589	0.174698203418229	0.163070335991352	0.129605234773905	0.166040257287891	0.184565178000864	0.15261106206555	0.170251050149727
0.15746037701447	0.14470801081567	0.157692761791633	0.127895807264318	0.117083310651752	0.134323828854062	0.131404677119071	0.171659484866674	0.160179789900899	0.126240960704056	0.162535119638283	0.144962238901995	0.186659900990171	0.147645698247893	0.141381120958468	0.186919073639557	0.134188744081432	0.132416586190797	0.1720338389565	0.155868700113712	0.132530569748848	0.154970598011165	0.190784408000101	0.15846359243583	0.138576660635901	0.181019646276218	0.153246551031316	0.127396644179002	0.161579932521512	0.171799933756714	0.140530107353112	0.184466658265899	0.13121554720676	0.171130658024236	0.178300129630229	0.147152900501955	0.17874222149671	0.124329998595167	0.215152093289347	0.161965941348468	0.151534008243547	0.19271879594136	0.124713102023759	0.14859338058771	0.151155894675747	0.198495148325677	0.129880230800382	0.143030425115144	0.143601614883039	0.136278642405379
0.173859451391297	0.181653087242026	0.194871918209805	0.214146512184452	0.19594080504644	0.144099828815914	0.18439906292962	0.122669143872677	0.131871877547629	0.154892615650266	0.159992488670708	0.149369355060549	0.141178713632764	0.165494032909455	0.172629852690411	0.131705971744633	0.136784931595671	0.14491293863676	0.180609100407966	0.1859560158305	0.15253030995213	0.176009177523299	0.173486089595764	0.158299821210645	0.128842745224317	0.165913691548707	0.130090476476235	0.131389437241486	0.186920294953559	0.166056246741512	0.17106033650302	0.211256852918594	0.159279415837011	0.190191966806832	0.173151531424075	0.178663268186051	0.135057100672875	0.134904903113102	0.179982017349103	0.167244132420348	0.18298200289078	0.18766363690741	0.146306156461781	0.169673269352686	0.133069074166954	0.143352790462561	0.167576686437888	0.181534386911741	0.127344282800018	0.200035652024654
0.138668678316692	0.146759095594971	0.153905022987895	0.18569882937892	0.167397638566336	0.129202352383218	0.1474705125178	0.145177084714072	0.13993809727187	0.174281097954382	0.170826970009848	0.196683790721309	0.19689404204302	0.126942686050195	0.152569855755756	0.121734170194065	0.15507872788956	0.167131647459189	0.164467895378762	0.176789823651163	0.212103632938178	0.190302221582317	0.184730136840812	0.189479581109407	0.153243272018411	0.14225312927841	0.130773399660404	0.135460013374363	0.177053013843609	0.162010586517761	0.118104662119154	0.144609987854963	0.150782741888867	0.186054878057929	0.165321264277815	0.149553096303873	0.17061341671647	0.159136548135327	0.149151513463062	0.152611305827287	0.154980414697145	0.186932815858144	0.194910010207628	0.174206051334685	0.203695859252256	0.139454931454847	0.152484879284877	0.152338120316012	0.144082822445255	0.166306615805364
0.1555043385435	0.132534190833899	0.151405651016891	0.147375946691943	0.141359398313101	0.134297693356131	0.203554500537086	0.164139014308047	0.166307467470344	0.172746492116916	0.19851842638083	0.163311444176022	0.165161149428928	0.191242547575224	0.167126227616428	0.200168613287451	0.159668699557714	0.193660757637687	0.160372031132002	0.143453855885249	0.17727002646042	0.152327034976281	0.185253741519092	0.151798630770618	0.159463383104015	0.160065853526703	0.198260436132623	0.137526556450239	0.15034082380912	0.142665676309376	0.142568847995244	0.188032429728829	0.13260025117147	0.171263005804684	0.199223035401278	0.169228695691986	0.178669310369661	0.172413127452215	0.152633544009023	0.151632563564822	0.214932161719732	0.136532888673446	0.168289443840352	0.153803654110929	0.135980013438697	0.141958941422534	0.142881358235007	0.221361229869901	0.179659179622052	0.152087977834204
0.199561989402234	0.139060486160759	0.202777043315597	0.163648527634855	0.2242818552869	0.193462203276047	0.190698268238818	0.201789649579631	0.170416209017689	0.210363550373084	0.211111463910737	0.19166293109847	0.154724610145239	0.191640772722029	0.167183806690387	0.196123637992096	0.174557172017228	0.191885672347915	0.159348153191535	0.147955358454983	0.182254310934233	0.159714686042744	0.185328661076204	0.203527066518372	0.191920111507831	0.229421316282042	0.145630739430969	0.181451972890525	0.203987432693031	0.134297972471657	0.184148508551601	0.157242890763475	0.186597586787007	0.157523797355249	0.218960039800771	0.142334283147053	0.152686228249508	0.169783544582752	0.191044604648075	0.146838948445444	0.14586964232313	0.164233125395759	0.166971567725088	0.169596363265586	0.174747922436366	0.17699018822461	0.204991645435679	0.15321987245691	0.190312284526448	0.154979334654883
0.150563783886273	0.137516514879751	0.160196115690432	0.142871741004377	0.209137905557578	0.147758213039399	0.191522629482947	0.178214012365954	0.160381749740098	0.186487424706733	0.212709692841857	0.218747802838917	0.169217924757944	0.179076314473625	0.158089135482504	0.167769796618316	0.211378677204056	0.167585122580931	0.214436792827587	0.19973375653569	0.155294167449438	0.162976457705661	0.169976989925146	0.159566743210285	0.185719003193983	0.172178652906571	0.219258244041603	0.180056802513244	0.177956342310331	0.200874972600674	0.173719477921666	0.18323463679555	0.157956410667377	0.202715115171786	0.19371352986556	0.13251595343789	0.182484848228176	0.224822556642329	0.189874059948962	0.184120043195702	0.160442102057801	0.227785191646187	0.17169059730351	0.196141692713479	0.146066302543192	0.210142100753925	0.174892721779105	0.141221911594766	0.204092282275419	0.219176905127379
0.188987022902458	0.211772409326332	0.164917703422266	0.172512877368504	0.21224872475327	0.178399327894245	0.211225435262168	0.167647179048433	0.195598926052801	0.18352144622987	0.168564232976752	0.174660444321154	0.158240553191673	0.156905482605181	0.167574167741809	0.193934130719427	0.213326307764845	0.189942079566271	0.217276722597541	0.183876979777196	0.15808349950445	0.169441371935279	0.202736666902128	0.219634855524375	0.187630966599378	0.220047916362465	0.13634565310075	0.166042133490839	0.176645987740873	0.191480294875764	0.150756417921536	0.173921930339307	0.156887629469971	0.172340655977985	0.164497771556095	0.200538747585042	0.151994122109875	0.152083361798685	0.202534721674934	0.167240528346202	0.190811434393645	0.166421805484368	0.173179242821669	0.160185249403499	0.163060368890109	0.147866583447292	0.231920100197537	0.180733839285899	0.165092787380308	0.166732747990805
0.137831781734004	0.179790825680265	0.221805657551983	0.157258077151824	0.166094354935143	0.211436701537346	0.1725014183087	0.221756756711435	0.163460634746794	0.188631882620216	0.148038996887548	0.197391418833213	0.206087266358437	0.173121550038164	0.149281541285237	0.245621224803124	0.17871613415756	0.213816908383813	0.175333798687948	0.16951980229806	0.161002070737917	0.18592640066737	0.179930187867657	0.210001576069885	0.176964409449739	0.220265787733983	0.204680919758864	0.20434574438914	0.156319411174173	0.217501358706988	0.17861593784082	0.229060891838281	0.215768681410094	0.22817104239842	0.17334266080134	0.157994735152755	0.206538393237253	0.167427590118085	0.203574365026335	0.167251454529109	0.1832190858346	0.151160127174256	0.172345642480166	0.219256687787087	0.201202479093073	0.175617591032868	0.17071749977862	0.182798813837234	0.138342217074681	0.164455653728932
0.172376912285684	0.181912505691238	0.164535668794045	0.200138663056846	0.18947085512675	0.209311715389105	0.27004296971812	0.234079252549439	0.224080279620406	0.17278312929749	0.199054796111904	0.1900378824654	0.222446975216808	0.195491462775012	0.211391571957023	0.14483332204248	0.195035328908933	0.17056510363102	0.233620799736445	0.196027301286936	0.15672811791171	0.174593460689859	0.26550491476363	0.237932536106902	0.162880619842216	0.177226161686818	0.193731513273359	0.202755183629029	0.154140108114426	0.250913754264147	0.17595092121991	0.228246683028079	0.19478258423351	0.221130261613711	0.152604253092924	0.183101555896134	0.196472538195615	0.214260981349407	0.158750736973853	0.230952703939625	0.177666353881596	0.177862232597818	0.222033042446896	0.198506716046951	0.21758075681175	0.211348051081119	0.182574635344544	0.162303020260883	0.18197962221255	0.237934055120325
0.220261758568272	0.172923360954261	0.22505097427574	0.175055110234302	0.185828276487	0.215663357062361	0.184123533375249	0.199742323025077	0.174422705959109	0.168937199070184	0.166398542300773	0.179082247835507	0.232600849192751	0.243223948069832	0.193318034311146	0.145094000644249	0.25123427197913	0.161113402213139	0.163931634134631	0.241624532556793	0.222531986909745	0.232350615474167	0.188730728637293	0.223922161210926	0.194609092484151	0.236870041268785	0.246361323487919	0.170573448845332	0.22164467642418	0.243502515949854	0.254547545600225	0.160112752716665	0.16286214842948	0.170705029268013	0.19648202816187	0.21289964658072	0.229683398274488	0.222151845937256	0.225924376116045	0.175674702068246	0.1793707947189	0.211732627121685	0.185599792988175	0.174807090984982	0.176284367547692	0.242896912516033	0.184711144629223	0.219593993812524	0.20710654733407	0.195504755382791
0.247299891253107	0.250531712612058	0.234065668174465	0.237999171658497	0.220198263150542	0.218728476288359	0.235371925760883	0.187539603900332	0.190818672561159	0.225585717207978	0.214117438708327	0.192109501001947	0.229005216995672	0.199591667114739	0.271065953171643	0.20807229057363	0.194254229216343	0.191225945748284	0.230932514281173	0.21100254893598	0.180638239439753	0.167228147686011	0.243065797751881	0.268853692883704	0.256773213258441	0.228057035675276	0.173873786481178	0.207222618517329	0.2681707057377	0.202297557980788	0.232051183412581	0.280732217683331	0.202832231305209	0.24129574634652	0.166458448022615	0.22727473049404	0.199167800352446	0.193052226792832	0.211346924439718	0.190498640232872	0.236924534003609	0.165793765874183	0.235542676640858	0.251663627678646	0.216576052435528	0.230316490537933	0.180649559759094	0.231797895050476	0.195335899925712	0.161844381218082
0.207265648976042	0.197919989229646	0.214125257435814	0.201882189113302	0.205767028539404	0.230822321863525	0.210678182741592	0.261908911069379	0.197291498542385	0.26426879357332	0.196275486876214	0.265433811594308	0.175406644959253	0.168305725462596	0.186039036303136	0.247385711582419	0.237530703656166	0.233304424659946	0.209985263337566	0.246750436769233	0.226662874440644	0.182968208047102	0.259867821530971	0.186878130476563	0.196399377630423	0.176729847178421	0.181391157703699	0.220409419813192	0.226957657954864	0.236016412207964	0.241382417354152	0.19823952229065	0.223806892210081	0.233855368770843	0.215223123487507	0.159155380646312	0.214548707630923	0.230407653358943	0.248654704776818	0.251725642581466	0.203966913568917	0.175156066517829	0.253558787856167	0.22234474978837	0.236110064819264	0.221219947599891	0.236347165974301	0.226005027180772	0.212811472004162	0.184685816869057
0.249602032352346	0.201059372553742	0.234350525307163	0.194714232054421	0.246415656653525	0.165234140320494	0.205050350456108	0.258563116366123	0.19787322030038	0.1710520758316	0.229872110207591	0.244979806746418	0.226318836258979	0.232235082491502	0.214442103384585	0.178070915666404	0.216827872505857	0.201756692544448	0.253719959761204	0.178643108181142	0.270347428347797	0.16950334983378	0.226463352695448	0.207547262980808	0.20678278288793	0.224283675711893	0.253127652373009	0.209027045480496	0.279131768129264	0.225274070839856	0.194928162520076	0.19992183537016	0.261046730403811	0.224737108197762	0.277453920254955	0.185742018360763	0.263960793423016	0.279015573330278	0.242639783835499	0.226448728426066	0.243769104442631	0.224767141844506	0.280336306600553	0.227729319087313	0.248266050242104	0.24118509845409	0.296257364976527	0.213689530264169	0.238707960201378	0.181021685007547
0.229355861040071	0.205106708302977	0.22175855082222	0.198888726415804	0.189198435760131	0.194137374280016	0.255025353941451	0.201596853942615	0.272014626954463	0.194311943947287	0.235523480794243	0.202327141477361	0.243310423511594	0.200996987011894	0.239378516156804	0.249589924687764	0.263516850429504	0.209174908704697	0.266057214510492	0.276371995278039	0.237413744217605	0.220884454837231	0.257713116599186	0.216642771818191	0.224815054105201	0.230028912454528	0.249009535649685	0.186470874270159	0.264473237137079	0.251318657476622	0.216191299714884	0.274871551928855	0.171397755729322	0.295146318786055	0.261450207604623	0.235874208421875	0.307623293532262	0.250144503122488	0.278210329790673	0.211886771180612	0.225083795188365	0.201462757192177	0.232627584060147	0.204343011376827	0.204214426829651	0.221949788077128	0.197639220604699	0.247131584318808	0.210361405749242	0.271984275640008
0.210361168411156	0.203806471804825	0.22456901939084	0.241576246204508	0.280850905920061	0.271857788176962	0.2862680491564	0.272762436585941	0.185875977483123	0.260801088431598	0.225080445704065	0.242797402208426	0.261597408157827	0.240399799099023	0.242083118302062	0.20255552889619	0.235172361516837	0.260336873872677	0.220807282359582	0.207948869130773	0.23699577328839	0.219042857008383	0.255532935113902	0.293178477717424	0.19449672286067	0.223743098025034	0.263495845106537	0.224718922732299	0.243559272180077	0.233925887684986	0.22053707369798	0.228211293837157	0.276264948121514	0.244877568922026	0.215246022417454	0.223246118424436	0.189293007232658	0.189645938639483	0.276310286044427	0.204776962381281	0.228966543233446	0.313866556934534	0.255512588855473	0.182152332989137	0.31259837049748	0.266149415264903	0.216271626707694	0.231023213145175	0.254358545713794	0.189171920737426
0.199914890056704	0.231120038975737	0.211344970882053	0.284432273460335	0.246756997628064	0.205635850948755	0.219068087299888	0.259519667315003	0.30079068722416	0.230131480782923	0.193930141627975	0.285431525456452	0.227474601788186	0.254930799102528	0.278533639046714	0.286820877216944	0.194834586639641	0.291798520154171	0.306639099694672	0.291949025284299	0.313699712510962	0.239658818610367	0.254722880913374	0.265031151271345	0.207941047680969	0.226667558275509	0.293758112409015	0.207091304965303	0.209657546921066	0.27084238129679	0.257770756285184	0.272628642195764	0.229441571769753	0.214936574843613	0.27281391143288	0.262902836690694	0.233902482477161	0.228499393580014	0.242888983068561	0.221405847203275	0.321805189557937	0.282209103280197	0.253927651702299	0.230705567501723	0.303217776587635	0.23975492094478	0.205648524499639	0.190217420993849	0.193872730639539	0.200341054007831
0.250382672303003	0.262069612465682	0.281609012187814	0.235944885062796	0.257076322324397	0.281753790890588	0.218893709935653	0.285933408993788	0.25905215998918	0.282973308118505	0.257343716948623	0.250662216604703	0.274440299230763	0.252369074956258	0.321101729353571	0.186586979704013	0.191156996137588	0.211064433868882	0.250930185980445	0.211737051462758	0.20040963918312	0.238540112761394	0.254500898103386	0.21561358329616	0.283305643714989	0.220336765140086	0.250526943716363	0.214450247275599	0.292083210261995	0.228428607002615	0.301471111714142	0.245320618866824	0.260844192825108	0.216392549985311	0.308423467871364	0.290575566982569	0.245926542769095	0.27401321428628	0.290327709155706	0.28005621853773	0.2384229433744	0.262378391463001	0.236123934359485	0.239707908208608	0.316028320241721	0.213595346174969	0.281451756130613	0.266908134940207	0.305477235718212	0.268478222800537
0.223574734884698	0.199074969208412	0.235449075873984	0.264854879242972	0.21377261273211	0.253067145764941	0.353856657252719	0.207594875899061	0.260194179703287	0.302116435448339	0.244948357783723	0.255553525528132	0.299865881221153	0.236787776601065	0.319170005705032	0.245393315453882	0.260625389941724	0.248369248537829	0.209612242449397	0.301258709128305	0.204185804228576	0.230720535479326	0.291379746679542	0.266653948599696	0.252260640812185	0.252378893624172	0.298046273183639	0.198128537550616	0.275349452931255	0.291236654829107	0.227273603456565	0.276357575283806	0.323263611673933	0.239122019260585	0.314254962316396	0.248850894227877	0.260784434196643	0.333767505105134	0.260912819608807	0.244192208081077	0.218886383998495	0.250204819577477	0.288564540308814	0.211824688651421	0.210018003087645	0.35137632337207	0.309994683890409	0.206987838011114	0.288778540315572	0.24035006742185
0.202694290501314	0.243192853013617	0.241743035871039	0.244707159467426	0.219272763234088	0.251310544868456	0.252040040013205	0.294208982048054	0.314342622402843	0.281432745331439	0.246943784111764	0.349393260293287	0.235833661631079	0.204748997182576	0.327201819678133	0.34636103474497	0.303289401734521	0.23356319369397	0.202093387688981	0.264897446081998	0.339937667063689	0.261487086591967	0.281961095836515	0.243620941223241	0.266313442301312	0.222848206537778	0.285703021084316	0.23227057755989	0.276310158589369	0.246046089272786	0.200711160903358	0.294261353325742	0.244285533453348	0.293843144368835	0.274861063230627	0.241491803578347	0.337378854231769	0.194757958762956	0.263667246222624	0.227200507122967	0.302229798238291	0.266476603366655	0.344701803812242	0.266752045019531	0.34765091409928	0.208180005575834	0.307491771446195	0.257748608636306	0.325636937287271	0.315810273444113
0.228056693180042	0.28215797275122	0.266548958007841	0.24141246678564	0.252123703234355	0.255838712477138	0.233990784529398	0.279488690011546	0.315852515689773	0.231743511644019	0.269746946063681	0.28166160622702	0.331765897067473	0.316610354048088	0.334114959178972	0.2766812971171	0.28979456118585	0.285707209935028	0.225980318424574	0.333300613173165	0.261288064376752	0.248001483449046	0.208737082022115	0.301138145769382	0.314750283119869	0.319296713111212	0.280698232307595	0.260209266376715	0.298565713400236	0.335849206381478	0.366700973928636	0.268127623341655	0.23930619889175	0.24818125213399	0.237249199284708	0.315414661701825	0.315793879186957	0.254875940213048	0.307833836272549	0.237218539545512	0.313085511172541	0.249119948941757	0.269368055335307	0.256202394275208	0.219608184213195	0.307993298544123	0.240325990482579	0.364144137404438	0.27825987791742	0.247257846314233
0.308665045693439	0.334879540302989	0.267663735545706	0.216417261338021	0.293528038294368	0.233562388918955	0.309899156989079	0.280768354414516	0.315412242747443	0.244651898523989	0.266112958296446	0.276041777633505	0.36769079753281	0.25768815046562	0.249239787243304	0.285173005228043	0.321896471957735	0.290360502676831	0.345201695845266	0.336837832407685	0.263034917889559	0.277712384861019	0.327970026037863	0.263639966439643	0.354736341158305	0.286017045997664	0.361800210745454	0.313524018042729	0.226044130915003	0.335867831504297	0.284511487560026	0.331489687785359	0.350244075468944	0.25159314178687	0.373716811004357	0.330016834378975	0.253274053667144	0.243864897206111	0.30086412482287	0.233665763788474	0.256386490349717	0.377650426270843	0.305648077085962	0.251841296364559	0.243299470867014	0.26393415242872	0.286613783531938	0.305253596622714	0.289925127210697	0.290005433800637
0.286582325355439	0.28054325783651	0.262319807980142	0.32056521308325	0.241359440294034	0.282462030873635	0.36673431899255	0.355994791212423	0.260019138249468	0.240579253671543	0.254571432134863	0.274879508591413	0.289105160448669	0.28344482866643	0.293593010269465	0.282740854517899	0.306113717299519	0.357427355393885	0.319779933845703	0.310732881653221	0.40253677615351	0.233110192173426	0.318270641390762	0.273107425407617	0.285731761917307	0.276036448951295	0.268105535885632	0.292101528653396	0.241658872907812	0.241768191100967	0.240061999907969	0.309696026590993	0.306298838515608	0.35420895283163	0.259238716653386	0.224076813570636	0.360410586855546	0.282587892450921	0.361331622965289	0.310273242213351	0.318954328646963	0.256871472247358	0.264646628104068	0.321755195963141	0.344917188702221	0.232588231724336	0.376019361991685	0.262076256310687	0.250879181917136	0.268445491978148
0.355100739603701	0.277795647947153	0.267420680772941	0.374772820805831	0.265582477497486	0.230667311102341	0.276865778259466	0.354825823219134	0.287299577877006	0.317505623506864	0.349051097607268	0.23312101670176	0.274901549705498	0.258579779415671	0.330496628952601	0.294263091648647	0.289985161682764	0.299661232393536	0.296024585350007	0.291291394819879	0.382247537125882	0.244008689836541	0.383026395762993	0.259174213124835	0.261097704181835	0.270667926898405	0.230025530725633	0.382672927343151	0.318317371610886	0.405055029835434	0.392197997098855	0.295753053627711	0.338740700534475	0.274416435941253	0.26796270748908	0.383461320445189	0.383776819681276	0.39737653808039	0.347686892269797	0.348395509803359	0.265576705028395	0.287010364386563	0.295642291088317	0.374172122082506	0.262306987489994	0.310534419200169	0.356817380174079	0.414543874939409	0.277292500156307	0.272480496826521
