# Supplementary material for: The Neural and Computational Architecture of Feedback Dynamics in Mouse Cortex during Stimulus Report
Source: eNeuro. 2024 Sep 24;11(9):ENEURO.0191-24.2024. doi: 10.1523/ENEURO.0191-24.2024 (PMC11444237; doi:10.1523/ENEURO.0191-24.2024)
Supplement: Extended Data 1 — The file code.zip includes all code used to generate the figures and perform the analyses presented in this manuscript. The folder "./ephys analysis/" contains code and instructions concerning experimental data and Figure 1. The files "Figure2CDE.m", "Figure3AB.m" and "Figure3C.m" simulate the model in the nominal setup, and generate the corresponding figures. The file "Morphing.m" allows changing the connectivity strengths with respect to the nominal setup, and plotting the resulting trajectories. The folder "./Figure4/" contains instructions, code and data concerning Figure 4. Download Extended Data 1, ZIP file. [file eneuro-11-ENEURO.0191-24.2024-s003.zip › code/Figure4/globalfeedback/v1Int_a0.85.dat]

0.330615041222638	0.326839537181991	0.340997777616489	0.338124282692431	0.343441842193758	0.346225168128788	0.337600062707025	0.321094533875086	0.3467863581257	0.330465292120206	0.32229319456988	0.319597556474369	0.340361921579433	0.320925779197491	0.328065327842963	0.330296396121743	0.31807801584562	0.319924084129116	0.343013919073025	0.319653416284966	0.317964276673905	0.341970218921509	0.338497332765833	0.328903340367528	0.349317882903857	0.329531022594418	0.334278404577936	0.327746394420666	0.348945434976178	0.317317757326235	0.328214017320883	0.319926053952442	0.331806603682787	0.342815728159045	0.335299781931731	0.323976111388835	0.328763971484909	0.319793033251423	0.342605655436521	0.340140281850983	0.320591051872446	0.341843108192789	0.349330697689104	0.316157981329893	0.329885603133479	0.348459136298713	0.316522550939564	0.332205617599824	0.342553524074973	0.319529964221956
0.332157309972228	0.351040594677206	0.336551270905407	0.346467386142704	0.323444123117854	0.332945023236794	0.337540910775446	0.342663838959992	0.325915727511088	0.35376443231529	0.331799667464168	0.3337109564356	0.348224299528939	0.35050791461343	0.350000464693832	0.330398501781606	0.337568309530708	0.352901050421572	0.358815271044462	0.356886131297598	0.331524917195505	0.358407248296782	0.360433019163396	0.344502833681152	0.348914807008318	0.336341712278561	0.362756719968459	0.343134439036813	0.336445173666825	0.344960746138458	0.334778861250207	0.334529896223688	0.355709388372448	0.353336186329148	0.341731638251874	0.357756116648097	0.364368229213293	0.350648730123299	0.339266950262875	0.363208685880948	0.349573554589278	0.329754073333855	0.35839613444003	0.333634846444348	0.347784807899859	0.334179219593976	0.349515232331625	0.341269219666989	0.350178269869181	0.330644050500122
0.353063594088005	0.334352979819493	0.334603203673427	0.346574983693706	0.373542271192466	0.362758216305122	0.33556745680099	0.341662454580611	0.336860182844252	0.357978563737081	0.362301309857898	0.334986233655077	0.346317219395062	0.346241756695092	0.364145248204427	0.33668998434661	0.336747565874492	0.374571423966957	0.358545855039148	0.34082959212445	0.356070862090419	0.367459151712863	0.339587120503104	0.349384816582137	0.351594514108738	0.347622177418766	0.340023256190347	0.376600913730946	0.37523096976846	0.377685721806176	0.351981969023469	0.361816929648381	0.36053024681086	0.366090501052239	0.339178982198971	0.358811729589719	0.3455135800023	0.365713968933762	0.3675272535301	0.367748629231037	0.36904303226153	0.347918638157111	0.369905670659507	0.353831228011019	0.373619835336752	0.352510622554227	0.345349157567345	0.338842470294896	0.370249556562887	0.346969128728019
0.358782443853746	0.376596597186597	0.390979353368035	0.365915352789678	0.356587595483454	0.392358098975738	0.360416080128709	0.361792232414859	0.396392636683105	0.381938959799952	0.35823141979201	0.395602874496002	0.368399261773132	0.3583954588974	0.353930297701613	0.390257795570744	0.353705263015091	0.350145965832264	0.361699491483469	0.382469991802921	0.359921875831976	0.350249342771135	0.346886157883264	0.389594341265913	0.374164666893646	0.359690326906049	0.362607399551362	0.356162803705571	0.350805282160715	0.386238520871445	0.376896695270519	0.377422255467799	0.35221345193909	0.361373474206535	0.35334042035529	0.383891265322192	0.391186951971375	0.36416172168559	0.363462467988721	0.347509436997886	0.353854372085096	0.364394991782648	0.36760412294438	0.356048867492243	0.393005175856567	0.387241397035285	0.372525060247626	0.375110925698795	0.349502971969815	0.359827025586331
0.379303435758584	0.398919152549583	0.416107062893799	0.363055958154427	0.401900167348732	0.370135551408858	0.410981993516336	0.361212215395984	0.366330471348452	0.368807468826529	0.375787077895086	0.400299432019107	0.362801948280997	0.409433502593101	0.391076734181488	0.368623991629323	0.376595289434732	0.378999835495923	0.365140637108448	0.370357671897245	0.383370941825069	0.398157552237971	0.38650033786624	0.405683941232704	0.368837767381592	0.369245063576874	0.397871894315317	0.382351227279536	0.38754455577653	0.376704776909277	0.405221952293045	0.399734355316377	0.402406383461781	0.401856668089698	0.39613900148206	0.360461230229831	0.363710233806755	0.382300384057748	0.406337796909511	0.400212715488029	0.403736358365547	0.379642936817356	0.372913207903057	0.393412125419629	0.376133640195026	0.38025228510512	0.389550930149621	0.394220345614741	0.37458645837156	0.394925071255026
0.421268163471435	0.410539878789959	0.398280536987497	0.377465417614745	0.384476214587017	0.389674152502704	0.378027990643251	0.407914252775025	0.41368002750413	0.391768606310551	0.425218672546595	0.402059286672914	0.394740096000458	0.380079575441774	0.396169647734433	0.414511249385188	0.390783241170821	0.390868266573959	0.434577520605322	0.383832976857259	0.41704007610393	0.406411886450455	0.385560065548328	0.379874738882764	0.414187432659232	0.41756861796369	0.391399541041472	0.393873104155559	0.417104117001928	0.400240484981533	0.379545085672547	0.38536109654853	0.420758419840358	0.390377445431284	0.421899585920322	0.396354683305658	0.43169001702117	0.434584239152411	0.420433814050821	0.424428842881953	0.420441357420432	0.38706501647677	0.381857594984512	0.413164421794214	0.391801284963313	0.417971081087809	0.37573226899887	0.422307765408587	0.422099867049793	0.380313176004671
0.452898927613577	0.461056526644687	0.451809798919222	0.426546308830277	0.460249826192355	0.413244199404967	0.451504428803824	0.40838076857914	0.460825934818775	0.460035274863685	0.413045933001896	0.441616755468305	0.394302108683792	0.446900509606757	0.404996249860419	0.398602811357223	0.453272846315826	0.439021480503721	0.420146091522079	0.431084586877483	0.406959035305898	0.448188099115926	0.446751500906041	0.399773159627046	0.429228983973531	0.454379247374183	0.450268567197565	0.391553260248283	0.441200079400051	0.398766028598093	0.455796774000349	0.462631256068958	0.446350983149924	0.400565883873647	0.404247281955724	0.406964241241071	0.402338654640455	0.398416256219689	0.403390413487991	0.421549958102557	0.426022815523633	0.42123205349572	0.431964432574646	0.434116017967697	0.430674351907875	0.434682061820429	0.44234387124703	0.455939596146876	0.413151786256414	0.395293717515718
0.467521674457679	0.414169614624193	0.422175259191914	0.452292022574928	0.457626778339912	0.418974628486125	0.423711935886236	0.420807956324884	0.428206829112991	0.448597433295598	0.470959959460835	0.46328437035913	0.438066130048858	0.44831629279599	0.473633850715688	0.434966938859429	0.459246830084116	0.44021962894471	0.481585283456809	0.43327404748235	0.411146618080633	0.459506952484358	0.423755298145234	0.422556071529355	0.425877636332004	0.480345786037544	0.439254636435869	0.422678862938758	0.427221549442705	0.44289099427267	0.459015342617553	0.4240611367682	0.445508565367185	0.427139962843373	0.423646959107219	0.420312503816046	0.467558721358965	0.483798295139992	0.462006505141432	0.46583060313604	0.414158200135267	0.442515003844248	0.454579387267896	0.461874974310987	0.484573382839491	0.42840381098743	0.471688458963237	0.47646084685182	0.422161541188003	0.479042913125778
0.446475908422791	0.510697805562801	0.45561885566877	0.441674279570092	0.471238540569341	0.474939128687828	0.430654037497097	0.501095425973209	0.457826861330331	0.473000863178672	0.462377940193953	0.457666135739092	0.481893029634671	0.453402048615883	0.512266331495744	0.51731073828513	0.51384471200339	0.449465885833215	0.435800284769428	0.465287688509109	0.470695232152174	0.452551100886421	0.505176374147251	0.438619209582676	0.487258855855701	0.454471408948414	0.511908865192338	0.442369539595884	0.461368258665394	0.499667075463941	0.455898124636314	0.490056401039509	0.493687491572281	0.511587974844638	0.465838448223125	0.496539250274242	0.492865593104631	0.4382852330119	0.472226848985903	0.479619970462169	0.45122017965213	0.514708671761533	0.448119216913559	0.487112094896063	0.511147657090531	0.455671036325597	0.431661541181501	0.4935103766518	0.430982062102543	0.437274142204094
0.546859107724413	0.526239939611323	0.492534828564142	0.45998900624277	0.473504261074459	0.53456984347925	0.47467478946937	0.494837075669728	0.468405349065724	0.499079658363497	0.53831157928782	0.543421588458166	0.54897154446824	0.465367787871385	0.484252530941259	0.459691372275845	0.529730441711184	0.500458911546299	0.464719535062321	0.52217037664534	0.488259855625962	0.542389563165693	0.471908703700864	0.493538278487608	0.507365255396838	0.503506831680067	0.525966713170248	0.552267077215817	0.499918697158933	0.512291406882348	0.467305724866205	0.487794659275712	0.473016988915946	0.527266555653147	0.45793708402574	0.524096415579306	0.530258249754559	0.553693231657554	0.538589974452105	0.463079964052132	0.498018156120981	0.520231883861733	0.473942400837056	0.515465323474565	0.470209084430339	0.462231232170884	0.476804538405493	0.485735833746289	0.521466171208124	0.472756235607983
0.517994967572553	0.502910115028868	0.491526326491384	0.546988040478834	0.489415092013515	0.51799729484442	0.488351639932297	0.536455147560942	0.486482304246671	0.54433738886302	0.491222561526755	0.494140393334533	0.550152252137964	0.504084110845703	0.532379594921814	0.495100808323608	0.523192405639823	0.552837202049415	0.542751848589257	0.5238472361791	0.548527759781174	0.515744879043355	0.533602366499825	0.56604442163543	0.494573304265993	0.582176134640265	0.577027639996532	0.505794898534529	0.551076396975961	0.515455068854226	0.545389263638049	0.489024033134064	0.57469641996558	0.562111644472038	0.576629807963291	0.586825325710939	0.488254922523909	0.54169560678641	0.509098486590286	0.574462179798441	0.503658918315638	0.574279494575909	0.53376788433229	0.488768782879417	0.525350435654519	0.592755156824316	0.586624196257718	0.549393876770544	0.554072700823656	0.574555980978906
0.539459303495253	0.553979135930082	0.524151692321639	0.540085214245126	0.619135188130017	0.576147028798745	0.600488071381389	0.52207385513295	0.536312447586511	0.543318088053698	0.540836954664081	0.613974984553011	0.577945624458716	0.618890143762972	0.551228826267654	0.557155046993078	0.517985513561585	0.587274407263292	0.61201140010017	0.544555715223176	0.571652510097924	0.561165051752598	0.612555205703998	0.578493817679335	0.636491629352994	0.609664844994324	0.554268336558718	0.592629640188202	0.522531776291808	0.522803570355369	0.575950440448222	0.516338882467585	0.587635869521585	0.556978350638669	0.610967785439879	0.595429970126903	0.539351634444132	0.586707329087525	0.585920650500963	0.581534130428273	0.585535761689759	0.514960076982837	0.523491596614467	0.574229817640016	0.523467197427887	0.601905043550054	0.542741880582835	0.603998131022352	0.632536543781307	0.52594627210143
0.580070988543463	0.577584007052902	0.576486781375502	0.558057478259209	0.650202480997061	0.675326574218321	0.617836047656043	0.621095822436764	0.639344207826001	0.623763466974344	0.605978968960924	0.608915399421837	0.593911305108618	0.619906191958617	0.599360765988698	0.679766120559304	0.660542801802354	0.630204970876029	0.588131808392694	0.663480387912735	0.635176954818397	0.552014751597981	0.552441362053594	0.630464926347272	0.599090511704784	0.561584663244927	0.562406851892751	0.622755502402907	0.564985302338309	0.566517781824093	0.607059761793045	0.601720393306284	0.644257275147913	0.555892392063827	0.679370200009698	0.599632362669069	0.66667008067621	0.670230408252676	0.599592391872354	0.592733405098206	0.655759879237691	0.658137762569526	0.558738680965657	0.607349718533976	0.620861205444207	0.595981854610686	0.548308875998441	0.551692280039579	0.553146558840588	0.619037175565017
0.60772465720393	0.639389246162078	0.636698711268191	0.617751655917547	0.677888770171464	0.712004344230897	0.70379642161222	0.602411819057507	0.648669672655537	0.630985447328981	0.660105102735556	0.701914170425578	0.724539517663764	0.592100170366681	0.649812175773201	0.622553836430352	0.730873765814824	0.654043933561095	0.633000001076647	0.671995706296248	0.739948063121737	0.625145125432786	0.670399543262796	0.61085758241731	0.658458185583801	0.675405544282986	0.725206076150537	0.589348503652872	0.741205284873262	0.679806860286908	0.615901681456062	0.655452454522491	0.656974488278337	0.606131363565434	0.745135443157858	0.732587371389791	0.601282498763386	0.664856343711535	0.730383650264876	0.596149215097452	0.675488354231608	0.635929605016529	0.657379627388568	0.638794828834127	0.612646261287777	0.738439969485082	0.642973382321129	0.596694725323968	0.606473971622342	0.727166939382276
0.67018358138567	0.717821033013259	0.76342390746338	0.72691846662719	0.729822019775624	0.784447554998031	0.677098473095493	0.795271276856142	0.775047140060396	0.655976126931443	0.783823458210811	0.729934249802696	0.674696278283564	0.663967038233633	0.657464288195098	0.749210064363244	0.784751375946421	0.774054596069049	0.675402358590305	0.662427239600653	0.692589751546132	0.761128328564461	0.722754295668923	0.790017038757902	0.643564116996074	0.757520137571723	0.723734979309561	0.654202096100434	0.648805570780712	0.684325215497623	0.675253615764418	0.665143326828114	0.669410177519254	0.693788044604505	0.725136500374407	0.657909220858467	0.644345506278094	0.792620064566623	0.673024807107927	0.642544633087756	0.642485852517476	0.652305731932111	0.697643839923526	0.775592305589047	0.76278385263555	0.649034881906073	0.780265671087563	0.665596218826374	0.802551474630185	0.648765241206095
0.783833098616606	0.739025573715996	0.786312708779781	0.772586975638079	0.812984727476317	0.783470501670928	0.857662833621323	0.78938801099194	0.829364244248156	0.688537863845604	0.757052640813488	0.722807180150423	0.823791112671802	0.708653627187651	0.876604325363303	0.755600188030082	0.716770014903431	0.709794853220464	0.735663084317745	0.816138793460799	0.862106319626987	0.817886292236623	0.761023321296634	0.740141168097053	0.75042317867567	0.854184140713564	0.72678096819353	0.869692868929144	0.846887094419406	0.689259857203923	0.860931199473901	0.868803415012013	0.696158151296171	0.722774528115499	0.75944748402338	0.776855787915092	0.780296441450739	0.701963618521454	0.732680085032185	0.789646116937905	0.826767122681335	0.701644837889759	0.807252604242417	0.880513685407697	0.712989978345162	0.786669275312146	0.814664764320396	0.738671549092716	0.73639109555139	0.704404274928686
0.863506501571603	0.847146501350445	0.796603086195327	0.760176898197081	0.817475166812437	0.828060319474382	0.837019926039464	0.841425299376464	0.863943643806527	0.74633785520346	0.893342395657098	0.765898950479295	0.832583999990358	0.760125555093213	0.751347485539626	0.800320126184231	0.890997200965798	0.860841166365825	0.953611378189239	0.927561844608601	0.885583092656143	0.9142256280415	0.831970123951494	0.759435575483197	0.929194819061697	0.772983120674854	0.942741174289844	0.85072683269021	0.816279708134416	0.784069174392924	0.879121438436326	0.82941721680527	0.93304480712291	0.887923627700999	0.775547150905067	0.87491881146034	0.746266780604384	0.785748877226084	0.846770384789883	0.898273526496096	0.796324224186158	0.909086720498741	0.79701611580663	0.964179750802723	0.809487686645772	0.856453954425134	0.811643335377285	0.924514376160914	0.844279952469554	0.926327837156048
0.914344498968002	0.822635959097742	1.01478893788587	0.878292817842605	1.04673389449977	0.970010600208378	0.908651159193859	0.916108642044974	1.01339245626412	0.864803576384014	0.835251283410638	0.92657166351907	0.931189202770421	1.02706086109383	0.964821637371576	0.875383947574573	0.933693117442906	1.02625874665832	0.980289580217236	0.929035468324188	0.969002120703841	0.86509541687993	0.881139407437509	0.927859521659373	0.996310167616161	0.884421023628045	0.848740647144224	0.830863982610622	1.01697845062494	0.888618253283263	0.894629721110015	1.01781078431152	0.868003241627664	0.976915723261891	0.92951155616595	0.846291943751039	0.87105433145403	1.01642561293638	1.0158671454603	0.92900636940505	0.816238978430322	0.930401556365738	0.88291690250645	0.984155784903143	0.824257621801282	0.86689015921477	0.941698448823702	0.987862981775438	0.915999593382232	0.857347324913357
1.01561543571582	1.08372375508208	1.0697266010365	1.04926086510211	1.10271941501091	1.12123060218338	1.00244533917357	1.15528799095002	0.942762975232248	0.942120053599652	1.16332642694795	0.94144861860567	1.10782691012419	1.1300697647869	0.917900734676088	0.899008212283524	1.02844637097101	0.932501584339189	1.00604362314044	0.980283881287541	1.13322368868728	1.02834595975607	1.00410384759152	0.998984946445311	1.12182602011889	0.995826373163746	1.13596422880454	0.958639269317532	0.904311086762595	0.973195003941422	0.999683658308315	0.907981133856759	1.07935716888873	1.13109683757729	0.991040041477809	1.14819289082612	0.988789255713648	0.886592060316392	0.966800352638373	1.1377106543107	0.889207531169991	1.06409757397279	0.926248872739202	0.966182235323229	1.0054782942816	1.11217906833446	1.02502273862436	1.07126676587755	1.0384050861874	1.09279594155744
1.23833180442082	1.08199926648743	1.0213106167122	1.08712179063182	1.24081724588025	1.06506458131094	1.13137440376537	1.09202727789561	1.24691714381346	1.10861663190457	1.06420840073842	1.10524594189118	1.1301830929255	1.1642902841401	1.03106271439354	1.10932880493201	1.01783254160599	1.17228459028086	0.985099893123049	1.05764258862471	1.06061310337118	1.27022359577567	1.15636974362465	0.990517447496529	1.05209262078459	1.02361926596607	1.19441606375261	1.12561636398369	1.1437716990623	1.08225563362025	1.04511349056062	1.26159195739707	1.08029874299103	1.01067609829183	0.994981043597506	1.18768804998459	1.06474899190462	0.987050625338048	0.989120968222861	1.19072648508994	0.989174883954054	1.02481641235714	1.11435864307741	1.08956050072248	1.01605287574991	1.24305915152402	1.08500987022749	1.01571811460341	0.998227939133144	1.05827618115591
1.0577305042854	1.10163692283206	1.2993278818654	1.35101837576386	1.13404502825274	1.21075823030345	1.37430358786397	1.38167258436825	1.13188775831154	1.31473113007526	1.1705078305931	1.42096692168998	1.1875020975472	1.10779872504809	1.28935533673904	1.16732588162506	1.10928321610434	1.29237407739319	1.38786400902205	1.32780610464502	1.13198543515691	1.32393955269125	1.11877233197767	1.22666703895861	1.23758908650811	1.26034228803519	1.39542606958888	1.13157323397211	1.11110478107627	1.39945077055199	1.29044570459828	1.33799984888579	1.4090623982562	1.26893037970796	1.0782164893655	1.23497378868432	1.23657616378315	1.40137419662929	1.33876001275071	1.21287268979423	1.30997607565448	1.061669675047	1.38841248866488	1.08158221397964	1.26972553829688	1.39418738595253	1.23256427479152	1.31649519551677	1.33026488947479	1.17946833730568
1.46523673648181	1.49377124058884	1.52776552877429	1.20871856470318	1.4842923980296	1.20634914393308	1.54311149151534	1.37184464197182	1.25199265450884	1.50087856444343	1.21341426190889	1.30091144739727	1.26819584396689	1.54492898529904	1.35612333523623	1.30151299972765	1.52420657880582	1.25273892621209	1.46145082932114	1.47086986716931	1.27458587635845	1.39700465111861	1.22860651592174	1.24704550192291	1.22329990008575	1.43208517149653	1.37196165805124	1.32510528423431	1.17258246425633	1.39565994856575	1.39956333682114	1.39399430103862	1.35057206945614	1.36262787128174	1.29867001142088	1.38162783780117	1.27424395752512	1.36867759929586	1.51139028539206	1.16329085239081	1.48970647605881	1.50632704821513	1.27935159300832	1.42222466052078	1.28653902876927	1.3096482527188	1.4308623198268	1.32575532938066	1.43905866542316	1.30277234254303
1.34050200524114	1.43635823563136	1.51706521306869	1.70872366086755	1.32120930344824	1.36514038357501	1.55554944914576	1.47681582416054	1.39152050764192	1.47206963723574	1.44988021407564	1.67654314360439	1.61880075209624	1.66625669548399	1.43871485436812	1.55565186631855	1.43358075451918	1.47088979034677	1.3874673438742	1.53954927658527	1.453115741627	1.61196762650953	1.4533104537685	1.38520079897024	1.69307339470236	1.45574227500124	1.48543599299888	1.52557705081552	1.43981179658717	1.44180317143476	1.34723517872263	1.30283748671737	1.39072129262193	1.6562542323896	1.67593571437868	1.4008918256144	1.58097533687101	1.67426824905063	1.65946357081829	1.58161542849948	1.50560544309221	1.46376409385675	1.46273223395016	1.35137579726669	1.68844314282942	1.38224084984193	1.7308972605831	1.59076017851146	1.63770445506424	1.53544550393661
1.44002883463998	1.83949377169871	1.81356546023498	1.51612664084952	1.57582900101747	1.74553753754406	1.82728990920934	1.92891445370226	1.85741382206344	1.48395749705195	1.58927291215221	1.44476348801379	1.701549372629	1.75697907140017	1.51803630802862	1.56770014279804	1.54307786025156	1.5056391931153	1.53987511539582	1.61683982328771	1.63408338030305	1.51603540009888	1.69698656234043	1.51706450138948	1.48242130463427	1.70760005034842	1.4906863137535	1.46881297090743	1.59578753604586	1.75030767496535	1.84143179102994	1.6895591009537	1.59441230406634	1.65018997499304	1.45881599712451	1.77855382391817	1.87071419145105	1.48374946959693	1.59884216609901	1.46416055451098	1.78086449608547	1.50268849958775	1.59426619749215	1.4962324122234	1.52970424810698	1.8966673297813	1.48849375598974	1.93753190314114	1.92927052566736	1.76855082921627
1.6442253659523	1.73589923905206	1.80020522715419	2.11739303165623	1.75605037138647	1.9778073957675	1.63226990231605	2.05592822626641	1.84051323237762	1.87273989462879	1.69635969987343	1.77370139575657	1.94161549584199	1.71046345106228	1.70211733978596	1.86532760218983	2.10266457410057	1.66457673024341	2.06693256894436	2.00439415403885	1.75554897658826	1.72063107050014	1.94715431183812	1.78540208474955	1.7356471076426	2.14636021954377	1.74130298535803	1.68688508174532	1.95027338576721	2.11068656790671	1.92245597907046	1.63981771422491	1.8429388529578	1.62159589477852	1.81766942181943	1.9799144007621	1.69756752100666	1.98754625782418	1.72226861356545	1.97863625497908	1.7782971937349	1.82584254307547	1.92437562666589	1.96585759539255	1.64265910855405	2.02918105335165	1.74563506579948	1.98784341344609	1.62767311759353	1.74565028150826
2.103893813981	1.97526761525875	1.98708920441519	2.28715126100468	1.84403194022468	2.20713160119339	2.34503760347271	2.15315823594978	2.21938439756496	2.2330909884788	2.24580566402738	2.18809439545252	2.10779410899463	2.3573496020072	1.85881918473495	2.11282903740124	1.89133058994002	1.91667902216974	2.17880267035392	2.21671239418284	2.15743505507642	2.3379996603687	2.20990993941501	2.19303610627225	2.17851187944231	1.88547948889726	2.01597554135583	1.89506142104332	2.18247328683167	2.25412248819977	1.81265855456631	2.31442897966725	2.19612956628032	1.91596435525948	2.01671662741455	2.10630210419335	2.01221725820031	2.2715338734693	1.86079880057185	2.19664331989534	1.84947110457559	2.25880632179413	2.17028224282891	2.23855125284901	1.82088849518353	2.35468149586319	1.9680718174935	2.0599735289699	1.94182793885563	2.14004764840189
2.17044309330849	2.64348498427892	2.42969186139825	2.06228855602948	2.18769642137291	2.25519428000197	2.64876236902906	2.16804224122018	2.14225719983424	2.12543586013749	2.30299767653271	2.55149811801641	2.39194430167247	2.22566101058363	2.11667879593363	2.52269012159885	2.42832641592145	2.58232180780878	2.24062587698333	2.2811065469948	2.03504706479382	2.01433537492522	2.45927409782179	2.26744396955465	2.17591448333501	2.20361413473903	2.45624861199406	2.19386841647826	2.51216716416792	2.51320939768349	2.19647395306812	2.16561856458319	2.0438111364628	2.30452383507621	2.2450435313497	2.1432104500525	2.01376957071732	2.58597253541054	2.25438082834365	2.48918008498271	2.25152581170987	2.31842939373193	2.47762536067852	2.03944367975934	2.37244207505793	2.18693011909074	2.49062993537573	2.48566847972864	2.37171423791515	2.1280879618418
2.93836418390512	2.42914184280519	2.7174820538012	2.71194202903718	2.38788810604781	2.57734455420245	2.35633362112065	2.37705070997787	2.73824315251645	2.24346447264235	2.7054933523345	2.37677675154959	2.69284795733045	2.65186764520446	2.61846925596217	2.80781060523105	2.34983566288922	2.69049277707312	2.36227028458358	2.32732034612569	2.9150813755823	2.7114565547088	2.7257324054499	2.28203121836315	2.37777005354247	2.73177993268553	2.31777883813626	2.25641302612317	2.89502536394898	2.81136883773414	2.75060335916707	2.47762264163418	2.43398289291385	2.36803091656512	2.92621697886843	2.55306286055049	2.48560423927335	2.32084487731059	2.70188693068871	2.92535964806507	2.47598749475525	2.89753910206008	2.63343854313684	2.70449504418948	2.8853438718967	2.3661208769125	2.29123245983888	2.84346907503779	2.22688350276381	2.43490870411255
2.69373019534463	3.21205746538969	2.60079535563892	2.64885498070953	2.77002964752715	2.76297397899771	3.07025348228054	3.14311409991276	2.90542270781323	3.15279841076077	2.47293303564459	2.69473178247098	2.80691380598853	2.76279146474036	2.69465247256129	2.68755031405186	2.97736151370815	2.80348837026106	2.61702401788388	2.96829833726521	2.58938732152924	3.10635133830067	2.99001039076707	3.08563225952346	2.66106445604732	2.72781275794527	2.54113026476366	3.12318558625183	2.88166684009238	2.92208689743234	2.91341255818546	2.53299202634951	3.00762212104318	2.75182738921993	2.88547905068623	2.81898046268921	3.06835221210305	3.03973446010627	2.53629179232496	2.88423237767341	3.1129972879293	2.79039311534461	2.72995277958227	2.98724606642621	3.11208591221191	2.56648661622344	2.77432456578921	3.06003438910516	2.82969339056434	3.11582758261111
3.45047963954093	3.07398512686163	3.25185562702767	3.48569203070097	2.91688806064336	3.36303461988538	3.33460913898668	3.0876515507139	3.29088435946568	3.43907321583286	2.99615764068556	2.84990136561609	3.3433366549259	3.26833329456784	3.4581650977713	3.00584650363993	2.96576391738058	3.30135572922673	3.31461195946393	3.03839703632229	3.43767336700552	3.15001420777349	3.34066352025817	2.92273150018121	2.90437621992379	3.45335737656211	3.13240030062035	3.4458717781968	3.403218776381	3.30358517201137	2.87833319895609	3.45029719517594	2.93819421916267	3.16423378202166	3.22274553323776	3.46032919585891	2.87110708897319	3.48972313078638	2.90945971627832	2.86138860858403	3.25087974209918	3.25339419267756	3.43968331796349	3.09151137357281	3.33341615044493	3.06059546561165	3.48100724035336	2.87502077729117	3.31822836497822	3.38894016371609
3.64201524596343	3.78369406506465	3.42390093599022	3.12636835738217	3.66943683585344	3.37943376445303	3.19243528573743	3.49318724044438	3.76655294603788	3.24703441803345	3.27125812956043	3.3359539209347	3.6153760751894	3.43393354243266	3.77285280425249	3.34482543120192	3.79109127389948	3.47927557430766	3.18468543584307	3.13207586172445	3.27375854328175	3.30078272195436	3.47971035557508	3.25657570011626	3.32387770978951	3.50087164774832	3.51555632770993	3.38063672914648	3.44821680744928	3.60294979310414	3.73941857308481	3.33683256297137	3.44973909268258	3.72815364490689	3.26729848910365	3.47319166860132	3.74173490551305	3.69032153786482	3.42052009271353	3.1872042063053	3.71840127884061	3.6154728461936	3.60656245551568	3.64421002132219	3.51058656637539	3.48840309932124	3.74625934207183	3.20831718857486	3.23593680731275	3.77574180760437
3.96003096636796	4.05517522622839	3.62187281385246	3.81090016362487	3.99775177149771	3.59735162013702	3.50463909600529	4.03137230805193	3.6096864158741	3.9399438907412	3.90390382601045	3.87418144159663	3.64606755523241	3.64198572515903	3.86415591254528	3.95706696908535	3.55296471660785	3.56459078439236	3.5799366215589	3.88843509748008	3.76858416640038	4.07825991011948	4.02632280126392	3.69598701378294	4.0083703094264	3.89675587316034	4.06478997351869	4.02410188252028	4.01332242882956	4.03222398894447	3.80866088588833	3.65257104794324	4.01038868204879	3.63229685771101	4.03035950111775	3.56567421651148	3.71201347437069	4.04544327118075	4.06153995314843	4.06874043384838	4.01701174018215	3.70314681088238	3.94808051441044	3.87253796561777	3.90158960560617	3.53779465669273	4.05574178065264	4.09308985847543	4.07078657531863	3.89159981242447
4.03432207654632	4.30113221961638	4.25044475160241	4.32333839177973	4.1250729488522	4.04038409773259	4.32774625243573	4.34098711048447	4.34753924885249	3.93485554983427	4.0621974116906	4.34417257500103	4.24634239517893	4.31736357691233	4.26623282491064	4.29333792744145	3.91585928263323	4.3552338616154	4.19297151924352	4.21176863851977	4.34076070751247	4.18988896450519	4.28959305145823	4.10183864637824	4.20747935618279	4.2345516594851	4.30488192495191	4.34197561907209	4.3162122038267	4.13274485113366	4.07757220037014	4.26238031085723	4.02675666963035	4.23735159704305	4.32301888429303	4.29612080239	4.34281622072116	4.079826451764	4.16490807369828	4.24689103476615	4.30254798795142	4.35456125409859	4.21653713136493	4.02777606509614	4.30364811452279	4.1632712978663	4.17950729788209	4.39146498144819	3.97093970725791	4.3466811807471
4.69421389284501	4.60423212061265	4.62744711440612	4.62212667289064	4.63464401832649	4.57850128433463	4.65447064278217	4.49681977056373	4.54340189989935	4.61529734872256	4.56316352150546	4.61564922365413	4.48089301954842	4.45780097134706	4.58814118842919	4.61337072138673	4.57031434039796	4.56155764992762	4.56253454179943	4.52844778418272	4.39915233957479	4.5082959754296	4.57318583240576	4.35862416905344	4.64278094884958	4.65559096615839	4.64632968433166	4.36849921871954	4.36444206539527	4.48062575662524	4.57871175687025	4.41589044681074	4.69107440669042	4.43557593472022	4.5443645242673	4.56083903579027	4.47627240434357	4.30318921768177	4.656464600587	4.51801256670886	4.50084042379644	4.59242492832276	4.47106544775368	4.60246548842634	4.45516378348406	4.56404648358297	4.61535397378924	4.62763377203108	4.61833188145468	4.56095165564856
4.91927322987675	4.86182130544073	4.96968127565239	4.82111364701676	4.75881535212871	4.67469702863009	4.84637910612583	4.98960634609276	4.98518305328903	4.91528920486463	4.90338831723778	4.72109015779582	4.7024450399478	4.76570636820987	4.943530538873	4.96230596673169	4.99464664997425	4.76319639922551	4.91612869924203	4.69667243358517	4.854190647578	4.89263043848265	4.80670220045966	4.94093912466768	4.93917349090805	4.81792307379652	4.97237922413078	4.95697370449255	4.9886129529707	4.90511768479288	4.98922232724134	4.92544927628403	4.92392231293394	4.95618872642184	4.85394139427319	4.77164975914742	4.92587578319888	4.94140368975356	5.00275134810475	4.70775836469125	4.82266965041235	4.92550130333067	4.95182603872477	4.96821335020695	4.95624918341532	4.87808333430193	4.96415749132224	4.76715558349601	4.94562484870892	4.93707162491696
5.08541227776641	4.95699027178555	5.07675652299141	5.11165150285898	5.32906011460065	5.1994498655494	4.90518270190273	5.33944100390876	5.31844395312518	5.15281125911109	5.29016976890802	5.04839824299052	5.15064519898733	5.13657719210873	5.0327998578033	5.29390603486644	4.94561839282515	5.21908455970943	5.28941454154636	5.14248344153868	5.32284977795898	4.9733336831044	5.30275213747481	5.27632445731398	5.06241372354987	5.10423602502693	5.14962619147822	5.2973185891239	5.06439461766815	5.29011865961017	4.89880162601279	5.27913792220914	5.32865023811443	5.20375162750054	5.27619359831594	5.29050292190523	5.29919357044179	5.12546201054468	5.01394913947085	5.26796157444095	5.00167435388597	4.99871494584694	4.9330114075764	5.25948634094505	5.31279943922426	5.17912788024431	4.97555690295319	5.16329653442952	5.24316366178966	4.93764162747035
5.6444068328178	5.6821804971728	5.26866521868064	5.16878994359028	5.19780587626073	5.66403965637583	5.49300795410051	5.15661207712644	5.45097238620026	5.26865162443373	5.4485617631017	5.69189255480148	5.43169845799364	5.36852907765442	5.52415680144199	5.67736222987168	5.33658386853604	5.67268452622335	5.19766018353655	5.63757235191372	5.23265715133912	5.69389763850623	5.67293015133825	5.22790901392846	5.63797417614436	5.33701747120471	5.30821967654892	5.22716415312477	5.27081895146	5.24620726746282	5.21029553106934	5.68310936350101	5.66431934553471	5.35887183715987	5.67269614403551	5.44411740396953	5.57530484114808	5.41743165273203	5.49304615755553	5.49240018117863	5.66189220797784	5.64866227688175	5.62908784827196	5.1975417659284	5.27221007515658	5.27910668025683	5.63531007794346	5.30983499204993	5.67803760236742	5.43696966832059
5.51496625874194	5.55605827925266	5.93311559966913	5.65282401827027	6.02823938993075	5.51270644618871	5.57956933545037	2.2050952781372	1.17632093668232	5.76068264702021	5.9054429070485	5.42300459016406	5.46125793105538	5.94300234447989	5.4395046462012	5.93357891411835	5.52683492059115	0.467241317545301	5.78931736688793	5.49578555889694	5.54270898856523	5.98057408222228	5.60367013755107	5.54956239102181	6.00090399407467	5.86146360736645	5.64503297301018	5.51173690331995	5.99536009486538	5.48265652467531	5.97582823644447	5.71714522994135	5.58579392760242	5.8375660095375	5.51916934163865	5.61056889435803	5.97781979611188	5.82173425157764	5.46878476242907	5.53586719691801	5.75020392082898	5.71922194411929	5.57036964921533	5.77229375173475	5.92520205150654	6.03415928899603	5.89126682692074	5.52897208630232	6.0066862166182	5.71398682169963
2.30129992720855	5.76846178103134	6.26124495230883	5.87640359797002	6.13639074708106	5.94376637164423	6.1320949920209	6.09040832589045	5.90789430474781	5.79510973617315	6.02917672579353	5.78389721918615	6.24349519478036	5.72752045045054	5.93230916245204	11.0550290981955	5.81935694957248	6.30492761108171	6.00152254755482	6.20836493087683	0.315531191080967	6.10625682955066	5.90177760928356	5.93275971233961	5.98739151963667	6.04290465394469	6.03842856039604	5.89723949549448	6.33985901606982	6.03885009578759	5.79601674716956	5.83112562936528	6.10912395428314	6.26442384433524	6.03463735374335	5.923476280196	5.89734386847204	6.0525331607203	6.00637831640177	5.81307242956546	6.20804911267498	6.12646104478599	5.76528544236121	5.72478022837156	5.76375179855395	5.83779785540847	5.79501216186044	6.2231631739073	5.81041676238008	6.08525026493853
7.38741921593468	4.82338005472093	6.45853428720251	1.70935395202589	6.26352369184026	6.34979875178769	0.973671962082755	0.295528089823554	0.312498794092871	6.09599853603312	6.08564769244621	6.34866221959427	6.02988534184119	6.38584188844787	0.77632713002164	6.25874577647339	6.26575084889796	6.70371503916408	6.03933670188858	6.56820760515275	6.01320305592864	6.46662851858167	6.50568914589078	0.808537137869454	6.51897095238462	1.31241810456332	6.44328203493958	6.41602657541253	0.239157934561671	6.42814531029845	0.533538970465449	6.25896461058612	6.49585736057306	6.24790257727907	6.16449952413529	6.2358476475163	6.08560771482917	0.583083572414945	6.17139529332626	6.13158224083306	0.286430308766048	6.1450982934454	6.0439154537011	2.67834237267502	0.388404498688023	6.01420120161523	6.34740825771067	0.325541093626357	6.0603069735326	6.03616210577945
6.37446173082981	6.30438716584315	6.76289620552485	6.3780332328516	0.286161840436051	6.56247694218548	6.8214636308267	6.41182905438727	6.6293945516375	6.53264252375924	6.32144053028679	6.39392018949711	6.35818072338824	6.47252329500408	6.34312551065534	6.37595855886317	6.59684678659778	6.3650843529289	6.78364484384342	0.372788891453151	0.570299852682854	0.221094986302015	0.505397754443525	6.35909520151956	6.40451726103573	0.383021966119802	0.291150216115545	6.38919684787766	6.67908615013701	0.20741568050652	6.32466423168482	6.41675980501309	6.4244196922728	6.63715299490346	6.33127678376825	6.53396931526408	6.50152272183871	6.57994436911983	6.73887949313394	6.69549179831828	6.5962698342297	6.64930684415468	6.40086425999571	6.36017796538206	0.273042167440879	6.33401778328657	0.292639679630382	6.78710821832252	6.61205724482056	6.43601487592772
6.84558173999385	0.494919689010639	6.74552723952143	1.43690109802948	6.56815664855272	6.57938658861428	6.78025176949018	6.71114524659969	6.70431919416858	6.78242413671504	0.302609903537888	6.87388277824839	6.87974573939502	0.267376715249222	6.90912925766454	6.72123414050853	3.56798312613353	0.265155239106009	0.239933442170371	0.336713682874443	0.196688485753387	6.93768316538195	6.72750464749031	6.8694764927639	6.70590101080743	0.224881456349016	0.330294936199851	0.204735965679033	1.34793093084125	6.64309294402413	6.77854977405541	6.7792889226744	6.76385955986563	6.61066677280668	6.7125149377666	6.55920056976649	0.183495776543918	6.74780854622918	6.66063580982406	0.567638565238111	6.88361763697316	6.59009278213829	0.284485827121911	6.94392653068369	6.61310681775994	0.251396909854954	6.82190327524687	6.61518233571377	6.91560549659315	0.225203593323041
7.15181886533581	0.16035375642269	6.8810924500341	6.87222883292619	4.43207287463934	0.173348455096571	0.374269610606105	6.88888328804057	7.15074324670393	0.172531443010603	6.88969540401896	7.07153687117875	6.8706248526194	6.87245496491582	7.00655658704406	0.166969919948516	0.221758287313399	0.149495877027524	7.00882144664599	7.11399220218124	6.88549554266802	0.22326816415543	6.90750965955336	6.83964720774159	0.153164697087087	6.81613140477558	6.80841826604418	6.94985430588791	6.82505687246454	6.88520426962229	5.25795025359173	6.77785121310933	0.284675808308697	0.179026146987851	6.74886345472078	7.05874541180421	7.05083244722571	0.829212153233906	0.210850210477078	6.93863956115557	7.010379799323	0.188847282161766	7.06585494332894	7.06814138217224	6.84778829570398	0.203552212002923	0.230957581883	0.191483557409222	6.88023030086734	0.28805693608441
0.168334728038656	0.157232048892447	1.16343553357811	0.258432657583513	0.167075028183219	7.23620074685095	7.13370262329361	0.242849731256044	1.15986496429285	7.15224788421397	0.287170842646156	7.08900008427599	7.04492174739635	0.203411612691457	7.10928428147961	0.195199786884812	7.13562572990042	0.304383144396477	1.31233272582114	7.01680293401547	0.318128207106057	7.30279410270588	0.172122713631421	7.31523417740676	0.214528147198276	0.210761581886876	7.05788046821019	0.177631076248329	7.03077427427576	7.04820507955774	7.27592938675008	7.18707992643184	0.220485070187622	0.14911191150428	4.10153746279301	0.173653414467621	7.1759572060016	6.9091258160914	7.28493786575995	7.02969870965301	0.171451460843461	0.217448731991744	0.358701819248724	0.171360714272873	0.193325734285936	7.13829934865151	0.489108741479323	0.164349304314395	0.173863784264363	7.35392033331504
0.202981942470547	0.14752914047109	7.37927922510445	7.36852008358902	7.20949688833787	7.41731501096062	7.35967221314373	7.48808349307344	0.345708078529159	0.150905636025251	7.45890011463563	7.15679515818543	0.175293699998215	0.159253575592021	0.178530016220468	0.151234452873852	7.22880457882459	7.43589141039641	7.42372919530552	7.5018565714316	0.150432933728693	7.54276926176485	7.44032471248355	0.414182929386217	0.151890673440021	0.179070209610438	7.10727804619506	7.29555164557117	0.679475177485504	0.243631805074611	7.44009050468349	7.23671944837287	7.53366383264612	6.57613589867153	0.210844641263419	0.690659706198443	7.15345775830138	0.152909521957702	0.168625712843667	7.30585293236918	0.15625232523483	0.65107963801231	7.39572844675146	0.159371989500148	0.310099368815357	7.89694030314953	0.168228697933874	7.29344255337426	7.27997560972889	0.201045048167404
0.195947553304401	7.39781532313851	0.2061893404228	0.135296181003349	7.37224939945965	0.387069699079633	7.76228404063921	0.148025035980893	7.41194371889967	7.34167092607097	0.150875989809442	0.137065983733889	0.239773529986336	7.57107125993595	0.182781354673969	0.613086525122423	7.29569115609145	0.140112320007653	0.181739846940896	5.05867975805919	0.145382270738531	0.308386778218164	0.140830434267853	0.171782813715294	0.335890654738764	7.64251999891046	7.28781103836579	0.247377313963635	0.136427621135764	7.62370845344044	0.180190555990315	0.136229595293699	7.68066319477591	7.50855236665463	0.361981500014534	0.172297112622786	0.146575975546606	0.212187041246897	7.36879907178512	0.147084841206406	0.266039486356634	0.149833678413933	0.138534188260563	0.323408888451084	0.143989675320662	0.144403469145675	0.146057730655566	0.140660757559371	7.65850109811154	7.27564870326853
0.12967680299143	7.50135815479243	0.159498039934618	0.286398086266888	0.137070643033733	0.201462757248561	0.14266540550616	0.127771117920681	0.173160789826748	0.144972170941651	0.135781873359478	7.79976974763764	0.158681844504817	7.49469211915511	0.143508913157574	0.139425882821084	0.260592572896743	0.139083114996589	7.6961569887015	0.130483034798289	0.142396477062014	7.41339904071166	0.135039248214605	7.70743844635347	0.141795147332346	0.141292201012829	0.132206509467781	7.56592632415428	0.137090797839827	0.134727232548368	0.13846423061418	0.166737845864653	7.3875182290352	2.60690011099619	0.138858777961537	0.170904177460789	0.128569557445968	0.129266074358063	0.171323236056598	0.149097116942887	0.1490269157174	1.88364991152097	7.59081806929062	7.57910680672822	0.187657332085534	7.52120897094826	7.6354518341149	0.328764130377337	0.194468880696417	0.136389778173083
1.26094209622154	7.44943740826699	0.1342097415955	0.129432282513203	7.41008371265749	0.127909514172329	0.134820903327196	0.13306531739248	0.163635765581694	0.130381006179279	0.156580663621591	0.130200455038602	7.69791627266602	0.135040528208176	0.131072093609169	0.170807287884015	0.184432732867389	1.44253268730188	0.135736298236532	0.143986045740395	0.152884000006269	0.14400057942209	0.140796897778022	0.196985925700569	0.133439613637095	0.183872555078876	0.146696110300568	0.172683214072181	0.134999552831927	7.47654254882373	0.145283052820179	0.213021027174302	0.308896761649456	7.63241415648138	0.130006969841869	0.132601499219408	7.58355997160922	0.621584989535883	8.39655062072651	0.123782177447392	7.7309972486517	0.131526662196016	0.144831668817305	0.132964861759231	0.149365160142385	7.45991496176941	0.133913939991141	1.00542099656667	0.166027991509559	0.236905414578283
0.127216232963121	0.149367241875441	0.143620420969016	0.140564995187983	0.129419617827896	1.01458217349658	0.205353387055516	0.124677661782785	0.13189353469666	7.74289117874589	2.86057670194087	0.126840908087404	0.129442094072082	0.166968570648866	0.125604124492092	0.130564955444893	0.13265510819047	0.194198250203282	0.126042097895625	7.33291204789815	0.129530644623198	0.12576817401366	0.129069466016239	0.163976931054411	0.125650972902223	0.13085428093725	0.177149383778958	0.13677479574694	0.135665417360267	1.77466553042047	0.128098839905638	0.128419344226785	0.132327988781058	0.121311444493581	0.138370811409441	0.179575949970676	0.388071762775003	0.138433058611857	0.143699934476416	0.133469770813499	7.27484042146351	0.489104692753377	0.125869368788545	0.143050116332643	0.169923896752279	0.128405518499057	7.46772206530697	0.130044559408454	0.409875058324868	1.01717854767568
0.128887904621838	0.124989534766519	0.125565183021296	0.130299077455422	0.123295676299427	0.125536548464829	0.207552302028351	0.639706399958087	0.129694835308854	0.124712443216871	0.208426473168437	0.164863139697783	0.200936280355919	0.130127714311906	0.124803644373165	0.131354550175192	0.125512095682342	0.237229269852083	0.125717033940156	0.127695912022336	0.135072246573979	0.122345563517722	0.125026947319523	0.123058311970413	0.130163144828269	0.238286951156066	0.125512339286172	0.143423065620426	0.120719891734842	0.123265442408772	7.60870996814266	0.125155325631275	7.29122142630062	0.130339673378798	0.158864649716489	1.10236787829163	0.1242173984516	0.200362428299128	0.126889232556988	0.563861368949426	0.336242878171671	7.74265515829174	0.14229932578861	7.39208409403439	0.123878919588848	0.132969926428188	0.217226526512509	0.133588404052402	6.98139870927282	7.50433199259144
0.115664942267998	0.134921182020516	0.126339304938928	0.12109335253035	0.148528450210325	0.132945681037332	0.118382282911792	0.360380548947579	0.13409011953222	0.129909144987666	0.119550126591081	0.138514939445055	0.125502217525573	0.125148457380381	0.125445612457289	0.121936222166015	0.124568832111032	0.145995011571786	0.211372966193367	0.139128240033368	1.41138577712613	0.141234824790457	0.128418630544941	0.124662721681261	0.149804843456857	0.11583787530638	0.127544179087956	0.136581668532213	0.128988475092847	0.143804487303962	0.242600365844226	0.130167007304505	0.126879561679059	0.170968400566288	0.126353245304193	0.12467527146146	0.132313744088657	0.129359953748932	0.126407149399628	0.123298832543258	0.125146625616913	0.128892232437663	0.127559238823766	0.121078640750123	0.134956740104685	0.125347449908666	0.197970693406448	0.119859252829759	0.124155071268075	0.124795283622752
0.116276235567356	0.163826094727679	0.124775324689737	0.121947433976826	0.131530807175359	0.125187155268311	0.122085679053602	0.1224021011892	0.120156394665491	0.124443018889451	0.118563650008877	0.127162180161308	0.115682393599738	0.119409838759551	0.128754893202429	0.127136602611402	0.142108863035255	0.125298815091715	0.122597116852532	0.133020312485269	0.627937801996204	0.129595619461706	0.129005206081308	0.117481545900117	0.132514894698274	0.122413757655516	0.124489926945816	0.139610170154854	0.181202892324678	0.129501845274964	0.131217580433165	0.120649077944461	0.161702299081109	0.115590352416004	0.127044131353451	0.118876444818647	0.121652961941065	0.128616776251136	0.127351728166841	0.122985343572191	0.124663218083923	0.111637354451141	0.128381736155054	0.126020813432858	0.126819490897632	0.131959467210749	0.117695082467851	0.125798913367322	0.145619674675005	0.135885181060687
0.139596793237292	0.127872373003105	0.118229994997921	0.122816625158951	0.118233453430529	0.11611032875133	0.125661510142832	0.115846337300813	0.118704767420052	0.121056756886671	0.117323416849126	0.127640386205656	0.131398827610247	0.133464046035537	0.12781979047458	0.128090792952535	0.117565010324381	0.108950310189073	0.113573543753365	0.12191686055501	0.117048047197979	0.126369085227168	0.119940481400593	0.116120433617768	0.114503918357732	0.135253273442426	0.118656771908449	0.117128594117757	0.119093662447976	0.122990903515963	0.120670348951213	0.136292504861223	0.134552580642852	0.110562718585791	0.132169187351392	0.130237817685195	0.117251427185471	0.118372461510691	0.122530677361437	0.119434393843079	0.118484992846426	0.130445690974837	0.124349554001213	0.119965618758509	0.11971515003307	0.12104669173293	0.116492085999414	0.114350508393929	0.113719627977601	0.120112728346175
0.111151574549202	0.121317679022899	0.113358153177989	0.129176602466592	0.112602084097542	0.121105524981256	0.116121021256165	0.135927971278584	0.123407190391003	0.116650800370982	0.124509490603323	0.116939393330296	0.11338874995548	0.117582298637117	0.122656218761144	0.115409348731708	0.115506008822431	0.131543535777437	0.121686359853247	0.119903789220139	0.114947229705928	0.120751542737772	0.114752320334975	0.115345694356539	0.123452546881929	0.127984533342449	0.117034885452984	0.112914788688724	0.126725209300768	0.129650121184431	0.118016352575615	0.115448369829179	0.115004570222545	0.112100645632631	0.134722212683959	0.126845349469088	0.124472434488314	0.125937068198598	0.116558557774373	0.13593746678336	0.114282743179346	0.112334847983483	0.115888962169078	0.167527107519213	0.12443965328819	0.113639754856884	0.113223908295536	0.116266674468066	0.119013776115638	0.126685301275386
0.122312981528678	0.12165785818425	0.110540551564048	0.134746709145224	0.113562982817172	0.115380296935526	0.10936209289121	0.109818008895931	0.124864078647056	0.114314662003545	0.120903719399194	0.136933114440947	0.112413981399091	0.118850112525074	0.13915717621905	0.132839170092889	0.116377014659146	0.113772651763653	0.122030645495194	0.124613253434893	0.137804879440038	0.118041240695316	0.128055532487474	0.118084729180869	0.109541625189555	0.117750854482673	0.131293845300617	0.114537832703495	0.10889133401298	0.128290666235625	0.127010934281532	0.108377681434097	0.103479566646422	0.133642524027306	0.134592798177276	0.105889021581976	0.117116189628565	0.113965005318437	0.107767423638024	0.110296778595177	0.115449276004346	0.130918976493134	0.129013218771181	0.111597817914427	0.10588633039679	0.113923791748149	0.13940344228475	0.143516201585892	0.106596569793703	0.118031087676708
0.124779819669221	0.10766607204607	0.101221109307694	0.102842607479743	0.112876123910498	0.129183056247684	0.134427252870323	0.106563792898529	0.127219872004702	0.11226672375149	0.10138268555491	0.103432524887175	0.103319685595807	0.109406174981697	0.113846009729315	0.109912109352073	0.115106990156906	0.108318075597797	0.110391728347624	0.110284622215106	0.111915405854483	0.110943785627208	0.140140862822829	0.124062354956315	0.134164183447687	0.109658064273926	0.122506140662658	0.103074738800789	0.115309687966176	0.115879851803924	0.100758978018316	0.113529875257053	0.106791452361259	0.11219896033822	0.103597129746413	0.124102757618431	0.109401489435014	0.0988798273475189	0.121160221370157	0.101326774627336	0.106328456529229	0.130849133106384	0.121806946141184	0.101918468707418	0.142418317437477	0.108730802305996	0.143587233022713	0.107669131895917	0.117157726042096	0.11875375742379
0.120106410474029	0.125615573285281	0.112448162153643	0.102720864000256	0.109337723259695	0.136161905360192	0.111911894657089	0.10907613673014	0.138583559129931	0.116127043200787	0.113171193167308	0.11027353661598	0.131458811756181	0.104219476182604	0.118232325344172	0.113245418322909	0.133881351380775	0.102521304413637	0.119634247918466	0.103417339092881	0.111785743608384	0.114590407468497	0.136047393056998	0.116385764465586	0.110161506785547	0.119628490896352	0.109837264194721	0.104229035521795	0.113706264039257	0.116218133121439	0.111557118297324	0.0986355332601937	0.111074776638722	0.119374011599228	0.121103568868268	0.133566674810567	0.127093755827277	0.131609782802146	0.10023266769879	0.112048423018135	0.137255942832794	0.110280548621832	0.148121194634419	0.139438128349719	0.107244686425975	0.129003929008971	0.108811253923138	0.108126719455804	0.104730227152902	0.106305903238573
0.0960943608399446	0.112100635928286	0.112830458949181	0.117901078803445	0.13427651685791	0.105494243709792	0.12913910403483	0.128947154356492	0.10808300220076	0.130736900193175	0.137752278687477	0.131491051949372	0.158471713568098	0.136923170189137	0.127496334368825	0.107632960180523	0.108305580373804	0.0991420745564474	0.115344120794052	0.12719663665592	0.10462925355111	0.141291351034682	0.112073348519004	0.112978909774517	0.104981878316255	0.106248669431516	0.10760269586541	0.113588719561894	0.123539981456959	0.1263778725523	0.129641379952249	0.0995640908874095	0.129541766296341	0.135798389789827	0.118057954424368	0.110034480901958	0.143214214613427	0.126223414242656	0.128842490762973	0.102008837882302	0.153480455771211	0.111161035780175	0.132359473861186	0.113603322375067	0.122393575925651	0.149510766532971	0.12224428184821	0.124724802710992	0.125634456302954	0.108417498616676
0.151328325833877	0.119462633954976	0.130607294212578	0.107386130552542	0.116236707295199	0.110404713688091	0.122846021359237	0.129415617433489	0.109529529924595	0.133825516201526	0.128695355569192	0.131200737023756	0.0983967622610976	0.133105848065046	0.119704755343728	0.114368732432794	0.132865209258822	0.130278158758792	0.110095251014281	0.133919324984728	0.11150756011173	0.103236987133922	0.147691204560385	0.133025513539906	0.119911277518658	0.106436154235191	0.148206386334883	0.118431391072934	0.13966692717483	0.116135474624294	0.121267285724908	0.127509285409082	0.138810509014205	0.11656500030847	0.0983766911785831	0.114529549065958	0.110887942668815	0.141526383462928	0.134144511405504	0.108236955889791	0.135844648201406	0.119563997092712	0.110374117530597	0.127845172684802	0.111495055389287	0.122078804937063	0.14125481303655	0.116583412721904	0.136360403821072	0.0975310355543802
0.100992239838739	0.111281133313723	0.120868602051759	0.152681875404219	0.119827358502422	0.106406090855667	0.116818998768583	0.115736823254232	0.104299048829557	0.111356702789773	0.0999907604371407	0.111528914516032	0.127892704788497	0.129217463934599	0.14173339265059	0.13861295743607	0.138358287687907	0.138015403597423	0.116261760402273	0.105198197521762	0.12491443980636	0.133514593194861	0.107475919895157	0.112791143985159	0.112677124774118	0.102604955495079	0.125461302311972	0.107242911852075	0.147462868843024	0.131320289534273	0.115044649975276	0.113119680686171	0.11313341311225	0.104446443332118	0.113548690704293	0.109462523897887	0.135516951433482	0.118008265997151	0.11756838385242	0.10642763229212	0.107158680659686	0.102994244113297	0.124188310687891	0.121237962599706	0.116557133385107	0.117294422324483	0.104061082520144	0.127867793044697	0.114352461136698	0.110695372406497
0.105496163629987	0.13229251028457	0.105192216529236	0.111023065102212	0.0991827007783105	0.116958570403212	0.124365448939766	0.1278900145844	0.143779319661289	0.104259133496071	0.14049139839903	0.105248362769331	0.126553509774462	0.115526993987317	0.149503013677799	0.156284316001969	0.121474160628346	0.115613832442177	0.142586672708082	0.120786014905981	0.108951270994199	0.136124062640436	0.156444651889037	0.116685068922172	0.110126346841187	0.115571227433145	0.0937146290101158	0.142500302561848	0.113999983956674	0.0998744504963757	0.106749139277891	0.118050021458343	0.133468028733911	0.156851262302755	0.118940932417531	0.111973829861506	0.106797573063295	0.103412267530391	0.128592948129931	0.112689885419029	0.142946384083678	0.123619208048149	0.125928146051773	0.128612412178198	0.104101108240126	0.13295437506641	0.111490577737624	0.147272640223821	0.104343447680038	0.107307700076134
0.124464094867476	0.140546683630729	0.11680340041481	0.134755358915268	0.156665390290154	0.127957342831129	0.108648058266527	0.146341015001819	0.142833170104671	0.155197243962642	0.127539557323893	0.111232616195231	0.115555502860221	0.141179547043545	0.14703300942693	0.108814620655607	0.163481662548012	0.166016132126102	0.141288674096323	0.147055270650811	0.108706682002768	0.139916178836708	0.132230589385897	0.140676850938414	0.115583386997457	0.116988082690605	0.113367667686932	0.115156188337516	0.101533498319028	0.112812020124747	0.102471103720131	0.112461153080931	0.106287332593384	0.149509588145764	0.115137213947363	0.123834506650702	0.107257516498039	0.113788867956056	0.132081790999795	0.149080554287685	0.100670050181483	0.105064302863434	0.160539190290096	0.132692438208486	0.17690502364737	0.104445206671643	0.155616331947304	0.106322831951793	0.107296004220562	0.15713282216221
0.112480260378653	0.0941154511549084	0.128231223903144	0.157702765052528	0.118029789605768	0.116894104987101	0.13553302593222	0.162467688598886	0.125023536710629	0.112591916325246	0.108004502957798	0.128355598026685	0.0987221432910689	0.159077073083872	0.124716126470199	0.116796750162295	0.118449746577356	0.106931265846307	0.093882968509073	0.137578758112023	0.163272070439285	0.147374516107671	0.147254029952615	0.119761617629534	0.168534533100264	0.143011341084611	0.122032667741443	0.116534330200479	0.134449742260364	0.139659982161252	0.144385026876759	0.152559694634039	0.141933904525478	0.150484492055591	0.136475548116646	0.118639881777246	0.113998576105891	0.144715554765816	0.149525220572332	0.12138320644975	0.118650946349792	0.137085248375728	0.151652601901363	0.112076961744526	0.105326194136093	0.115395541792808	0.12639315414317	0.144268158180852	0.129452326087454	0.160056470546607
0.131126944341414	0.142385065370375	0.126589142879638	0.119219940396661	0.166784464431264	0.142633760337319	0.151439458994469	0.11078983990453	0.113479431483088	0.172934549495115	0.142751959348966	0.132400231174289	0.134890734062434	0.1095351934794	0.113659263504855	0.173696855461965	0.122241331361499	0.142000512743922	0.140488442814192	0.151611755895286	0.132413770051075	0.145652602586187	0.114555085604726	0.116198839909978	0.113498553754408	0.104588712102181	0.151420289142708	0.155221250883174	0.109514127833864	0.143978008554197	0.109281520738909	0.140050749101316	0.138630312157175	0.137608859231384	0.15133824350903	0.156441171212496	0.162594593667462	0.147246205944313	0.168276243691389	0.168954382151802	0.113487476747155	0.114639770793147	0.138794284959331	0.146359248149027	0.146571187494694	0.152205664806432	0.120676968672281	0.133639282960065	0.113181284122593	0.123608179714812
0.115990383315332	0.144372958324784	0.141507577623557	0.168070470315613	0.135300884051155	0.116641918680336	0.148650159415451	0.113611917596965	0.119363267719508	0.153675908315699	0.130231301323391	0.149319104395261	0.122509935267195	0.129744107239377	0.158756051217939	0.103381420137515	0.169348057493331	0.123622745330559	0.136504883880258	0.154605024208118	0.159619216804929	0.133409393212946	0.14978527699926	0.111230608685552	0.153551817798155	0.115751494940058	0.121465147307961	0.142272982784203	0.141974632074999	0.151299741304166	0.116587986035472	0.106775390963048	0.119522216089531	0.117996115502683	0.128117154555236	0.144203698052056	0.127923901665822	0.122406153660212	0.146706700355004	0.115263852488956	0.15389990008105	0.117185655117776	0.11945817902159	0.11307601322	0.105397821086616	0.165326337681102	0.161833582440994	0.129050006397594	0.164657077069712	0.123196107147827
0.168442777136235	0.109308063468194	0.152264456634014	0.14427060177271	0.117722328363261	0.146712833240016	0.159842568887258	0.140053100193185	0.149035118514773	0.127642334289285	0.128982304683654	0.116083054948215	0.121182295711129	0.170061729882478	0.149033602560713	0.151193854008568	0.1400762765611	0.144077142140133	0.13303856526717	0.136939030083622	0.144380698735607	0.158896128482845	0.150166274641352	0.148943338089011	0.123145401039551	0.152616407765455	0.110417142339793	0.109048629419041	0.142652208292117	0.134733061224923	0.116547740528845	0.144780633619831	0.155028101105371	0.152214457990613	0.100464210493548	0.110214586420108	0.122094366147339	0.130380015472477	0.138175785455517	0.146478814118258	0.145495369911938	0.121881155319535	0.132307069904125	0.14170734080312	0.143798369705071	0.127084936390799	0.158834731185155	0.111715603911949	0.125634282078267	0.106791507176914
0.155503781569514	0.152902775070145	0.153287461810782	0.153642737671495	0.121813305777474	0.124047605393791	0.166719729852291	0.126019721516794	0.0993273959913591	0.138079424408427	0.102337630257393	0.142223939740088	0.170905916745501	0.139515097807225	0.169544493358144	0.130408611082072	0.116988366227415	0.163540063731737	0.11400204832837	0.132873112816066	0.162664520973751	0.145391204376728	0.163554072256334	0.169492704043556	0.137517983146246	0.127794879701951	0.160080221439657	0.12468588905189	0.119938405114857	0.130172180210063	0.128960370938694	0.158068424848266	0.182228007776323	0.161334598480394	0.141610701430154	0.171029770703853	0.166518729098037	0.122276724551568	0.148630913807385	0.135196726726061	0.127482262090097	0.146705971729997	0.160201608542285	0.166033125418079	0.140274922019412	0.143434194868443	0.119202896031534	0.162737823165877	0.180450786775918	0.151032537084429
0.164437670326882	0.150919486613608	0.114773972857202	0.12265136560328	0.156960705608596	0.154611218141591	0.139286633314626	0.17762920294212	0.175996431367635	0.162724081664611	0.137675148863407	0.173823298608434	0.135849539355219	0.160309680935202	0.140699783502187	0.129807601721342	0.134419398391581	0.127561702683262	0.167221973346976	0.160229962714439	0.159205007875324	0.109189563975613	0.141212094441311	0.119461413352747	0.115733687333446	0.156486758358293	0.149983050980353	0.140571157185972	0.167758782509886	0.144509198398031	0.149647261523378	0.13440838970794	0.133464698998061	0.161359154682933	0.125216558925608	0.169111523088711	0.117974450724994	0.148406682815498	0.127490752155767	0.192726303137763	0.151602845922464	0.133341759772468	0.134892256090113	0.16835998068892	0.169358905669069	0.158653051627195	0.148712718474486	0.14090172003072	0.129382469916128	0.184808024239647
0.180549585062979	0.132266250675493	0.137570791557782	0.173226909262941	0.130545649903082	0.14530186602793	0.125641343864153	0.132371330484484	0.172275901492718	0.118656014927637	0.133820271537346	0.160584416561956	0.145171374801526	0.172749703070332	0.111608639637384	0.146089152461311	0.103128904335892	0.186458749423647	0.19811073252563	0.141341847439877	0.131463543000884	0.158473700833763	0.127787133405084	0.146427807828081	0.123445133833905	0.15723204700968	0.122529390808004	0.129437431206244	0.116386471160953	0.143547276788362	0.163048612364195	0.151637925255167	0.150425092372839	0.194863145636074	0.193206395464117	0.168858928752938	0.123967847238085	0.135671985087202	0.15715299433208	0.14659354624665	0.147635574619746	0.120925426816831	0.141635129923181	0.12682084233484	0.137631701781443	0.145942749024838	0.155589623629696	0.143406825035158	0.134762088675927	0.179053809348451
0.144004818680428	0.158699839733168	0.179098536724024	0.186154035653483	0.133150304078219	0.129066410103955	0.168137139298167	0.159105149672743	0.183671713908464	0.151178497898635	0.12326972644039	0.175495080821902	0.158969268257108	0.154571683096875	0.157945676128589	0.142258124252599	0.140837215412409	0.144316982542172	0.159678672583538	0.154746605130578	0.189067288468149	0.146891950649353	0.144168485061087	0.114370688609489	0.121892950243842	0.141098976566537	0.182391619810983	0.151600179460965	0.145663446040576	0.117817895102714	0.172504502398371	0.146939326257319	0.130679514539196	0.127900454214692	0.166826219778123	0.184718461036582	0.108225354767418	0.139403171271346	0.154154759658616	0.136727201529953	0.170637766137212	0.140867764461103	0.138387162616554	0.152426624973581	0.196263738765659	0.116233799831943	0.132290620219018	0.176123829363119	0.139287457447966	0.20733849583997
0.145545666091664	0.194596715923587	0.163603390599462	0.187482978818591	0.170736498364881	0.156083654892883	0.189120438956676	0.126968700094884	0.162498511753595	0.137250653159476	0.129072473419084	0.135983052611867	0.128771879961767	0.187655471153903	0.139474181764795	0.134464857011258	0.132750524076042	0.137617341247662	0.177385906553192	0.121505040989718	0.14729111197369	0.187368410153731	0.133859610685755	0.13240198441649	0.200005685475102	0.120950855116977	0.134332439084247	0.188556790698458	0.174213814266321	0.173741931282577	0.123176361807268	0.135364425989409	0.138865097812016	0.118274754739573	0.128571687954198	0.141691666115702	0.166159129049248	0.215874751646601	0.150538574118884	0.185002959559029	0.162573181312575	0.185830867755815	0.18244937050173	0.135446195887341	0.188384202524611	0.134695185755854	0.176302562624094	0.129388988030558	0.129024479978068	0.136253921902118
0.162351394859981	0.134530365775744	0.168992631342832	0.122414588978536	0.134274431046926	0.150530734815284	0.134226552769755	0.162639327766684	0.121042258562351	0.140880877588544	0.202276358121691	0.181211142650283	0.152942586661137	0.159277998069326	0.204803477046511	0.144656451927483	0.161952287665598	0.169919805651464	0.160759830127589	0.170238214849819	0.15554116003137	0.13475880954225	0.199796859200336	0.153304294231658	0.181838949828153	0.197162956868809	0.158143341453575	0.145737559451933	0.179836722705546	0.149724956475672	0.168597040216616	0.13714725682455	0.14694556035813	0.155764044060953	0.13544384892369	0.176915449057545	0.19840847305771	0.175611790796173	0.188408068838922	0.134637739814871	0.175717648527021	0.124459068724035	0.199999585920993	0.20288234108657	0.135285275740824	0.141286940464276	0.164357449197301	0.128664947741969	0.160508996065059	0.137812685249187
0.168938915393405	0.134202459842452	0.144464936017625	0.155485445890905	0.181120986272267	0.172827046184618	0.182833583098714	0.184777070036669	0.158721625197457	0.174324620129546	0.220969443973313	0.145788294330068	0.19969021508552	0.125031645945506	0.221402381909254	0.174582414094782	0.185623756389241	0.139223993779989	0.158914226784278	0.163478919597068	0.184270335006803	0.154556863295157	0.139282805848652	0.192016231759125	0.202677226953349	0.151040987112947	0.140912902476587	0.16634289798113	0.183299898703425	0.177562677917889	0.215355287936607	0.160279643271793	0.143190936906655	0.157091692568208	0.228526515270314	0.215976311455508	0.158549593373858	0.13697260081621	0.171469490711825	0.132415934236411	0.153387840208176	0.145232627915141	0.188447120012949	0.168357961481294	0.161838750785017	0.135845795595149	0.149094633558531	0.150975143778884	0.207263891341557	0.155951922239605
0.219701687369325	0.180018761611107	0.147283629521252	0.164515131335238	0.140666587951644	0.13495502857498	0.171528324495689	0.195655332849546	0.145631163178626	0.15756912201733	0.199540047040359	0.158526680377482	0.192245223832651	0.1964128523506	0.177011497940882	0.123500844926818	0.163480459410833	0.145058539927038	0.210837553787554	0.168800193287708	0.191677419983379	0.20126195927833	0.134532124865052	0.2060429735396	0.15124274419286	0.225620398316859	0.173325876001417	0.149821815696157	0.193214763574627	0.123334870286528	0.168676124580454	0.202362822711573	0.192244955980547	0.185985316135473	0.197677099412976	0.203324493370813	0.146912980713713	0.154755185297483	0.141650511566314	0.157978380266905	0.163566637475165	0.135416319818526	0.141327759653798	0.16591889799138	0.166009033421119	0.185961107215565	0.165814567379249	0.141539901244053	0.165416891943279	0.136935053595765
0.132213555286061	0.136276835997905	0.218907983696801	0.166443581885198	0.15202154171143	0.138968671021454	0.17016794379724	0.153735245826197	0.179309172865841	0.173884888700267	0.177393333660681	0.214533430165817	0.198898846379782	0.191284371724987	0.228807089696799	0.183847715688013	0.214214325597635	0.185938066456244	0.228622056138404	0.166521471413938	0.235184175105709	0.149446378105543	0.152319721934719	0.14377548594317	0.193181580030203	0.200507774800971	0.160987984447041	0.189826934749511	0.14386553900139	0.144383594301049	0.177276233687238	0.201830743621792	0.132440001743548	0.178247702262335	0.154368597983699	0.133006355148611	0.126577122440304	0.157600976176605	0.185188446044209	0.164442528150895	0.169477267970661	0.146335293048095	0.204920170403968	0.190378573792415	0.140539214601688	0.131466054339028	0.177758358992746	0.152053235382551	0.226725855186438	0.152132414528271
0.198456058984689	0.204482812253425	0.148386072351568	0.139892878866434	0.159161269276312	0.168618551687937	0.221514745169043	0.153722230663532	0.152968198215444	0.204761280854316	0.207888916974613	0.216414283271714	0.181035413358542	0.149076693670447	0.152483135462869	0.180813183963854	0.192611630581629	0.126415857640758	0.14598265928652	0.23010015360575	0.147758961983529	0.178247498692687	0.143236730271086	0.231694374068912	0.189416057810073	0.238323678241034	0.16691191207507	0.165414079490311	0.163237153708025	0.152508634374748	0.207997335540492	0.18461961745841	0.141075842896207	0.155513076702137	0.19516828711217	0.236840957061703	0.185123957026825	0.179016632297269	0.17795262933558	0.210941173812833	0.153591436722923	0.261539847350739	0.199692601097922	0.151129750935196	0.141719875915026	0.218455125470981	0.22279382503365	0.199578146299253	0.216827991280732	0.213903104081772
0.184145544544745	0.141546633153146	0.172858571799481	0.224537043183603	0.17816924702992	0.161854591244488	0.176197909426946	0.181085544968368	0.186859795353472	0.154064127539863	0.185261320529965	0.173999367135072	0.234240417526663	0.169854752362587	0.182216205239341	0.169108892594742	0.209695458469727	0.172572698246383	0.191614797505072	0.149108607092684	0.207009198058344	0.146097889234081	0.18807739060734	0.146042214386714	0.205519506345909	0.17268528224935	0.145897258302327	0.155357156177944	0.170442803579687	0.148616358792233	0.164166830262377	0.20927029179777	0.227044394365908	0.170320086306849	0.171413746324014	0.180344158024614	0.21051809219164	0.159216913757387	0.246195093876598	0.213454699256051	0.158113471284953	0.157608693237083	0.204865932831225	0.165502030018494	0.216552249238289	0.145659705086681	0.197829629696636	0.217016192222295	0.22836223807297	0.17761059993581
0.161712921502555	0.215098964337434	0.247575560064602	0.143334245952848	0.18342641691385	0.170511599211085	0.183461595966494	0.19123534505512	0.154612191182094	0.231869183506585	0.200359477880948	0.182097134052127	0.208145261181321	0.189483893900559	0.185738153726245	0.18880728563428	0.212933015697258	0.182951163323233	0.258313329102445	0.196286025902256	0.196783248541242	0.173183408869197	0.196304253005303	0.166212578967127	0.172023504462966	0.230772047145772	0.156725402334592	0.247861405733159	0.167271275258832	0.209101028642492	0.174263030491132	0.171309023161171	0.157215706951127	0.219914382540456	0.201369660345628	0.221174946267252	0.160555831070016	0.152972807171389	0.172988872550856	0.188529409305073	0.193965112942649	0.16892266028142	0.190711500676827	0.225727227766493	0.193625898713012	0.225441160982289	0.169462508428724	0.149383920899627	0.158792443740476	0.207642318532217
0.232007357759983	0.237905401790984	0.174643030096706	0.159993082116054	0.17785323179655	0.19909344272191	0.168055236489905	0.180844702078582	0.236382933819461	0.220486128137408	0.214170246400159	0.173701947392984	0.21716777064189	0.202042249432765	0.148816652263438	0.231815100412999	0.214706836308754	0.25723352586852	0.177069975023377	0.249887030484905	0.188301243020815	0.21848961097162	0.18149965449971	0.224943387283781	0.161428793853311	0.208281528802157	0.232137169464152	0.203441361014051	0.183655277435885	0.230075725253395	0.177291607542881	0.198040768717168	0.18053742071655	0.230952973580096	0.16649073879623	0.197166014208073	0.242692853096136	0.166051099867947	0.22898185557552	0.194229507448149	0.221896095795153	0.221614361172263	0.243450894677162	0.184602745058888	0.168102932852582	0.235174005351534	0.172443510051361	0.163628808489786	0.164459795339633	0.157883003888243
0.200607123050403	0.237998434450102	0.16028052730541	0.158064535383635	0.236789113440964	0.269251451514785	0.215008009707759	0.257690073197959	0.219612077556951	0.223507528897087	0.269501413961342	0.163901225692773	0.180849618420621	0.202873635173508	0.202593032422001	0.155440886023552	0.232659182862961	0.182707816282981	0.191579250727616	0.17661384022066	0.245393479297755	0.179900907316443	0.164598368497587	0.241098062897347	0.261116228159327	0.166975869358058	0.217809242309575	0.173824500577985	0.249575650132843	0.221945071398281	0.22190950203019	0.261235067255464	0.188420005863935	0.225860106413136	0.257097866521188	0.236829378652729	0.217152672354061	0.217616849318515	0.209703478936973	0.169416256584368	0.19550093848063	0.185605534869337	0.229899073663121	0.226699324937503	0.167067608571098	0.212234842350596	0.26077643503404	0.205924781902907	0.215063945580744	0.214464313849564
0.207127703789629	0.258880582825671	0.187271589752935	0.215985157098209	0.226028907598482	0.177843550006955	0.199038155838406	0.220357551827718	0.243069680172911	0.22002774818227	0.258695627615384	0.252813007021285	0.161344417947249	0.174524687173115	0.187162932592286	0.229248779397603	0.250744458711292	0.20452908365992	0.248448718988209	0.255020081239759	0.286152010831874	0.229554700622305	0.225879038126143	0.294484632090836	0.255454790101925	0.239076843772357	0.176215871300678	0.167456809038894	0.227400739684122	0.238857549340758	0.276245047194698	0.236451022227285	0.204287666379228	0.217101222952539	0.190213725378634	0.199863754596422	0.269028791840449	0.247980300892097	0.172495060179257	0.245306450615175	0.24789127296316	0.16727018056469	0.229179753759766	0.179201436227222	0.265000837815849	0.172284032536116	0.190893923078765	0.192195612005343	0.198794568174682	0.219725286399409
0.235696710126879	0.182701834026987	0.173656702713948	0.213435733839746	0.289494834883265	0.19048736726571	0.180873934106753	0.225545103447671	0.252738785908338	0.218018846623498	0.182528080322453	0.290020832960784	0.218622337683381	0.217378838756964	0.262098209819948	0.23456824402578	0.236791696787749	0.185786747370654	0.205640016889618	0.298638483379302	0.230669752967738	0.215636874660141	0.200797602697925	0.20129041305806	0.256554150111245	0.265443076986579	0.26867300167573	0.282090108251763	0.195951790075184	0.182866200070864	0.181810858439199	0.22593829287621	0.245145739877507	0.230528461982206	0.274515433173949	0.27447572719619	0.288207331679603	0.254949546792478	0.275505823276381	0.273814815216944	0.241953018903071	0.23370050140761	0.223837766752867	0.201438306166571	0.191103234983494	0.206732096138281	0.221539138911907	0.273332606325263	0.181063881278746	0.222797824846638
0.225153521917894	0.2045999058046	0.221597048590205	0.206402337871241	0.247505629883263	0.185160387991536	0.183395096437744	0.236588748938488	0.291609184505906	0.254493448991149	0.281616157430995	0.205315237166642	0.218406734267243	0.265153476967243	0.202845735702162	0.229170834401219	0.183812496346417	0.262388025073001	0.270003548230048	0.265897723499882	0.195304105802346	0.282086880322211	0.25726622133584	0.222143352454401	0.200079121794071	0.273831739356765	0.242271897202229	0.220187203404872	0.258070607533336	0.183424750328883	0.260584733227501	0.18496094351137	0.220733877191697	0.269168561768989	0.272079248128543	0.222182029280356	0.264600082664344	0.169091051888428	0.301972959667276	0.236408051779123	0.221713328578279	0.212700947840976	0.247224927037647	0.260304127761143	0.192192200156919	0.258170321289403	0.234498132459651	0.199444545356016	0.177279054685509	0.270810614797594
0.260297838245353	0.228189985041327	0.177210042560419	0.203005063858644	0.234052956133887	0.249194850724497	0.200832849508628	0.198374346056097	0.206023807469049	0.201149488748131	0.245115612727784	0.26915729165024	0.274038265059341	0.23526184981378	0.289429392824728	0.243707653405266	0.202277271350444	0.216412231793753	0.210674785048435	0.212052851311119	0.202397113587892	0.258576511818295	0.18287236359117	0.305495104590884	0.199175453411178	0.234253121570014	0.228941062841249	0.192184101086532	0.269032424869207	0.2185013374188	0.280893837124295	0.211346328928566	0.220913739611089	0.240378003056391	0.208722509810695	0.305114941175222	0.193290436135985	0.242186401117216	0.258939515601059	0.295845472819287	0.305518145719566	0.274333313728016	0.273959864603267	0.211032287257218	0.248961343761548	0.29372561934987	0.206964366001884	0.239972785039995	0.279546788805153	0.272901766319341
0.290110294083684	0.294343540039188	0.267115889288922	0.239307283821978	0.187776934806881	0.268004259115381	0.305458513534614	0.274538316679206	0.263375753938635	0.265105884074596	0.238166557334291	0.20761362404319	0.275565051464341	0.305477590588664	0.275314476791718	0.249838030938503	0.262661598332049	0.191993541006494	0.208610525962867	0.183077724146567	0.228097197112816	0.218737704095667	0.259181754676109	0.223076926839766	0.196573413177663	0.247334276454919	0.252881061081535	0.255696769479606	0.190194555344338	0.296264358925249	0.210671048090427	0.265605786029417	0.2907287507805	0.211781753120286	0.236969101108911	0.281171689282123	0.217534227749922	0.24835551857887	0.198631210092713	0.267284216317381	0.171909560423774	0.271635634435495	0.192214522230016	0.283642437058019	0.316645531848783	0.242298756633639	0.211088968854583	0.231030843540068	0.230333050454666	0.217650710393318
0.245505377252135	0.252838368334297	0.228812634433557	0.284571528759964	0.293728283976645	0.233300950138158	0.311328887611285	0.217047096683559	0.23479813261285	0.234365992001372	0.220296610769243	0.216359405440064	0.225712838110286	0.299536864777246	0.273312444100421	0.279162232263266	0.243963182270233	0.309927377060373	0.201446959201085	0.253354150492023	0.231362192589868	0.267670492016072	0.252327989990127	0.221513878509718	0.241705756619741	0.179968300355971	0.297756976865164	0.313734933825419	0.277411898284413	0.289335381538748	0.253095951570923	0.215552982273227	0.193573563734051	0.283154452206386	0.2938307165324	0.254188571405619	0.259809724434398	0.193035399170815	0.318516069936254	0.234598830307715	0.239995743964198	0.212225474226379	0.219849517918517	0.298237160976203	0.265811453687243	0.308364875696614	0.267848991785727	0.234997040259686	0.255940608083542	0.213311935845374
0.257932452245275	0.225905004356388	0.205880270575273	0.369244055085985	0.244765327438499	0.299028694677492	0.200014578684691	0.303518875941584	0.286342961779979	0.209227715649741	0.223240702115922	0.235543153837052	0.282754698984326	0.335587666102578	0.240114653576101	0.314589679630305	0.336423680372845	0.272140121088734	0.232771730139198	0.343905827315371	0.224072924837187	0.320552216393907	0.211855285319551	0.333367060292707	0.350327932344143	0.187997956423082	0.27171533849589	0.244690613456417	0.28564969598325	0.249588923798989	0.247546397377946	0.221438693323585	0.222572648894067	0.230940458259119	0.240403930842841	0.194611556846394	0.309613608381422	0.244986534002318	0.242664310748322	0.234478874270745	0.324985214433883	0.275726357253034	0.296226150892174	0.252413158882954	0.296496802239377	0.299629793721135	0.300988000226719	0.190533483645111	0.328066698251716	0.212723184924218
0.225395388046096	0.270436670222103	0.211694399199025	0.260853468375125	0.361330630860262	0.343205508696374	0.251172508000709	0.216316788977368	0.242559192542742	0.215298585906703	0.27542599426088	0.294917670416519	0.218630752155373	0.22466164777869	0.329748857009332	0.299978885328054	0.400156069816543	0.265198701874986	0.253381601878655	0.333825597623256	0.235827551231722	0.290429701927904	0.256969180660234	0.246313752980295	0.24389092581341	0.277629048240329	0.30801308820034	0.227494472006304	0.235782690329815	0.218350671756139	0.34246437008276	0.298805958195493	0.257995052124562	0.333438192229631	0.320214080595185	0.367118211659638	0.251734403167304	0.3360194271908	0.276070682760174	0.295782503387674	0.282384716756533	0.266825454866813	0.255539014885624	0.251065312305178	0.3843686588616	0.323198059511308	0.253927863267311	0.374102113659712	0.286507645260681	0.294382346791173
0.233905211979331	0.260072045465403	0.324553417213435	0.31286796754824	0.287198745890924	0.208136426798105	0.26824361383567	0.278198846065623	0.232667986769206	0.240437541314175	0.357953778360302	0.270589521826879	0.287594809466743	0.283000184749251	0.273426330931057	0.230576911629453	0.242435022330655	0.376440398165056	0.26877281325029	0.287999929720238	0.252192838646937	0.27963290448028	0.281664806566257	0.287962960186283	0.273740924686504	0.215735393546609	0.419006834531544	0.259469552961402	0.31775147803065	0.224232533702311	0.251362995516531	0.261824441060543	0.283231526759308	0.313189908948014	0.255042025572837	0.274562118903303	0.311689033529614	0.337755482168567	0.221204180060436	0.243198239809406	0.286845917584351	0.280951623703286	0.246517106929848	0.341626351173253	0.345684902215287	0.300666079490952	0.231448029627207	0.389534122576746	0.21497872527393	0.247541262339179
0.224132842836047	0.295050396553453	0.300205366625375	0.252629327575081	0.319412994596466	0.227130081577241	0.328405428886515	0.272779054195596	0.270790318938594	0.290428140091358	0.231826928134872	0.300223917481609	0.246648056874203	0.323910857111599	0.267886828557285	0.371179053727913	0.223658874027055	0.245225453739228	0.366328965865484	0.28838600984147	0.354513504186656	0.243329254594476	0.294259136383807	0.231543912752228	0.335726641883814	0.341398006291454	0.31269762212712	0.269064772328857	0.235715848353004	0.330752689153044	0.21650832305761	0.344688199938878	0.233646815474818	0.318684617911796	0.263964524185073	0.375695367780145	0.310127448657507	0.373173625552903	0.237319047244152	0.234169601169065	0.298512505516889	0.246008781058394	0.227762922692591	0.324083923937888	0.272878317101774	0.274639116978673	0.348044560738508	0.315570180343375	0.324586918205771	0.340653584722307
0.248964256739196	0.295893620699102	0.374582334403183	0.403433290311842	0.256022235946477	0.238116297624762	0.413639794749797	0.228652610799104	0.281532285547457	0.259789341975145	0.382451800354104	0.233369160229769	0.288447577250145	0.230101364991229	0.261013860439095	0.37940296206927	0.351328840306227	0.240575785407928	0.253745755051376	0.315996204240082	0.276870220831533	0.308733423870138	0.391687666328187	0.318729072978584	0.358769489630821	0.31708336729528	0.388411690150021	0.398751961708565	0.246186221615266	0.320958529360738	0.297413891565989	0.371744079414869	0.316073001017086	0.353638346744979	0.384766637407921	0.4088488302772	0.354038900122637	0.30538283668986	0.261361348738111	0.302828790259025	0.357585311506503	0.295901172613037	0.259543472288329	0.259530351459672	0.304826718287347	0.356422596318497	0.344928390281007	0.444376090068579	0.280475796693914	0.351854537600518
0.312681324635936	0.37188470144061	0.299205609009676	0.430461935539787	0.255012722264157	0.230316368421847	0.366686122566547	0.415083021784745	0.273024561977246	0.380328635561557	0.301001853141097	0.263079232689892	0.222653194631783	0.354470197625847	0.402806690644914	0.239734394889251	0.280221306801603	0.317284370265054	0.365961317713597	0.254377317370557	0.363437756976718	0.277280293705903	0.299644321159501	0.260554203735511	0.425267881085887	0.350412169508865	0.265132556572395	0.230150697387884	0.430953415792913	0.248952242541359	0.36049591441858	0.257258004259529	0.349765590858258	0.300043120430219	0.29162067643321	0.31615359716984	0.269933170264295	0.285108037928933	0.216156435435169	0.367758890346155	0.355558649267332	0.28050909314521	0.445126013482131	0.342752743729187	0.276452101627534	0.346306682642129	0.342164047728734	0.269399077029965	0.269111787128299	0.277370411003721
0.2994201746526	0.343616722583073	0.314510262187907	0.287322697575048	0.39995797819669	0.330575350384891	0.291897512143472	0.356625112037102	0.323361201411537	0.299968563254666	0.383507213406229	0.295997774723632	0.258656125316853	0.292471723704776	0.362626325077126	0.264408038291024	0.345767420594069	0.304909045751667	0.348938245492487	0.30395840778144	0.469065914859479	0.319561788987305	0.292721915596464	0.325165057351827	0.337360749884971	0.288074899183366	0.324512643483372	0.330718027065804	0.316155697931889	0.272857444400318	0.238912182555407	0.415533063065796	0.313885000786618	0.394189957117409	0.383068784513691	0.263333156991983	0.296052051465052	0.347985639678625	0.277760016001377	0.319854201595455	0.265789064196197	0.285436168496868	0.357917819654974	0.284580545598611	0.269922098610668	0.461670491264217	0.376612306496247	0.300701204356636	0.307510581987942	0.251224206471096
0.341025663346485	0.411286544207134	0.279391697939984	0.332850749259426	0.322062184055789	0.271315236324567	0.343176936336643	0.385298438566224	0.276265442618642	0.324528590701661	0.43124955881141	0.444821938256591	0.256363546083521	0.435336186562011	0.261549969766559	0.439689014475339	0.333385455416736	0.260707857606516	0.357603019751796	0.413152214881814	0.294552722308062	0.397670930659308	0.335586403676557	0.31129737796185	0.378291515738277	0.325550595065676	0.389398144315325	0.361849037032244	0.406260350342678	0.326925023814498	0.40127077411332	0.371339401795744	0.306202108789124	0.389932839699188	0.29722361096247	0.395195820431357	0.426218418303476	0.421858707417771	0.391178816225543	0.276310146880483	0.335964886986084	0.36692387961172	0.357444951818383	0.286826154151376	0.392034568003873	0.413035962407082	0.440147397558459	0.379751533256572	0.466036109401531	0.286625791827358
0.489875624209002	0.451041781685535	0.357077286891467	0.382041187309541	0.27128209505667	0.39827878635211	0.403962683382506	0.319730865137387	0.374427557945779	0.32049429598847	0.433770269894209	0.406096045500734	0.329634759179127	0.297488224820685	0.36120490362183	0.479186332995932	0.364060373997992	0.332449099085374	0.383433729267112	0.316401336586002	0.329319051652558	0.322255417498261	0.394345035823607	0.364766533210958	0.407663538835575	0.321338370674894	0.43674296875411	0.44609214345596	0.367154230354041	0.325004344889416	0.330515030465863	0.362797798924369	0.324921736319456	0.384583810411738	0.289081257076557	0.379169378832856	0.502168912443629	0.387488515404117	0.429636524178352	0.339010674843442	0.344383157715909	0.469973943090156	0.47169460234981	0.330246456832458	0.294464414277387	0.323757065077506	0.328748925559359	0.410505854681164	0.315758594607569	0.426997724179316
0.35280044418572	0.280196203776519	0.319324514018371	0.33948326737034	0.421540044543375	0.477478731441955	0.458788197149305	0.370479175180702	0.413904413712023	0.423674136901974	0.426887988393746	0.33619859050813	0.411511547687966	0.455233039845681	0.524862238794994	0.485926857412997	0.331848307597792	0.41273706837223	0.393585124147736	0.567767591651852	0.451479179699479	0.445855937288619	0.29297992087939	0.329287260203405	0.51814332866522	0.410051104111536	0.342133961265449	0.389121611281116	0.489752392476344	0.424095890192212	0.490521672881476	0.289305760569398	0.371239467063489	0.345244567394787	0.515991278066891	0.270008566649207	0.514515597821201	0.276043457397569	0.444353509541837	0.44297210382667	0.439337319972662	0.322968594844267	0.418928933068538	0.268752724106601	0.294759467494636	0.446910261336306	0.319931679722938	0.535878281337252	0.279686030570648	0.461735122672273
0.460568843012161	0.392243598277846	0.321419872104381	0.332901278540027	0.361805321215666	0.330443134654949	0.471615083695176	0.484120782283643	0.325050311205815	0.37260710816095	0.363297311100237	0.50792162051979	0.328841417371313	0.385378269513722	0.329312877303596	0.537473154708696	0.3858674509127	0.303280657639838	0.40048478623781	0.361740410946712	0.493428186757777	0.395998124970153	0.420152493226286	0.542135647503127	0.35575070678258	0.329569806113644	0.365727478213258	0.386435060072372	0.276186144083392	0.482903543583912	0.289264489339602	0.398473525244927	0.303616008877828	0.544982432454543	0.473829527023796	0.370144903715725	0.350821294753131	0.442651315660424	0.349733862913934	0.406535476180512	0.531892754638097	0.445924916511977	0.313182795192334	0.307885486197766	0.29007252179464	0.406147917317705	0.265180158802252	0.294654094687606	0.374387858899175	0.354706982229076
0.399099583745717	0.280227818160593	0.362697196214782	0.471127917950331	0.354810106367285	0.380785598510429	0.438902856299086	0.393960225751952	0.466243870384181	0.375522625979253	0.57169851884687	0.436654295456606	0.344784640889334	0.389274505243986	0.416163656385005	0.440253413753314	0.399427189682667	0.432025178638374	0.546065827031558	0.438917076663142	0.413023151176525	0.36973324114683	0.417995496470611	0.330175988337104	0.564324095197469	0.349620966272586	0.385273691799114	0.402684621412907	0.428602439707472	0.382047450108713	0.443089454044393	0.347671825983439	0.504414842724337	0.54903987829849	0.483837358353703	0.429823929430176	0.451412593299867	0.343666090002483	0.43347843832324	0.535866791233116	0.471132251623789	0.384300964799615	0.442639611136291	0.433804581435057	0.436591130926801	0.495475260622179	0.511629112073908	0.51613309344329	0.549773090307706	0.395235598281336
0.593703560364976	0.427573227274248	0.408115486808145	0.383591946744488	0.521586308993653	0.371559921979838	0.559348781773044	0.345657194823562	0.446846838326546	0.58860511523929	0.338837727635026	0.401345896477153	0.509935726417899	0.391543682449975	0.44157011487831	0.476784452835223	0.566090612699328	0.360408944190158	0.446657098934216	0.389221740477154	0.342039985295392	0.435061005819427	0.407701402783696	0.581881574057956	0.373734086715183	0.61294777945643	0.403939764939633	0.374396617817756	0.335808869838023	0.497171791423078	0.343498815477483	0.450934787694615	0.384036612187405	0.37658050716832	0.551513123903887	0.356256953904892	0.402797151852562	0.54939912350218	0.390599901937686	0.395661656163556	0.523043161709756	0.361686308364232	0.512044751298383	0.337587406390832	0.38160055024736	0.378141697901685	0.476050010598759	0.486164401793893	0.35620639217862	0.331034143634698
0.37276808354557	0.409203228938215	0.347670087862638	0.430174142662116	0.456579025702641	0.341426084066669	0.450040677055604	0.40971745760211	0.518568472617129	0.625335111973181	0.404518331489558	0.445530971268057	0.420870128965806	0.417653197989133	0.520541256559413	0.34654889374139	0.449374472635352	0.490240377659034	0.382452409662893	0.420089186988242	0.42510669747153	0.470056950348986	0.324303696537818	0.388395053775268	0.354401587973571	0.523864487094026	0.397456219985401	0.375113991183378	0.448766358618672	0.656582745157327	0.450485157296134	0.620700019883657	0.41465547620098	0.336703333630777	0.469760586079036	0.520521767584255	0.490892871044272	0.412026358692938	0.381802982167054	0.411004990296817	0.333253925681138	0.40838165748095	0.381551048556047	0.404834779589016	0.518453028360167	0.452554255125748	0.480379380887195	0.453296750781615	0.462566163427798	0.413672852703798
