# Supplementary material for: The Neural and Computational Architecture of Feedback Dynamics in Mouse Cortex during Stimulus Report
Source: eNeuro. 2024 Sep 24;11(9):ENEURO.0191-24.2024. doi: 10.1523/ENEURO.0191-24.2024 (PMC11444237; doi:10.1523/ENEURO.0191-24.2024)
Supplement: Extended Data 1 — The file code.zip includes all code used to generate the figures and perform the analyses presented in this manuscript. The folder "./ephys analysis/" contains code and instructions concerning experimental data and Figure 1. The files "Figure2CDE.m", "Figure3AB.m" and "Figure3C.m" simulate the model in the nominal setup, and generate the corresponding figures. The file "Morphing.m" allows changing the connectivity strengths with respect to the nominal setup, and plotting the resulting trajectories. The folder "./Figure4/" contains instructions, code and data concerning Figure 4. Download Extended Data 1, ZIP file. [file eneuro-11-ENEURO.0191-24.2024-s003.zip › code/Figure4/globalfeedback/v1Int_a0.875.dat]

0.351972538158255	0.336553116055503	0.321550017455605	0.341171093630883	0.318761025134415	0.333065457652871	0.317131582339166	0.331404393368208	0.315544550950713	0.340691708296518	0.354097553946821	0.325393136231617	0.344059539343253	0.325599295344729	0.332557799153077	0.354531631713054	0.352302416478469	0.347442739503975	0.316572387838517	0.326968386648343	0.332537571347186	0.340312226238777	0.345197235373981	0.336521587550988	0.327979828073729	0.333761706940762	0.322466082265562	0.316437529570489	0.327322137983351	0.324882317944327	0.353361751177183	0.336858596146917	0.337947537572438	0.322486696501129	0.332996329712327	0.348989695253581	0.320602289919647	0.34988287889502	0.322965211708915	0.351393270314586	0.333095138402612	0.33194941493348	0.319639108430703	0.32341887626983	0.339822501244653	0.322480925346193	0.319750978751734	0.316915772075447	0.349258985858831	0.330860992060351
0.334562941935256	0.342477243903837	0.34003555283167	0.338650080357929	0.365698474268937	0.346610601224338	0.33635589318591	0.3507453262384	0.326691603856292	0.331000098610877	0.333001138866361	0.355520037006017	0.36406192600855	0.363061723661646	0.344949131449148	0.360488099866205	0.342131500245786	0.367835758118354	0.334325965366732	0.353743351674536	0.335435795058989	0.361039597087368	0.328474554314965	0.354845173473374	0.33608201956048	0.336728875528654	0.366499207547178	0.338096623737588	0.341749039434099	0.335342199235752	0.365707448707691	0.328567068849378	0.357124812763155	0.353195277060164	0.336435586038065	0.36443497729082	0.361989684342788	0.32829710201548	0.361343654152797	0.36357952370159	0.342264595111881	0.359064081499746	0.360515417748484	0.343448605565136	0.351236553886612	0.328866979728385	0.331368254954978	0.366050734634687	0.335704414021561	0.336272548783229
0.359472384384005	0.378238309810586	0.367839114480556	0.362200433531531	0.339390042973607	0.351621306359049	0.381930559143802	0.341403516001439	0.348733637273608	0.378863749678334	0.371816121208192	0.363101485226453	0.367473433152689	0.357667533627258	0.354506967508991	0.344001585431449	0.341249159214025	0.346572668401407	0.36687022469208	0.379217786486217	0.35213114608696	0.376819006768153	0.373738859760538	0.346305341031319	0.371091260185812	0.349289061382144	0.334103946135769	0.350160236755111	0.378513655688528	0.378033375265898	0.354721676680071	0.352281738618242	0.371850911410313	0.336303361089507	0.374837059893995	0.368178191818376	0.373654593064375	0.347698814895807	0.367642240668331	0.34858500673389	0.335937067353999	0.345127981061963	0.370162978274454	0.341806588125975	0.354429768439507	0.353431643660752	0.351447236563871	0.337116237292654	0.347966898762024	0.35192743338612
0.397553646740797	0.356807557347331	0.387827914555409	0.353468150916959	0.355471484848898	0.350075234161669	0.365518216497733	0.371895317333269	0.384657114587538	0.381003640273649	0.348592372408644	0.385241176745943	0.368559235311835	0.391425306091742	0.391807628399818	0.380570515727089	0.383479881959898	0.351173072858196	0.351210427569847	0.385010375109964	0.379253577369997	0.374287438383357	0.37484068551589	0.369147101233475	0.389142722485917	0.39277326688195	0.356496968496624	0.358324152338897	0.367072130578148	0.353085109664174	0.393240655761919	0.347932455569734	0.392936042152273	0.350697969493768	0.368997555443924	0.37803362113744	0.381405272633392	0.362064858930834	0.354311154259155	0.351837120727284	0.372923305341634	0.385959510382468	0.35338343975658	0.387015264443947	0.352269769798964	0.396289687987549	0.347113503551177	0.373066134536841	0.357985901757265	0.395064790896653
0.392653706551892	0.38402695475597	0.359193796281706	0.38819617540603	0.388595369658394	0.39353881073885	0.402609170139725	0.360284246157806	0.404138505139965	0.411694894679542	0.417362516778993	0.377643215554032	0.408235465657085	0.365667410703711	0.369172445006716	0.398333186183025	0.400229171986206	0.415291469478487	0.406346607478923	0.40540437514474	0.398388416986339	0.409482374751151	0.418129542951347	0.367495380793647	0.406748739704553	0.411518240793257	0.385337590306899	0.360883876288884	0.362917823093485	0.404565574723253	0.400726940205629	0.413514977719141	0.368384499532576	0.399281642799075	0.402994843757752	0.401984204243714	0.384474906800796	0.384875479722348	0.389635171406263	0.375866227081205	0.403307198067433	0.396535739562798	0.404145094841381	0.404914623752473	0.391978819324755	0.376670946641168	0.401756699378759	0.388586637110092	0.373495039169701	0.412086645117833
0.393078602122291	0.419321699248169	0.381158838374748	0.40490392638041	0.396675980252202	0.376731176628394	0.424449035875154	0.406711046366937	0.426625894025376	0.424200031759485	0.377173388822348	0.418455747264526	0.378017568308225	0.388898205250185	0.421247960360202	0.3880321735784	0.415978494355184	0.423773799452488	0.435140051566674	0.376054688250723	0.414784013306665	0.397213674260362	0.398906473945786	0.393861749532526	0.380219427601487	0.382645574832367	0.384349184515383	0.40445192887132	0.431614427176317	0.383707472542126	0.411436185969162	0.411915738543788	0.429736741994249	0.395605450709947	0.410339653083281	0.431869579010356	0.39785162320951	0.399975107089849	0.396612512070021	0.392196740143493	0.381340099227539	0.430432766005052	0.408402430023162	0.381452799772395	0.393830912106619	0.397542280808251	0.3760024329223	0.375876721143214	0.392487217649241	0.389217853520198
0.428434747516142	0.410335181025254	0.390087070029755	0.431214873641652	0.409265372473877	0.405886453129705	0.465099468539982	0.396018323630042	0.392795136480167	0.444720919799594	0.427358985758601	0.413459601150835	0.453675817796658	0.41309081691472	0.425982758370914	0.413970914469403	0.415475209566419	0.448101301787121	0.433281784210195	0.451167627949667	0.439662858259545	0.421771810309859	0.423124029262325	0.420302360539519	0.43403579394469	0.452241304396368	0.459455653471623	0.395951274805624	0.400143435873499	0.409683244909471	0.453138083874191	0.414377081693866	0.45732440639807	0.414304023578715	0.420148883543403	0.444148410728585	0.419025862950302	0.404077181622911	0.404962886604074	0.395143002545707	0.446032275557338	0.43925921462359	0.394699608752329	0.416637925424811	0.415726872840278	0.397044897085156	0.412949059599035	0.45245747459512	0.45672406218398	0.398274352804323
0.482821086334214	0.485620347450377	0.446346752785836	0.46776983870245	0.468567136144203	0.487414089672306	0.469664099744991	0.417445670398075	0.426123468285008	0.490157227223548	0.461767295996234	0.463344165710124	0.472368972293327	0.431945429684889	0.484909903892421	0.416072823144051	0.439942928885107	0.450273961475315	0.431353460645917	0.417547736824268	0.415438118983573	0.466319761394604	0.437477839025337	0.421651390511697	0.456321373130542	0.475941152876999	0.434562589629146	0.458740196024367	0.457823620788258	0.456574653431162	0.467229704593277	0.45976464522496	0.455630782944185	0.446551781985708	0.426892426525278	0.433742776395694	0.478375707987285	0.452714886491869	0.475485018231154	0.448854097569802	0.477093960710573	0.416711842412574	0.458104389964752	0.434639314379071	0.48243719772494	0.47039261240404	0.455620381235358	0.449041592426816	0.417998790178037	0.474661826863005
0.441811431893298	0.458837075008611	0.489131251429282	0.474552314732551	0.494353531126946	0.453068356484268	0.511778354431047	0.434747661190688	0.496406123040221	0.456425366814593	0.497046373287225	0.441207932157236	0.492860589053743	0.462665231092359	0.441101458499043	0.434204951912569	0.482744432082049	0.521086987241154	0.484903478101395	0.44455395364835	0.466962668491012	0.455851148599631	0.470359343849428	0.450778530491962	0.472692308347038	0.431335973166136	0.458242957143734	0.443708665769067	0.524007621769055	0.469301060134309	0.462666688302016	0.478489361184119	0.45539842017958	0.451012279705017	0.503015816827317	0.462358957575997	0.512888858847543	0.448926089484277	0.447882453439206	0.470544574633013	0.500005362538606	0.475032803285937	0.466180117787366	0.465237661169799	0.439842681922427	0.482593634723767	0.447139945797253	0.446976511258061	0.515543245150129	0.456053338025686
0.538732338075211	0.519500769437326	0.524037864712993	0.490778984352205	0.463359673263464	0.558258151692402	0.50238676235223	0.477630648041252	0.555197909315403	0.4839593304859	0.498757435676446	0.546682083273875	0.535009463131082	0.545689666863785	0.496730286420296	0.553882452297123	0.49797919164267	0.558916664394781	0.482030843555057	0.459779325475569	0.494506849358873	0.486358734106111	0.483654012161627	0.537384882192335	0.527404884901553	0.535936389003375	0.537624139562012	0.541401069917901	0.519219967907034	0.557179024185104	0.481102374762497	0.464911536584039	0.505813517525226	0.537811583046116	0.46642722805438	0.490792070622646	0.478498746054842	0.481009967716504	0.497808054694078	0.516562769224311	0.497695542753265	0.537078647715747	0.522721443117191	0.494808997953902	0.532334606761035	0.502138213100461	0.500298109084375	0.535858230146636	0.54295571362051	0.459047775322597
0.545148319943505	0.528176486897014	0.549450298905045	0.560096701241268	0.522993352743198	0.563845207368851	0.55630347893043	0.577161662728759	0.527566760620966	0.482516007938217	0.511868369700365	0.530135021047062	0.561948559998012	0.512529813530071	0.495068484750788	0.590220205593624	0.511650733031178	0.507017220285072	0.5877494697559	0.505422602369018	0.521396674251582	0.495172801939618	0.545817891471724	0.523340134519555	0.518831750946573	0.507795544296227	0.596936048034893	0.553295250810167	0.496502762370572	0.496946385725339	0.548641448631645	0.559445694515717	0.548698695439198	0.56467630732584	0.550789378133704	0.593968263236557	0.567242233020336	0.591651050130189	0.553158541857089	0.546854112026824	0.490689872143073	0.585741684587795	0.497127372610767	0.590083601325433	0.502619209756407	0.503399124864325	0.582919964606391	0.497732359515008	0.51892230993805	0.524589880478099
0.621019557126607	0.517847888781118	0.527781542259575	0.570377671331522	0.57087611092127	0.633196749775093	0.54368075036912	0.578429562965792	0.5265400875843	0.558278077911235	0.641463537461808	0.621430130566894	0.537169974542859	0.591423776854783	0.544624817312737	0.560270959185195	0.587509822511648	0.575583259087581	0.537416946774436	0.610195846108179	0.572864959130183	0.527504689418017	0.56137036980201	0.544379152784491	0.585012737600731	0.568430012982204	0.537598856664454	0.516764691675815	0.629786860121242	0.519483701102786	0.550480720018978	0.53057226696529	0.612204302583928	0.627848626436958	0.630075819693854	0.604772930807681	0.595201657268264	0.629279464525109	0.599444736034752	0.586079142058629	0.60744949285068	0.600424339715869	0.609321425235942	0.587749430354697	0.571590270647594	0.612979264658698	0.57304320769822	0.629056998907043	0.625354520529923	0.53204747289152
0.676893714460199	0.598828774337134	0.678416551273132	0.57326837552883	0.587275943852712	0.645831599875866	0.623937333333788	0.644197185486775	0.614220054914471	0.553044247899195	0.678624536046168	0.659503144475332	0.627640231840935	0.583195574811028	0.653343546777422	0.680403634025034	0.620708267742825	0.548907286048679	0.642783831776018	0.681076664246022	0.655568085780155	0.643532619801429	0.674920986010699	0.592852994259862	0.568102619284705	0.59294074342041	0.67929528444688	0.622825825147639	0.57551732412471	0.61466405309034	0.58036769649041	0.624373921656918	0.555896787583959	0.626741464611925	0.593081914584379	0.625834498329198	0.61979325622045	0.556192641528495	0.681862985251324	0.617654212345772	0.592683353716568	0.633453188270835	0.675900440037415	0.665894274260782	0.59921897373554	0.632460960712684	0.573383227986516	0.661440904818746	0.595752367078702	0.562515254144227
0.745918983335018	0.702187464588513	0.599099213906372	0.703328069257412	0.746307423175217	0.621922179969369	0.674364022370612	0.730803387110438	0.667404761182592	0.740731153724105	0.658670691758359	0.680804882031928	0.641899037610778	0.720374886296914	0.721000311126686	0.666145307748001	0.626956839670413	0.677832912366176	0.698939310640029	0.64127966030527	0.621451475425477	0.70844885643549	0.679116418561984	0.63505391102632	0.618742997510245	0.735237570214205	0.657713125486775	0.668174121181166	0.677134761092373	0.628785007496003	0.669493182047771	0.602845419565175	0.712112741713763	0.61708060405597	0.649593337042704	0.66049297592882	0.701129660504754	0.624085338168788	0.647775072688366	0.710700293756386	0.631652625304685	0.737957114761489	0.601010822512992	0.712971118722956	0.694820075734972	0.65295046089321	0.630259277964253	0.712160991759205	0.626784142252791	0.632393910975972
0.700424882188552	0.650434785588796	0.738861040444332	0.788075786163757	0.74523096736127	0.653694675296856	0.717796381291116	0.80026225884544	0.734356111207544	0.786360458376744	0.742991726208488	0.758852309371642	0.695282310137159	0.782564473909841	0.666070084832043	0.663603046431135	0.777390536779181	0.80093810901307	0.648790490751759	0.695334873668461	0.769467537410748	0.788303837879855	0.694483154516876	0.664310433274016	0.645693437928976	0.720756948744928	0.697765506476342	0.741438082187462	0.687526415557527	0.739878156863451	0.717487698549833	0.777418522053814	0.653291429549956	0.660228395228336	0.75123848476039	0.667117767716129	0.660508768099731	0.693106936575405	0.717352007857954	0.681963687145976	0.652558890150715	0.729192097431413	0.689960399568852	0.672774312835194	0.665744578718305	0.734515233723905	0.66804901768172	0.698655907481625	0.681487207576408	0.736329636305407
0.692035911437316	0.706925426591688	0.853138130008582	0.778603854664947	0.789307281246505	0.86909186805574	0.759518749399274	0.845980189016616	0.788249388816575	0.803704875313988	0.748901302354204	0.727131757079519	0.757250214269165	0.749194900090319	0.798269427893047	0.867921509939127	0.751020947612572	0.753163277604837	0.783816764089209	0.779876439759538	0.730180674287991	0.863685526359653	0.881687755972423	0.880620650234838	0.729069728107494	0.789911285085586	0.884684733446087	0.828622743806053	0.694449636644487	0.85702415117599	0.806871414021104	0.737570684116764	0.752145009964656	0.763603159452483	0.714779457887161	0.759522833496086	0.748623379427887	0.858195906608599	0.733411672611182	0.723564094612002	0.850044647260738	0.793858166744927	0.821669004178043	0.791339462634992	0.77267717308663	0.800180184369222	0.775073910782787	0.712265173659784	0.807427936935779	0.751280126455835
0.829679481252034	0.856848350825045	0.771110315077854	0.785408587935509	0.768091873105698	0.935031213618703	0.904733106088877	0.854607339433694	0.846150920923887	0.902142093970894	0.920158328650172	0.774536570327053	0.947733450704588	0.80136772887684	0.850167453332979	0.856286711962179	0.785138674620021	0.802500945140107	0.799692917384284	0.827777660977383	0.848791316408867	0.870046601501557	0.926711586714235	0.952671125462972	0.910193909354214	0.810030944818763	0.873506599626614	0.787762157744277	0.946606570663802	0.813885108770829	0.752260590393716	0.909617529898409	0.842322048064413	0.857258024359241	0.755411190195384	0.802705971133167	0.919641055691063	0.860192095603818	0.807841804552758	0.784803776866545	0.951148048956421	0.92628866718495	0.841837506977732	0.86990194741858	0.887415292211225	0.940006208985321	0.907190114593746	0.832472627582694	0.952213854463252	0.83365783441237
0.92322822257038	1.06735721369918	1.03255060292599	0.877785336867871	0.946621853089216	0.847533417946464	0.909454883012864	0.969258972025519	0.806196523798101	0.938748414089157	0.867222492082582	0.936624185182595	0.948058150220567	0.989606234080963	0.968494523401426	0.823924035982202	0.990195819368161	1.03243188871949	0.870337508197171	0.830434885792347	0.841556958051569	0.962438058453773	0.994870755103033	0.939747027175951	0.898207879064707	0.874446708334339	0.957249305880208	0.990538615782302	0.972056840484643	0.869618885478071	1.01102657432365	0.977672266492304	0.950408764356841	0.963001298196663	1.04416995434652	0.82640974633335	0.853960697235073	0.903355135903533	0.992944536037636	0.94028413459528	0.830876111679086	0.992048428904933	0.975043681418599	0.85980903019441	0.855489781473038	0.887867703820943	1.00725833982101	1.01854821180913	1.04393319923782	0.908419146860322
1.01352636278453	1.14212180432886	0.919945082147153	0.953730404626064	0.946458539425901	1.18111058918134	0.900318641554118	0.980480673033105	1.05083060939274	0.937341208664174	1.13066638786134	1.14307744402248	0.976384800787098	0.906811722478443	1.10867170817594	1.15483683590237	1.07929635086453	1.10342540242469	1.00719697122881	0.898968315457357	0.917925208723091	1.03893802562378	0.984074836742926	0.997869791863718	1.10197839090886	0.899624223416168	1.000259350406	1.0569755727435	1.14348564092424	1.0700733900007	0.946846321997352	1.02756309630805	1.12953075703985	1.03620582569893	0.991584104512352	1.11239299076877	1.00435544987716	0.945513714258861	1.10425183142595	1.10748258766289	0.909117803475702	1.05585801809345	1.02868247650435	0.916111955454945	0.997147807998146	1.01640237157577	0.939216849819327	0.983015765734019	1.07477524557723	0.975269235021885
1.18127128212482	1.27896927841304	1.21099441319064	0.985419135649439	1.16131468090479	1.00738241766765	0.967344626666251	1.01023165782708	1.10556441356576	1.11936678996684	1.29000407455258	1.06548705895473	1.15010402588545	1.28062442633642	0.985997306215404	1.03339150465287	1.04005785791344	1.13770911498987	1.01562623761497	1.06321182372895	1.00786514744198	1.22085249082545	1.00163399304185	0.996192685841786	1.03826410873419	1.21533952101024	1.27814494815392	1.26279297388367	0.97948007593556	1.00301705911949	1.11967281905067	1.1457297854229	1.17880836550532	1.26425385664619	1.10858090676912	1.10747068502962	1.14315873501128	1.19722635713745	1.03696486099325	1.06585620133325	1.24454722711796	1.08888768965597	1.25931743292685	0.997058520311814	1.01028229331924	1.11532816390873	0.997984018319966	1.26015483186544	1.17453100209294	1.19539832655487
1.18866794089486	1.11529422169658	1.19366629099617	1.35898855459883	1.28999471165432	1.32505786183655	1.38558473018331	1.19753761174042	1.39518719135924	1.12197329967573	1.15743959894316	1.16418285219901	1.08441997770506	1.14412695348936	1.39051023331546	1.29898996352006	1.08006855711538	1.21410713636234	1.36326533026994	1.19462756141884	1.13390979113108	1.36858445860658	1.21962422539025	1.41063275185925	1.11993025764495	1.392896264796	1.25316453709993	1.18966447858056	1.12963093142289	1.28655702832615	1.09537555610822	1.39723729283899	1.13267288101402	1.1817875129224	1.37115958810198	1.11925162463909	1.14433911556599	1.33649973137637	1.20613199923923	1.28092129761466	1.16277691887008	1.34367065706886	1.25139853569246	1.25399601500169	1.37375797033537	1.12825424104079	1.3134550338771	1.12994679375704	1.30231390900282	1.12892085843217
1.43079842982472	1.17832492892982	1.54746771386808	1.1935940244552	1.27640333276292	1.54687643838774	1.48330090329762	1.45596223793314	1.4116469795103	1.43125977828162	1.30207578994433	1.56332944119676	1.19926740514082	1.54596172994903	1.32785099016273	1.19140260094547	1.57492137715508	1.19330517561303	1.23162502667225	1.42241452007472	1.29558690802288	1.3352865866371	1.32055708134715	1.34185617944516	1.4044859755256	1.2677403813475	1.21550045991464	1.28888029122403	1.40282466321291	1.32520281797505	1.52615168199038	1.41655905860261	1.51223271906515	1.42540816249658	1.26053947763633	1.57486353110503	1.28580311722368	1.19220078554889	1.36079759011709	1.41922794188867	1.59260521202856	1.39961245146881	1.27886390696497	1.36815197633448	1.24286331789709	1.44106256802204	1.23203562557691	1.3590128497952	1.22745313636268	1.24371613699413
1.62825659880859	1.61178349609818	1.40129729424576	1.40904620046426	1.47255142685893	1.34982900321816	1.41001321218369	1.4531904545063	1.43522625357903	1.48447488520643	1.63390304318199	1.44780710175389	1.70482714848656	1.44266165209377	1.59676666503501	1.69326356226074	1.6247409278603	1.34096340671809	1.56463091307841	1.6757907109047	1.42449561302252	1.31284366100475	1.61306018684576	1.5987740777999	1.59152910454538	1.56265292595317	1.62823278607982	1.7735543664759	1.54344796646566	1.53109820343005	1.3576186372249	1.51150441755267	1.68474687694665	1.65155080693458	1.70269782641936	1.45970372929145	1.38603089186004	1.45051266308003	1.6747511761927	1.30547002525847	1.32042643681958	1.51711189013378	1.56614992480185	1.31900836006645	1.67158515943613	1.64627315746376	1.32937307753982	1.68266999828332	1.37920088456003	1.3655653349219
1.79607696853166	1.57916530864378	1.48853360371196	1.56872921201557	1.59315496987716	1.65506386098346	1.62228107081791	1.5562346701043	1.69764710502453	1.95861954978096	1.47826185177289	1.44638440119971	1.49686809660921	1.86806478723105	1.47561177443677	1.49867627362004	1.96368381478227	1.49491447169697	1.68406935431359	1.65524506780296	1.91849220147807	1.72181083731009	1.64463570191518	1.63253914507822	1.91367268003555	1.82638755259707	1.92578798243358	1.9399622304902	1.93082014399727	1.71347762184913	1.69292676683947	1.48994255916215	1.56759368118134	1.83773552872701	1.78202441171536	1.52267627547563	1.59322886420172	1.86379867928496	1.88994639876455	1.89826019069917	1.44799793641286	1.91289125515195	1.51195174286202	1.48871779053351	1.95934266292057	1.54967450315877	1.71036316520358	1.71183060188063	1.59541305870483	1.78253801931295
1.97685574167559	1.74652569420006	2.08187748777146	2.1118576183784	1.92988532806332	1.98001226808249	1.93746950129637	1.68652465448849	2.10471520114767	1.7667849721855	1.87150331234681	2.13189286348526	2.0226049029962	1.77918002453495	1.96659461712385	1.80798223473579	1.96438907519463	1.64938234052257	1.94587715391639	1.63251468339816	1.71339574376201	1.78913273971295	1.70215324769499	1.87463579124611	2.10230983978612	2.15528249916291	1.712502450357	1.8774507543093	1.69157058676978	1.74915467411905	1.88565819797028	1.64417542870773	2.112943812953	1.94185594910297	2.11626168539498	1.62962237163519	1.81906919785415	2.15433456590932	1.74595342535391	1.88811574617451	1.61463969537068	1.82445586853321	2.16972744405893	1.66959892627578	1.87042444386252	2.01513622281074	1.87147088683608	2.13645161288826	2.07477440550787	1.90486579111264
2.3934668257571	2.18627818111296	1.83560429947276	2.37294264125186	2.35231351134005	1.99370532798052	2.17448090945634	2.03025452578116	1.89175777172674	2.19485640979404	1.86353009487453	1.86006155240363	2.14937252352086	2.23797466231179	2.3756054644073	1.84967105031842	1.80896515432905	1.91822987752273	1.8092710548217	1.99488435568174	2.15955477405193	2.08053254066301	1.88513494087158	2.33785956551072	2.0423238600157	2.26614088149949	1.77495703529567	2.02639432558557	1.95362217121985	1.81534479740799	2.30154969526835	2.24955704016889	1.79624909646343	1.86990501718609	1.82150396107732	1.82935108066055	1.91523435141503	2.09829613475072	2.10606411300989	2.03050888632332	1.9969397006202	2.26972319529584	2.32772698881691	2.18759976778635	2.24512420613963	2.26130790112762	2.37495538135744	2.1885083570898	2.13053863523064	2.03521052221414
2.52371472724693	2.50489250838688	2.54027730112823	2.49260086835547	2.5453343584559	2.47996848387191	2.27189728336057	2.14699922622249	2.17213929121139	2.2919650343101	2.07359286251486	2.55451752897456	2.21829558914283	2.17544648396063	2.45295822682497	2.24325366199449	2.24706476930602	2.49465655794866	2.55885464562157	2.26724032768009	2.59668201490093	2.50634016792173	2.34243527640423	2.18513759977854	2.43396025752136	2.21135171002955	2.61257524797685	2.15965550008039	2.05357357345269	2.06730848825881	2.4983967979921	2.62060143204608	2.49401740390671	2.62577379838342	2.25281092745384	2.0833566380709	2.5634098913823	2.41130954020109	2.16322776678666	2.20514305375898	2.11492039549016	2.14195672086964	2.06821539118325	2.11352887403553	2.12106962994699	2.60260195035147	2.50119276594583	2.23207195443227	2.19384582228579	2.28589868608009
2.37132395984519	2.96873115274334	2.57864484675122	2.58439539201144	2.24101687882373	2.44371087907806	2.74708740183332	2.87843147150195	2.59949263788049	2.25660002515794	2.75503354976003	2.35143382851694	2.54677599857263	2.50539230693145	2.77054079408099	2.94048014269925	2.77078631223302	2.60027077803707	2.55805891633471	2.72389009575415	2.7047659176673	2.76278499881922	2.90484528324676	2.28014820837738	2.66892982713931	2.27277562800394	2.39102814467096	2.45058588574557	2.63006399596005	2.7141824230577	2.87878548635456	2.85759679890721	2.68081722781071	2.28628471196981	2.3070531925585	2.74609121182448	2.90831934135966	2.61959234197864	2.69195563674135	2.48750222070055	2.75707746505042	2.46516162806177	2.46692778541063	2.54376435460277	2.4223437991784	2.50200154191533	2.50672874653873	2.53822458547344	2.88495921038433	2.49212099874479
3.09582735256281	3.10214030704451	3.09601473335425	2.61386125044104	2.9115074336045	2.83710977718364	3.19035955218433	2.91164182552605	2.85843920201425	2.5268405433495	2.88865050587928	2.8798197484	2.53657074593903	2.86045696044152	3.00540543464997	2.63076045368207	2.61226610504498	3.24909036421856	2.63983636951038	2.88831136892639	2.66042612949079	2.81951919957157	2.67500906246065	2.553766111585	2.68640021622522	2.765945320686	2.70981462307295	2.78818469303943	3.12522677786229	2.54727984170136	2.96274218232434	3.22824589415885	2.69834135265934	2.84683302061913	2.97656867376515	2.57487423246477	2.85911651931211	2.80867350466391	3.06416438176821	2.97848453406335	3.05638631176946	2.51406224689678	3.18190370695245	2.98530728065472	2.66715431563868	3.20737695747471	2.48289852289423	2.71770862387208	2.54017271414313	2.97588186031496
3.40695889377434	3.31605183999252	3.52695874438532	2.98328461777374	2.87103062210073	2.89790290181903	3.47491576010598	2.94848825717655	2.92472016435609	3.37064460380307	3.09199316153789	2.94210158694333	2.98367617308212	2.89661691916033	3.15002179543261	3.49624639150533	3.19308533504492	3.37689801323153	3.29306856260575	3.28488126901636	3.41824584881633	2.79469991157555	3.50222417587714	3.51992004554868	3.11323094669335	3.54019085944001	2.91322175661253	2.88603180246609	3.15950988020772	2.89515630864681	3.0350150359085	3.16775787866335	3.23458129613071	2.95133268397009	2.85004285906805	3.46369946838977	3.51267218049633	3.3941530804101	2.87308072276269	3.12006925411009	3.21729836351953	3.47258057671514	3.21339612718528	3.03787449975706	3.34445348852911	2.89744325549459	3.01285029530943	3.1255976367065	2.87156403935048	3.35729351402855
3.27098542200569	3.27261192210047	3.53804664975827	3.69184707153697	3.67346207680421	3.56044386225908	3.7525742026352	3.4897463730869	3.70140107329066	3.63539607598908	3.1474691906987	3.65237363324386	3.32985482332719	3.35733591770056	3.76582771804184	3.78877775219412	3.81576125392926	3.45789853882578	3.68449358306152	3.55595954812492	3.25634350067323	3.37547004810013	3.38435624185589	3.15484383016041	3.36679762214769	3.80455406923994	3.71276280659435	3.67350864377985	3.39315336375929	3.76578023840155	3.21078521318813	3.71673094557375	3.66455099837516	3.22181840201945	3.7544527838491	3.28848909423567	3.57689779471069	3.2201727478755	3.67193513852361	3.72732075344639	3.7777644958769	3.79455821251331	3.71827551077907	3.82406263024903	3.55115053460859	3.61518749882098	3.76100264825594	3.67055732506483	3.4393755661574	3.74907629484762
3.88353707651114	4.08553028097209	4.0792888267323	3.5118166047595	4.07094974443766	3.9981530896651	3.82313337578396	3.87871751090568	3.89023550168385	3.78803776893863	4.05679469462941	4.03852323889613	4.01616140466952	4.07848625608133	3.87680576992403	3.81045425318562	3.96114148408003	4.09959848513255	3.75911584529537	3.97012491171065	3.66980617425376	4.0929874573498	3.69663329820631	3.70917201603399	3.92347312715541	4.10085039973328	3.996587510905	4.00612655646215	3.98546157611449	4.00220169283981	4.03038511033493	4.04633103468363	3.73388492115131	4.0428340513202	4.08042723481661	3.72680265985597	3.61237022116828	4.04982572703102	4.03463769144578	3.98191638621659	3.88835647059813	3.88846887729911	3.64308026555028	3.78570496995647	3.57513918650409	4.08102214443314	3.90504538110154	4.06180294261447	3.7332081555252	3.97620546394016
4.02055401155508	4.21862820068683	4.39466198717422	4.24744542565864	4.27458901013653	4.38780318373292	4.29783895376911	4.32403243313867	4.38376473292161	4.22781314838728	4.35387511087261	4.19094572777621	3.99184688492861	4.29029905036417	4.29769311442524	4.07004681082106	4.38569298882035	4.33396408649664	4.22879480502315	4.37224695459528	4.37250564549257	3.9745045670235	4.1542288306744	4.24074583090107	4.34927909609457	3.95658532712519	4.29309775909079	4.32223015655408	4.31111950831578	4.34016428395164	4.33915726386316	4.25316173381147	4.05680654793021	4.4063771027588	4.07083002388991	4.34156589629937	4.24162637239093	4.36251311875118	4.36129742555139	4.34493736286105	4.31870971780201	4.31584673697896	3.914312716379	4.32238563541109	4.34757050553086	4.37768275187278	4.34152418281463	4.37544531418627	4.33777095726546	4.21360574663186
4.57485246960905	4.68671643115484	4.591417186056	4.55359958502903	4.51545377167237	4.44676554857907	4.61763170102997	4.64858181238645	4.65230865437334	4.445655813772	4.45518197515918	4.38373524490417	4.49324950493695	4.69674956740676	4.64398252025741	4.49069689483142	4.6362629987622	4.54640261884264	4.56907878129184	4.70219819842004	4.5873755250139	4.6628366313213	4.57726691164749	4.6681945646968	4.63869744007535	4.59302573990119	4.59186166147733	4.42705213228596	4.62992013757462	4.64763831001641	4.62454080016068	4.5936324104333	4.68416033503184	4.6378033083618	4.4458392069363	4.48610988835568	4.48543411215524	4.51142411510163	4.49684389413292	4.48146074300869	4.61594338526745	4.69487234990692	4.55129519356385	4.66848150639102	4.67577156278155	4.41189273226938	4.63602274484812	4.55660982414662	4.58760374608353	4.67478680274418
4.91966026049481	5.00634827266953	5.00033102533535	4.69118076293705	4.826754644414	4.97670494975526	4.96214101254723	4.97374306595473	4.87681243405437	4.95969055287181	4.81203346405477	4.8865295201715	4.93413078362624	4.9878750300918	4.97953289996011	4.82305857376556	4.72670693984776	4.99146768623085	4.88353377849284	4.67807089453228	4.96891063506258	4.96992673195428	4.99459035580924	4.9917929693875	4.84995863447447	4.8663940918185	4.76547991972779	4.88824668602311	5.02120700049137	4.94540674157572	4.83992636814367	4.9462629401167	4.97765923578514	4.70639798497207	4.8728823074978	4.96306042259071	4.93912504204799	4.69693682651861	4.93465523786461	4.83934118176991	5.01183822959575	4.87020357369352	4.70638984141343	4.80807782955609	4.9725936520116	4.86629798818056	4.76390500289895	4.77042075561145	4.92471312141015	4.96891447887056
5.33060983561148	4.99891011593282	5.2217036369314	5.32312374262556	4.91601675505675	5.02171269110466	4.92996615191687	5.0655030569231	5.1197397841134	5.30548813866734	5.03553127990862	5.3132663281734	5.35470751902758	5.30872995155019	5.10125133496068	5.31344252493921	5.30236181938464	5.32748915158209	5.32385126213055	4.98283287323538	5.32783871954303	5.0070521877465	4.98748134748331	5.09815170089629	5.03785945224583	5.15904807311521	4.96108571707564	5.35116215282153	5.3432325514276	5.07900697318482	5.15864774870662	5.03727421752263	5.29102519247228	5.3621133272555	5.25947774816599	5.32567852685611	5.24094152586233	5.29443057345092	5.35623470180924	5.2097234940006	4.98780461778181	5.32392376433685	5.2846100975371	5.25858713259312	5.32516227765608	5.28994947094638	5.27360454151997	4.99218957126345	5.04103077404575	5.31263777498492
5.65531479022512	5.66236942203171	5.44401485036648	5.64294198685062	5.38571848318826	5.70240500180799	5.70690563144897	5.68264230474064	5.6534191860809	5.3160276336725	5.66219120136652	5.34725078102724	5.49572209951075	5.32006255103527	5.72579212903471	5.24518479558956	5.70460390711108	5.24249460806687	5.48877318331712	5.65888317110398	5.2332536849317	5.33525955299273	5.50918490303266	5.67208239176562	5.59078364783385	5.7033668054206	5.68177748970928	5.60911595948733	5.40674871628328	5.56497134158985	5.70036803418108	5.43252178805158	5.63385476069976	6.00364006452723	5.64067069773581	5.65225443917429	5.34400693544893	5.47374503564625	9.2261566748443	5.44670800867127	5.71378896913091	5.47190251296202	5.69575786002545	5.38995695336719	5.69911189817457	5.7161577198102	5.33614178861104	5.3347807854014	5.70163240633703	5.69025920878873
5.58593393837426	5.56862103877818	0.595436190402772	5.7267556144864	5.70179962771879	5.63946510057534	5.77360087699008	5.61785153136751	0.451132873432597	5.61994524246941	5.94151193643654	5.83748439135393	6.00814935162996	5.54606300589328	5.69163950604222	5.56838427086029	5.50453358778866	5.90384713505368	6.04716469814762	5.59168966127801	5.84286116507968	5.95137724663598	5.88573397202741	5.74174564373292	6.01432654355807	5.49197745062892	5.55211422341128	5.64764656877851	5.88281974652863	5.57979792581208	5.82229066694054	5.8458206151587	1.26266408579979	5.81023715148883	5.52219811127567	5.5811915137737	5.64702515780895	5.98699510754779	5.97039378107106	6.06049701177289	5.96149075460368	5.51686390914502	5.52870552225412	5.93615315712875	5.96003846087416	5.52295162098752	5.54707864721726	5.66315452839007	5.91743081037323	5.65295605879353
5.95052973004753	5.91785568281984	5.94003259571532	6.02918402831791	5.88959842661272	6.11346326730176	6.03818320121613	5.98015118164659	6.22563648335759	5.86283396110389	5.92162375326163	6.18970867131622	5.9600938624542	5.88519394869453	6.10138574246856	5.79700287007728	6.26230534154689	6.07968393692562	6.22764159772722	6.0913862172379	6.25553405668923	0.337781504010915	6.07366389126741	6.09726058178984	6.27720033202166	6.29620435269664	6.22202431115421	6.16082876681122	5.82317495721887	10.5152642552605	6.39787964095121	6.27079236912453	6.08279014581885	6.2488061090098	6.01585938237146	0.357434714923783	5.83041841090684	6.1488740118892	6.01266855915713	6.19779449013803	6.309881351542	6.16427793602898	6.12065776463929	5.75017071825236	6.35704259000507	6.13153885333699	6.08220509494543	1.19453641838682	6.10983209693815	6.27809858591871
6.26509836700756	6.10043743182919	0.471602630665474	6.64706524801357	0.468348818277218	0.303235621816569	0.342111058404003	6.07325300493081	6.09592242281243	6.35235184561711	6.0997233942059	6.25734649093574	6.23862813613311	6.07934985030094	6.26122502493719	6.52405739590789	1.13545644789155	6.38170056851722	6.18826134296499	6.1889631782923	6.44025868656511	6.24569019041355	6.28141853825179	6.4991880083004	6.2781912229526	6.19430309955069	1.42339367393151	6.30797113111807	6.08455992301485	6.34497220284928	6.26678135286332	6.47890088926316	0.343598369791234	0.464963659855007	6.65275058224509	6.43386388443007	6.18274544927472	6.42214059361716	6.27631803570864	6.06226495041695	6.14682215184804	6.14888812533795	6.14619719307091	6.14471363699887	0.646937504209404	2.82395240546515	6.35831143326786	1.43399940438239	6.1046923974973	6.44696154365115
7.0180494990618	0.405453300870137	6.51357925384689	0.318638019446471	0.298320445384755	6.74940922725989	6.33888939606638	0.334132591612778	0.38512934055752	0.212340510693685	0.24082840778602	6.75385633937347	6.50662181974214	0.270729362546566	6.70504456220148	0.434707751278129	6.61211042079539	6.57202921603636	6.38307269639024	6.47707319237558	6.71653088985266	0.368814271347444	6.7990942112794	6.73124000311586	2.15706829138973	0.302679754317746	6.37661147778059	0.278084046005117	0.228563564916381	6.60247767305348	6.4416555187473	0.363845021076646	6.45665145907804	6.64466180721881	6.60858540541739	0.413578218582953	0.82640216365752	0.214050956607378	6.72934702080482	6.46815385815008	6.68560025189208	6.56579234795329	6.64138435429502	0.358145403951666	6.36527138066705	0.788784940101177	0.943325112483099	1.2340454452946	1.3630895497155	6.38714089656388
6.64433643011589	6.75497161290892	6.71559307841736	6.82368132223771	0.229319325047227	0.216146638772788	6.85714433149966	6.67353810942145	6.88373647595564	6.87934175957359	0.486590137162772	6.70807904205909	6.89665505500488	0.228389766624101	0.229320598735549	0.191337013768494	6.67511577101798	6.72159229223183	6.73685523383804	6.71975411107614	6.7892697706403	1.57811178770462	0.209714501352465	2.64683833192538	0.752953810974158	0.273363860839201	6.60157920462509	0.324080520722359	0.721841886301008	6.63458312294366	0.23941796489164	0.236939783648622	0.221179189887705	6.74029341850094	0.208730502606541	3.16829737103023	0.304315912302001	6.92756987087452	7.01624175440258	6.77655007521173	0.203783892014565	6.61117245135298	1.46429986967212	6.66170159149352	0.21225837713345	6.62819762655228	0.472376453717495	0.203713638373253	6.80613325068426	0.435051944124365
3.44989680025013	6.87088137728321	6.99768075435045	2.52624979308302	6.94580030430201	6.88423240774837	6.97104880902173	6.83610453071984	0.209638215532663	7.02795513091656	6.95919834433453	0.234595717614908	6.89958840592081	2.16579825669876	0.377025399261547	0.191134018983623	7.00072661772716	7.07305194129795	0.262530678868729	0.1836795936234	2.82806307804928	0.463119331316674	6.93969592771978	0.379406008240552	0.313420016183712	0.253669361196553	6.89027180281587	7.0795740311861	0.231024330712903	0.18468727759036	7.21216056954404	0.182595536803959	0.931438448302918	6.90253282357589	6.88954515905309	6.92584727631465	0.203575265979105	0.186223945697737	0.210157062279107	7.06436904157126	0.191914286443288	7.16443136722375	6.92000235890766	6.88312036501765	0.206852404529629	0.229096996649875	7.03435797159072	6.94130009729887	0.199372852969602	0.240400518776857
0.176240241381349	0.243496082051378	7.07454315787687	0.163397710535573	0.611568587063623	0.168616657766606	7.07535970664838	7.08542053233535	0.623827945769136	0.315305106684967	0.17205102495408	0.234312862720337	7.28836588842956	0.22913919487336	0.17448304667479	0.174314006404214	7.14824672564319	7.22613232258705	0.164168267937642	7.21122295284947	0.208670650578223	1.21022417230331	7.32346623353149	0.180638202665794	1.4428353259671	0.194758573780359	0.192081102120943	0.184761996842598	0.215785572421417	7.11783013492725	7.22251804062756	0.16928060610032	0.170906300933562	1.02734567552227	0.173693613426222	0.318288547626431	0.177385326695214	7.33827178095262	1.35244550767008	0.279071869969017	7.29376280358164	7.30779745279032	0.70522326340848	7.18225808214823	7.29734757656472	7.26349491478172	0.166564404070182	7.08563376752348	0.782406753703227	7.08552574578353
0.177212479866775	7.29619719345781	0.159885598903993	7.60151117520088	7.40292290784711	7.30448660372828	7.55839273104429	0.166497584891589	7.41795221410862	1.4227093856792	0.269858553853207	0.16360228335016	0.166259639995449	0.174481601195187	0.548896169576981	7.3477875270243	7.96040240476923	0.324908865465371	0.175685806158642	0.2487766560494	7.26503396859955	0.740536258544457	0.1937587658036	7.21193061353638	0.490044700865876	0.196742414086563	0.178422195282995	0.159448761241796	0.285266470482884	0.192817875660055	0.409526009028732	0.184483482741666	0.167581080226067	7.29237958567879	0.205438746273753	7.25448340288901	0.906511407366247	0.154071277672139	0.173905076037432	0.175960904170576	0.167436612002527	0.181307573434439	0.31357580419064	0.22082860090677	0.211034613412526	7.14494282849472	0.229093309687979	7.33409160937021	0.168201622804519	0.341103237578895
1.46993926297893	7.60626785980496	0.188847649921402	0.514603496368092	0.385722709952887	0.178853144326739	0.16354175172564	7.48592343895115	0.158986290202997	7.58903192398113	7.56861332405741	0.159492198454002	0.203638137385815	0.170079860154808	1.21343786032793	0.173475972023769	0.15284653573898	0.221365484948513	0.167236225214028	0.230560537018061	0.367816366883316	7.34410490172461	7.36360362331928	0.166774214879039	0.168806110006857	0.17963955006974	0.423951915371845	0.22872680700743	7.45173286552414	7.80810973107872	7.73081228219109	0.193791511347505	0.15692309933611	7.68230119478348	0.430720445298273	0.164752440871281	0.157482619737516	0.17000474823772	0.181461847841623	0.237483344894863	0.160622968084652	0.158285503583886	0.197854713252122	9.02152339084679	7.43280497780727	0.221603972644661	0.194390677988524	0.164384380371017	0.188710637981995	7.66510948818627
0.157084322155098	0.166071953832516	0.144800772958842	0.189562005814687	0.150483921964549	0.153246528794241	7.50341033909635	7.44522853675806	0.167600963023696	0.167590175330377	0.177753299912596	0.153012531829156	0.219586906937099	0.165870786382685	0.209115161303839	0.201839855888677	7.69833344460302	0.176557615542282	0.197176094259966	7.58458773660889	0.171518633631705	7.5098452922442	0.154990867400901	0.255624269078978	0.171863349006907	1.00364134471459	7.37586134582138	0.166266757261397	0.162576730479908	0.158014273358304	2.87072224334172	0.261011554935536	0.161761197766071	7.46156282152487	0.171859190713896	0.152354270842068	0.157861742233511	0.154062617952657	0.161817063925421	0.313778252371673	0.157235391958462	0.175954694143607	0.177487297558231	0.152405365335966	7.49802392264116	0.155942516424236	0.162351726864071	4.58275433713621	0.172235874170783	7.38372848149927
0.149890356546362	0.163187935791494	0.195444434588267	0.507393897211537	0.148620274892948	0.158133254619688	0.177018918362761	0.169299644864312	0.151019185835874	7.78829918259646	0.162692550640383	0.153024259494679	0.173534423188069	0.54873377160438	7.51890241536554	0.173969042141293	7.53420670891201	0.15954826488305	7.57025297831214	0.158151181260507	0.194907842432211	0.150912781479773	0.198823496830431	0.164205058994948	1.52015661716057	0.15627675315895	0.146536766863032	0.153987980040089	7.43632749259351	0.156657199072022	0.150035687645513	0.147959114166105	0.177298458124249	0.146678687347499	0.15399655536878	0.156944196956772	7.5101561402391	0.157018048583746	0.364247463802055	0.162942888731199	0.139928807449303	0.221503236343258	0.145507387147205	0.158745211286004	0.156575750426361	0.14292346486345	0.196748240914457	0.149737006128283	0.202640339832657	0.199749457998477
0.148148259381055	0.169056959592031	0.153007234866462	0.14651420493123	0.153298517024042	0.150322166896815	0.14817391525367	0.143790318588178	0.174501244952116	0.145255410994863	0.159967939070966	0.437920663722421	0.149261207398505	0.146652184550516	0.168337961276291	0.784323154074207	0.269019417977856	0.152211951423213	0.14754370211947	0.142337026498729	0.170574789780151	0.16194764567457	0.250030268748729	0.28720761515288	0.150174670528649	0.138195875283762	0.152370580440982	0.141769709510292	0.154970193447043	0.148374946876644	0.180186753617148	0.213812064345412	0.141305592132561	0.141678535789303	0.152692668916363	0.46536948671029	0.158406179707237	0.159312192753279	0.228383238709705	0.147267684403351	0.208612232664477	0.819357135294003	0.279864960531792	0.151186788028323	0.139649733151369	0.255954821287438	7.51003600936994	0.168967198737605	0.152271583468806	0.149084987078444
0.207128108035175	0.786829572500518	0.150152571324968	0.142258695819809	2.00006702633594	0.144363096829587	0.320572557957777	0.160741082788289	0.187170231017286	0.15948549371837	0.131881580438133	0.147540189219256	0.13281365055285	0.176826465530408	0.169526639845529	0.140291311608537	0.142872529316848	0.175253796069326	0.150306094234318	0.145157059369417	0.243233316169486	0.141611576016283	0.139610512949217	0.142903817783561	0.151241962216647	0.134784963831514	0.220556137793736	0.150179608618055	0.162499780008843	0.15129223693774	0.159431963037445	0.153531145308277	0.248659216720351	0.154300492778064	0.145819106454024	0.147982549644202	0.159304609513797	0.133388529929964	0.164415117989632	0.14837541619117	0.344190095438268	0.149769237336242	0.149649895010662	0.1437845158239	0.245845158505799	0.14581048106098	0.142627464581916	0.144987590042523	0.14848056843373	0.149191078440988
0.14347926854931	0.148714592560492	0.153968085161378	0.146416990551295	0.136410679871609	0.137390879660757	0.148737043967561	0.142340549168993	0.138159527473561	0.14689296786926	0.148429285955589	0.140784906337482	0.152760196479414	0.140709672058455	0.144979787443991	0.135553026133585	0.155853870439161	0.137230075309166	0.13715674736285	0.138256250032908	0.142220571001005	0.170539480591373	0.13294584219898	0.141489673940995	0.131710512542353	0.162009388809836	0.145082397274644	0.131583829311393	0.14442552839935	0.146088989712421	0.135538425783897	0.143733270550437	0.13744319971586	0.181566407420046	0.15143985233429	0.143380433014341	0.145906992476512	0.138272820379005	0.131986109676515	0.136736199707924	0.149585290842905	0.145957809294901	0.149158829880942	0.161582932073186	0.143289972899717	0.13818995932072	0.147988570968939	0.140245842085624	0.153366294400965	0.131904393925067
0.143555382035976	0.167539232885056	0.160568155041677	0.147871984722832	0.186040732671954	0.13464309831917	0.141970011033477	0.149348684069855	0.132124640955813	0.140791563254805	0.154508904587588	0.13237053754504	0.143957566804001	0.783234444189729	0.204457272473472	0.141670291902949	0.138279940123274	0.153140906738922	0.138411062552312	0.147286731290276	0.147282319425936	0.137205079508541	0.143783756085515	0.145140210282416	0.146885069168936	0.138690100505477	0.136249038213705	0.138290873843029	0.141709411687133	0.137025405016669	0.15639715390709	0.138641390755686	0.140604453314705	0.151728464067969	0.156314404209323	0.143518257989893	0.132290406232325	0.134413592085965	0.13225853159721	0.13076234335939	0.16805759219676	0.140949589411141	0.134119910687056	0.15201330180653	0.156853240400104	0.139739035242038	0.131164975560182	0.137613920409952	0.1491691743062	0.148290757549834
0.133750444783869	0.14124208696695	0.137006452703844	0.142888440975789	0.157880453069087	0.161223627323801	0.136873831979415	0.14218883312657	0.143669415246459	0.132278143624553	0.141710182955547	0.135370099427157	0.124141510487544	0.130016522223041	0.132364493629806	0.128260449985737	0.143331614528232	0.136956639020926	0.130537452920908	0.124284944875297	0.124187637725741	0.146601603312324	0.174917859517063	0.172879467143643	0.136124742584106	0.132522618780192	0.128549017350469	0.141275794828679	0.145155199106565	0.142038474107114	0.136194898216359	0.142062773649452	0.134393855712517	0.136647180239552	0.155015908149549	0.136604182300748	0.126216807344104	0.134637459374023	0.129863972163235	0.132382799902743	0.127900640150963	0.150170957933686	0.135284382593408	0.13863591747133	0.128565169090879	0.133644630694212	0.136740129943851	0.140633153975792	0.132437227484595	0.142115673274563
0.136140031260396	0.138506759438371	0.127152726881305	0.141635172976248	0.129452602614995	0.144909263910975	0.129510013784176	0.132600835032518	0.128036686460704	0.146911485336676	0.131575813955633	0.149395790951338	0.128572599349668	0.16157612175873	0.127709085520271	0.128634506855739	0.152799502757692	0.129048381693735	0.136328428826282	0.131776038984079	0.135201698375029	0.130721258427182	0.135832088619813	0.134148306481327	0.165223572559864	0.127047222651278	0.132794612686623	0.133489401663409	0.127019848452481	0.129131194916007	0.158708343476478	0.136248098649142	0.138279350757707	0.132156950750454	0.133504687601827	0.119248033856806	0.129060767359942	0.127360521816639	0.147170895043193	0.13259209022625	0.149614437814043	0.13766105165029	0.139638145999396	0.136438256425679	0.128900087467486	0.134928927552714	0.145052437533751	0.122486800691099	0.164120855590379	0.155143672351461
0.131946861373713	0.129894683165065	0.143992116849376	0.129760525526883	0.143203063562609	0.132707982009931	0.142040330658086	0.130794614632332	0.145284394893861	0.132405276026692	0.15513628480572	0.129461346276487	0.150645478452211	0.142961091900119	0.143652779881337	0.138789175361312	0.136165875743324	0.14918302567974	0.122347137356472	0.126303728092906	0.127379157142925	0.158188958779233	0.13451053501437	0.133237091386943	0.117562827530069	0.142940512334454	0.120510030341061	0.136384451066562	0.125171015334268	0.150763110657274	0.115161980397974	0.123021447759765	0.140094016295682	0.128739489553649	0.139830121322431	0.163929937437923	0.131548999043094	0.129225078585366	0.15409480229303	0.123150917669755	0.130784071235442	0.147068560345825	0.131702391702233	0.135882948465844	0.14638201861994	0.126831784286905	0.150729452297565	0.133657004257266	0.146069164476486	0.131474302959464
0.131608752778617	0.126915340576898	0.138076238935144	0.130221298839965	0.154709767609925	0.127580241828431	0.147899317037408	0.133899742478372	0.162931799676442	0.119518871378411	0.134266641304133	0.137277028803844	0.114453990273082	0.169824051618439	0.131989657926073	0.13670342647246	0.129336399496329	0.123632854005858	0.145519665662455	0.117831003445255	0.157615912587454	0.155511962440057	0.162864000899353	0.117611002457318	0.156891213528245	0.154164512921029	0.126452276260897	0.137568615891022	0.144857876026818	0.152962299339635	0.129637943223491	0.133517608684174	0.118010505810296	0.144842753126752	0.139479511847462	0.146449523231219	0.124051465868361	0.143598529118161	0.125545105655999	0.137735938605787	0.163251281020526	0.136888384387786	0.122088075283777	0.144699949585468	0.121269138837515	0.148466326343109	0.142593896274597	0.139894557516572	0.124447245950559	0.123333409847496
0.126330684151598	0.139748281497563	0.117486236373751	0.131142954954852	0.124657455343167	0.148116350749684	0.133386569407495	0.157826717574957	0.122215478345834	0.114813197418194	0.145849145600037	0.129575591117284	0.142787782470368	0.132072571780113	0.166947452586368	0.12297362371958	0.138619648503649	0.172774326935704	0.115475000578713	0.120155218112737	0.136339232458379	0.150550843743826	0.178152098756228	0.158955948720983	0.185177296203741	0.148710957610456	0.123242920333487	0.129445159310043	0.117020445951556	0.156375351371875	0.147196624819307	0.144412786106407	0.161800116491864	0.153596359802376	0.109449809245638	0.126239233643267	0.123108342558461	0.137035868818071	0.126735461174175	0.142871737797726	0.145714761444514	0.109373635248766	0.170711963503507	0.146318146640929	0.120565243328962	0.116963474111484	0.161835586928552	0.128517653343537	0.143386432420349	0.16583477405652
0.125185974473682	0.115279991202422	0.122509903735266	0.126106421786166	0.142391644796781	0.1424752661761	0.11538536647444	0.176371823869463	0.175620994690819	0.149468402639459	0.183900481822873	0.162720588823373	0.133858246793437	0.153793222586551	0.1473529891488	0.153244581761513	0.168104858598451	0.142507011493933	0.168460477963732	0.162386189291103	0.155670344433921	0.128680027455306	0.119887367588794	0.136299243175944	0.120893690376762	0.147691602537799	0.153428074706509	0.120730236292732	0.115903064031304	0.123148366663363	0.163862766234229	0.147758752752476	0.120668022347657	0.134138083913713	0.154911756451954	0.126985002763509	0.159317781343518	0.128337967774209	0.141148751701698	0.158329303211102	0.147452707403844	0.12734827751867	0.119779057784204	0.153896652041307	0.13902228132775	0.12554556849141	0.127282072643974	0.152300214175682	0.172496191525267	0.133834418415126
0.16124056667771	0.165336582668041	0.138010585961619	0.182493274110128	0.126683161526145	0.121430966343987	0.133141398097828	0.13882203412639	0.116017276991705	0.158607579970117	0.139331544390907	0.149830658057153	0.131410066678615	0.139107951451976	0.167567658660468	0.134239796836102	0.145171188754359	0.197560949265608	0.14382215833809	0.133948451234654	0.124985757110422	0.155837907525401	0.1164860618745	0.136503305357587	0.147072102787408	0.129353913847501	0.120802444762285	0.138039282996852	0.170642256015553	0.171954255495238	0.121481100248331	0.121631340357753	0.151155385570538	0.137196162834763	0.161303204646091	0.147620861216969	0.167427821950984	0.135582227843144	0.150002025452568	0.130546117374479	0.181144357889685	0.140328380710287	0.153941632696883	0.131289639779921	0.113503834407265	0.133757900221478	0.149348031514475	0.162412808211989	0.114090090448707	0.158368657968277
0.158560892497793	0.131465988307075	0.116218297172177	0.123496240821289	0.130061363441277	0.135606222066941	0.172930634294611	0.139918443115644	0.170238612894342	0.156896708572369	0.138967673897815	0.147237262618266	0.154492401770282	0.153994945636066	0.130096080616616	0.16537813448456	0.123925510260505	0.124769862265938	0.154478630444035	0.165420322831183	0.13597684715523	0.121269154903651	0.137008972926335	0.141114284787507	0.155988302614828	0.121588140082088	0.124621412709806	0.171487016947764	0.158564565950717	0.136571860219762	0.158493347855634	0.139139896417555	0.144709162056324	0.113050675045289	0.164039840391798	0.148098976876109	0.144746246311482	0.160386337022944	0.132719632622338	0.14309941363516	0.142469817421953	0.162468127834029	0.192517532329892	0.182025601935175	0.171045632432862	0.123837673314833	0.139573284110848	0.142893839470262	0.153432523512558	0.141772080416629
0.153296569125363	0.126284796496723	0.146365941580653	0.131320182613989	0.199688198769956	0.160343072898227	0.126060477008605	0.126659232184208	0.193054990972972	0.155866871114114	0.123614489081104	0.179186941673043	0.171558347508056	0.160298509161844	0.128443135360433	0.146249421805547	0.124482632086562	0.144074502327674	0.172645537402422	0.188693597973146	0.14962543426947	0.134600817938167	0.148422042414827	0.173031283250927	0.141231095438368	0.176105541949603	0.1375254932233	0.135135380825941	0.116623580054404	0.129951808336105	0.16831951742614	0.124686271709211	0.157135072466565	0.13283619394304	0.187105412680169	0.13395291838563	0.132927010852522	0.130456476364592	0.141041647797064	0.155760472872757	0.154871754244479	0.176102709683818	0.156907372623328	0.175632952303626	0.12879557521292	0.160332924870445	0.113861488065481	0.143628398139344	0.124057049847497	0.140292653003818
0.141423572638324	0.131364304780838	0.128026535418116	0.118745775545238	0.119217099577002	0.180140168869843	0.160294197277376	0.121971712073416	0.175397808204161	0.130335724640949	0.141745129064893	0.166367185406148	0.147235871009576	0.155835720439284	0.150627174706844	0.130128837893653	0.132293963315794	0.159828510659797	0.114820042650567	0.14019174873677	0.174107549122931	0.122075766074083	0.167040120448957	0.133911995291633	0.155930351043112	0.140299786025871	0.13500249052672	0.142777430824022	0.161880117576237	0.164909671423184	0.114987812691334	0.141176860693829	0.142599617719372	0.13062098226259	0.148391414119166	0.174673683416248	0.144894244235529	0.164204470247791	0.175220779777908	0.16876831376395	0.124313332717578	0.196847275782027	0.173011585491749	0.177424665775245	0.163794985851027	0.162569780107698	0.118090445265141	0.158560828392057	0.160295322443119	0.163526348816645
0.206555866403118	0.167728534792341	0.117937561789314	0.139072479247885	0.132220264887638	0.183661219661747	0.160944588972492	0.153099983884893	0.149910226628154	0.127900837425884	0.174524257868237	0.197250400046021	0.112662881735501	0.137528167700003	0.211979348192594	0.140214451677224	0.146895779518528	0.125367643545223	0.120084916629711	0.154455145535287	0.198426760300188	0.132917689387803	0.15697615368955	0.169306645062257	0.152050438382216	0.191823562123052	0.177945360045733	0.144793920422041	0.136312359108593	0.130802204743883	0.217015201808866	0.142341719054771	0.190941484126132	0.143819633032889	0.176525164527403	0.157753078956958	0.134809597615625	0.193298435803024	0.171088925289107	0.131418011945436	0.138897315535259	0.183581287668955	0.168364230438786	0.148540652537594	0.126577588253616	0.142564578525348	0.166297525558464	0.179385761771083	0.124914145229625	0.141296803817768
0.180290921321483	0.179184436047798	0.110812616386879	0.170393666570794	0.129962218603032	0.14298666168888	0.196078354835157	0.188720877604587	0.205992995527528	0.155130822075899	0.134802252914428	0.145409287836583	0.141018621600752	0.12077845335568	0.210695409861372	0.150751799181059	0.155456700637541	0.117043374039145	0.210015924796755	0.219219316942726	0.11877545818658	0.125684165627221	0.169874585682105	0.182267582939961	0.139821053422118	0.15513809398846	0.166705276234601	0.131556936580186	0.128492031766424	0.184310078467482	0.186198020106126	0.16677504451544	0.116566584256219	0.198821254284792	0.155085533996547	0.18974624584244	0.189615048685677	0.13601102109551	0.173345524282558	0.143338295420518	0.129937278771732	0.12169696725516	0.192807532626077	0.153117047372935	0.157110813084728	0.137602511852298	0.172837308365101	0.114310886893851	0.148236014937422	0.135084802367536
0.194863478184573	0.139556429073817	0.16431128053423	0.16118007959962	0.177407823095764	0.218418423603311	0.142484922655166	0.148218064606238	0.138487084869781	0.201928834471744	0.177547530299977	0.168056329408652	0.181142593313393	0.143380460008513	0.149191038596486	0.138754502406061	0.145353239597093	0.176083940228419	0.134794314606633	0.136858829825434	0.169322074326296	0.125542231590348	0.189129125406058	0.168162283058083	0.161081035478111	0.156429480039215	0.111442362957165	0.151514217402085	0.222958689945269	0.144717820128852	0.163429744202084	0.195827636192648	0.20152011759442	0.185853776230779	0.177804692428186	0.196546874683135	0.135403827536071	0.179149516002479	0.205562215425335	0.196296735277026	0.173601408346015	0.186694192447734	0.145097559005394	0.18898676362058	0.206114226573113	0.130747146749096	0.179333915328936	0.170747124479637	0.169859256131999	0.167407127011476
0.216097297880972	0.140286326088919	0.138987807078851	0.191773103662229	0.124956338408931	0.12108888547639	0.159493232613664	0.188889969061599	0.172965325016958	0.143883804583179	0.160885499731551	0.19868555334261	0.151813379978131	0.241432702101244	0.186963177945329	0.126935065121606	0.184766853315913	0.169190259023752	0.15984994054886	0.178226180896766	0.132772543195765	0.178005779474856	0.147304884339827	0.201522130478875	0.217403282658164	0.158785160029948	0.138611189704049	0.203649470740542	0.136437896181183	0.248030546506611	0.182641605081674	0.165223606774416	0.172301626150852	0.129029127612521	0.197797952171609	0.141153084112604	0.195008424830516	0.190966466267918	0.245207481003084	0.145376727412217	0.17222400627719	0.142889298957121	0.161865479579708	0.182441417309388	0.159451438857717	0.210686375618435	0.201246296347804	0.176859730516621	0.175131476126396	0.126425926787843
0.21383521591707	0.130968058585352	0.151014446396591	0.251489616720422	0.171474252594774	0.152652598828343	0.134612346357387	0.12891420123971	0.144932832134872	0.170240055433349	0.242185427608201	0.218019710809755	0.199993363039555	0.15628215637415	0.135109659437374	0.178090617765203	0.173714669940382	0.193505277088147	0.191765171083883	0.166931702873152	0.191147637274377	0.128146422108298	0.213504723589177	0.160736814923115	0.187572166307143	0.232035002865548	0.232627364259803	0.224833118539847	0.193101707952842	0.144234582294214	0.166473780929227	0.208558949966493	0.187450698607881	0.138212962759213	0.202961289234944	0.172662824835567	0.201091392031772	0.152514996649609	0.192464311228731	0.201451804585725	0.145074773263248	0.182296218956754	0.167260294253437	0.140572542249902	0.174797210613248	0.196329761407443	0.226441241023593	0.191210451841787	0.204313030274369	0.162323232255924
0.155872451123184	0.145030480375966	0.154084389396244	0.169778312914072	0.223882338988744	0.211454499691838	0.172098930542049	0.231233161668717	0.234148209660583	0.174713920521118	0.193966841732921	0.132655592441102	0.165850977173236	0.126535620747641	0.221387166878329	0.142219623130749	0.213368282123782	0.191379788027086	0.154260257767613	0.136065009801683	0.234281410445004	0.140572625707028	0.173949510876561	0.233399527804547	0.138096015587592	0.192296116181702	0.211562648613731	0.156076429623505	0.154812487077494	0.202448000535392	0.148390773536366	0.186732751675913	0.175908476411393	0.19257679026278	0.147521053414544	0.144674474791884	0.158660639197256	0.199889275170002	0.18120507677168	0.170602464887038	0.160788176184256	0.187244567896552	0.156673210114337	0.188288512606424	0.190534812003733	0.182823905961358	0.224568556993677	0.175887333597049	0.209033979849008	0.224265474654852
0.191815466151195	0.187334917269986	0.208773455011271	0.1321161959803	0.251772480136793	0.19694988648237	0.143886673460914	0.183094189689538	0.168122571437092	0.148140610197013	0.170076101104027	0.246493245006554	0.143405465860879	0.170274272447166	0.159584689377605	0.141848923363988	0.160253708775291	0.174781315908629	0.197008283988909	0.194793358656616	0.180091441598808	0.178467090213183	0.154124628494879	0.223235852382917	0.184690166930619	0.162847988917324	0.204837332922835	0.171237732355573	0.169207560416821	0.196379418074712	0.202327865025713	0.233753650218344	0.221691905050976	0.169380054658988	0.170915795741098	0.13561250287885	0.157836443438519	0.147719075057961	0.207713242100587	0.129617592778787	0.234250204718614	0.169726926776939	0.217237992474949	0.238891110032022	0.200343049937908	0.165947066200675	0.16556395175973	0.16390239608869	0.205826334621695	0.170812810380628
0.190950296900002	0.2683041647643	0.210521840781912	0.171197895408226	0.142771466890316	0.153137480581417	0.225990177652486	0.196144540865883	0.227022256841643	0.267551267641074	0.187463444143234	0.186410140423854	0.197820440772051	0.168990412450381	0.19311686015323	0.152033560570356	0.225474797435948	0.257944875662802	0.204568133126786	0.161712082215646	0.238161038098265	0.254217318615775	0.218261490461171	0.169599553693308	0.134279837885982	0.218808249926281	0.173714036340336	0.21753101865936	0.174185315711627	0.178661783757902	0.20806114631031	0.238176484992885	0.135924036002033	0.184651834778969	0.222145149377389	0.212832806921184	0.223764725088234	0.250048002105952	0.162137635146603	0.273673915248952	0.242403399480722	0.21323659597023	0.266058487731363	0.242731332693603	0.209725104137757	0.161118224516497	0.199849786074349	0.141939630386488	0.189924874338489	0.19709442332592
0.184769709198896	0.258387091218526	0.193113231066869	0.202698608926883	0.164288525210606	0.183620103169974	0.193801011884135	0.272480447944325	0.199130650071959	0.1713040418999	0.190550169600052	0.244273358607565	0.182923863319971	0.183076345176343	0.217091959309399	0.15046291859719	0.15676133298911	0.142168918209436	0.200194672271206	0.241596427202775	0.176455873537352	0.153390445674459	0.187506271900475	0.193234935774007	0.196200571965446	0.168335982851475	0.175964418104729	0.214261935392431	0.180425100549999	0.202829794618432	0.182619014248574	0.215269591274913	0.232208545780338	0.193051585245027	0.148452580856006	0.21321273175503	0.207326642980799	0.150095061862822	0.274755187853965	0.17178395752602	0.258450436606433	0.155897499390979	0.157824957792046	0.170841186427488	0.177658987443678	0.208068750514632	0.222397604789015	0.245405696826818	0.212728992478642	0.137225917442487
0.263649692415948	0.18460333818751	0.18959626652773	0.268835399063082	0.22436418272055	0.2101109466133	0.206161687751578	0.234605846177661	0.273788922203743	0.174638244710523	0.257662844146319	0.291793274393893	0.227302048693973	0.221086412344829	0.216674620446915	0.188962662369723	0.282530528354089	0.232438292270611	0.172512799516829	0.241868485635054	0.172987155193794	0.204597435639858	0.252751095457158	0.247801032810716	0.191404166439706	0.149385758595393	0.148966227433554	0.168610618425129	0.251385940669462	0.285762326402693	0.176407269738184	0.236321112753642	0.190408140989968	0.163901311213663	0.172695270273948	0.174796911511811	0.209976633204676	0.195295047570873	0.229951973496973	0.223392865434818	0.214590395265591	0.162795734946475	0.143468775443219	0.273997382935916	0.270390546181334	0.181749745138532	0.183918102492204	0.26330762093227	0.153954415552475	0.285016119982162
0.249717733059379	0.242884909800609	0.161234210749665	0.308133271177456	0.267300318093168	0.181853637232955	0.175890860568825	0.152715959133855	0.241604563890994	0.185634308120126	0.222196913766612	0.217436781119091	0.271126009052962	0.198964371898418	0.252568468736096	0.255150108456977	0.165461757009024	0.200371168478967	0.278337748296576	0.215865694893083	0.155382793376627	0.230426025132498	0.232827398642439	0.275183587336118	0.259603126404099	0.225351297410813	0.183355882098124	0.163947703691941	0.209096637763354	0.17049787626015	0.241225241007485	0.246124928233697	0.239119830691021	0.161779943329997	0.272364524535104	0.21805428182217	0.264620929675686	0.229909558186505	0.198922796221961	0.225366091161493	0.223716064728774	0.172613006369882	0.216586353322284	0.225236112725879	0.154062362024428	0.330823882963324	0.251520261098399	0.169926181436456	0.181832343771223	0.194061786049128
0.178066525159534	0.246346396117435	0.229575940800918	0.168061316082615	0.161239560798186	0.191225467272471	0.161475807011093	0.151112358985956	0.186815809346765	0.242772541243552	0.30535968694603	0.239460996959619	0.204255143212913	0.173694467350329	0.187212321244248	0.18128758681175	0.285948818098553	0.205835412848966	0.236003436701377	0.207168100546245	0.242296646548752	0.161254281162685	0.221072742825106	0.200303406514262	0.173596458889756	0.209820694425799	0.25519384039016	0.247634704535233	0.183936746919982	0.240238546468007	0.179111109257414	0.202875331929708	0.253399689340499	0.174694553045451	0.192329379923854	0.270894723784003	0.223396901990239	0.234774270183431	0.232709971418495	0.152371309553639	0.217564511646679	0.196947144617361	0.213623093751876	0.203627225628672	0.285495797273342	0.193295374750152	0.251583102452352	0.317326969517227	0.276516924413397	0.207590925614906
0.289441190215563	0.230492338925238	0.291406269375151	0.205429295155613	0.188218070563728	0.266853059171113	0.192048986890627	0.271656779792097	0.199999344327802	0.235032813943759	0.197048539921355	0.176579260131622	0.164419976530998	0.308509361102697	0.213718005757994	0.208935425223318	0.289620934504229	0.223700965463716	0.238460494692098	0.279814485666072	0.262918943651047	0.250514920856393	0.269467745807683	0.189799501462915	0.23043245133002	0.171722799996969	0.221640936523541	0.245880897937577	0.284893859904478	0.20658604548929	0.18348994098449	0.21132198502481	0.280170142233474	0.20833019122901	0.184646306315976	0.25698033424234	0.28186348605539	0.253607924654295	0.166772998105481	0.201145249981592	0.27025997583015	0.206376389582272	0.216084316770323	0.160246717896403	0.27357237827006	0.262875229276867	0.246740075888045	0.244370595085661	0.207682396575091	0.275708215179114
0.185607645103345	0.235164634729893	0.235385631455504	0.20454810238881	0.221815174222423	0.238390839104081	0.277778796557199	0.179478315550252	0.212234808687063	0.229594713585102	0.326159773133221	0.207423103337212	0.205819178432101	0.19787708749373	0.246279855039103	0.258450515756854	0.320009971997863	0.170332989782581	0.314851148209924	0.206520771673223	0.251948864977126	0.287818772763898	0.171448252228388	0.238374600848204	0.255726479093113	0.256152276384126	0.282909162744157	0.188041134516831	0.278296524892379	0.21899187428001	0.210131266019784	0.265034672730756	0.201013671704394	0.206770026762925	0.200918602987441	0.19857174711876	0.195196706920743	0.236205706541672	0.17435346784312	0.259208001805485	0.192145514688283	0.260252232580635	0.174663537372134	0.328353257666451	0.247205383708296	0.221065179352189	0.271978906057779	0.196512503338318	0.181233968288628	0.232187733328743
0.315155068809133	0.218232963063293	0.23550699349063	0.2836928145663	0.233055442098444	0.197686664725189	0.237180860090177	0.225276375162852	0.196234728980677	0.224474070511938	0.235604578380956	0.193528460464914	0.199724822132493	0.244209630451065	0.186400230216266	0.246155102527794	0.186209108986051	0.221978336052509	0.242181044978743	0.304242473796783	0.266309548481101	0.28002404043173	0.310797076278572	0.322528099648501	0.302887426054095	0.280337034574618	0.229742694046019	0.201546527953051	0.220204210829677	0.252683113376436	0.220462443175465	0.188955383025673	0.197270855229226	0.248923088785407	0.193439445457076	0.19389648889632	0.356022430265575	0.323134428832061	0.254980618013796	0.195501058127804	0.252027976141602	0.340373226007931	0.305784812747103	0.323449645470084	0.25000020915021	0.327840220104791	0.296476567608543	0.200872818635521	0.223521919305222	0.319073962210435
0.253894500001797	0.346022217476844	0.295404924760725	0.329788601305371	0.219739925808569	0.217921400169178	0.269484469189811	0.200393105831844	0.31229748675943	0.280930992147353	0.215346352508187	0.336886423873063	0.334035314852351	0.230540172954659	0.281304996141543	0.296072610987203	0.267417297657677	0.337430268346318	0.1893497971809	0.222105065452244	0.182906725289842	0.284123799830516	0.250634001849959	0.31431331762711	0.207164627928249	0.215163693456895	0.275460374713514	0.199335790452493	0.231854934210472	0.181605858659411	0.376360384679152	0.201790095172704	0.343304714205639	0.217975723065265	0.189016746181442	0.259515223304179	0.207393896303454	0.304882744665413	0.368767160860941	0.213556689192409	0.193105674685407	0.29399173487989	0.321652501752782	0.287110120780054	0.283821188303468	0.332468936428661	0.368888723221231	0.188130749445104	0.239723697587404	0.192654107594974
0.360310801012496	0.206944535342934	0.296918136156016	0.198530967975371	0.214962036930988	0.265560404864683	0.356916245001524	0.191584711002676	0.255728682703799	0.258911114171182	0.300850051301758	0.263891901353365	0.30608197564234	0.337548433468404	0.274699618682325	0.308198137173387	0.254495604679797	0.225489216961007	0.273751954366878	0.256265898267649	0.310548325638512	0.194234700840248	0.242356555733747	0.190898308210115	0.227809469108366	0.26568762564809	0.203588084865193	0.233567642791283	0.298996544975183	0.322745253350801	0.348808078911164	0.181665163209465	0.322396413242243	0.289348097532588	0.231595743326928	0.381270323584645	0.213120582757286	0.40831579046144	0.234520132288099	0.251436284451758	0.236084888742234	0.263781779460199	0.313410810017465	0.241974603570798	0.276448258408353	0.219976890550027	0.194336945875099	0.209072918540696	0.247619750438206	0.322920608335521
0.247249163579089	0.349117075338375	0.246337243402213	0.340256941060361	0.290589485550181	0.232280879200889	0.247126397514861	0.338872674737623	0.335275754413189	0.269003255257529	0.330656375852713	0.328876425778528	0.316847989859389	0.203408101192105	0.379657100092404	0.304054808404358	0.307217925031859	0.360130192451794	0.352108855715702	0.276190166895798	0.225569096579443	0.248780370629686	0.360822344105153	0.381654658841567	0.243954679368419	0.2326342322478	0.214037544814864	0.255884586890379	0.219649763577579	0.223930911110164	0.248151829704806	0.190530188699195	0.258137244439387	0.225288915263319	0.243364090813247	0.260701757250394	0.375247629402576	0.355405563934368	0.253361185077121	0.280385306764278	0.254801773797632	0.193565152588247	0.284453463599322	0.368003284691338	0.240484604778678	0.321416253539009	0.276074630277712	0.306137969242455	0.346165380626352	0.215762314023898
0.304141737147513	0.263452698208332	0.357296483105051	0.248860520155821	0.269564063838824	0.296437065593372	0.254075732630266	0.249923333293798	0.283393160769832	0.258755017318582	0.239877684280143	0.249443266642316	0.286440322930611	0.190679425207269	0.250556787842994	0.32846368453742	0.354455140757231	0.358713406478355	0.245514223616414	0.26731726517041	0.374573462788265	0.366585196587286	0.414463892720394	0.34566306505047	0.265534072062764	0.22931047259828	0.259012311586749	0.314692278504287	0.363880940274246	0.323929192435216	0.251090717768688	0.238546530425086	0.302670081260869	0.310269906137635	0.35722425671395	0.226610416718006	0.266000389953578	0.314477956558072	0.332724719399027	0.301530681460673	0.306234031288128	0.354428883831805	0.374832966165934	0.239227369643978	0.233035744996647	0.225058997574651	0.223251504933362	0.305985566412853	0.258658001286116	0.321763165418943
0.237060198054074	0.414261258019293	0.29612958116784	0.243274329235145	0.276882964746786	0.29191557697094	0.394632797464571	0.40882595391685	0.352993643570034	0.356551553694889	0.31420330747174	0.25542696752967	0.227683449640516	0.401983379457818	0.26786845827867	0.284210855815795	0.400599455852672	0.27932053208838	0.232913339128755	0.238283836259383	0.355400246461753	0.293101264519579	0.338755335696988	0.291546867054891	0.248940772403787	0.23349146456923	0.351911396467537	0.38479523390696	0.359836180665043	0.328229189166948	0.33276841138329	0.28496174056321	0.382338088027222	0.364250948989288	0.2887642960444	0.24299662756752	0.353743022820614	0.311084278371394	0.339889149732441	0.24818537143078	0.230935187885168	0.285463307727864	0.385648946610778	0.308833878491452	0.363049657055015	0.248322258733385	0.329567691868573	0.245311591372053	0.249456074143408	0.353304331694027
0.462156966171761	0.336259994316552	0.210443498466024	0.272871818159221	0.293183258829965	0.415993822757246	0.412364175767182	0.433884213865386	0.343640349398806	0.280479701420655	0.27415218536576	0.352406054078934	0.261283801781476	0.280603032351261	0.41456478770053	0.396306658093268	0.278386136688612	0.251250275267269	0.245208008091918	0.290890053909602	0.325025546199852	0.316259789534372	0.425414683429829	0.306165724065024	0.439677846454849	0.400405370043501	0.302446319418943	0.427120465846196	0.295758505506471	0.339225017699239	0.400199048400893	0.269128519634853	0.248406686640262	0.378589697642861	0.449728747838521	0.310733903557781	0.392654981431086	0.315334564235007	0.391779294988915	0.450670775032684	0.30501152670249	0.351330774696265	0.455610705819164	0.289317922854892	0.360880503992869	0.306864693962142	0.360406572932551	0.239923550235388	0.28765609437538	0.411960531677227
0.246391076904241	0.284047339040671	0.283920340207617	0.424081564687544	0.273615683399753	0.464843673822548	0.277205608691921	0.452322711201819	0.448972227151433	0.327110340000964	0.341899356953044	0.341947360731135	0.414883006303587	0.29971170260662	0.282145455376916	0.413542687982765	0.287497384208151	0.359163288473263	0.367659029383895	0.377999358972756	0.422220247314723	0.374809833316499	0.256612706945836	0.301690594136429	0.331131727815333	0.259457385403148	0.344208677677467	0.400709883844907	0.361452272382926	0.41805329186007	0.254903209639714	0.263092161650452	0.346623783934812	0.324009652089514	0.308444079600877	0.24173203650389	0.232282813882511	0.441629470001412	0.356375174571527	0.272927075585817	0.372427924046391	0.270637603588993	0.310162028213577	0.358138836139903	0.259277629690038	0.27953945343476	0.46617328233504	0.274418708923608	0.405598422580989	0.284082891229244
0.392181264583951	0.428497361473368	0.266570443856775	0.476114032668653	0.466961657627709	0.348495764144074	0.278101396232994	0.351617375533141	0.540628855900139	0.380618149966829	0.23132047965712	0.465556387499394	0.29500762824054	0.381242489085592	0.279655771748908	0.498770266569212	0.251797240707652	0.318399715893492	0.27075030904284	0.450930930316198	0.48879685888117	0.26866508475939	0.488372380919424	0.487340060643845	0.249765045886541	0.335943642379816	0.279244344231728	0.387622587123643	0.373919133928505	0.267079138160084	0.459785245566772	0.465180310236005	0.36706603490205	0.275465898794022	0.322153075352339	0.310420228450155	0.338947065243506	0.407586279408705	0.275493536398948	0.300642233607596	0.3092007438262	0.49155011374661	0.285750835802284	0.300016705659607	0.324490307077199	0.482694116458642	0.344024547980608	0.339528753874607	0.338097272818969	0.266330802751075
0.536408675730462	0.470996598886114	0.383566159389169	0.270465038057628	0.262877279299093	0.367821692733217	0.509409034639653	0.403820389692163	0.470828224293903	0.470923104904317	0.43766397056086	0.447630338317237	0.312810667861736	0.535977959760482	0.424014669772913	0.32264493898615	0.27385929886621	0.286700628371579	0.501353574447793	0.316858957454594	0.320444197024896	0.29167858155457	0.407237304900474	0.422934188236482	0.309233168112926	0.317522284509597	0.270662944939398	0.260140362229014	0.400803354351092	0.25783644603353	0.509077817375608	0.484354812759573	0.422444225559474	0.279750099474185	0.488801305627961	0.480170412903742	0.328554036944532	0.322185549014032	0.239499968972639	0.3884671723176	0.335088906835641	0.267060427512058	0.52939969297971	0.343806893706647	0.482074990120778	0.328467378744062	0.302976863040508	0.277666107669696	0.426557135401231	0.379350633814566
0.414429404742199	0.410100968262957	0.378733710284709	0.435608666345951	0.534846559581633	0.322818644945715	0.376988845673144	0.448836316359725	0.355251738528286	0.32754205348459	0.605624113135945	0.505460045545642	0.553997352682833	0.326806027218454	0.510181712716158	0.511459768277525	0.553546199829279	0.417562453057123	0.399910734211306	0.402110520156932	0.406767723044475	0.490941632574534	0.554644688936039	0.391975010418239	0.405938773361109	0.447510611716531	0.605751817077265	0.310113217033719	0.607360541508376	0.343608067265581	0.445157786089339	0.43661724459075	0.527420444352807	0.519877184987247	0.316103889147312	0.480031235178739	0.45508276808537	0.444861318167463	0.31832747890555	0.381934957480904	0.356450584466403	0.364821356070233	0.29032850193778	0.562102507971318	0.532785319127754	0.476121505458322	0.417237997772592	0.296008115891837	0.520964112134789	0.362244081809776
0.314264744853591	0.399165459565572	0.588039933666283	0.275050286949591	0.440359309781251	0.499536453069284	0.427525099498646	0.522217860422021	0.491480780194762	0.515291286036026	0.400847775738425	0.305281310732061	0.523487006305172	0.471301449242621	0.356893904936611	0.295999099883922	0.386923044624414	0.464419778043412	0.328015826667503	0.441627036509617	0.383410500618446	0.539385326522911	0.577788922751514	0.331184280336994	0.352565767075799	0.404123561283435	0.473296913740637	0.546356703910506	0.32900755420404	0.401097338964626	0.305646403599677	0.547393492892272	0.528861336776804	0.412045726931906	0.645994543519385	0.372934054137091	0.58670382950016	0.482164957138913	0.439841089305579	0.43911366459612	0.661975353638423	0.407216696549953	0.526461598674082	0.453355701621948	0.352822436647894	0.388356285621584	0.566691506190439	0.468116708834856	0.493900952273287	0.588897848863514
0.525422007412452	0.303728068335895	0.304299175848165	0.425322255058059	0.321451303340889	0.52463259322736	0.429263162136468	0.392948062954246	0.371800045412722	0.561267525943236	0.519514378576279	0.418718850512104	0.428369507206523	0.33071054391642	0.420983570715941	0.511632659042887	0.421362919949208	0.426979662324351	0.32784484664003	0.68027651456153	0.405140490184123	0.342079279902316	0.41782605311921	0.319724434750242	0.399879935429483	0.322093293093587	0.525768806655524	0.308991369130014	0.36865245594674	0.371006097751719	0.3311795496865	0.444167240971441	0.546336976823277	0.455401878017243	0.561540109303584	0.4833056868755	0.566887624076887	0.435454197395695	0.540978588954766	0.360136805521653	0.393310967215328	0.51476818902578	0.467738026500913	0.416268149263404	0.318954161183124	0.370566278285471	0.58914199420227	0.330411537693615	0.409488466165845	0.580057463001228
0.431164095476416	0.378192564616053	0.502158496908507	0.317314078516976	0.501209967059192	0.534528417865652	0.338480984443134	0.384862785757202	0.548165873199019	0.483201318566764	0.631934087548136	0.426357500069932	0.320264779260458	0.467934231235208	0.544464982511871	0.634211215701406	0.590296583663613	0.569521037748181	0.35920225086164	0.367482326020233	0.405476266847462	0.347447469653023	0.411572191400506	0.367076370123956	0.326347959948316	0.327617710770724	0.506087590675876	0.411331909390992	0.481373593962622	0.375687162646199	0.656054115453407	0.604112630904593	0.398807642524796	0.667981782486054	0.633491561309239	0.361331430282652	0.580720209720492	0.478595235575977	0.602439927107749	0.558973685449302	0.394900003703458	0.380156763826658	0.502492391062034	0.300511910231136	0.447602098055313	0.525698494356598	0.530885169629365	0.433052531360358	0.384748752226605	0.49532579363064
0.352738624359378	0.473850109050922	0.403469402038832	0.465515906844946	0.481156875120775	0.436215095279061	0.515184000460548	0.446047534828121	0.573152362006642	0.511315551831036	0.549335109778384	0.446991875632747	0.313285628523209	0.541677261322378	0.473505285230559	0.362176263449733	0.612776611751706	0.567246933629589	0.450667953988769	0.458518918959299	0.350979790708006	0.66043659182131	0.518175133451637	0.538834081524807	0.411723379113668	0.531754014368493	0.390252399418102	0.632088021228195	0.593262999304181	0.479233275723794	0.30662164067699	0.555022184522174	0.403673830826382	0.631790830521938	0.516439622552535	0.397333446307078	0.39030009137812	0.467916456455893	0.40716714352282	0.65601892564393	0.347422042682277	0.440423427015703	0.486170312304146	0.627436099398669	0.384647837502985	0.386284972284052	0.431605896953105	0.490145444533196	0.736020393998642	0.533601795855654
0.49799468951412	0.554060113190309	0.625194840979682	0.649538908231674	0.664081752025521	0.373985716403185	0.46215967423179	0.561524541323271	0.506432257274461	0.407251006299297	0.684041338213871	0.537078053918983	0.464021850296837	0.6443197378982	0.368115955541903	0.415119413619827	0.38947335930462	0.385956183014434	0.582021468922432	0.684191899260477	0.745934642283937	0.582795397289737	0.620045145838821	0.316082448875538	0.731234553920909	0.544840679663069	0.364586885619239	0.57873344901201	0.476683396156134	0.379964514709282	0.692617435765577	0.374554065400686	0.495535363340813	0.376670045931288	0.372908555724418	0.597143065644349	0.373688548715666	0.632730360659935	0.403073301155914	0.729265694120593	0.5350970997281	0.574964685593273	0.450379631595224	0.49125399892095	0.500258032670801	0.485787470854599	0.806369199616959	0.500403313048943	0.458380530890589	0.749123581719957
0.63566403154049	0.476224840153873	0.549802778152413	0.488093595815144	0.461129462918442	0.4006928108795	0.677953074178723	0.485263544833497	0.499895640600045	0.502207539070689	0.642285392943862	0.395447940991261	0.555540880679084	0.352253705887445	0.827500102273076	0.499696897689211	0.448650582457535	0.67138877591666	0.47447888314103	0.792809727704456	0.786988686391565	0.51988270428697	0.62488062531494	0.424655614044281	0.501004520359808	0.349321681421296	0.588639238824569	0.64439215121456	0.455882399736746	0.510745725691629	0.553870592531248	0.635632054320097	0.503367262502755	0.555445493054507	0.778551968877226	0.783958154678338	0.542034706297953	0.836634073495675	0.551904596553793	0.668578412158398	0.459086552575268	0.753475356749285	0.452422629193412	0.478099144820027	0.562329145705432	0.631966891475861	0.470376494228041	0.429582819180345	0.689201778893525	0.412729342024125
0.65341177550932	0.515398859486111	0.380115375788362	0.493847827939261	0.429476678326099	0.715253349926364	0.599989038737454	0.592831318999256	0.647154940842005	0.690690536838885	0.590058088683292	0.400907462608265	0.608507137618052	0.72854386233804	1.02479802642993	0.355585252357048	0.417833320151301	0.671507393300639	0.669302944111678	0.480127412765629	0.713159532929013	0.563618826042377	0.611580271871416	0.377428977681947	0.763254702558433	0.469756495580492	0.564987546330802	0.419735649030374	0.909323409208798	0.71350782453722	0.859095389973269	0.659724128232859	0.395590306208819	0.72224343464322	0.550352800232244	0.547782214519575	0.564113305468598	0.460498063568894	0.588827602734813	0.761547048638925	0.619470040302226	0.659896017026331	0.593781316274554	0.645021103336049	0.445805910025802	0.607865132020683	0.524216642127343	0.610425019884825	0.389989688109952	0.66721478786762
0.430944103362812	0.377586844062255	0.449870921788238	0.796052619418354	0.620953875085453	0.574483256455885	0.437352370307054	0.48749606376384	0.521596505979577	0.825834638724446	0.389776345219456	0.731416508553353	0.658328851958278	0.388367475095796	0.433155301864516	0.635244465107666	0.863570349092645	0.784625150915501	0.431204645368654	0.516056144057059	0.751832799345704	0.878121583014117	0.489725184306831	0.439382940625679	0.570363830583531	0.788137766997795	0.694533316048535	0.880234081013278	0.570348495992859	0.495629004596954	0.739214716459585	0.533074072486052	0.67447590761147	0.472600424904712	0.589154521630413	0.715687632917805	0.643804100682788	0.609826665106256	0.708505447381894	0.844283182858496	0.936503947699441	0.517367125987319	0.79587904475723	0.397034571743943	0.460954184724997	0.697081431429772	0.559969840689976	0.563956685829481	0.707625382380721	0.631086964701582
0.578575607599128	0.52568181574096	0.469116900451459	0.580651340534494	0.580554627331083	0.6749657902283	0.626205924503602	0.635944150964753	0.419595617065898	0.534027850629918	0.569516893774564	0.710392355258139	0.661150859483175	0.731858286303834	0.875445702512011	0.602748882536773	0.559976785098517	0.564157594619541	0.785243075141167	0.58868027993171	0.64936738898413	0.476270647009415	0.655925668640432	0.616914744752886	0.87413741162245	0.520236427326663	0.553944565000767	0.558921883542087	0.527746059409226	0.48897729886922	0.593047268014294	0.828687606725865	0.996368090190513	1.11519638664851	0.435701416343178	0.478977278499744	0.462914545752096	0.467751975422637	0.87957561488631	0.439317030716603	0.561590687899232	0.519004673098002	0.450740651826241	0.623016011927394	0.693920736158109	0.437106378411233	0.717663334525915	0.730380846145644	0.733303475281752	0.527015371367584
0.899181984393315	0.738024253920452	0.886995853628164	0.615205942574069	0.935191985112842	0.613170718147551	0.598182383065922	0.771163506234812	0.474073834089592	0.451741090067971	0.522745790904599	0.541095515764237	0.447475187304401	0.615201021268243	0.598640671539392	0.435499627093247	0.467348219597302	1.24920860391564	0.56037069102769	0.67371082589675	0.529010545906648	0.979714256492809	0.455300616638865	0.64118000062735	0.983613635327951	0.456588650977071	0.50569842153283	0.989128079056866	0.407926795862727	0.621008811702674	0.673459702148844	0.769474179077374	0.586785507886901	0.609443444725894	0.686716107039823	0.940057460393929	0.88984479069382	0.646200127609048	0.803735991816378	0.93572640999703	0.65671066195547	0.594770061003398	0.735722200190875	0.802829649825762	0.583459343888474	0.441315162588568	0.578070932573659	0.488110227406756	0.530603577576073	0.597459206568822
0.624244231567856	0.726756965873527	0.532631719805106	0.717269277497051	0.777156981769913	0.619018481047828	0.582112828011248	0.507466097751801	0.730576994819837	0.503285782163574	0.704475923236213	0.532336007821052	1.03769809583532	0.993370635255186	0.656092253316767	0.675858013479858	0.885177753342773	1.07514255590429	0.515279107753456	0.72412403757639	0.834174689284296	0.831185972890855	0.714447575062741	0.743926816262231	0.556325728787492	0.538700051092696	0.995309745317919	0.567179102457063	0.585052456943912	0.7787657998672	0.526385832535543	0.751462438622276	0.799805342010978	0.450768101891768	0.703160811374349	1.13790564001405	0.74651401553465	0.507870077926677	0.499765294331545	0.603223121019857	0.712086123058076	0.980269551777496	0.560735078350739	0.522874442522396	1.00210127919812	0.883383093147637	0.779978946158824	0.892412545048146	0.834077393072908	0.903062048156971
0.697224856218414	0.865885439385084	1.21860184829201	0.610623812673486	1.10904640976593	0.636591418561874	0.678501868737701	0.467793732290798	0.540023122319213	0.822304221282992	0.644434546282068	0.756134663908079	0.88260259548781	1.10098964901461	0.925862693722246	1.25379043307565	0.694413870547551	0.684569269849479	0.810549311523704	0.732345089865866	1.15078753510856	0.587014851452182	0.5973823221228	0.863287311869897	0.527630430058614	0.637251351372762	1.12404144533584	1.04252478762893	0.600972641892642	0.707861406543062	0.729732429926846	0.492468885576112	0.682633565182769	1.03899640518578	1.04103337677864	1.23171441205733	0.68667940849954	0.584787026521945	0.842954550605205	0.981992312116882	0.800087874136907	0.735010472168996	0.837312937276437	0.774735940030097	0.812496593294572	0.78588870304499	1.20624495847614	0.626863163470252	0.857419511362905	0.901713505271164
0.895110550554535	0.698654717887871	0.929041918900586	1.02759636486719	0.906735347447281	1.33047663358514	0.658089417868948	0.675149052673967	0.923488039167063	0.733683842388191	0.846164221333587	0.727676642579395	1.14016824657202	1.04045286022977	1.13737159100713	0.661145919685303	0.597357156371573	1.31090638882809	0.707353636299628	0.761144424895317	0.596092279540544	0.977154987095728	0.894630934244816	0.616060242643546	0.694693530754545	0.848690005994099	0.99120463664514	0.936208357513186	1.05455089813178	1.3971466124091	1.17909523312478	0.879599815910514	0.857070232621227	0.916663091618931	0.782460147848725	0.752279776610942	0.622905514602033	0.441265944178227	1.08925958477908	0.910121419853562	0.738618859187243	0.706396742427178	0.907213887168288	0.778353846209929	1.08707944844777	0.6148667340374	0.640237870327555	0.851546699356493	0.916346225878728	0.701266260180467
