# Supplementary material for: The Neural and Computational Architecture of Feedback Dynamics in Mouse Cortex during Stimulus Report
Source: eNeuro. 2024 Sep 24;11(9):ENEURO.0191-24.2024. doi: 10.1523/ENEURO.0191-24.2024 (PMC11444237; doi:10.1523/ENEURO.0191-24.2024)
Supplement: Extended Data 1 — The file code.zip includes all code used to generate the figures and perform the analyses presented in this manuscript. The folder "./ephys analysis/" contains code and instructions concerning experimental data and Figure 1. The files "Figure2CDE.m", "Figure3AB.m" and "Figure3C.m" simulate the model in the nominal setup, and generate the corresponding figures. The file "Morphing.m" allows changing the connectivity strengths with respect to the nominal setup, and plotting the resulting trajectories. The folder "./Figure4/" contains instructions, code and data concerning Figure 4. Download Extended Data 1, ZIP file. [file eneuro-11-ENEURO.0191-24.2024-s003.zip › code/Figure4/globalfeedback/v1Int_a0.9.dat]

0.332834870902357	0.323150582967419	0.327408199742046	0.339496264177973	0.341833354023296	0.347235833305607	0.350050691329641	0.318618227066462	0.315488784670477	0.327733427346887	0.351617886003011	0.342984237611402	0.321721939555943	0.344311400709536	0.332288235946494	0.338431834267986	0.337802744175118	0.335631123693195	0.325607100591796	0.334507313827224	0.328928361662579	0.338510950921352	0.325291293413023	0.318379235470182	0.327067871753351	0.332248699122247	0.323801238737973	0.319081548590686	0.325959528158521	0.319192535669573	0.328999719143381	0.333336757509581	0.339710763906155	0.350778543819337	0.33899666365598	0.336909979039504	0.33511194529592	0.334337218075555	0.349867080677879	0.348499738774286	0.34648854272495	0.341340756704704	0.350629567871315	0.349374055712461	0.336259146379589	0.352193695457859	0.317452735202777	0.35403650553043	0.332721989723815	0.351492546363918
0.362119272918662	0.332705440147221	0.34850624778636	0.331489640266867	0.346984286625925	0.343319062236568	0.329195226865567	0.346981873680515	0.364817523518154	0.345619927236886	0.344625646931617	0.331944333539053	0.327240305373801	0.348988796794723	0.337233901697224	0.331378634381689	0.36368296811031	0.355831189665609	0.33164411474613	0.363994841711418	0.329293510739081	0.338715866958513	0.364689845642863	0.329167096771297	0.328454581807844	0.367040427774496	0.350489522434458	0.336723662017758	0.349516707661649	0.324236095378029	0.364985666229199	0.339005006842208	0.355685759536835	0.328988711893541	0.353871734935992	0.358368226078719	0.34639758914752	0.339938227856455	0.363369006218883	0.341960238547792	0.36562496899787	0.363452416944853	0.370921531482218	0.35934401786723	0.365156275821722	0.363203399139057	0.336786540430191	0.362264153331895	0.334141938925272	0.360199226610846
0.350091784985618	0.357452752972534	0.366861933680927	0.353090239782793	0.349181471727753	0.371667198871224	0.344066563285829	0.376280978171028	0.377513785448793	0.379370066422885	0.346067998151357	0.364532931874212	0.376892496234261	0.355929916360302	0.355065613625786	0.368556869812373	0.347981085584696	0.34987262012206	0.352856025042864	0.365337250929181	0.367600205211337	0.348273952852784	0.385012627532052	0.376915777465765	0.356058193356958	0.381617319446397	0.362670904739908	0.356854003167781	0.350014966029202	0.375351672719143	0.374720330795856	0.344974599841304	0.336773315006445	0.35939957862573	0.336468608926449	0.361660614587318	0.348298852702617	0.348986785400278	0.371437111867266	0.363277935410346	0.359214501847689	0.345135484597366	0.38084266667046	0.343767359568801	0.377439959560615	0.355732008727303	0.344123136031381	0.369996295567882	0.345621734723363	0.378932308553306
0.383916270269515	0.37643827982873	0.386506526632652	0.398450921185378	0.365996851057194	0.390124451705387	0.352080250481966	0.36887936599575	0.3507585880464	0.36900032370967	0.371411977668046	0.353194723536632	0.359847460263224	0.35519338188986	0.360090600482695	0.350790166605372	0.361087682792842	0.397516441552874	0.352729516370439	0.359629317380783	0.389786204982776	0.376603932542252	0.390821171038548	0.387569575790943	0.385013621850921	0.3771816133173	0.388679882206066	0.39918662172911	0.348800456851063	0.366380164670413	0.373524780643633	0.385245574228131	0.35247289691473	0.395380346572554	0.366674850062027	0.352164933568085	0.380408497296779	0.370171103478585	0.367144158601988	0.38954191845433	0.364729919214287	0.358167329998734	0.364590276443879	0.368495568196897	0.358399140792862	0.398327600109689	0.370435079208858	0.386928935461018	0.347648410780938	0.400815771261374
0.363987558140732	0.407313807678519	0.37645880232875	0.384445392173459	0.365873072333444	0.363887381090293	0.367788247808216	0.385816107774189	0.386591167532486	0.382703965250941	0.369794206624103	0.370679529296406	0.365292393164934	0.399663709174824	0.376434234452723	0.398889138075996	0.361945442406123	0.400544917732917	0.382855139503786	0.377315837974295	0.365946750579961	0.376666963823462	0.368865340435559	0.382870888512376	0.361522525305567	0.388605631666872	0.388350168549109	0.374501053150175	0.404727732323002	0.414584630518801	0.368685326795801	0.409874347956911	0.391070763442726	0.396314240206663	0.369760756576177	0.37631095565811	0.407250942409061	0.363901142202538	0.397648795710919	0.399254491206834	0.404555510947003	0.367296282316979	0.381701625962909	0.376864714822567	0.367908401682568	0.371136272862607	0.390910850735557	0.366721102718394	0.362316921781749	0.418929426607481
0.380472906556913	0.431821335932809	0.429944436364767	0.434143612910545	0.411547795220854	0.376646448446734	0.393156241633531	0.391256977189241	0.431154923903161	0.403863512535643	0.440687321777575	0.433542448874349	0.392457324910934	0.384583996560398	0.425472761731479	0.385953304657608	0.413065891456897	0.380005210354352	0.384957675903235	0.427186403424966	0.381921786581029	0.415916554671311	0.419550996051254	0.419982397236076	0.42455948801969	0.378872401463677	0.441861062254777	0.414593282030465	0.395532155847748	0.42336984822833	0.391890617505577	0.389316328206631	0.381021317744022	0.382608808167131	0.376131693717643	0.400790873818287	0.407234143076648	0.397518115102361	0.412749258411853	0.436681014006929	0.410095904896599	0.388729725236219	0.39168639446527	0.402498268056452	0.41188877110885	0.380075660722769	0.440716289579353	0.419378340390731	0.403807400785113	0.383539401893492
0.424608384712105	0.39574017536323	0.41931795352663	0.403112868191568	0.432191099525032	0.406527421770733	0.445599776018921	0.413476261652062	0.409665659272943	0.445167597627888	0.454837279269755	0.398698112326189	0.447978019240083	0.415046061441986	0.427426645979754	0.448297757049203	0.433188276046996	0.453878517374822	0.455575466861072	0.441746581603796	0.411350940942645	0.401780663034728	0.41872222410845	0.414288452971662	0.421406408646118	0.441735042274133	0.446397439758157	0.417807522709122	0.420194592235684	0.454786093077831	0.434724525597151	0.403665586138777	0.423151147720711	0.428757228905138	0.398561149129574	0.461738496139354	0.39658556832875	0.451597920211042	0.417448414943195	0.418915302913731	0.420647414974733	0.395155530663964	0.405247498694732	0.428127783685668	0.459770779891626	0.445725843971889	0.431596251056363	0.435750879357076	0.409375255145916	0.420465979113032
0.44933658314128	0.477630454641071	0.443129343208024	0.417409212813435	0.456788101922874	0.426938770892942	0.450734735565187	0.445583605775698	0.414260524802205	0.491598714496164	0.43244705490303	0.428586948506545	0.437433108601404	0.487857946084291	0.433990256259073	0.488154656253705	0.449886451104933	0.479904636141725	0.456397537137362	0.472639763238742	0.468958693251541	0.471814268804777	0.462061434457781	0.431463471904169	0.460214342581574	0.476208487071875	0.434842725804367	0.434782223874388	0.42569922870469	0.428315760699246	0.455924918509764	0.434291567214666	0.44996057765889	0.442749363500916	0.466242411816695	0.456192947370305	0.469828020106497	0.456858038661424	0.445649777489841	0.485447719171492	0.413066026153145	0.431130465915088	0.474828737610042	0.47919077328306	0.412561235422801	0.488645818330801	0.481958169506639	0.446296995435592	0.425516444412948	0.463130347589482
0.44126264667112	0.479388349232308	0.445045290919357	0.438164324864015	0.439115349142889	0.491972149312966	0.489706629653879	0.505485195754158	0.474099048296333	0.46126039896008	0.456705921444939	0.486900457966388	0.486960188935302	0.510727762796411	0.467082099398727	0.463050117192899	0.435300827602401	0.463292341280314	0.462076753446149	0.463760201830971	0.520253088341862	0.474296847701144	0.503611775452739	0.471553054521729	0.435626262453229	0.436853935286868	0.51021204595569	0.437814146880095	0.524042909450681	0.460105735322527	0.447245974565047	0.431960375840115	0.479071728559084	0.44102163469923	0.454598896195951	0.512493654435448	0.504171404318326	0.457501106521898	0.526263699451502	0.520290981097114	0.45972585281949	0.462082508426506	0.462841741840091	0.503773056982336	0.445351390672391	0.504985200267044	0.468908627896872	0.487811999354908	0.509363381599568	0.513359404372167
0.530117300758648	0.507095794439756	0.482991047317021	0.505773874988562	0.470635631819749	0.469186752172142	0.472106171105064	0.470620189169093	0.528114690047687	0.522441919409835	0.514302438686275	0.46520156929608	0.558056903707529	0.492386083414084	0.471280322336207	0.465479736046657	0.471733925089351	0.48937370276386	0.49799396015578	0.48061162415951	0.540159819907542	0.546408488574306	0.47732885866304	0.494839523964255	0.526703247077452	0.529031466712061	0.499336268949899	0.485901289255233	0.514390746367774	0.553300095250191	0.504422177864784	0.536894546151605	0.486971962554364	0.481833946490101	0.54277478552442	0.554159551382619	0.48460925546228	0.48872514322843	0.514260633793655	0.468454203131669	0.512192683457997	0.462705448745182	0.550354413048159	0.526661559812611	0.557796363620929	0.491732740061646	0.484399256007012	0.457038781059157	0.462946195498244	0.468884227495841
0.599674650043073	0.571789217886743	0.497575753406001	0.55877061284587	0.507341370845987	0.504330144541916	0.5258789019613	0.563893981620989	0.497077928021726	0.52486751814438	0.591657282984874	0.591590427235615	0.533227773078961	0.505121395072968	0.507415032379805	0.514571601871567	0.5813585166735	0.499671290910124	0.489495766656778	0.590484787411468	0.51506304242814	0.491707198766803	0.52664435767759	0.540023351456946	0.514727926035613	0.510509225006005	0.501329960133512	0.530160938676471	0.553588272109407	0.510433090055658	0.530445397887045	0.582929568241438	0.597608178571426	0.496359929528357	0.518082266226135	0.55648156266018	0.589339391233195	0.572336014165305	0.509733464265191	0.527802114142081	0.52917851541886	0.501160950445024	0.501141926754322	0.512247477973816	0.582398522357995	0.498872496249565	0.511807436920141	0.598715588242051	0.546188687390414	0.578231336857189
0.52063328036751	0.592188161981621	0.560413954642506	0.559053159229268	0.527152395156238	0.540197973258999	0.617554503270575	0.576653886480283	0.537320816974305	0.580957270477721	0.536747944232416	0.556157421478434	0.620123272491767	0.526763594130579	0.607917962932608	0.608432012753429	0.64094711888537	0.545048947623023	0.558699214261375	0.60862626500566	0.539397600806313	0.592878548143484	0.624345666604865	0.589435248141824	0.570839368508421	0.526417121585057	0.605187234195236	0.593856233687492	0.610856685329706	0.553755208853221	0.59894599665309	0.53723683107866	0.56199040436813	0.558928311825109	0.565868256602494	0.587080141262914	0.530829902420386	0.526328270992281	0.549476108256585	0.525009845754266	0.546078630979905	0.59245867813022	0.603563137151567	0.567493083793888	0.54525818770361	0.552624869436095	0.552876199407235	0.522058320399472	0.621946363859852	0.58598166817953
0.688473936627001	0.644457810800156	0.631216729959813	0.685483208756466	0.617018454959008	0.566733710891722	0.675387618071079	0.604654087782858	0.683569450529472	0.607073153209886	0.579861134699212	0.603079124413137	0.617838960460797	0.643409994540889	0.578648222853823	0.66173367876873	0.631618858456398	0.590161570576562	0.664159944020112	0.593273024727617	0.579574174673506	0.643238606832498	0.609588337204945	0.643679907794571	0.647157534370644	0.565915295743943	0.565267214966799	0.604246181341265	0.605287570524294	0.583864070790141	0.619745651467918	0.592837965448368	0.658517144603399	0.649998301110412	0.575579210329852	0.555833954150329	0.685272712175579	0.566552249127303	0.601758199137384	0.566937858479655	0.561187660165348	0.59280790304369	0.559340560564888	0.646888509397787	0.62266797133533	0.694765804390145	0.608834257380424	0.643373134452858	0.639985251738318	0.608757053325486
0.699646542664389	0.593488508095622	0.675918778714898	0.714008733729857	0.62494596878626	0.654909272632681	0.688619555396737	0.676217514182486	0.684028860685468	0.730228126912097	0.754056131454186	0.659692194769516	0.72755120983964	0.752904428951475	0.624392193704094	0.652977586085134	0.645147709614531	0.732133989078437	0.700514445826829	0.710801229657893	0.684971373215138	0.69162670177177	0.643853838758844	0.623224900577739	0.679186557258279	0.721081640840037	0.680189051644279	0.643851638227597	0.615060340557637	0.746331524627491	0.75471649840159	0.678852871517	0.677573018545759	0.636444632523971	0.725916669120916	0.724309520026138	0.71624817665688	0.618726386264639	0.647806628658851	0.595211823735593	0.749217879806489	0.717494536249195	0.648864326622954	0.595353989720154	0.708637848631281	0.639627331014622	0.691852190993468	0.677278455148868	0.611193863684442	0.613269940944799
0.72406199380008	0.736035652772331	0.674652362564654	0.718371506487372	0.709711359068502	0.736803790556429	0.794272611095357	0.724048474397292	0.686928359112064	0.785209619354445	0.738857735475399	0.819222215591147	0.79646087333273	0.712211120941186	0.703478264738264	0.770155463121069	0.700410650310959	0.659606352355328	0.747630275621964	0.69015383385211	0.68663593989836	0.741851587932014	0.643771640097962	0.775442384672708	0.77253662913629	0.679181972775825	0.641313747050137	0.658210108122401	0.78642013867396	0.787714556188753	0.719302414352509	0.736510586477578	0.776159579379467	0.716895862855571	0.657955117425749	0.690318957288149	0.796573608802806	0.80213634684884	0.700335359451599	0.68817606618226	0.769958513909883	0.760518980636224	0.672617384819115	0.645432706056697	0.723938513177447	0.682875355672456	0.709281638138665	0.793491122899641	0.756544021347108	0.753173345129876
0.746489632764948	0.877648272076863	0.712638352831792	0.71699695255653	0.763458741549772	0.698749195356085	0.806151746535416	0.737462927507172	0.830331875687942	0.882982407011366	0.839399444022555	0.874100153355016	0.803140664013145	0.779668836369836	0.841145431047348	0.697149235177585	0.867821733679187	0.858149483597962	0.700387185428597	0.759536476306768	0.841771170903684	0.712489152996932	0.783278959397997	0.884537140495764	0.78284126864988	0.733547128496617	0.758529803164219	0.758850192579417	0.830549066739947	0.786362930605118	0.766106322582017	0.859925678329093	0.779203740451963	0.747184208002158	0.759759958701999	0.758755135072701	0.726845107089738	0.799591074212403	0.72246035136336	0.764332786740831	0.85996851198141	0.801506287448141	0.806457221678079	0.792994734199535	0.723426681465346	0.763668067925257	0.703520846952562	0.709714446779672	0.805432454088374	0.863777875006118
0.879219943231466	0.89551757709921	0.80749662920449	0.791890980670486	0.836244437242215	0.943996128272215	0.83176493799655	0.925769579737819	0.840938813311527	0.751526490196302	0.77266946005864	0.848572949243363	0.762137701680627	0.851092615031989	0.905798525420745	0.77726117531899	0.780990183629532	0.767330871099566	0.924265824337631	0.923233519755593	0.930644339298256	0.763667935943808	0.856538916988328	0.760126165751093	0.966211059380719	0.959364244300142	0.816710962258352	0.905144422678693	0.783450989206983	0.896014165891265	0.924102502905103	0.939144456594493	0.84852168689098	0.797445594407262	0.955574488406394	0.964037261879276	0.774938076452808	0.938367911147928	0.787088266122653	0.768253999435353	0.867902626026809	0.765493007121535	0.840904789870516	0.774181466999038	0.9219457318509	0.857899112095648	0.939029853463793	0.794111292092591	0.907880244991669	0.873535509411487
0.994595094958575	1.01035079031562	1.0138828892432	0.851655865482436	0.990495150552611	0.885103331478887	0.916796569277641	1.04911796691567	0.98905262448091	0.998625378528926	1.05519237940336	1.04413339512561	0.98892499169165	1.0001853966387	0.812419399633991	0.994439545207671	1.00805105061552	0.977224335609883	0.818779083596649	1.03078070712805	0.964825577956801	0.943746391659639	0.856946171610817	1.07103947318652	0.982832903884137	0.809958081877948	1.00014269709054	0.891045560359408	0.897788415899488	1.05434725087129	0.887176116630535	0.854591465192633	1.07563150328857	0.922651751374496	1.00458843344284	1.05686422974381	0.829226531505922	0.844597711673274	1.03973300038338	0.874419265533021	0.865252180076496	0.827288856169399	0.915265576886479	0.856707755139074	0.834289507256154	1.05389412171276	0.891259971232913	0.92812528644744	0.871530533381069	0.884340267363857
1.14726679035571	1.03293439962154	0.965368864810576	1.03276589605225	0.885508149585307	1.06926268628926	0.920451511070487	0.985283773284516	1.00963511504677	1.06664934751565	1.10219913397399	0.927137964512103	1.17552746791694	0.955735493512477	1.03543044623076	1.10485197488254	1.12805059056011	0.935605829997118	0.92709618215423	1.14986076206708	0.909992045000804	0.923004607845311	1.10830061275217	1.05454851118378	0.999218874110632	1.12206091246408	0.902677295254403	1.07739489786306	1.06893991577469	0.911762419662969	0.970410944066105	1.02368128785998	0.959857340330809	1.08567982197162	1.1644536648918	0.901312644040845	1.14588396540339	1.00696939081092	1.11298640766039	1.09791488259883	1.01810363509291	1.02015478113608	0.997103050318196	1.04790140712998	0.965694374353928	1.12638190594291	1.01253588609867	1.04971692980597	0.901849787778694	0.980252309044663
1.03519286606571	0.972939607976553	1.06086579232956	1.21124941070609	1.23712602746873	1.1300819658109	1.09134938276197	1.10624602425009	1.21120714002592	1.04357350860493	1.16453994791549	1.01004329228926	1.22192935149089	1.24041868019946	1.02869019042933	1.04473707056603	1.11789273343158	1.27704541449916	1.27042082336536	0.992713939237637	1.07529262104346	1.20423549007722	1.17423090090708	1.12981558744103	1.30454284576745	1.07501334535426	1.08565675598559	1.16585438460748	1.2006472732361	1.1781967644128	1.05752188140218	1.05151343482887	1.22918060030724	1.02529899450687	0.976718419918092	1.22314253204163	1.12467930712027	1.00128943995189	1.23085386261515	1.05634291975013	1.12955867394597	1.29594326579903	1.01021261304146	1.01068701260957	1.1904678194719	1.19889989204317	1.00545830366191	1.12479454436026	1.20104994890578	1.1511385379219
1.07487830235691	1.1629176824465	1.17282336213344	1.37578521290744	1.07238356640704	1.39017430089602	1.41847530614279	1.42242177553009	1.2365470990054	1.27512358876818	1.42609319882635	1.33814047861765	1.06848733423897	1.33166552817498	1.27617212790531	1.07620310770908	1.36331726632381	1.11425246653659	1.12781106822719	1.33980554975724	1.25585840028116	1.11845862960848	1.44536353871423	1.32362114508235	1.30743240679459	1.27669964019999	1.1112460845536	1.08045817406316	1.1924898822312	1.36520572790028	1.4502591979633	1.13638345863406	1.14094001142627	1.19170063286304	1.20441121448448	1.20870126093673	1.18549575930029	1.15085041237999	1.31333606208642	1.07822956888961	1.15459711126773	1.23799599475281	1.09304829202343	1.31874688030344	1.37105171866553	1.28155325668713	1.22354769934128	1.15203242438127	1.30785866103277	1.29983760870163
1.2070577379467	1.24692612594879	1.57713076195799	1.45906662328756	1.24138812609056	1.38439054618602	1.49697094590732	1.27615405939579	1.21585041840159	1.5325436124586	1.51404122426559	1.50945405359547	1.35147172109984	1.33807599862295	1.40083120641999	1.3883173313655	1.43953731798061	1.4115962781417	1.47675979843168	1.31041232780684	1.49722133944127	1.28171118036333	1.25201497830934	1.28374642546168	1.58621969661152	1.45556336646691	1.44265691748892	1.20011879656876	1.39944682723066	1.24595695183481	1.34688900890341	1.40864085517996	1.48897057219754	1.30858208782057	1.44986943823322	1.37888432928329	1.25544692073448	1.38729240634743	1.37969574036047	1.53782401286232	1.21435022524285	1.21124355524683	1.31000306974387	1.21165436209678	1.2411293485529	1.25544818857917	1.39504458384378	1.3991009975999	1.34689352816901	1.40357229612349
1.32473255799426	1.44348460454801	1.55212767719836	1.47977289088048	1.36456380972958	1.47941198314144	1.39196833723263	1.75417806169714	1.50802887484489	1.55530575395942	1.55684569706114	1.60076431051264	1.64547845151972	1.4561861247093	1.51779623577506	1.37993522548255	1.5507435546428	1.35178751170198	1.54391208455551	1.41733383146078	1.57653323547747	1.62370521449028	1.5849959709134	1.77386730321879	1.65261488720546	1.58135038246836	1.65823826336361	1.61042475767033	1.74751842415345	1.48738237900576	1.53125406918501	1.33350426530874	1.71762609841681	1.65995866854651	1.51996767008466	1.65088333503549	1.78038023112835	1.56305967450698	1.56005446427534	1.54140746445019	1.46369464425028	1.63336778255471	1.72078921262858	1.4845371101159	1.32540269390559	1.54176854134696	1.63086586559266	1.63682660490865	1.34447979995482	1.35685809823232
1.70286193174949	1.48198017068868	1.75829986316107	1.73107523675333	1.55504695004754	1.71923345618141	1.77357594090459	1.71884414504884	1.71188199333097	1.95253337420127	1.9017114806019	1.68516640595967	1.60365005113421	1.6553994601382	1.49298062237944	1.84229075043115	1.77326941297461	1.51573306922	1.88909472722457	1.85285134210738	1.94749405947248	1.89257253554524	1.72219360505011	1.46042015211929	1.49334403518845	1.80707995745829	1.4902173047066	1.46637682912618	1.87395075495055	1.65710079333333	1.67354777189017	1.48784992598984	1.93338087180897	1.70716293160378	1.47663202169852	1.87386560313054	1.62052468934784	1.90780344850135	1.80114812031233	1.57918372870432	1.5014471930614	1.63160779703061	1.85311497795503	1.77178957889854	1.58571373530759	1.56389314330585	1.78866259715756	1.84373004714958	1.97862778220099	1.79177502282674
2.0638748561084	1.82870916857051	1.87158788616551	1.67821590055642	1.75772924939556	2.07516204601112	2.02732736214145	1.99245835895363	1.59282302556752	1.92983465303084	1.78114007214197	1.65275003736774	1.92943786981585	1.96773472483059	2.07240284735802	2.04524936320862	1.77867996173814	2.13984198953449	2.02560232908774	1.80822148503857	1.77601951030118	1.62458086686022	2.10016131639632	1.77358892042375	1.61574381561753	1.63590188020245	1.90790311292075	1.88243948156659	2.08638302328851	2.0968055917693	1.90595403173675	1.8630588062768	2.06005626001938	2.19220362782418	2.1817564303423	2.09696574059656	1.62552941473401	1.97969704669793	1.70009867898605	1.88878620992995	1.81312404448754	2.09803432851747	2.16358828410128	1.71039044775314	1.94780668159173	1.69008387454634	1.86670975882116	1.73230791651205	2.12444720974945	1.70871305474896
2.0241617795172	2.44930396051685	2.4238699630996	2.09309308342559	1.86334820969804	2.23006207721693	2.35171415350019	1.97913247208811	2.35440748494929	1.91668160337592	2.13067796918625	1.97154688178214	2.23791619992733	2.20311447092493	2.17518310631424	2.4300877817394	2.26444324601761	2.16727379808928	2.34018577165487	1.95034127885984	2.37334743194283	2.10140982777891	2.02204360020642	2.30642678882416	1.92482188921956	2.2040614173243	2.27354773548248	2.23722929539932	2.31937925056113	2.10762480719688	1.82718905364086	2.35815699747675	2.2228428737815	2.33000893544641	2.24891383969563	2.17799038080033	1.94093727675855	2.39743618247141	1.85984144519437	2.00710289261429	1.89830363412602	2.19961621142735	1.86854650515148	2.17722840704421	1.92459951164598	2.18402102832119	2.20634915960019	2.16798672855307	2.29327536967682	2.28693833963773
2.645121932386	2.61677114180621	2.67213860819956	2.42966135568004	2.67458145995	2.40241119276035	2.00134525918609	2.31026994952719	2.44108981819723	2.19393455004202	2.22701582291478	2.09989785054034	2.34473122967809	2.03498843010059	2.25888105896323	2.70204307664809	2.52291269778495	2.32440523805491	2.26577439764221	2.15595927253261	2.21263395319794	2.14374663744829	2.65171127906089	2.26411485783424	2.6163578348084	2.46151186733974	2.04501854736959	2.10059387631745	2.27882833107392	2.27089061096277	2.63407958221917	2.19243591837399	2.28154292656173	2.0240032934405	2.30852573059656	2.14790562461362	2.38179538017013	2.32978596926169	2.08616560490236	2.716084003268	2.30866556512775	2.0923051564132	2.27469705244919	2.55886508702772	2.6627544282443	2.38600525852141	2.19029533888989	2.38801973543821	2.23766075347184	2.04388900124784
2.31682382240512	2.72381549351563	2.26917415336985	2.3446805197768	2.29889390414536	2.94302867013737	2.606953101776	2.83668034133059	2.52148735508877	2.83669480892401	2.57064637430738	2.84658628145963	2.41216267528421	2.75563246452046	2.83555634327709	2.49613900688978	2.71559547114876	2.67107846867127	2.31587200338787	2.95317695967449	2.57510230100786	2.25763398445694	2.60516147366392	2.67551069292542	2.48941200940599	2.81291171742333	2.42321346087479	2.26149027837002	2.70713810524569	2.65535425313559	2.89687167279112	2.95408563068393	2.81785723790396	2.8835613267572	2.30511595705286	2.72609084441995	2.88739830392413	2.33409625086058	2.37777785045367	2.41283058288191	2.2933403243591	2.6965441064546	2.95537591062832	2.49062288068742	2.6733242537003	2.94671920849217	2.76079114215057	2.69708616857213	2.91327303529827	2.88816233397484
3.00007622067452	2.84075265825588	3.18454379875074	3.01757751763931	2.98219485405963	2.76905844058303	3.12111048797278	3.26404889058819	3.1267348192699	2.88136565354557	3.12600798013001	2.97957890875847	2.82483508831416	2.65171088408373	2.51343987625394	3.17159933283157	2.63040448833906	2.57010917858911	2.86516499776017	2.81639646091879	2.75210212489848	2.97031385402766	2.75118620736054	2.85029864872684	2.92449584400864	3.21018118483653	2.61064262240046	3.09100135965009	3.04999817961913	3.05684783365374	2.61312142118384	3.02270516530188	2.87524624583117	2.66799842995845	2.97239202698347	3.19599419197194	2.97623241757423	3.09958103131212	2.64161244241197	3.08669610407822	2.91450808206945	2.52425457240444	3.17783920894839	2.82330504563486	2.94944765955338	3.23544232040699	3.1815088865248	3.25529082461308	2.96152920622154	2.64026427561516
3.02930012829051	3.43199540922002	3.06870221147565	3.54301492248406	2.97905005224457	3.18548697512985	3.25701347937329	3.26347644841872	2.87165077786056	3.32606489753117	2.82758706680099	3.46242793161678	3.36171786302353	3.41901190102117	3.52747635307996	3.49062761579605	3.04148673947275	3.50904904910287	3.04607763024206	2.84200107023217	3.48653262512607	3.54734751510584	3.35767042314924	3.55124648056397	3.51273443170447	2.86262461723448	3.07243653813321	3.45950199739723	2.86982437114021	3.33614280992316	3.45846415154946	3.49835265170265	2.97864251814833	3.52178254745511	3.06649281626265	3.43979232918664	2.85165086372207	3.14929397981991	3.50038861581384	3.17281083093789	2.93283666541689	3.18546982201052	3.52199668881775	3.42939492089079	3.40756107420242	3.44333869450674	3.42801149520866	3.08297156106209	3.1014574836305	3.50364987893268
3.78255545295845	3.7676460753801	3.28072856045589	3.73882066190917	3.82791758967481	3.70091562584348	3.83374964597133	3.78369718714148	3.48222363753406	3.30937469123974	3.32262574340946	3.13653726921064	3.30602422387157	3.23094847386072	3.79361931870523	3.79271740048145	3.74695573556944	3.43510410349892	3.57511105863537	3.30726110592215	3.19506453632263	3.80285456223619	3.45403171194466	3.53852503346204	3.67098931903264	3.49702023082014	3.47422946811956	3.27834002550806	3.252550206138	3.71169591346873	3.71836641999091	3.3640090562614	3.76980690896389	3.84398421672467	3.33580488589686	3.18221698992968	3.60727272662173	3.83591782804484	3.25995609513977	3.53140212549468	3.32725267520982	3.64469833934339	3.49447170239194	3.27406599843013	3.69196722502888	3.34376303200817	3.73851545427004	3.81864781092058	3.39675947298282	3.58332251858606
3.93421296752686	3.69043751517835	4.05400175517416	4.08508021099738	3.72082604653259	4.1148432723172	4.04701626367683	3.61638738015892	4.1216514028179	3.67502001056901	4.10714644653863	4.08408942094818	3.96604354971166	3.87440280440191	4.12967336823056	3.59694207934813	3.70125559387947	3.61152143429285	3.78274438315449	3.55808549959766	3.67660896960245	4.0601305422692	3.75818049500326	3.93621640436644	3.74338616853262	3.9008621967792	4.0842633894755	4.08458160122143	4.11281018460828	4.06170699768525	3.88347856610467	3.91872776640906	4.07108443542416	4.04439691799699	4.1320907505373	4.06547759618848	4.05596517558025	3.75837379547285	3.91321735345194	4.09549639487501	3.69015337491584	3.82848565581753	4.04746377615765	3.79939368116181	3.79810605935919	4.08112709493681	4.09075293896915	3.70397857936909	3.95818169503265	4.03970950591704
4.21013473793944	3.96369816504051	4.04671500409569	4.02450659260722	4.33385896403448	4.37229188791779	4.33930860750351	4.24370328356789	4.32959258879254	4.36434631575141	4.35662340843936	4.40701334273744	4.13185636307769	3.97214011652723	4.3826095792641	3.92697513799546	3.96248969709277	4.37766408095638	4.35082962105657	4.01810797097405	4.1001324919006	3.9851673647796	4.33630426078993	4.3586500285773	4.22113277064463	4.16812754807307	4.39145303654044	4.20822475729565	4.00116879203808	4.37560785194361	4.06406020466019	4.29369372560818	4.34136686554843	4.25027580511131	4.23994126841493	4.40660618637872	4.41399595890988	4.04830867598013	4.40764703853914	4.35465988518863	4.00752532963129	4.25369263579683	4.29484315929201	4.022554552759	4.38282826971946	4.17859109768126	4.41488292276607	4.39745369835757	4.09356957943609	4.3167942444783
4.71639971458692	4.53678011676588	4.68701054909885	4.64882637053648	4.49902984352765	4.67532034312754	4.65849657931229	4.71459159184751	4.53890863139442	4.62808746891938	4.68904447108089	4.67057328403403	4.56633650451654	4.69373169297472	4.66329654882687	4.44687106415553	4.70267290746124	4.47779765852388	4.50505685737382	4.61311383005418	4.46158111616256	4.60435627619079	4.60809455141805	4.39794818130692	4.5549420948984	4.54637700065984	4.51700816581479	4.42063754043555	4.49531095169994	4.55090446500168	4.58989868538203	4.67488343401943	4.64316715952539	4.67084224733744	4.45941932713623	4.71881045356364	4.52238277096466	4.68937570197396	4.72262436698457	4.66493322950086	4.69252185151899	4.6855484721736	4.54600912156485	4.49791599791522	4.67801507222549	4.72965962786202	4.50104610761609	4.66658351951082	4.57371207811347	4.71179118000271
4.93830826589114	5.0062709013737	5.03315615838989	5.01066678297889	4.99714459115844	4.9107267226153	4.99888905497025	4.91826951959318	5.00869245779674	4.87259560050804	4.94636041691668	5.00010528296368	4.99504586484662	4.95317967240779	4.98615677666781	5.01951023917236	5.00192746643794	5.01947014448406	4.94798648157783	5.02670024664254	4.72839465426326	4.91218862206411	4.92246889386299	4.8598818577116	4.73858629246496	5.00823165415907	4.85612532315013	4.9917718338495	4.91899409302062	4.71963851846827	4.83363510782691	5.03786831625586	4.74935179795834	4.94529296020276	5.01222310634229	5.07019777026832	5.00064620357332	4.91130359005721	4.77901126518745	5.06305415936813	5.04093824135405	5.01969480568462	4.77788508940887	4.93274479978032	5.01424146917391	5.00914339382804	4.74050080459514	4.76308368422146	4.88489980741949	4.89033361128081
5.04170417544902	5.04582851432562	5.17411982053738	5.0679063944741	5.00021993730004	5.19213190549185	5.17493043186797	5.1847726778365	5.03025118487042	5.32463694487812	5.41882112733357	5.24096444836815	5.16606704933373	5.01808882773231	5.06265276881833	4.9937500066362	5.32707870010148	5.30512532209215	5.34634243526728	5.09029123599418	5.11027407160547	5.22872477852794	5.34756113596347	5.3780934427083	5.36007998227743	5.33603859772942	4.99559188845787	5.36694092764093	5.31371602878314	5.11452257153913	5.35383434543133	5.06131473565667	5.12563818510788	5.32217203021282	5.34949690938494	5.22554788022032	5.17683286231702	5.18610943414685	4.97713686583269	5.40645810685751	5.1689497702587	5.29391902493891	5.37165983236263	5.13723450294094	5.16124042728983	5.33629343946529	5.38649902761471	5.28398435364281	5.31827254312563	5.35794628799766
5.60430532403727	5.29730100723294	5.314158395133	5.55932797929862	5.34700143688813	5.37398088028078	0.888701067828826	5.26887176901701	5.39492907997109	5.41073727413754	5.34851851504837	11.8988128861197	5.69338652934063	6.27127867471226	5.34657309724714	5.66041820222472	5.44912230403388	5.73413255166885	5.31892822270692	5.84240770132794	5.68421469591519	5.24246033975594	5.55951959618367	5.25557294875299	5.69691705798061	5.73727223608954	5.37033338917503	5.27594207010086	5.47261168603693	5.69910398710145	5.37690056857365	5.70033133460028	5.34441014865138	5.9127073819729	0.835457156154913	5.42845396951849	5.68636894972622	5.60412937963463	5.28652605194817	5.45484868064512	5.28852059707681	0.80730553991763	5.56681728915383	5.73283565944698	5.29517072705199	5.58499268188874	5.57455207860125	5.27068672414827	5.28455826229141	5.24911951498258
0.548062958180313	5.79143990950751	3.3942174374357	5.73231276664738	5.69973835648905	5.63030843523558	2.59811859700227	5.96046990759999	5.81251829450049	5.84763581402718	5.63256077227636	5.67818142147963	0.801684441887894	6.10256330028323	5.61831541614505	0.825980106188231	5.56475532330073	5.60038466836105	5.95412868804559	5.67259851534739	6.06677398810813	5.89487242527287	5.98021726963068	5.9133397297149	5.59598676343901	6.04252692146053	5.76641606605442	5.61896298610481	6.04074401931714	5.9670044961383	5.68244872124361	5.75669291699396	5.7134539930249	5.80139662457643	5.87001505927326	5.64752117279553	1.44501373321747	5.59647741609255	5.73293429033362	6.08984984909865	5.98398235749122	0.56957013412391	5.76062984176493	2.38113146051059	5.68645248357887	5.60005207932099	5.80481028945313	5.5674470135063	5.79030616325672	1.28929477321775
5.83425326882072	6.18782021008889	6.33719049977758	6.18933823839618	6.2257671764422	5.84371334487414	5.93137277733019	6.28694109755319	6.33941912966274	5.90865852673435	6.10728383378619	1.32457216239845	6.00660098718595	4.68645940919554	6.24502048810744	6.34199765262145	6.36715562836863	6.17348695989857	5.95821914815291	6.37752539208258	5.92580506083761	6.35093384733476	5.87966068499992	5.86520307963252	6.21066403278445	6.2601843108766	0.284071528203718	0.429244776264508	6.10428257655335	5.83769097089189	6.32407603862264	0.899736465296243	0.481723919481893	6.32910442736366	5.89095778104574	6.29756554128133	6.00792141866209	6.30089071403923	6.25620849151517	6.11646383315847	5.84443910575276	6.64598109605779	0.350119749179789	0.603362926028652	6.18188999402168	1.64448129511464	6.27365441556466	5.84883887692825	3.15098826423594	6.23429763598022
6.21089611048353	1.0437206106165	0.291257112474881	6.1989903536324	0.270697790178222	6.31212620362154	0.374512408257574	6.12234688045242	6.58601210366705	6.40795063235848	6.25937715591537	6.43115545693218	6.34838142255113	6.20491953948362	6.21972293762964	6.52883044491829	6.58125213186547	1.77858883159248	6.52744826371931	0.26043345899518	6.47568779388427	6.17359164550302	6.5335181818542	0.390312208262287	6.30312820783833	6.59441959851195	6.30224114936384	0.505816559312766	6.39077036119853	6.36359209531068	6.56724662800165	0.257202004848045	6.25635375149779	6.21907364968099	0.291913324387872	6.30423604057179	6.13144518970955	0.746322514448363	6.22023225455429	0.499101549097934	6.19100639636366	6.32978035354911	6.28449846429987	3.83907919090663	6.31647749276906	0.66195431260455	6.134974991137	1.75489621021346	6.25435263799885	6.55527786204247
1.27585897134279	6.81398903547855	6.55536229529994	6.67715254919133	6.71084521900603	6.63288493183898	6.58917809783332	6.45416044282763	1.89736764894024	6.6216353733239	0.255298955327374	6.69436758566931	6.82686460455446	6.46133606915607	0.447241208110324	0.33279531459099	0.893539853650449	6.71250330234848	6.80644596957971	6.39973561421627	6.75398186591457	6.63752086565685	0.61948754651653	6.45664162697924	6.45548386789654	6.3882867291304	6.53303524158964	0.24109611461642	0.281624199067653	0.351123571082616	4.01029377970358	0.288532319753165	6.45976683027793	6.47501204143817	0.244966784723039	6.51826670612403	0.27072943582101	6.50451207277021	0.290327287312552	0.271207304001934	6.61007627239724	6.40060106372453	6.45630730947118	6.51061512801725	0.234913720046843	0.252151070546825	0.432765927024712	6.38078007221479	0.230108715767116	6.60648501938805
0.308887196293464	6.68178424317142	0.352684774497236	6.74281301012372	6.742851047117	6.67177372629128	6.71816143361185	6.89228928625449	6.98156434383584	0.288944950593636	0.23993528641751	0.235802495122276	6.92201854933254	0.560637849529161	6.72474686798381	6.7534415048329	0.550043029217989	0.598462008487165	1.08112005194182	0.374205833276688	6.87352268219238	0.261902889105509	0.368600707859881	6.97922289124453	0.771377060702733	6.98233971066228	6.95942066655384	0.275312627287768	7.01325337511642	0.337846679737192	7.25241107203873	0.224961544046353	6.7096769280309	6.92271301262269	0.245768147739592	0.894055880223584	0.240917021103667	6.81595234739649	0.251735786203311	0.240581894517127	0.278380486713466	0.255600504737456	6.76629887496124	7.03492361070646	0.306095781967191	6.6519833409608	0.256785279387384	0.418566709620968	0.378300321900561	6.84447451963365
7.2161965254657	0.234241046581632	0.316097175575258	7.1329406995576	0.242872528208687	1.38119125419679	1.02940714080474	7.00937269000784	7.28137878684969	6.98116222530781	0.381898893067993	7.03573757005469	6.9194492705516	0.220987490815541	0.211529584685047	0.275616670721283	1.19043275478495	0.398686669264989	7.17555336731113	7.17670519118121	6.72309069390209	0.418109576636601	7.1517482483184	0.222035588377819	6.94190640921445	0.386586147420616	0.205858764957355	1.39237073352566	4.28129055563684	0.260816062355149	0.210777865315221	0.295943075219949	7.15600091467908	6.95460590298355	0.224230058765752	0.215811866818163	0.221543339659112	7.01532548291739	1.55191145061008	0.404176910595581	0.222609091033433	0.497880174106552	0.214984569170262	0.238619258680696	0.265962930386712	7.27315173071749	0.336059012114907	0.213544208922002	0.539425830244535	0.223659598554145
0.200692548681535	7.24017304592818	0.471997698285588	0.20765691112934	0.257668788349708	0.200518119297606	7.08608474394184	7.33184829124817	7.41217457049754	7.15233585974873	7.19417808378386	7.30681769940748	0.384829926965166	0.197668083126626	0.303061976179691	0.379581346946734	0.198108112433625	7.16888483018562	0.201498511069902	7.30116626920881	0.245467654982757	0.239221527801288	6.57688099728041	0.927026924119255	7.2513446156708	0.204813642535882	7.32933394206835	0.198702364696744	0.287286086014859	0.214664698573498	1.89900013226962	0.383929422817568	7.19100682548721	0.250795543725412	7.18460580261908	7.06499963397525	0.206230179555218	7.35006481170658	7.19935236720898	7.13630128684001	0.230729093964332	7.13929340426823	0.196310271835667	0.199015239124064	0.212890304640101	0.212275690372571	0.403225817534059	7.31362769977258	7.38148692474567	0.200630797340333
7.36444272711865	0.22498798840934	0.228887242753517	0.242172977581969	7.3448476508855	0.19864200397875	7.4480261339604	0.186168686160088	7.5989877669282	0.289712542924441	0.22017327610767	0.1948301393005	0.194849169968673	2.91768892756073	0.326211702218403	0.203813992397034	4.3500974904686	7.36463743552704	4.15447994523181	2.270043687241	0.205589593413996	7.54065526172906	0.262546249495851	0.238432580714103	7.4268377595319	7.53611607764244	0.182674095241154	0.21213215400315	0.519892950624197	0.223070703735838	0.229933571464802	0.198663762643567	0.207037853490662	0.207598315007526	7.61846197698892	0.201467654548578	0.66883280224078	7.29614374908313	0.212995836635247	0.206388548171309	0.253079483478391	7.42061807458823	0.189482760511467	7.33029014214018	0.200962429266378	10.115586584138	0.254010661919715	0.20789044174828	0.194036952699293	7.3600172947828
7.51243205781048	0.258007716091564	0.178974020454105	0.794704474948771	0.335417172746109	0.192650527478502	0.19110029273381	0.586553545596346	0.336488483543613	7.63221559139057	0.246949241722121	0.267375833032125	7.36479944737966	0.20085595186024	7.71612781868713	0.311766228081827	0.192020286494643	7.57788921636136	0.18338445702083	0.231979220309854	0.210764732967467	7.79986842544995	0.183895655298532	0.2126561383544	0.187485653170488	0.183026670981581	0.54831882491274	0.26610743027527	0.446120807681907	7.50481597307147	7.38053880546739	0.33948196997909	0.894280235301829	0.357133853721313	7.39674088086394	0.827078606473617	0.206332934142034	7.53696511068338	0.281979541394202	0.1893722991029	0.180066145773115	0.179164708765234	7.47433825373307	0.80106212180384	0.197590901050074	0.305050823105168	0.194145307490919	7.55875805270776	0.181407360719276	7.59474095915046
7.54027945151675	0.167785191329213	7.50696274944636	7.47132722621678	0.169576023591855	0.184165191629391	0.18820580591814	7.6842627600418	12.3495460187461	0.195758140466715	0.189692978898813	0.578356097456456	0.255006619449972	7.43841876817953	7.46889841437234	0.188220994830978	0.184424602238805	0.201910565136669	0.300321222801192	0.185156783515702	0.192828508094148	0.185094061022679	7.66592299352078	0.186958040537163	3.70390800883872	0.184152482396085	0.197916653497828	0.214921957102841	0.181311165028926	7.39211247545157	0.275528349899626	7.87627860176713	0.281823291056958	0.571742996690148	7.39157999596844	0.174881761731341	7.78410888439659	0.181989509364892	0.211804175773956	0.183071402953254	0.198823915563261	0.18046207775029	7.70360577772912	0.19995789201208	0.175519275735392	7.85142135866351	0.175873859245248	0.176718163216805	7.37554189350033	0.176636159223803
0.188552648142784	0.174063840921167	0.176607336657379	0.191225650164404	0.189178025103958	2.04646963886592	0.488190273397434	7.5818891190498	0.178591251931103	0.176767847914217	0.169065022510551	0.197001124964862	0.177430971600986	0.179267956109223	0.177831468092556	0.180526678742785	7.62165229816208	0.183963973456066	0.17806463810586	0.184403241803397	0.184464250666642	0.178072565359498	0.180618313278631	0.167477105022371	0.192679681171202	0.173593235565889	0.199574699859225	0.187379587684492	0.347360491603429	0.18753807630625	0.231403293544089	0.336243710455064	0.191856268343336	0.185905426197398	0.193384360979931	0.181378905514499	0.19930742539178	0.169530796921396	0.192507819270565	0.17073408802116	7.41769311120011	7.47375715882685	0.179610171868007	0.45613987542807	0.173669987608192	0.486038840173458	0.255380118414794	0.176358534621375	7.68385454713947	0.183473715379749
0.169343402864902	0.173652859360595	0.184765728084093	0.186066306365886	0.187393056044265	0.166653883337946	0.188644557802728	0.184974166862845	0.175637408443494	0.169408125068021	0.185820579951433	0.166490705290838	0.174406227512939	0.179752196488822	7.65547417774334	0.167815642156038	0.165627356531171	0.185050811578005	0.201723421355405	0.220892718599706	0.501999430291274	0.180776066447879	0.206447435133306	0.221300849881074	0.181819487026398	0.170720408582907	0.168568821579886	0.169737355480367	0.199780733910396	0.180696671801738	0.162322876430427	0.217373360346563	0.183898395324071	0.179341909259871	0.179904437473488	0.185850646777695	0.184263238398577	0.1645901575074	0.168086600346705	0.163546033907141	0.168421007994936	0.249024621251303	0.184060573782649	0.164187894576899	0.173348184189221	0.196060578475242	0.18364521738044	0.166717223951815	0.203628737572912	0.176750562043659
0.16527203607288	0.177599078701992	1.91875179179351	0.159999980205619	0.175628324357599	0.23057856325413	0.162413356085827	0.176758515813269	0.166660897223834	0.16635779145366	0.174492704049837	0.15661003706942	0.187052668745653	0.178311360781055	0.185925192461553	0.174365728962612	0.187900375575581	0.160837784049862	0.166002240643926	0.445981848012571	0.168195949911718	0.237882120474808	0.175791060043006	0.162519853155233	0.159319827504886	0.288203871736928	0.170747710229396	0.197570276287819	0.162713490447278	0.180223437136876	0.178550210160089	0.174149801829616	0.167125479754797	0.171912847492796	0.174248913786803	0.17784544015277	0.178598327362279	0.18754567557891	0.161422125255421	0.175398252342429	0.268722280182578	0.181176999480192	0.165448963656984	0.181566870403097	0.166664361359615	0.179516800381945	0.166157523945962	0.183026438524916	0.180895007581451	0.17657987266311
0.185294103247994	0.164922844734084	0.173000011813213	0.170182889817688	0.161786703529142	0.17534324518383	0.194904813051509	0.148321077908434	0.18154505737939	0.171404955271156	0.163925439127618	0.153832983857428	0.168231231238338	0.180579787470969	0.176924760727627	0.209074322226192	0.170873061739322	0.18043503600884	0.170725497182281	0.164090203216307	0.164032299902522	0.157332326246744	0.174777548510169	0.166869690374508	0.220898841642192	0.17566893396596	0.174459575464014	0.176393432914222	0.16612323469017	0.175020649322729	0.203664487341176	0.162556119349421	0.164245355728931	0.197660754797112	0.16334287096313	0.169945267509462	0.167502889394024	0.178734112350269	2.14876511869066	0.195565112190589	0.176346626261316	0.175281113260627	0.171707569445876	0.522513880117897	0.186027423570844	0.171291688705431	0.164794793934243	0.191213009608007	0.178013327398428	0.163987156616428
0.152622387377442	0.160509354127411	0.163392962001565	0.176827201275187	0.165799908575687	0.162945133320021	0.159050348891235	0.179853826819104	0.160185828091785	0.210876273902777	0.168434109789839	0.147692083488086	0.175935152102022	0.164304701218048	0.153734316120929	0.195117148076817	0.188618126492979	0.150098937371633	0.189563858887782	0.160765061930649	0.164889824390865	0.159244604060106	0.194934505619576	0.159012681254492	0.148038599441874	0.182602668679622	0.177230644406669	0.157556039771897	0.158098620814759	0.173549103912363	0.158380697816278	0.189873776643826	0.150789901227177	0.162420907257254	0.1700267468678	0.16849594525756	0.17908431678401	0.156228490578167	0.160939818928357	0.161029929231343	0.392534875431345	0.186810956840258	0.192192305344396	0.167502900064216	0.157654210756348	0.190995498477586	0.157821420781467	0.169294219009849	0.152001757057205	0.16103800722884
0.166788293488402	0.183333199038374	0.152868855990435	0.183634383370404	0.160924724484358	0.15972220533101	0.16086035615672	0.145791987685151	0.154786880619433	0.163018173076891	0.182491026935673	0.155839190195291	0.143433211490855	0.16667411595596	0.160782811209492	0.19801800133588	0.158712547011062	0.160057437962652	0.170695001111113	0.219170073711984	0.187878086525011	0.156295465784798	0.159461630652588	0.166748074552211	0.163701270137961	0.181766862229245	0.164687709604442	0.184002870900338	0.166279134402373	0.15864765673006	0.153972591689756	0.18874934083364	0.162234216827874	0.159274546940168	0.151179149646692	0.169669127333305	0.195864664163879	0.164519919053045	0.209551689751882	0.180129826200943	0.166891841474955	0.154657080732939	0.163250708198	0.162272135211419	0.160733073312369	0.155504358397994	0.177160562106115	0.174124504634947	0.172965386822677	0.198679090783095
0.141729388291609	0.159755676560515	0.191459524141196	0.217762408783879	0.152738318580483	0.151039041575383	0.168013911745267	0.193202314627233	0.187821388507643	0.161205514143636	0.206926834467381	0.169063791472155	0.173946253776224	0.214946962594792	0.16383313737424	0.149460292529302	0.155382103671356	0.174632576089801	0.163413965983341	0.162105807339333	0.148838476534829	0.15656453580336	0.186880837969903	0.169741612864319	0.177285414457377	0.172035433829201	0.172005269473461	0.163323435944878	0.161353422976115	0.159830233720501	0.147744317586836	0.208634389228814	0.183407488969007	0.160709389057166	0.156222561238622	0.152044898057958	0.157918201976468	0.158973019892048	0.14778208661124	0.198169938005173	0.155436687740726	0.151418252629055	0.153305143619122	0.179502724435037	0.16217868757251	0.165274897060573	0.157754434516754	0.201212975255933	0.172045646626416	0.189540842769799
0.1717688675945	0.140671763071954	0.17700310008911	0.199241309349192	0.14157638567829	0.160392161783762	0.19354495220593	0.221992029808282	0.171944321887414	0.162213274095943	0.149985491830916	0.188410282665366	0.152692691864022	0.167365910419501	0.150322402422932	0.158035136576206	0.169448700071872	0.149709200925359	0.152954670581985	0.155827935255359	0.16504990443472	0.155499735996978	0.187652106645173	0.180675285155269	0.164366398898677	0.173180270334886	0.144589577964564	0.211426146373482	0.165311576672805	0.202801371947882	0.151994953608532	0.222526804640048	0.163676245938245	0.167249642714077	0.139831265156132	0.1697772182608	0.176296406178314	0.15891345265779	0.165824170034186	0.147007956352608	0.153812764570804	0.155203971862116	0.15960634063886	0.179170052706916	0.206254907280551	0.200889247498298	0.162026906133425	0.170109849408204	0.155491314464508	0.174575307059317
0.19392948923675	0.145218611171458	0.165653234347448	0.180657064464083	0.191788023157625	0.139981472457636	0.205508033065666	0.151902184014582	0.226926132687521	0.160149100342378	0.134775771716752	0.219203808255593	0.188362506287028	0.158798803063348	0.19666062558745	0.224969600246445	0.169075821796451	0.134167657583627	0.205462323471949	0.171316610625624	0.179877631649227	0.133525054343551	0.223663208157941	0.189280497691947	0.146996251634257	0.173009454924419	0.173796983167919	0.170629487136663	0.18053780412974	0.14968844574683	0.153430835573457	0.19803078013469	0.166170443247441	0.161271445640411	0.206160053787372	0.220979623221682	0.192296432782904	0.184761961045031	0.193883971868515	0.151563161621945	0.175263000261904	0.140944554939439	0.192569830509457	0.204788495139459	0.186201557102938	0.167880032643044	0.166622814452308	0.148782760567652	0.176922815458648	0.181079889893267
0.152740867967838	0.159348668423383	0.154793630206336	0.171867111793968	0.13977340627544	0.20381946507583	0.169509868515872	0.176095517802554	0.171418428510234	0.16348818329003	0.151380028851659	0.219043936647969	0.149829682461886	0.215085342440344	0.136046766731529	0.159571721374745	0.17580825861194	0.169402074306376	0.185841830759819	0.203376127463092	0.14617142032832	0.169245546171917	0.181911047251009	0.193220381024963	0.162831793980681	0.170311024445805	0.168069444293973	0.131036311323493	0.160368187104305	0.199822120978464	0.193300273767748	0.167558698292461	0.199070689473113	0.192580282974808	0.178187429588461	0.143204128254993	0.209830067297651	0.170253354847006	0.183090284810673	0.196345516918084	0.171588174664514	0.136895188256788	0.144064557833591	0.134491216454217	0.150359490553398	0.1935372774838	0.190493844431371	0.21799363807129	0.220323101641353	0.144357105169153
0.224397138622055	0.1878908052166	0.255319922424048	0.184577673561006	0.223886380501358	0.135086721191458	0.180006544153623	0.232058680002662	0.134860368853119	0.200462827505613	0.15224576234063	0.162003395387119	0.201687491327332	0.233759068043865	0.142136928210221	0.207402398784387	0.153896911666753	0.15742929763489	0.203267671263508	0.201057646810698	0.170841017352772	0.160389852601853	0.224281229600413	0.190609648368161	0.210273610420384	0.161131085764342	0.176886044955016	0.156415524592731	0.15528147910116	0.199777231447912	0.153251426568854	0.182409910333444	0.183473992938579	0.151597115130996	0.150997761587828	0.151202521112173	0.158873671210069	0.148026193291828	0.213301357200744	0.223427798426283	0.22990944250645	0.141879615541651	0.137889567321668	0.215860155962544	0.174501808932207	0.150110555336887	0.197085285259377	0.19045787663467	0.173319037744889	0.197651906360952
0.212427690543164	0.1883806152188	0.193468629846981	0.196659663144252	0.165374942774928	0.221011583327468	0.18781193555534	0.213157843252932	0.212460406030565	0.16369150765858	0.17074188313547	0.171333121169128	0.159623896000308	0.167997853810319	0.153758399007711	0.189865196538133	0.158118645587228	0.143547279255263	0.170608163697777	0.221745207651339	0.172169072819554	0.173871713427219	0.155249402994352	0.18353879384257	0.218557802834385	0.149186755537354	0.160722245328336	0.122775696556496	0.254265917753095	0.213473958618421	0.129356609212406	0.256812764997032	0.207683696018564	0.205924737314516	0.177925307533541	0.151328250852667	0.182397916596786	0.179235577109452	0.173440141245914	0.191922565942009	0.199146752332791	0.18174183483992	0.162035118486713	0.184331502468573	0.148161438873901	0.186571247598218	0.235038661062088	0.178405442124008	0.152572172413061	0.189935874817468
0.215337395974677	0.214551678048616	0.192269135731492	0.15361033563965	0.19450790179789	0.170241935643239	0.204767836224586	0.1593082553624	0.158503421243569	0.227565029009518	0.152578174919858	0.175852763518991	0.164809872172868	0.137070728536636	0.234687080932694	0.18412331447058	0.220077288405307	0.182248803688713	0.143790657338677	0.207360526785991	0.152116429285745	0.135527608824731	0.169784542643084	0.188419380106563	0.242718377873156	0.204993881661553	0.236400052270274	0.133517335757854	0.213251507163506	0.149332720011694	0.142058065896864	0.173469847190232	0.212254243539166	0.231307557536738	0.143310480557993	0.216224895032383	0.192505975778913	0.173631800130194	0.260846928291738	0.143472043098865	0.195482412804337	0.145170629039197	0.185701453925704	0.181206293334698	0.164295611760094	0.226705168469981	0.131147795482497	0.153813233093918	0.225869502721169	0.241282093514886
0.15902834769215	0.193244373928761	0.152590516422899	0.19058303530691	0.203314364234536	0.142329573210634	0.216212996807465	0.16562372133986	0.205232870292952	0.211192576566615	0.151767083813319	0.199667534823269	0.156275846981566	0.175069709627303	0.200101020948133	0.210323185377953	0.159016018925208	0.160887391827815	0.140767460289814	0.155612896048175	0.198709711939673	0.164528304604555	0.207423661566039	0.248630174995072	0.294459312127208	0.233954752410554	0.251986579705099	0.163486370052628	0.171015563218637	0.203120245507578	0.225782940333278	0.238573691255618	0.25599372281986	0.166442985402324	0.163050807729192	0.184949912303717	0.188108776880441	0.192857672218923	0.220904740477711	0.224243269278173	0.228939947106709	0.182341191468514	0.20759430542616	0.273790471880809	0.141379238374865	0.179717819255157	0.222352236600515	0.174197099084547	0.180852969449956	0.149683524141177
0.209687448297091	0.23016667660932	0.211390560865911	0.211351416871167	0.231196953391936	0.152596516476241	0.209641196713025	0.296396358886788	0.186568762315324	0.183531545762859	0.177214763001365	0.221441184293901	0.147922882431757	0.207883560225685	0.214130474340126	0.257861944618817	0.215294036925549	0.23082353072724	0.192056334803759	0.247160770620674	0.235397693639348	0.154615031511889	0.218584547630181	0.181973382446841	0.181249991245164	0.168058308024878	0.162958471906202	0.158457982680518	0.200933547025508	0.234717349074574	0.153173594339565	0.16002242084606	0.237217089330626	0.187102188280061	0.17293905372025	0.183820935682579	0.173086748256471	0.214197319197066	0.155904056488508	0.218350552099872	0.27024376956321	0.265412782716318	0.192594647494424	0.139988135447403	0.182142099299269	0.192870633842588	0.216571053497425	0.237816884913339	0.221167163111466	0.231944090118607
0.136993151291269	0.222717735719204	0.174958122992145	0.221379779066153	0.178902147450022	0.241292057236249	0.187984535666626	0.196924580113877	0.188549541904352	0.25084203936636	0.189475560204779	0.164776585926985	0.17011855178951	0.187320425966476	0.234364382407921	0.163738843608918	0.188845397229264	0.247986547144096	0.217413187165017	0.185858960317423	0.286054700463338	0.224197101645579	0.202902136262902	0.166653785631164	0.244608524399341	0.177639631671798	0.160410190501856	0.218596297017453	0.217848274064063	0.218429218105803	0.242424052573598	0.171805996474114	0.204770400576407	0.229937654967217	0.231486599598255	0.185658068551661	0.178676527328369	0.219074181827017	0.255524650495261	0.164591869906688	0.24156069760227	0.154118797373926	0.183454490316663	0.217722929190879	0.159755515880004	0.152124876164181	0.230110693194016	0.155980663020043	0.234244855499651	0.240882851607155
0.179119340492017	0.15118240834502	0.22962166566359	0.252728056153582	0.208021487078834	0.247756335973785	0.206698301259657	0.25142770332999	0.203392119741373	0.22795797393281	0.245831153438136	0.163641026063596	0.28745805301923	0.17169185544124	0.167073715343671	0.165072633356701	0.290885978756754	0.224046239694972	0.187458978874748	0.225486566265867	0.249422460414337	0.267256499706253	0.203223083785479	0.270765186115505	0.178511531751152	0.145279085054277	0.215015729039397	0.207459351049398	0.175981803573239	0.154582828696817	0.202941954986751	0.247351180257837	0.171820464071892	0.161050782764297	0.228023262525041	0.186736056687594	0.168089171202227	0.150017262608972	0.184876729847705	0.184764817313118	0.250536976517703	0.164624454969146	0.261772798201222	0.157523322909705	0.256091869713011	0.187832334996569	0.256950169510219	0.260869720314731	0.205181589515718	0.170195652130412
0.272081356870951	0.21689451339593	0.157078355055625	0.15260877032033	0.219734402281733	0.196637744972947	0.170854058965157	0.232318030301882	0.182830946769117	0.170538973979369	0.176588011113593	0.30390001949409	0.296448547944089	0.219088911114196	0.179946577504377	0.19015432677453	0.210830690271625	0.173546538733186	0.241927954130848	0.167570950439429	0.206788986312342	0.224654108408444	0.247326564241678	0.239567027001803	0.177882520445922	0.201325385207887	0.192948474614457	0.290082361461984	0.201436089022145	0.183927474666111	0.196556408313147	0.286452782539097	0.157211119293664	0.154289643249706	0.25877633037393	0.264831671997622	0.240951486597973	0.180740334685323	0.267836586872559	0.173545348086651	0.197500535490261	0.262155148813333	0.182126611847238	0.255588480807158	0.247380206162989	0.167936543962868	0.201745409380108	0.180314875949965	0.269331390324238	0.168686790590317
0.175310075884164	0.25961354648336	0.162626661130479	0.23839424661925	0.147416235386406	0.249762715062442	0.321648927835691	0.16901831756119	0.273468200325934	0.198728407936065	0.206942016620357	0.204509858526831	0.235701963842938	0.308033769472732	0.185504014133615	0.262383336639438	0.217273154667583	0.214686890351025	0.169370715989551	0.149002017538716	0.193115373069029	0.221296150071013	0.1806816054332	0.208130116899348	0.300812882207206	0.253389254846621	0.184730102182246	0.242546217760381	0.319949716014535	0.252157637333124	0.241191594806408	0.15967065229309	0.29073249984222	0.200921305317351	0.247876406928897	0.181558688265569	0.196245638094858	0.183334038253671	0.260087142524677	0.20831189006323	0.251615861709184	0.211236057469884	0.175492176415429	0.184115536037564	0.177163463141765	0.305787678952355	0.258125786321136	0.197715888229868	0.323560665642347	0.213317519027132
0.196122478211082	0.295173261853763	0.245418067414682	0.186872951163755	0.172294784492518	0.194157563361138	0.162023819523851	0.223649078481535	0.254154222784512	0.195932514698689	0.201599842223074	0.344575991303623	0.204914974208563	0.197608965640218	0.317933013099843	0.256425737788459	0.215849888556726	0.182514396829323	0.297569019686585	0.241869492827262	0.219730951225811	0.19367483910773	0.224384553401299	0.304009892676658	0.169672616317374	0.214466599485693	0.218408010937388	0.234454925150299	0.174993295608467	0.244033419891007	0.336243849893157	0.185825188710337	0.306923620132116	0.28139297997045	0.348002692806865	0.184137626385114	0.155654393669681	0.186428286560855	0.185978431425308	0.19834630163259	0.188034319917489	0.319359276823913	0.281706348496356	0.328012397634559	0.218755345727033	0.20220351669994	0.340977020547654	0.340362146180549	0.278745920608174	0.256313815306112
0.191552670252419	0.229387979957993	0.252108227027053	0.259997989140527	0.360915945868838	0.286355096031437	0.371741833106862	0.258095017148565	0.314183658604783	0.185584694947915	0.266807081082374	0.175254498920048	0.158975882123968	0.20281333853395	0.201761350044146	0.267376722341851	0.33265120505216	0.161866592637848	0.199152579811487	0.185223699943679	0.256943843081591	0.307597060932641	0.21686012689992	0.28756057242935	0.193643402271506	0.270155392136463	0.310131284357297	0.19244803121594	0.298510951777983	0.268742053639951	0.255948439736464	0.201170827684509	0.269973442646757	0.379509404873951	0.232829308421963	0.241630417627082	0.196188939315251	0.253718079816062	0.262600555688056	0.252684459345702	0.31760050657395	0.315640760865043	0.323920653652194	0.22457645357227	0.273788059264733	0.328577132792427	0.2356844056033	0.344987050996151	0.281469282931885	0.236640268362071
0.210493033527886	0.201263704088267	0.276473874803313	0.236174262517441	0.202872620493593	0.339812330181356	0.203146248247456	0.326888565680215	0.357207572442931	0.324771629827172	0.288543433913351	0.245013364147404	0.216875687119403	0.282041905971035	0.289246934918581	0.183064733259294	0.178937883730031	0.216967043683346	0.362766228097439	0.224217732963876	0.331821995450855	0.246387017892053	0.231943722342094	0.259266032515879	0.365141287206937	0.330100187814366	0.344510442711769	0.341420000293853	0.200147898285455	0.364085369907554	0.32163889568053	0.251107865478618	0.254635371811222	0.256734049285537	0.196581656602749	0.387816598976183	0.322131448704781	0.295168993517055	0.262495413006792	0.207783073180996	0.235353578169767	0.219297539695169	0.282089558371662	0.264622564468944	0.206835927728116	0.314230019631984	0.195903525271832	0.187665155255288	0.2337301543925	0.322334065705363
0.235306304340862	0.300180071781587	0.330014832924947	0.191175293352558	0.304639451687364	0.217260329634148	0.244169308091153	0.34060793319126	0.312470878395082	0.282257700822279	0.215152749048038	0.224667163344304	0.252463183005251	0.269207766847105	0.313040766161283	0.323796508365667	0.172467024546786	0.17792015789591	0.212039124368206	0.275922477831453	0.352754631816427	0.27735980528729	0.344719351970881	0.162426783886935	0.279333410877395	0.301672032832099	0.190758666362909	0.339750551681858	0.314442803841566	0.216036651811905	0.213576421418266	0.330826018219559	0.195349909356752	0.196501444917005	0.193239656142263	0.262323223529847	0.195340690396192	0.311613652298218	0.23063181161209	0.257966800792203	0.319120408488532	0.216463268726072	0.327550880047317	0.258396733635144	0.220696467387551	0.325872465582336	0.211694833415852	0.29571744997316	0.328645479279265	0.328229577783272
0.23242425741302	0.239301892824061	0.369861366091126	0.262015945286203	0.327422280232514	0.239586515249502	0.390842238875793	0.382584123736092	0.251527425028376	0.378480424088392	0.349401608921649	0.262404066066952	0.291143416201721	0.226118896400678	0.197829289723853	0.18987005438955	0.325937911863984	0.299990954731657	0.239582205750223	0.266116509222	0.25457036974505	0.227702425539202	0.334181626952731	0.233873111156368	0.318753469593189	0.23807250504808	0.295198724141176	0.341680382245536	0.266799966564291	0.39264994330455	0.235959727601174	0.245091371099267	0.231970900737233	0.371464649248016	0.188432373217747	0.296420533093528	0.197317877849183	0.311240362131001	0.235629942785409	0.242770935588166	0.240708170421882	0.41654755716261	0.206141171556043	0.262530704428311	0.283365380003071	0.31101031619256	0.333138191735342	0.313749741954135	0.362411468769906	0.425494123834865
0.389344316739252	0.274217446760567	0.235147449531168	0.203682755034751	0.227901809909759	0.246277866149868	0.210685271898415	0.194997828129019	0.366136046639642	0.224505790863938	0.405643840061169	0.28438553625969	0.263806642277288	0.255101134074456	0.365707625284358	0.36061697616882	0.353589532277169	0.268568193013534	0.179983047566179	0.220271290197896	0.273482185931259	0.241283896518077	0.282476411629801	0.274023954545239	0.276780102892418	0.220118979267231	0.397179213691821	0.418630549210737	0.376818017569368	0.229759622858106	0.241595962329904	0.25170196894752	0.204092962768101	0.493048285754353	0.285178203949783	0.278006137501028	0.293457318563322	0.383394376301307	0.27784636613755	0.369832320111299	0.189033828867619	0.428059779490344	0.354495358569814	0.225010847862448	0.275401342056499	0.303433908134252	0.349961186778846	0.311958833101663	0.319643403222555	0.268841649519982
0.239574323212108	0.222545986504951	0.28020245370289	0.217383646930495	0.317732542030225	0.359866712547583	0.266722662895818	0.385418245101324	0.385004173510197	0.353609755082195	0.222856505065921	0.225610407726096	0.223477370722836	0.311953517684103	0.308235046225997	0.250834759977905	0.261691092263719	0.272985142305803	0.259486606637239	0.33637768714362	0.310889825325566	0.278193440214899	0.201539453711961	0.285640658416234	0.289883805373039	0.249648051285904	0.212944480897975	0.396782537745258	0.302503632126673	0.254922177738651	0.258292687662803	0.220638609534341	0.309825626414068	0.312152837368021	0.210519917687658	0.436353668630383	0.347910899596401	0.366708052487406	0.223008904300576	0.333073765694287	0.272845437646179	0.241647403828079	0.429105159760237	0.442651528090111	0.292873974585125	0.236760057040186	0.204404313826462	0.302825799000023	0.333252111142218	0.272891270822317
0.276621364575962	0.26866714566752	0.220260444584894	0.505762675000065	0.507022536601929	0.421838600499409	0.354142660893807	0.262620481808451	0.314256189929406	0.435729224855721	0.251614935542059	0.244238850226226	0.46623215373705	0.341208974508883	0.431515920284793	0.261086706530473	0.445556069495504	0.353354389364844	0.22478804007104	0.331418778021966	0.356557315798343	0.271864238077134	0.273470846407749	0.459182145378719	0.309975635554175	0.269838588670091	0.21616563002849	0.290135405219216	0.4793535259589	0.323946511782183	0.257229431722939	0.259873372772334	0.257965463468187	0.281332654044679	0.3623975592569	0.415244098968953	0.279334346602419	0.364184123695037	0.26402753088105	0.20485848504186	0.254020345129024	0.290082395269277	0.291463918961139	0.377616394816322	0.486306035384623	0.366997610711378	0.375575451754363	0.3510253999007	0.43664101973592	0.371585320119557
0.402265519279424	0.451743770941147	0.319806134974985	0.294081576035049	0.300987361949831	0.256288184163694	0.324240192585281	0.310659291107122	0.363903082241774	0.508866272310824	0.273559472718152	0.390366285662826	0.355691965378773	0.481692343201268	0.468675416281589	0.417665846885258	0.268343630902745	0.262257353453279	0.243318225414604	0.303261133407544	0.205953609341219	0.407567766519198	0.377118662721954	0.349316716819107	0.251177651824948	0.296971063676874	0.299980940071732	0.281448664740214	0.467195116723819	0.252899468271396	0.452079289521608	0.388310158195583	0.222862462138751	0.278029977167275	0.454489137851082	0.404955918065356	0.357706627510317	0.475179751461095	0.287439932673778	0.296254132818745	0.323671647679509	0.373700568862745	0.234988461134681	0.237561333021099	0.35514294921387	0.406847681112886	0.268870403365144	0.425851549638805	0.390256098410988	0.265676903789948
0.350150695445502	0.60250871657686	0.411565631278051	0.324155018748325	0.473448557181347	0.250721738923521	0.252489561975493	0.217312469567055	0.320100750882845	0.415273904251882	0.335142364011903	0.447029445123528	0.370289506254432	0.277613833312968	0.485932056421933	0.42633099057804	0.308461100777017	0.253187437691284	0.395477335994707	0.384892977734878	0.371672513024133	0.277025112506333	0.291198435979346	0.27392988149406	0.560458005147752	0.412814134498147	0.498115201734534	0.36709405616101	0.271955338533198	0.5661616164973	0.375572018104645	0.271975689729091	0.43738775720256	0.367052519862013	0.226082218303309	0.267672949825098	0.382285800040355	0.346637558382263	0.311718657374269	0.400335708041107	0.288348985425409	0.31734864481624	0.451092917237858	0.433669076351862	0.378087505793789	0.321030755014529	0.586112533363304	0.417397208835932	0.28388280956756	0.398493043975012
0.310239988169268	0.329388446059332	0.392764719952105	0.302875581731489	0.269629974595465	0.444788273911628	0.306395467452076	0.505549030687338	0.389140928522218	0.485510766520287	0.434552487770212	0.331708328522141	0.287514782178136	0.43781364435958	0.339398764996383	0.293949514530215	0.561413205641812	0.465807353163534	0.282512941284074	0.403117542796759	0.422710200391761	0.445524473203856	0.254117715715057	0.518545664667443	0.427688396930898	0.455127233527079	0.508810596448474	0.313871016095502	0.490087619618842	0.294582411850449	0.445600673723052	0.35711002525447	0.367847292821119	0.606538380634173	0.63336669619369	0.341941964854836	0.415454633645059	0.377225803959837	0.330127978621179	0.309477409397239	0.467740088338526	0.310396846002767	0.27828769403431	0.370962058498562	0.509772203245653	0.386638009449983	0.472476603855538	0.376655080811445	0.336140115156046	0.302951146588623
0.594939119152867	0.441947907628536	0.317085930692403	0.305266025985519	0.540132930140596	0.388748356936955	0.275282407671459	0.389687086148474	0.468306418236299	0.281095620024585	0.310128353219536	0.360449621135622	0.357413280185684	0.379507200496158	0.423912145631297	0.533606345035717	0.434768736335723	0.521423487737709	0.359609192868008	0.366629507598238	0.369799459811439	0.477065616024089	0.345804284182984	0.471754707771739	0.360517813907605	0.465240223108814	0.464424252436129	0.441337583032151	0.372277840636511	0.329032547591288	0.566087776621989	0.30731339173721	0.514842712414233	0.353391089564954	0.260463821333808	0.568945774016376	0.41814547570321	0.364535690869591	0.386024296132159	0.368370194415241	0.253554126796639	0.466635302061734	0.278499229146907	0.343359461905757	0.587691487835407	0.6177051347697	0.599929246853287	0.61416956892899	0.300643518552167	0.283630699196049
0.365729640185341	0.351440629328611	0.506357266939222	0.29726489704331	0.684890153119562	0.455620580405173	0.538480278286173	0.490252463057954	0.436060055198321	0.581643375906411	0.657298035270692	0.546568547986367	0.365780482620327	0.404054680023614	0.552034880095709	0.327579988093844	0.381691230837512	0.41087552403903	0.524231149785829	0.471822005533236	0.545422573793722	0.429765817891472	0.328875570080741	0.669833708401545	0.458119606309005	0.4797241773531	0.669693386118981	0.310314469124359	0.421530380932573	0.406835166091688	0.542890150164448	0.695300546129056	0.585184848490351	0.475375309109507	0.290975813713894	0.671490072106365	0.385358590210257	0.450196736294219	0.506843183414783	0.329155973964754	0.378595597505028	0.310436534535819	0.524595317354714	0.637148184314341	0.342429168868495	0.364384694176464	0.67807764412315	0.275175540526827	0.718079739141306	0.362471426197672
0.313508748284388	0.374356196250239	0.476190414844651	0.501668237616356	0.485896245857939	0.317605070506558	0.528475869080089	0.421847635030483	0.425553435900588	0.442863121497257	0.575378295504702	0.402112708362489	0.349012103535147	0.481425691605637	0.349491295701931	0.639656948704634	0.524596373034672	0.635853734159773	0.582231526623639	0.625223179687367	0.550124207413671	0.344209829307036	0.549956324365169	0.321892481299924	0.441281692589423	0.44467442312812	0.456714213787749	0.731879751634475	0.474789305435535	0.364456853964532	0.611112547376647	0.449864447090784	0.431183967272284	0.394941114463306	0.449645924865004	0.378949694254984	0.489776837029206	0.364601781965918	0.527080838953075	0.699735426318269	0.297174443904609	0.338665476104126	0.395112362365569	0.368832999692817	0.418973095260508	0.573325400598409	0.565255129415414	0.322621452886779	0.411177684301194	0.379321697723861
0.339621754289233	0.329454329248574	0.33584756062554	0.328387921122201	0.554595327209658	0.604078716075071	0.406946313624232	0.471612905420702	0.3448951651859	0.66036607438561	0.801104642878318	0.563977225977885	0.403501223845285	0.694346335782047	0.426435810476241	0.662872328972401	0.448216355961903	0.471193337512298	0.625640398534692	0.356540390653183	0.625408742620345	0.680388084103828	0.444854983816779	0.389356556494618	0.401511146254606	0.350506107252675	0.484700526632619	0.537445980516865	0.716168899439556	0.561681813981002	0.550196314748131	0.490500514207859	0.585681224172615	0.482015267593435	0.447185448303875	0.538337676363726	0.525189404936676	0.391070473821783	0.395407798678555	0.574551183512562	0.474291671324323	0.319538424923158	0.455695336225695	0.495326485813575	0.562631724219227	0.343574514110057	0.589457509096817	0.434215978423684	0.337750061026819	0.656633206504496
0.38563126069806	0.427273147116811	0.700105350039724	0.44669550825883	0.858925087335131	0.382761929550465	0.383100579069576	0.576290168196884	0.489807935926805	0.295164263651447	0.639713783024193	0.405871999590111	0.85636397794408	0.394512183254697	0.441498629280558	0.581202375726874	0.521525088476944	0.436765319211641	0.607399791311166	0.954050127423817	0.614657727837652	0.424603569682784	0.478323554844927	0.442805077477809	0.4231547025971	0.434450152068449	0.474016766754823	0.336422175263266	0.614954877990914	0.517501138457983	0.411894482492202	0.34048301962624	0.442029945474532	0.551112296593	0.430314324483749	0.42783415570832	0.586892197755648	0.457370688706132	0.693914819369076	0.693077736701515	0.476164359785184	0.464476701935076	0.505215736419795	0.55489687123917	0.574271558697237	0.631620465755683	0.579755276410243	0.476534364455794	0.583110765365411	0.437701965164641
0.411493976950573	0.636117728168351	0.677718297885397	0.548083983156359	0.554043656994887	0.419926916973016	0.556717566978235	0.536721857315537	0.395267490674748	0.522666639439601	0.384284673764127	0.417494943553223	0.663086248531443	0.585709782309055	0.40605604928194	0.458511611566502	0.591247214583975	0.442898860289663	0.78705108515774	0.508168518912756	0.406063981364114	0.758007317415843	0.596465020891118	0.355343898487741	0.611332701696828	0.767582908645124	0.419200014918567	0.515671199222725	0.864942093150401	0.518034639416941	0.48204221945799	0.449616598109353	0.479928742683971	0.447317581607739	0.394513866573602	0.448171897643054	0.509402802356001	0.646135439830048	0.443125072985622	0.349876617252972	0.456814548439491	0.386505382971418	0.672704696794112	0.398337966540461	0.376194559586648	0.577420928748557	0.300595180293699	0.553039064904659	0.433358465553475	0.338040069913646
0.533825717650327	0.459708639369183	0.58673787968768	0.373195837001486	0.717802009378293	0.463248444879839	0.767636042432377	0.734293856296335	0.898757812116367	0.467581411504843	0.951649125001445	0.717173059426269	0.691201347289415	0.41785156016886	0.559145392726388	0.88082744564255	0.710399230650117	0.872258442789801	0.464700723460217	0.373885045248752	0.503358011009653	0.686711098396886	0.496557747480007	0.675634841124185	0.518611820181206	0.496710625416971	1.06046669343976	0.508371174883113	0.597187566526156	0.775649024261358	0.449260966550646	0.631301278447267	0.51088136189947	0.478719875922912	0.564713469777416	0.36764915479897	0.565856516815812	0.783712970807321	0.842990701897465	0.786955572573543	0.433932383266152	0.691495882286542	0.662739516187103	0.38909319515004	0.922254608281068	0.375789535172672	0.780372607189996	0.641535475294771	0.758516398506144	0.785816971700681
0.603960173978668	0.60214212663246	0.608067137419415	0.525198702951149	1.04770101133804	0.573030527760626	0.685593488299141	0.73506577093702	0.747848386413555	0.652051573465504	0.520733658447584	0.468225453763892	0.548859162946793	0.658604391378332	0.564274688876134	0.831084114511737	0.787139911265462	0.979118635249407	0.720217035869298	0.470690073562618	0.531459193776436	0.550546109811076	0.764191587382904	0.682496006863393	0.616943883438601	0.45940483999684	0.547818328731562	0.551076661863262	0.499466578353831	0.720537270509482	0.350956082141159	0.544928402796023	1.07389622771954	0.782179818244559	0.503119301758931	0.791174119985098	0.699280927390812	0.792614760697428	0.722971426104697	0.600440738855555	0.688578056210038	0.527899806408178	0.685562039144684	0.620254616218764	1.10449607456783	0.53854504133625	0.429500156277869	0.835830672530292	0.885609785869026	0.385909609624988
1.29797436156556	0.843767780562096	0.432398510007388	0.496882068146058	0.733616366044088	0.543992466429987	0.9585814470935	0.623354142541285	0.839128871782622	0.751156353143471	0.912894421808643	1.1203892315688	0.788321296932647	0.691968110693522	0.693152323825393	0.919810950770641	1.13599669674075	0.51354552328093	1.07694008318748	0.575931318726996	0.527813404074776	1.07012235153829	0.600974351542516	0.643385198723255	0.909496651657284	0.915685527767436	0.645091783631566	0.874049744602574	0.494819109178314	0.607006805795774	0.64648627353857	0.604927204188987	1.04043878460853	0.754995149091784	0.925787767941594	1.13452782309661	1.20009175731056	0.884383452596727	0.858122789313191	0.599420250069232	0.812532900223254	0.798751669900483	0.438346252616101	0.588803275933348	0.694687794762734	0.766681701846901	1.10448747235456	0.571985688527761	0.634128483337385	0.387136215058194
0.949948555046747	0.610772003935181	0.503852515147943	0.707934965154087	1.2934738632898	0.8891767775946	0.546341408429745	0.69473624378578	1.00121408591389	0.661695292950174	0.744318791874331	1.26237011021299	0.966843587162576	0.796920660176392	0.641048320030315	0.989754072561113	1.24640946812119	1.05911317647349	0.652216088509203	0.822082481497625	0.637111289664951	1.10436495750369	0.767393996357618	0.782708088103037	0.901753167638629	0.909589916012136	0.972153054694665	1.09673905223349	0.543850063876425	0.50068892745078	0.738546992373762	1.36075437547204	0.431969297566071	0.825077272423216	0.676066450260739	0.644832234710676	0.627182157639061	0.603811453081715	0.930847575565268	0.70249204886744	1.24442990926745	0.630417230050414	0.446300581705582	0.623049656817513	1.07601964390673	0.470345268859233	0.774172220350428	0.674278021147044	1.06671386497532	1.16593332701164
0.899429651950097	0.955120850894571	0.703306015950534	0.805324138469741	0.927189530955088	1.21400687696676	0.680154629399527	1.23471287630967	0.968408786721633	0.843999687954028	1.18965619322055	0.580023194323885	0.861579575315421	0.552425652769951	1.49295758329842	1.07011003572593	0.825881258656527	1.03172032984223	1.27838441133587	0.571056647081647	0.925642649099286	1.44282311779733	0.451387476429641	0.922587914204918	0.662629964551576	1.16014379167723	0.901393652324851	0.699326563992733	0.485112739467249	1.46540702533989	1.52465225250535	1.08769421406308	0.946979336939117	0.656724866415828	0.556379223273142	0.787663548050988	0.718579665062361	0.646097198010969	1.00514054530417	0.883851505421011	0.898669634161549	0.691737230935169	0.679925857086753	0.725326598860474	1.02994776704096	1.32168893935464	0.874607060196567	1.48582127934263	0.589855804893587	0.910677929995419
0.838595740693456	1.10082054949288	0.544516806077758	0.919034380108371	1.05845700343287	0.700111283400759	0.880659518830641	0.660017876608562	0.661557471068004	0.620103069865266	0.724060028017708	0.718103093298412	1.07720560938541	0.598579531734296	0.701720022735408	1.21821464713017	0.773776407934829	1.47549578977008	1.23338117620776	0.761541162141938	1.51796721850688	1.36965913730704	0.7719187360236	0.812675809554064	1.43807798321684	1.73843510064999	0.661530894980842	1.0752982258452	1.03033691440677	1.18642621882364	0.705911845058903	0.795990635561668	0.918264590760641	1.40528857864482	1.27634536033889	0.900015209001498	1.37784883586925	0.930551455038868	1.3713989410569	0.542965546699649	0.666245920654417	0.578449400019055	1.43658742020825	0.668680937513673	0.686275162346181	0.773971655718877	0.787024001431805	1.58414618871467	0.973829698378009	0.674889308023735
0.654288064902287	0.724902095541169	1.0795004242092	0.674757375958907	0.721018554495991	1.66517652992614	0.609757607971618	1.25947275353514	0.62489296383281	1.06504823170322	1.40718345101661	0.727339260970635	1.04799791570772	0.515401004959679	1.57038395437818	0.718835231467378	1.17477621854556	1.24975110457531	0.663508641438638	1.41014256270103	0.931368071137749	1.13898576554814	1.34543582407408	0.769983845734171	0.809005702272192	0.548434784365457	0.746775206100923	0.89909478798281	0.81047941094338	0.6025665808578	0.696693025418211	0.835152085305457	0.596010833155065	0.712394436156736	0.661457006219527	1.53437562105236	1.05744975549847	0.949606246534047	0.965926201945497	0.606386892656966	0.688755006453568	0.902662016010411	1.2260002017804	0.750937872120391	1.2434060140471	0.653638867266194	1.49797244094125	0.922460100684585	1.02947456715745	1.21710705832517
0.832686435656394	0.698395454040713	1.05664877845607	1.61789341109014	1.23324470712387	0.708932290163074	0.698259301880416	0.996505518316192	0.624020314948022	1.70119396713147	1.61440372192386	0.885377408381131	1.03165370881682	0.819476466790255	0.735113293879383	1.21844505149104	2.38592068730176	0.886722735938236	0.733749704882664	0.674992873003489	1.16396967403282	0.80687378400283	0.887579923876857	1.15095524763748	1.29921791785571	1.05618868694988	0.870826143278912	0.832446488896893	1.3822399487809	0.67219703170542	1.34789971742675	1.03613431907857	0.609513255190709	1.33332254425949	0.802306288474733	0.922650929350002	0.858781450262893	0.778972384269703	1.18462751573787	1.07093810421996	0.930678496625028	1.15157544519669	0.831378867593642	0.771587042631967	1.46676299646931	2.26569935317069	1.12450768587582	1.47856124682228	1.29202869091918	0.522912597753228
0.81408422779285	0.797429005322075	0.729991228149914	1.31072973244686	1.75156492469005	0.939761979456499	0.613406249306701	0.964851263341532	0.931528105340115	0.816819175904768	1.21711412741514	1.54669118422161	1.06215778366226	1.48334314280878	0.778372068886653	1.62387339038696	1.9143789919669	0.771950847577686	1.3771297190245	1.06541876604276	0.931521301379777	1.49948810799927	0.945567019086402	1.32433659840378	1.34879172415946	1.03102382067252	1.55775535735546	1.48297726934723	0.719704721119838	1.27193640111741	0.813526429929992	0.949267182061698	1.74856607694137	1.41809067704447	0.940529371462009	1.43036918544327	2.31633337631271	1.05293163502592	2.19641891396857	1.42903336429847	0.980499490460108	1.14284232791009	0.812353509714647	0.914652089642053	0.831663020733451	0.815527272436401	1.17083827429694	1.05050414683456	0.979765870652156	1.76513434137144
1.74547588089167	1.24592623716447	0.87716462187655	1.46234938910056	1.36507750729556	2.51126444142581	0.951352147463264	2.02476022946201	1.97926390667491	1.76573504777307	1.24102228822583	0.810948246102583	2.02504904899829	1.46659891627846	2.1448717308824	1.12643014636568	0.961010627186266	1.27479453616001	1.96974044412556	0.975281848953217	1.24682809046989	0.766372046105863	1.77005660276318	1.16490184397775	0.72085771957872	1.02168695806747	1.36446738784333	1.10820683909372	0.90744004787795	1.04307329878728	1.47176655311247	2.13343216624242	1.8048961787167	1.37969885774723	2.50960871017224	1.63766373644359	1.03177176430106	1.58891930310597	1.36713183014065	0.640818397323505	0.89597095975363	0.751900196112571	1.02381788529491	1.31735257417655	0.708821391137965	0.718490881542743	0.796062024250357	0.781983955564253	1.03695246606448	2.61036989423813
3.18419468450532	1.05490640891932	0.891544945615695	2.27763579693792	1.90285461938464	1.05714755655887	1.62428885516518	1.63172097441954	1.22958906013658	2.01608321005735	1.59151498855426	1.05622589137898	1.90338667074452	1.0090381501479	2.27176670010181	1.53383327744663	0.814573034675355	1.58519983953157	1.63714833345699	0.773909420309099	0.786698209474482	1.31697930483861	2.82501904620112	1.3928871053624	1.19091898821679	1.07107166914178	1.36142745896062	1.10403016278182	0.987832884978454	1.27262404798119	0.878868948790898	1.75612989546633	1.177495731397	1.81900643951147	2.95659175014437	1.32987027343649	1.46601536908315	0.963036758562342	1.1662712662341	3.05222619784807	1.8096906138733	0.989528856564231	2.08435094681854	1.82990085989377	2.66620668499752	1.38719010601961	1.15515312535024	1.71947643396325	1.43203377115511	1.24206217118544
1.78370425119488	2.02194304840072	2.14955749169764	1.20390694823799	2.56597896156589	1.32996080104579	2.8473421839118	1.99331823318899	1.9288668255927	1.75770464725733	3.11691219826122	1.50000950403214	1.07486524582788	3.502736846061	1.50646791691763	1.13883936809048	1.05814742279933	1.20588315687898	1.63941574648541	1.13670757719137	1.56294967022823	0.918062550799891	0.788986841257132	2.22456300588972	2.14528604442511	1.20287057753969	1.00468184938105	2.2161140698511	2.30318847828948	1.44503117238331	2.56520903806366	1.21960989285475	1.30246741936442	1.83068485703447	1.08411239622246	1.43126459764749	2.15950231825741	2.10279384622263	1.30322101721153	2.22794653654921	1.1591061395036	1.03743791174436	2.05670905384272	1.89647875360911	0.787943767082565	1.97409137112116	2.21767103240612	1.65226941472552	1.26886002178321	2.99447159781769
1.23669167474745	3.21698352042902	3.69496590812163	2.61023171506883	1.66052956606282	2.46171874755112	1.47894697597337	1.19401280083281	0.913567298686743	1.83812951920126	1.63397630650482	2.92080806890096	3.02989237681055	1.09020544634219	2.17933766917087	1.21417978016493	2.16712668491272	3.76824685126105	2.9867111518825	2.18640015244967	1.69325512438473	1.34419549625685	1.14405482005775	2.10925055278684	1.22828320227606	1.05719030387862	1.05308830058554	1.4017313432432	1.15248106639605	2.72706221412323	1.54323312974614	1.37616772861084	1.47534353357093	1.82212051627273	2.65431824622366	1.34962048131052	4.67050372745202	2.62061662140487	1.47099088433111	1.87144688170885	2.37213635482783	1.98066113277031	1.35267639399096	2.89731523230198	1.89616651493651	1.83178606824659	1.17355593331208	1.69753327231754	1.16715335201867	1.09829401756524
2.48184464545805	1.62529682663653	1.6163302622698	3.81337928744457	2.3974994255646	2.17398500765546	1.40454975337875	3.48554758786077	2.10055199551859	1.79943770210732	2.79743754767648	1.60570273702812	1.48612031663619	3.41547204845317	1.82587921459631	3.11179350212346	2.39975051650757	1.37240239016877	2.40247402575374	3.06589009761272	1.6216441456701	4.22188663516712	4.03545778343337	2.14512496065177	2.35742619870461	3.96619667332697	1.67566177938054	2.47429657981073	1.37323196722062	2.54642918030436	1.31998580094692	4.07239579440876	1.51890069639533	0.954215553881739	1.48399257244583	2.118403882199	5.83937886003998	4.45548300494978	1.77505857617947	3.15273788068663	2.03822278474176	1.67575784442518	2.68414870217376	2.70850457474773	1.01433837651385	1.38660142655159	4.64317897915841	1.43504907368451	3.11857730954102	3.98254274999398
2.21329830309961	4.12160590666847	3.5655227559479	3.7459326692521	4.53661924372414	1.78510044922233	2.70585752036619	1.39891933357614	2.79913216330435	1.586408401048	3.97347849421923	3.39161017536628	1.83005283335772	1.54821090830945	1.42194662821115	2.38261221417355	1.63642281803344	1.38323631596536	1.40282535032678	1.56893501356841	1.18413941652753	3.71589749622398	1.74600770695213	3.35372811666392	1.04972753807027	1.96867842296417	1.7706131385476	2.32602961447321	2.80384623109744	1.56781654773399	1.18784752973439	1.87663416470643	2.23534189136654	2.94421111900261	2.34355834009179	1.19424063894287	3.0204224347643	1.75486302756594	1.21051028918265	5.18203649879568	1.49860575787754	1.54616865218509	1.64861707782414	1.82455568475118	2.8780627433521	4.15786071465895	2.06329346105205	2.52601456039678	1.10487068272256	4.19020026783553
1.22101042243198	1.77254159662604	3.5112357699945	3.69847993083311	2.09565813322556	4.81519425253426	1.21115525557498	4.78652952276299	4.67261241268534	3.18367278808663	2.42447472079289	2.52516427568962	4.68180090134723	6.20364587932996	2.6613675981467	1.57016495000378	3.34655163590055	1.50313095638128	2.98641734948456	4.04658155796321	1.85177992218872	5.4051155093765	3.75638540751269	2.58463666987609	1.58208409925672	1.80612907416144	2.26636702353304	4.508949747551	1.65695452931909	2.49044854304453	2.51010291759314	3.26485919690489	4.4883182754412	1.53296436775915	1.67628183317987	3.79927748993398	2.06983215642899	1.80718221354301	4.79883637335033	2.82750110576118	2.26325692268687	2.19968460996813	2.60473031077143	3.4783445496357	4.62091474207071	2.0379805817805	2.03609548855015	1.88777067989853	5.49457938099949	2.46032735476807
4.20687665862719	6.58042064983124	3.25656708091456	2.68766083013976	2.94795732939858	2.75161185649507	4.79505310160933	2.28810382866948	2.04180087818893	2.34145594659497	2.45886787035873	2.14955910525109	2.28275836874554	5.33728658526374	5.11136851341251	2.087397313248	1.75875886177868	2.08168593629283	7.53293208357501	2.11608948982984	5.28001977606862	5.56581970498543	3.11016574023827	1.85943801441293	1.17994833698723	3.03453056973111	4.10202771301398	2.95227745205171	2.63670537267655	5.47588138545753	1.533375445394	3.60720809976772	2.65278475479883	1.5766478499596	3.13890051123671	5.11523538752265	7.08193618639206	5.36245027536547	4.16770991864117	2.45135416242853	2.73973538247872	3.51249988089474	3.31752024229681	1.80644485200458	2.25346646248611	2.91298228737022	1.66973761558155	2.18019655910162	7.81858110520623	1.88051562104056
