# Supplementary material for: The Neural and Computational Architecture of Feedback Dynamics in Mouse Cortex during Stimulus Report
Source: eNeuro. 2024 Sep 24;11(9):ENEURO.0191-24.2024. doi: 10.1523/ENEURO.0191-24.2024 (PMC11444237; doi:10.1523/ENEURO.0191-24.2024)
Supplement: Extended Data 1 — The file code.zip includes all code used to generate the figures and perform the analyses presented in this manuscript. The folder "./ephys analysis/" contains code and instructions concerning experimental data and Figure 1. The files "Figure2CDE.m", "Figure3AB.m" and "Figure3C.m" simulate the model in the nominal setup, and generate the corresponding figures. The file "Morphing.m" allows changing the connectivity strengths with respect to the nominal setup, and plotting the resulting trajectories. The folder "./Figure4/" contains instructions, code and data concerning Figure 4. Download Extended Data 1, ZIP file. [file eneuro-11-ENEURO.0191-24.2024-s003.zip › code/Figure4/globalfeedback/v1Int_a0.925.dat]

0.328823345137927	0.35155121322606	0.350961765311425	0.345705071530203	0.335523767382454	0.329605265588491	0.335029680539809	0.343432301956525	0.33935657347691	0.355481619420824	0.317089802992807	0.335410373976044	0.331992087356031	0.358232773024952	0.324651151261926	0.32152748482417	0.358812417227224	0.321583219719868	0.355972420636348	0.339171344844448	0.355573701515261	0.347571431664391	0.356198129327946	0.33448672417364	0.344687027799674	0.352408196611468	0.316784342861227	0.331624839372286	0.32389287035326	0.332455446302413	0.357168778181726	0.337116395950272	0.317515077181088	0.332810131017296	0.34961413670283	0.319168543310004	0.318989058297151	0.35418917403242	0.319982978084272	0.323820693076842	0.336120469374802	0.356657552263766	0.32690347353288	0.340023892823495	0.344756338416317	0.346971067395025	0.358604836899655	0.31603110812397	0.342691671256705	0.355144288384325
0.333458221880741	0.327762593046426	0.358635071107436	0.349998133341802	0.337685163653796	0.347375371237043	0.340356778362727	0.342428292157271	0.343601560275957	0.351830046464741	0.349571491484167	0.326962114637641	0.35783157788004	0.344152285434138	0.329519112337365	0.353144618453694	0.348760766143461	0.348297908551461	0.339811671716494	0.331170083573374	0.356008946835376	0.339091730082289	0.350369063420664	0.356349233354101	0.365875340306925	0.326477600333092	0.355205312999889	0.362029737897659	0.330853378306897	0.366545957821642	0.363159165540716	0.360699046395549	0.334884213232723	0.348924724491942	0.35856831944103	0.34894810712101	0.356082668844525	0.356504802099862	0.358421444529086	0.353532208729341	0.327516947806987	0.336792919531463	0.351614318876584	0.372399615598273	0.362823036868809	0.337735251870568	0.336974539307898	0.327661284773448	0.345690367797847	0.33709833395682
0.340527194512302	0.348076329552242	0.345226308054096	0.365397540740932	0.378690501557677	0.349008755171369	0.349090563550558	0.357830556316934	0.377792271683721	0.36960984605546	0.366242902392327	0.340051817463331	0.345203380680888	0.368774912118428	0.380553012022816	0.382644266335818	0.359407359580455	0.355772628095858	0.37927809797153	0.357018165516868	0.358400456439882	0.352836620792372	0.365106487339728	0.356915642596591	0.33841900711398	0.36320477422074	0.382686819666328	0.353252267965945	0.3580387960466	0.379078838004659	0.37612872924606	0.387900986818078	0.36763942480677	0.368911853708161	0.359403046538276	0.346847353150658	0.349963494407334	0.378876635745165	0.370162147035943	0.362762119577046	0.348257521358114	0.364152983689477	0.356204175547598	0.352763576968002	0.351941802228006	0.37159939382509	0.351473541325647	0.373324381007188	0.340046984113674	0.366892014392708
0.40157715426306	0.391856501713578	0.367121468812854	0.370068338443591	0.349725463730072	0.375444123042363	0.366731224115396	0.371767383046219	0.364072793658105	0.364910286069042	0.360809642159697	0.369177060148646	0.393831186009245	0.370852377313027	0.357369038798379	0.349469229050805	0.358955153202876	0.406403412962882	0.385342855295777	0.394316119583844	0.355095599921222	0.353376262870775	0.371825318306896	0.386978260815777	0.367839364878294	0.358461915396825	0.356688021323669	0.370755880686075	0.362364714141028	0.381582837901402	0.355079594490279	0.368152488424986	0.372186034239491	0.361597960723355	0.376519713091749	0.354247659023468	0.39053481934401	0.392248975204988	0.38325756246785	0.402982744644663	0.366613085180407	0.399289426221249	0.360736430830245	0.362156410404878	0.403468827837447	0.395349212889326	0.386997137419173	0.398998266720843	0.350278000942197	0.376367236401132
0.405198125370551	0.375922972296883	0.36601228186834	0.398649869651563	0.42139699868601	0.39788989545809	0.421995591549291	0.385313313173828	0.403955933122593	0.409473229119323	0.38848566257518	0.382268825950983	0.384322506618535	0.389068257213256	0.391068828651769	0.38927068362906	0.420498635211863	0.412165762268668	0.369529171750775	0.400433082057284	0.40344752173101	0.386286221457301	0.36698114797447	0.380498764212098	0.41108426401083	0.380127424168743	0.396453993637421	0.375054917729657	0.399537295587598	0.382520153799413	0.388149826219308	0.374021837332924	0.406790145893094	0.370899627558034	0.399479301088684	0.378137595833385	0.411689629149494	0.390447998308431	0.412907333317666	0.390199423876165	0.379896061462475	0.396157201931	0.38321016200666	0.416165363469683	0.409517006586757	0.372905044580228	0.371607073814448	0.402929204767228	0.398128529839734	0.395255953152363
0.385435110759292	0.37539397291362	0.441570182537119	0.38159933131955	0.423249496276754	0.404767098961713	0.381570494181933	0.40540922169258	0.397221926121452	0.42582156528975	0.377404917869105	0.404739387409208	0.41713168288192	0.388185585780126	0.405999908319571	0.395419577882692	0.383506151412176	0.398208440747562	0.401532507969011	0.412258226996783	0.438535719333114	0.380696641831493	0.410642012266933	0.390022852596344	0.427000784244664	0.382795918291307	0.428733778410566	0.399637495686977	0.43597851940773	0.435031735240299	0.424758262851876	0.439134279075586	0.428635095668558	0.404225686888992	0.427584590796771	0.391984238653478	0.410169936742341	0.409315957488153	0.443759524541685	0.411051452991405	0.395045910190548	0.385992608180471	0.419050809755394	0.408421194035038	0.429914751159041	0.414274132292815	0.409476011406038	0.441699547515749	0.401086098611212	0.409478622056857
0.467982971334348	0.418024983545012	0.399457330872974	0.470873658094031	0.443750582070748	0.426108712264341	0.445230006975245	0.40432306352381	0.452638869666615	0.406357011348961	0.397724349920201	0.446111373543248	0.428395271771609	0.440048260301953	0.398747140874087	0.456968046062337	0.440836275714398	0.460626282885181	0.447394474315788	0.452765194959403	0.432117737908847	0.432718868556593	0.408861236721582	0.428191939010241	0.46917733838984	0.428538606839713	0.468650174420725	0.420093387211068	0.415305299759987	0.403597850833267	0.412007070552769	0.462956278590369	0.457803980585913	0.456824706270013	0.470005775109524	0.41001226612267	0.439252578997855	0.421952164833872	0.423053372225545	0.420135033761983	0.434630543361012	0.435040856936378	0.46579611819907	0.464425839718561	0.401725586386443	0.417368121442419	0.407604285026596	0.460794742881576	0.405107850579928	0.418333377699678
0.443643205440544	0.484231770144216	0.423952883955712	0.473743325296229	0.461570649307483	0.455063068978611	0.489911747300637	0.456928339863127	0.459288810568956	0.447243530543851	0.414851667738654	0.459869823199007	0.464680226300665	0.449168653022736	0.435457998962995	0.442797059339858	0.489331443760094	0.434590231572226	0.443574218483249	0.426948809652198	0.42261339807873	0.468745901075195	0.475449895758211	0.442920580872517	0.475705877250635	0.451110259996272	0.416646494327426	0.447258105302918	0.475628898850898	0.458113215207562	0.453602754131411	0.464819346695353	0.46900480100902	0.475685976300125	0.452388235500215	0.471593699225176	0.479147948111281	0.48986726754836	0.461709575044815	0.413931789390835	0.475023569739813	0.484325506337422	0.455775992978744	0.453122257229893	0.450593306336902	0.419689076130946	0.438643450518	0.455653216014529	0.471383935802325	0.424300018202375
0.4330499642608	0.472314707916944	0.487280111902024	0.468297734672885	0.500207363613544	0.438766315724739	0.497475952433169	0.470223961067243	0.459696450458418	0.437637056910646	0.478399890355834	0.522727554496987	0.463319794642082	0.511594464592183	0.472045195447086	0.474900585687992	0.443872729857606	0.447973301365399	0.508024985131105	0.471291155198396	0.522734583567722	0.456484062633827	0.51969065692424	0.511266134186212	0.507603418232926	0.506930437708084	0.489406987452677	0.458584302470488	0.499940800051685	0.505637361988036	0.530632623122432	0.487893104774529	0.455165983367666	0.48633201795167	0.470302471368049	0.484500321511799	0.524470623078009	0.488343735753501	0.456886321437253	0.437348259423852	0.525846844839213	0.45196195579627	0.515092697185479	0.492462299625029	0.440271641073002	0.434689303870007	0.448724791465208	0.518349565971851	0.467085216121782	0.518739527701698
0.464791252282156	0.51537809085173	0.53020504945009	0.515344344015915	0.524525538030166	0.496709261498696	0.460112768906211	0.536323887382949	0.507860773283374	0.521443538837079	0.558611210380558	0.4703866389484	0.476200119630016	0.506402229872446	0.499208035007754	0.529258323747801	0.535081785281662	0.492734394906803	0.56617824051827	0.553970213250993	0.559110186534717	0.554568925555919	0.522250822400631	0.460717954410275	0.502046241008039	0.499915220215571	0.501308172441492	0.497363654590764	0.55614581856666	0.499072694653515	0.558434107712296	0.517028172081093	0.552517506554006	0.469314271751262	0.527989468164171	0.557226871115684	0.526255853010032	0.479090268080108	0.467632065651181	0.477864380087767	0.505982671229145	0.558895123706739	0.470303949495493	0.519807147717157	0.537067373604667	0.485637255364088	0.540264850458438	0.494559487345964	0.535675542887528	0.543866994548993
0.550152408411399	0.496886488751859	0.543844019006883	0.59952581814335	0.49087173825739	0.543173905774417	0.589785792967357	0.524916591204025	0.530884828823932	0.518337458754763	0.505468839618684	0.506116236958868	0.515668381865428	0.509025218782096	0.571226756210917	0.567805294037515	0.494592261483752	0.553430528935827	0.580578063935573	0.505662235311947	0.493070120634887	0.519460967978784	0.501436030039208	0.529101415695685	0.531762557757623	0.494181558430417	0.54957589904806	0.534082539830362	0.559765532884322	0.501572127774343	0.50818550964781	0.548608114132273	0.563764298753186	0.538571026139712	0.568857385661168	0.57983126177601	0.517919770562097	0.532157370313384	0.543356746609238	0.589170487706342	0.575423790932336	0.5083213732427	0.522094314337633	0.580213846941114	0.584464508724547	0.493350463015911	0.520766179300564	0.497935888439154	0.496479389732685	0.522051395540647
0.563714297979629	0.586852845131581	0.577991595203726	0.593372057849999	0.532682743983916	0.55969460676057	0.588866211732275	0.598327905443609	0.524701534706732	0.589976659758762	0.558074594128877	0.59652631260942	0.613255162112763	0.61161444141268	0.561425426724467	0.638693420808113	0.61566383601548	0.624146072881792	0.59302270592385	0.618651349319655	0.525527681161641	0.618508633391063	0.605895291949711	0.621495349950253	0.641760096821513	0.602110716491838	0.522914662589154	0.612576419125933	0.614845074433831	0.581615586862572	0.529961880630485	0.61585011036547	0.518412490212857	0.527569027758702	0.637478822514843	0.581136141675471	0.570782267153039	0.521071400921639	0.556524856413061	0.52553249723561	0.526703243109241	0.647793224246586	0.637285077818764	0.589899182249563	0.600598842231829	0.61934385598721	0.620974318551672	0.576190172930903	0.594785126018092	0.609670707260092
0.589436909270696	0.576509657308624	0.593195146047009	0.670577560923584	0.56800103784317	0.599124600796615	0.58256270536413	0.571641345545636	0.602266297745027	0.679404615511743	0.695747408266181	0.621754027985071	0.60161380690888	0.58581460366002	0.642543737520557	0.556532810986689	0.591659800058843	0.564383006723026	0.666437245807911	0.641745584112317	0.662347056396534	0.653392347741395	0.561973462322716	0.684021336356521	0.592706671770504	0.58500241148776	0.581431874528147	0.691438912398687	0.614119448145888	0.636818028934246	0.574269308509266	0.597105016171994	0.667453706276101	0.584623682067793	0.663069303189312	0.64477363846064	0.610098532801354	0.671712814048811	0.6376620912867	0.641889725752611	0.700974563546908	0.639652202302111	0.578991805710162	0.56145767480149	0.57284115763528	0.646199119439434	0.583158774165001	0.612940920769065	0.576411307891579	0.658849213077057
0.692039417966239	0.752385984381977	0.622590226317671	0.650483684438541	0.760529613001032	0.734902508829641	0.745374238608036	0.629922268150845	0.64229935076293	0.754356873693101	0.640937722397313	0.661758412158214	0.689950903720241	0.653707662063889	0.745510868715626	0.752808625538853	0.597104523362139	0.62628884777611	0.666221124140775	0.67978163450016	0.637174242798463	0.741128658407402	0.608534309868626	0.618968394064137	0.684927948881093	0.699438609051073	0.66293895663833	0.680200362753373	0.664026753825934	0.686527595188196	0.686612168076473	0.661479145760312	0.695819296874999	0.598046845388612	0.734523920306612	0.66557744287623	0.718853662396443	0.719036990652546	0.747585369779348	0.751492738905063	0.728025449142027	0.721372175034731	0.626701075546551	0.704230814359701	0.664249364607683	0.601270489596875	0.673926468474451	0.641731851662334	0.654272778701962	0.624453195327625
0.77870586644347	0.719878127083001	0.6590004195857	0.767725573085513	0.799665764806579	0.747568733037661	0.784000362385268	0.70501519003244	0.713387756868161	0.816136110277877	0.683051581957084	0.766039577731447	0.755087910155558	0.742522718740355	0.695821623948232	0.719170197314763	0.688513934261811	0.673279226818058	0.82806852252293	0.734180970002331	0.820415648873927	0.696761985723626	0.796125555226226	0.798689498754758	0.805801319819573	0.724064889109522	0.679058894374625	0.809029683037707	0.836348228492553	0.79074216767066	0.667499602321177	0.782537388684528	0.756592562807409	0.668598580199979	0.655208543723185	0.678857595820745	0.635538163804713	0.70450724660868	0.766348285630734	0.747773917055071	0.756807456930887	0.69563173953432	0.774611436818159	0.681206343685106	0.705975281462479	0.777277161238611	0.797683824420595	0.717188525020453	0.793733111569298	0.813253480181894
0.792544933092173	0.874102029287325	0.71114965678767	0.726474905201616	0.704491737140223	0.861869601050286	0.719644314573377	0.757479856169104	0.813666352780207	0.782120529902116	0.732744166289721	0.743822971483414	0.803627634838429	0.783794809052266	0.844229944941741	0.718733345045109	0.851802489341699	0.823743116528724	0.704915802772502	0.857290395687371	0.773149493553543	0.843468256664894	0.716732443084737	0.730583803736164	0.7921923770451	0.842248775933955	0.848670159286525	0.746949109673324	0.867120399206101	0.868172319796614	0.786926428390465	0.730088612440174	0.807246629361672	0.880860268004364	0.808526121346728	0.847240116165527	0.855619945665828	0.772870556072127	0.891721655592711	0.845766425642345	0.906101193050348	0.878291378119383	0.823161112772494	0.80029484165979	0.762447395425397	0.741880026906424	0.791421785257296	0.897671495627645	0.771427422175182	0.895558190709474
0.95584968692752	0.773713931562878	0.797000208609539	0.879322459993734	0.917632275513844	0.906983888777975	0.861499954516125	0.830348495922908	0.775840612865836	0.990340077527815	0.87170678879239	0.804676653870521	0.84009309588466	0.95274232701079	0.920840746462386	0.854323619176241	0.811082453666019	0.881852342822249	0.841222011096106	0.878663718550881	0.972839029831406	0.920304933746979	0.913323438841596	0.813253397768501	0.793063433521972	0.800234665258069	0.858738638920083	0.799024682518669	0.911747692410863	0.909263035099581	0.99713834771701	0.870008905300481	0.830960533193169	0.945794188865023	0.875128770602987	0.909675308325092	0.766934797161499	0.75534112897228	0.957510405377073	0.790001834471894	0.81202342113833	0.764020006317692	0.979408602070515	0.850690055710528	0.757972966817916	0.84449878010508	0.81830385430873	0.927952154155354	0.96429009159251	0.913891183147251
1.0089880942733	0.831603576794561	0.869623851525082	0.98604820748285	0.871926130319161	0.989215701249472	0.857604924403836	0.941765236237681	0.932364646537947	0.974850462467565	0.982293585620535	1.01863901210962	1.06774008887889	0.88972484283421	0.988014975099711	0.871055352361766	0.945314497876937	0.896810470919911	0.83039726146991	0.822050603723973	0.915716649481311	0.821227947148107	0.962197836330557	0.915342701255503	0.981779339249928	0.928336661444021	1.05259854779483	0.851063266545748	0.826687586559712	0.88405610543194	0.974897666416678	0.843946722938294	0.863373534718772	1.035036538887	0.891444519941148	0.852542850851254	0.984261211888477	1.03323951439714	1.04487439692209	0.830029645332343	0.85199272712016	0.893366575738113	1.04439745688366	0.997428150146312	1.00524384479192	1.02640023895901	0.985749744398488	1.00071389349225	0.874200539773192	1.01683611573556
0.917877650274799	0.967421505124292	0.893722305742862	1.13612975851429	0.904339158063875	0.969308660160735	0.953868647090184	1.05737243355299	1.05993737115915	0.920114863131035	1.03023211580095	1.1119683910855	0.997113798391906	0.911373756710149	1.00157288661996	0.915033968518713	1.05073235797586	1.0777657766652	1.00719488377678	0.9790577838795	0.975223150802582	1.04648212594457	1.0766321987539	1.02377875872886	0.989051855526098	1.08083593054152	1.04375577648904	1.00371020013894	1.10809063847411	1.09934318218801	1.00401567026943	0.937922018581525	1.03241782565481	1.12663862536618	0.894929628808782	1.0391509526441	1.18426298150141	1.08502320915813	0.994530958165883	0.997290303221588	0.920647685785786	0.956699602022844	1.06964849933241	0.912830993600873	1.20206719772673	1.14429536149248	1.07540239624997	0.905390705074371	1.14180564929551	1.1048040285956
1.06290669078997	1.32487204759537	1.05083856754533	1.10006076084314	1.02225726684445	1.04935635406424	1.29579107628613	1.24380201803971	1.1400503368076	1.06137471073021	1.0791379588658	1.20235568205716	0.9960987845124	1.0486412454672	1.08587000471918	1.28151804418732	1.07282324015224	0.996958675595865	1.05824734975851	1.01493026158221	1.30028445252162	1.2532371623873	1.26579323313841	1.16415262232629	1.02286880493306	1.24591436763169	1.04548511509757	1.19151843439987	1.29269588229848	1.01926989760391	1.16718394803446	1.00946007485338	1.31597302067936	1.29072938884819	1.16915285877788	1.23073843496877	1.18630925562399	1.09102893286487	1.12637456098802	1.29526068516568	1.29196567417384	1.02721810800728	1.10566078918889	1.21652819328049	1.20990482485446	1.02425638864055	1.30200303032052	1.18586184221664	1.26339699681483	1.13727395290536
1.1155014884409	1.41783760879982	1.34799620525131	1.12332158482565	1.32116287403898	1.14301466865115	1.38482599837477	1.09565586352425	1.13595843341847	1.3996958002237	1.28883062782369	1.12206152042017	1.16706063424377	1.19067270736926	1.25768680481229	1.09973262263445	1.08491398016876	1.16479505827942	1.09613136751034	1.13967245764644	1.2818832224586	1.32075999849885	1.1018976605505	1.42712337694545	1.14391446467846	1.29304971744109	1.43841950761554	1.34703502991352	1.08422849850929	1.33914748761476	1.29557021744861	1.1495268573203	1.22338098655963	1.40707979472834	1.32603616181548	1.07752124154491	1.14769735798558	1.26654044826988	1.24877120578073	1.29845168369177	1.3073268362203	1.34523455128925	1.11490491732109	1.17453353052962	1.1632652322638	1.33143110162892	1.20695984790202	1.16865851520142	1.34259838695087	1.36828318610902
1.51630636291949	1.30750295213241	1.3594692265502	1.49379585221086	1.20431942654285	1.205698392974	1.50868978641522	1.20660158222861	1.27001391305856	1.30044721751227	1.36648230870348	1.26032969466456	1.24843081882137	1.23749905080566	1.42273023060175	1.36510424332784	1.38316790566386	1.58156179279325	1.3090849842969	1.47331431581683	1.29326595291069	1.37315971523721	1.40890161522608	1.22794331655772	1.55808847547685	1.50082651389787	1.4862043796622	1.2751516323355	1.21764739551347	1.32781798251744	1.20263704143084	1.32615047242608	1.35394542009885	1.31614217547643	1.37941069565004	1.56548986861409	1.25586690908757	1.24391267946504	1.50204660108126	1.37571238983914	1.57803658327078	1.3126664882866	1.23053640486253	1.50418313180722	1.33689030277464	1.2435541295292	1.4845942381935	1.38830979493287	1.19387047385744	1.29880927439875
1.41789407873525	1.36059879965556	1.34141853777744	1.3588551188964	1.32134106643798	1.44169937369902	1.45328546055892	1.4901605936683	1.50863654219268	1.76004452364709	1.43948780825492	1.74221846663747	1.60529864797967	1.67994003855545	1.68401587074374	1.67381112223393	1.55423245341015	1.48980974520067	1.43604887183558	1.35559426803445	1.37754232067874	1.441535842181	1.35468749372532	1.37843136947774	1.53235512260937	1.46326201805072	1.35373649675909	1.37786754321543	1.68970905210471	1.45621645672736	1.50319953990782	1.68881497671046	1.35676538786631	1.37572893085024	1.44215233504135	1.64772779460492	1.41031861541668	1.5070574628242	1.63711147282496	1.65642309337991	1.70731823509807	1.60834039702496	1.55004920408541	1.73960559774368	1.63829650064751	1.57625191642506	1.36936394898104	1.38103538250915	1.49872176092759	1.76201926878039
1.5739943117484	1.59691806665464	1.81847971286238	1.49540677701877	1.74946448323732	1.77951587960483	1.54005069033756	1.85305453121395	1.85293877899412	1.9797595729135	1.53332189893952	1.83746433405057	1.81960700437336	1.58389754326189	1.94744080271548	1.76103896526865	1.74451587760223	1.72289288711496	1.96190241015379	1.77166536936271	1.538287574132	1.52696718905432	1.85182273974815	1.80231031601181	1.70818221830527	1.67395012265403	1.9574706672183	1.73799021479166	1.81675494735543	1.90101845777525	1.70898481346078	1.6265513521287	1.58303330612324	1.94472997914306	1.78522726752922	1.70992159327099	1.78354630957916	1.55717098148519	1.81124615974606	1.72698137152734	1.82383193519735	1.95104369644838	1.73038645756522	1.74487568650927	1.74807723897381	1.52977223201677	1.9669431885282	1.85774784258994	1.71354912023262	1.78502642119527
1.8447955374413	1.86046659382588	1.95904103816254	1.91604429300651	1.97015599034757	2.16199223102763	2.14341248905702	1.96321002581198	2.08286463810677	1.70894091505401	2.16288789969357	1.93060107173901	1.79487636019787	1.87454493545237	1.6713569624424	2.19766480596202	1.92916371259143	1.67386295972624	1.75592581215608	2.12322716056869	1.91619322831677	2.09905109903252	1.90418300870317	1.96516699066982	2.12956473937902	2.03229326363843	1.68527717382587	1.88763366429316	2.04875400696306	1.98946864218255	1.78953764763671	1.82980605145889	2.20185498021365	1.90489323774673	1.69377191493127	2.03151244598959	2.19672943712052	1.97880584609352	2.0125790214602	2.0881993508571	2.01017425481077	1.87177653407289	1.78049756465812	1.95631505198096	2.09919646381799	2.12635336582733	1.9169422743518	1.77687463718646	1.95819353481887	1.87632983377028
2.26652546831667	1.87778752019842	1.99903817236541	2.20019375034621	2.35699261793638	2.11181118660725	1.89824638958224	2.07778443177817	2.20407682867452	2.44383819240837	2.28431954970352	1.99621598398736	2.33778282144114	1.85085041862066	2.00093288662097	1.8827058863383	2.13942795539841	1.97947743402676	2.06381365874909	1.957472888923	2.35595989753901	2.27062969989564	2.15533272664255	2.16535443929722	2.17521704046234	2.05094858034689	1.93783616334938	1.88904885192311	2.06856668417974	2.02731858829011	2.00663915207965	2.25576105439867	2.46957890699351	2.0083167044285	2.45729620136261	2.36917273643873	2.03542403898963	2.35595914467231	2.15094388687251	2.34650418303366	2.17974163227823	2.11047943734911	2.40195361921161	2.19860667872898	2.40034048432112	2.0045323540274	2.03871584402282	2.27561899967372	2.14678448052384	1.83361767625297
2.31175389502238	2.62545532566577	2.20944864667502	2.56744563975809	2.13400002806483	2.20694683259706	2.26405309616163	2.34848547781154	2.3597649456056	2.25680143546162	2.55163698536831	2.24249387101403	2.60710221314994	2.73461586005938	2.63223110987202	2.53232187112424	2.56192503742159	2.05422504085363	2.49581827380898	2.21664624436058	2.26580730524262	2.11625786462529	2.65082335513163	2.55977510391221	2.66379552721367	2.0509826778073	2.54845690376713	2.4363737752849	2.01684670147802	2.45871155821312	2.60109322140419	2.40306210905207	2.08091810575202	2.24603412989511	2.24788560611237	2.43737204626787	2.17273003647098	2.67538870164148	2.36264520989884	1.99301523475363	2.62240724076762	2.13060996261093	2.69714637457516	2.42339222811197	2.66675536170174	2.31061029080705	2.72268911403235	2.15815091216771	2.21461649858888	2.16951868578876
2.69306833758736	2.93734077031992	2.797095887954	2.98075264712758	2.38027111233726	2.54350367350136	2.48933358064899	2.63405643859039	2.48445220576723	2.34653017245936	2.56368050559142	2.42844678377694	2.81995898580238	2.45854270929571	2.98633166652757	2.35618440958918	2.92028884554536	2.55747816373105	2.81825725779274	2.3900888038554	2.34399566502262	2.42698077559214	2.69452431299194	2.47099102194501	2.9933615325223	2.66305767933157	2.27538303155978	3.00097039521501	2.29852739331094	2.57268719054607	2.80258777624546	2.97384093217172	2.65679824563373	2.90524156127173	2.50046302153915	2.74639051081171	2.46099742520721	2.62598101238941	2.45382588698654	2.54819949424285	2.61963317163451	2.72140413368568	2.74614932465866	2.57551592700213	2.34133915088531	2.87330366494456	2.37843856995129	2.78562291945854	2.32272505331864	2.24458247420731
2.83076700371447	2.73912528223514	2.82609563435287	2.61974013348705	3.07976777347673	2.52495473076755	3.21496849277926	2.67695428594785	3.1916336234514	3.0919247327143	2.95227059064976	2.62845460560958	2.57079284274993	2.71794499465221	3.08962620164137	2.78752807239495	2.79046613583825	2.7884575101141	3.08203163779165	3.08240791967862	2.8550780050292	2.80178148530632	2.54103733114983	2.79057414720199	2.84755700116848	2.58960958769636	3.18797367658572	2.87828658541488	2.68071753866634	3.11712655732127	2.78509009171404	2.67369462844247	2.78502307138507	2.8254438187717	3.25380188500632	2.62881852583714	2.89544157912116	3.2698294448415	3.07645770298612	2.77431455604497	2.8105008021929	3.2473117671962	2.9772256154962	2.99791558432027	2.87323117126269	2.5139794618124	2.8786452705974	2.98145796200068	2.84785360050544	3.24843591271013
3.36840949438696	3.48675936189985	3.55890350780495	2.90415932206868	3.42852641201666	3.26292383891859	3.00494759119447	3.44076003474088	2.94451950559671	3.48392051342057	2.93463687930857	3.0971780634533	2.90733741154004	3.25410421189463	2.94787417899206	3.1486521019504	3.594966672975	3.1955958806949	3.54967890147914	2.85873769431245	3.54041526832465	2.94388468030378	3.10618647788439	2.84985320470176	3.22351990390143	2.9238610411648	3.48779570569631	3.19076330013891	2.87559048644553	2.81908865433549	3.50247624076819	3.21956423814592	3.35954239670911	2.80132588498579	3.2817442895213	2.91995697181945	3.56723892006969	2.94248166585099	3.25109843133621	3.34081160727734	3.56352226720215	3.02022091446928	3.38700329692196	3.42298148950455	3.56772115774872	3.56711761440822	2.92883907892894	3.54716908272353	3.3751235708274	2.94591940856834
3.47629582778418	3.83061571049787	3.64680005892877	3.58941717316231	3.25269088922095	3.3769774099247	3.79992513166783	3.80537635988914	3.2697167430474	3.60881465376626	3.13125937561071	3.58657973825467	3.19125847071315	3.82906010159794	3.78420509216814	3.80699741071205	3.81190729262994	3.3818134323224	3.42853623177526	3.81884739067193	3.21116009451011	3.79136207599399	3.56794452968035	3.20276594876354	3.81431076716322	3.49449021142811	3.55563750743742	3.79775133310184	3.23049745682179	3.78106809922162	3.31536780354048	3.6018134788382	3.76207102934164	3.81362901060701	3.2981224391841	3.81575443482502	3.25492557908788	3.76001611051883	3.7864978095695	3.86471189310877	3.25993476294372	3.44246076538226	3.22361040707626	3.84470313340517	3.85096697337732	3.8335722589982	3.34712519656527	3.83202535019432	3.68880267237442	3.81745952610946
3.85102342151717	4.15353233625323	4.08482486410875	3.60305957293123	3.95271854115115	3.92569133013202	4.08525814161147	3.89046805961978	4.09111642655605	3.78882145149439	3.76818318231778	4.14885198019227	4.06707520436546	3.9412477028385	3.8384779218237	4.05543484205846	3.88034210111883	3.89983303221528	3.73621524846214	3.84051187440118	4.11309061967136	3.7441999573633	4.0681696697056	3.5525522701883	4.12250612864958	3.7681363575406	3.83230046047614	4.10990264384455	4.07866227625446	4.08067479009486	3.98774691242931	3.70383610537847	4.06478923325361	4.10675480824223	4.10880412365918	3.52211126392869	3.77883506774156	4.00808550244938	4.13955262040305	3.84304849798236	3.77446108555898	4.11242153849858	3.80514388546977	4.04096690676013	4.08957340085152	3.88927375509317	3.65360685591595	3.80472885907615	3.86494898345985	4.0466223815847
4.41262999782517	4.34671476525108	4.41811169017758	4.37193058955428	4.43244739455853	4.39975479254654	4.22150194965833	4.12156248687265	4.34966691960764	4.38990798224354	4.41210520966623	4.04896962058626	4.40598527019244	4.44761653414837	4.35214521482859	4.43548749171093	4.27778143917711	4.38455578866492	4.39976003968367	4.36874334190353	4.38205613192801	4.33171318277184	4.39197882016584	4.35263680663286	4.43163250677579	4.34476025812639	4.15509373421211	4.36352956168877	4.32647596195083	4.40742752436259	4.39682978812542	4.18762329290915	4.40179281444031	4.13026772874663	4.37122255049879	4.37517622665252	4.43233325731262	4.40590427461542	4.14771812641483	4.26580963526459	4.34901254541432	4.28564565380693	4.09914573099545	4.35902504851393	3.98590018420794	4.11889225792781	4.16113860046393	4.44587941452085	4.38443653786975	4.33855281272426
4.57165971936348	4.65422041362443	4.74041211766822	4.68904619205723	4.7122932565871	4.6293815114678	4.68348182744615	4.67101326448553	4.59679745398289	4.67125516844405	4.58863120954296	4.55687345569678	4.59283689671154	4.63500244763587	4.69096172847865	4.61077747080767	4.46273601485348	4.61095835341268	4.48658838790608	4.58550700504209	4.7694479725098	4.52196264712093	4.70581777091058	4.61510891523393	4.67848731749505	4.64518667451413	4.54767378847604	4.54389900929058	4.62600337839834	4.42794815542841	4.44618181608577	4.68536573998898	4.60470016404309	4.61048848949946	4.70721972534351	4.58590295410336	4.65516906893417	4.47236783668184	4.59602616691887	4.68669186714953	4.69087958915011	4.68491393771317	4.60355919269057	4.67772929160538	4.42296870694674	4.73492261077707	4.68852675562875	4.69035039420977	4.52081917894398	4.55155269868721
4.82716267412409	5.01132328870573	4.98897882628518	5.05273469701022	4.87131436133919	4.8232616272147	4.84473651255328	4.97563761027304	5.00444568512669	4.76210246593057	4.98908768006868	4.76282625677021	4.85978226124545	4.98876168793977	4.92582615494704	5.0462095759055	4.96243577224429	4.83220526491623	5.05077432056846	4.91298178438297	4.98129498426711	4.93617362149261	4.85715021006409	4.91347454825313	5.06892359223679	4.89125447747407	5.06568497516969	4.93099481193218	4.90368022556327	4.84860887249058	4.87704669173625	4.94716565688205	5.02385612268691	5.04099249030389	4.99971350772824	4.95056162050414	5.0241061159037	4.83780706150844	5.03220764914713	4.91037234526484	4.94741047790463	5.03877162528397	5.06098177427987	5.06821963570343	5.04585801271969	4.92584381564869	5.0753158064073	5.02704044084309	5.03001256851828	4.84192084947356
5.26115710404155	5.3881287461056	5.42475885270136	5.14579001846976	5.39009564986615	5.33578794596508	5.21763688563314	5.33033661350804	5.31528464402716	5.10198071681048	5.10578239746557	5.13394441694032	5.35698457863813	5.11022619259724	5.38074313911626	5.10172095696425	5.1120576541804	5.16777970258825	5.10400128457401	5.30899272332112	5.36261230917093	5.39184793789363	5.34299704553215	5.09810313655053	5.09744285478729	5.34985862690015	5.41749419526205	5.15718937981855	1.11489994938668	5.3854661523488	5.08395721790023	5.08791871593452	9.38078937436604	5.35363649222246	5.25543937986043	5.34941422362415	5.14024014555808	5.3401189863416	5.08080215110969	5.37735260296959	5.23005653882509	5.4373704154954	5.23613834011435	6.13664494047674	5.38381567367452	5.18038257540297	5.22449311817567	5.42495157735502	5.22544798520566	5.20302591901346
5.7134553560916	5.36651542970279	10.9610247525817	5.75599459065197	5.36607624755759	5.36141650727262	5.75629032236868	5.72552369900004	5.65613142306469	5.75568888724327	5.47680184243173	5.36183752480593	5.49212492729125	5.64064697029857	5.61968764374206	5.36035278744961	5.7231036029126	5.53246599320186	5.70304167606271	5.47463779451017	5.74991858781702	5.53988402834124	5.77660747852674	5.67779164219763	5.29538026982303	6.73525987174183	5.69368022988648	5.25843789045525	5.58729043085442	5.71047255776759	5.73834393583847	5.29986407894472	5.72582339335746	5.71472011933917	5.35624783044421	5.58405666776889	5.55998034078067	5.55317420868019	5.666483132836	5.67364348497794	5.73477756667065	5.31767129022655	5.46933527669783	5.36415465262844	5.34071222770595	7.01065717000249	5.53908233125181	5.438377662984	5.71617753307755	5.47282787500301
6.03244161659779	5.77606008572348	1.66429506613799	5.97145697945299	6.06035138972774	0.901058776254291	5.60880602646379	0.566176743669811	5.60157114258731	5.61016925091287	6.06458754643083	5.61521553284928	7.18758275134388	5.59789245319954	5.58522347390181	5.72903894578513	5.73970057430902	5.71164624690348	6.06370695123531	5.61806417488076	5.688192435693	5.97547869909346	6.104000262604	6.14081285676944	0.583255925855151	6.10559287203813	6.12488665471528	5.78792866116258	6.13549163007913	6.11291146439443	6.04790450522122	5.78734196204289	5.67711024537881	5.8202695167923	7.24340765376688	5.60823137603031	6.12533194713796	6.09889044648466	5.73683906471205	6.1009389395444	5.98814134168098	5.63555845553358	5.95656879655531	5.79770676532525	5.67443386732296	0.555013236965526	6.10693837454814	5.64050766907714	0.575451275186381	0.641081352161035
5.90831434340368	6.22745535615584	6.39919106635199	6.34182535487522	5.94121157845852	5.99995747008709	5.96742770956833	0.457512836259907	0.543749740042724	5.90189359851115	5.91866396677711	5.96611630318174	6.0602322244723	5.97699245489679	6.16381647078898	6.13177018506445	5.97788825912693	6.41910135661802	5.92831685253185	0.501478826692753	0.512023992272218	6.41799714489636	1.73771588660936	6.25474335047859	0.493450909686517	6.33781535449822	1.46763751823535	6.08851198741245	0.452848428642965	5.88543633249678	1.30770405759089	5.85259986258613	5.94949717319415	5.86859169695019	5.91586164817085	5.85809035129713	6.06943946332431	0.86688940855579	5.96937304636003	7.3338158035951	6.21237364633262	6.40412197135213	5.97716496612581	5.89629040978428	6.20409622067869	6.25618594979596	6.05143313970898	6.41369140129286	6.08343534397194	6.37371939125751
8.87158232949232	6.51371421062858	6.4914476683722	6.13855310254297	0.32813396791969	7.04714449046548	6.54738153637258	5.32754426936798	6.41043697499521	0.400256964125782	6.19235401494189	6.1705662788438	6.42698399438421	0.42804778767622	6.61067182225635	6.41463089655158	6.25514489805944	6.29353486694457	6.71403402832635	6.5998800077753	6.42703537143005	6.44807610127305	0.397614274664997	6.2972646629946	6.19904019470035	6.46474483797256	0.450863630502093	0.371344683226329	0.456575594556618	0.417830577488849	6.24367981067508	6.25758369854876	6.19122419442211	6.40093739022009	0.785545606721357	6.2271053325358	0.456264533989273	6.31821475146024	0.428298665255384	0.579701036425406	6.31065206364071	0.396934558624388	0.349167032005502	6.31138641741805	6.50367314176678	3.14276312721005	6.12367513567873	6.4252502193333	6.48555763787041	6.62899348007818
0.894033786024885	0.317977356831877	6.55632586006095	2.17810720400064	6.65951982334992	6.6849990000202	6.5639684139746	6.57906091572414	0.340316263464056	0.314607254260798	14.4541119079121	6.66203890831863	6.61278581216073	6.76744164045775	6.75232549580077	6.5972402785256	6.69834347076581	12.5132280854525	6.7080961172321	6.80182254032188	6.82416998060936	6.62873084197218	6.55565967186947	6.60029156074341	6.4723048675186	0.885476078782724	0.288225268116742	6.84098298572112	0.309815271990995	0.317523794876139	0.332904280321833	6.4209906809152	0.32766275840173	0.306877793316341	6.56578038353944	6.4526325749531	6.7686249759418	6.60783805824578	6.5625871423135	4.89264542182084	0.339489436074101	0.522110049116877	0.550430964838989	13.8948485335687	6.67334269235932	1.16563966125626	0.297649812007723	6.43107104708305	6.43128279887337	6.4756301103737
0.295546382359384	6.69235370879545	0.324010078111792	0.323822340771984	6.84918755605177	6.75057951790137	0.278322779117127	1.05209033145643	6.80520433748279	0.444716578614495	6.82873128253444	7.33658522876137	0.28466822133841	0.324654322975604	0.317247961162872	0.270716425889528	7.03242315386606	6.76105269369041	0.450812306135472	6.937788727671	6.82373834396555	6.78813557310654	0.303996197397204	6.68300487975328	0.37744312102335	6.89602285790574	7.02515181903416	6.72442505029675	6.74776705150127	6.79814013297289	0.371317818302727	0.390648060005151	6.79654437598271	6.7080761104338	6.68980284126432	3.77449741833333	6.75814627674121	0.286563432020881	6.71686015361358	6.78943440375627	0.468991334482484	0.313048978448947	0.347015452483967	1.18008627526769	6.69107268846928	0.389545823410976	0.677307688230661	6.94819761915369	6.7403288536735	6.97672332839175
7.11501530398687	0.260021191125057	0.273194629861835	0.296254642506683	0.313631690405778	7.18063271374877	0.402541476555159	0.570671743025299	7.17889878273165	6.18142836443431	0.308370099714549	12.2412354695039	0.278119802119249	0.321756379582993	0.329230505365326	7.07557729189684	0.929364265854325	0.455527948497095	0.271764570046402	0.284271040254793	7.00059291614481	7.38507166725618	7.20652983697451	0.462419434701412	7.03345637965597	7.03865036838172	6.89275437237541	0.335325199556213	7.11452023496455	0.269702781746947	7.13306642578978	0.32354764598208	7.29772659860588	0.252113432546058	0.285241591694579	7.12881339023097	0.265565484119649	6.95415484461231	7.16687327253009	7.04970557692899	6.86948019787113	0.666820569771334	7.12405581260437	0.341623330291549	7.04543976715501	7.09199688347269	0.381946158470247	7.01710675485045	7.11186394153018	0.358010482687998
7.32825697790744	0.349078432945688	1.34028403208153	0.771918570447992	7.03359217167167	0.706377439176699	0.263874008519164	0.257093194702699	0.255370792161136	0.255932675863281	0.251716876745007	0.257972080582402	7.07452396179799	0.265132810425794	7.73357649054453	0.374853587581694	1.23457185849859	9.13097595511967	0.666142846729099	0.265243678164291	7.18275570135857	0.262638764345863	7.11387824353589	0.40152801343695	7.06498627909942	7.33010270035133	0.260695046511147	0.249731388591648	0.270840394266379	0.285024310602968	0.25498379371992	7.30077022990879	7.40252943770372	7.26301599027217	7.06439907217194	0.231150961075871	7.35462684141472	0.362145692788218	0.547192631106091	0.276363324748536	0.30858076701552	7.20517214611889	7.75421048962768	7.28950627792347	0.330951024996277	7.06020366210781	0.397241401302652	0.371266376900864	7.39787970443182	7.16377639359062
0.229110506575724	0.237381783154686	0.239741288580068	7.23300006308644	7.43964555756896	0.243106568248926	0.352137872805044	0.248068272548099	0.294397213814339	0.233352867525515	7.48211490783791	7.64477083909379	7.39652972507246	0.350536002817329	7.2797969409132	0.28191459230406	6.16502550344011	7.31601467563696	0.258461389510716	7.44567723001782	0.288094183254033	0.227476106823527	0.318735451979808	7.36292565986596	0.308947740954561	2.15106272239881	0.235279009034372	0.231809298958425	2.80167383778773	0.24293363362574	7.58188554484114	7.36635838590281	0.247247371023465	7.33521507521828	0.271352298930095	0.263686174673767	0.252954787081	0.245009526164067	0.419435324586986	0.239971816052229	0.495487992678721	7.34502890197087	7.44921505401956	7.491884782273	0.236803854954443	0.247486466420383	7.40771920625456	0.216357064878514	0.223762964532767	0.248559009494328
8.57511373607073	0.248868326762764	0.230264662518937	0.255156289199519	0.246961835957349	0.262402981808466	0.23107776935739	0.324865716125259	7.40865650468609	0.278664165092049	0.249171598500673	0.260535408241343	0.225673586855647	0.282912331568719	0.239479622529498	0.260687437752616	0.234539091093811	0.256372047139757	7.4762371359302	7.36209326114302	0.240659247510783	0.248345563386558	7.40854918308698	0.295268523872256	0.244462608518701	0.245600649599987	0.235375291808013	0.237887288917807	0.238351926302926	0.31791500392211	0.254835307945907	1.65618563005733	7.77760143128382	0.233453935249242	7.69791120381929	0.658076969820142	0.2329225919027	0.241232691034101	0.245975395907335	0.250017006774602	7.44378617156186	0.729255602268232	0.252710664856102	0.237208792482985	7.4011043674757	7.55069272898809	0.223457552696801	0.241613645984464	7.4886359266804	7.47173420275372
7.78371926982628	7.37580634536306	0.231393613079903	0.23564390173607	0.262151022204455	0.227046055646594	7.63126661012959	1.58102564408158	0.279013705041919	0.252390009138454	0.251702149075699	0.246425247271173	0.241508675566638	0.221167265268662	0.351122632729115	0.230941743157851	0.229766293262111	0.236080370755114	0.252926052195869	0.244051640431621	0.243259332332171	0.250582517567624	0.236445908723736	0.256212524763366	0.225239433300989	7.94225234512679	0.240243642762907	0.222927506638642	0.225254878721998	1.20709610690422	0.247251055707777	7.54737080609203	0.239245148500946	0.261476424391494	0.246739927550982	0.218255341527301	7.60784833752299	0.370234300621729	0.309632249521565	0.231678919961581	0.239103561429861	0.21054902520207	7.81248905592369	0.229735619957198	0.727500407667047	0.240654462267162	7.55219917339103	0.25122334991471	9.70634840225427	0.251710388733782
0.226493562363178	7.63186831744774	0.265939879865028	0.226127255245044	0.226399785230405	0.228313780490564	0.244234573213638	0.244837852220766	0.197955049100413	7.83678832690337	7.42927132489526	0.240348860498261	0.228843980489766	0.23263278892903	0.225877419768787	0.235969152261025	0.245381022849699	0.254514023790015	0.229419694072075	0.684528309248482	0.235663434266145	0.250360780596059	0.215499139496077	7.55294242648051	0.232004317603729	0.224231399572364	0.246569203254844	0.238332362378129	0.218733979098505	7.73769270303663	0.217017100214289	7.80629983685159	0.269798345901354	0.243688814099733	0.2483009799267	0.245132611648722	0.233333529079864	0.241768486561148	0.255894031653678	0.254781966608889	0.227400376905988	0.249953218461056	0.290395013868497	0.243682853256631	0.230304854683885	0.236368891745666	0.228117135930853	3.38836895864106	0.232231519022085	0.205007439092059
0.246116810731114	0.258090389425567	0.237274655947905	0.24962102853294	0.247119018144209	0.225778265953396	0.274357692287943	0.218447341045057	0.252771485920351	0.204318269723086	0.227472355656464	0.211013794856362	0.263292293638924	0.254324428475543	0.228724063111922	0.57576199319557	0.209926621640135	0.226962479619871	0.36476211777157	0.244007141570852	0.235620099185772	0.231323304837497	0.237661222244967	0.312506019554716	0.250624908847603	0.452892186133414	0.213983119881288	0.274223569640842	0.437713249616416	0.246658170132457	0.198136381517816	0.245513678670701	0.214467856060702	0.236026863946188	0.263311224162793	0.239780225943086	0.987738501454689	0.22551852552214	0.219007452709865	0.218956456996232	0.216248856040163	0.230544483690896	15.2986424395851	0.211259121828891	0.236606462379074	0.228407434660612	0.225987350183938	0.245301525828218	0.238712519899355	1.54735115595663
0.198521393707118	0.214562967264724	0.215903897298706	0.288926533912936	0.210224554025684	0.210743997339052	0.213141693780587	0.2198185659603	0.225817798147998	0.233987325554497	0.252055788215812	0.211271771318854	0.282815833894125	0.279992194173482	0.252344063185558	0.232365993407883	0.228343694664344	0.256166007824534	0.213472313573683	0.209992506226427	0.205450298731047	0.276924309025078	0.242137764708604	0.288310825976833	0.226527113267384	0.22034034885976	0.220460849921665	0.208488732431155	0.232636721975835	0.235975326105122	0.259446882339301	0.224182992933743	0.292515656686718	0.236240218019367	0.212596197969491	0.632436579812	0.225865077657269	0.239252406948824	0.259679746257565	0.241705631748013	0.239340892747848	0.212958289316832	0.22639650006636	0.225610724198976	0.253502802749357	0.312594200350971	0.247015704681557	0.235711377170245	0.230113145659011	0.21317913830627
0.218446604824022	0.202640104113313	0.259033573606057	0.231618872671968	0.256414291556534	0.198708650080612	0.232249741536971	0.201183771213869	0.24756625170712	0.204721491464723	0.188766364757493	0.243003681792504	0.207425699079654	0.223864335528082	0.252280033138076	0.24620197657955	0.216291750676026	0.273163117519488	0.222068969535602	0.216036699997539	0.226786835039443	0.201614218723276	0.207203176974661	0.260017074959813	0.198802174833425	0.253530348876986	0.244448390091455	0.232671706188624	0.214554114718662	0.242919969948542	0.261141011818071	0.204297676093053	0.235243298283078	0.238074676093636	0.207091921036436	0.264197500593727	0.251148690725775	0.220174610119901	0.239130986895091	0.221184945233742	0.24947822325438	0.209180507616827	0.350585775571129	0.232648971664958	0.237594976536529	0.260963315829632	0.261890070180325	0.210352578575869	0.206266276280943	0.213974614972191
0.208693182321042	0.193529389724284	0.19240392435999	0.276424195456776	0.306353879331587	0.200440162044533	0.214423592014833	0.250485168765248	0.201056772820437	0.242104711552685	0.218338735391197	0.210744353602998	0.223319513893076	0.215452964582456	0.191910086928758	0.245640505058221	0.280623615420209	0.21036764941294	0.208312222318421	0.203631580798432	0.199465470689371	0.243672259977221	0.190770719699471	0.221805405870612	0.234646839811826	0.224403106544932	0.22997383722302	0.199420267267901	0.210147638296274	0.205227262040678	0.292433505482905	0.197509922280688	0.238012459903127	0.192722073894574	0.181230733155387	0.228384822037866	0.265205109561925	0.252727642091643	0.194266421775925	0.206525365370047	0.205315884414903	0.217841202578941	0.244163219040516	0.204630202233022	0.238683126376806	0.247707090891076	0.19958755564671	0.240485280776688	0.207897381919282	0.192370458359742
0.254019183602954	0.273337895247824	0.229389164800877	0.204518234393705	0.257552557679229	0.277036379757681	0.265882014749759	0.193022917420504	0.24340434999053	0.202656587337201	0.199454719351272	0.178643323854627	0.272900003823378	0.236740546927469	0.205389689718134	0.195427230801527	0.237007153634931	0.277117439017955	0.191969273566241	0.198254456543782	0.178642116773766	0.176667936856685	0.251880845130589	0.195927934600272	0.204782969334402	0.253310675086325	0.184956368609451	0.233492742390691	0.187173642061058	0.195622317359794	0.231177043549815	0.209448280909085	0.238106466403675	0.256725035890528	0.186711544918252	0.234266726957355	0.249944878770136	0.238817849666903	0.216169587628475	0.209840003653896	0.263741950100756	0.252671451797613	0.206184377638787	0.217155835157462	0.229929584113897	0.239914428329772	0.26159563579976	0.1847776876786	0.205951640454283	0.258081303523501
0.286733467622064	0.317128514854047	0.240586686378285	0.23780832035744	0.235525623640159	0.216661056748147	0.308706339100513	0.233646292961259	0.187098272591513	0.263038103141031	0.269890762540709	0.233102295984641	0.175912670314218	0.181823407311791	0.272350554019612	0.185661868855995	0.18517949262245	0.1974540713269	0.255905643172276	0.26580853536533	0.237192601283103	0.182878301133152	0.228872506947511	0.215908374566724	0.196261459467318	0.272010043255712	0.201945691477996	0.239077760036846	0.193534053836427	0.198190612793917	0.235287508214337	0.221013273266045	0.219917782451433	0.17091143871006	0.209011883349741	0.26952970165034	0.208975321285122	0.202818988499861	0.250281134319591	0.210723322777076	0.237002119193796	0.225407444083329	0.180894589223642	0.187884097100784	0.189311864982901	0.248547444185699	0.258468967927693	0.233298019126669	0.276870048976025	0.255047456142343
0.263744321426126	0.218982676090355	0.286234255760752	0.209174146427867	0.301571039845272	0.259263631855717	0.216979185768402	0.316345404366661	0.215958987035157	0.199444317150436	0.211992691408192	0.2765388158054	0.172763541868354	0.190002200856091	0.262464963910813	0.289320176178349	0.179079425900957	0.251438935160626	0.193334807029026	0.182478771018212	0.213126885398627	0.171369431812789	0.198670661733453	0.231729034472188	0.244199050686071	0.272898368495484	0.267488145685541	0.254790493188484	0.279871901542671	0.192152051927607	0.179723536295607	0.224728301427964	0.269341957427342	0.187104966812269	0.216332823906294	0.189723246191839	0.17204870186563	0.2076020031107	0.30021663330983	0.200630573974116	0.195457301740142	0.202176108489139	0.292060414402838	0.258199433488575	0.237082426950463	0.217631907565547	0.175199123539702	0.213374566515707	0.189149081266345	0.200885004162477
0.324812133324317	0.281360377389556	0.190894740898665	0.264832871336729	0.259942282265966	0.191679470859512	0.220851428581737	0.215164799531867	0.18645608499223	0.197685879043078	0.217492445870104	0.180206339490586	0.183520443289361	0.229307196863956	0.204292516023623	0.207479463823288	0.182326545951606	0.271657391114132	0.253881825733525	0.227640274312641	0.278166734117043	0.196494686055607	0.312765800247882	0.209856292629605	0.292520907031523	0.182665360509413	0.240388431518003	0.183086079105028	0.296006577194519	0.188259822514709	0.282046810809695	0.21980924803674	0.244679605371374	0.297714243871311	0.240963420573697	0.241493236322405	0.316311829110234	0.237408297334316	0.255105833257403	0.17416023129727	0.291272292084221	0.216635468933419	0.173993626740816	0.209413645689337	0.257817769145453	0.211185252720105	0.325230983894246	0.295202727271113	0.212122142865084	0.227829629166727
0.250924516626496	0.210344388300724	0.209121747748647	0.292524093057065	0.189667125057905	0.31396093361996	0.194038762857016	0.28255075397587	0.322256035167374	0.231754407166004	0.179393458203927	0.250203965588722	0.202236822576354	0.329546412880504	0.214047092788578	0.249811646160996	0.165888269514749	0.191616253981603	0.234273964319788	0.187819233619433	0.208194605927759	0.190140984561665	0.192272844886119	0.185843404163803	0.210848811213815	0.279081953481691	0.233933059438231	0.224968508517333	0.235010183369848	0.212224164890137	0.232413240149501	0.264797480152568	0.188883951604029	0.236717653722676	0.333912681044835	0.35826675604359	0.207462916999245	0.239042459782107	0.277742684195751	0.247461723597117	0.201835109587675	0.289638097559486	0.283559652522332	0.179573491895646	0.202060043821288	0.333139507927055	0.213698934835507	0.265662315536337	0.361796064951569	0.252474540942753
0.273994471339821	0.218275560073468	0.261405699812019	0.197701054511943	0.315546564036526	0.204153594679999	0.211609697150514	0.228453373674192	0.227812803549178	0.252282582134859	0.20094879364565	0.304082091111553	0.246179989789033	0.237573722874086	0.340075192189071	0.364636152131007	0.213806605496267	0.365746757408213	0.216749414150767	0.229786987918593	0.250578682109393	0.262318394678542	0.230903594220121	0.253758144097859	0.290272232595188	0.357186120066482	0.221324022850616	0.33006930648958	0.327287501351479	0.20148656749568	0.290788246535592	0.326333966143011	0.278843088508325	0.212856929980563	0.314444143432487	0.287185480672758	0.276040442431255	0.30883441924396	0.190684830583714	0.201582846829744	0.242981035565725	0.227425282469948	0.251779146170383	0.281269838788768	0.250434397307405	0.232407389448381	0.245394917190019	0.19127524987416	0.232551982001001	0.319498296720123
0.212691585088618	0.21070881140383	0.257539789616987	0.299988161371414	0.326567879037185	0.274497657521804	0.304087191474437	0.336466470763463	0.350690693499531	0.200898048024781	0.314159914937084	0.228246820550618	0.221650554721329	0.202754076339125	0.164932174924669	0.387651974238747	0.319704542187177	0.21072085245939	0.180398712494027	0.279753585616003	0.292507573116022	0.210529647033782	0.282754025240097	0.180661808040376	0.357849377932398	0.297960839112226	0.323418030824451	0.189746157535551	0.251899665822208	0.208929476873817	0.332181549628622	0.167373678839917	0.275009965171307	0.222940359326668	0.323189803921072	0.186996259577824	0.34828294109822	0.254123524580256	0.314379603556434	0.332214080894178	0.33153406176499	0.262028386340481	0.243639168982084	0.221667283883014	0.382747320845674	0.316013056081931	0.184630814258609	0.296399481297487	0.255613265807554	0.224609833979992
0.262241423263103	0.203667027179104	0.231989370094927	0.289612332348126	0.211251164506786	0.218143853107152	0.279828024486253	0.234328161306533	0.257143404315128	0.395719531646971	0.277977550038902	0.306704131758764	0.298322380921638	0.2442599904197	0.247034926556344	0.316615597224184	0.297115586298958	0.239689193099251	0.229732381576855	0.193805401914177	0.250036952581533	0.259891932460928	0.206604212980771	0.234936233155804	0.183387209130985	0.381369425894756	0.225112506709077	0.322915687826346	0.242626056981742	0.232190788094212	0.249535440299843	0.216756681703674	0.241039034357084	0.18581833331214	0.288268156841528	0.238817585283843	0.287782929207264	0.292111947273973	0.20046443785316	0.342585136050875	0.25213233158926	0.254887246023879	0.268810882156549	0.15440112543515	0.398131918629598	0.221649900173162	0.194795635534292	0.194611311388953	0.190997778200033	0.290152159133722
0.250773745527824	0.380202017507262	0.218051467215785	0.251613123410152	0.394085599423418	0.234360793022036	0.213074818949218	0.405242316786206	0.247029236662067	0.237614612413608	0.313086465411136	0.232593862830106	0.190563563027321	0.216729798363508	0.272368540561289	0.279825395322319	0.259449288107587	0.28177311125861	0.248334499479214	0.352814673179012	0.214107760660398	0.313146572393313	0.16966025992425	0.302600294170719	0.254587343148855	0.371279888826438	0.297847074690062	0.284818192733617	0.357460660833194	0.260576164382044	0.324978551664867	0.285538791314933	0.196900625172049	0.35576071384429	0.311282550695737	0.372826365498207	0.26593009679869	0.293352395076162	0.422893666376796	0.378030843941642	0.445042541156036	0.227250972072614	0.266332133201006	0.220528564907767	0.277843665943697	0.343228517862678	0.274367911764871	0.274427291092549	0.398291555036093	0.384796260868939
0.351950406437131	0.340606927248638	0.189556106908544	0.281831629222043	0.499482245953857	0.370831318629984	0.32985467746473	0.292303597637393	0.39152198631071	0.196969798447767	0.218891025738966	0.358946344687821	0.24241142569292	0.42634225012679	0.348586747151303	0.196698002383743	0.236646635973979	0.36470144780409	0.327704714860628	0.285382117826543	0.252842777376053	0.312116046755024	0.385109402547782	0.263969135321814	0.415188933315412	0.286619886724776	0.210044703532391	0.229437318555654	0.273432483016464	0.243757028630961	0.276022187313346	0.286287385535896	0.360028350017051	0.220946566834789	0.311462151188105	0.223044626299222	0.205808947027302	0.298354855877792	0.234945589037926	0.318446370803938	0.365284147742737	0.253311942290082	0.355305026556181	0.315901605658194	0.280033352232427	0.40201694049404	0.217810743965882	0.280022750237889	0.236442525544659	0.321043008247234
0.251865529081484	0.388691663704441	0.482988654873191	0.286868726199913	0.248196964552127	0.512715089341301	0.384406810301541	0.243984385622795	0.325641575162869	0.201401844065145	0.260343974231941	0.292739890299244	0.253895407656472	0.231030034530277	0.279918053640599	0.267717837551338	0.418805028524692	0.359384819215004	0.290526136752979	0.347798229064284	0.35751091579076	0.382043357036919	0.267471953875562	0.215542095912934	0.245444789682978	0.204096465692512	0.469254315217487	0.470210188761142	0.312452002287234	0.308343595718654	0.236929308088985	0.396620418124092	0.315326590583568	0.225939589068504	0.215225382941973	0.268020676811963	0.239107363043551	0.247808105034549	0.416038964325768	0.312653489374261	0.199894148524516	0.23460578068628	0.437710494737472	0.420356239267787	0.376587441748417	0.376097971590557	0.29010520997038	0.21386010908185	0.43549629666906	0.385417920765721
0.331718357396399	0.323085262309499	0.321648693636159	0.340342105485623	0.27537975795259	0.465737823893674	0.218451102948959	0.303557755372942	0.444312054802975	0.310706804690584	0.334607342213207	0.283252375702099	0.285059678577222	0.503649415105087	0.389576712608756	0.500249082189729	0.383464655554324	0.232089244570404	0.362942038309584	0.46213688376016	0.424235171896213	0.348595465014114	0.249929810436443	0.246299108183134	0.442039076559849	0.394584301344669	0.427738982973511	0.2329100855379	0.35346584509735	0.392465449157285	0.393037629055514	0.279342257648907	0.386982020951608	0.458755583044348	0.237590954710093	0.477234101830183	0.420362465746806	0.439452606438723	0.3916351738709	0.411181541598683	0.265118873542486	0.23812828378548	0.445284348589029	0.324419877008882	0.271300083558369	0.264480665230108	0.236311383107516	0.288284256558844	0.337017819634647	0.261348681780942
0.332785230492088	0.487865722502764	0.284533999231029	0.345801061948081	0.335569867970681	0.330851940677399	0.247055213563331	0.416330308774913	0.311505186411335	0.34980892559069	0.400857182909509	0.460514474935735	0.241063211201789	0.240209357867134	0.263691288935173	0.288937459852415	0.260632874367648	0.502465771652207	0.245156826562531	0.345875868880537	0.49533819191627	0.63563250574023	0.401555142862167	0.497410188733689	0.234190735142802	0.449408863223629	0.251569125289595	0.430135691599061	0.389102885122731	0.536975977262673	0.302929951533193	0.541313726880129	0.404784473182756	0.293215213171389	0.573051147046146	0.294516415554509	0.33850829651545	0.273900991061327	0.460788590206838	0.484520786796441	0.239045750443895	0.551482362820776	0.385790590624332	0.271199077745377	0.360218994799544	0.422150798417554	0.454766442303863	0.248668025314774	0.419216654297492	0.485269941220047
0.528520417934845	0.342973790085628	0.301666064392024	0.26260088483849	0.365264606726317	0.478955846924627	0.356361630226419	0.281627318351349	0.313581339298978	0.419596048149628	0.520421343453241	0.421015308123242	0.28313944453738	0.401346838370681	0.339378848269245	0.290821696523579	0.482284499685107	0.391449635296197	0.297455316489911	0.609219994479421	0.401139617235348	0.456520197472059	0.409099842488961	0.372661873812438	0.278787412681736	0.354220763508847	0.337296366230506	0.383927376048839	0.357568320688692	0.296771168484921	0.292707449095589	0.250965955914454	0.34488803557206	0.481914831698731	0.438643892628102	0.472206139520718	0.36938941420298	0.358773311235979	0.629917087979958	0.286765426657097	0.228628958837072	0.306915583807742	0.260657098785403	0.429161289329002	0.272886999392947	0.325584102262767	0.383997055666193	0.234469216865476	0.270149036507688	0.311995647974655
0.338460596467984	0.495806635742654	0.258147564213905	0.398856362514532	0.310655518729241	0.617774513552495	0.305266803954716	0.234224585026171	0.294734541550103	0.527875626399268	0.301827548793827	0.407521571090837	0.384896460119181	0.397910767652792	0.231001040151404	0.394346648183577	0.267895010460806	0.488089796582416	0.331228781815431	0.569620297981683	0.29668702224663	0.467645846844556	0.425489442234406	0.287783198753552	0.446209811338822	0.615552285927137	0.460802079549472	0.26252041810467	0.575238840780568	0.421742858487139	0.324693580969912	0.412533036828394	0.330883705892167	0.395735897458411	0.482956987847257	0.698129466503557	0.516864230104459	0.246053701201672	0.573509031064765	0.51899478171185	0.595535017799791	0.510512592492793	0.464042226057761	0.330340692561358	0.541845705053883	0.407006378400786	0.359132758075338	0.434796206792929	0.376726373703358	0.307823768821756
0.567466745093972	0.540734584015458	0.608120081266595	0.668283739489396	0.47329508949414	0.301284895410353	0.452166299209748	0.572448050671802	0.65925153987381	0.421792817373554	0.350822660948984	0.421174107206513	0.698305131622945	0.295600456900326	0.35041614928964	0.379343249872809	0.348106789284354	0.410228350337978	0.347046176471024	0.461211425219931	0.564914888667122	0.358171923361824	0.36977363313995	0.655331950835671	0.485366519204262	0.453343408693052	0.36545510002226	0.290879318297568	0.298801453882607	0.244928086266567	0.255436890601495	0.607193961944094	0.341842257202249	0.646917020696971	0.260330597406939	0.411799805897999	0.69616888382465	0.444339672528312	0.437394740667257	0.28891078229761	0.457255353121151	0.288221358307944	0.328716664740573	0.374044287999102	0.377381290113262	0.460179810545422	0.387129863850701	0.506207853994036	0.390728326880655	0.511672347506993
0.51526922185165	0.428219787061851	0.656936058279456	0.428729338050315	0.662498092230601	0.356605417750884	0.302770448579749	0.385401622744512	0.283178280668012	0.692973622531054	0.39664230714764	0.416732881404106	0.616440681854613	0.337933047176212	0.252205092838991	0.281699790288444	0.506084204841658	0.623257890208584	0.549887930158739	0.646160039674526	0.330409211211427	0.33952998286144	0.525992520370163	0.262386395742115	0.74126530271653	0.582212523484316	0.67085329155227	0.380503794847786	0.901174929233489	0.380589170404907	0.343384242094413	0.617706702089135	0.368915527733104	0.468948877186181	0.362205690523248	0.616001202243286	0.581151741723347	0.346286470870341	0.385796083218748	0.372431840732399	0.333912016098348	0.535762920872196	0.57370254974454	0.484958511952464	0.305459692057206	0.774560472502194	0.570561911464724	0.366491603621225	0.373226132185662	0.342414943607557
0.602167335670198	0.334379512125466	0.534076925181522	0.298279139996672	0.513720164911831	0.369273368212492	0.423355694981382	0.543515477553293	0.390023211831087	0.578692359635865	0.65570449692866	0.366128242795624	0.360686712924242	0.571935985685696	0.38225675741306	0.770334326948282	0.345497047101315	0.290149811644613	0.504835309710286	0.358111150435765	0.472953629002608	0.832222574469574	0.365112852668594	0.477452313641128	0.476902983424004	0.336858514956312	0.474284214480272	0.598386500623381	0.464913554287956	0.285269876461881	0.515893870952636	0.306131618333291	0.438957626999553	0.377270743437455	0.354777078038105	0.329255107676947	0.652333071116596	0.7017032661837	0.626696417650537	0.36755383090514	0.504331349788461	0.283868919044994	0.400600890745564	0.408506070499925	0.394057574738244	0.734098211057496	0.632312488327529	0.443956111893405	0.345036605533393	0.341824490095768
0.651629010773733	0.641587502249354	0.374622982798777	0.712140504725199	0.640707329954908	0.498583707373783	0.651979172725609	0.303776261634183	0.765746820340503	0.691078153531355	0.538444670235272	0.322926767583232	0.341803248402886	0.580469972961854	0.58442077267003	0.788035892893584	0.875725796233242	0.574836268298922	0.721543234791155	0.407797981074147	0.339999024102077	0.634798850068174	0.608923599271238	0.722698804327875	0.359712089636635	0.591536228887141	0.383262410962537	0.353963063997603	0.558930552984794	0.642166454681659	0.544360820335345	0.528694548789136	1.01046131138525	0.68322324041481	0.777036762649363	0.867074313714841	0.434963092197168	0.436386010036774	0.824639508448499	0.346991880710312	0.389464645280139	0.537704147325031	0.491224060448092	0.348150494253084	0.348976960306651	0.450621013030705	0.492546024486118	0.370856632416627	0.399435490872183	0.535053383094579
0.513534277640613	0.487852520301808	0.541519222742996	0.591996963947936	0.778157227130739	0.644502415897402	0.347874851902685	0.571782954363684	0.760801718345687	0.388906526289699	0.449291483177834	0.624218041479301	0.497293826399572	0.429063616033976	1.0040477993955	0.423279695199315	0.805008957171105	0.415301902296154	0.30201755826525	0.359036316660856	0.75806381621951	0.369428045200558	0.547441555017717	0.560215366503977	0.860258663061712	0.375302410886437	0.624221370140177	0.926887366364209	1.10093847724012	0.486438159910191	0.354972016401328	0.692876579909575	0.561710528496813	0.494616842013707	0.884661147296742	0.783232129966686	0.596532537673138	0.626374644334723	0.598571896346548	0.348671489674515	0.478226105512157	0.614704459106494	0.7214456878535	0.430194161189669	0.575592212586227	0.522132724974796	0.413296865865455	0.46795022742058	0.798231519626132	0.691266442850913
0.769588858118718	0.570143180603001	0.698590612485165	0.408020614544006	0.463166006471056	1.10253521303756	0.664073198807374	0.533901934443255	0.493355757713433	0.575736770963804	0.470638989027285	0.728078773553015	0.648064483814323	0.673042445405125	0.587146865991039	1.25369038098973	0.427249399654704	0.476337129158528	0.686677604111616	0.322569650230415	0.732195259227227	0.539220315019123	0.480344876671383	0.851627359644286	0.932373062326177	0.527450581883031	0.538486811274769	0.544269441017728	0.955030183413257	0.995640452348859	0.736352172027676	0.508599486089782	0.686891830773626	0.454554139962164	0.451315564396556	0.453869510222884	0.938164600086125	0.823984402616476	0.482951058966627	0.563293621758185	0.509248719178266	1.1543420646186	0.670617611025779	0.485526536054846	0.543077490830104	0.749816947551595	0.482789343231449	1.01271374511871	0.591804238175999	0.534049003968801
0.602743728435862	0.688171029752799	0.991082596900501	0.434557162466938	0.497896706528749	0.761539506302308	0.513834310383771	0.655310459720642	0.423216421549745	0.480871461884005	0.519425844496151	1.22965201193926	0.667180994479802	0.981851249350617	0.44277522452072	0.747160328212666	0.41897417422805	0.684553518873373	0.991102014228173	0.734401743908961	0.481940529271098	0.968322632659525	0.862609818501893	0.740786915376472	0.503309204741196	0.7513079061893	0.564479410496268	0.668580545310195	0.790452598374297	0.774980442515674	0.572322863475856	0.626786650054067	0.542473727665012	0.48041533081887	0.902037642825552	0.614707095304251	0.920772396761124	0.691357408479817	0.89963330290113	0.718856358752724	0.847426855165962	0.449412454684889	0.694998154973419	1.31778754917042	0.579650860604655	1.20331443420529	0.556599830852383	1.34531097454201	0.60921678030104	0.670185347606369
1.05186327267688	0.481716929095845	0.472696453359355	0.83126005612886	0.703149682027569	0.963231074488271	0.697621336292249	0.426341442072997	0.999538698070069	0.563236048040643	0.473328012677895	0.771241958020917	0.747557188683092	1.274628172356	0.5779014321644	0.494096585728439	1.05885187452424	0.759517366860642	0.398001240326226	0.516349984635066	0.511432084899702	0.411866436145576	0.383243452447163	0.550893223849304	0.58900506023757	0.849570314605634	1.00893843196184	1.06321308502447	0.489328194441445	0.686686052719632	0.444648468812285	1.08136391731509	0.672862445056107	0.709443029376968	0.733657276755779	1.04171843389996	0.69682109071642	0.69965440849273	0.590728888208563	0.528017292168596	1.25941265007982	0.454114108782053	0.459852595587684	0.709533638300143	0.582585680331864	0.502495397382995	0.56663150798893	0.726162719446516	0.878505459009625	0.774736169329094
1.18436609134246	0.853193637498613	0.469325114359757	0.594055026490305	0.503089219702532	0.443788792048953	0.922573897095169	0.514836683571705	1.2688564955593	0.816409539420205	0.626687656309884	0.693982354083075	0.792280074116557	1.14348564785339	1.38768429857507	0.689817222998021	0.539708619024327	0.587441692056982	0.920325568333775	0.576082252958383	0.544581677958273	0.843228136354797	1.04233608322026	0.393969484909224	0.668714052231173	1.45859477814806	0.8500193370694	1.27676438744162	0.600172615934085	0.82001820517461	0.690262769061718	1.1065861335608	0.544013094314581	0.576031555917551	0.858289625205004	1.16186256353068	1.03135896476629	1.23588680727567	0.466684509874327	0.895022492764337	0.616185506457442	0.794421708169728	1.18509447816328	0.708096610673344	1.60501994264813	0.595955033766177	0.656251722103158	2.01118526222361	1.15492784968154	1.12601209010212
0.692077988957497	1.03282035395382	0.839592180762397	1.29489486381133	0.722656259241273	1.23415365146462	1.13824395646483	1.26110402358056	1.51830722641631	1.21142581055151	0.442622114411954	0.747453277628142	0.611184407701786	0.88857112420222	0.774142401765638	0.495072155466116	0.965979317604485	2.05770996523841	0.551764579732651	1.01700211887047	0.864277351856322	0.734917233084158	1.0218392995174	0.437944825114715	0.610335168206438	0.898354794530363	0.851343989156457	0.840010922020045	1.03867004371061	0.497412875254058	1.00256886049841	1.24921301161366	1.01890799111545	0.888965635040479	0.820745017384693	0.88480708567429	0.678320418824619	1.36734946915137	0.524567815935823	0.797130230249711	1.3250614152975	0.535999036382073	0.652560879804395	0.92664045501742	0.680863943359683	0.463456701429696	1.18042448411074	0.765623441496253	1.52317857627953	0.961549808316762
0.70007482187723	0.703013507357742	1.12665582778655	1.43103789910106	2.01378799949628	1.31762814594002	0.953957058216564	0.680006162156325	1.43908535985176	0.748383775980092	0.634018400017031	1.10853505139877	0.972162618589872	0.764998791570991	1.06647528023289	0.766299631492439	0.885649943054519	1.11218058859715	0.593220494631462	0.666608052449582	1.0237704011375	0.57433044668819	1.14095663038062	1.00935054774263	0.866172124112576	0.85692333915646	0.771093716263796	0.855248373972741	2.24149081951906	1.41669658533158	1.42517659855401	0.620235555861448	0.660394673660438	0.816864664715376	1.28703004905474	1.17364247467762	0.779427875453254	1.15781723961877	0.579433008687447	1.56623454329056	0.545812283626136	1.18912401289962	0.991711575639703	1.08783680369615	0.665367198223576	1.13698090298501	0.986939061200854	0.985375292030873	0.992944728079755	0.892994360546507
0.727995835230292	0.533899925396872	0.864385708341162	1.16183571809809	1.03130516965326	1.16688162734787	0.960707943246442	1.4687535374285	1.02891330878137	0.702906051865992	1.25870254196265	1.6667736683304	0.985003886104234	1.58511617226695	0.676239540646373	1.32501407970182	1.12846633947703	0.715209356177377	1.77169497813551	0.818508282179785	0.54860800798731	0.509142691329596	0.700057021452737	0.844507757527505	0.590485383812393	1.06769609504598	0.626934185575219	0.978613096841646	0.921805773936664	0.851768056987165	0.90379729266091	0.807981853270107	2.02494556880864	0.758784546935239	0.623941465735578	0.657500359141637	0.590750540374401	2.56003028839867	0.610531134889636	1.27009183742639	1.510008951433	1.32584761864958	1.76081429067722	0.937366331112186	1.22998000744536	1.60916218806965	1.22291595113161	0.729101232072467	1.19334488414745	0.867709753031463
1.80800900925094	1.10509912510398	1.22551712954615	1.4663922099192	0.879552243452063	1.15775582613128	1.46936963321848	1.22625145927189	2.85254578756887	2.16390169391084	1.06844207778858	3.15667491285868	1.98268939023478	2.22668323286484	0.640766511853199	1.56278123945446	0.726052613747387	1.54190791638151	0.905379925278675	1.41128112632291	1.01900023478636	1.56397723685212	1.31468518736436	1.92541366676748	1.22682330829002	0.62262478584972	2.02315458000022	1.36604394795204	2.10878097193485	2.15732469766631	0.700587210195598	0.9539830284445	0.988123182948484	1.30273350829708	1.33675204348801	1.15423709710877	1.01086968507402	1.69578843590355	1.1606681411941	0.820121247236628	2.21241341900017	0.770827720725497	0.854668580957727	2.15822031121519	1.66439876213282	0.684230331007603	0.620748242079095	0.801673111810447	2.40676518856251	1.22462137254596
2.62444777509379	1.07448688126753	2.42781555947255	1.0945160931295	1.37892064746551	0.882529644496435	0.816491896890036	0.896335337950128	1.56214167237203	0.847501596095807	0.89620079951554	1.23693178561424	0.826717317740758	2.76927089292788	1.60963484157411	0.86594167940731	2.37058714705702	0.836297575727128	2.60637148133978	0.667454814679969	0.86826665460024	1.06035872319282	1.03083119032928	2.06946609047325	1.87102320363229	0.897597409247709	2.34718482779151	1.07125023528678	1.01011675616079	0.907275500721195	1.09831908466051	1.57202443470124	1.72950413072986	2.26617260074932	1.13256462015189	2.6219785040035	2.0553843742501	1.10872007997757	2.23066323098305	1.03933627446814	1.61921633224457	1.502662733285	1.3184268063213	2.51220477550338	2.97043963786152	1.82343087642953	1.29572082738029	1.99755574254389	0.595596216935747	1.56388305145151
1.0766196657594	2.11736441636429	2.60399491163964	1.27048215889292	0.842128898907581	3.21148785341736	0.73908004470872	2.40806002494402	1.32607919960984	1.55433128270466	2.0141067051899	0.880589173649738	1.59244454876602	1.61176970043021	2.4169772731211	1.05067751695257	4.53402676577251	1.658987947988	1.98376997724718	2.47620880798483	2.02641090696914	1.61344558358888	3.05334904326332	1.21975257630627	2.43951790015863	2.26791358586234	0.755606563411255	1.68922864680795	0.75978340402257	2.05315330502541	0.935961416607574	0.93504913439775	0.977220744784949	2.52756784940777	2.02839479283014	0.707152154552537	1.27304093336932	2.36127276884418	3.32725590266787	1.12084648413625	3.30170382167402	1.14014103815141	0.928264933792673	1.10444288176348	1.07763451894361	0.959561926546699	1.18445535061898	0.821052750706351	1.52837012480503	2.36051425025794
2.77464509964757	2.06509169663387	0.784667128807716	3.13031139422928	1.35080619788243	1.09901354118607	2.45161419837898	3.00316302835734	2.24964877057123	1.08124125400016	1.83749580576481	1.12687484965595	1.41854441635719	4.55982952420915	0.954297941533569	0.749756659374106	1.32524278508549	2.71243541979863	2.24448272203423	3.47141249129511	3.77508319748106	3.00801063251964	1.91876235653615	1.38506229350206	2.05420512393859	0.88398311729245	1.43250062335195	2.48570095783579	3.8632125751535	0.856439145586033	0.9905626698057	1.25779201437165	4.05293658517085	2.19536635959134	0.759695936226526	4.56676188140944	4.4241760423994	1.85145076245274	2.27106818833668	3.59783534307167	1.53933309845661	3.04260675787824	2.58882124464242	1.34567926643012	0.967499030854199	1.36592913373333	1.88888248835739	2.65572865166091	0.977019766358551	2.11824376740872
1.25523900014396	1.24409763743695	1.96881461988433	2.67490859722789	2.81792875496297	1.89114526252304	6.37100561188259	4.35482621476704	0.994570442561118	2.26407938637921	0.970708160657748	1.19752173360264	1.98377670455866	3.35445865522145	2.0794862024816	1.19649790040937	3.6348307118309	1.51352157971234	2.6017508242529	1.23328233946695	2.40788691839868	2.55574527305697	2.86176148712366	2.55375592039095	1.39099816433942	1.73397527529195	2.3692156633609	1.94012884189912	1.50510112383436	6.80137869903508	3.017992283869	2.47835869986456	1.05879671528587	1.80874195592025	1.11475053453588	1.63987491012318	1.30973024172812	4.2956962585786	3.83239388343135	1.3486296270147	0.907639635348767	2.38109666833555	3.99425671610706	1.27046791790746	2.61520770654842	1.65422825518847	1.2099889543839	2.66213347952597	4.17849544906757	2.51879144997222
1.75674244144757	2.77887988116502	1.77193598909075	4.23631772073885	1.21207404745081	5.13593807788925	5.21312171789376	2.41394061833051	1.45445903007016	2.60672880123114	2.9859810708636	1.45277032429465	1.20067583747633	1.81183846482156	1.20766025869024	2.84396556438867	1.47384684245522	1.85297072134236	3.76802695472433	2.57932706366979	1.18414663667733	4.6263026968832	3.04626501822039	3.81116103452712	2.36875154906625	1.14021913467322	2.09359677963499	0.921407627953377	1.45424270396053	1.48308578088787	2.16719742361707	1.28626465783682	1.1896277983229	2.44533898501256	1.36671242417181	3.41185591633554	1.39443747526958	1.32174656034804	2.84833876012533	3.33883671067284	1.5249037765808	1.81678289080843	1.72031492112583	1.54342362372263	2.50043787958903	5.75127852293259	2.62836600644134	1.23312782660554	1.20232525187804	2.12082053605274
1.65081671838308	3.50910013899101	6.4494899769375	2.68837790254032	2.3280229893845	3.41893127223897	1.21146401287351	2.30652968223152	1.86047856209045	6.57533149278366	6.1407259919418	5.39122955206033	5.8401866746593	2.74112093877815	2.87739741733583	1.59366984575375	1.99837050649412	1.24769063959599	5.64060591846894	1.41844456499447	1.80713693688867	2.75034054167719	2.5725368447422	1.31569346636832	1.95294706728939	1.9457349458377	1.61198371894563	3.89103873828955	2.556152085001	6.12921282200532	1.74628575853424	1.9291311662614	2.55582888658231	2.46185209731791	1.53911736049652	1.79888758610459	1.52187899515222	7.24469670615402	1.41699019144846	2.48112066812245	2.05401309729986	2.73364459694638	1.37072667632383	4.40324307091815	2.41170491072303	1.71190667218769	5.60551462144061	2.47994294124325	4.74974024093525	2.12485159089056
2.77138885388502	15.2270227362519	1.84725967091725	15.3279168318786	8.55504400638603	2.60755210259342	1.59971048569168	2.50138515878409	9.04895517358134	4.32326799552223	2.08081897126194	24.7600842381746	4.92342161716275	4.47303474124224	3.16863663292673	3.92884021091555	6.43791503092934	8.99839648627465	2.94314569958234	1.81801483828505	2.48251910104942	2.52002934529158	2.02378331039184	1.33887170776251	2.39969165876348	3.55653338180203	1.95843756663086	1.47725473401105	3.43028460834481	3.06032166143013	23.9724671386894	2.52092741446547	2.42541844946983	3.5478803508816	1.61509422117607	1.39604969171961	2.75478333007999	10.2481271071722	3.18031338833555	4.0126328861397	6.00440363889238	2.5667162083831	2.75670009576636	1.43485135521215	4.01519303799533	1.63939513704793	10.7870835243904	4.2655249248543	2.98678631887865	17.0665257458731
2.77908861137525	1.84159468947454	17.6303164794858	1.4540581053616	9.25207871301398	2.83834948033828	2.38608233630886	4.55164259531507	10.1635206736016	2.22137642986136	5.25174401306869	3.4620451723584	23.7566534052368	1.98155975119602	1.87127878618345	3.24990690292701	15.2840950985422	1.93394809966599	23.4625891485544	4.07378456796315	2.57233513249189	2.5350210054254	7.36196215920078	3.83668986944146	12.507429989888	2.2370226987102	4.28326419182764	3.75191517042195	2.06336882183787	1.92495049580277	4.46980353982069	2.57548645917206	2.84882386177091	24.9535419122219	3.38248356186324	6.86870350139924	1.80118708749221	6.17436548138958	1.52066258561277	2.55707208626806	5.07471748073547	2.49418098036482	5.89686541750353	2.86942432867883	2.96556962383064	2.95491984817146	1.87470278483946	14.7126154982659	3.27327712983383	14.7403606588623
14.6313184956767	2.00769005649512	2.84828336441647	4.46857968626163	22.1412872583373	3.94872257856329	4.63874611508987	20.1124956259671	1.53275850724968	2.46066640580848	24.4056922190752	19.854291230394	3.57363598795681	5.83811235218772	20.6126379098575	23.1073313476575	4.29668792157301	5.44481918428306	17.0364409721879	3.55312400598418	2.42550943975498	4.60468080558307	20.9663456693112	1.71009576143719	19.134993708831	4.30238554553403	5.15154162906041	7.48131763078384	8.41191785365977	4.68414268585854	2.2430389971161	18.8770662869086	2.14733039185443	2.70329103170869	23.0633169551851	2.30331088842371	21.8136066865066	1.7504512493375	2.05280120685196	9.9414484781756	2.22059094566626	1.80203777820827	3.11663679752274	8.68707399198786	4.0438554389541	1.73335965442866	5.58934068637305	9.16474948266134	19.9311398459506	5.01112612774641
24.7436635411076	3.3663639665509	12.4721625398661	4.53225385181575	3.43699231820917	15.0690525476445	5.24540438202837	4.03917501429529	21.6280441107743	2.43572091405725	22.9811697748593	4.00661970743315	17.589545758175	4.70028315708034	6.30665732756959	17.394790634895	12.3354549091402	25.8069740791946	20.0674097164639	14.9610336178157	3.51958183296662	16.8843386402514	4.02540269473019	1.65078312102534	6.12889880359059	2.91746424152001	17.0507713031694	6.32577264758719	24.9261952565872	2.05449203097034	3.78883298667255	10.150823694027	3.26025837862666	24.0781397538826	20.8281346041811	19.9225973387872	24.9433948562552	5.55913043983392	2.15963181405797	2.88877102023082	2.41178224531668	2.93557126321853	8.33392173598652	2.12104361397518	2.277234812943	3.02321736014634	9.69689073913238	26.1535031220993	26.7555817918027	18.4553923242712
8.72312851533604	3.33535388630316	16.2345064829463	4.9927020965768	16.622240707448	2.43173182519535	28.0081666832999	9.32614042594269	3.3170778588504	3.87352256716117	15.4315154484285	2.87841259702613	5.11871312508742	6.2633439226071	11.2181598442844	4.1734977701827	4.89053259716363	26.7664610519467	8.91003919254581	27.6286397024826	25.9789233747178	21.3720321244795	25.7777198822608	26.2480707524515	3.10019654373049	2.4956138815076	4.15376409386352	3.59159931594481	22.3593422913189	4.07639778527656	25.5272930972781	6.70719037013522	4.80570413989556	24.2572204561513	9.81841426936877	24.8729481049003	4.31247682768967	24.5725844141429	23.3912546179333	27.189815701914	4.77760006876336	24.7995598956648	6.7497631683348	20.2423885889449	18.9314352697556	15.9707834207849	19.9784636314858	1.96851499370429	22.2792192102805	20.4953014810899
18.401703759014	15.8323603632737	6.14776851282892	25.8742250601906	6.67608810524812	26.4227347277014	23.40023453492	27.2236456948663	4.85746853114901	9.58075058408006	26.9291158977295	20.6154519863913	21.5341484241081	27.8866354797589	7.74266385971353	17.9056302425101	3.07150648919554	24.6184272044065	19.7574233499658	7.70573292505475	26.0226896144276	23.218993943511	24.3738690762133	5.16286103616142	18.4198765434269	7.40803866521185	6.28110627316178	27.686365650335	24.3674686268642	4.88331770328075	26.2536277991164	26.4855808747097	3.83938859522692	6.99910552756579	2.79789533524555	9.98016441349712	14.7798959692874	7.47288797116031	5.42567663053756	23.5764137574474	3.30044932796418	26.0149570742357	27.3283899955052	25.4184254277057	4.33171792426414	26.6189933159229	26.36056323955	24.5757429500152	25.5320612418267	24.0199668860253
21.2746302660333	20.9306759840989	28.2718434244702	24.7423193021584	24.2605308895316	5.38738137012137	22.9962444783844	27.295638749623	20.7807069369799	21.2078596643464	23.9826712563693	6.69349477860473	22.9963942495431	2.88472660426742	28.9248450831753	27.7498977803002	11.0008409261264	25.1992743163088	9.43623167315397	27.2126934993412	16.3438589753679	6.61690325198019	22.1794260793315	28.2967066460786	25.2614900630535	28.7182849242477	27.7242173798187	24.4378092850634	29.2000673041688	17.7643868502472	17.6904304675293	15.7805541349921	16.7503606942585	24.5538111323759	28.729614132568	22.6467957173939	17.8952580986524	27.9987468805464	28.8227450369775	7.26669521850171	19.7450042226194	27.0104556126277	9.16578176002344	4.02488847979174	3.51870953421507	23.545293684689	26.9736406241436	26.9896282625606	5.8048582541576	28.2839341471535
28.2954071343941	5.33550386095592	5.3777728113492	28.4800719489055	4.33867032366497	23.8688699876534	29.4272258106085	26.3360588231221	23.1543759258004	23.9489623990583	29.2547029813609	27.5598601836099	27.4480937424023	27.3552557134036	23.0457381695497	25.3112917065856	3.35139656366552	29.4753885477415	26.5458840233479	6.24483768844646	24.4706767208174	7.18361303870089	26.4453439858665	27.3419920182093	27.295646811064	27.0988708059625	23.540974718483	6.27792130880716	27.9350448521747	10.9362559411374	17.7057237582628	28.8726909249493	28.6112043917219	10.0051647100982	19.0615232771673	20.2820251888893	28.1178127824908	27.0587024427593	20.9127452443731	20.6334415948626	27.2243907308885	16.8378725359863	28.4337667213692	21.9964885528695	9.50903498946913	27.8347062803284	27.1868248444965	8.16632024126598	6.20788594818517	27.5155883324765
29.4657262734458	27.5572053592785	27.2448183037247	21.0113936326516	6.2053241598728	26.3087843318035	14.3069961118019	28.9845321546606	23.269848413745	23.8026230449225	24.3939182816065	28.7021862871087	24.2285596951358	29.5911683581398	27.5050920590895	27.3013751867831	24.904565508014	29.4041386005849	26.8097735104364	28.2715280943039	28.4707718263423	4.50743247655649	28.9529055713873	27.1164818776644	27.506791271194	27.4145593868642	28.2394266951455	22.0639332044663	5.37582155855614	28.1952419376969	28.0195221057614	24.4762432679929	28.4326353586127	9.11399560531463	25.1131154613518	9.45109808257512	11.6500407223459	5.55413165213581	28.1342515216271	28.1992596770024	28.8364685915596	8.00040602057999	28.5527507674672	27.4164857318197	28.5006421860209	17.8987465158197	27.3935603004346	28.5019439230066	29.044477411497	23.0840053566797
20.145358262728	29.5025657483485	19.5666356216105	27.2858452392686	25.9886975419447	28.0739780035596	29.7795420012004	28.1977601698233	14.649080756011	29.3958903704777	27.2015594607904	29.2843294149908	25.6206649716861	29.4948906271251	28.8676214695259	5.55689057743094	29.3893992147728	25.9846364487449	24.8777890295704	29.6967765822992	29.4832619517854	27.5810093602081	29.760633924723	25.7241763082316	25.8099412580365	28.5964839145118	29.2356060167448	11.3160448768854	29.2816086085365	28.9071127529283	26.7757448214099	24.9029899833334	29.5592418334945	27.3933465954147	29.6073594098614	20.9643746982968	16.8719522419398	25.69933051776	27.2183218823694	28.0387659919183	28.6667130645381	29.2129064395438	29.8489004932612	29.5191713817869	21.9133223325067	29.0745315723863	28.0135513476541	26.7999058559732	25.8430772764439	28.5182693703105
27.1823417599265	28.8222199216838	27.8966875228155	29.9962971936007	29.0718237108288	28.431528439962	30.3179940413769	29.2624090124083	30.1293264707281	29.4832477342707	29.7470838464432	24.1785063904107	29.7586276875905	30.2425683576394	30.2294253906401	28.9393888648561	27.6727621967195	28.6890035972348	29.0808973830556	29.3626368554051	29.9371135287495	22.8546522233548	30.1909523005297	26.2355998931142	26.2137909421197	28.6792732579377	28.414736190029	29.3152947663147	29.7406838593072	27.7035428448507	24.8903513144025	29.4817392487326	30.1270271542148	28.9601166761898	30.0646455009502	29.5326624008986	20.1024832129856	29.8643539677261	30.086073554888	29.5656445624109	26.2673623404528	29.7459767965501	30.2781074901486	29.2707094302018	30.3417076141637	25.4418736434487	30.0172912812577	29.921291389375	23.460232565333	30.0849563539938
28.2817138703732	28.3540988863103	30.2588147402872	27.385627264078	30.0542981449807	29.8263243809726	29.0398249394694	29.9366406238319	29.6659332443189	30.748067224728	26.2763101612177	28.5876043843545	30.0774646625905	30.248628059285	30.4261472319272	29.9922940463925	29.9420636575245	30.2015790755592	25.1747219087559	28.5564742151927	26.7018221688655	30.2771090160015	30.4004099261696	29.5041479533368	27.9720456922502	26.6702474362033	29.2021213815978	30.252526412177	28.1855387064502	29.1666329765202	30.2069736664448	29.635953238481	28.0683803699255	30.4845053372242	29.604308098726	29.5208690054193	28.0416291673358	28.3753783642077	28.9700469185405	25.2592406307408	26.472065512442	29.1442577988971	30.5271509961171	29.0146293401068	30.1213693579241	30.5799027427381	26.2496416343942	30.1810650789936	30.7068230605344	30.4756617717268
30.6474134332908	27.4752579548671	30.6237499658064	29.894660839186	29.3663671809438	28.7864474327656	29.7639122314686	29.4996768925272	30.6411313227287	28.788775163732	26.5619997487707	30.2414266209736	28.9779488832995	27.904102012491	29.9028475600238	29.3748052548926	28.1579738574102	30.2764576953676	30.3812923684393	30.663719466508	28.2376783592827	29.7249301797909	30.4284482745059	30.6392526089457	30.437595947582	29.1656784136369	30.7859046691232	29.8981093662082	30.5766515283203	30.7195693561248	30.0794420522977	30.7460902711252	29.8321481966546	30.640534875379	30.0987334938341	28.4340719825049	30.3164022646215	30.6137209638991	30.485521267006	30.8116844785442	30.6203983309884	28.8113291652826	28.8758145098971	30.6609091501532	30.0295978227895	30.6169714325378	29.2835205257542	26.5433591439389	26.6158092018607	29.5051845552269
29.6414492303881	30.7832551885278	30.0733116668167	30.9850308741327	29.433935288689	30.6168053820134	30.7637691453806	30.5121710770377	30.9467844220483	29.9807008556206	30.5734917587261	30.9482304803411	29.251395868155	30.519891551146	29.8216391344999	29.388200489318	30.8604655195925	30.0502861579313	30.7306900205974	30.4880411397494	30.7511295850321	30.9197881275887	29.3803040125178	30.7529567217961	30.8211275079404	30.9648592154072	28.2290186125546	30.0101819003957	30.4611363975365	30.0613661067407	30.463542203062	29.3259343198177	30.7154703785084	30.7850890941338	30.4517927324187	30.7382982784096	30.6594704583342	30.709509113708	26.8235606238747	28.9288063976206	29.5923594372731	30.6341375597464	29.9168670363452	30.9869885767585	30.3683175460712	30.6828963222395	30.9546320842964	30.3918526384809	30.4812130995972	30.1874815538215
