# Supplementary material for: The Neural and Computational Architecture of Feedback Dynamics in Mouse Cortex during Stimulus Report
Source: eNeuro. 2024 Sep 24;11(9):ENEURO.0191-24.2024. doi: 10.1523/ENEURO.0191-24.2024 (PMC11444237; doi:10.1523/ENEURO.0191-24.2024)
Supplement: Extended Data 1 — The file code.zip includes all code used to generate the figures and perform the analyses presented in this manuscript. The folder "./ephys analysis/" contains code and instructions concerning experimental data and Figure 1. The files "Figure2CDE.m", "Figure3AB.m" and "Figure3C.m" simulate the model in the nominal setup, and generate the corresponding figures. The file "Morphing.m" allows changing the connectivity strengths with respect to the nominal setup, and plotting the resulting trajectories. The folder "./Figure4/" contains instructions, code and data concerning Figure 4. Download Extended Data 1, ZIP file. [file eneuro-11-ENEURO.0191-24.2024-s003.zip › code/Figure4/globalfeedback/v1Int_a0.95.dat]

0.326391556778168	0.35569185625389	0.348395948009485	0.348254339404131	0.323758509354192	0.338395219404975	0.331381424984842	0.3566384215858	0.360957928855546	0.348919728172654	0.357490742683496	0.327223611379695	0.347766974150116	0.340735738613136	0.319322674675369	0.340535815132191	0.329604264508634	0.358473616818387	0.34462139968917	0.33787607858924	0.332300287128316	0.350356794515408	0.350347404320278	0.346970822498447	0.331161765342288	0.361088364967417	0.318277663587392	0.328377404552623	0.327249837994854	0.336347090431145	0.331497105417856	0.325567141956735	0.328233779600257	0.339248199697893	0.32221064396899	0.32630510214244	0.31790444800566	0.351148119105908	0.35407263216749	0.356442707167237	0.340903061772731	0.355393513439824	0.324195289803906	0.34569877308139	0.341656576934707	0.357348586009371	0.334469825208636	0.355630526176648	0.358577011487256	0.336673099176657
0.343338743300678	0.357808578595521	0.342446430394012	0.356460485160988	0.344816843703317	0.349623740320532	0.33242284176983	0.333305361724033	0.353568462104369	0.335666184103165	0.357641194095644	0.326210817111754	0.375380635024568	0.342376194495192	0.339622115218039	0.343283264865384	0.352813749139537	0.334775185501519	0.357573705519821	0.329659631645926	0.341221811522658	0.36096744959698	0.371756229089368	0.35999772593531	0.358500622751854	0.36733377530406	0.372825541903981	0.362145185162579	0.328118819733796	0.363972569254432	0.345653240382132	0.341065576806386	0.332657737236312	0.335713881417042	0.341036042526102	0.363886015025103	0.343505325283475	0.330921318979951	0.328895493184114	0.354581797807502	0.341896926025262	0.346812249993129	0.364318089933023	0.365925080900012	0.34996001513064	0.365034567251765	0.342739284333764	0.333865242567232	0.340129913896035	0.367848430870615
0.348025272349593	0.355851364493745	0.382713452784912	0.343740126245389	0.347935295460155	0.373444562964005	0.378965810814088	0.361288192738035	0.350870379275799	0.355732029858065	0.348721386175125	0.386596365412997	0.347746669897932	0.374448380262551	0.339470914460031	0.379848950377651	0.386509787582592	0.364891622081932	0.386544231944532	0.377632906496175	0.370665113209177	0.339399057457304	0.38150186998717	0.363579159718483	0.336533633602352	0.337078006915136	0.340247967355499	0.37224770052288	0.37660485288696	0.36322712217176	0.369859019467494	0.381565235868573	0.344492361975378	0.338484072273079	0.373263550242498	0.338420764898678	0.354682923129271	0.371049403198326	0.361636067258518	0.366829857648994	0.35718017513609	0.341320423227831	0.350978329834394	0.359999465835404	0.336252978058848	0.34895155636064	0.338552267011471	0.379723558080525	0.355541339554668	0.356885492997945
0.397473079621627	0.399293084013178	0.39004963272689	0.402251985079699	0.350575907541402	0.390393496806985	0.3963009935729	0.348857785971707	0.360721603293489	0.399864122627993	0.390766059973333	0.404584219991341	0.370981337239068	0.380596766987729	0.363941040096532	0.353079936585718	0.352949247788892	0.37423804090227	0.386909450838747	0.378311354687241	0.390935150209436	0.379488138443476	0.373481845329083	0.347572739775201	0.389588187256645	0.350885236426835	0.354822255758566	0.365078721098692	0.37039656140285	0.394913894914038	0.377667768590234	0.359440340916163	0.389475893492331	0.401857085684209	0.398347435850589	0.390233795672423	0.405967689835434	0.36952670214781	0.368143677064789	0.356043237267443	0.389318649285509	0.361571989163784	0.369903898098457	0.358429147888449	0.386146462672187	0.385830379063712	0.351289870572203	0.358408826924613	0.376221356294495	0.371236890692794
0.387943561236918	0.360842048606564	0.366750964080404	0.416914938573486	0.393583738643011	0.412326504984084	0.408539405364485	0.363925748397708	0.417613577207799	0.382961494505289	0.401650085495278	0.410865964487136	0.420780754166749	0.417305100496656	0.395713399867305	0.404038109816926	0.38586977297437	0.381808852796596	0.425226373343308	0.411790216896834	0.407435947875776	0.408625854736214	0.398858368108943	0.41155432990995	0.363574627332682	0.410276802970343	0.390274655611464	0.396811699694409	0.370151856270759	0.365451891071095	0.400241489822512	0.415673777775931	0.427674824420504	0.398016336384208	0.397130186306797	0.377868825745714	0.422236771776014	0.398118175621627	0.378294828026092	0.38647060732765	0.37651886825272	0.401149202115415	0.412543265274982	0.363309805596168	0.413331868207713	0.388403870428541	0.421747999085575	0.412492040392374	0.428239991224081	0.393215156251092
0.423298821881534	0.431026043853123	0.398881050986931	0.401797395549983	0.410372623882168	0.38420142870686	0.392579911049412	0.378671074386272	0.434304128728302	0.40510687891067	0.380659981672809	0.430604274304458	0.410286003256145	0.418168024800033	0.379960150219661	0.415948082508014	0.414798208701682	0.411299681195325	0.427680736820338	0.404844787876355	0.381459684104273	0.417630152897704	0.380401824938859	0.435754551320593	0.385804682857108	0.39513787267009	0.399108858801634	0.407226937420125	0.43378157307714	0.434081689440372	0.433079455431628	0.384857153265814	0.42655642696166	0.425770291446191	0.441695822309488	0.426038975404132	0.410055325903641	0.422156122501371	0.440970834276028	0.438206729975405	0.434495225753209	0.389206124678608	0.382959231014187	0.419694753337471	0.386518657263345	0.432900844233802	0.397494125568597	0.402053390182552	0.411343381605851	0.440896425320343
0.408474509639406	0.425349452910273	0.46547830127713	0.399975504206225	0.408019976516172	0.410433123696046	0.401064747150552	0.419561111535893	0.399798340176107	0.414184312693758	0.44121711376647	0.411345268971955	0.458408860099119	0.471698377275118	0.423385338953029	0.435637796075806	0.397059476222762	0.439534388222487	0.449129961617371	0.472288230180056	0.43578418920848	0.399134962439271	0.435128520923438	0.421955239262152	0.437809703755327	0.469696195560581	0.457916071431632	0.447703518081533	0.429788320797224	0.461432294339396	0.399203610561769	0.437273526592656	0.465269407726838	0.441911398499412	0.415793580696823	0.425221063031522	0.411652892073474	0.455152825906924	0.414117329973172	0.458225904063557	0.454961806895897	0.442003624909102	0.417628729500052	0.461030782902407	0.411523338376542	0.409896286220921	0.398369208742351	0.415439953121886	0.414403997214364	0.419445820858495
0.467781247265961	0.498806016620246	0.439232554623797	0.454029736553157	0.412182166916535	0.432689372483095	0.442299223255677	0.476959784076194	0.413863536934952	0.444200464420801	0.449773771825949	0.472286838937169	0.427683074153771	0.432832449623862	0.460155186937874	0.477143503640103	0.476662387775188	0.454067296484811	0.493368343684553	0.474028814479179	0.484512957390894	0.429933975506284	0.484092625396293	0.420293007445319	0.459132788878179	0.450096234864492	0.468890031596009	0.45087202739036	0.417157567483009	0.415647417612342	0.420807388627198	0.424609370713283	0.493784537914562	0.471673788011487	0.490745768423431	0.45711589057774	0.420095197031147	0.444658360609532	0.439912255768039	0.423976810781011	0.444651777798144	0.451953030698438	0.494059250237798	0.475121592601405	0.425345417387335	0.450284797444671	0.475879418251589	0.47477280099147	0.50002792053333	0.430675605453946
0.492014636731591	0.492699019363498	0.516426080282884	0.516365582338061	0.440744552595298	0.442408322515211	0.512711240999423	0.439487042690333	0.520155025931782	0.516659551944119	0.470577483172894	0.51790331636443	0.525706414730197	0.509913187826323	0.530116540420414	0.52083234885046	0.477978719605601	0.493641522591029	0.470944182596423	0.439868364625316	0.521620228038043	0.501768748051485	0.533773351071101	0.475731338862031	0.492837338006682	0.50426536076182	0.503974187472142	0.51589016327898	0.500192148837142	0.498491198350832	0.495657884792967	0.48149159213307	0.437564155843822	0.453513824915713	0.457168938374543	0.496549488611875	0.514561178377522	0.488160000777059	0.466372943725426	0.529763106941779	0.517083600057327	0.461534851243474	0.515083096865731	0.481098530070209	0.499636401726073	0.477857734173204	0.441338593714463	0.457662595570694	0.529890873781122	0.532444677072654
0.538650462891007	0.519382653308139	0.511608839904434	0.518682807834149	0.487361847572551	0.461638533754452	0.524206539568413	0.565069554201756	0.465146700868799	0.558860372983748	0.562367140702426	0.45668097548226	0.543368320255285	0.485880048864746	0.543452892964337	0.497822454822973	0.565054083957606	0.471004521149584	0.470092081407408	0.540538759535964	0.545528748019717	0.523162408912541	0.461161586061717	0.496062714670615	0.4893666128207	0.484918621958909	0.559730996778348	0.565395109727989	0.473777728835533	0.501195182442089	0.539455940965954	0.494422181361298	0.515185262186807	0.490097301322823	0.489898626046229	0.495715244585764	0.550692136431457	0.477461299558835	0.552067483454607	0.567607083795684	0.488110552078926	0.52836055215262	0.543141949722484	0.498784518501531	0.479391921387115	0.511370901549662	0.523092281041912	0.530568973851809	0.511414582795063	0.549778923336581
0.589231039091569	0.552677345302274	0.562353014779197	0.495260888375941	0.540957345156265	0.539905461023604	0.547423939327442	0.518641522496693	0.535551248497048	0.571349713921724	0.525909186003065	0.600980451171294	0.560451733251731	0.54340569036274	0.491212914601603	0.560456299974577	0.539424244221561	0.526336089253221	0.538873143412236	0.59627351125535	0.557525658415683	0.50158900112607	0.532517026743381	0.565847211972214	0.519399286641279	0.491656405382196	0.569627312511919	0.553997321418846	0.581045011777541	0.495559274639168	0.494912072470034	0.514216236499539	0.558608104709593	0.558808497854602	0.505263085510499	0.49988293267775	0.523381868205312	0.572094578444734	0.491685667675811	0.515802924743004	0.504388212345166	0.596660954721097	0.578129181143233	0.523900356278415	0.55285292777682	0.542501161982446	0.5256258196695	0.513298015260912	0.590305123147503	0.503249959185181
0.57431147811318	0.645945726448763	0.608122277334829	0.574487925874875	0.55218375914039	0.546726849861125	0.560605995971983	0.588126982490064	0.652138593226988	0.56963737308918	0.529832597808065	0.611520963588479	0.597715940981185	0.554688272223788	0.628249942534136	0.601097555052462	0.549496147266819	0.645390716958643	0.562266466342801	0.628228035937015	0.583551700967351	0.571413797302535	0.587653210024565	0.602239025587279	0.52558028282577	0.637366927764698	0.517149479911799	0.624558190885825	0.553758566446632	0.577919376600361	0.646221013310153	0.568851763540201	0.531903267168995	0.520945545591159	0.618236565857922	0.526480389014771	0.527693852294162	0.619361893036351	0.622058803979129	0.657993514532293	0.572780632487705	0.564039348057557	0.601550217932539	0.646114025336792	0.604142775717241	0.617359561288376	0.551302582226132	0.621532423317387	0.558171392950812	0.536331375577103
0.589932447784967	0.666924699743175	0.631031004085886	0.569914928627154	0.590561798968279	0.684342970794935	0.64714851177794	0.578933073952472	0.56124151597165	0.559231099139017	0.58825726542153	0.640734319491078	0.579755246636822	0.637410968281108	0.597384960553109	0.616606656360757	0.587585275678744	0.56713832018382	0.697449904504572	0.668917261274469	0.59554491871459	0.585295700155199	0.699591299973798	0.592452122030169	0.556839130691105	0.576481705731021	0.632073310749242	0.667873913948408	0.568008291759966	0.606110238910258	0.559032396588201	0.562600780926041	0.652163725052091	0.596159224942141	0.609038964140439	0.600160807868258	0.602093754734462	0.633572753922657	0.689961856234583	0.687607077582007	0.658638538603058	0.621440879911904	0.557771538281222	0.627904250318067	0.575807985395628	0.578234510981975	0.649599556395237	0.569847331374043	0.640673763422497	0.618132105394125
0.620575721870405	0.638593974855531	0.638028385789731	0.678688886626604	0.665331774366966	0.6413590155922	0.73003373742963	0.677019155362043	0.677790951563268	0.708643916090567	0.642193797136205	0.724735642905907	0.710709934533086	0.6112548921315	0.742944711401849	0.770311577423431	0.629632408275825	0.686530397727569	0.74144679644671	0.757539510001546	0.65271121327418	0.714270774120315	0.718192225924762	0.614771155976832	0.668140261573241	0.731552961793316	0.608737412779356	0.625523515489244	0.634429962213341	0.596408447307021	0.635713076681502	0.657812421872565	0.691457350401321	0.625818394573462	0.625899911409692	0.638240135467494	0.734304470454563	0.652463607543149	0.638999271599865	0.726509403821404	0.644306102338329	0.658124065993513	0.651669800447594	0.594601990687444	0.74897670271337	0.695751350471977	0.606284978207384	0.629935014243435	0.677592166164967	0.697818215479566
0.798627180529644	0.775689576498846	0.797525256296405	0.647104147056093	0.741973774433513	0.638853277721831	0.785061518352543	0.64301041929732	0.747269048767381	0.800435795751675	0.737145582462136	0.797855728866431	0.769416493589866	0.766197004011019	0.728741947971883	0.681446480102302	0.669019719932978	0.690699747154225	0.680103016650328	0.819190959391333	0.717787820733667	0.739998614152827	0.740574276036604	0.678896710555423	0.788250891357233	0.806967701791732	0.649156142719777	0.769925592950986	0.691483043461184	0.804777451104926	0.763148396143085	0.720227764477397	0.790956641030594	0.733579403409275	0.697858436643809	0.690198597837939	0.753825666529535	0.72672743875246	0.761366760481846	0.7319410911528	0.660010157148079	0.712456144728387	0.645445026662787	0.769953071358039	0.774027400708234	0.791091599038836	0.681890514424404	0.713385941114336	0.781683458534961	0.697794009552498
0.882289624282281	0.751623706970231	0.792949726901326	0.857635965729835	0.715665224858653	0.862566363417504	0.788779491802793	0.73866791982538	0.77628653055289	0.714564402835173	0.797501409174183	0.816381100742707	0.817139748140189	0.907904212365642	0.721154614651995	0.80872688744478	0.777399587700289	0.761004639629095	0.783283248137133	0.712202679795636	0.795371684453996	0.766852800748248	0.900610271702633	0.740798242853666	0.772877506189171	0.727908094656864	0.811887514569615	0.892793924064194	0.835269683334804	0.818299007358286	0.867134383841345	0.719115852346299	0.785891987104672	0.870553321405395	0.812725773232432	0.849649337186055	0.707737261778202	0.777049377495115	0.747166629507034	0.907315135863103	0.700469916297371	0.804649216772729	0.904182135196904	0.838521275011899	0.735504177914132	0.768113930036839	0.774194447272939	0.828780319480665	0.732047155545429	0.733433205238928
0.814410170354809	0.922956831898166	0.929939589540159	0.907317534411367	0.842883908563677	0.922748211787688	0.768664906986228	0.834748264843229	0.815898563532778	0.790170205001412	0.971806337718388	0.923343981185415	0.849857227084801	0.757514829647553	0.806086957164649	0.752836733091934	0.796137889933565	0.783237648753596	0.773972013244088	0.763571092687403	0.785505775949476	0.889806435134108	0.780883428732486	0.799035586728997	0.759847061131101	0.808275163167468	0.956490068825538	0.879010353011703	0.794470631449056	0.975674816037577	0.866501174615698	0.940838759741838	0.810032936466817	0.91419772375104	0.940998461210294	0.774520036032182	0.823860749973682	0.796656114853644	0.907960129776466	0.949928861452707	0.95218584903475	0.916088544028557	0.915491940412966	0.970659980738044	0.882985147984202	0.757314544322437	0.751144382548463	0.843648138151011	0.804639459044416	0.865602474871392
0.869956471125674	1.06026115842127	0.925503598780122	0.814775473685792	1.03533954655423	0.85795555894177	1.08067262921592	1.0103956894555	0.905678808459325	0.83707739694021	0.964923200487834	1.05816564916284	0.956772597745084	1.02113212607014	0.89868676836918	0.957911312053185	0.977506596452838	0.914739382543527	1.01566309798259	1.03259030493584	1.07335578119833	1.02122494806205	1.05384039037273	0.910825287852093	0.85805046894195	0.889098374737818	0.85344151517291	1.03196460171058	0.912150192393622	0.921610520460576	0.863057592057369	1.05392413348324	0.982948447228538	0.977575637753797	1.04918678917574	0.925217241142504	0.906602880023089	1.08668218095979	0.849545697503183	0.889753728686818	1.025346583987	0.824407551579782	0.918966229379996	0.860090813083714	1.0080777671544	0.861315291428232	1.01087568073803	0.913660158531035	0.836560560591014	1.027383503169
0.988410980381033	1.1132026428566	1.12405871185624	1.08588756561854	1.05246883152018	1.1366723304066	1.03382745384086	1.06459204718523	0.963571851217413	1.03522401367556	0.903203531536202	0.909714834878723	0.932998933798348	1.03461009949547	1.09613607213035	1.11510711411507	1.09264664006485	1.15478760688128	1.01100593318041	1.03852526073894	0.948366968300543	1.1837251756896	1.18956410593063	1.01919671815138	1.11940799421914	1.07220218590593	1.05364117342916	1.09610004624253	1.12005311897087	1.20918121279606	1.21057684988345	1.18204594922397	0.964665923987334	0.955776211714538	0.996992569728922	1.08143754886429	0.940598062941952	0.901474362980326	1.00055349404584	1.10801885590922	0.985197220821093	1.17222782030185	1.04333417575136	1.01876267021591	1.01593440473291	0.964876252950241	0.899700645109273	1.17861881298385	0.932949188042385	1.07514154295142
1.30706695575056	1.03720219283363	1.08864137469073	1.13256189780048	1.0069375368729	1.05222539164109	1.24789917756905	1.10988923077215	1.04048458467463	1.1134062191682	1.08159696999994	1.28665313396341	0.979597002519291	1.18931234953122	1.18955498072139	1.03344276433016	1.30776680377502	1.07912762460714	0.983223669706732	1.07753845409088	1.123711830932	1.05192474516881	1.24607234380115	0.973958069203821	1.08913344901239	1.11405943557609	0.98595677941432	1.28888521923443	1.24607201960619	1.20664985522904	1.06902154294238	1.2031854716407	1.135364695241	1.20969494522053	1.16087602971373	1.28266214445152	1.04001272301937	1.16076141137488	1.0550412147066	1.12356439908893	1.01716454878468	1.30338864848628	1.25415999927924	0.989305875017493	1.20339094713065	1.00425889533178	1.2750633510488	1.27874465519212	1.01854657320397	1.06441807907896
1.18546586440392	1.20775313000583	1.21539112544059	1.33782368300149	1.29412327312683	1.25662099507974	1.30048098338766	1.1964893800132	1.149016419441	1.17705788312476	1.45296783037886	1.0876520775434	1.34474510336112	1.42909448075131	1.4599486007637	1.24746230459185	1.19335842983725	1.34791736317191	1.11608274016059	1.33865099327145	1.23209245484277	1.2353683891098	1.09510275799081	1.31452354548183	1.2342548098248	1.38532354463831	1.22484600548408	1.41096827615483	1.17029879356275	1.34325166661276	1.16921218207739	1.21049694138693	1.15428351852977	1.41340938031001	1.37255265839207	1.33188595664256	1.19166620571664	1.40222250521981	1.25771570616639	1.2214500222054	1.35843963834217	1.42129551489449	1.18652811618745	1.12184518327111	1.09333655459278	1.19073526131878	1.09710764789646	1.27081802799911	1.25627920701957	1.39914955124818
1.62315591680828	1.56965095928631	1.46845640970278	1.21366668770844	1.36140914520793	1.20897477592472	1.3872752402274	1.20652754506237	1.40143694667263	1.2229338290371	1.4883351089219	1.19948171580279	1.20039836049975	1.5263223879573	1.2280607611415	1.49049107217369	1.42758382019322	1.60516408184438	1.28230227213034	1.50599961113591	1.56937745780622	1.44768961067147	1.32997263561257	1.57934265271437	1.36639521454601	1.46887394145608	1.37164117788329	1.59699597950405	1.24327637782681	1.62622965232779	1.48819449295154	1.56081564875849	1.32254421767145	1.19982069120145	1.33778053916131	1.47194631913931	1.61421142189424	1.22812863056541	1.31676217727575	1.62960844047651	1.45756334290883	1.49555397305652	1.33862550321915	1.25935601197774	1.64172274825762	1.41114874408968	1.51394006014614	1.3786361590189	1.60112998488309	1.21837665257504
1.44685371525462	1.55191203129512	1.64559222766197	1.4508793456732	1.51632896042674	1.39312780812327	1.50699493749565	1.7587890605724	1.48828278631883	1.39592201579745	1.70565664311385	1.41196586964315	1.44620411477848	1.57302075206531	1.73697588370056	1.72006580667361	1.49432120541333	1.68637446257793	1.43028395702303	1.4169402780102	1.61224253818769	1.41140748651161	1.64875011194798	1.40037639767495	1.40839844390138	1.60096521947665	1.55998542820195	1.33119346616886	1.50214422155261	1.46366987243481	1.64320310835505	1.42977932767642	1.34827276095017	1.45099510613173	1.51164038975145	1.56383941825825	1.42379846738115	1.83990077999827	1.60871016277846	1.55701250460949	1.81374564608747	1.38939498557505	1.3343760642527	1.48785552915624	1.7299773255562	1.45514949321599	1.4810199574456	1.8119839252429	1.58198139475259	1.41895372111126
1.48652612886298	1.82185262186825	1.62365009652804	1.49324570889679	1.51499107732786	1.55993475114719	1.51403700988935	1.69177186378026	1.70883988491087	1.52295305466605	1.61637207161696	1.74982723728644	1.8570810655416	1.93700844140126	1.69282781079149	1.5217480872863	1.85019591379813	1.65327221884118	1.66220772213686	1.50076253839582	1.64536440031992	1.90329366351156	1.79855805386625	1.48195261316679	1.92865013527833	1.90705203316528	1.72803063538467	1.77844437503088	1.7925109570865	1.49980849523397	1.93470677131523	1.76452983336214	1.53798230179328	1.80492416828017	1.84702042352612	1.61323580452576	1.5598770409616	1.54954419574936	1.62229529734612	1.71523036054957	1.54555838004869	1.75547550259984	1.61199841197912	1.49429026672457	1.77874107186915	2.02650186850705	1.93765242465067	1.71742026634955	1.90263305756772	1.60885584627161
1.95384674279017	1.6724483005166	2.05185132913639	2.25115707502623	1.78596877318343	1.94018789811284	1.63307752162203	2.00008832089489	1.64696957431279	2.0384540418667	1.71826577792069	2.10840978822349	1.78408577304345	2.25574039877414	1.71290499700518	1.88295703374165	2.16184780484152	1.83134969385418	1.67986943027088	1.68772034678175	1.74830371903965	1.72803929709655	2.13271920813778	1.97739759535131	2.19007107889697	2.04312931537	1.89917271353704	1.9459659354547	2.00174524418757	1.95028935927302	1.84817238657324	2.10222949306367	1.61647564541323	2.01629335955806	2.0109921697052	2.03983668765904	1.66278666563404	1.86246708323396	1.65186866802141	1.86718793787095	1.91482953205556	1.93507384884997	1.73834396273376	1.88513700613442	1.92229494549731	2.03426730055366	1.67617866387948	1.61324699228981	1.70075583604801	1.73913989365096
2.14600322059243	1.88498686345405	2.06120133525191	1.97482448879547	1.92932478450662	1.92786376976605	1.93588689066863	2.01703930111646	2.38524444708566	1.831746170554	2.15880240717192	1.82801814957202	1.92108064658916	2.25966210686022	2.46350100506324	2.13254237017649	1.98106640101462	2.40463277873265	2.22316278019575	2.22627832958106	2.25413733647264	1.89569718848642	2.27171421348492	2.40579836466388	2.17901889348262	1.84404486936759	1.83015555943968	2.50291911590661	2.24279089579317	2.12301437762238	2.0362466573058	2.07896800142474	2.4755184171643	2.0999729056489	2.10600959678311	2.13567982751587	2.27710343664929	2.38424837013172	1.99335647675984	2.26515893960262	2.18973448304071	2.04852689808722	2.38489887939654	2.27991216370863	1.79300667905244	2.01947263714043	2.15952429749804	2.42843603843367	2.38802705500894	2.26569498983869
2.09674496495554	2.19557029690531	2.1982378092852	2.68760528310599	2.05514894273102	2.50912560166269	2.37183259561344	2.49327133106236	2.07081960535549	2.6633546462414	2.18160802179464	2.17130645646772	2.62318952507876	2.60884037326247	2.72273271250882	2.23039738808206	2.23963642986499	2.33409486891256	2.55447452715411	2.34468531613702	2.42320318865103	2.181217934669	2.43110841676367	2.54097612082397	2.11134851651792	2.54874633264464	2.74466993754195	2.23306359245854	2.34405130009783	2.29535178556131	2.17433816598303	2.20591173703347	2.50494725250291	2.5728955535148	2.62915350572353	2.32228242531203	2.29582896835513	2.30371438567092	2.17610502420149	2.51482878072127	2.64787644336772	2.47951354792195	2.39131672559416	2.48464730663831	2.66783552519098	2.54307156658474	2.16010600592194	2.30072582106666	2.32547611195888	2.57900406907545
2.69505092640751	2.42660487737816	2.50606955339587	3.00325741191948	2.94365484092496	2.45295076984784	2.84438780783546	2.43195822720856	2.56323091951517	2.66466594542619	2.897405323312	2.43356380102491	2.40446344921882	2.81649531714652	2.63631066115358	2.59245628079022	2.64471030354882	2.48314047535077	2.82841823071025	2.92200874230446	2.36737074830316	2.99049873536459	2.84948470728197	2.23951055399278	2.33446208439584	2.26740940373634	2.82181880626528	2.68227748122873	2.70278813696265	2.82684146646281	2.77684826345622	2.9382590240845	2.79375364986767	2.99189498957134	2.51506572922418	2.73868346134292	3.03763665333609	2.53325278944357	2.56934089210511	3.01603132534608	2.47318592462872	3.0469913554304	2.25422677917021	2.31361647278911	2.32216793545313	2.74298223484571	2.83226153812209	2.67835946713459	2.97323648540087	3.01920134904024
3.11337249916699	2.76295325861464	3.20986854606328	3.31257779454491	3.00422845634419	2.97458041204793	2.68925992313402	3.04113010190284	2.62222088367696	3.02904929368701	2.95290962373733	2.88035408491023	2.89199706439982	3.08658907241651	3.28897697037733	2.81591061189659	2.99551863201085	2.67087337785718	3.26278375106824	3.2422528432287	3.06422755248694	3.27544411075339	2.87181583067809	3.0221317881713	2.89043071661355	2.86485852124543	3.30526112847304	2.87384027676341	3.26249565965764	3.08486299311512	3.23392661528376	3.21578607767168	2.67754532586382	3.17515564988944	3.28938217172417	3.06906094967213	3.23993941739422	2.99501745704712	3.12739939748915	3.07018037447464	2.68341600738873	3.23339658189171	3.06455838366595	2.90281616148434	2.85505659955396	2.63783007486264	2.75660021727411	3.14656784940011	3.14145884232705	2.69508370267416
3.58945992249394	2.93265830054494	3.48470874846292	2.92344757218445	3.38293396656245	3.14594866965505	3.08990230275329	2.94512157841694	3.24693401258225	3.39465097427714	2.98097177778803	3.01977088296627	3.08423926435199	2.93696643670927	2.94156024637596	2.97101708680618	3.39899803202734	3.54362447626585	3.54314755021049	2.80055321989931	3.24992416860589	3.49833045536418	3.34064817083163	3.57013008792894	3.49594982955185	2.83178911364475	2.94508576758541	3.39162020004172	3.6034668226924	3.52628656496615	3.3376542565542	3.4869315239105	2.84599665622937	3.54184595369184	3.31392522629112	3.02741243801888	2.92708395561824	3.4273512856088	3.59153811645834	3.59365619026897	3.23222163161644	3.2788035022151	3.51637352208361	3.24434896730196	3.42722888822425	3.15443513902368	3.51550644693549	3.31565076076809	3.62332968514545	3.51667750209315
3.80977131082642	3.50785685855949	3.54649369310441	3.87754996750024	3.86302254350678	3.72922671511419	3.39318333726469	3.58198688101154	3.65994394962235	3.83290436730731	3.43525944591322	3.8609112323485	3.86283712012878	3.46749724924238	3.84104450294096	3.24337019150153	3.85078037926255	3.75628535287223	3.8461724722447	3.38242528823192	3.50494794071368	3.45196817971781	3.67011713880283	3.70318662739473	3.86765852775517	3.73490244116069	3.76778755345532	3.42484172524505	3.23400971109253	3.29403038206122	3.2233990828814	3.83953090260315	3.55994468000382	3.44851784696405	3.23381185609265	3.83115497666648	3.48831857063486	3.73699838373533	3.52383388484612	3.26657147640165	3.79414813630022	3.867286557468	3.82302914959869	3.83199332909298	3.86016152495537	3.64631681864731	3.83149665382657	3.72311717670882	3.73978204382968	3.20589531571317
3.74154119726125	3.89170081208693	3.61406159743537	3.85403798486667	4.02840387890644	4.12224757471908	4.13140424853243	3.72632486941116	4.02383826099736	3.69360266411414	4.12752690921673	4.02013131950324	4.10013750574396	4.09633967838065	4.13124480269349	4.14427017518486	3.67434973907433	4.06473579566527	3.98588918691619	3.7129402537379	4.15581509833168	3.83276366642004	4.13514970494503	3.7922273162459	4.11667600524851	3.83844293355655	3.54334301202437	4.10049406814986	3.66155672606656	4.1419490833388	3.91655182512119	4.09536345247093	4.09291450425348	4.06640433067232	3.59815198520645	4.1844117413701	4.12794245019374	3.9844981697576	4.1592184609389	4.09147347951366	4.13808317550771	3.72355805673097	3.98615135942641	3.98488707935267	3.79380054818188	4.04336643052368	4.08220814209977	3.95244440023228	3.96595345455392	4.12177769120493
4.37686778218332	4.1248384577565	4.32763925691242	4.42170975612769	4.46164937813517	4.42122386765082	4.42667616659716	4.44100053642016	4.44128592821516	4.43780584106353	4.24322178915682	3.99092066446539	4.34584681810185	4.10453509800505	4.07028840430939	4.45159891136619	4.28815470004978	4.09218786006699	4.22041631418314	4.2309601740924	4.4313132816739	4.37973836256842	4.36826815060514	4.1370951012986	4.42598619672525	4.32690152566622	4.42471641592132	4.45819460349317	4.36716537488989	4.15793798581899	4.41519512149761	4.39152682687905	4.41824510204065	4.42405164358513	4.43845077150966	4.43042247536514	4.34724944897881	4.45910324350843	4.42582725496524	4.31396623125353	4.4556121897744	4.40059995627721	4.39204212687649	4.35494270465332	4.20431682266956	4.26112343740173	4.38972394650777	4.4474339822158	4.44703921736913	4.21102534403286
4.7182689563923	4.73754218634407	4.69177722823596	4.65937935675061	4.71536189702451	4.57441677133225	4.5094564507312	4.56793384861607	4.69683173347683	4.69116355980612	4.73589133335391	4.67597653181888	4.61540773918422	4.62409193649961	4.71183592214376	4.61151982584559	4.70323170802168	4.60863905469712	4.58278933511572	4.6268000125917	4.61027139699954	4.72220054018782	4.76310436656162	4.75583174348614	4.45354009097832	4.60566833063402	4.76972352574133	4.46124099999629	4.69299581308418	4.54019861932807	4.56335127193612	4.61253086310732	4.64476580318508	4.72951087554536	4.60317308891598	4.43105141983574	4.60692356043652	4.58913208885905	4.66173243000231	4.60224953160697	4.75116964111884	4.61440035730715	4.74071380806444	4.71317164323369	4.50980506038143	4.67973644489954	4.65338753131764	4.75938035403941	4.73083203568644	4.65478080532484
4.94003193777581	5.03433518474017	5.00508550776171	5.03505574677868	4.96140057231647	5.02648836217062	4.84706946332945	4.86775650942893	4.9204529491525	4.90056108600402	4.91166019861256	5.23834951363257	5.03348934884523	5.03403820120041	5.09704443229779	5.09645397492213	5.08545428452988	5.09748084067768	5.25852540120053	4.30883170388905	5.03619530186667	4.81775932694177	4.88548962816778	5.04930284369278	4.97438089124837	5.10194158515913	4.88450611963869	5.03185882845743	4.88315094957688	5.05944511678297	4.88176165306184	4.91326061389681	4.94177495508114	4.9767688182169	5.06877616576841	4.8992098912434	4.94396911607909	5.06427617569923	4.90589936584539	5.09480826089635	4.97852783025289	4.87184744690421	4.95426179653358	5.06095090529698	5.05694045178477	4.96426307791494	4.83213482827981	5.09735060622096	4.99987272920843	5.05905134897804
5.42396121314988	5.44534438616868	5.36616401806777	5.38014121560657	5.26442271378031	5.40103519152715	5.41469203871061	5.34597062766021	5.10439198542539	5.28420955732596	5.4289560022238	5.30049985049662	5.14278039232459	5.370411442629	5.25429270876773	5.37303021698191	1.63952416167302	2.50713136586271	5.16800647450932	5.13849345111706	5.39626209666366	5.43415285584824	5.42319363592858	5.17407119595929	5.22278482355231	6.07465735448701	1.08078597454045	5.40481651512547	5.37758524800365	5.30258781063798	5.14369628082386	6.88086491666189	5.38374634925716	5.41899743664548	5.37944739745442	5.39892581389493	5.15351748028176	5.24489496714331	5.09763943723927	5.15311207462213	5.26603077478349	5.1544904418878	5.43408231749411	5.37571260711361	5.2506279877674	5.19310284895692	5.42834398958916	5.26959150097805	4.18732163429588	5.37411373916622
5.62362601890801	5.68174760980094	5.81290849563274	6.06752603256605	5.48209387186877	5.80649878187327	5.64280456335657	5.39583329056862	5.77314610383314	5.79964773123133	5.72605256340771	5.38846141078245	1.27998146036256	5.43731877849438	5.39597229631092	5.58673553480489	5.65278468938198	5.75606315720388	5.57265241361688	5.59041350608654	5.55397710012905	5.57990067862618	5.41978325772915	5.39382916708997	5.45448782346636	5.66530870426587	5.68728538635631	5.38765130881716	5.79920537009179	5.45127888236502	5.49731682560639	5.79535962794673	5.71219768472735	5.75922717597321	5.73573980932634	5.68356033500616	5.47434126193628	0.914458160541199	1.17741112401984	5.69834888099931	5.77767419867109	5.65306197465886	5.44315400260996	5.64080375246233	5.4556048922635	5.81369483159987	5.80444536307552	5.75955541720636	5.38281838917537	5.68583631282276
6.13944112946348	5.88881797944299	5.63945087971203	5.60002705198575	6.08613875665302	6.07949216836267	5.68737119202462	0.632488706345617	6.11454978779469	5.63025811298536	5.63965398262086	0.516302555911199	5.71962637953052	5.80647933660705	0.692810257034892	6.09482551023936	3.23524530995851	5.9011330017765	5.92127990780283	5.69599533539046	5.78394066297439	6.04370414395151	0.556705307697309	5.76428910989516	5.92463323758471	5.83087590114314	6.09506898086441	6.03768336813002	5.67528484247155	5.67430588187213	6.0506052761061	5.98219341469293	6.03764016058741	6.12966886488217	5.80516127521991	5.77096252575554	5.72168748236648	6.00432529645347	5.62627112042706	6.05431162759401	5.7202717234805	0.749085428164165	5.7224714563634	5.92767664033193	5.73058287391954	0.557575627959463	5.94033768669781	5.73277040620018	5.91841397468484	5.76623113767241
6.31646111407656	11.4247833058973	5.97089273348513	6.51101103047461	6.1507301554088	0.500437402116933	5.89465896707753	5.98250368778457	6.03006579134131	6.40597233308225	1.06571521649617	0.502626881229461	6.46564351246307	0.668112769991568	6.11136252740759	5.91475635713389	6.01430775592055	6.23419236775125	6.30501550764619	1.04713945305364	6.3689190138735	6.0072480384653	5.99482220182905	16.7779713424581	6.1250535017897	5.95438412837533	5.94442802209225	6.46638896198454	5.9687413084313	6.14780251042197	5.94081135524931	5.96218603326549	6.07401826400917	5.99295448534384	5.95138723312436	0.985075931761473	6.22562469264113	0.489108566408763	6.06265290750865	6.19403765117744	6.13967619541107	6.51588836186315	6.02551346235048	1.59008867530828	5.91062625012295	5.97619848868346	6.16596856789658	6.06118727608618	0.46872925092758	6.3873610208577
0.520107384650675	0.545643984928818	6.16019363881858	6.28114405981308	0.47941597793852	6.32105981318918	0.93233463231504	1.08069065272886	0.560497880101547	6.3848324311401	0.608076792346896	6.25999088398976	6.47843600206432	6.24510989257737	1.5170066583104	6.37759678617464	4.3046235289676	6.29954596479927	0.470210746888212	6.33016256671627	6.63338935351227	0.82495124413353	6.50847106210238	6.57275079168178	6.22900341026333	0.612829205400467	0.443537209013636	6.47164820387267	0.39782558969299	0.531412127570875	6.35165479368869	0.434245885040897	6.63103295266463	6.76374776715923	6.21724387238303	6.25803834135841	6.46985053532528	6.49695192735547	0.492449688061262	6.33494347629695	6.48249018712641	6.52934025187327	6.5535447340534	6.74890476635136	0.428713413842313	0.624289020267799	6.42596019333298	6.36095197167172	6.50300484337579	6.24394489091931
0.858832685015663	6.64016936586496	6.80474092130604	0.526966077447949	0.405666535466147	1.048673009395	6.78916908677627	0.415475053872401	6.91446112967791	0.792353337613686	6.76388452183919	0.74323831314156	6.71672832552143	0.748578244806765	6.62699501186253	6.78158181700728	6.8209473894268	0.367457607598767	0.69401256530219	6.70319212054269	6.76817031090834	6.5692690479152	6.74723681496701	0.405929575278396	6.59416854966628	0.412364943050312	6.82840039632543	6.90096986876911	6.62745106907107	6.48503541831543	0.496115030388124	6.52887231078652	6.54420537378998	6.78303358745587	0.890934492502468	6.82201562889308	0.566226422752411	0.412607707635654	6.52455732510395	6.51147241431175	6.57991857840376	6.47163010327298	1.60439027432713	6.85142697769926	6.53813665379162	3.53895102307584	0.389341904095808	0.396954906740729	6.74884518220323	6.7215538766213
6.93697086524825	0.399211341469299	0.59721141660593	0.596125746297138	0.50000241094463	7.02278080606818	0.380537584966247	0.427750677117449	0.430545915528326	0.819965872118879	17.1792227315114	6.87237239432442	0.41235826644462	0.449917465649867	6.92895155927714	0.418385839054738	6.9551690057101	6.71609769492356	0.380063816174662	6.83084860839195	0.41049477935533	6.77559403949605	8.69790896879116	2.28184842198017	6.98633789182004	0.380650987434705	0.424943717256451	6.76520740178117	0.384944570179577	2.2367886606389	6.8540206489227	0.41472801597961	3.50646478676992	0.455570975280512	0.461802842472611	6.97065408940224	6.77843770098816	0.371771687455632	6.92726450604105	6.75671065509506	0.527435189422111	6.87271398298435	6.91099296267972	0.419744055386014	0.38203843570186	6.88322432277238	6.78461081135523	6.96201490290813	6.90149594741622	6.81781957091264
7.19013358933787	0.35360999121949	7.06148888356353	0.414048844197635	0.379226196802839	7.19122823401191	0.380869522393606	0.397679015333244	7.17230297878497	0.372861119445756	0.39166007716477	7.08862479743746	0.383443784074035	0.355978137582333	7.01900234590488	0.353331730613663	7.07206162682251	6.99197278934571	7.3549081665506	7.25550291108935	0.512155089635224	0.840397854678151	1.82682411725748	7.44975677678568	6.97251108958756	0.450695206032041	0.373768624343786	7.16765160520259	7.24115415445787	7.12826476076578	7.07064515160791	0.40861733343968	0.400673071953963	7.11699949314311	6.94743765918605	0.401112632473329	0.428424813409563	1.67550452712161	0.397557675729252	7.03237638267679	6.98479921841979	0.460212929598187	7.19441767071019	7.15012938139302	0.397575944775882	1.66393293325689	7.15482770314453	7.21180451446972	1.2629833509342	7.2324980723666
0.400939867166506	7.38692916162876	0.423022963971856	0.359297975861202	0.415355044681006	1.44786614230454	0.406739066515526	0.790665036633168	13.9525019205784	7.35420910835026	0.539467471194587	0.605961490119949	0.410888215843931	0.359661668470778	0.382327453051879	0.392877321820683	0.550665028384322	18.1536490090403	7.41998923355119	7.20170178829531	0.355718811796994	7.40517593415549	0.362031419483391	7.39876317069503	0.47460257156263	0.37809206261738	0.357092448413722	0.370133327949411	0.410985181850292	7.42304517244519	7.35891239991564	0.434153917694452	0.354230421265716	0.394945475895496	1.15989548000695	0.366658475382997	0.530767000604788	4.27549279658183	0.700316878083443	17.7549365099843	7.23476047507737	0.36069500645335	0.525693684822209	0.357914433882887	16.1015572787355	0.38912101318831	7.41571609641778	7.24152140063698	7.17664655643254	7.32935722124709
0.35519300779019	0.852175338085351	0.368969701846849	7.31422658899049	0.364224131076172	0.38486540824914	0.377658827401684	0.396434801511388	0.377067913264816	0.356807211447367	0.395557147963124	0.333221347282639	9.18048122017945	0.353098176131887	0.333015290708659	0.359323470190163	0.337023365293938	1.43720110137806	0.31558400072218	7.48618327153926	0.374722343384768	7.55562669098317	0.337881324892578	0.377637894592335	0.351505236218591	0.328236737949811	0.358980004162697	7.33253756032575	7.65928333544011	7.54153668729305	0.35824175789851	7.4364464084392	0.325145334679663	0.382427011305424	0.369301487676799	7.46805093621637	0.353457064557808	0.382341681140547	1.05217567773258	7.4273937052194	7.31657762224022	0.377765027093984	7.53821784406225	0.351722038244418	0.391783965793791	0.848057260420509	0.38424323233223	0.341385028659043	0.372205799303525	0.364882331043646
0.352546771741807	1.48599819287812	0.391479801101709	0.387482278281447	1.39996590238396	0.382405826580164	7.48596877864076	13.3267105680695	0.351666724406977	7.60520297924444	4.53698213524434	16.9304132738914	0.386567890814332	0.351887654223848	0.391843333035685	0.363576473404167	0.313464496319921	0.358792276991345	7.78918439935474	0.326923929909539	0.319668665999734	0.34751468834629	7.46429364720724	18.4665763806971	0.362045061761467	0.682292235504814	7.56793282879056	0.373918245886706	0.335759755039983	0.350777171612141	0.346498604864433	0.429957986850096	0.333823875569374	0.33230578337573	7.4042425274498	0.347463576464419	2.24696109790879	7.46868559417031	0.383679670226863	0.325883771905135	0.654972060776069	0.406764642285666	1.09307158062569	0.359004011868594	0.331232164361082	0.327625391534882	0.344982787275822	0.381349274620765	0.384818178044704	0.369815719192726
0.526999519252785	0.387255775334495	0.383620780205267	0.344119322522251	0.603531482399468	0.397811297862372	1.33204883153726	0.317978391212417	0.365112185062775	0.334582155033958	0.444664814358115	0.35156935225543	0.549570457437265	0.356575884553882	18.2505737383063	0.344279574201484	0.3149874837246	7.49253245015862	0.362117346530843	0.388870849542545	0.546682288476265	0.351592173872861	7.76269461488399	0.369536833351073	0.372895638117826	0.411848068849339	0.349739446601188	0.338366152624565	0.334093505296525	0.328294253003419	0.33621116464034	0.357867170867088	0.340624481788474	0.310764833496676	0.311328052490717	0.373158854745922	0.364455217118125	0.351657615545965	7.68412892661578	0.42770399383299	0.343225820516909	7.87636561709601	0.317913972021105	0.50063680888154	7.40725792000285	0.346179902125922	0.625640753727919	0.385102228777271	0.421827363944656	0.988634001957933
11.4602727319778	0.301527165623864	0.310123734918731	0.298517279523442	0.32853928985393	0.387303129418342	0.332728288329264	0.347398726454909	0.420398414465106	0.365065263234597	0.3641269786274	0.386737927299044	0.405704591122124	0.330439023077334	0.774203457569865	0.415157686035212	0.444717034654154	0.348676936525654	7.78502093418246	0.389227278468158	0.355365825295877	0.740411826289173	0.33876572694428	0.47860237923734	0.371098315285475	0.411647453677189	0.336165556180278	0.338732069246848	0.340234209509378	0.382913458580535	0.370544258654528	0.414764284580594	0.405694264692723	0.348534220742343	0.367256057439384	0.308384342686092	1.81337737243114	0.366597185530544	0.439558181431603	0.345721556479331	0.327057216306511	1.16105465868416	0.326368630413548	0.323450988954603	0.493844631049699	0.352160975895394	0.430319572090978	0.385982468240964	0.385646511435741	0.314662835519872
0.769661014623208	0.335855257954369	0.288156943622281	0.319980070320437	0.34536217681825	0.30425244376235	0.305211382946692	0.350271075872964	0.385651769872246	0.447421610874783	0.303684158562132	0.337997646585126	0.353795397214552	0.325461210245726	0.395413957166707	0.366048669284191	0.379930071484956	0.325281631136557	0.339623991279667	0.446195762041398	0.326484888405972	0.570790680752428	0.353593872181467	0.341346712878949	0.719783723291711	0.401221933341012	0.371077487928445	1.83938671730853	0.397649536085412	0.572171750113613	0.311492692120998	0.390763075700216	0.339045229095687	0.356384011294938	0.289745563212009	0.443646724450417	0.29848728659474	0.859558408013164	0.324421457187529	0.299275585586026	0.368030499054991	0.366438264334584	0.456445856560034	0.393086258741423	19.7715917667178	0.397435740043758	0.36185755400871	0.313978114392436	0.33706873923498	0.386558723548126
0.325212779310088	0.346403912134378	0.348828907658518	0.37962682644303	0.648582358821357	0.352256163010812	0.281714669789358	0.424122793472319	0.325417465855875	0.309856241397762	0.405468773962148	0.310121549984897	0.293832876443407	0.362569735886209	0.372419223712679	0.294682943092131	0.321630730651158	0.416859077979395	0.447568469181273	0.408200539314001	0.342525368206029	0.330564714127303	0.322306147873013	0.318620559733107	0.384791436829226	0.396179539489707	0.373425223955802	0.282472253137566	0.351160998218512	0.300181072335031	0.420699077711294	0.300048388232701	0.302071099498976	0.33629616967501	0.388600589635987	0.297369613178277	0.323503844025177	0.325092431450695	0.449006335902898	0.324112054696602	0.313448990421555	0.36225858340612	0.322485813425218	0.312735223141832	0.309671401758329	0.366645783494687	0.369091151839069	0.363543391778771	0.40919057507286	0.465323669777052
0.314888540577872	0.299115730746865	0.309504673512941	0.312886040373582	0.319662512427612	0.315474341955689	0.306330254804521	0.378716446796223	0.376968694235047	0.499725825324025	0.294329846856565	0.411985105171368	0.345291720347652	0.300317999077027	0.311878606113755	0.376510034080667	0.376725600291921	0.505044310930606	0.299656688038138	0.382668689216591	0.294237710619492	0.398290059267872	0.400656789665124	0.300962600827353	0.299250059855106	0.321853177017325	0.33876466439677	0.417295459000358	0.294534174222026	0.346820156096519	0.342310070623463	0.340249504624152	0.453851580134529	0.30288562336575	0.323168402813861	0.452873430643154	0.350072864080222	0.501702431790744	0.316445535375663	0.331995452981801	0.313210206428108	0.310115762539419	0.297892051706261	0.325255755616637	0.423367306653312	0.412138766711492	0.3412394033872	0.300440722719979	0.430613475480488	0.324438702236739
0.398403995523356	0.275716080166763	0.38346213872561	0.28716200730857	0.308727804282465	0.281262974683644	0.391859032371278	0.325762063837075	0.293000198108364	0.288670413387198	0.406028395575911	0.324510525648413	0.421457104916194	0.26908435678579	0.282677906595283	0.31649756766071	0.420119270047943	0.303257981099384	0.334766067635674	0.468372787230818	0.454739204361597	0.341029147832316	0.421204800977073	0.278210509805847	0.307231787707844	0.296006789374445	0.330712244003122	0.47826096199446	0.276529929823331	0.357163964728044	0.287464075978277	0.314291842654726	0.269707117020711	0.342353991888637	0.313565293224405	0.306161436354347	0.343396838975356	0.320205233386129	0.511563620578912	0.386789215542744	0.2986704438979	0.372726167710762	0.304292687423039	0.292008395465637	0.317557593729752	0.566582613779393	0.325525220675958	0.364773250389453	0.472235912230908	0.304615468790607
0.317287555380435	0.413240727814365	0.359414079514577	0.253611436869988	0.343382778559208	0.341655468000838	0.430636731836256	0.350875553600866	0.322345267163778	0.432670006248667	0.517280450435734	0.380677612803135	0.340570319959197	0.371590279384318	0.395696185378486	0.400003174094436	0.370202768163656	0.400701811127782	0.382872627841524	0.527875331177521	0.443419133718619	0.407418954247506	0.462792224093357	0.484152377290213	0.277289436033349	0.315574708295811	0.596324190571253	0.3479342446431	0.357332201383128	0.415739057469414	0.310550975892285	0.367243446380572	0.406759513179834	0.292000387039249	0.302004919871984	0.341799036183926	0.331158298958368	0.273773325502202	0.332679424451878	0.412527756683616	0.331512481221978	0.305512591093107	0.439876895009569	0.357355930974645	0.294752899111942	0.348463962256978	0.378356331210187	0.452366997263802	0.514862291387182	0.285956885953117
0.30720763480216	0.636637695568102	0.32522631848961	0.295198089716315	0.550279516874764	0.373196144810215	0.560412946792639	0.32010136878035	0.295823100232252	0.282064778255794	0.268336596431949	0.373566953718719	0.352480923353542	0.405960198796399	0.546047722578934	0.364476342856841	0.453100483571533	0.514441739348691	0.637800375486826	0.529313696483087	0.387099212421602	0.278078286807827	0.334206861456532	0.295918162047019	0.280812249512032	0.593098633051407	0.32361293474478	0.345756505504389	0.384135014097384	0.462244341969242	0.593608431580208	0.411234525714396	0.586998933099791	0.300654962653707	0.367544997630502	0.388130938090686	0.297574508733861	0.358738559789614	0.678713471936599	0.294692379840431	0.292337437755056	0.331717354513265	0.357671048749694	0.437272564586718	0.467506850363005	0.332408959628871	0.355908171613416	0.285549472760788	0.683296940008674	0.569484042753724
0.29451383268194	0.341355502792076	0.278130628610461	0.497018458278623	0.274940842277773	0.285040222306522	0.38480765814507	0.375349685343666	0.540201563989329	0.270754138687449	0.424518502814277	0.360755897511433	0.381418085775074	0.334268729860602	0.506468222031921	0.458149291462167	0.435329684179154	0.383024266119385	0.355680408576667	0.359488585242038	0.453563778485393	0.470482062547186	0.318417279875579	0.628198949146635	0.33233938709667	0.604309349528747	0.3888836554497	0.33855990472169	0.678564468251327	0.576193697347275	0.327781255163526	0.70379666487271	0.534285454214767	0.463961724079313	0.526575291960015	0.379694674492572	0.375064656954074	0.538418485371964	0.45013613325792	0.380926117961293	0.308642120165809	0.50471766631963	0.31725024195726	0.694095375911362	0.378740467327474	0.340511402222322	0.299883103984866	0.461466276350891	0.283934790923741	0.487728094970052
0.384513025322142	0.55585888063925	0.349739827207723	0.393072693198715	0.618197250961888	0.423745276704623	0.374708288815914	0.282444148208396	0.334753017643545	0.283998025363892	0.431696829333809	0.336124203658835	0.412966397908784	0.392950023331887	0.515848655925116	0.41839554990379	0.43252326880949	0.533643324574233	0.700388979484737	0.390280072328351	0.484149519132361	0.378841980773972	0.554527176757621	0.51163697964866	0.682992826934036	0.431479593872652	0.300525262107629	0.647116704347727	0.409011160179407	0.432787986974706	0.413300395958694	0.537144396702635	0.539836426794111	0.644411969174227	0.357819556088174	0.268354084882903	0.35401156255974	0.355260809158628	0.328934395793602	0.327888761558193	0.324264098760048	0.42464434443512	0.413861048243707	0.320248570415915	0.512090332671423	0.400395286195271	0.325238487830779	0.502525214651897	0.394762761203015	0.320253527907278
0.325679103597391	0.47912566199509	0.294505758811254	0.273413533948297	0.422349895964108	0.484491668072303	0.561142853483157	0.5549594283708	0.327039199893267	0.679057569326133	0.361699913407732	0.645678930429389	0.42395294884411	0.295197143425945	0.432319038605054	0.306961481587202	0.464440795197954	0.490638337333836	0.630275996729239	0.623432751960572	0.689327342809537	0.608974757849899	0.259021088283678	0.459192686519734	0.704411164258757	0.31870921506327	0.380449988944964	0.260214566379862	0.299506429017419	0.327622664374915	0.35106983228021	0.484319075236986	0.518678523551726	0.788645355844616	0.673957541653957	0.395111116175802	0.388539793132982	0.352915602226138	0.4528063292554	0.392086469808443	0.470687526809195	0.585916137824907	0.494943655791491	0.382395914534539	0.429073868933551	0.335893727860289	0.374158826991959	0.41220735103542	0.365362924131373	0.502054826360295
0.332264303202542	0.415914252299233	0.325059413586613	0.386068674525994	0.764021769289862	0.442980013465577	0.463530958015648	0.482625416872785	0.453851795750092	0.822468333411157	0.638014542756417	0.614714360400305	0.4462854430344	0.720826058479229	0.427573178744626	0.355749341477268	0.605829437361893	0.327713270439991	0.902380100534582	0.664146247320928	0.581365385546638	0.316105674128812	0.617982143683048	0.277366458285454	0.376118077258588	0.42505849905943	0.819887713956085	0.317329983663358	0.398262364705816	0.529781939054125	0.375512975596148	0.438602425171795	0.563982772863285	0.363658459582457	0.489887054201615	0.326778908335677	0.538196638988556	0.612062532324215	0.321480715519373	0.349382370933898	0.797108684729229	0.609685527800121	0.520359712721808	0.42888044143098	0.47797015233155	0.372561965834276	0.430971565399482	0.633329432153637	0.352991825399572	0.41261911385563
0.68821071744005	0.425320167787048	0.555620836734173	0.551604184445808	0.61532891851504	0.473714239465833	0.445152554550435	0.578028778410432	0.49602964436092	0.421660948304134	0.438335637898887	0.8336918325139	0.614384156671834	0.39587334799304	0.342093327567548	0.295612038836358	0.65146680131134	0.736854390209502	0.644102401659592	1.08392812606511	0.739531052976874	0.681840726660098	0.970412131536328	0.773705954038308	0.354192243157112	0.683863479497994	0.542822177079668	0.33999095435456	0.340147613769819	0.613346702349519	0.864013733206688	0.713255318619953	0.662781238304855	0.490019867710976	0.704828319934792	0.376039707420435	0.358293369574493	0.365602206139838	0.338658525581756	0.413722793457116	0.566956868053889	0.708773185727774	0.846579503332912	0.29083773893361	0.585235180632651	0.291565561267073	0.4149380031171	0.366626025058827	0.356368950221092	0.995459448583394
0.484169669834267	0.548678434501767	0.934568018566616	0.642242710339449	0.543896275707585	0.99398384991834	0.839541427201509	0.633359044482187	0.36604333663042	0.60956121623491	0.407605558075216	0.665278737425606	0.771290553162516	0.696780230240654	0.544879849571826	0.471096951545391	0.563545313729439	0.385839532313898	0.938575040863633	0.412154399404062	0.781385891885594	0.467968793228309	0.750289364129537	0.331449332227123	0.673767135916541	0.83263306633153	0.686891507182514	0.575114892625182	0.414023500706132	0.405432195921002	0.430698027871113	0.365887486403179	1.02555280520082	0.494286423725356	0.774347410369712	0.34811653504266	0.904131323595324	0.49563082291605	0.508795600584539	0.364694678770307	0.685166236848959	1.13677932081899	0.844103815680984	0.497940068445755	0.8327441811043	0.37004091885153	0.480661540236122	0.395056057986099	0.868691985317824	0.545024613427175
0.87009375571244	0.316170012216353	0.606989990489381	0.333435911462543	0.831474884228605	0.948116493133528	0.474943236196523	0.415935266913766	0.699649035480632	0.532639694541929	0.393581933646256	0.462234454240082	1.26014787628604	0.654468480323011	0.588348750798364	1.44836983317739	0.675392538386569	0.626653779459969	0.488692852954387	0.360707068927735	0.820202839626835	0.512729903616693	0.384375455546213	0.50394834763972	0.562744572683767	0.637024736601188	0.641927863214529	0.52095026895912	0.390659518625716	0.468761985996953	0.83694710820776	0.950826144154448	1.02317940419608	0.716624256539995	0.665665574992272	1.003332901683	0.757970450266678	0.5710536893817	0.61582595356304	0.576594424094924	0.58579543504568	0.752386603453351	0.576581615223876	0.675994932246158	0.948261684292864	0.360743584318644	0.483270429818212	0.326029164748696	0.482770944883138	0.987130372924957
0.729221688114667	1.13339528263645	0.949107157783295	1.03884129010253	0.427923103602339	0.508977139102617	0.636155038761293	0.692681434374122	0.755415037083053	0.399550363864923	0.620634583124669	0.910500226211723	0.615539565763313	0.811057952654773	0.425324903139433	0.810783226598163	0.918817081452107	0.942882904597619	0.504434506601152	1.13354127532499	0.585332433281534	0.619655732029227	0.888428450797769	0.374046784222292	0.875505890559153	0.60017151056546	0.618026188148433	0.817069960101212	0.591578335291125	0.7567561670144	0.494232532238806	0.423332780611207	0.636233373839562	0.751856951202669	1.23457147363794	0.677154525862247	0.618667267094117	0.619071485981768	0.804599492149058	0.586161689264816	0.474900365164436	0.546679080545129	0.578534253687817	0.42331319642385	0.526919139118767	0.876948618722801	0.496497146496612	0.515573550661111	0.387665321606044	0.543520173556895
0.774105373051985	1.24330047926301	0.714488815901112	0.711827381538006	1.06935914583914	0.974993231025853	2.03399627002553	1.45681900840638	0.497437681570256	0.711140959803345	1.12880262283471	0.705577443778575	0.833752081988452	0.510620947307366	1.04522965439883	0.535504489195915	1.2153424866223	1.12114849179495	0.534833089270931	0.630309546485841	1.01783734628936	0.851070777153456	0.68238977670825	0.524595412761538	0.658678485908267	0.488913414436078	0.962745029189841	1.63345287436336	0.914906853518078	0.444587982212131	1.18698106130295	0.400392957836791	1.08839829296902	0.924756815655195	0.362887780928257	0.85603230590689	0.565478930889594	0.361724651422707	0.542900714786986	0.772866502914471	0.608202545212102	0.547717392847627	0.604198485651261	0.512314557606647	0.554433941037075	1.54355898995042	0.553178942541902	1.27133347697171	1.31755566453469	0.674046911447643
0.50848786811973	1.02206788054829	0.654637166908934	0.721244751866124	0.71546896937021	0.460475252813421	1.06162299622356	0.583020492046152	0.38981694509698	0.899075518361242	1.24186246011812	0.964082269980068	0.736032070984935	0.643282713732868	0.511578797961843	0.376136367835997	0.549909284330883	0.643982835651765	0.742243604428514	1.11224317731592	0.840865920707013	0.527929090971942	0.512278858480728	0.477793370857883	0.580257947884717	1.58297957502919	0.749047463338705	0.568255319409311	0.573548116490713	1.07013833216771	1.27856565134678	0.717167711059119	1.66291348355282	1.09846330895728	1.38415422152257	1.20297527569738	0.749332798243428	0.629085391499285	0.532826756814796	0.566403775779962	0.914558874963505	0.714452407833217	0.522472491222534	0.863534467775994	0.919363557792415	0.953594244836146	0.560758790942074	0.736764776126249	0.372805882113696	1.07009005542535
1.96670209495325	0.561546085759633	0.585458113203417	1.42191355022471	0.511707975398104	1.06555345760083	0.778938558539006	0.52913244194705	0.905082198573453	1.05264392526007	0.853959430080153	0.537546081551067	1.15403029192402	1.41022772177763	1.05066623944761	1.08325541348414	0.426955084824416	0.582748705938703	1.69724942368167	0.954451277964712	1.86741398531502	0.818744240042606	0.798596854548979	0.770008293559791	1.82139218284845	0.650588707786686	1.51412343733373	0.63815652015521	0.737684950413211	0.857074567037982	1.39442569416702	1.17473167968833	0.602098561476443	1.20798639085741	1.28293405224533	0.726999342367951	1.0058059076035	0.487456599678219	1.41757755237853	0.937119921477943	0.799160505552716	0.664927704663016	0.527010295793865	1.30796069728075	1.63807652123665	0.898365473311322	0.663910781902098	0.501376599965971	0.719856886052289	0.75162210147995
1.6977190643863	1.48273585462604	1.24060236791334	1.92290176934193	1.13650203004708	0.829872446065284	2.14863971550799	2.37629897945158	0.625976867351185	1.68803567126521	0.858122986214304	0.713608745832437	0.78898477697718	0.845763614362012	0.611705357145902	1.07547242159936	2.16338117575802	1.44611409346278	0.971674792764097	0.826141568428893	2.52406396504149	1.11712790421924	0.607383239965309	0.999258015949713	0.807125365172653	0.569291834591342	0.598359165177044	0.89581115132878	0.697711867582067	0.845468929344202	0.676929305842049	1.20655261447456	1.12617188096681	0.839741126397569	0.495950802829069	1.56957159836756	2.0371972031295	1.16961409091001	1.03837135007339	1.41591843440667	0.674278976184592	1.20279765659262	0.811178844050094	1.90139325173488	2.24829144001568	1.1087242117528	0.811683948295515	1.13354575301038	1.35973664359218	0.582304233736568
1.7856548544797	1.98889490765803	0.531916897341099	0.925909792964674	1.83648491233878	0.714206505133441	1.78364628783293	1.13240203217925	1.24137827831388	1.45154646704178	0.560934875229089	2.12105030104235	0.675261135474805	1.66234171687108	1.60690928685409	0.988214403535928	1.07264439871217	2.56227370067011	1.73020036796828	1.19551503103213	1.35083547337001	0.971654271386167	1.28609678273631	1.10780007033294	0.701515765887119	0.865752869008573	0.998629476921926	1.29732233995236	0.953010624010222	0.910112398062598	0.714088566519171	1.47728226807992	1.83033482366244	1.8084589869043	2.56912526319901	1.13847741899133	0.644901523172856	0.965604899636861	0.940917306461821	0.720825219104473	1.84145582404903	1.38194723742581	0.806308663648116	0.800879426285081	1.01255711247233	1.93642099993853	1.03901179503311	1.73492015383277	0.933502943833907	1.72203494152355
2.89100455373206	2.28622449278107	1.28966525992208	3.60234842760187	2.1561164832867	1.01444216425383	2.25160568280661	0.651584952647341	1.35984435292507	1.26245122869177	3.16520008502416	0.747794291020747	1.16683030024891	1.022154367935	0.901608743886726	2.51058120490409	1.15261019254845	1.66262794114581	1.11672244280427	2.32681564267259	2.00442189581571	1.4588631431755	0.71498417954384	1.50686474014486	1.54494205882838	1.15961559840069	0.813753325264585	1.05025202416323	0.811246731760843	0.741572927910002	0.876250784510923	1.66498998620602	0.62105598298051	2.39379564736702	2.06746866063821	3.65140402808948	1.11192472008791	0.902784419693967	0.663565951923337	2.63637099197296	2.57092283150277	0.806953495075089	0.705623964637214	0.717139220290042	2.89988701950507	2.35416401688694	1.62774620081085	0.682758828508437	0.910515561824761	4.23621053419309
8.0906419667272	0.901270538961766	0.943438753737461	1.02393572809118	1.4793892237069	1.12330255063958	0.820764968953328	1.19713804697791	0.83155246101162	1.16156569926478	1.14257907199239	1.55137618309645	1.60614833174233	2.22119133671031	1.69197324557331	1.80420143556476	1.59341128799643	0.935266264543884	0.963517358217598	1.77870558057566	3.60096768791641	1.04082071052078	0.767403295618256	0.773682095957954	1.52812171039127	2.68822661084396	1.44949955847552	1.0572947054945	3.59218174049375	2.85796779345137	3.0909571030265	0.880435702377386	0.889983991865887	1.027563645827	3.60093064151129	1.46552528760678	2.65460242566766	1.63494031441736	1.48930422570706	0.753181857548079	0.709319509615196	2.17472144293845	2.10852212144842	1.67182539399317	0.931633940200386	2.97595832854891	0.95295886877666	0.719150034186708	1.96299750194884	0.901451411967607
0.77639657319058	3.58934112427895	1.42551354792626	2.10746935918282	1.26431444122276	3.60328779778249	4.77483152923965	1.84900288642529	1.97234008154082	1.35095750610887	0.878867163951263	1.0260822087339	3.7686807335101	2.09851570087255	1.90351142080236	1.20933403625933	1.35554606422441	0.857744322946197	4.81392952927786	1.0142083822073	0.915661244936839	1.2678459458346	2.15323351780811	0.764310689610612	2.84209346654468	1.26906043735283	1.5893436265084	2.88111329793569	2.17713845596224	1.26686013867496	2.8742055819656	4.65596462449041	1.8678859380108	1.88523290161363	4.14065266817721	1.03959237099898	1.93027245423468	8.64653277634061	2.00730532041105	4.48286594381803	0.919235111893937	1.29426866047216	1.21932319389411	1.80969705812845	1.7852467168407	4.31545581850743	1.82197259006448	2.18233287672397	1.19817230576964	2.32707211585026
1.16139136131925	1.27738279502281	2.00867423159863	2.23511719386667	3.56607367846447	1.24669621872318	1.63651165714141	7.33782538315195	1.96959049284865	1.83104608335666	10.7594924672187	1.71975163050049	2.46824075644	12.6940069686059	1.53038709004228	1.43676850815503	2.59418746916175	4.73403104289103	1.48073485416455	2.13636373593469	1.40609113248538	2.40386236582837	6.5549363472124	2.30452440459688	0.969492195479997	1.40817348461854	1.01325869357612	1.88855854384681	5.0587012557171	7.58181155463644	0.819310071133172	2.0999937776786	5.37588281395002	1.26594443141203	0.977313590847341	8.84909047113915	2.24657391201241	1.7980403567099	1.97167437292272	6.44776787344304	2.26139125445994	1.86728019306851	1.02120017212508	1.50422069742102	5.27226364321693	1.31574554282702	5.63726731679389	2.58934112287914	4.74171230600452	1.70050649251881
2.50330058933703	1.17294219643069	3.12676211190387	16.7549083424508	2.21982181891965	2.08796236610694	6.01847002265003	3.98972268549099	1.65879523559332	18.1279691611897	2.33018851030703	1.21672280976191	1.70456084166949	3.63886645057533	2.56892657452423	1.50147042351563	4.43938343888801	1.06295682576906	2.02057131555225	17.5760788180981	1.16863365909271	3.84711664189717	0.80726963909891	1.4556283693405	1.35998944103304	2.43005542776034	2.22519434793924	2.28806455922468	2.47842928358883	22.4161170313152	3.14407564482195	3.5336528543952	3.85900324320868	5.15859556579557	16.9460096469777	1.67300274202291	1.13080261497865	8.41997954473519	1.40620550457611	1.63570736045872	1.51737519549387	2.8371660808281	1.48026586513537	5.84092420683296	2.83190690539135	22.4408988113486	1.95959611465547	2.12845452704153	2.4830552792952	1.64546128415013
26.715266566062	2.95033176037719	22.5335542156517	7.98883833173347	1.67095857317137	1.69110692556771	2.3069779426453	1.35945148062797	1.23638554437616	1.65818213349753	3.27763569180747	2.22996196687558	1.09566440397491	7.06083647143685	1.43157517233539	21.5682856008825	1.93547136867291	1.87750888094244	1.15295318523464	1.84048650577423	3.62572795181121	4.87212009521338	3.01870041321556	26.9464023348654	10.476324177518	3.4913763112094	24.477695204148	3.78516484118706	1.88167912556438	16.7466559801604	2.53252704913329	2.37773209873161	13.5765801487105	1.54111850765251	4.93618368786076	5.04557466693881	24.3311829409219	2.61936895113931	1.49429695702232	3.35803850394066	2.83293170988175	3.497730519358	26.885526381517	14.3708461622046	7.92148204784757	12.6540074327849	1.50752099190006	25.531831419502	1.13392102498747	2.93384781730446
2.20168933413374	1.58874172551508	1.06921000765662	2.0297930681872	4.92549162304113	1.91948340154921	3.15517805491199	27.4462896764717	1.49725386114612	1.08445161143839	26.2836330980208	2.45836773094365	2.64910294588336	2.62365082223592	8.69301374506744	24.9263948107888	4.31807355419144	29.2375024338524	2.20326473233866	1.47269417111282	1.61645232557655	2.55122343536961	4.76440094814505	2.33437728638363	2.68788684620536	1.72942487820665	1.52539724355533	23.4334720518156	26.3159848009483	29.1315979841865	4.54612402123498	2.04783096502198	4.51646320012508	3.80004127133331	15.75831689293	2.07423968684682	1.37766550818995	3.46358492385111	2.28995534715383	5.82643964364665	27.8615333055664	7.71306892337295	13.6606115066591	12.7459039856134	3.79461673247458	5.88845685852299	2.54168134567022	3.9841170653678	2.97317205823806	6.82066712458091
17.6340287405902	29.592497267798	23.9511123688301	29.0224957728432	28.8373320696681	24.9257363476769	27.8010092924256	2.54531956901494	21.7511744380951	17.6786006918027	26.6286691302079	3.76068888749593	27.5493587257699	16.3321606576279	15.6500072379519	4.83036831944294	2.4022879567043	22.2368425571158	24.9130691942668	24.9907893608209	25.6527317814792	23.415660276639	2.61805396548954	1.49936222420895	29.1852808294573	1.61161647133926	15.8548302037379	18.839782126497	5.31112328049177	1.69438703799698	21.9060619426375	6.93039033941965	30.3857556412476	2.29274851783496	23.6764377345741	2.30461388066122	28.9497874926298	3.20654992054609	3.83693989535194	1.5524542136505	2.85802584550493	1.88656641236177	25.2896202403706	2.47657293365422	22.1486298320196	3.90541889085747	1.47145949560343	2.64788116530706	28.7092819151907	18.0464962012671
30.552123139385	27.8353722940648	30.2196278040209	28.317360735019	2.90330271208932	3.89685034534012	4.01377852252313	5.03425026179005	9.55750723509552	2.76272208535094	5.44337045414881	23.1725463895754	26.21434810562	29.7728924027153	5.45144070481212	14.8607208251787	22.2778619519322	2.64409077023399	3.10521588562921	2.44170326450421	23.7784069452675	2.67060205006074	21.7269162401471	3.79647011497724	23.9566595200876	23.4069580358158	5.62829982582022	2.78818279174461	2.74494576289996	30.6488937576373	2.11292831426014	29.2604622652646	29.4058270344597	6.15325344741246	1.42379672123572	5.32641866446274	3.84709362695932	30.6704483928236	3.64751481599652	28.2496151969686	24.6553204379273	5.51542378279623	29.8258676910759	6.61385528138661	2.45551802636267	4.06095578122701	2.38870765028096	26.5302631176558	3.27372364611771	21.6931240695117
13.4075426692293	27.2403083691153	28.4486078260504	3.11219261741635	4.7241689161447	4.93593086453395	20.9838317804826	28.4177961145069	27.3205102774943	25.8556524238231	29.9272061313393	5.11132622135842	30.0510243535284	5.09416357836948	3.89040554289805	31.5456384935729	26.5349317824081	31.4114631786051	2.91714516845723	29.6083292203649	8.84100689190879	2.56881221073757	2.3874206312194	3.36644110774637	11.2872879683	5.82110638863194	24.6038408402542	27.5575460096413	4.98118596419987	29.4205025944027	2.24060667343255	28.4513936187192	25.7287393511977	22.486632334512	24.3578349530384	30.4692923092811	5.68812265814124	13.6572419079242	22.7648879344171	28.8424421013849	1.79844013224176	2.89072284582448	12.1610503596114	7.76189053951568	29.907717779979	30.3637651043743	29.0101818162028	22.2930860762403	24.2339072268438	23.7167408885243
6.08097264051358	31.3230170811114	5.39900999153248	3.21158495904621	30.8706027674106	22.7001870282126	4.57856586601393	24.9562481001217	28.8061612655427	5.51966356902195	31.2516683964224	26.5586929885687	30.1659949129585	7.45085096061266	29.9590852942825	26.2430064903979	29.9639878083369	27.1702771301945	31.0104081902823	30.7991270878886	3.38588182905263	30.682379299387	31.2617631711072	31.3097813523611	3.31858676827951	25.1586438295864	4.79190163595925	3.38051431778524	5.59249052703937	22.4771009059978	6.36302421804911	30.9669398646052	4.34782849402766	5.24204843848148	28.3463416581123	31.7125498695774	2.66942854666327	31.518021695752	27.660382515932	3.99204507981333	21.314582747955	5.01860654119247	31.2289012979542	26.6675098930374	2.91751394648834	7.15419062483012	25.3855037038728	27.9650087586447	23.4115446072935	7.81940773064616
31.0846921668557	32.2316655447575	12.2414555567306	6.06165506254791	30.8399645615892	19.8802532430947	4.33902816254989	31.9891932081005	4.35511863814781	22.4112661179937	30.9477669466007	32.0347622398341	23.6049466009822	27.6525024985364	28.2894287726988	29.2985297459947	26.0017798324547	31.2427969142899	28.5356268427246	32.3893948885988	20.1613848440972	2.62381712755565	2.95194861149255	31.6095546816688	4.6697899960051	31.6073210545894	8.33477972919982	3.94917184887005	24.5976862956738	32.115888636282	3.70634175842034	30.738935644254	6.44777198160736	24.4337930854045	31.1383121003207	27.8428547693455	32.2169126433854	29.1970936177461	24.6880031189416	31.0742512934838	16.771621092182	19.4253336808327	28.2887677670409	31.9581118203429	32.0711108039073	28.6869019717353	30.9435413935457	32.0218741685081	29.7814619876007	29.1801721001573
27.7628788414982	24.2410669179871	32.1928249277654	30.263607172518	26.9595971783669	31.7638898441363	30.2903204987316	29.7299131065259	30.4010459641782	26.966949843727	32.2796574280496	32.57774641758	29.5216541777938	31.7573821470496	5.5564541644314	32.3463985585795	22.5711448164582	28.9618718355695	25.3728213463247	25.774438531105	29.2824294315577	26.0412832431109	28.601118625225	26.5561485606831	27.2754928129345	30.4239241148769	25.7747942423361	32.9164361380393	31.7398555005861	17.2091935416163	32.2032041454854	28.0233472610335	20.8398651033293	4.67038702047737	26.2444174325382	24.5701523966745	18.2558761682627	23.6139950625096	29.4978121923691	20.7263160392909	31.1343956634799	29.2832757761948	32.1863950271577	24.4131530962736	31.8610891684342	28.633055459664	31.95405495481	28.7211696977627	30.7197466689011	6.09190237284265
32.0252608082058	32.7836518096115	32.7341634872129	30.8410808383929	32.7161601798712	31.2795763690381	32.4366315077371	32.4450071470699	31.9583336809436	32.381856632426	4.97085211061936	31.2460571342857	27.2691972428225	32.9746564727063	29.2958920490944	32.2057111989251	26.9924199340595	27.8567162799675	32.610975563416	32.9803291074495	6.76457062178883	25.2326290120451	31.091519840715	32.6714395341533	32.3186377796791	32.6201528727328	28.3946899559289	33.0564346717303	31.6348997076093	32.9361811120815	23.7044495978247	14.1487231035924	28.7516801140342	28.4153421443776	31.4590100892039	32.3569802243044	29.8896716655112	23.3345163536705	28.3681620580328	30.9972738775845	27.9047004731106	28.3038646394387	27.8759868129722	32.0064324440838	25.2182763679566	26.286733244292	32.2505721433456	16.0965545800181	32.5026280574679	29.6010757724732
26.7801865761086	33.4878459347514	18.9750210474026	30.1006077049364	32.2719736309612	33.312768094033	33.0635900343252	28.5926934854654	32.8549939233909	32.6748295352311	32.0993728275762	29.9717769591144	33.1126517027587	33.2252800321881	27.0504934512262	33.0455566837592	29.2590255861165	22.275585695138	32.5099643082781	27.2498960120768	29.9693968972677	26.9308062179881	30.9912432228895	31.9535368117527	28.437868723246	31.1210368558777	33.3326895819303	31.3196714309949	30.9472666186683	30.0433067608037	27.5335366285763	32.9244832919371	31.6125518259906	30.6136937155125	30.1142315961082	33.3984809185625	31.8243249906018	28.0159075640664	27.8686150455087	32.3578100491476	29.7323435985627	24.0334790609518	32.8378196399957	31.9757961867668	27.861342002662	33.2789242862969	32.1580804775096	32.6118866598468	30.1540692798133	25.0662803526349
9.95698020292208	33.75100754618	32.6098690455678	32.7121632359073	32.6289265561812	31.8835518704171	33.0919891157845	33.296516859303	31.0232799301295	32.5941873920336	32.691616816107	33.5300189032583	31.5739599169072	33.6161004579985	33.2687666712608	32.797251788213	32.816803108792	30.6845130716228	30.6992052361961	33.7019519345979	32.9611712593495	33.0294003295644	31.8664152688709	32.3720136218233	32.5204187963452	27.9372067610823	33.7476257630632	32.9067016903977	30.4316959488215	32.7273223466824	29.3052769648209	31.5654383998865	33.107613515359	31.2707945234007	33.7941122500829	33.2511732897025	31.9541151131712	27.2055305243438	31.5425160009695	32.9652546677584	32.3294968187134	31.8874063900312	33.56936690602	30.2547649932578	32.7036466627757	33.1886545967374	32.3682930760729	33.4370154431816	33.0874317106333	27.2793983595197
30.944337952185	31.7105569906852	31.0776160044045	33.4173087296172	33.7311282137805	31.4268962768867	33.8191598966413	33.2731440376539	33.7686299456174	33.2310208943296	33.1096318230183	33.6012170534925	33.281032662483	33.2603422068634	30.1781092440115	33.8513909812926	33.4729209971461	30.1334937225038	32.1184853577682	33.6475291634425	31.8518918870596	33.5744761901003	33.548838431403	33.7859676650336	33.0595791159532	30.2857632517639	33.4919105116081	33.2547717664659	29.7744866765671	30.3660415294902	32.3017867482744	25.9320532062327	33.6959425582652	33.2297207202924	33.1242480337353	30.3217657473821	33.5545364603222	32.8720126475401	33.2703607765717	32.0341905859057	33.8522424344412	30.4549144854608	32.8910036290632	33.3978528276913	32.6511853497811	30.77100811675	32.4843711677044	32.5506534023791	31.1739182934409	33.5962533232443
32.6154772921266	33.1035652639007	32.1188417581433	33.9087813262067	32.421418683614	33.6698087556261	32.2825883202015	33.9299758498673	33.1325689705032	33.2376951194624	31.798011711091	32.7736466106046	33.1315866602429	33.2778829792565	32.8760426413011	30.6308716221662	33.5934424849735	33.6481049941903	33.592255423898	32.754716376886	28.4005460581601	33.6633886719651	33.9258209038454	33.0071159221826	34.099788390787	30.9756683641602	33.8855976013283	33.9394433648383	33.8903346455796	32.7349619660545	32.9587929713898	27.7607954525975	32.3340417666245	31.7079746069432	33.8502534649408	31.5785726191186	33.694002787307	33.8302065210449	33.6719891015562	33.5570762897532	33.4621522498729	33.63961923189	33.0312967547931	33.4841296959751	32.9287224106145	33.1121789712118	32.3961054061214	33.4090672318735	33.7107044372277	33.8543138585487
33.9795749756077	33.8303488486901	33.9706814231653	33.9418580496658	34.1069427855649	33.5243960053919	34.1055236213571	33.825458602769	34.1848572762178	33.9624955917792	34.1628528500531	33.826850023373	34.0719441304714	33.2906937444659	32.7668686743253	34.0951847486237	31.2308561394702	33.4549246210611	32.0609954303951	33.2533100587727	32.377019623567	33.3623517618976	32.2746640578807	33.8795421444571	33.9667440366079	33.875844206403	33.6313890603682	34.241391389634	32.3859280284564	34.1956362989848	34.1013634885816	34.2732946360267	33.8564037672154	33.4852133013092	34.2222947179462	31.8728906541589	32.0702630397164	34.0919274062543	34.0018303505971	31.6915506141165	34.0854313147853	33.3989631689639	33.6522842076872	34.1327801276166	33.7215611762328	31.5081701791544	33.9979544575033	33.2441161539972	33.5054283743658	33.9734816463322
34.3013071669057	34.352579973486	33.9575709270243	34.1503754119224	32.0150164480265	34.3738260517033	34.0637291793313	34.1123915554766	34.0873086515616	34.1916673515818	34.3467035079201	34.4538028218845	34.278966068748	31.9672680348072	34.1727039465606	33.3954314991689	34.3716283449283	32.7339107256967	33.966597408529	33.9343220918335	34.378785234183	32.7869661406222	34.3212512791066	33.3222774574246	34.0070598279763	34.3364689672387	32.2932291402851	33.6087488368709	34.1982141370962	34.1561350226842	34.1793185176451	34.1423756263017	33.7441712917593	33.7514248651211	32.5957631080539	34.0348376832414	33.945053056891	34.432055326852	33.1070528006869	31.6854456517978	34.1356773601816	33.5436622390773	34.1997004988066	33.9030578932301	34.3354014123579	34.3699382848671	33.875030377678	33.3913655793441	34.3730472190834	34.2278460669383
34.329191499105	34.3822864739753	34.319823382328	34.1542889090879	34.3948847869473	34.3026702316131	33.7130499246223	34.4458503923011	34.4114999025775	34.5247768408157	34.5245195418533	34.501245003011	34.4543746357083	33.5087287183122	34.427185847679	34.4381674266106	34.2357820864747	34.2340359445979	34.4245641399095	34.3282264273452	34.2850934175094	34.170215297321	34.4414793959885	34.3707478062595	34.2827448113454	34.0717676403785	34.415231270463	34.1100253159142	34.0694719364544	34.3534109706605	33.6766462062565	34.4330986848111	33.758926049563	34.4951815491671	34.4656844095078	33.726878970885	33.6667246153951	33.7537049777413	34.116344986624	34.3726823481575	33.7866356920261	32.3432703562034	34.3819033596826	33.6094464806522	34.1280531207084	34.1989883790807	34.4086510285237	33.6089285147761	34.4114023870822	33.9541183761852
34.4770193249363	34.2706333123973	34.5232750144924	33.8216744841565	34.590298220914	34.3930885204528	34.3562437609285	33.9858171506009	34.6566413209246	34.6390137828239	34.6264596401692	34.5656191870767	34.2742111197825	34.5983503772714	34.5954789673486	34.4398820020207	34.5929845800541	34.4864836569964	34.3968086540003	33.9538661445195	34.566988571293	33.9100505156466	34.4809185185687	34.1489211034347	34.5967002959559	33.8550800688559	34.1373060003905	34.5189608862901	33.8677141273101	34.4588289909765	34.6032500190965	34.5472893327444	34.5808538863144	34.4502668307389	34.2650579519464	33.8887941015038	34.6056673738309	34.6313620462296	34.3066458160155	34.5927297994575	34.2552974698743	34.4461988033539	34.5551642598392	34.0795215197201	33.9469383367717	34.3301993096202	34.4685187472177	34.5677402755338	33.6741978086863	34.0044229079157
34.5362834298526	34.3498584514508	34.6516061223565	34.737004965016	34.7595196341636	34.0498338977552	34.7275865037953	34.7039093398659	34.7153323950976	34.4545862949419	34.7229498753843	34.7523336285396	34.0022835672784	34.1564253665299	34.5185007184937	34.261587476302	34.7094667683059	34.6892570337136	34.0951400730694	34.7094548732407	34.6095456995741	34.8062574464791	34.7873853468556	34.7323617335548	34.5201825481569	33.8207200553835	34.7290710910045	34.0065477764044	34.2595431894617	34.7874212851938	34.7269276302122	34.7092086061202	34.7633403706574	34.6509701943002	34.6411481694421	34.6732944140582	34.4890945453931	34.8086560633829	34.129747991281	34.4302323613325	34.7942696176692	34.641696096832	34.5681455185041	34.643634659188	34.7689327573254	34.5908344449324	34.68721549086	34.7068350111759	34.7380589573238	34.6829447552021
34.8547511685398	34.9144922757795	34.5546384935267	34.8518976049706	34.7151672304862	34.6293635288505	34.4811741652028	34.7748944927105	34.5787535619114	34.8908938343993	34.6877035456843	34.9498305991176	34.8768058664568	34.8710164260894	34.8128278821978	34.8182168431057	34.8279144107709	34.8159573814627	34.82050245641	34.9157741796253	34.4103788143772	34.4976894876617	34.626433231945	34.727129539379	34.8405515011917	34.872911942934	34.8203976754283	34.8146170685651	34.655162613568	34.7040854836165	34.8174674351644	34.8930607013202	34.8906009933359	34.7129116685372	34.4446853715155	34.9020180823671	34.682657392707	34.7080507940396	34.8960307370513	34.7106229797021	34.927867235512	34.9291101990626	34.774877450222	34.9138127504688	34.832321264753	34.8007840643871	34.8624312237336	34.7881420280342	34.8098508241317	34.5970176988994
35.025930530612	34.9101762542991	34.8348929005821	34.9121685658738	34.7189888762459	34.7269983636987	34.8563141665805	34.8252413295434	35.0045657184131	34.9975545338545	34.9026048100081	34.8422503158556	34.9447269445414	34.5728137807559	34.8603626410207	34.3890269346608	34.9118698832374	34.9677899886721	34.8811019195507	34.945975118738	34.8373063178947	34.9398447460665	34.953394953843	34.9850178359701	34.9045079617244	34.8301784827821	34.8907775756413	34.8947097122592	34.8609552813904	34.6344510149702	34.9333547580733	34.5385701863067	34.8178906219221	34.6776611066431	35.0079058258802	35.0010554960033	34.9758940968017	34.7553350032987	34.8461760153842	34.9756972664245	34.978011513261	35.0052250985969	34.9045124178994	34.7884761403378	34.8146137685262	34.9700990160627	34.5699436833202	34.9248445062904	34.9591061402002	35.0021619003089
35.0253496045524	35.0712665149607	35.085352252622	34.806716316502	35.1103405499078	35.0161707989636	34.701887030181	35.1088371347134	35.1062774445478	34.9738490391841	35.0242599835107	35.024056066677	34.9604665342387	34.9511419608258	35.0604332460726	35.0358190319535	34.971022975047	35.062691382925	35.0470056123683	35.0784863992642	34.9732232271678	34.9757544646182	35.0020123956904	35.0335231612642	35.0670883694319	34.9930022591484	34.871080895771	35.0833148143181	34.7351886690503	35.0916018151451	35.0268897952099	35.0271040204112	35.0087657030106	35.017267085484	35.0028752172246	35.0434642626884	34.9258469871611	35.0402110887711	34.9579398455251	35.0343367444235	35.0947159423605	34.9079844516623	35.0578335792847	35.0192232917591	34.9517116164769	35.0963268316709	35.0458830913766	35.0923606608161	35.0355627240668	35.0429597501369
35.2097077699022	35.151986692487	35.1377930775112	35.0005124675916	35.0940585334899	35.1423414185515	35.2234694928786	35.1657497452508	35.1708608427482	35.0663559507678	35.1003985824082	35.0989126391301	35.1233918473341	35.1272718184147	35.0386339428895	35.1351401388838	35.0376454380999	35.160909290827	35.156761775872	35.0998943077573	35.1492203045945	35.2211310198316	35.1109718145475	35.1124699307131	35.1339508806282	35.1238579370822	35.1511569051948	35.164224166758	35.1373642914215	35.1037083308585	35.2157616132019	34.992145146418	35.0284631285817	35.1284693403765	35.115265475478	35.1533030253642	35.1854197872127	35.0930814266195	35.09808694072	35.1294389029982	35.0980672484809	35.1458296901248	35.1741564550918	35.0750912829574	35.1368752894251	35.1288645318674	35.1102386900285	35.220109443726	35.1578739507948	35.2057346274362
35.1504168690226	35.2621589143718	35.2483690617929	35.2585142003772	35.2246133842267	35.2209438308119	35.3180952222322	35.1873889396878	35.2249192710336	35.1946012371977	35.1680279127096	34.9717064483963	35.1297140285191	35.2287404428777	35.1584675052922	35.2541365619481	35.2674201447163	35.203581517324	35.2317036144467	35.2390479795946	35.1832274750673	35.2047218211885	35.2544192064669	35.2442107610831	35.209720765332	35.2089515252705	35.2827731191103	35.1843903946008	35.2367076415236	35.2579711116421	35.2604689183773	35.2454774041622	35.3237651587287	35.1835783487364	35.2824392409971	35.295707967246	35.1716749526498	35.2315254427889	35.0257928387411	35.2387382379173	35.079818891566	35.086220234614	35.1614497321354	35.2414416553064	35.1385763181397	35.2327539664168	35.2576311912119	35.2058227728457	35.2128016783814	35.1506487024185
35.3479524921728	35.2534476742899	35.2857518809309	35.0162347859371	35.3092031038175	35.2479172667778	35.3677698967469	35.3488986687036	35.3244403436542	35.3090540710328	35.2971344451066	35.1938071564693	35.2770000854255	35.2457960061243	35.2165716042302	35.3068845706562	35.322030644869	35.3297465111162	35.3062169510917	35.3319673580833	35.2275248274503	35.3193922810982	35.2365431563704	35.2072275786401	35.3012552675658	35.3462685584103	35.3677670482212	35.3322492220236	35.2640591886585	35.2072788190828	35.3621397823771	35.3649884290637	35.3340536794372	35.1460353291423	35.2281301261319	35.2924488086986	35.3213774671384	35.3333399151308	35.1645614012558	35.2762733206457	35.336978352259	35.1660745119338	35.3656260727096	35.2607994755478	35.3217502690749	35.2031879697958	35.3484549502687	35.2862599176887	35.3519495281279	35.3173936110091
35.4621210260797	35.3892682019907	35.3521302776962	35.3511890172126	35.3579378797201	35.3856355737271	35.3086292452373	35.4304206081206	35.3545612570448	35.4302236941965	35.416698972108	35.2949452147551	35.3440113575141	35.2470353055937	35.3473216896228	35.4121635919332	35.2298505871047	35.2918458830845	35.3028706176801	35.3946221653383	35.4426525639161	35.2132521552598	35.3426993849979	35.3949443842202	35.2459489451908	35.3999750045338	35.3796676570325	35.4170291919544	35.441171413875	35.414421533842	35.4016053135505	35.1913439582529	35.4256551918009	35.3654085120972	35.3491649382014	35.410058531728	35.4512535989435	35.3080099999925	35.419630981835	35.3484847654596	35.2030802820826	35.365625105678	35.3974673636389	35.3528654707293	35.3268812808845	35.2965580274891	35.3173496740093	35.3876272603465	35.2789471239878	35.3672904043314
35.4605235280932	35.3690120071739	35.4158388932365	35.4014323058874	35.461593851247	35.4403545915774	35.4167364334725	35.4067507514773	35.4670562430329	35.4077422738906	35.3833292249956	35.4814285051374	35.4310020773576	35.3574783583841	35.3871275370172	35.3308148454533	35.2992573156698	35.4385210858676	35.4729802002563	35.4633043207432	35.337398948589	35.4550267520389	35.4879238221396	35.4808777806643	35.4913439514465	35.381779744008	35.3663353792081	35.5055480175822	35.4795903726202	35.4155437423397	35.4911621572573	35.4370951848839	35.4476388612442	35.4520051191081	35.499182900571	35.4383985020553	35.5040185516244	35.4560522855386	35.3883389592601	35.4604293018313	35.4182083978028	35.4061339744762	35.4547472452231	35.3754660923074	35.2925105300263	35.2569760297909	35.4815971806913	35.4680456190991	35.30841110186	35.4038714366188
35.4451380305878	35.366869145829	35.3883022793391	35.5141710524818	35.4861004975614	35.4358227208502	35.5397187375697	35.4009859159369	35.5454950285825	35.4957806800483	35.3511978111975	35.4690051187182	35.5696203929195	35.4112128119975	35.4550226539009	35.5680470473225	35.4987987458882	35.5141217747527	35.4709588791619	35.4950493385075	35.382183228207	35.4982232287665	35.4213537584363	35.5284958612369	35.4930769396728	35.401742867332	35.5171837433167	35.508102989561	35.4747225978255	35.4358616324146	35.4702202118265	35.5602368014669	35.3816102634396	35.5229404253052	35.5291788273808	35.5062052235487	35.5183744819188	35.4484574605898	35.3958333367537	35.3652302753126	35.3590536443183	35.5202429334837	35.3994161096265	35.546865245986	35.5330547723167	35.4813979103335	35.4066912058622	35.4550808698562	35.3768844041008	35.5047862090513
35.5234979899347	35.4646206002885	35.5442372806649	35.560699024384	35.6045181776973	35.5425583361203	35.3289564873555	35.5413213165169	35.5262306615267	35.4774029283385	35.5681976103265	35.4190795568423	35.5892394585693	35.5391245423868	35.4883827447672	35.5759339892125	35.4676408271357	35.5722516413597	35.6092487022988	35.4967271695546	35.5516213349191	35.601666124522	35.5711430668775	35.6061467200355	35.5885075990435	35.553946755118	35.5681766141647	35.5424132362877	35.5682808264725	35.4383654967319	35.5572528060646	35.5562391779453	35.5713498413862	35.2953052631797	35.5275940326231	35.5253221323356	35.4149114845909	35.538752499085	35.4008763449801	35.5612216359334	35.6048696440283	35.6150235347274	35.5934004646672	35.3848019433115	35.5338582512249	35.5566516625834	35.5924520930951	35.5570160114028	35.5728936853017	35.4735874197824
