# Supplementary material for: The Neural and Computational Architecture of Feedback Dynamics in Mouse Cortex during Stimulus Report
Source: eNeuro. 2024 Sep 24;11(9):ENEURO.0191-24.2024. doi: 10.1523/ENEURO.0191-24.2024 (PMC11444237; doi:10.1523/ENEURO.0191-24.2024)
Supplement: Extended Data 1 — The file code.zip includes all code used to generate the figures and perform the analyses presented in this manuscript. The folder "./ephys analysis/" contains code and instructions concerning experimental data and Figure 1. The files "Figure2CDE.m", "Figure3AB.m" and "Figure3C.m" simulate the model in the nominal setup, and generate the corresponding figures. The file "Morphing.m" allows changing the connectivity strengths with respect to the nominal setup, and plotting the resulting trajectories. The folder "./Figure4/" contains instructions, code and data concerning Figure 4. Download Extended Data 1, ZIP file. [file eneuro-11-ENEURO.0191-24.2024-s003.zip › code/Figure4/globalfeedback/v1Int_a0.975.dat]

0.320326053195336	0.319861539721565	0.356183227841325	0.32779592946328	0.3592927512128	0.351155199451622	0.33284127976842	0.323728264300004	0.318505459353583	0.356664281164039	0.34364793546932	0.333858157440117	0.358465344791303	0.345211920134441	0.35633207448724	0.320801517745202	0.32929560862963	0.359151203919426	0.327127139031549	0.319414621056328	0.322266230655051	0.355046368331754	0.344326487549888	0.349517487992854	0.35551297127865	0.322492092713834	0.33476547101891	0.362847654585035	0.346708605530132	0.34719818465115	0.358270309874116	0.335317616774971	0.344484642268726	0.331394682456411	0.331947943435904	0.332301591521109	0.319977590387646	0.327566350523989	0.347314762383489	0.332719936278577	0.350286479014195	0.339498595375681	0.349718290727346	0.340295759090848	0.330891682900439	0.34332759208734	0.334489362177627	0.342127570561754	0.354061930253844	0.340771297022398
0.353704909828172	0.353184736595215	0.338889046349468	0.357575007445468	0.34088048350885	0.356732842772802	0.333640827584828	0.357107793901614	0.374751466641587	0.360387447044751	0.344049281600546	0.349496123393508	0.364507070456552	0.333820709451029	0.351433306945247	0.336317547391656	0.333503062792608	0.340556137073363	0.327603819366859	0.339919201782164	0.356301910525781	0.358122353297974	0.348499874968743	0.354551968745487	0.367793188368274	0.34899124078048	0.331351103540379	0.338313052081333	0.343668058927074	0.334404697735354	0.330995643050563	0.334559377328672	0.366102406889848	0.34912945443086	0.340654426997121	0.366827680458214	0.363392914389087	0.370663052180798	0.339963381574714	0.3712902718658	0.343004104124089	0.371752258004295	0.329000328230599	0.351485130187871	0.335358366784465	0.350737235240936	0.344464231664272	0.351640166724153	0.355301044075059	0.344783529080317
0.37065709980725	0.385989843537789	0.341004209404631	0.389377951947226	0.389092012607894	0.338130021236258	0.354530842915342	0.35306444852329	0.363787725934763	0.38195336696322	0.346762974069108	0.394083184651728	0.343491533432194	0.344324889769907	0.39058431640596	0.338927123781595	0.370708787493688	0.358285927589018	0.375317221374153	0.373782904069383	0.381240900979092	0.376184169448833	0.344355562285982	0.370703800604825	0.355117257993656	0.357919942262854	0.358039127829343	0.358250401515725	0.37662463563808	0.373957717795558	0.375456464076424	0.372864833691371	0.342230908630954	0.366279411063141	0.391570818841491	0.380695526482745	0.356803915345612	0.381607375456548	0.378491489428935	0.374151101268131	0.364964102221142	0.37287386162704	0.38306153409245	0.373807913612199	0.360677634607829	0.356042091904452	0.348495909874402	0.35043924628196	0.337135140036849	0.366922268030686
0.384796535026717	0.36032644963645	0.367025881214899	0.381431954469455	0.402104247403939	0.365058872303027	0.381609816409642	0.361516744052174	0.404273317717043	0.355397371502487	0.369526328171048	0.364373754538757	0.383579664377538	0.372537519520851	0.350174498247488	0.393922213022065	0.352109315989405	0.386804430250773	0.3549314328149	0.374640201327317	0.357424518090127	0.365397331283792	0.350796107091579	0.379459513300126	0.38255852570995	0.372141668615825	0.357346749879596	0.354749796642985	0.357840416174896	0.356736011964741	0.406348940340136	0.354300877074667	0.39217348364967	0.359860599293298	0.369636533819788	0.401674838005502	0.399324202003261	0.397315339109136	0.395625487958565	0.380563061031559	0.381466183671385	0.386410673400682	0.382697809820026	0.369409350663152	0.349662473565845	0.357831772407608	0.358413991723154	0.358498601830621	0.403384884240592	0.351183925175253
0.400217684353306	0.397644195638005	0.362408355590787	0.383906454587795	0.362254498087398	0.392547505310243	0.382326795420963	0.362864268003512	0.37684931990843	0.422019393197834	0.410433389284944	0.366593024435703	0.40397603340667	0.410401061317908	0.40510433926118	0.406873904883857	0.420298354583768	0.369606788660543	0.368810013383264	0.402517802118797	0.364642080497689	0.414620776986983	0.418178497963507	0.393946647462049	0.420708512861957	0.395438852013254	0.399740691305381	0.415505074340591	0.393261607569752	0.409147381510904	0.374308207326936	0.369432967230058	0.396592429107418	0.42644072455797	0.365637374417788	0.365183870131979	0.404911669188475	0.376039574997989	0.399295116886207	0.411002907258785	0.396189615347409	0.426634559104845	0.367434883875555	0.393924042611562	0.373986562076229	0.396765872453163	0.41136369393514	0.375043761831222	0.383415624016382	0.375367694815954
0.422010902652051	0.417461894686549	0.386000232503401	0.410070740322984	0.410433802400245	0.404394926789492	0.401465779521819	0.390436805850847	0.397394287289668	0.44389144070762	0.399360585145006	0.395574283808069	0.418933926236191	0.420073129518639	0.383323658071511	0.3835275736041	0.406616592700846	0.397313863325161	0.413665470167184	0.430389692082957	0.390418922029086	0.43207250714661	0.403770803758361	0.409398636804399	0.397876805510768	0.416736697017423	0.414414283302284	0.433776234059143	0.418420791169229	0.408692171223978	0.393254079026091	0.383141681435857	0.404980563320829	0.432145110414049	0.39973745535954	0.420853722306508	0.438916592522683	0.412150550038362	0.424179436765503	0.405628036580232	0.44754646492463	0.445270640731382	0.402270654329043	0.438331851872112	0.432638215622045	0.410513752347125	0.416644722168981	0.381054084543643	0.444614046926223	0.427723290917663
0.404545804021969	0.402637043020865	0.400993117960131	0.440289585234293	0.462959976894308	0.410391558370603	0.438542640817883	0.430889919982592	0.417500876401668	0.407035271773163	0.413635269067144	0.460256342452865	0.430983083843626	0.403669909934295	0.455364948095111	0.421746911855557	0.443631389056667	0.477636681195859	0.41536746537563	0.422065299018052	0.419670415286005	0.471848223380718	0.453163489136999	0.401285817763583	0.447745696877592	0.422448257790688	0.40332331064876	0.407839430568744	0.425849517595658	0.428488001597547	0.41395874686099	0.438191947002847	0.443540648886488	0.45693523049294	0.418545452891889	0.465009485366297	0.445778440851559	0.479887153274479	0.448517494008988	0.464345880552065	0.408550193418353	0.408482849577295	0.417867365474231	0.401078846254097	0.410877695564391	0.395782837453652	0.44670787404097	0.417530933102413	0.467786480918704	0.398887358756269
0.46164134793585	0.417837948636292	0.497135470690377	0.460749200877527	0.426753619650292	0.43074175628152	0.433045272142399	0.440806564743009	0.455505990226806	0.429207668069999	0.440096998592593	0.471101040406572	0.46534263286657	0.468734301082923	0.492121425747342	0.431390625237872	0.419564681082541	0.44148982654234	0.463653487708186	0.414842469847959	0.490390623564956	0.497496465253398	0.478814067453807	0.423134452552489	0.470090907529207	0.439926557767303	0.453218809657479	0.419459056917629	0.488040789090805	0.455691709737998	0.438618178161182	0.428315623180692	0.503071435520548	0.417934731332712	0.495924223244193	0.488155739362796	0.462180781963485	0.494335714844702	0.480683401736555	0.424083471797869	0.437022065465636	0.422646721451948	0.477648733215053	0.500714869295021	0.435386884753886	0.466506792451016	0.454175266466539	0.485943741511175	0.4275806086166	0.427886333785993
0.493795034604755	0.486393007867312	0.44361825020952	0.496236156853379	0.461386108972543	0.483818942950361	0.472249484258761	0.440020819519214	0.528697599066723	0.471899516055609	0.492763055414052	0.530189680990718	0.502884069561107	0.504250347571987	0.450270843413727	0.477232668737252	0.460202412771884	0.458968300769692	0.456217198024661	0.440057583103169	0.43975227009154	0.517248515877351	0.516537342660101	0.506790139491515	0.448765787257028	0.518414155351272	0.508100942343104	0.520595182632648	0.486466302917433	0.522440114228284	0.458449152257354	0.502558138820271	0.441249377147664	0.477261750269376	0.43891703773056	0.470551868488919	0.479016589649337	0.527499157071415	0.463019646462022	0.476569317350996	0.450065740614986	0.476927849406901	0.480079576108596	0.448054204066044	0.496305561607879	0.453875980696504	0.51307071307161	0.480617492550762	0.498145455693014	0.471594110720183
0.507002025090375	0.479656000664064	0.478259267071906	0.538411317717075	0.543339963586926	0.558660794508619	0.492680925849098	0.559230074970236	0.478303859306045	0.466906339849349	0.485673709671445	0.490856245266655	0.511369902032164	0.492619881629277	0.554652669524752	0.505548575014848	0.51954462499478	0.535065163633766	0.488695255766829	0.536450274011966	0.541068185769899	0.515215503205582	0.480281917769292	0.538434438238503	0.535164020201864	0.474586209338151	0.574158485057264	0.515086514308544	0.530800267614549	0.496080352091453	0.575837113594577	0.524406356000553	0.563471188394051	0.498489955185268	0.469696546111238	0.525219655773109	0.540339428316724	0.463349434478699	0.475992166933687	0.563565148526003	0.552023755384512	0.519488683927361	0.528387880998949	0.477707559440304	0.488075538238546	0.470122785954776	0.52467630587034	0.509365336351826	0.46597387850317	0.562743244426907
0.526568778418812	0.585063959705302	0.520640609195217	0.617815403226885	0.569296488368169	0.503253807421922	0.507479272449316	0.532955849214874	0.507130161634974	0.614721644059235	0.619998794742246	0.574277082638491	0.555530631526896	0.508310160616151	0.533239035087574	0.566559659007358	0.506637843931013	0.588974950850282	0.492853009703732	0.611581769122627	0.568504250057803	0.577343407283274	0.488733187808127	0.521972494569625	0.58823527971769	0.610259793079435	0.562180957905161	0.53346647046266	0.592792313496411	0.550786960702738	0.560273725306254	0.598431097316887	0.529298748776985	0.533866285461036	0.514054560914162	0.595963502869316	0.548051059618122	0.528770623270794	0.603596913341379	0.608929670130146	0.504947509095673	0.599068242717219	0.561252668057426	0.525526282204897	0.608831270275219	0.513670118121026	0.504660912440218	0.60183020990901	0.588614006934914	0.570099914722963
0.622495039009756	0.610300754817394	0.60343311373768	0.536978275369156	0.586965661404271	0.586185829579459	0.562997945344934	0.605879043734712	0.578923295412963	0.575924126599296	0.570799888026947	0.597693071096354	0.617309368408202	0.60104568348152	0.654746837651444	0.572967683041078	0.570723224625821	0.545514941619065	0.541279014890276	0.584505806985824	0.623639661321716	0.52724235516889	0.624791113065153	0.580877347506341	0.544265675204509	0.559615946276638	0.607681923897767	0.588718121746567	0.589326191372868	0.521437532826606	0.540630913405494	0.650841789026919	0.527105717739075	0.556126623933877	0.593029052292518	0.652803978875593	0.660278453822077	0.623643961844685	0.63372214734163	0.622786031391119	0.631445114545233	0.54067968744931	0.647332139471996	0.526381517001965	0.523540316128044	0.609725876079141	0.609592551468	0.524959890115868	0.595109907170901	0.581624238058342
0.636175340940999	0.703580871972212	0.661292623405096	0.570701575790682	0.672955461845047	0.598491480995622	0.610259189750656	0.683821573987057	0.590464039553793	0.665044342154647	0.697992272945003	0.577570599095122	0.639934713117813	0.599312670702933	0.641093365200826	0.557285238752583	0.620186532071465	0.638670639561805	0.702024298219701	0.634355852173229	0.706001769107892	0.699702901678668	0.644052823759595	0.564950766369065	0.567787250168203	0.696587963779768	0.706380683347775	0.681698648270904	0.700204962594297	0.716982910194361	0.610105526441856	0.622923608850983	0.703665225093775	0.620060327842325	0.698605910178635	0.639123256915046	0.711394453706416	0.566148591150541	0.614517057165475	0.611940549062102	0.652226310810234	0.596672120986532	0.59183421329882	0.55392485589219	0.564893903245022	0.674521905883175	0.704307535019866	0.698491918047453	0.621610736834174	0.693938495095035
0.64228761684389	0.718105185797489	0.651712301086608	0.672085583672797	0.667685360462324	0.629604411038851	0.623910736132239	0.653790362426589	0.747377489135286	0.676661283224112	0.662926616787314	0.622142924370322	0.600937245517973	0.601279898929263	0.708291264591056	0.659682989191111	0.775720331940474	0.618358196550356	0.602950103640781	0.605380813021846	0.742808443802299	0.72510725175587	0.746494734873023	0.732893230586802	0.661898297164068	0.730806497798714	0.715027205122576	0.705193299648412	0.733458624710392	0.743213042033146	0.677023820080343	0.717610770303567	0.597657884647839	0.614294667191443	0.597941122087154	0.72741645731252	0.727605299857061	0.646981286657357	0.673906837797061	0.621802352748098	0.767147604457263	0.599145706349255	0.632653403675574	0.617862287348554	0.66882975838965	0.602301491845842	0.608213061946117	0.618084195759814	0.68320903726958	0.621803801665093
0.715186626494431	0.736804606131934	0.713522318699512	0.83828121312157	0.769981093542049	0.696630125161604	0.669687512301245	0.72303818572245	0.653108274059116	0.806874188857698	0.796298331892698	0.673334640550751	0.821373400142934	0.67365886673716	0.811858051200053	0.683290450575262	0.833866156913682	0.815433074396907	0.758042973279949	0.644013395921349	0.746611512668564	0.78975932453419	0.767202967037795	0.727601426142208	0.803952207947145	0.659962067298472	0.727105551166118	0.77146533882789	0.65969502190006	0.831809973466894	0.745628335893898	0.665551139283895	0.666140804939863	0.644896027637344	0.785927163115596	0.784987626004251	0.682777555827369	0.657053301040978	0.771417533930492	0.83635850408906	0.794379404122685	0.683522315647948	0.765503944975454	0.816230672092793	0.679367700026125	0.745872317545638	0.666804730990484	0.785933662047822	0.776329660090838	0.803629902962972
0.890207464172348	0.762002994257937	0.750210986795976	0.810207393144651	0.732858703722828	0.876753901558098	0.905129335294118	0.786655140114191	0.698520571059719	0.765235358836809	0.696931196825178	0.775396668423021	0.915805591645588	0.880123809993238	0.698583388121775	0.728216951437309	0.821888109445582	0.822777561180589	0.788105227980969	0.716223447216834	0.768551523562959	0.785205875642249	0.899973394242252	0.853526175177605	0.747366348538112	0.811049927590775	0.736265005239398	0.719129804906492	0.86475183996621	0.807881814998057	0.793596944422563	0.724756969450497	0.7481662801856	0.7877800707369	0.903881096185019	0.809360112453953	0.917008659943914	0.818188423185922	0.84580641960043	0.706396893394665	0.721316075554957	0.908055047023696	0.837271298788393	0.8438747105455	0.746493086678701	0.843072800271778	0.896954173832102	0.821006352762528	0.819825214386011	0.771917741566461
0.957134950986011	0.876187180397831	0.957927324377502	0.918876874864745	0.848400716631764	0.767814048015914	0.860793673517524	0.919368711057671	0.813797783557084	0.850842619521828	0.932607559380861	0.948035483447442	0.840225314561577	0.941947517949462	0.771531129685619	0.824212744371985	0.959817612703947	0.92373665400377	0.884823811611289	0.969964793983394	0.884623135445185	0.926737087813229	0.812696628234324	0.996675004675759	0.840380140549426	0.894625645256387	0.800193152221801	0.844723431315837	0.889988647113298	0.840888363151705	0.880351958628858	0.798245115458076	0.872738969331463	0.781410686452507	0.884188843359621	0.94208028704676	0.786496473617007	0.759432349835326	0.986340788559147	0.952872796649046	0.984254489851065	0.779401886876705	0.819165201346981	0.937443545361166	0.803315069903758	0.975503635613813	0.877880626421956	0.872780320631486	0.974141623211201	0.793671195470417
0.886780009703644	1.067761259133	0.88227712358092	1.0899136337692	1.02453335672382	1.01655134698851	1.11265899803945	0.865119066960419	0.901870815761687	1.04340059004193	1.08946742552194	1.08888650804296	0.893931412903228	0.842241121740965	1.00676219781125	0.895460320987723	1.02391749120121	0.910398028802495	1.10354477679614	0.996538243321628	0.991687668201556	0.927636862405058	1.0171014143435	0.887200512035608	0.81877644814932	1.03276843941539	1.01306301459215	0.963448267072553	0.881191882042121	0.991331299274428	0.986108098124587	0.973022482043861	1.09427941931024	0.834385780599751	1.01305310720294	0.928236510665639	0.871215694571249	0.858444854664371	1.02786551533006	1.00820048213823	1.0964730630379	0.951030136160239	0.854121540405618	0.927330423386178	0.853978106862919	0.840438752839038	1.06234930197598	0.97052981346333	1.04845436937663	1.05831009222756
1.20345154600501	0.894607020184806	0.926031410230732	1.05391283771644	0.927589591655612	0.987881188176645	1.19644017062033	1.06050425070998	1.18911286036692	1.01055277686594	0.937886003368787	0.990287953831095	1.02007088810137	0.92933997200725	1.00504408348444	1.15262859148544	1.13200233485297	1.04709873633894	0.99181454532605	0.925981818172599	1.04706767657506	1.02601440956394	1.03517586573474	0.975203309810085	0.926888064106699	0.926166283145398	1.06783228722254	1.14039857682693	0.930133243854876	1.04272583237573	1.01629699377689	1.17699325228972	0.993594230349029	1.20368512323169	1.1166905348528	0.930770264726867	0.91038685793873	1.09041048046098	0.96712112809271	1.10569831716068	1.207273857255	0.990664497516516	1.07239664645176	1.18736363536276	1.0426069021144	1.06786441159566	1.17609495301796	1.03255033723887	1.19919827634384	1.09372409805468
0.979985276491252	1.16683685383001	1.31463269138877	1.23960583198185	1.14198669618207	1.12565209806287	1.08315965755759	1.05873360432375	1.20322367593638	1.28589761484643	1.06464187901029	1.20550855306082	1.21166122353889	1.07251010832234	0.984082650119222	1.22466902978768	1.26295310642057	1.33172391090342	1.16494251670728	1.1629543021867	1.09324471511736	1.29943052450428	1.18432940858993	1.29565402704797	1.18996566331396	1.04911513547292	1.05376505453965	1.02281280225856	1.14249617180145	1.05988025308252	1.19836423703497	1.1839887845883	1.06114307488147	1.20391342953793	1.14127591928541	1.07536769102787	1.06216292590693	1.30187517961213	1.20119116240187	1.16586739706659	0.995301396906561	1.01656206576241	1.35220937536042	1.29997180022006	1.24173794425592	1.12124355256464	1.05517301516923	1.14350647915504	1.16279127290261	1.02463410535118
1.47002057218725	1.43491037551811	1.28368066174242	1.33742857513408	1.18468362763441	1.16328495690001	1.34955699538007	1.28055820284612	1.23488229558166	1.46080275633845	1.25062467282393	1.35693142862638	1.10980666679949	1.48369933434171	1.24193887415195	1.44480811006378	1.25553284635986	1.2529012903936	1.26970149209401	1.16375149639086	1.13878633355929	1.33299294965243	1.19137228000347	1.39018884866273	1.26106397076601	1.47598257022962	1.13761005323148	1.32308647176674	1.35281197559492	1.29135013403023	1.29003475216201	1.0971977488593	1.35019653841497	1.17329142784399	1.37905047094758	1.40814989936829	1.2800633708981	1.44130472918095	1.30689798341053	1.09741665786517	1.28464798145958	1.24965332059176	1.10210465061872	1.21917720978479	1.3133353477472	1.23785372660702	1.13219211011704	1.12936066180688	1.20632373097274	1.11221127769172
1.33859597023207	1.62158374364668	1.29677309507212	1.32852052509606	1.59007193083528	1.312771278609	1.4679448445854	1.24215748673243	1.21331414946034	1.33238694192339	1.3409973248831	1.21321533396558	1.25689800231252	1.41018180442931	1.23855186384199	1.33922220826504	1.37477260302977	1.30318604453638	1.60191066394647	1.23636814466263	1.32469709928529	1.43344027535539	1.40368139440343	1.2522338497797	1.31754265679288	1.35149304218354	1.45607650674732	1.27702669223278	1.44094640820094	1.46164370160612	1.50427782659753	1.42303175154611	1.44780641359366	1.19965236535784	1.54194789031006	1.28063373699193	1.62654331357209	1.59883829370347	1.33565310222078	1.54440767517428	1.49110831153304	1.57809736147925	1.33507801049926	1.32885860795789	1.43268965088394	1.29948285380973	1.32078764909416	1.47073549025067	1.48036926694763	1.44059909434503
1.79383756348097	1.39650547079091	1.46108152191753	1.65402875905029	1.73709797344717	1.6160944122476	1.39370420619564	1.31303359922744	1.72166650864009	1.62147632289341	1.46371599864292	1.66265519122079	1.32663416693573	1.62094555297706	1.47847181606331	1.79959832826492	1.59691793650399	1.50093992822024	1.43350746409908	1.4871753468657	1.71055679153075	1.48519197509137	1.36923366641242	1.44798385697378	1.58034100429195	1.76811356782934	1.8077369684982	1.70976929166956	1.57239913760728	1.43871687450588	1.73454181433136	1.45584722507515	1.77201150532683	1.33875666992905	1.41304797696182	1.74584084294828	1.3544519977803	1.46279868684425	1.57885429791399	1.60253854639403	1.50221327078868	1.47852177478161	1.47977724604246	1.47100933737328	1.41494031171601	1.4881083874893	1.69040450092561	1.75637739144389	1.38997287243625	1.75075760579229
1.69895369081865	1.82272727972455	1.84446912822028	1.8564532843158	1.46926371687811	1.71160645691494	1.60823444062368	1.88619529545991	1.54604913039464	1.62655933385206	1.90010994976115	1.55152551871322	1.55674839966442	1.55773636395486	1.89807492850086	1.93399826520278	1.78775456907365	1.84330681510915	1.64680142760369	1.5360173657643	1.71703398261267	1.77192872679806	1.9452051814172	1.68306319948892	1.9264837995238	1.52588270835078	1.53439350567994	1.72378873963256	1.63756588336472	1.79834783204904	1.72080460355176	1.91620606139466	1.58759439492136	1.47470504933482	1.50238246992122	1.89829659718147	1.52434721120905	2.02250727774174	1.52811900820408	1.51184467100241	1.73492120107144	1.65581135347988	1.86420982361749	1.63143520766535	1.80833334993312	1.67118792972748	1.94788362675961	1.59710213910494	2.03150035800197	1.84894391849889
1.6693605716323	2.2797512607648	1.72669006858062	2.06110485860422	2.04972729398104	1.70722290299126	1.96439726333633	1.79539174559439	2.06728125222289	1.70287641029437	1.77150680812465	1.80844005159672	2.07599791593295	1.7182588796581	2.07959628487728	1.94005201375241	2.03170995496778	1.87527928044772	2.00193554595637	1.66844227368688	1.84160686529688	1.63136801868836	1.80186191937636	1.65662147882617	1.95952002770497	1.65021297744432	1.893329721652	1.76041732632457	1.72951337561461	1.6467510536712	1.67641322878021	2.15875299491012	2.21438173362206	1.79805518034775	2.12213072432205	1.84874682479877	1.76917796601953	2.198493546728	1.78851557045069	2.04670751662923	1.66054585291913	2.20045743343886	1.90219308489404	1.96699510713554	2.13223257761952	1.91159766635264	1.89255660783791	1.89149005279821	2.12759531592834	1.65419341785772
2.1939578591952	2.00157379335954	1.90403420176467	1.95563281196738	2.19362248043966	1.89448595261936	2.15692127184528	1.95002292940603	2.43606830779988	2.11891543289633	2.19046676394252	2.13493899684761	1.96887480574367	2.06118671616027	1.94066782477746	2.23113066456637	2.5212481722279	1.88847054070526	1.91187486813284	1.96722383747633	2.19766745207885	1.95006327779163	2.08590851740966	1.99235566197999	1.85983308053918	2.19642988021331	1.9153432295049	1.9071507268664	2.37006408261442	2.14951317012003	2.17038352566518	1.84913175943328	2.08101372697406	2.28378597153486	2.42046803552061	2.42336078451813	2.45142328762308	2.33847703471998	2.12848853489314	2.22672141786717	2.09652852248515	2.11872801490233	2.26692114967864	2.21481068278041	1.86329996439271	2.15401975169144	2.15546131034437	2.20969607497338	2.01841145116695	2.37222977693419
2.24797552943072	2.098617711211	2.67253765562274	2.15851642442985	2.20527333178189	2.42265828073057	2.65833875829379	2.55738650931199	2.56505081028765	2.13802299937937	2.37608202185271	2.54389813632058	2.41958290422975	2.59919045524968	2.50949316488621	2.27652250371871	2.33261134693755	2.61894152023307	2.64424495158134	2.24134578023725	2.00637151710788	2.22654306697092	2.08618100142774	2.36541048271867	2.3156278824149	2.45371723380619	2.65955490595712	2.51526847655484	2.17973559452546	2.24127728471662	2.11307366274367	2.51741848610577	2.29445771261221	2.23801540747554	2.59123338871149	2.42693062358145	2.02392423227245	2.39516257804598	2.56457689637464	2.27033060290856	2.18412620154574	2.55414749810502	2.40567413143206	2.66620024933812	2.71099840860876	2.43070437167038	2.00543378849748	2.257567158547	2.48789909516687	2.16316292780892
2.46588142784527	2.56123689915515	2.58088424525436	2.32913177144398	2.32432277190362	2.45868222784932	2.72055592438402	2.83813653016953	2.33296538239345	2.67875590494346	2.88891994897808	2.33806492056633	2.67842305508569	2.72592636783985	2.55440347676035	2.63835424957841	2.64009620788038	2.40112965068049	2.5941626734856	2.44404506676555	2.86697205696693	2.69560738109852	2.3037842058419	2.52996149077973	2.97022485316074	2.61579447082932	2.32464706325871	2.59397848948799	2.53154841063909	2.31664375547908	2.47253717507547	2.38081797017308	2.47981290572358	2.73985172267625	2.64491101766962	2.39714032634566	3.05450095696763	3.04764738893134	2.40824697550446	2.81826678278063	2.45963480922869	2.46781095768834	2.85390236056373	2.85711821830761	2.698784377879	2.68353244429667	2.85753875917967	2.33958664989695	2.71390660127035	2.86616989868076
2.79236275169583	2.63885992425016	3.23725363294836	2.72818126503129	3.30568948439448	2.69812369827669	3.0106040110012	2.70987431573079	2.73448774689528	3.31967699783327	3.34166903482066	3.33277014182173	2.97807339700322	2.78396571148614	2.98274180925795	2.85803903967864	2.88573284096566	2.96101180100121	2.62118144117856	2.7096356054824	3.21109443999931	2.74061030833027	3.097283692142	2.7495297681768	2.57541081373847	3.01409215320153	3.00419529155677	2.70198916191266	2.84350090535646	3.16287869107013	2.63243791557122	3.09266329121908	2.96122203228944	3.05537852356416	2.97195806516509	3.15150879534091	2.73255855110082	2.62009119619462	2.93748533020515	2.57622024297636	3.00445186011782	3.28069678771812	2.74273517028198	3.27963543188518	3.23597622675024	2.5581259127539	2.75095745323389	2.72947415047529	2.85854584249779	3.29771136822818
3.3909680560488	2.96056856559415	3.63203665989858	2.87738715811954	3.61706856139341	3.56494953934245	3.17908122178915	3.59308378811241	3.07236429268038	3.09870022691198	3.62017198475501	2.88017924002929	3.03085378777792	2.87215570257064	3.34761414691076	3.46416885611068	3.56453702546421	3.64623133116265	2.89558411765065	3.43608161660326	3.65030367587898	3.3792914243331	3.38512053968844	3.43788028243682	2.99232335486343	3.1495852687653	2.8805222479693	3.2056359960098	2.889482969022	2.8855420249487	3.22069706248331	3.22293266508941	3.536860554511	3.61847306029272	3.54768898247235	3.05122834879963	3.61383751308102	3.54493755967284	3.4625305453051	2.88872590726638	3.29339561681487	2.93130974597336	3.61020692890618	3.17847162720176	3.16353238353732	3.18832861145699	2.92523951136413	3.60965180983541	3.29952685773581	2.92569307151013
3.50412417090722	3.79856001382703	3.24738111984403	3.91159525443168	3.46329998346983	3.92034079949161	3.90920443115024	3.91276206612707	3.52107939051901	3.58865305244203	3.30593541735736	3.713641539859	3.72397628979784	3.70116158931563	3.69275009889065	3.33969625942807	3.40985459863393	3.58417421629337	3.18569343788381	3.5145501359504	3.83353330589531	3.29591008789813	3.89594699844443	3.80684345948394	3.92080641078583	3.82166651624219	3.30292211300861	3.77842199101289	3.20134640543455	3.70786682818951	3.71909751409845	3.46266121151515	3.78039441121014	3.19715795300019	3.76415520779372	3.80268214309951	3.82552386199706	3.83145076165859	3.30278817238253	3.62322000948788	3.26839328506727	3.38112290883749	3.44830759521956	3.85418106171822	3.87238649504442	3.88013536340617	3.83671849842881	3.21790154256731	3.24818089834961	3.43755518157108
3.76595070316817	4.00891319755412	4.107857102738	4.18190766702866	4.07892318118857	4.17334373051514	4.17728935573901	3.7390677374967	3.75484146339229	4.14749413824216	3.59120845217915	4.22166811995833	3.62524897387466	4.14600038071527	3.59663560706754	3.97042347429688	4.13840482890811	4.15498994278752	3.79497552273226	3.66202431239564	3.97976443296608	4.12125253863101	4.13040993951072	3.74319397263166	4.006793705881	4.14773856372121	4.12570646169037	3.85313726303877	4.13403492360103	4.13677245048436	3.84312427044919	3.70460514821891	3.54678737299508	3.58470249600664	4.19108206897185	3.91804471202695	3.96729545039493	4.18994176914074	4.20455784001672	4.04815395217304	4.16637859309774	4.1597792006945	3.6788998851992	3.75560464627466	4.14223570927635	4.12556197276686	3.92676980570432	4.13163356511624	3.72362501546495	3.65535092054925
4.46992102157326	4.43682726963892	4.05302080571246	4.39914910706687	4.42153874549649	4.39186982152731	4.4452055097754	4.18512922131708	4.37093027811085	4.03654219776171	4.48317714740833	4.26576711119025	4.17420077669981	4.45945185169022	4.37754013453647	4.44195240355448	4.41024399832906	4.37899485757362	4.38708105881108	4.4137565064714	4.38335492120878	4.45941711459676	4.38523674521457	4.45880423661859	4.05098555517867	3.99415985548472	4.09411382147453	4.02360599590692	4.29970392237297	4.05844196324331	4.43643846187644	4.48651626470324	4.35702394434909	4.29498241032246	4.26724024768995	4.22004289483282	4.27275259411057	4.29454112380584	4.46893305374212	4.44997407864911	4.45135179374801	4.48625912213284	4.38848996518523	4.30713314697313	4.22095407077526	4.36750319584238	4.45074988585918	4.31507984612851	4.43806834478766	4.00035509982678
4.63105760357476	4.72350727877883	4.66824204491849	4.66189303455886	4.81783045291021	4.7114291531698	4.5438488940889	4.66737325265091	4.56622009403678	4.50548393253998	4.78263652438948	4.69320023481289	4.79325506193999	4.45985090168967	4.74166131892465	4.77981698508505	4.5756424250481	4.5388352967774	4.76022752399682	4.58858800677548	4.58608072840047	4.78365003406457	4.76884248810583	4.6604031815636	4.49925343009436	4.67284860996233	4.79156409595441	4.7355327135714	4.67907509818762	4.63024023322072	4.75590164334914	4.65527137360222	4.67319138418518	4.68868332731115	4.65494871143754	4.71686974646948	4.72918911525959	4.60761786834348	4.67055170184437	4.70998547060007	4.72267819617648	4.46362350443773	4.43441603769085	4.65729944845792	4.79419849531371	4.71235131959438	4.75153152108679	4.78578820379104	4.8019953704745	4.60397108576015
4.94096045305463	4.90057364218647	5.096321688238	5.07358192399505	5.06024324792472	4.9839391500729	4.9649624964547	5.02164721899961	5.09082705566352	4.94349652890149	5.09740025545911	5.08276209627844	4.92373876075904	5.02971875598138	5.01498694203436	5.0380353933894	5.03787788062594	4.99832726173426	5.12010189116777	4.88413384027105	4.91933828805389	4.95103526397571	5.01885962585716	5.10536227664546	4.96361498650088	5.07148081214022	5.10531330765669	4.93529137895325	5.08613557935974	5.0727619472251	3.55545898398789	4.89664191234673	5.04755433655836	5.34674876760071	4.86335812779447	5.09781595084019	5.01909278882841	5.01972988285307	5.06105830325954	5.1176682559571	5.10812569820813	4.98099405610701	5.1320131227395	5.02237533137393	5.09395833686196	4.95794455030597	4.97470183785236	5.08261246090832	4.97916073084732	4.9300019607372
5.19131600469186	5.26295160588623	5.41438710718326	5.33036548044681	5.4140669850195	5.14496064982834	5.46541104155059	5.71539413857741	5.16720472342993	5.13173129114401	5.38938569059298	5.28442087316663	3.71138324515992	5.35937706288692	5.81812277890685	5.38148233409598	5.40187961111301	5.43261055012884	5.41441343310918	5.28047848410918	5.41033463911812	5.4256410170927	5.45463157759563	5.171151131529	5.43860496179857	5.45213724810532	5.37554145352437	5.36609798173643	5.1499048024207	5.47239676104719	5.3899380960587	5.3098351906379	5.41417064194592	5.19915427473442	5.42341959209523	5.41335033261727	5.42360211472018	5.42310492892007	5.37660875292001	5.18691080342229	5.38965114315613	5.38066932530655	5.388405457604	5.54785379908968	5.44008227184	5.21808813258834	5.2797424247156	5.4723696875792	6.33081224147932	5.432345454013
3.6502942633205	5.81921729489091	5.8000823398443	5.44185962621949	2.98556151268103	1.05369818559693	5.64055777650694	5.53536225354322	5.5053977197469	5.72826608908834	5.77202589212537	5.72252256525149	5.85136986999525	5.71258102298499	5.63253404496275	5.81644542635925	5.69582886115188	5.61401491685136	7.90604248801413	5.79444460436966	5.4783290123832	5.80932176772635	5.51012605178845	5.8184198565419	5.59383162027074	5.6279994284955	4.43131535447177	5.47329778402071	1.29203281350953	5.75907122457826	5.82025773706642	5.79238172652763	5.55666213089105	5.62363140577519	1.75465006981271	5.39334733810616	5.79729333574606	5.52252758358624	5.7736165817193	5.83290772906271	2.94742226673814	5.80424034227429	5.3907260443602	7.51627684233328	5.43506409396396	5.54780399165821	5.75230711976499	5.68343411253884	5.61945579337347	5.80261477377034
5.76410613529796	5.85305238761106	6.00888092562759	6.05632428087853	5.84870752271935	2.34011820298324	1.25598104488241	5.89373091076031	6.01323315516625	0.924140993989337	6.07770392090775	5.79562665251117	6.05189800648662	5.8468188041754	6.13194434211865	6.06815736301082	0.985167765152385	5.88001957694323	6.05420659009696	5.70188556414953	6.12180878408085	5.86462824888136	5.7499154135548	5.75685034507703	5.78317324063397	5.94658230038893	1.93424525163516	6.03431838068292	1.04473361744284	5.99842611790687	6.089273294138	6.20224753855624	5.17385501416533	5.7704112208562	6.0116614400004	6.02988050295499	5.78026031462913	5.79255538329107	4.67733932228592	5.73644229612466	1.97086430691163	1.10576837283125	5.95612737483648	6.12711849584947	1.53298380162294	6.16940918102369	5.9142888114783	0.880526242190234	5.84438021829659	5.75866010566319
1.26962091479488	6.30276004823469	6.08971854654849	0.901716800450757	6.93719675850484	6.30343649822712	2.22395445997656	8.51835232332906	6.20595490823707	20.5231943204506	6.13938892675974	5.95870780202607	6.02332730555515	6.28104918354296	19.1524990330226	6.24564352464905	13.0275910595052	6.43405154275306	0.837572178066866	1.35894558584821	6.49315006820265	6.04380500080412	1.20404214708956	6.3584666359577	6.05243935286558	6.05779336152231	1.58345623137594	6.27080070638927	6.12606864689549	6.44658167604496	6.28628632973557	6.04354878933134	6.27887741212515	6.17857253891364	6.22102993897718	24.6299414428194	1.10327248804938	1.01667200864662	20.0478049182893	6.337443467955	0.871162941175122	6.10493811528725	5.97373401138862	2.19882555546704	1.72332966339121	6.16143539960971	6.2418772496787	6.3672288929719	6.19621858394676	6.42430686389632
0.792277603364477	7.05143005130921	0.831922182005972	1.68189887118664	6.41424494964406	0.989750769099796	0.758599719471694	0.969931307933858	6.64788221304914	6.28875299316518	6.25268946470966	6.36323594477344	1.58036630324455	6.38273324919139	2.93541636445528	0.847521667768902	6.23399947298887	6.26173153378033	24.4910514037002	4.88355627941663	19.6904518539057	6.29102079685529	6.28975551851382	6.45501772247568	0.801286093375205	3.65851161141963	0.992829047139679	0.847148625953014	6.36986071284893	0.815990534410276	6.3081326075292	6.36233250063695	6.33519614095608	1.62364609072711	0.836112440973904	6.6407196969099	2.85754023411146	6.62050945388889	6.2846739496343	0.853187531423055	10.2004001688467	6.43139266904282	0.84429020803172	13.4581869729137	6.44496318159433	6.25243168765685	2.71609775149472	6.43635438816552	1.55956101412973	6.35968939078068
6.64044461299835	0.752521122643377	6.60594487273208	6.82544169703233	0.785342689020312	6.53140555687965	6.67538211726187	6.60727945462668	1.08577775724027	6.61233912947578	7.87186463142305	1.04047923481821	10.2080223864154	6.55251366528593	6.76453005000361	1.25032089303356	6.60271609525604	0.781923420931684	6.86641937371748	6.60422089289099	6.58029583724693	0.821455858188347	6.8108891495048	6.50734028278559	1.57937503590131	0.79675121058313	0.836769571364667	6.81161664691765	0.729698298636295	6.69422168264695	1.17592147900482	0.853916131689863	0.695227579283564	1.14950176162897	0.787456535108867	6.71620353042957	0.759672784938962	0.789234372828247	6.85268430575845	0.996456384869806	6.5015557843004	6.63287991667607	6.63668895543608	1.59550966420262	6.92306040659349	6.62283907781862	6.71149793802055	6.69285206858927	0.806319015880882	6.55434327137246
0.762338187958284	0.728025566697465	0.742360769212951	2.91374307027099	6.95161163089606	0.657785159965728	1.59452136346088	0.719390301697839	6.84783599533414	7.13965709029972	2.10515672282347	6.97283089938189	6.88303048338501	6.94272847534016	0.760876384811441	6.84464942550311	0.803377470218468	6.74410731642815	0.780264232503666	6.90703976463127	0.71385831223676	0.717638902218636	6.76079405567271	8.50453283989345	1.1103856362643	0.923311665256156	6.83560984195059	6.90514012390171	7.0023482981132	0.720427103287863	0.91282490596605	8.15089100908441	0.806907335717578	0.759940463869124	13.7463142480957	0.800762310212153	7.13021447685801	6.76015306080179	0.70841053646428	0.641915701771337	6.81974262183799	1.04132905789103	0.685072356797046	0.754341014925002	7.09177860443077	7.10801829632012	0.761965270986652	1.19870506163495	0.761629660983908	6.95323904748103
0.727286749017644	7.02364286563282	7.04607498845484	2.49383675448713	7.13436624345545	7.1097942680352	1.53578831952888	1.66096758770477	7.17851846814824	7.26363123067733	7.13608708525504	0.732518706213773	7.05871919904977	0.790034671749193	0.723257036644508	0.80620435758477	0.778018835141084	7.23115890133704	7.14244803335116	0.693073731951698	7.0617456865254	7.5241137664701	0.748147156094323	3.17535491780289	0.89814176004802	0.652036100771836	0.82479674689099	7.10533331654705	0.751680843063412	5.12143681530376	7.23091193707549	0.818957477169374	0.654468112742304	0.768622858489716	7.21464666721992	0.675913141792541	0.781191995387104	7.20104397277777	7.15565928096447	0.67728417513134	0.853750613079423	7.12943604375925	0.787736257198026	7.06894105924918	7.18344865976665	1.06962098445753	0.653408140386503	0.790632225142584	0.699804197820535	1.23634052153736
0.737635996898237	0.643445416203887	7.50965922110001	0.732220368160241	0.764846141658977	7.28746542448211	0.824635305955091	0.714531695614301	0.885101589165916	7.45434387508537	0.750001526256309	8.94451994062464	0.905870465531186	0.707278480318953	7.48507782160386	7.34301346020368	7.11595546086042	0.926903774297165	2.13657390914141	0.696551229270785	0.850017571653535	7.48381710880193	0.673472873003497	1.42044490484155	0.699195983204086	0.716284628463555	2.70701588429387	0.755781596318728	0.781321121664551	0.671224575045758	0.705141899179331	0.700399985134377	0.71666659136217	7.17702437724544	7.22908138557754	0.740578209213756	7.23687082692324	7.36151653591716	7.36273408455537	0.859052777770864	2.16765647258827	0.714458660479323	7.41101225988219	7.17272164677376	0.848327408036717	0.724312551109364	0.675144006706488	7.09975079146781	7.43776573722568	0.708746453993296
0.891641421146126	7.37603682076357	7.42087211226038	0.736370978553131	0.717524203088339	0.761096554407684	6.02283826483141	0.815944088668472	0.750223108747349	8.4499587477678	0.732572024053915	7.23109642550308	2.14841637407345	0.802002417052337	1.14017567189571	0.805719653817253	7.38817557827707	0.65803187035494	0.878944717914556	1.40177550071278	0.694611967197793	0.749502420058841	0.701423913316807	1.00167246954699	0.711934879825318	0.665023206034398	0.744129296800871	0.712107656811193	0.900190682637042	1.09213521928131	0.797969884460125	0.715769459840783	31.5814420743372	1.52677446843861	0.682413374680689	0.764135545483809	0.670522645521478	0.726800326254466	7.31934311661696	7.63444070006628	7.40812591379863	0.727665625989003	7.53197466910197	0.74296645963587	7.32592781705293	7.80653948170705	0.829294973521369	0.758143714779614	0.717662097088989	0.746849626498026
1.18161175416424	7.56550500625109	1.13089586782922	4.31416544337122	1.07762073613769	1.35369893755562	0.750390108951175	7.68602686275423	1.08736373425181	1.03508068186621	1.12929810715244	7.69482297629624	7.38434094565524	0.713060002625483	0.809725909444616	0.691030058156697	0.67597151159974	0.885286396748445	1.08553417862478	0.772405169088566	0.820184649245099	0.894484457725432	0.830403251393443	0.701749866956264	0.87847410415802	0.870396719562055	1.20964420523269	0.776213406041594	0.702128034510005	0.789771623082956	0.940611109718398	0.634562600325538	1.29733547428474	0.813291999224862	0.847475632523925	0.812827238814009	0.722273338071621	0.918090456242739	0.756586215866802	0.779046857959496	1.01654170487103	28.9912489406942	0.743748256687947	0.776678071919804	0.636513834249036	0.742111064694329	0.655526552321978	0.673274846592268	0.959507118906878	0.776579716385179
0.848007950299225	0.663191270243031	7.4453718757904	0.786836838679816	0.713132566826019	0.870255145638283	0.64676837880491	8.11954436727366	0.776791184563324	0.87872903089916	1.01273272845804	0.671765034967483	2.05639750913783	7.77489615834549	7.68467649749663	0.696182321332955	0.707848086897604	0.80658275235346	0.641132687738245	0.72775085126331	0.690024141489364	0.775959243047354	0.749368493187248	6.00685269140414	0.651073635200158	11.1482635187969	1.01753732290191	0.730144860695737	0.81074835111102	0.805643647220768	0.815049704509334	0.822196568133394	0.715472672432398	7.54157105670354	0.992007630452483	0.683951156219979	0.920358203970452	29.5709709712717	0.739204184502799	0.713018470627297	0.708919818824417	6.87896494637143	0.65113996546668	0.70125087869079	7.72848123785559	0.745599681088333	0.756722516489053	0.845374935568682	2.29678248466122	0.880975217354543
1.04060267731528	0.865922226728406	0.599359130420331	1.08406390536411	0.658999424040291	0.675629184520401	0.692699267417214	0.770184683965334	26.4546799616508	0.746364986101427	0.709046840267797	0.76609651766226	0.919330626403247	7.77183117193944	1.21261709166454	5.23252752405246	32.0920202757174	1.18858054737734	0.875936440130836	0.680574387326883	0.70941601829216	0.810277676145809	1.0892646691358	0.981856605009819	0.823865717345848	0.96467549292193	0.657733914759379	33.5325982465614	0.787758750796207	0.906749430264505	0.684433379741205	1.14327462222014	0.643530894648439	0.744597916041624	0.880007505564079	0.644435596682602	1.24068195072864	0.619425836982038	0.802683809830583	0.730454042965568	0.669660424713839	0.636771112223567	0.820088733212642	0.752816704723274	0.669911987609545	0.996204804579138	0.917318086245277	0.724163387909461	0.635931994037501	0.80527920385848
1.98833383217774	0.746027811751209	0.679273272527903	0.676139103885519	0.640081824162937	0.721788636421572	0.68508131974005	0.774463157566023	0.664292471483134	1.38526459175765	0.863054001592923	0.981307988453222	0.867932596237707	33.5399564184529	0.698577473300791	0.647558747184405	0.75704659680535	0.622593185918786	1.9608211939663	0.789649965275841	1.38906114208432	0.725609247238165	1.19986961281585	0.718984807228509	0.912432821226982	0.761104052444444	1.49923222981648	0.71115765362087	0.620596280011065	1.04114021468636	1.13477792296081	1.09593269079572	0.910053490813698	0.67705522201936	0.833531818693436	0.777467501426641	0.783921867762296	0.653345833992686	0.674886866107515	1.55875012340569	0.810154635304637	0.665065780440916	0.870749829460502	0.69831944419796	0.629692474735056	0.639522443573605	0.723662841373385	0.675539661724422	0.998286472897912	0.672888572645516
1.39488062251224	0.655840074229532	1.00763709639947	1.42414201857243	0.661520726446766	0.855117534243761	0.607921700784862	1.81202024362744	0.935622533397033	0.973434746447118	0.714073595917031	0.837146622227934	0.771844948071239	0.753783898285282	0.678495312196669	1.00549617201055	1.09209814008911	0.635923436189009	0.683191749134439	0.902584007706803	0.695128773365968	1.08264588130134	0.659890473892813	0.835264918220693	0.655013012679488	0.719137461943749	0.731236236013015	0.679163738815419	0.652308029529219	0.58379899395446	0.635102298803121	0.660304768907376	0.604342013728416	0.647984584430401	0.710176794414783	1.25748415129147	0.861119771259799	0.690552079981624	0.757319888209581	0.750504409953884	0.623728866623767	0.638119376377134	1.07817590617434	0.821738173555547	0.983803549360878	1.09465512309045	1.02916518078549	0.922229937651963	1.17696676434468	0.86454921892303
0.654351145824477	0.716842295411111	0.64876669606294	0.76896604387668	0.776053173728787	1.50348517855763	0.920700902219909	0.698477841318225	0.746062210059085	0.660533156792087	0.962991785313572	0.907078346022881	1.04271253388852	1.29238278917084	0.941809749897549	0.836554301393956	0.7535369543988	1.06074749366097	0.663394052300848	0.952486468384958	1.24565182552915	1.68472708710291	0.762800138946532	0.818938228598441	0.937766149880811	0.680746093603607	0.625933250128898	1.00982594069262	0.926605320457043	1.91835496770297	0.900577368025562	0.81880397255476	0.98493696920369	1.08266886930648	0.890049289595697	1.31027119246204	1.29555180415863	0.910791607307841	1.58873193041429	0.962371725355786	0.886041500205385	0.734305249651074	0.993479864835488	1.06883008631672	0.667910667704254	1.23261045788169	1.40678732331733	0.727272742450484	0.597476695479983	0.996148849078687
0.968438576543575	1.34023842346386	1.08758439809795	0.790074015025805	0.945002346381189	1.08465666860508	1.20938344807423	1.34867771060872	0.827505481265687	1.05560160307596	0.673666189579119	0.762731222143692	0.67320371069229	0.722088722504324	2.3595410100193	2.46478634738777	1.05458577425626	1.12699147062916	0.980119385617429	0.711093979006657	0.956982590293515	0.668784421027841	1.10282513267091	0.649013740108324	0.616461242036342	0.867260651679508	1.48326822330081	1.6536942591352	0.878081120950021	0.604673227692264	1.79191477990633	0.936309323335111	1.14084393887872	0.760141336693033	0.707901474311446	0.975934863525179	0.727417423471707	1.59817551807952	1.51249758864824	0.694688140483998	1.2548843481092	1.8516198222509	1.86002685204901	0.904892041115098	1.0573866475451	0.669721443056945	0.696015582309232	0.644554004063355	0.980243871292291	0.874061684990786
1.34289558264317	1.13356816821542	0.803332767420606	0.667168554069393	0.78094417953131	0.731896096506689	0.685253300283607	0.670192144799714	1.00408711625619	0.784371958309074	1.20913879464302	1.51669033403638	2.10131544507709	2.17719745999909	1.15540949509637	0.948017633768705	0.623928910329204	1.89653103849967	1.58448898963282	0.721912292587401	0.873943665922156	0.842303901135302	0.838401050800207	1.13068955396553	0.657380999681329	0.719120320574309	0.678890898725236	0.898858114258177	2.36539537419268	1.2453963153343	0.734760646219948	1.31477519746583	0.864850482856704	1.5767670690946	1.58790537875791	1.12298358726102	1.13378697449892	2.14890914869589	1.31775093589567	0.672493783345101	1.07086059138249	0.818910471018003	0.939242043756565	1.17632753514448	1.74395119502224	0.652186982328702	0.794122409269738	2.75326755949735	1.32575429984421	0.876603915297616
0.737568611766465	0.779787324245164	0.904174391262552	1.40141320150003	0.976171723036123	1.03163661475388	1.56565898438427	1.18888391382025	1.21606409490439	0.994934979617812	0.860285098197391	1.53731660960229	0.743006729253147	1.89773525424834	1.14221222203578	1.23998365430561	1.50632187922713	0.919196424829541	0.645745732726208	1.60776383841212	1.48762771307607	1.16570411823581	0.888602385837049	1.58492603689372	1.02961175575417	0.856129895726495	2.36528138011359	0.94348803524319	0.726658026677181	0.859197583959709	0.766043508296631	0.743445621803921	3.02356753061017	3.72903281617749	2.04980338812023	0.832701816126821	0.686931290696255	0.921199033759289	1.24842912389799	1.63585974964423	1.29606956877023	0.89719638976568	1.137682908245	1.71725154790175	1.11153336728607	0.966660055051429	1.76467785620013	1.38173428887963	1.04139609568175	1.21246404457691
2.7261360667293	1.08708662429097	1.98139979274209	1.94102238214718	1.18484157737961	0.943345108017463	1.29117183951228	0.933064746842922	1.55188537164955	0.770767101669097	2.56824203503221	2.88355608619626	1.1764357358617	1.02657516553368	0.898566719189695	1.34404183292538	1.3924672777749	0.92818844084072	1.98479746059191	0.702074955085982	0.75863332006301	1.02878462877376	0.881460392126157	3.10390543478358	1.49608031702002	0.922381438761759	0.931654332795307	0.95005034281879	2.73131829243042	1.36610956252933	3.95695781390403	1.54726953155746	1.62774636551152	2.25249613962414	0.785665759947288	0.823854201640294	1.03380667503449	2.59960697634443	0.742191334852712	1.06834827474521	0.822870325333617	0.919005330256237	0.654437079033526	1.16549399222681	2.66076944123947	1.99019765820743	1.09697731830271	1.32498206833349	1.30815261505223	0.841178907036246
2.0013686377702	0.72995817280612	4.42225832845162	0.799256626216943	0.895007160298708	1.73272228475765	1.67557033730465	1.60093466656915	4.77091391064664	1.35743021975039	1.11585146160283	1.33354704629775	2.99635724076297	2.30903694043387	1.53517763521011	1.73967593713848	1.00371624597136	0.910898704224561	1.48058342929213	1.4428564034112	1.03054158743155	1.48820195093752	1.25400683511145	1.16841991632361	2.18381487836837	0.815429448063949	2.33629561549178	2.28680374284374	0.997893163769628	0.742035783491265	0.865750031100959	1.4362628616292	1.72319723002326	1.22977771606043	0.738727990622515	18.8459628947617	1.34428505820396	2.51190274831661	1.30801930691696	1.00472278946348	0.883118120701214	1.40446967185068	1.95426191753595	2.220114740461	2.52270407259606	1.80323962454925	1.93150702170462	1.2067167616143	0.790041786160201	1.81685653140351
2.95548293167782	1.02402121271081	1.6941918525462	0.991532911816427	1.84812821469895	1.04406769965374	2.09511724181416	3.04726093204497	2.23040926124755	2.02559326913811	0.832734976875853	1.30169013635475	3.6109801473319	3.39026293952026	1.63337606371098	1.15854475660641	1.03763342439161	1.12806317750895	3.58441396305086	3.36143680910523	4.32585934178874	1.16556280026835	1.00413544983436	1.4420837354455	1.01196703700948	3.87406957356389	3.96476347044528	3.09639303679372	3.17884197506033	1.86291516081046	1.54595775177443	2.42717469332153	2.09689099488941	1.29528872270207	4.03559981149587	3.87000317271833	4.70795868813977	2.17803574483616	7.82220157597968	1.00457254041473	2.09744658504655	11.1855809439324	1.44368361500664	3.35398081847257	1.27436148117285	1.30661434123404	1.33253402143024	1.95404761331165	0.812702742734639	1.19503270807506
1.70485202010738	8.35051066824609	3.95210072230419	1.26536957521509	1.03652378375354	0.983551626883003	28.2540207512803	1.32626424439761	3.0042812071725	1.13379545294403	28.6244746832703	1.44551433928784	2.4770378171983	1.19749993349458	4.39377934479812	26.0395249684347	2.96198569315036	1.54045964012291	1.45422030726796	1.84498462290267	11.9226638857548	3.38081312039196	1.94847422523487	22.7449408776863	1.34936877058296	1.10205267066142	23.5958947503842	0.919741114396528	10.6883397317792	1.98629650572931	2.0550381311442	28.2691060766379	5.34167038862245	19.5604547216107	28.9291347189428	2.26959547363804	1.23320064074113	1.21191077936635	3.10604573026264	1.7451047933899	2.53086402905554	1.4144220712251	1.58951888975481	1.12523687252955	7.69054398949517	3.08822647511615	1.62974494008771	1.63160750705531	29.1338245190569	2.78984826153642
24.2003263518137	4.19931589947744	17.0465591286738	2.08899324121302	2.73854583820629	3.5386879834029	1.20710152629017	1.43099699119363	2.80657984035787	2.56477269134733	2.12281666630072	9.0673527401664	1.12851674964019	3.7950516848353	3.49325459801878	1.62363800158193	2.12837355431704	28.9183343211083	4.97093400082518	9.87158997971665	3.0397188289046	28.2471859042179	1.31468418677248	2.5682892438573	24.6106375291903	1.3102877575525	1.40523690508244	2.35138401677165	1.63278101284868	2.21177320391996	1.77995316376501	29.4394735006483	1.89950169340776	3.06088775227099	14.0379505094635	27.7934179192491	1.18267752717296	0.888044425195363	1.40180605544937	2.65962866306748	23.7093227525109	31.2494340686847	2.47331781047257	3.27295661544955	25.0041690762979	5.92230545784359	28.0393434759965	2.26226199704356	3.32792026892696	25.9374959940756
1.56300757155595	5.79930812794466	1.22021859013563	27.7271744531251	31.7240579297305	1.20550193814751	29.9804569629926	2.59249723691585	17.0448753695375	1.53590145093418	1.58139905008036	1.90769920444013	1.25519910149213	3.25853706967551	1.37772412338467	24.4679469106295	27.5951153374352	28.4546083071855	29.7746597600187	2.62402759649202	1.54711686672173	1.57475292176468	3.16646268376773	2.03696365324062	29.4613345979166	27.774636596609	1.78399992808323	8.8382246881053	0.997613166697897	1.61376147614844	1.20547581490106	23.2323055558666	27.9974502690678	29.1678341685312	2.15279983427737	1.78398644516899	2.44882001525515	2.09110650597932	1.97345325471668	17.3437726230921	3.39659150864748	1.46522735072037	28.3102538810102	2.5662859208645	20.3850369717976	1.97982911989701	22.5809086932028	29.1968369805983	3.79903178893835	29.9301373393169
2.4536223463055	1.95669338868746	2.14970276238928	2.2274556613614	7.60483566054008	31.8150685642484	1.38553917094955	28.9423245410504	2.83462613798508	29.5701240292095	2.01893691967668	3.71230628138331	31.2240227624693	32.292146520142	28.2276076772671	27.4345219432064	6.57050703944009	2.42525290981795	27.5177289114203	2.90465505228148	2.56917813258814	12.4682617037144	22.7693589000565	3.59492710856879	2.02731718601423	27.7319306807214	30.113181981282	16.5039426783621	22.780892373403	18.6382079703082	19.3252964459817	1.91797254326846	1.55827253597462	1.93161297050505	28.7513537396656	2.04349093527793	31.4735056513546	3.33160060160132	26.4212151159927	30.390695211914	2.19765288023019	2.33779344233928	22.8130286162569	33.0657903729698	1.09230382139214	29.2360333542261	2.48395229514244	31.7048257957378	2.97712733155922	30.0548113005153
28.0618410825797	3.78634430936955	30.3634703358504	2.15710579518162	1.8293715886242	18.2716412965807	2.40247980862062	22.6495349521945	1.67371366419139	15.3699582428735	3.08518306934504	32.1070530949963	2.43750221557148	1.91930394735542	28.6396145560147	5.39618616949178	7.16222529970171	5.27404808642267	9.49050250887275	2.24203003863107	2.19529637826472	29.7057213315049	5.24286061566312	11.9450942388086	2.71206026191204	1.98777941589001	30.265338295467	24.6775477533518	2.04440678708052	4.03926743712604	28.9001790559563	3.83219231422279	29.1215517071016	25.4704967065637	2.29933380281804	1.90805617506753	31.1001672282769	2.10230131699473	4.35617257123	27.31276015349	29.4048462194402	1.78175094671596	29.7763175379307	8.54360192146208	31.942475312041	32.8433944810708	25.168355359899	29.3877225063563	29.535576199082	8.91895691434248
3.24341537829962	3.19668095343334	30.2344682849745	3.17141080852292	4.44487930525167	3.32496346138794	26.4613363058678	28.1725907571574	29.5697298638619	22.4044349268775	28.7201647154994	2.25445492347941	5.3822200385502	33.9402630388935	6.33624733056373	4.99159475764496	21.0699268577953	26.9221845828727	3.33368532118476	31.2532673100199	3.17150251085365	26.0975841877204	5.61281311348908	2.54132954124417	26.308351481182	3.1939521322926	33.1304946589475	21.9630569839251	1.83985207717852	4.22166557002052	2.58289541358765	32.5041831029863	24.5614025531047	32.4593106950662	6.80132310087991	27.5060610575008	6.00383986662691	2.59891939474334	31.3200927158846	26.2488590901973	5.97794928838603	30.5918381517368	31.5492911322001	5.76539936356475	3.3200299910983	29.932200100916	27.6163571152328	20.5725217317102	31.5331179697093	29.3033813705592
33.4528957127704	27.4649309818832	3.50315218576308	2.45145302407436	24.7828412184823	27.4257288928151	12.5636279960012	32.5756875491435	30.2073627178951	30.0123121813033	8.74842591052819	27.9042405116954	26.4558902915361	6.1688998163648	30.4945424261145	31.6340452712339	27.9157502579178	5.48167042884715	6.94056781537256	31.3180599045812	27.0749033759772	2.87634657966347	29.4204995841618	30.6720940072875	24.595407230442	27.9965200858198	4.16889065041099	25.601854612625	32.0691304699841	26.9165449541501	33.4224870549414	7.07051766342066	2.44851420509096	33.4895784179504	26.0235079860167	32.7023501451904	26.4660219108628	4.0373774649325	2.91703300494698	33.7540132636206	15.786719581857	31.8048116953177	27.7790102714671	27.7736935465017	32.195757593973	27.9935022969164	32.474714756748	23.7839874070727	5.86691906366827	29.2731389116227
24.8720824304484	27.7855287091383	27.8409657199306	26.1046236166196	24.4245019396384	27.2101292148596	25.8361196485891	33.2159346398201	31.623549820602	34.3387098748663	21.5076267149928	14.5312215403331	31.359406470208	14.0637162285502	3.9784602313453	28.0308204372655	32.414347364796	29.1373750901307	33.8387786711921	28.9823234348749	4.3165294922243	34.4349842483163	32.8955997276395	30.5343647373066	32.6529494085306	7.68360363085254	23.1619134849255	28.2979254281417	32.5848863245192	32.5461982553228	26.1455669274601	7.44226960060939	1.94545058466972	8.36626274295983	27.1169980681507	26.746324001565	30.9596538798607	32.8145067346463	26.639640998508	33.0847648837477	33.9547321413729	29.7999743563255	33.1595240864429	31.314928395015	27.6199708868916	28.8136286613406	28.0814529953542	26.8084765289109	32.965930669017	29.0381192341617
32.2938032335723	30.961438143932	26.3324189593505	6.51321506813414	28.1775796724761	30.2877190237438	29.0662049223963	24.2504443037206	31.8710934194128	33.862922127985	31.1664250226712	33.800766837663	29.0283714340622	32.9554728720248	5.62079881782501	34.2441254168942	9.59171570280259	30.3862217451373	23.748269369465	33.680485776997	33.2271776923753	5.13513399789354	32.4408540359052	32.1906036203639	24.3533638772953	26.8198982718059	16.7961161348398	26.9901189330505	26.2855140410268	8.22316955411332	31.5571944512744	28.1740583937246	28.5620041976054	19.3956676725127	8.99064038451551	27.9957101970959	26.1744207033257	17.7756279787158	21.0412004683797	34.7450672576024	25.2947317430509	3.9929444266028	25.1345724609227	32.7499565919473	32.122446670975	31.3662302746439	31.4258209435098	31.9915996866468	29.5782202140659	29.3384655455523
30.6682021777187	29.1766767540312	7.68463641555358	33.8669854871033	31.2298168071427	20.5746054124647	33.3338191956145	30.8368140221988	23.6781236954294	30.7876917359663	29.0183724425706	20.2599831827752	26.1649492709898	24.708689128861	34.9903357016121	33.3813880745602	29.9157510181696	27.4118607928741	21.2872823053057	34.0524031628074	16.2059644332006	26.951933909574	34.3506962428486	24.3557753816128	30.2553832992224	32.3900093738078	30.4376215241054	25.8984247917581	34.3904074726762	31.286576420442	24.2079761878825	27.6997187910057	34.2349998887447	33.9161113763641	27.5667526580168	30.9012419888309	27.6707824044639	25.0272627961508	27.0786702231671	34.5647225824764	33.6525808025018	29.1881764672447	32.9721424785734	32.7293500899117	33.0571669087913	31.305753408376	29.7713423804979	32.7320651201391	25.1362136015492	32.6003755605614
34.6389256235786	33.9633747311625	34.9389611802993	32.5760736298614	34.1415120958424	33.354726848824	31.5025945212119	33.1939243021205	33.6526199855785	33.1298103233177	19.3502536584405	32.274500964113	33.5369062135258	34.1733943566725	34.9990825673685	28.1418690145764	29.6231123186355	27.7033318129068	24.7816415733098	32.8889279652917	29.7215942718834	31.4581659715577	34.890965270351	32.3015397690907	26.8928474714006	29.1132773180353	32.8226218286004	34.9675448884248	32.1520491750778	28.2764728667944	29.0373488181654	32.1033855835374	28.5897351376865	26.3741090134915	27.5251085471267	33.9984444656955	33.8321021002178	34.6680565975515	33.3302313736909	33.6885017150191	34.9708649231771	31.439811677562	34.4051053889616	33.9342466363058	26.1045671927704	27.5078604854866	34.2805066919941	30.9911591993259	30.1820706227339	30.079394998445
34.7631257228377	33.0110409776071	29.217445085789	34.9902344547141	30.5379696434553	28.5098401890595	33.3358489858397	33.8897559551387	28.1437666696835	34.8039750030812	26.6402502667737	33.3545031245949	33.173339966464	31.1076258754427	30.5560345964674	32.4217209757897	33.5310878844692	27.6035833797171	29.4147166363732	33.4901366705883	31.8370490153648	35.0229405455562	25.6254745357573	34.9177684152875	33.0522405120073	34.0296113599112	30.5454721800563	31.6428971580126	31.7356423578519	26.7438538523298	34.6455839851704	34.8583615329232	31.7175270725285	32.7487166042082	33.6703277313607	32.9940062379152	32.8053594347203	28.2082860287865	31.2950904440488	34.8378759568147	26.8050146153388	34.336404716787	34.3629232076227	34.8964072924719	29.2926125029228	32.028569791854	32.9277926455386	33.6907785837555	34.3294509777856	34.9498522903673
35.047547941266	35.0652348324223	35.2730568673435	34.9268986693019	34.9477322200817	34.7117774573858	34.4704971154931	33.3593050719268	32.1388818743211	35.1320707454896	30.7304860018154	34.860979717375	30.4615384347583	32.9949897731058	35.1513429224923	34.584599738887	34.4959864324002	34.3848892114634	29.0873009886971	34.1389739349202	32.8618346092969	31.8115980405532	34.5509906314769	33.4741640602723	35.0146095880105	33.9937432413545	34.4146324052514	34.8080147693874	33.7495465674728	34.8341608214327	34.4274172882118	34.6329301958624	34.9547905624988	28.1697813353199	32.5316063790439	28.3790562117484	30.4639195455379	34.2812371824014	32.0771872667713	34.4621946434603	33.0924181042463	34.968717194889	35.1983791941355	30.0212840372651	31.6192861951181	30.5028570049615	33.54837193921	32.5340095827813	34.4216401020227	30.07632231333
32.867709979435	31.202403549446	31.7409742420475	34.8809816204753	32.3035442200541	30.294268435613	30.5214109663752	32.9782614131412	33.2943069238921	29.2069771436393	35.2439397405392	34.4756745793291	34.7056681288005	35.0906749219083	32.0832316682249	32.2316120921246	35.1492612347295	34.7954232255995	34.6381349865017	32.7520186917174	28.0261821165137	33.044231995568	33.5914117880315	32.952480035682	34.1145452410475	34.9858909883968	30.812999123765	32.8770441245465	30.356794452	28.2612407618863	32.8549408954287	34.0431916854201	31.5348983485848	31.2393404188021	33.3909115459241	34.4040079492749	34.2280951297789	35.1296649067799	31.3541856120982	35.3154708514439	35.242846389923	34.0523469591993	33.968204007303	33.6548622036999	34.6680785577978	33.7768693868817	29.0284133071652	35.3146114362374	34.7132509639258	34.8937836628207
33.5948207237436	34.7256965323388	35.3396890163248	31.0438789268394	34.4158462741804	33.2035937556768	33.4651619631135	33.6326361469483	30.9543985543169	33.9182256649704	28.874617972428	35.3973198962047	34.7374814110194	34.2149069230272	35.3313383086612	34.6946122974416	30.9355565337599	33.1762993930779	35.2189949088016	34.1408034587636	33.2106999640421	34.2485018630283	34.7378560064887	34.5947289177107	34.6746876474149	35.4583178500175	34.6481488269305	34.1995212391306	34.7784876155162	31.6034305793468	31.7683317815186	31.7350351562764	35.3024221253038	35.3134841235606	33.8462783558232	33.4678938176177	34.6111145933625	33.3445492127468	33.9409338333156	34.9070131094912	35.2002411345274	33.3869666150719	33.6042615135967	35.0179968348598	35.3812300505147	34.8115371246834	34.347205731919	34.1509264562333	32.847038822228	34.996323885673
35.2993848222972	32.7059976202761	34.6644002816611	34.589931219784	34.5400185022335	35.1984405328941	34.9830091744475	32.2316060326183	34.9737461018798	34.950816483318	33.2181578707016	35.3927955370158	34.9749482873563	33.8222178322547	35.4439502261029	34.0443106521666	35.2751379675651	33.894736961185	35.4942467784357	33.058736744004	35.0689175734881	34.4866903046238	35.1710741801567	34.8783904497662	35.3512582208756	35.3378063566812	35.5219641737555	34.6591724442375	31.8821437365748	35.0136422214479	32.2061588561992	33.9277934465887	35.1634910439627	34.9163221230551	33.185486093668	35.1180203921534	35.0962218691554	34.9591333698169	34.4822853472616	34.5477316667099	33.2873477659882	35.2872386173682	35.2031759674666	35.3626646024062	35.1226502098841	35.2487215784834	34.8949039588803	34.4868863822963	35.3168049428741	35.3698617035812
35.416374593692	33.5297959461392	33.5118103631	35.5453965719361	35.2821195163269	33.6606624003105	35.1197424598987	35.3621760025031	33.8662942918384	34.1776529456916	33.0185876374158	33.3502980755997	34.7143276546414	34.0038367796405	34.9337665941935	35.2901729820891	33.9595075876545	35.4364219481842	35.0676304711101	35.4609270854374	34.6551792238926	35.3534677579879	35.155668565946	35.4039586984496	33.152167182214	35.543004759756	32.5397240370562	32.4596027837909	34.9775776744097	34.5524732413709	33.873388690673	35.2969439859615	35.4285941932101	35.3388748112241	35.2172837713018	35.1110657213002	33.500685432043	35.1200981358293	34.8194987336547	33.1054056631943	33.7332329788505	35.4333962926043	35.3731796575811	34.8162732747721	34.4914588749041	33.6604651267315	34.5729596312612	32.5825650264873	34.7610872065929	34.7792780780687
35.5132459403021	35.4406207309334	35.270366429348	33.428894640274	35.3882519601818	35.4170660033167	35.0858149980373	35.3932361323847	34.746999448522	34.9557587353303	34.9694683207305	35.3231307417568	34.8903722943766	34.8899915107035	34.0696770956349	35.3007243101704	35.0252109142556	34.2207278734918	35.0704580574391	34.2133500791924	35.2187869082774	34.3049324995559	35.0674786755008	35.5033576016508	34.1275904579686	34.8079086786151	34.1797520895829	35.5487526825532	35.4661801277981	34.7361126737543	34.0688238455566	35.3743353509726	35.4189687307566	34.0161342457919	35.1530770141189	33.055479888501	35.1367446480161	34.6809673387518	35.5274151206651	35.4905798629955	34.755373978652	34.5559627102427	35.5448404781834	35.3817375318026	35.4166905578632	34.4462178989112	34.4832319298923	35.284094587056	34.6673826000314	35.3496276148408
35.3406388268138	35.433865614695	34.5613971149819	35.2541623086076	33.8335054158287	35.3572262980488	35.5066672033476	35.1415232111247	35.5793814817914	35.0896701285949	35.5331222456778	33.1335705916456	34.6978266518632	33.9493891544695	34.5906500405165	35.1452065348823	33.9679206184178	35.5173406071817	35.261524975669	35.1670958335459	34.7520913359958	34.7920713267496	35.3313831301768	33.3814312198721	34.7953147841519	35.0584427358921	35.4500895205847	35.5711926730097	34.5215960934158	35.247731542824	35.3919353349417	35.3593086657579	35.4523719176921	35.564419730815	34.8981779486973	35.5922570694998	35.631954122229	34.8411053348175	35.0397948204984	35.5027621071067	35.6124898035764	35.5822232242796	35.0415834578456	34.9850335425271	34.4909371585715	35.2785080751146	35.3803356077489	35.6855426292638	34.5686167110328	34.8381300093839
35.6800959358802	35.0302186694224	34.924924347889	35.2376824205568	35.4860109270777	35.6314066049235	34.972081339271	35.1670282829898	35.333858694488	34.9950979372974	34.5446609384592	34.7295398583104	34.932631292639	34.4210906031308	35.3752684938462	35.2078478010494	35.2329641477341	35.3088962462785	35.5369816669579	35.306423100146	35.5041439479685	35.6598395793003	35.4455792290403	34.9187168331505	34.84280163526	34.7169457028137	35.555036325607	35.2736123557888	35.6589391472097	34.5698529068753	35.0418196559867	35.6804194387934	33.250858765913	33.9422157957711	34.6326369058	35.1163624873898	35.2529376357819	35.4474551033845	34.951662766326	35.3830362896663	35.2162851743319	34.8843767817929	34.6703054697571	35.1546899004917	34.5339653831656	35.3424389072826	35.5202556771431	35.4452588107178	35.2564539090087	35.6648245146677
35.6366593171789	34.8658518967361	35.7262756509091	35.4210843325316	35.6216361620343	34.8402008526627	34.6610556938759	35.2065085628333	35.5508801674995	35.5075779826897	34.1814961460759	34.8189266351099	35.6392572572002	35.284836728819	35.3950519668728	35.7143257165691	35.2475850114775	35.1097404638089	35.6185642617223	35.2293366503264	35.6373332583685	34.7000965461093	35.3238990137803	35.5070933277953	35.4373878276531	35.672768694164	35.6409729019672	35.4079820155966	35.584430844868	34.8922394114707	35.570360941295	35.3437614531208	35.298398580408	35.682360560007	35.6215664108792	35.3649665356465	35.6896812916763	34.5357356531615	35.261498498739	35.6628599840768	35.621019076214	35.7172273366284	35.6350007274163	35.3519326865241	35.0825292623295	35.6841417706964	35.3028208245043	34.6238308393986	35.7255475538652	35.2874872597321
35.4539766683344	35.6570753145586	35.3604336154979	34.1035853911905	35.3512288714938	35.7388824997729	35.5788818078392	35.1532006028175	35.6561007527476	35.2589265565249	35.6144370387959	34.6595125676245	35.5000193970881	35.0680992301896	35.6781544983912	35.6358387133304	35.1111575410361	35.4760489339174	35.2548655637866	35.7904179462662	35.3131314549962	35.6828898303541	35.184391706896	35.0841607006716	35.5177732753796	35.4007627519151	35.401623118039	35.6464728421752	35.6082981844864	34.5391572312553	35.0629052246539	35.0292355667092	35.4950794485781	35.5704928589747	35.0728312849661	35.3920941554511	35.2622388245205	34.9063538922931	35.4202272500273	34.3950530939537	35.6239250194804	35.5546598453332	35.4046476059163	35.690019462723	35.5963321143241	35.7006721696113	35.1649872647332	35.5217273671786	35.4811872796795	35.3365774069282
35.7784149871957	35.474249521583	35.3520037957118	35.5973090394884	35.6399755365298	35.8225407799673	35.7046374613572	35.7211674145823	35.783056309695	35.7484621367057	35.6555758297422	35.6492685718117	35.6531736146498	35.2077971994612	35.7385514574232	35.5880171385461	35.4328193595308	35.774986719983	35.7424868126627	35.6568141511866	35.6240033846242	35.1177058362913	35.4910114914825	35.2723198615662	35.3271251207721	35.7328466058428	35.7058720449036	35.4337015586817	35.652279373761	35.7465816840502	35.0980619368977	35.326827911763	35.6427845075532	35.7471911537002	35.2269567599147	35.1624704349848	35.6719745192877	35.1234815753276	35.6968656574947	35.3329596772319	35.3058957918217	35.2569777197826	35.7901655026302	35.6562810073053	35.7112418409028	35.3755901123231	35.2390326994839	35.1922811598912	35.3207664520256	35.1132349482241
35.593727810577	35.2146995868191	35.7437027909913	35.7141153279328	35.5970644536747	35.4330556084783	35.3514680447118	35.2214296859383	35.3173408001085	35.6848290689417	35.4728320189073	35.6174446460578	35.469405784565	35.7537572006622	35.7949815841051	35.5539919004458	35.7508815288637	35.6223715206988	35.639241650573	35.3458637571853	35.5263871148332	35.7416873289312	35.6821691734172	35.6402961481469	35.7222193007669	35.7119825014869	35.720991691363	35.6099908659459	35.5227621759207	35.5149855205851	35.5191609515425	35.3858218621207	35.8234245717255	35.2282463936339	35.4921836832133	35.1272603270744	35.7498752933815	35.719240712948	35.7794781326566	35.6167020840143	35.6500836893284	35.5597749975206	35.725434261687	35.6581946247132	35.7032215513397	35.6957846845474	35.664994062599	35.5287962148859	35.7565337047365	35.6301026251818
35.3852418296581	35.7131258494936	35.5829915965838	35.4007343502275	35.8020016641427	35.6150226702183	35.7099222843479	35.8399919003024	35.7690967198353	35.6179816034473	35.8777450029306	35.6885298628548	35.7411286935359	35.8284292803737	35.5897660522602	35.779205432534	35.5208301447677	35.7399298666657	35.5749026506457	35.7513257889838	35.6644463818703	35.6801728468494	35.2871360243359	35.2863718933985	35.6587289978456	35.7660640892053	35.6054010710709	35.7239800062471	35.7021433939258	35.4549461085821	35.7734202270836	35.6465661588314	35.5154824187795	35.8629451811739	35.57032102762	35.4443373719864	35.5476253435978	35.7540196680228	35.3431235978385	35.5375227501551	35.5363998980838	35.7729555924312	35.747632845721	35.1627449113558	35.4194816321651	35.1738476330233	35.5280491673753	35.6738887281144	35.4461862431774	35.7747845496405
35.583080502849	35.8360530577053	35.7292095700124	35.8486315639139	35.7167461932591	35.639911877834	35.8351598204042	35.7202897223277	35.2686661318451	35.8302283258814	35.7655628688839	35.4651694302266	35.7605187863242	35.7655314416589	35.6226090367786	35.4475811340349	35.3172089365068	35.7612488185067	35.8176505790943	35.8301369593646	35.5303703107382	35.7480189022438	35.8544671604651	35.7149941823823	35.5627412860605	35.686507880079	35.7590732210293	35.7155047181863	35.7554674603836	35.7484094870705	35.7558672123362	35.8585386877529	35.7995767654406	35.5617699762972	35.583659216338	35.6402419705388	35.5092231474737	35.8034582449832	35.3625227306259	35.8343265254934	35.7642519079036	35.6583463737028	35.7870321362501	35.7287912424995	35.7924221205202	35.8272834480745	35.7682515358515	35.6517768671027	35.8281693449485	35.8121564176716
35.8086084663983	35.7895573234172	35.5877596737253	35.6591776119265	35.7611354218937	35.5502391259007	35.8069857242486	35.3317171562243	35.302601138927	35.6630310082445	35.7973208745928	35.8370775808103	35.8141255084866	35.6256903576522	35.727287224201	35.6832856554862	35.6172973603338	35.4715466131215	35.8368017660081	35.8296773148745	35.6204298772659	35.8366841269577	35.5181227012336	35.5394483731617	35.8501233258053	35.865543998554	35.8015142805299	35.7265740853585	35.6480018131492	35.8472799501922	35.6370244337016	35.7846439848427	35.8573645340881	35.5765103867427	35.6894671908408	35.8310388281416	35.5163365370135	35.7500946617935	35.5977355440602	35.8166421343869	35.7538415337432	35.725798757324	35.5987661039176	35.8047335608924	35.6517643807648	35.7223510950581	35.621148410983	35.8636903145254	35.6215170278124	35.6044436134628
35.852929250295	35.7015590285692	35.8930475564368	35.6943477111953	35.6662567453257	35.8168115005551	35.5846103227222	35.8359028471262	35.7350450074869	35.6552279343419	35.7236120088217	35.8306999116205	35.6920833576107	35.7696113046151	35.6886996583993	35.6683895056682	35.7517707612611	35.863536876282	35.878732358341	35.8141796779128	35.7067017437042	35.7157460958708	35.6907966614305	35.7710244162883	35.880515849214	35.7695607009236	35.6804957908428	35.7281554103646	35.8575940136803	35.5150447258339	35.4867021426398	35.59421408183	35.7696700922008	35.7052069482713	35.7787361906612	35.726676760183	35.5690369780944	35.8500438561875	35.6919215881515	35.8701616301815	35.8936989652781	35.836457553658	35.5166778412907	35.5551686112684	35.6932243788852	35.8521328865201	35.6479263280892	35.7262817915755	35.8689515973684	35.86745323907
35.8387300365553	35.7983878254391	35.8470456954303	35.7867976254844	35.6238190777246	35.683124811863	35.8831575559935	35.872446525866	35.5748063497298	35.71599890649	35.732733398312	35.911654829771	35.8240005023603	35.900893244418	35.6973771569848	35.8210837892202	35.7864834335274	35.7557333201912	35.7084518150146	35.8692365643792	35.8618503898373	35.690877954407	35.6407375952232	35.7752977967062	35.8898896150634	35.860261884052	35.8003642133261	35.842907220766	35.7323080648588	35.8767930110207	35.6924114399446	35.5998758972115	35.8427631113488	35.6271341523181	35.8063000847887	35.7916914695917	35.8204362044237	35.7919286465606	35.8307100573756	35.6334293472673	35.8364924444123	35.8015465136226	35.7938982936764	35.870070903036	35.660866797313	35.5960183215795	35.6556909999917	35.8215259348768	35.8813197139462	35.7484199178082
35.8399998270866	35.8685411796908	35.8410996477726	35.843473019574	35.8323437123598	35.7291053146423	35.8411839357803	35.9104606359719	35.7709996348603	35.8731414454055	35.859554135825	35.6482031623287	35.8192109543242	35.6802025036644	35.8268418007066	35.758343194575	35.7071619427693	35.7265211495071	35.7396782171573	35.7151547306549	35.8526394602211	35.7697355334376	35.6445628938822	35.8590146023086	35.7650966539127	35.7856511206472	35.890180240315	35.8904572521846	35.8016816135329	35.7959592623134	35.8943407325708	35.7800672621077	35.8285382934832	35.8246219750311	35.7555075414858	35.8477521975102	35.8761887777256	35.7702476974583	35.8491687289623	35.7043599402555	35.8778083987629	35.885300861234	35.8288565070509	35.8090802427123	35.8219033055821	35.8381925641143	35.8586377342128	35.7975252447104	35.8318596571667	35.8053515667734
35.8861288147179	35.8564042764035	35.8699430594564	35.8922927928761	35.9135714215852	35.833741764194	35.8705111386582	35.8562634077068	35.7870571718957	35.6782888986399	35.8985856513976	35.8488107477354	35.8956132187577	35.8760673245638	35.9140795020606	35.8841526072617	35.9126146030746	35.8660318360541	35.8980184688542	35.8145005178186	35.7967253661041	35.7795540726656	35.9015734739972	35.7705519374056	35.8531848160979	35.9037778880505	35.7793051484625	35.8743397307823	35.8963798712096	35.9180763438734	35.796168180888	35.8031036695743	35.8872184483045	35.7603459435375	35.8732203544677	35.7432380408608	35.8970108826734	35.9130229264448	35.8403119306748	35.8895175839176	35.824766903262	35.7875485684051	35.8018622388809	35.8826882597477	35.852024736559	35.8916026411399	35.872317255847	35.7610813004324	35.847136436428	35.8237866558658
35.8804823786621	35.796960627983	35.8940499456679	35.8462040625467	35.8206691873014	35.8430773061871	35.8957452983764	35.9393231274014	35.7310247415573	35.8943512154527	35.9228522169424	35.8707683868997	35.9143262085863	35.8971316573303	35.8810619044137	35.814657569646	35.7846328367265	35.9282409147401	35.9212531805449	35.9060615531014	35.8679006506705	35.802768498636	35.8740974266465	35.8999916274579	35.8611035525804	35.7474758476056	35.7307729718775	35.7624110471903	35.8262696151466	35.8800233243808	35.9070207957159	35.8366343287469	35.8863557913732	35.8859666473728	35.8153863146774	35.8481502284215	35.9205430939725	35.7849111418444	35.8330638337735	35.8648926836108	35.8065071046909	35.8709396400298	35.9313453019944	35.7558642319853	35.8550950395327	35.8720921980884	35.9190578775944	35.8773724081896	35.8862235929846	35.8779127813368
35.9287995322083	35.8711119469469	35.9085282093178	35.9307318698205	35.9410989788755	35.8863562721216	35.8122763919712	35.8241293227486	35.870441288415	35.8457224940944	35.8958776539462	35.9144501978771	35.9067210645864	35.9140010238999	35.9042679198052	35.8705551489881	35.9295007675505	35.9251977720912	35.8517174235753	35.8175657732491	35.9096158109496	35.9250535997547	35.9359850357204	35.9306561843257	35.9288639245784	35.8907428904252	35.8666088893678	35.9139097216589	35.9096259919509	35.758473465982	35.8876373876843	35.918285846938	35.8676446270851	35.86260134241	35.921813737636	35.8935549200303	35.8529769694385	35.9047056862189	35.9472273414509	35.8333110378194	35.9480534214096	35.901784740008	35.8457517821206	35.926835496997	35.9256152417725	35.9231365955518	35.8283883758491	35.8993823887975	35.867498804055	35.9400648733095
35.9092891889318	35.8968932359141	35.8491313409849	35.8898993608151	35.898407026246	35.906216414905	35.8936248790349	35.9102717059475	35.9530345444558	35.9466976988801	35.8583783788285	35.9333318928046	35.9405609053555	35.9310674979272	35.9041941596027	35.8895808616893	35.8198996296916	35.8933306921674	35.8934903089147	35.9066812945562	35.8885897339673	35.8777327369613	35.9130658964673	35.8742158533008	35.9150728816229	35.9373698383483	35.8192551362201	35.8965352778732	35.9175720501758	35.9219012474469	35.8550950712421	35.9440390448863	35.8494835017813	35.9293004178756	35.9125418499175	35.9416656089203	35.8849508728928	35.8971507711773	35.8977221807798	35.8056094937732	35.9473652001502	35.9085679849575	35.9346663014202	35.9057885246314	35.932965615202	35.8613151330455	35.9096973253713	35.9188457672814	35.8367552588452	35.9336874150884
35.8598657478072	35.8885360183309	35.9141600005147	35.8628907478142	35.9454850686314	35.9148234996507	35.8774986263262	35.9258308483864	35.9605417938094	35.9422304666721	35.7839644355286	35.9451325454224	35.887606299	35.8893742776501	35.9258309612861	35.8887410206591	35.8926627717807	35.9212728220565	35.9445014318402	35.9618560666863	35.9081302108674	35.917509795365	35.9211354644887	35.9247254317424	35.8777573768764	35.947216600754	35.9087506051805	35.8567010361864	35.9232058499317	35.9038610827504	35.9038080447656	35.9016716686032	35.9205447033307	35.8818788739612	35.8238912431911	35.9127090396948	35.8251795406748	35.9218430923605	35.9323242510599	35.9035489264566	35.9231040800098	35.8820761264343	35.9350086701346	35.9446618560988	35.9263872229981	35.9644221820429	35.9449450791348	35.8883548693487	35.9014745225434	35.9355668747789
35.8998326768522	35.9251316501884	35.9245526706154	35.8159675583078	35.8892995411991	35.9120256243697	35.9506148394132	35.9400273756375	35.9433452611354	35.8716346310738	35.8785000254365	35.9146099412665	35.9468774117105	35.9251373318207	35.9500060291382	35.9442081192201	35.9070882484771	35.9510469296755	35.928858215482	35.9364036141522	35.9338297900794	35.9460855592337	35.9283601116833	35.9235592178555	35.9494230807098	35.8830953363071	35.9551820004524	35.9447741580112	35.9115326207409	35.9222391644505	35.912719533313	35.9505951742383	35.9433709095163	35.9203266520923	35.8385341777321	35.885529201728	35.958537678604	35.9409922189649	35.9312829701871	35.9125109211765	35.9753948034414	35.8779406812247	35.9265052395116	35.8876347125684	35.8489618476446	35.91554684693	35.9273464866151	35.9364007246237	35.9011039996992	35.900828249248
35.9121421184108	35.8792444480914	35.9153945616308	35.9578225753968	35.9454894890924	35.936031699992	35.9362395436917	35.9483704677246	35.9436684379618	35.9101610930455	35.8892969204223	35.9513259364215	35.9124823625144	35.8882569851996	35.9694658702139	35.9385228191516	35.9536529530319	35.9436044841289	35.9679512570891	35.9329553649179	35.9156920827931	35.9119008973512	35.9152960794781	35.9070494795697	35.8922553388095	35.8986736409353	35.9668585771366	35.8827250613858	35.8773959669894	35.9643695392408	35.9319479140655	35.9245559305789	35.9468499901787	35.8704493581263	35.9228917211711	35.8950361358369	35.9274594174267	35.9622940892625	35.9620254355711	35.9057013132292	35.922059265055	35.9421648887185	35.8782749227572	35.902435634029	35.9596333970833	35.9597248052588	35.9525808491907	35.9418349092133	35.9611654137804	35.8770417953405
35.9436160296695	35.9218292675911	35.9505290260198	35.9525584047654	35.8990778232486	35.8980686226857	35.9676141817013	35.8983268534267	35.9415177498863	35.9444225687438	35.9305377501984	35.9273794596486	35.9545437226083	35.9409637503011	35.975291418286	35.9623347056067	35.9295467928118	35.9682683873155	35.9610149005892	35.9726511753122	35.9197965884665	35.9127175641123	35.9366969925416	35.9754546597071	35.9450932977378	35.8791086408532	35.9542145303618	35.932815499333	35.9648411758811	35.9216676216707	35.9344699187606	35.9243955079527	35.959601163545	35.9535406353906	35.9556248544571	35.902335699589	35.907047935401	35.9260215852326	35.9663763845865	35.8732926441391	35.9336027610813	35.9464909007495	35.9276468536584	35.9010621189814	35.9395429828495	35.961578867486	35.8858205653912	35.8851875312965	35.9448396097805	35.9133337931677
35.9645703228176	35.9802218436979	35.9553488375857	35.8801004644142	35.9255871328322	35.9659976563323	35.9475437727714	35.9254602928019	35.932454436738	35.911247034171	35.9634000826494	35.9629535764296	35.9648755756762	35.9520509343145	35.9374236206839	35.9233203140226	35.9384729442047	35.9433911968365	35.9742193351328	35.9369277612109	35.9250656561569	35.9674075373542	35.9675461845042	35.9647718830124	35.9403257847076	35.9461106396157	35.9281389971729	35.944541924135	35.9442987552579	35.9117884911746	35.9619817838344	35.9144387774366	35.9538804604379	35.9174936115419	35.9154772481446	35.9601978241616	35.9763321732176	35.9637256707545	35.9153582134827	35.9500848360094	35.9311958554957	35.9375112681511	35.953309441775	35.9444240003527	35.968268902226	35.9511131205498	35.9689174194412	35.9117211187844	35.9563596689887	35.961356368948
35.9265310669451	35.9379077938887	35.9289447786114	35.945188680745	35.9399587703014	35.9763290008327	35.9425321715736	35.9502067436803	35.9516564065931	35.9777423642487	35.9148116047964	35.9519683129597	35.9564565890166	35.9496173702059	35.959450581889	35.9614337989154	35.9528274071706	35.9723194612617	35.9580064309985	35.9264439209195	35.9572368234441	35.9274493686914	35.9621129730256	35.9803221112104	35.9528450074532	35.9637370260752	35.9478330734644	35.9188852909249	35.9705679298792	35.9448044338976	35.9646832273958	35.935534310151	35.9731056347169	35.9610158288747	35.9175631788721	35.9494213818679	35.9513452053296	35.9645587279132	35.9422798913035	35.9476023193193	35.9692629869003	35.9611579169791	35.9740139448979	35.9673832175421	35.9576637850098	35.9399653401344	35.9376952949112	35.9526356347427	35.9653460570274	35.9539897706746
35.9381658118267	35.9814891804597	35.9734033690082	35.9834704043347	35.9415445929674	35.9806401789382	35.959773210394	35.9561877880455	35.9625441164668	35.9539941036646	35.9677538466785	35.9657874943937	35.9612325505649	35.968315669436	35.9469523743718	35.9793777879923	35.9806669594889	35.9560820937867	35.958308122517	35.9575188176764	35.9816879804586	35.9656517113511	35.9223659625017	35.9654712081881	35.9375075831739	35.9752928812349	35.9421967487524	35.9599343019376	35.9671159338324	35.9515065045017	35.9485684591773	35.9681963247246	35.954180924119	35.9717517518957	35.9645846020126	35.9691517151871	35.9669224191067	35.9429773806993	35.9415513391583	35.9519712083103	35.9765637550164	35.962447480004	35.9644176082722	35.9443009546711	35.9686236566575	35.961322491554	35.9457034256388	35.9748424333829	35.9783231472719	35.9699593544854
35.9675064216191	35.9772332150475	35.9713711501144	35.9920808120247	35.9717422965394	35.9648942651806	35.984772679928	35.9582005743729	35.9751142152061	35.9369335770811	35.985018436889	35.988628509785	35.9326835033299	35.9737708535177	35.9486707976346	35.9796408569886	35.9621163822582	35.9591348134493	35.9460131442776	35.9714761949521	35.9654467036669	35.9740121833792	35.9636495589155	35.9571836110249	35.967008711144	35.949722849253	35.9728471816656	35.9781823549976	35.9644147680656	35.9841825025571	35.9645172796121	35.9602147811836	35.9772232011501	35.9708553721008	35.9736499837777	35.947553398237	35.9779995391907	35.9829467220798	35.9836904726047	35.9711590487148	35.9490708930016	35.9523456124701	35.9423261468226	35.9645514910733	35.9733155652014	35.951855881557	35.9653749913745	35.9489130078037	35.9773036346577	35.9646735562973
35.9808123261973	35.9704500908166	35.9639212204847	35.9698148899709	35.9516204691673	35.9657189869963	35.9683610597169	35.9755681575587	35.9789272987941	35.9770458903849	35.9738807591053	35.9517609238325	35.9600298420503	35.9765220712374	35.9516142597065	35.9798056459596	35.9526280049716	35.9652031947337	35.9657853300697	35.9872088353669	35.9847228951955	35.9788017201089	35.9661741289612	35.9800442858014	35.979438561699	35.9773188609322	35.9818292916995	35.9575839920212	35.9871008026437	35.9487959220479	35.9429768040421	35.962560159866	35.9721216282194	35.982244358639	35.9659158328348	35.9683181117734	35.9597373859774	35.9720671568246	35.9740647153093	35.9787892639379	35.9774205998956	35.9602442000845	35.9740801082979	35.9720287797503	35.972095773085	35.9751597078791	35.9910418197503	35.9643066360217	35.9605642535376	35.9623373598623
