# Supplementary material for: The Neural and Computational Architecture of Feedback Dynamics in Mouse Cortex during Stimulus Report
Source: eNeuro. 2024 Sep 24;11(9):ENEURO.0191-24.2024. doi: 10.1523/ENEURO.0191-24.2024 (PMC11444237; doi:10.1523/ENEURO.0191-24.2024)
Supplement: Extended Data 1 — The file code.zip includes all code used to generate the figures and perform the analyses presented in this manuscript. The folder "./ephys analysis/" contains code and instructions concerning experimental data and Figure 1. The files "Figure2CDE.m", "Figure3AB.m" and "Figure3C.m" simulate the model in the nominal setup, and generate the corresponding figures. The file "Morphing.m" allows changing the connectivity strengths with respect to the nominal setup, and plotting the resulting trajectories. The folder "./Figure4/" contains instructions, code and data concerning Figure 4. Download Extended Data 1, ZIP file. [file eneuro-11-ENEURO.0191-24.2024-s003.zip › code/Figure4/globalfeedback/v1Int_a0.dat]

0.299064423903237	0.299059840003256	0.298325505651636	0.299620851410656	0.297540993291675	0.298430157975713	0.299287782759142	0.297433322027015	0.299656858478999	0.296921115383045	0.297639283327757	0.298381169682793	0.298527987918213	0.299142139532421	0.297026521656809	0.299009105399288	0.298606390349199	0.298329915898752	0.29756412122249	0.298720523841496	0.297179117942933	0.299639429216468	0.297273142273859	0.297967062542549	0.298666417715109	0.299571325149383	0.299965193471416	0.298862659072762	0.299959837648699	0.298548285124224	0.299590558078103	0.297386578649947	0.297043764886173	0.299387275197456	0.297715494258035	0.299831074968467	0.298380070776377	0.299644196768922	0.297987294171386	0.299501730095438	0.299833599313088	0.298264790398724	0.299573773219406	0.29884126773442	0.299384758074913	0.300030424878974	0.297485826226322	0.297201760881137	0.298616830961654	0.298863048851997
0.305683684473884	0.307494870542179	0.308820566652845	0.308630421663222	0.306444104694349	0.305747433315716	0.306009825743996	0.307183914566275	0.307891536434093	0.307272055956465	0.306461064399172	0.30625234773363	0.305441635707065	0.306395534187596	0.30731508735643	0.307143810084348	0.307659354789403	0.307208205291677	0.306368807513059	0.306018717625808	0.30634031657716	0.305637357452759	0.307651767232471	0.306542315998231	0.305785609475886	0.306521685108801	0.306289334102761	0.306960823647401	0.308656180231495	0.30688299712635	0.30818824625135	0.307033340018311	0.30560214385438	0.308519339257983	0.305540505515509	0.305930746713422	0.3086729892787	0.30604995051502	0.307924832270827	0.308839538019201	0.307636002668634	0.306690994099022	0.307647756040859	0.307096591905093	0.305432410816499	0.30638452712347	0.305903381564404	0.307417498639485	0.307236924366177	0.308396145237895
0.315409590866743	0.317583053570546	0.31803699402876	0.317530090652468	0.316712559918659	0.317167367301079	0.316693428886062	0.316839347260852	0.31643794692915	0.315457883105905	0.316800573195238	0.315133183406274	0.317357025760099	0.317618871504013	0.317023624123436	0.315928876257051	0.316657294022118	0.316269080404124	0.318384704973032	0.315135500965417	0.315727343525016	0.318813684296197	0.318669548338842	0.318622459057745	0.317722816313474	0.31832284749482	0.318755840887394	0.315134684234545	0.316267357480359	0.316215193850254	0.318004729004672	0.315936383598539	0.3158048045683	0.31824810814828	0.317447619982578	0.317421403497677	0.31585466948948	0.317558434160377	0.316761005044412	0.317356780949642	0.315141187737597	0.316189018370437	0.315986065948445	0.318369266107613	0.315770545177505	0.317716936530245	0.316852260448687	0.318668532538396	0.317826577764683	0.31755219945501
0.327646867254948	0.328686122606853	0.327876500917659	0.328923138873135	0.329518130428625	0.326538482169274	0.328300953870812	0.327801346506935	0.327353918420941	0.326850495015828	0.326785731069687	0.326238260478642	0.327274441704093	0.327217961085771	0.329504416421443	0.326409169618454	0.328303225883685	0.326418042546193	0.32791249567373	0.329695678913854	0.326512792376705	0.327019679654111	0.326986019213162	0.329271552875524	0.329741584877694	0.326840976405208	0.326458721203275	0.328674734147459	0.327947911030191	0.328474780638134	0.329812833346449	0.326828701304966	0.32911844575697	0.328322707808589	0.329043781390188	0.329879167970152	0.327748761582191	0.330228219943497	0.329321902258363	0.325933460797672	0.327089718231628	0.329912982614748	0.329925332989055	0.326928405449179	0.330294443979672	0.329376814043809	0.329101762419618	0.32721481734428	0.326859332307607	0.327427974354367
0.339414004483165	0.342555304751043	0.341409443829022	0.340136768634767	0.340701552454558	0.342282567112823	0.341965375922095	0.342216653915855	0.33838097554414	0.340632659948453	0.338284893770485	0.341916791588901	0.338325395167993	0.339096568617883	0.342220772864113	0.339265703689022	0.34126924241018	0.340668509026032	0.342228033615063	0.339867784580471	0.339401129147898	0.342317037236544	0.34300937675301	0.340361867054787	0.339753864755545	0.339414852972685	0.339871591636824	0.34074775687219	0.341008771677109	0.338733595458593	0.341568273159352	0.340472194557721	0.340279169547217	0.341497913138104	0.338548700591549	0.340744910656185	0.338946340089937	0.340735596706875	0.339661163338914	0.341246583121483	0.338823049782415	0.339502308029162	0.338867274364263	0.34189297705835	0.338638338033582	0.342981398926496	0.339323022713248	0.342347520023724	0.342794621030331	0.339030088663156
0.353249454491021	0.352600334866179	0.353223357477609	0.355912729072534	0.354135566838107	0.35700130533454	0.353172966251568	0.354436848112867	0.356169800429949	0.357023899165777	0.356219576969515	0.356724979436766	0.3565524268851	0.356697611739836	0.355935807543851	0.353842745435215	0.357048881205197	0.354846681678383	0.357241272680179	0.354591427291385	0.354708697454003	0.353210389092031	0.355124876529355	0.354075973834968	0.352391220824001	0.353769965879087	0.354031537921804	0.357344428412021	0.354262778697332	0.354936227202068	0.356642468918107	0.352708767747181	0.356740021183116	0.355171164089175	0.352531840021189	0.354412111331728	0.356158679597012	0.353390763048562	0.352682958801937	0.35544055488731	0.352566857844537	0.353851216303672	0.352585810918475	0.353691550581852	0.354316817937521	0.357018849980932	0.353304326643817	0.354295445001618	0.355710727772099	0.354322801136438
0.373084556537488	0.370347086923778	0.369668393462812	0.36978729693645	0.368734154209161	0.373770148267171	0.373444253614562	0.370894562928235	0.371717093270222	0.370708557109581	0.369639922287013	0.37182431967017	0.368101376018839	0.370078770662978	0.368211812974365	0.369992808341011	0.373445424863104	0.371268347525629	0.371101121900377	0.367214297300723	0.370485916638632	0.373554282808393	0.36909876615736	0.371832320759768	0.371965493179519	0.37091882174865	0.370503362500499	0.370168347999214	0.370572187909679	0.373887119554867	0.371253630599934	0.372518939432689	0.36979019259441	0.370004519566188	0.371387910823777	0.368554649945438	0.370560817634233	0.372379722070596	0.371217860628747	0.371609165028698	0.370792948224712	0.371526977267353	0.368746968696881	0.368471251143177	0.36989286848429	0.371505354970716	0.368804163294033	0.372791865959149	0.373334432137266	0.372954903298046
0.388735090162916	0.390948133384071	0.389531562197298	0.391300914641085	0.389386724860352	0.389501862711889	0.390214614107894	0.386160106938596	0.390570810614173	0.385844819969786	0.391975166698813	0.386764294122303	0.388468316057142	0.388506712043114	0.389854037233117	0.385219201626047	0.389127440192807	0.386918161594722	0.389438839679507	0.383680988342436	0.388218984384127	0.386829228900368	0.389791300854413	0.387851877287924	0.38942664134191	0.390818082542944	0.387175356281803	0.391011987558635	0.390091056547958	0.390061835410428	0.389385778548813	0.386880251261824	0.38704274251233	0.388001814737635	0.390742456328031	0.390058648113504	0.389260804708702	0.385566079379989	0.388879285661198	0.390157867494765	0.387113991215271	0.391120418196883	0.391131557003556	0.386629085995448	0.387234878149036	0.386255483370077	0.387244659531461	0.386984418060424	0.390590848143028	0.389988713768942
0.412809321996233	0.412688649290507	0.407442155340547	0.407722858909041	0.410143290828076	0.405774624493461	0.408476445454886	0.410409005119321	0.407689008940656	0.407888639593919	0.409211405400227	0.412626005313754	0.412302101283665	0.411670165592974	0.408038704703563	0.408158982584462	0.407068389363991	0.408441113143174	0.407503410452196	0.408419689428796	0.412485500555591	0.411550127199919	0.410717958052623	0.41093915749831	0.406388998839517	0.412839263277822	0.408179590145752	0.409352130721239	0.409144350560376	0.409840159427641	0.406865444946971	0.409615096687649	0.407707224168941	0.41001319223943	0.412280252328707	0.410471341539737	0.409189791170094	0.407770116372327	0.412978306909332	0.41141067291354	0.407051522313501	0.409681006386226	0.410405884825156	0.40988059227139	0.408951653242681	0.409602687575351	0.411861022895144	0.406860806283135	0.409095541892637	0.410554893773611
0.429402498119282	0.433249556070953	0.429483758499558	0.433681206811005	0.431235454294117	0.431950588602236	0.430060931415724	0.435566667320755	0.435281606177683	0.43230752111482	0.43217465431404	0.429409058919521	0.431647815843148	0.432456286282179	0.434476657342005	0.433982690473389	0.429768644034728	0.43242097416651	0.432085628245756	0.430366997192296	0.431383955434779	0.428440968985251	0.430948651475677	0.431829776080616	0.430456302138068	0.432213021136363	0.429981338883267	0.428940309587186	0.430282270780256	0.434741718137225	0.429080780984702	0.429785283539875	0.43182986503049	0.435770549957226	0.430690219068076	0.431705993970753	0.430312014547599	0.436166590494224	0.433355787983137	0.429212759990939	0.429433759840715	0.428795407051044	0.434161439150315	0.435875933493961	0.432548240489323	0.436091225931787	0.429693202280857	0.435848597520279	0.431537737285022	0.434173009714246
0.457311806517616	0.459349100039125	0.459895463413702	0.456129532937923	0.463044945525939	0.4628259780691	0.45447168182047	0.458064881557197	0.454482146734111	0.461654599510209	0.454821969374738	0.4575629661384	0.45932931911178	0.462711476524567	0.46104777576858	0.462863015926001	0.463483199475404	0.45803049522284	0.454521453877528	0.456452349956557	0.46343154975683	0.455328259551245	0.463342967131885	0.456080323541779	0.460738391209226	0.45518513209478	0.458658520767832	0.459245198034573	0.459258496595177	0.460304235644785	0.460054702145338	0.459845158004109	0.457696408551759	0.462409796802503	0.460087855895244	0.455005569250795	0.458817293757456	0.45502232247552	0.461796477588831	0.46074107387378	0.455867518462958	0.456335854269654	0.454952378503853	0.461797826088612	0.460214870224191	0.456930729192397	0.454847056918248	0.459672906263976	0.457755851536397	0.45726342473936
0.484398551919074	0.486448052230555	0.487913750085362	0.485871020868924	0.493095199481274	0.48846684279175	0.485948883697691	0.48444630743671	0.492686779433466	0.490701902663816	0.492285702348862	0.488449932804652	0.485728636178302	0.486594310385147	0.486876898261736	0.49154724157925	0.48926743700939	0.483441013919097	0.49247064176563	0.487939313905892	0.4935229975049	0.491863413160691	0.488013229017562	0.489452904498421	0.484136444252066	0.487067609306503	0.489420825472963	0.49319435011927	0.488031383386629	0.487955855023017	0.483909808768101	0.486037644758945	0.487559923818854	0.48449699898055	0.492944186076052	0.488098429308304	0.490278971693039	0.483910123831943	0.489607956725294	0.493761434322272	0.491473895528364	0.485514845467091	0.484321781673577	0.486258748183343	0.490261043645363	0.485442733016232	0.491535539941525	0.48794171846548	0.489930795077115	0.486481115047045
0.521670236213924	0.52458299835114	0.517405646708144	0.520128258447215	0.519316928636507	0.52653235603628	0.520207976206175	0.523162265706049	0.522662149092686	0.525513497722537	0.517814789974315	0.516893008841673	0.517617381849335	0.520592294050525	0.522804621037579	0.527435449081269	0.526963948413071	0.521735898457846	0.522086430353104	0.527465335760701	0.522222423186983	0.527532929069995	0.519033613308994	0.52303108768128	0.516224742983648	0.520752119294933	0.517161670080461	0.520724240823903	0.522418452687307	0.520726755277408	0.516766130790468	0.527656491389169	0.524411176253326	0.527035421949248	0.520150443866276	0.520684383584075	0.526742690962199	0.520197815989956	0.526255867865136	0.520374916316356	0.525811258046935	0.524640332441464	0.523958895698206	0.51749675784488	0.525247148290057	0.518276801412686	0.520799374561768	0.520531546464062	0.519983194563973	0.525893582607117
0.554391135729352	0.554395178191314	0.553401519473362	0.557272447125015	0.556506651170403	0.554079298766412	0.556582773823056	0.560146163474669	0.558640674008512	0.557232557276936	0.564952700142619	0.555460887727604	0.559851609395906	0.557277985070854	0.554354379114371	0.557221488921224	0.566651128180119	0.562754288709364	0.558654864212952	0.558488332358246	0.559346986127728	0.566490562927939	0.559557066590403	0.565763497206216	0.55534406374547	0.555945048914638	0.560012447098849	0.5557728115875	0.558983244586019	0.562207664893386	0.560999858888847	0.564580645750338	0.561883909998196	0.555218949964132	0.566017167667853	0.553815570169041	0.565962042468267	0.560302263529145	0.56151486355882	0.556674759300484	0.559230288047247	0.55451968817655	0.559189421374536	0.557121351273086	0.559210167792347	0.557520960806436	0.563632811926237	0.560257981511537	0.564615879394243	0.553592781275974
0.605479082210627	0.606782343254706	0.596706093229824	0.60932643809964	0.596887126130633	0.596902894418212	0.603358722468283	0.598424523503011	0.598935668030124	0.607859167256181	0.595232976524082	0.596302618875278	0.601267265921769	0.609679444339689	0.607894309605435	0.605675208287269	0.601301372321772	0.599207034251805	0.609613733197011	0.604065699319036	0.600889906951675	0.605326915315754	0.606847294586303	0.601039043519742	0.597918547643653	0.596360277986929	0.597833272139979	0.596561603733968	0.600987788246833	0.595991972299317	0.610016717057653	0.598830760183141	0.599962299484513	0.606507742733697	0.59912958706732	0.596530052646096	0.609084356539455	0.595461570127667	0.600292982167796	0.605400461447849	0.601666710571081	0.609218639437399	0.60683363691467	0.604384271868834	0.59740047705211	0.608556104272195	0.598631205445986	0.605567807926919	0.608050825969087	0.597271294666801
0.649249366042423	0.649078503510644	0.646103012349343	0.6569517663838	0.647695226909774	0.644408937462697	0.654966678792404	0.646339316811783	0.651400157004864	0.656576224678243	0.645998022556601	0.643039816608678	0.655914380532488	0.658377639906175	0.65708756637705	0.645727016324439	0.652760093695572	0.649957261289772	0.656850496946968	0.650984114017039	0.642933793160328	0.644235088490941	0.652154462188159	0.651046544779021	0.654614851177375	0.657536414954421	0.651933844706804	0.65345140707045	0.64203679470755	0.651580990688398	0.651993353859108	0.653196765265059	0.656816966649418	0.651913269735091	0.651378385429698	0.655132439430287	0.647562894131778	0.649113054097166	0.646997002684715	0.655037102472876	0.651444250239601	0.654114580154518	0.64779986408238	0.642167234920106	0.646512485016732	0.65321288577122	0.651519253611751	0.650181834156601	0.647921983391647	0.646616772753319
0.715397142117399	0.707895504144557	0.706585487531857	0.705101346032658	0.710257378355637	0.705575096304945	0.706198802319681	0.69715154461072	0.703786772379786	0.705456667934559	0.7112650123681	0.702336824130643	0.708058058517699	0.70167155826889	0.697167460439349	0.709471720283153	0.709915640800623	0.713582337769548	0.711826821782949	0.696839824429984	0.703361486996742	0.706722246894092	0.710860283824208	0.703844149432288	0.698808467676703	0.698781322159084	0.703201929699398	0.702650189707593	0.707007160375158	0.712622268210186	0.704208928243315	0.696150829784852	0.708388358396443	0.705037272943872	0.707771851683361	0.715209211014519	0.707098930320966	0.710421688429684	0.701889939030829	0.706814972881512	0.698010137905874	0.707068698212953	0.706645217314489	0.712607063102561	0.705403988158584	0.708231308813157	0.709932505971752	0.700681361852773	0.712950743328297	0.705191092977667
0.769338164272406	0.778168310121553	0.773096635136634	0.764824132511378	0.767533641496025	0.769090153276286	0.762287636531965	0.772692719442551	0.772098818922224	0.767789257322016	0.757871529959155	0.762297319845961	0.775790803735099	0.764769560251314	0.762894821851386	0.771578858738631	0.771179729495554	0.774085683148037	0.775083072985893	0.778455380909245	0.776256353959989	0.761943615120744	0.775952669483926	0.757413477449838	0.774082080713385	0.766639055729318	0.773163273847635	0.768740199876402	0.768973818177997	0.779053559158915	0.773810080510005	0.762674952432134	0.771406544422508	0.770492064213105	0.763645260275382	0.765433716959163	0.77015198932093	0.760567253477071	0.76298543265453	0.75741825675743	0.759532972246305	0.765218387728096	0.75826874286048	0.768444104082617	0.765500492512433	0.769609194676647	0.761841851226514	0.76916706889656	0.772184218483234	0.773615561453645
0.833916348992134	0.841708385937988	0.847350472691407	0.831314808110833	0.833582021523158	0.841793419388227	0.831214242832309	0.833446153862932	0.835865403213178	0.841226427157895	0.836984506637979	0.844602422459716	0.845633859424505	0.837221199662897	0.842590062804059	0.834812959077817	0.838687870020539	0.836836060765393	0.846719575807254	0.837486360945886	0.839317929195189	0.839483078947059	0.833433361156203	0.844071760526252	0.843907862148512	0.846957448185796	0.836357256906069	0.836324402188769	0.84697416931622	0.842548976611474	0.84625325462976	0.828452321483896	0.841853626848962	0.83770892109589	0.840923354421263	0.827629627338284	0.846594820257895	0.829274647678239	0.843620171446469	0.843948308942364	0.840813721803847	0.845293534525921	0.830490833133483	0.849048688376169	0.83154713400916	0.832091304673609	0.848176301126518	0.830201775596764	0.848299364748419	0.849456854981607
0.904151369489135	0.921837884072426	0.906247822782503	0.921040892581524	0.915747343863627	0.915047144041159	0.919373480696309	0.928511795423598	0.912883018713525	0.909043164607026	0.915964903903448	0.913879003218175	0.922115048503402	0.915611159458918	0.907848050807712	0.905917962961731	0.922609188017868	0.914212681810318	0.919123168967611	0.914912911314213	0.909845369238011	0.91504213101292	0.918335218045953	0.905724263072555	0.925456986614017	0.926135741934466	0.915197191420982	0.908885966048045	0.921411300720067	0.918408732508517	0.923399428536417	0.925418566994542	0.914463218443429	0.909828098545702	0.918656576889144	0.917408534256215	0.91258404851452	0.909306756612425	0.917119214787388	0.913395767134697	0.927040314992123	0.924182922304996	0.916794773596502	0.914018155210285	0.908408369820744	0.92697119750352	0.912295106481138	0.915684090220143	0.90563873363494	0.915644135178242
1.01810343087004	0.997802914121921	1.02086233049003	1.01114275345235	1.01575610169692	1.02108077053003	1.0140617892444	1.00545921202096	1.0110769081906	1.02366613737951	1.01965491742246	0.994797122419214	1.01344912508298	0.998929379994245	0.99350718459058	1.00600276169633	1.0066599189905	1.01840157551069	1.00535199231642	1.00151106111306	1.0003100289885	1.01537329967438	1.0072353562634	1.00530203651477	1.00971798954737	1.00288937838536	0.993380528121973	1.00237168997006	1.01736817263953	1.0166388347145	1.01063877467873	1.01266589564146	1.00563837725692	0.991304056269952	1.01342332938815	1.0036989733798	1.01342307595487	0.99492737667547	1.0194121556637	1.00749855006565	0.999159317339899	0.998127097659288	1.01177570533581	1.01421439216822	1.01008816413137	0.993428047253705	1.01055652364575	0.996651939255439	1.02168487976881	1.00994235750958
1.1014616673594	1.10503407008281	1.10812777189917	1.12745903275866	1.09657783494428	1.09932288230863	1.12300697378053	1.09441041542535	1.11535804274016	1.12295517211271	1.09926848981639	1.10856725412394	1.11648906096623	1.11266200323241	1.09978023114265	1.11320957343748	1.11651041940017	1.11991686416664	1.11302239856488	1.10431919646841	1.11377372226853	1.11736763830196	1.1168901199206	1.09769609646021	1.10827430474741	1.10440855597736	1.11806587226376	1.09508122187368	1.09251756463434	1.11278302258703	1.0952713649653	1.09698925045766	1.120594634888	1.12617410836208	1.11232532604731	1.11390943235736	1.10127086127264	1.12163878589648	1.09336295203927	1.12111081024496	1.10979326772404	1.10211807965173	1.09889932459205	1.10267682281249	1.11722965504103	1.09318234736676	1.11306627053259	1.12075022659531	1.10489662769784	1.11052300032775
1.24125744963983	1.20600609521887	1.22580716106283	1.21869833088748	1.221947126163	1.22987087379841	1.24193188690747	1.23261203456091	1.23375612466125	1.22467843330875	1.23624195483736	1.22866781035484	1.23548381748909	1.22507729854664	1.21642634200688	1.22665596904125	1.20590827129665	1.21329700148695	1.24447900361441	1.20840107365786	1.22344408143335	1.2191441385994	1.21581010441877	1.24326540444763	1.21733470030146	1.21401310895685	1.23872224941237	1.21834634161821	1.21644549214458	1.21654639539123	1.2102282184415	1.21835010182961	1.20425333265556	1.20868243224025	1.24048823298129	1.21431931534463	1.2228022425686	1.23681525368882	1.24237064643831	1.2052435001389	1.24280693617871	1.21692265760696	1.20917309976992	1.21488036608156	1.21202049663484	1.21113006521234	1.23908911421052	1.21641094738608	1.20544341683412	1.2401028632788
1.35654188698248	1.35874927661295	1.34863582396257	1.3437031122395	1.34836890934656	1.34457092160246	1.36132780794576	1.35811382082593	1.3534041996967	1.37245178552852	1.33849015423417	1.37455278749762	1.34928169704308	1.35291040400543	1.33760209084272	1.36833014777291	1.36473658145502	1.34010071602665	1.33682327409292	1.37189451267053	1.33881015253951	1.33621590359215	1.33644453104744	1.34631136487461	1.3616479806103	1.36782816923493	1.35899571989375	1.35103678712632	1.36634463554801	1.33364600497719	1.35714907995044	1.34622174850398	1.37468863017862	1.36266376314206	1.36397571333392	1.36259213729199	1.37189234321785	1.33946843056831	1.37504177354196	1.3702862203916	1.342134272872	1.35636894017736	1.33655991373644	1.35413713679296	1.33418374229979	1.33389373240145	1.35222762985974	1.3605821218803	1.33604417753882	1.34011114482577
1.49209801562425	1.51534983488126	1.51759892005701	1.51298472753286	1.52259340233351	1.52437781594106	1.50412709635075	1.50711873959846	1.50478855197256	1.49499460016373	1.51216047659199	1.52086625507736	1.50085021807706	1.48153274054018	1.4950521715213	1.48182338053421	1.5100040586475	1.51667520868506	1.48914591274302	1.51178918650232	1.51024175882434	1.51231438332905	1.51077124906625	1.48765163737581	1.48365193680008	1.49668910635905	1.48797343619671	1.51052501383985	1.47949633205908	1.48071099596665	1.51327257211975	1.49355624714012	1.51705702331714	1.49450231156324	1.50769680107217	1.49115624425177	1.49822033305978	1.5110936504165	1.49578324373727	1.48564998139916	1.5176385981998	1.47833953848314	1.51864888361358	1.49261955067706	1.48506522522662	1.48156251315296	1.5059863798253	1.49363685262844	1.51827549720414	1.49678650445515
1.65620496546238	1.64638989769123	1.67574566384514	1.6606060280257	1.663382536032	1.68811461405914	1.66189594488502	1.67968683174934	1.67452060878006	1.65473340589104	1.65900081736374	1.68234787823418	1.69277512916422	1.67602057532588	1.65064764795988	1.64952192150878	1.64418284771495	1.67260652088707	1.68601840165528	1.67747880723906	1.67729264256985	1.68395303350077	1.65202411768673	1.67767209236939	1.67184297960468	1.67622154317947	1.68603002272433	1.6839469115556	1.66113811262829	1.65258208327153	1.68137377390651	1.69495931405118	1.66452137747828	1.68808633041461	1.69168587666998	1.66271761338837	1.65844183550513	1.65569703826014	1.6485120000826	1.64932841904703	1.67969046291606	1.66802204876844	1.67491048327943	1.65425014742599	1.65498371444895	1.66322633395938	1.65810616442503	1.68371259479836	1.68727442284808	1.65898373102175
1.88387646746506	1.83864124553758	1.87136226874265	1.88386494571133	1.82771991729486	1.87347982370974	1.8742661624858	1.8359843986982	1.87046341355419	1.87976133433601	1.82747131652324	1.86148035593459	1.85408141668277	1.86722601861139	1.8823241845826	1.88985783615092	1.82793639608531	1.8624094201583	1.84400604240325	1.8281273419003	1.88848436410011	1.86997169065326	1.85952851419088	1.85271754050111	1.83947561624879	1.87375160571531	1.86103882876625	1.88159165080559	1.87283973776564	1.83399326166681	1.84921467119679	1.84829871854034	1.88489950629177	1.87510427160694	1.88586293205499	1.83993995102364	1.87019191533517	1.85810445218847	1.85498589275838	1.88441649132156	1.84285315316976	1.89062920594377	1.84699772015314	1.86083715672557	1.84203280132797	1.83654141137554	1.88700516447282	1.87204611178357	1.88022373338224	1.84047708810406
2.09805767378123	2.06588505324237	2.07477689277274	2.07484182289327	2.09751460420706	2.07801594944858	2.07963722680731	2.06202815895878	2.05961201260033	2.08662982615235	2.09601278014407	2.09551791530055	2.08913023246969	2.09962819001247	2.04612422799676	2.05058899237135	2.07366306144897	2.0950078224288	2.06658801086208	2.04753250913341	2.07779354983386	2.07404868675464	2.07128379631683	2.05220654314059	2.04697772745906	2.0867504339318	2.08572390684648	2.03823454060645	2.05920679097139	2.07383859481448	2.080422206003	2.08259625855051	2.05677203914476	2.06410617194918	2.06793776517518	2.09251276116602	2.05336965450641	2.08443244952776	2.03836614901917	2.09759551910749	2.04905500681087	2.07319086921585	2.04509439387191	2.0448346924041	2.05803575375689	2.03632148811138	2.04247708675011	2.0732338111648	2.03890601836623	2.08162586174503
2.28143391277312	2.27913552334721	2.30080317371502	2.30470011411903	2.31213680706374	2.30831331827222	2.33503307811764	2.34073424247313	2.28476758816311	2.2900671527542	2.32095123946122	2.33041705611305	2.31427416208531	2.2984099357816	2.33017910982939	2.34373052446628	2.33993070155522	2.31956526058575	2.30065316039751	2.31688650522354	2.27729647039439	2.30468218311287	2.28126736724271	2.30533432538516	2.31082710835065	2.33049748988748	2.29339576528775	2.3195692052384	2.30004127389362	2.30037879473774	2.28524857149603	2.30760683386855	2.3430603041995	2.32638546222673	2.32386000345258	2.30483197174602	2.32460657794091	2.29377868694597	2.28951134647226	2.28640622754607	2.32854859478708	2.33413157899133	2.28481276069445	2.32995459316693	2.29039495899036	2.30159690005711	2.33653515371011	2.3019858724481	2.31508843032445	2.32052634766044
2.58817991773252	2.60428374529611	2.53291927262063	2.61370239217502	2.59790218400934	2.53685737069236	2.58840640790756	2.61087923072617	2.59700462813591	2.59433548880285	2.53637564904207	2.60375297568915	2.58737871495669	2.53567335246636	2.57959166010125	2.5433591114154	2.56727306983505	2.5722926451845	2.60669684490134	2.53253474531078	2.56490850201193	2.55215498855587	2.57033783417694	2.56085218366413	2.53227224977475	2.60696675069865	2.53791174326888	2.6076095153644	2.53808984183824	2.59602942022705	2.59317879701313	2.58888773166485	2.6076474437218	2.58373856884243	2.56879944663139	2.59928746156314	2.54606414433684	2.61357121762171	2.55522763223789	2.55254349620355	2.60758561287645	2.55963082634468	2.60739946881111	2.56399540433953	2.57947933931618	2.56278704265697	2.60301837809506	2.60268319530111	2.53798470388986	2.55370485204607
2.89633205644161	2.84964506451639	2.90165910064023	2.88620159718089	2.88276644098995	2.82764944090561	2.8504930175044	2.90326230807759	2.89165157221131	2.8892450411423	2.88268507378255	2.87549519712848	2.84163455981344	2.895559851822	2.89362276310969	2.88830080413619	2.90723070071971	2.86105711588848	2.83438098134726	2.88543062020896	2.90181382866188	2.87245070187697	2.84624644266035	2.88940092059969	2.8862191509633	2.89307883122471	2.89017897515298	2.85007129587839	2.88156675687684	2.8799071294565	2.85676586875064	2.89212946758797	2.8565978012313	2.8844238792918	2.85202047524108	2.88737020269779	2.82806656686413	2.89825264197314	2.84261845184043	2.90666751954254	2.89808237886877	2.87949112137232	2.88031907378929	2.87513147643096	2.89243135922216	2.89715363202676	2.8319952985685	2.85978058798605	2.82683168456495	2.8658622632471
3.19467583093714	3.20095953895668	3.16976034135586	3.19352358500493	3.17728924874899	3.21001834853775	3.19548527438812	3.19238209449131	3.22173805828072	3.14847433518313	3.16097766795263	3.2215252260574	3.2002744112685	3.20453766117227	3.18647172938918	3.18563698868583	3.1522964489342	3.21786466495307	3.16292329566761	3.16307796958377	3.17896052826357	3.21481985222368	3.17951552442918	3.15704505727902	3.21227054610816	3.17852029181316	3.17314776304828	3.23038489797867	3.19703120308319	3.17590000997695	3.18082101088859	3.20779617936202	3.21357911151538	3.20660205082602	3.15713951929265	3.19522854719321	3.22407882869884	3.18041565092395	3.14674224056539	3.18043537189825	3.16992619257778	3.22804658658977	3.18795521930173	3.2010890605763	3.151042274423	3.19554143841409	3.22022115162127	3.18172753385921	3.18685386926743	3.20872406161479
3.5429642036904	3.55714586634727	3.52823544620294	3.55259135429449	3.54976130257028	3.55479419002386	3.56114615779932	3.54410940150593	3.52117112381961	3.50436919122643	3.5331719838513	3.56054694595428	3.50707109594719	3.54714348652044	3.53566965602279	3.55063434007556	3.5136356171353	3.53424389870212	3.51055486539023	3.55936845035195	3.54537302078003	3.5260443046279	3.54658013302769	3.56420271230614	3.56330413309032	3.56305330612593	3.50241222683264	3.55236954349187	3.57234758854403	3.54935550629224	3.49195330419862	3.55496135864127	3.57059841147118	3.52500716947556	3.54683485568774	3.52766444838288	3.51194748876534	3.56559507023974	3.49764799501523	3.54103109799029	3.56564466109796	3.54758518125888	3.51034586459255	3.56744431254156	3.5688764342688	3.54600188674541	3.53202331940661	3.54227893323036	3.53869700689318	3.55391921060797
3.91193865774853	3.8878186034278	3.88680649656347	3.92168647361967	3.89269366158487	3.89538693672032	3.89106434945384	3.91786895333686	3.88419506205131	3.90458413160778	3.92154290988999	3.8961639301442	3.91818168895189	3.88140176322866	3.87216513179535	3.88665733025963	3.89021927394008	3.86679684848026	3.88242015546711	3.90611667351377	3.89268263709193	3.86914191728126	3.9251683642206	3.91568148482631	3.92934438459577	3.90171931115376	3.88189865308549	3.87762804292427	3.88356440167921	3.85642038400141	3.87381258202162	3.91984102547495	3.91618406554335	3.87777317506197	3.93309193716709	3.87501874941106	3.87854033183285	3.91388985204147	3.86883133690116	3.8866656916924	3.89571994052144	3.87404300852758	3.90473679922276	3.91221034464286	3.90686231854466	3.89721304705937	3.89261795241918	3.92346276294385	3.92918369854666	3.88351851624974
4.26548192883326	4.25574516922906	4.27853713790185	4.24222483776848	4.25615832220955	4.27177149338589	4.28717425277219	4.26502210586629	4.28177086454121	4.28254949611717	4.2784586089999	4.28033561293478	4.25715155232186	4.25118299961802	4.26682093937908	4.24552822285521	4.2564543507439	4.2685997751253	4.28717553863406	4.26954657140913	4.28127139639489	4.24922408125699	4.26310938659061	4.27212379859468	4.26874714552206	4.28409947960409	4.28263559898856	4.25816994415424	4.2483179817372	4.25542779673287	4.28460690924537	4.26481440977765	4.26314297180063	4.29212349036482	4.23984567035087	4.25034007685298	4.26107452857473	4.2647837810229	4.27070861992892	4.28157988887909	4.2512963453972	4.27993329802318	4.27699303111478	4.27668304187411	4.28509531412563	4.2695249133326	4.27312476672639	4.27809998939274	4.28136841942112	4.25983974654581
4.62621643427665	4.62315908397538	4.63185736219242	4.62634016935881	4.63571214985519	4.61747586967294	4.63122242138672	4.62903829802087	4.6243131991235	4.62161891900792	4.63440479270022	4.6378103314549	4.63287461497794	4.62257649969295	4.63149984244978	4.62299511957864	4.62713082198664	4.63907545767365	4.62524444183959	4.63775591579849	4.62257857747411	4.63624132878328	4.6237763774793	4.62827521562379	4.62384314894242	4.63391373003541	4.62427070309007	4.63111344751633	4.63124795472563	4.63436469719426	4.63738568073146	4.62760782740719	4.62586062410436	4.62631131056405	4.62828965815433	4.63549119947433	4.63621775468326	4.62700524438585	4.63857033610135	4.63728679757004	4.6253483297196	4.63523259572848	4.62863068408115	4.64078458237038	4.63939910863363	4.64032204084265	4.63961584666422	4.63552395850034	4.63776021248374	4.62543994904582
4.96727471017766	4.98827242842258	4.97510654811443	4.95327031562719	4.95075947037331	4.97821460474634	4.98824656925789	4.95955596503877	4.98328113939142	4.96427281328607	4.98587236356688	4.98062728477943	4.9811911554645	4.97620538393191	4.96693311886102	4.95432725982014	4.96039654592714	4.98780614523062	4.98684064923392	4.97960999348708	4.97875737328331	4.9756393330058	4.94705908544807	4.97645606899433	4.97742534417182	4.97424556386999	4.99179969664244	4.96856074185753	4.95684880094353	4.95064324208952	4.95715508358553	4.98982424512342	4.95558793697841	4.98773065673429	4.9724558497681	4.96322082791496	4.9718566723929	4.95004398922563	4.96632151963348	4.96656632730955	4.98512578036836	4.97879803362892	4.96389055492409	4.95581067706348	4.9738391751972	4.97241628896148	4.98398429156849	4.98953491395517	4.94970085809578	4.96176799537253
5.26941640137592	5.23853962819918	5.31037561330942	5.25767999635724	5.22402683062008	5.31068960421818	5.28917427211004	5.26840715361744	5.30162842067038	5.23077188800676	5.24629549499514	5.29529111684522	5.25071304087713	5.30339140801673	5.24397634457906	5.25285640613617	5.31818686983563	5.26424338364235	5.31210210854513	5.31164203258644	5.26024791027518	5.30399206719911	5.29909352881863	5.29483495139755	5.29474800650125	5.25494695020476	5.23818642714666	5.31439258358148	5.30215909938104	5.24988444373785	5.27800619752917	5.22915634512558	5.27216907919824	5.25705281197518	5.25287897317116	5.31322081078173	5.25419414008043	5.2975648772019	5.29271580792241	5.25849812468596	5.24415010937258	5.27339538167983	5.3150356954652	5.29180896483837	5.30020258451105	5.24494219438664	5.26169638388111	5.22542786153449	5.25027810753905	5.30631325609082
5.50193962864477	5.50011497876905	5.49381054280587	5.50865915824981	5.46257391072515	5.49292999668354	5.59719640508631	5.47798784076944	5.4977282591364	5.49424360362023	5.55750727268792	5.59095708333448	5.58327776309955	5.48027750939784	5.4719960545497	5.46654830958164	5.51232930429208	5.56730198488809	5.59389349625691	5.52326853394725	5.56077097188414	5.53668565853168	5.54087146852674	5.47694931930713	5.55097333931663	5.46331898449534	5.58692145445513	5.4684165032021	5.48855421483067	5.49668683778528	5.46937100765279	5.48719212787429	5.5196687866599	5.48766804899878	5.46455446819128	5.48648361326765	5.47305718041705	5.58181961312371	5.48879370706035	5.57964617501829	5.49703614201041	5.49912239976934	5.57887327256749	5.49779518639043	5.49429965350641	5.57429366342961	5.50735323630094	5.571223677385	5.58890832009772	5.48761607381591
5.70505929470051	5.71946563840008	5.70989188124594	5.77235892506244	5.69682983563976	5.72310686012793	5.76000661356221	5.67126170104369	5.76459632585205	5.7375765383882	5.76783460904805	5.78280745386846	5.68377183093086	5.81162673333121	5.68497226690282	5.68865769521583	5.8338581335268	5.77225905356445	5.7296289753438	5.83574555503725	5.74372106668665	5.71467521157068	5.81842300160556	5.77516355757238	5.67020742266795	5.81550706835868	5.67191703778311	5.80870079743426	5.67149608786714	5.76861439080628	5.74021217869936	5.72265439757974	5.76103242084765	5.74702052729142	5.82594421996567	5.68063730614134	5.73675848164379	5.70643415997402	5.70568535836861	5.70801725308614	5.69205845230887	5.7313720188483	5.77978020794842	5.70715704443654	5.74848891968139	5.72231269564804	5.82231152644894	5.81855126042067	5.6822094627109	5.74223616112931
6.0124878874302	5.88594012601986	5.99797882057555	6.01284124317091	5.92673006592627	5.98286673132078	5.89430687875978	5.89197731150272	5.90836324296934	5.90486790193428	6.02791154362071	5.94875572363162	5.9924017650089	5.98972521783076	5.9274671511391	6.01651140845623	6.02155283818923	5.92914542032757	5.94645980076915	6.01950430885917	5.88247130971134	5.88781634402765	5.92520701735847	6.02954347656196	5.97099952593554	5.90443638444415	5.88274851387755	5.97119284276815	6.01622511902806	5.90143889779714	6.03357545120815	5.9432688151787	5.89653098244308	5.92931561661426	6.03186110816203	5.89370824102901	6.0055295334486	5.94566172663572	5.92317699503456	5.92472432602239	6.04586614418011	5.92386679031266	5.91874798304028	5.95044528912136	6.030840075633	5.88561865687419	5.93310753188618	6.0358351219958	5.92702368715126	5.98080752054836
6.19785110754875	6.10173752742436	6.18214600897551	6.12598778745399	6.23675926013503	6.15337305773198	6.17670664853297	6.19344098204166	6.13042514135783	6.0979192657527	6.21502129370137	6.13424588947561	6.22225370711147	6.17481569323079	6.11248705607289	6.15301688159213	6.09729017458641	6.10790075394981	6.19074381588354	6.08702535079186	6.10664107497399	6.119231590531	6.16636457070009	6.1757956369975	6.1486494005688	6.14922601252574	6.13073120969964	6.2359044063805	6.22030640664681	6.21298552266385	6.11439982009108	6.08876133538884	6.10966627843156	6.15453605930955	6.11350369407308	6.21204070233049	6.20277526253652	6.0934949782697	6.09493006093507	6.09534110774548	6.15336437275448	6.09971619670193	6.20086951140546	6.19171820667014	6.21244602837433	6.16231171298907	6.23747741539887	6.14687749358707	6.16503826444776	6.14017552065987
6.35369663610398	6.43225725613131	6.38458939728736	6.396563121622	6.42234099743527	6.43859635836063	6.37750060003759	6.37228335611877	6.37528316336644	6.37867390512556	6.42645573942795	6.3600570406719	6.36575862574	6.37455696776281	6.36068111235161	6.43862452319246	6.40824596862954	6.3348301228579	6.34303104231492	6.32654333411706	6.40675689365801	6.43914986767656	6.40699451707674	6.3816962138363	6.38773663479136	6.41554527318329	6.33005392470108	6.33416272397093	6.39070646008127	6.4299273540893	6.3342584747698	6.4063451251718	6.42028123424565	6.39268752168133	6.37976996706884	6.35203070255936	6.41075441616268	6.38600366061943	6.40505770670102	6.34050668801091	6.32123681969462	6.33436621485514	6.37409921847436	6.38919031312638	6.34658879049222	6.38624618347808	6.41495568613475	6.36080893977564	6.42404275204685	6.36974387696108
6.64162421723776	6.64781300358177	6.64679665040329	6.65290534524891	6.65885956944467	6.60518758033754	6.61941006845051	6.63152842743922	6.57980279689264	6.57329840130025	6.66089536068472	6.59239188401133	6.64024468973667	6.57011035459999	6.67109565270453	6.56986537187437	6.63441843013493	6.656175655426	6.64576564798492	6.61418801114461	6.64594729958233	6.59993915518902	6.59984232852984	6.57975630606427	6.56937130757718	6.57928602113135	6.61745636571095	6.55513375675749	6.57905948648708	6.65220971871543	6.62194485545077	6.60824910619713	6.63793654774391	6.55500972286711	6.62310853520757	6.61146597751851	6.56706725531946	6.66581395260055	6.5631298777397	6.63492441169019	6.61378147253178	6.58602221851384	6.60178728272995	6.58262386432387	6.58616110593041	6.59696187580858	6.59391031434852	6.63151694347387	6.59558526144775	6.6282762595385
6.89466498741276	6.89108239521892	6.86166100090991	6.88866135517109	6.83989613424149	6.85379280628306	6.87587776987444	6.85538962420469	6.89715504102351	6.87499005851047	6.85179080373057	6.80933268321159	6.83996100405897	6.8850110209447	6.89375490327244	6.89123407323857	6.83812457679057	6.83716494332815	6.88048658001551	6.82454483303972	6.88311795976035	6.80052228007883	6.87426121406132	6.87058323753544	6.84408764168225	6.80054166195661	6.81905469064641	6.84656385894909	6.85458315324561	6.84244617430995	6.86686671483067	6.87804170464015	6.85611038034416	6.84468830604798	6.84632617525456	6.81735753951078	6.90511270082512	6.82765821287794	6.83631804685128	6.82996597130903	6.87885388417977	6.81120873576749	6.81742776128011	6.80390639561127	6.89032821839635	6.88599177266317	6.85286118877273	6.89904732329324	6.84303990904125	6.84228737211815
7.10267369388241	7.05673936348466	7.11387061382712	7.09104635922119	7.06503936902623	7.0814007274284	7.12534720796642	7.12163154304781	7.05806549948749	7.09073734953493	7.13144407188767	7.07930409978357	7.05207602890295	7.09554962488293	7.12570839780563	7.09557886602682	7.05912544755288	7.08437036270066	7.09053547407765	7.10385375783709	7.07343432796533	7.11792233843465	7.09262300599051	7.13993518047634	7.13862889075813	7.11978388403149	7.06988039359018	7.07527910660204	7.05996510237226	7.11249381138789	7.08244089036131	7.05663184893281	7.07986009062625	7.1162078388591	7.06591241516252	7.11792272719538	7.05756875222529	7.11421834047246	7.0738294586025	7.06372269449088	7.10945664550935	7.0880547810218	7.13888651983275	7.05038803577458	7.11563830995559	7.07780896071831	7.12062077482579	7.06689275117028	7.05113685268868	7.1299993704659
7.34539070637575	7.34409329895625	7.31662706726683	7.32628816354176	7.34740173930331	7.31319543470039	7.27271431755833	7.28561905337858	7.27025354041383	7.35328431486069	7.30322705734624	7.32500887167833	7.29917668734029	7.33979087869596	7.32421742689247	7.32755433738391	7.26754780891773	7.34579678451142	7.30039410512788	7.3476596579864	7.31884496866517	7.32575271165757	7.26793751669487	7.31421636767013	7.30935653553291	7.35754814184274	7.36075355232339	7.35247133802344	7.27623200304663	7.29918237936305	7.28510675504042	7.27206893506629	7.35180406503202	7.30352229251009	7.30455541196822	7.31756825392022	7.33876842125472	7.29934038453289	7.28821114435163	7.3489510790982	7.33500865915807	7.34283150778837	7.30070951607044	7.2927074898316	7.31804746738714	7.26950473944486	7.32611691789626	7.28589889000397	7.33271088095174	7.32826901173576
7.4818094315252	7.5421317428428	7.55455443056937	7.55340254116546	7.47408483213982	7.48245713447633	7.51506547007707	7.54032977136493	7.50745229071128	7.48855841368662	7.46574146751455	7.51610657475005	7.51278824043766	7.48535489531859	7.46280043633935	7.50146085787201	7.52021694043167	7.53391586789441	7.55105563535313	7.51331072157042	7.49542160797017	7.52525368556078	7.50168275148766	7.51287165411658	7.53419485422085	7.46873323716176	7.50586888201119	7.55229214349024	7.49297687597746	7.48995292879581	7.54249693648928	7.47450031882925	7.52639806838748	7.52712177109335	7.55376806060338	7.54225571986395	7.49268999939673	7.48389756500139	7.5396345460892	7.4801891557836	7.50450451732979	7.51056609972755	7.50056467367276	7.52411962074783	7.50825193636227	7.51595981355595	7.45459661786082	7.54802922701098	7.48472916381626	7.53643542161204
7.6343300045329	7.65778540964751	7.70209131994922	7.6794505563925	7.65535225315945	7.69538250591689	7.69534978957294	7.71888738431262	7.71634126534156	7.72587953163487	7.71840342772471	7.68853528585637	7.64353164100088	7.69776643775009	7.71767632251544	7.68690947951086	7.67393468230812	7.68522667484007	7.67481822146715	7.6581265374325	7.7206039220402	7.72849388114687	7.71637496797842	7.70639408066707	7.71645964588406	7.69083342325112	7.6401672308268	7.72452370702044	7.65998885050416	7.74073561364338	7.6674329903532	7.68928793396837	7.68735620494782	7.64081741704443	7.62441159816604	7.6549223144347	7.63885203181116	7.70717527262108	7.67381040383966	7.68665715683267	7.62889201146086	7.64200353453823	7.7010828776462	7.64776852161061	7.69910178037836	7.64041662234907	7.72030465168379	7.69004439283272	7.71417077749785	7.70340405948238
7.78689542709892	7.81039125783243	7.8686438799184	7.80729430716944	7.84957314838162	7.79737538841117	7.78118430840147	7.86293616778919	7.78192621225311	7.83732968965466	7.85985234162162	7.76949432505325	7.80297110796337	7.86948257579307	7.85349255535059	7.804672228921	7.83069504379371	7.79227766692382	7.77770648409197	7.79073919250299	7.80557185221448	7.87304631132685	7.7806144055375	7.76353895592022	7.81814901641669	7.87199977935415	7.87201484930528	7.8026953085038	7.84417129447386	7.88344319216943	7.86775643308725	7.78073746016106	7.7701212773309	7.82474854185777	7.84830198142992	7.78475570317611	7.77903581715005	7.79701149638758	7.87021605754339	7.80405114731169	7.81122203707355	7.80583698527259	7.83514841832458	7.82784307501068	7.83642458431109	7.78530934430774	7.8184680507375	7.81877916792619	7.8325483191573	7.85483347371584
7.97718479751433	7.90021570648902	7.89363708897157	7.89453885491773	7.90452809303117	7.91423898557863	7.88197768516026	7.97923971986943	7.93063900990343	7.93204496848723	7.90679291724827	7.94377064839853	7.94049799928642	7.98115728627418	8.01237804231955	7.88226892154456	7.97802906672382	7.88728901559749	7.9899950457976	7.94242555348124	7.90319136869887	7.89468873576658	7.92080293147816	7.875376221307	7.96883043403061	7.91049740974565	7.93045040266447	7.88147450637554	7.99086058069245	7.9213313736649	8.00129586422886	7.9035080636411	7.95643598548373	7.90701667867453	7.91063024419245	7.97367382274895	8.00010562070964	7.97129003326349	7.9996004325694	7.96985727265359	7.95615318515242	7.97771926868604	7.93413877121649	7.96733453233978	7.90777594709581	7.94583139463694	7.99915592629857	7.96776759829635	7.8862066254088	7.900003352115
7.99590067044833	7.99784608087291	8.04298247087651	8.09221605333529	8.08433254058592	8.00045923328711	7.97928605022209	7.99774318582465	8.06825101175291	8.03847470731855	8.09262041527195	7.98879291328925	8.01322852928969	8.09469711060678	8.04613210086149	8.0339730175721	8.04426327672736	8.10592927024338	8.02717854953788	8.06410418298145	8.01777719853107	8.07599978297171	7.97500416434455	7.97662241761173	8.07563808310416	8.02174713253814	8.04445146910523	7.97144729320835	8.03293538269015	7.99282861770928	8.01382801217426	8.02700090135632	8.08305114724489	8.0346440423097	8.06002671225816	8.1089278427839	7.97428114440407	8.04206374202591	8.07281321743701	7.97001970622829	8.06003851513295	8.09749785062748	8.08840920520353	8.02725099624957	7.98645803500329	8.03227613314666	8.0798287342166	8.00253137890518	8.08345787899472	8.06791741661001
8.15047414269287	8.09569278798709	8.11925459559873	8.08055069954603	8.07645222579807	8.1036477587099	8.16514474778253	8.09280368647631	8.1459902390288	8.12843800629885	8.12679207078972	8.05554326481884	8.07252160517143	8.1342359037304	8.1544362468893	8.10819399258999	8.15335382916836	8.10778141743245	8.04471626745831	8.03423984550148	8.12932592214401	8.16696908723565	8.09704219840053	8.09222829048495	8.15825346897898	8.09102867584768	8.09267149938395	8.04672297750319	8.11074473340041	8.0358992010235	8.12817177724817	8.16484954270192	8.12857170865569	8.0596613545024	8.04280869088061	8.07662586442955	8.16553258844582	8.14499885162141	8.10512138544816	8.12614449899885	8.12398097926853	8.17298555372607	8.12684311690835	8.06877575272837	8.04593072748061	8.18038329652976	8.10320793051328	8.11051364250654	8.15041813520956	8.02407138912641
8.0861010121248	8.11248367758504	8.15071131852518	8.0867202261444	8.17706063011759	8.21133193475788	8.14417197556196	8.14265970758707	8.165400310892	8.17703550531131	8.09886404684378	8.19318681019795	8.19075879401719	8.07739029558616	8.19349750918656	8.12828408699302	8.13092460418251	8.13611987935025	8.13638194365192	8.14526083051553	8.07797639137403	8.13623613554305	8.1729203964897	8.19368975711382	8.12177251581733	8.0720282901416	8.12434608422374	8.08427587211884	8.08654601112528	8.08597821548641	8.18345874043146	8.17754639479945	8.11683673168627	8.22537624233413	8.06836805967474	8.11111169937312	8.18804255297269	8.20730622395765	8.19436664618257	8.20737059098906	8.21795020166681	8.12157591585813	8.1237403805569	8.15172423136027	8.17623852304784	8.15468315390514	8.10883932866561	8.15472502401249	8.20578869913912	8.09262559975971
8.24725989746952	8.10829541768264	8.10503090292869	8.24437420951013	8.10474623597263	8.08891227552216	8.14385524780579	8.11215805822401	8.21710279487917	8.14394103370965	8.24793782066072	8.19294525651031	8.22730577018941	8.19384851365723	8.1090500500159	8.14921783566527	8.12313138007473	8.19934138321778	8.19142743854646	8.21316802518776	8.11235330754949	8.26477592302508	8.21259611942193	8.22613881583557	8.19868670521146	8.16538384646794	8.23345217437259	8.25327758813125	8.10557588387619	8.21901035771491	8.18012347766355	8.21148539523516	8.20803413802841	8.12760486149405	8.22606258741386	8.15971556950199	8.16919690849817	8.09248071947733	8.21034650616748	8.16782006574519	8.14816667165633	8.26037479360067	8.22615052750473	8.16204239837474	8.17997643937067	8.1324038140419	8.21146924811863	8.20230529095715	8.17995556505081	8.26162034480365
8.23090803594633	8.15925366582832	8.29942433272879	8.25996331387683	8.19908142740387	8.13737204955029	8.2437542480337	8.19218668160051	8.26155923189201	8.10697415329958	8.2356336447592	8.16718366899286	8.26640762574308	8.26165058996041	8.1247627318508	8.16074315078273	8.25228907398838	8.2027215382163	8.24716757917391	8.24035793699824	8.16180004056811	8.26563210045484	8.29774169116555	8.25908089942818	8.15020720033052	8.21436970054521	8.1639860765104	8.27008395944551	8.25960466221284	8.23745295505554	8.27346996150952	8.2116131470059	8.13246191795407	8.22564537587466	8.26910128151152	8.27242522310846	8.24055083927568	8.27866555185944	8.1946320649651	8.14636723060253	8.25641379505716	8.24037730624464	8.15343213064211	8.19833574368824	8.24684176558969	8.18012587430394	8.29326445269074	8.14159117310368	8.18438600920035	8.25729217235142
8.12996510072688	8.15375898641195	8.20348929706241	8.2541379686368	8.21551095469348	8.14432551336732	8.13624200990379	8.21502444943986	8.20505517066019	8.13297083834602	8.11074883180759	8.18401590218587	8.243016666637	8.10167452566956	8.27654080013422	8.15146132229722	8.24839008818877	8.1291156776942	8.27681731313101	8.2532714986086	8.24688394721904	8.18022718653807	8.15559706145233	8.16107593853414	8.25759972567766	8.14450484910027	8.17678492192785	8.28539279703796	8.29177184653519	8.177612169952	8.10706642160438	8.13672635654451	8.21799639051405	8.16008108127092	8.25234880111715	8.13785207501751	8.24586202951551	8.22776762497322	8.23836549992179	8.22024030550382	8.25964336379056	8.10142845278395	8.10935687375431	8.1097627547162	8.18536113979412	8.24208076872705	8.27572940727387	8.19096709787486	8.13218888275192	8.28961343281231
8.09789759378061	8.18399819779119	8.06617312009921	8.22655217370913	8.20015280859924	8.11905600244232	8.26345255754018	8.10299034994942	8.21202444167632	8.21384188946459	8.25996099894215	8.21801664073737	8.1967908530468	8.07334854012282	8.22524861635933	8.1774793186984	8.17441434900663	8.13474277422147	8.24170571265449	8.2741307694113	8.22783406195864	8.29207135923159	8.12335944159731	8.23469334032712	8.1239604831652	8.14227120497163	8.13692493848187	8.08950178434693	8.15495581295505	8.07032046886787	8.15555838676497	8.1930041925268	8.18870404068473	8.14957694482866	8.09649420070094	8.24175001043962	8.25533897837164	8.10100702833368	8.26662259009668	8.15956460476854	8.28588076626683	8.19873930161164	8.23506605595094	8.2386222907258	8.22021653552678	8.09759399040504	8.10760104417599	8.16180741386436	8.25692367461097	8.14277965218576
8.23519233814594	8.10243139254541	8.08049427650083	8.24242263236977	8.14139789887784	8.21933007786076	8.07155741160933	8.04321475148694	8.12846322314287	8.11917682715858	8.06556882639895	8.10241978768055	8.26383560797453	8.06750350226831	8.16661680293116	8.1369138777066	8.0635089274224	8.08078071106161	8.04578904673564	8.13816931332333	8.19464951662319	8.18082487070389	8.19453347605169	8.26142737866767	8.05072945235471	8.14454782603771	8.05383944423035	8.18722181472566	8.19402386760792	8.08098254100126	8.1673516388024	8.2515916493391	8.24007100197749	8.14998228261322	8.26829341646998	8.22809148997295	8.14321726566628	8.23145017059669	8.18847977272937	8.04343881008663	8.11989392054207	8.23035738169097	8.11036135356421	8.15948779988351	8.25537347308985	8.06693439893352	8.03758271425826	8.16970228288377	8.21689694005383	8.1631183458863
8.20787509708976	8.22061699379211	8.14139492845861	8.19037174427263	8.145713586009	7.99947310029803	8.03701374843431	8.10006644156827	8.00668209859042	8.03896391180338	8.15498209512572	8.14359877880152	8.09898152666825	8.17484152502688	8.06216375672125	8.06795380316811	8.14829814168617	8.00795288013981	8.09653006062784	8.06911375030614	8.16315085514551	8.09691630043346	8.073919131982	8.14970087639571	7.98446183454918	8.0646059737944	8.09619080881503	8.18393193084908	8.05642770511008	8.20539219219488	8.0705940368163	7.98599946233962	8.09518066852866	8.13549625107162	8.00011799196971	8.0538318379781	8.19227944510541	8.08253680053639	8.04475121180166	8.12913662664918	8.14894800102696	8.18578506579447	8.13221973256782	8.11988840025431	8.0198000717833	8.01234661977445	8.01191368286081	8.21923410760454	8.14378483608061	8.10589894520689
7.99880866770172	7.97649191591914	7.94747451806038	7.96064274619907	7.93791794132115	8.14299230042909	8.08319431688596	8.07964356640653	8.11488093787118	8.08573767596917	8.06888680095668	8.0635889071528	7.99745175162118	8.09267144072775	8.03053182320346	7.96841426929901	7.92663073969888	8.17918801548865	8.08607318946067	8.12956240972391	8.02811599580727	8.02986310733215	8.13850926415416	8.09350843997248	7.93275953785963	8.08279125232284	8.18242853583147	7.96708987630253	8.10184440626889	8.04793165734375	8.00608170716761	8.17116549969866	8.0638788408192	8.11065925895614	8.0243338976335	8.11476943323888	7.98428647845769	7.99777916494691	8.08565802660314	7.97095054852425	8.0594558025343	8.07386096565518	7.93394908454828	8.00642267668251	8.11480762973439	8.04418816233657	8.06318667936909	8.15819633670491	8.07841840005779	8.14082890941178
8.00718079169354	7.95944330821778	7.95528492710304	8.0737095891719	8.08843692163558	8.09674373190109	7.93559141463242	8.08629180209296	7.85736557947747	7.86534140765109	8.05761002657565	8.08847942661519	8.01671089037859	8.03237169909489	7.94341522184182	7.87440486030695	7.9297138853652	8.11036649860615	8.04792326137354	7.98007543920751	8.10034628392965	7.90424834675064	7.89543581411971	7.89619189089359	8.00227198896869	7.92994518942483	8.0095409557555	8.0178348725016	7.98356914815641	8.0818134268941	7.98619661322585	8.08880410960411	8.05980978170944	8.02680262468901	8.07891418839949	8.08890127881921	7.91517997074614	8.03744873809698	7.87497971011446	7.87391595643994	8.10389390710579	8.00368685176758	8.04060249642273	8.10736543199975	8.04788147198175	8.04447785606299	7.93967909022295	8.04394175975283	7.99082923669401	7.92386582948797
7.91173482812522	7.90001554521422	7.95652318444045	7.97400016014178	8.0032815090068	7.89387285970041	8.01403060829194	7.78772099549431	7.84059216756555	7.94017864634522	8.02672100568923	7.76711630610409	7.77620303602874	7.78047223878511	7.93395899957616	7.9100561254579	7.77823900924994	7.79028938662808	7.99331476319282	7.84764150970505	8.01571261108617	7.94753911695345	7.96545354504458	7.88629473512899	8.03421503986138	7.82328071830954	8.02669424445211	7.97759590026708	7.89131101529537	7.91800576958422	7.98936776492527	7.92723473750065	7.80604878457511	7.86869842653593	7.8501767400061	7.76532126729803	7.85575193770248	8.00142771549226	7.81131164401614	7.91972691809235	7.99953563444864	7.82527491243749	7.81224599032727	7.93185962879912	7.76373052734744	7.95564964364163	7.98391496752124	7.7958624861426	7.81686561686151	7.95949156443545
7.86239610263947	7.90923262174998	7.82100610445694	7.88225490036819	7.76922098682926	7.84377651566688	7.69956676095532	7.90921583799614	7.85872896578546	7.76442280880956	7.8659828740739	7.69156077830288	7.67359299366496	7.70326552338542	7.78817952203587	7.71344354028141	7.87172137613699	7.80996759038644	7.66499460832526	7.84956138949794	7.70456969729891	7.6873228718615	7.806292079438	7.77330581575595	7.7502137392887	7.80502862300189	7.73094744020672	7.85490987801238	7.74006150966595	7.94167041920063	7.86314985717599	7.66930288114583	7.76868030962906	7.68908462113649	7.7416687160987	7.74134098327043	7.74493701382894	7.68369889532204	7.92500636623252	7.87001084494037	7.85478297181587	7.79861688153331	7.86328126532132	7.81662641227176	7.70272866778057	7.80798479992651	7.69729667549766	7.70141849636164	7.81682706461413	7.66820479029764
7.58524980748265	7.65381375428561	7.75631148200954	7.72551595857202	7.79371720853513	7.82208756695812	7.64708471508468	7.70630120557528	7.5629200826152	7.7494798437728	7.76907885234916	7.78768252384164	7.80354423496096	7.62817459509955	7.56519780135892	7.60333513306215	7.76701805659032	7.67445822511929	7.74578637484261	7.63222879832278	7.57146890653345	7.83346673243273	7.58182294372934	7.73617822374152	7.7043915369591	7.81860821706161	7.64971684088401	7.77716635000748	7.57313799643401	7.62511645456188	7.63557062194831	7.63190597974496	7.60378773674845	7.6902716072817	7.73398346032623	7.82771644248649	7.58873508845666	7.82396745502008	7.8069941086092	7.8474509921512	7.6783222469348	7.70129588485519	7.80957321718974	7.74238246497769	7.57574628848042	7.7532763787485	7.79171920439343	7.7324831859729	7.6025156985975	7.79975242647413
7.57701321644731	7.56531746861667	7.53284791181042	7.72468453863673	7.64118544438909	7.6344784830775	7.49643940913234	7.50823254712243	7.57825269245569	7.45778060452263	7.63173938080183	7.42806449697112	7.42673405081982	7.52902155696413	7.66817071696984	7.53935475045808	7.63468078404867	7.47391271920373	7.60464480415462	7.70014046656092	7.63715878293209	7.58060645558795	7.58771642923718	7.53056833903857	7.65125539324644	7.53647941092467	7.43949656455459	7.52902625982918	7.62435391796175	7.66472515710019	7.4983408047051	7.62395328799979	7.69955150217635	7.58647725446242	7.41928421751844	7.50017905977836	7.5452369837248	7.50420917821247	7.69020691039348	7.65248917089208	7.51017872848321	7.51011539983971	7.45940580586335	7.5777542623178	7.55907465593417	7.46149584626469	7.43273767034982	7.54601472087173	7.41740994038915	7.63081704469971
7.48380056200458	7.47464468407413	7.53494622832	7.47233763594469	7.37264240173226	7.34184244382211	7.37524848007354	7.40115424656617	7.45008046887102	7.47671762912378	7.49380731069406	7.40070572417934	7.56989920291414	7.44481293001167	7.45766212084333	7.59445113945788	7.56118475378446	7.43292743716086	7.51302780121594	7.35911047915871	7.41488226760028	7.28934472153996	7.32272870569176	7.51423113011477	7.53328278685679	7.56745584571381	7.36833090081765	7.3990698821479	7.37257538750449	7.56414151881729	7.3335493517512	7.56584471683869	7.32575580947434	7.34809448124653	7.47952348365609	7.37491539627656	7.35947073375748	7.39671314207452	7.44860073802499	7.30693731891869	7.30703625549011	7.30429464145003	7.31950983620398	7.32864100524233	7.47909787590546	7.2869271316618	7.40699336548645	7.42825215559527	7.38385009041735	7.39740629535227
7.28683084549291	7.26446560802713	7.38440552093839	7.19547641959519	7.22538028761813	7.32266390820497	7.24557904109312	7.27463700489413	7.31638019122005	7.28992536470493	7.33509803715794	7.40074441159376	7.40232865994049	7.13726657530008	7.25025313476525	7.28474660187087	7.18219849367395	7.22322286220227	7.19242627692684	7.18522818377225	7.24738940825998	7.19039915145034	7.37587938052772	7.22460116653726	7.18124803233221	7.37017837711233	7.17462671973088	7.19349589318078	7.24440983492574	7.42634195897493	7.38189828301322	7.31090184534951	7.3118474506608	7.3348419567472	7.36123200523902	7.39128845393379	7.40699570808632	7.16416090753436	7.17790939829	7.12095076351976	7.23729623039877	7.34911659728415	7.14333398620333	7.21681601233105	7.35503486887318	7.26347769467104	7.16226841332786	7.16684869916585	7.33715582575738	7.1577250362295
6.98699621953357	6.97732747794144	6.98026196317015	7.17825632676779	6.97725615350618	7.02643192306062	7.07841318679397	7.00231160089626	6.97881385846216	7.04752273325686	7.00791626781223	7.23180589484575	7.21258286232451	6.98612832853577	7.24622854716423	7.12996557231985	7.0774553832374	7.11631648211063	7.02301793866531	7.14327109807628	7.21916427123051	6.98222683590818	7.2070789032381	7.1834733822077	7.00041618520267	7.15007516283366	6.98996201911807	7.06518448701322	7.07015282599485	6.98164339271374	7.09849332928478	7.0168293419095	7.01247187477275	7.22326788871275	7.18649377672759	7.1271350859573	7.25629139782685	7.18856988884476	7.01428613579913	7.01985805088622	7.02953844871163	6.97028891445356	7.25035656408619	6.98848267725963	7.26274986263701	6.97865323221699	7.14365304660729	7.27116160591368	7.17141779219753	7.25922645199445
7.06404280259511	6.92801629529989	7.01080165140514	6.83443070183259	6.8546400327894	7.09850103119156	6.80610101661604	7.09906635282917	6.86666705305809	7.07973308601179	6.88206859332001	6.90412116424995	6.89093334063714	7.00473895217431	7.00726914182474	6.99548840874312	6.81024518893947	6.99233956640088	6.81625713168332	7.07132854122355	7.01890847061144	6.92210452181985	6.98794381632612	7.07366126292761	7.01717516429277	7.05650972875973	6.90418248817563	6.87790091552841	6.93646083653164	6.95305324441596	6.97917080237617	6.89800584228528	6.86969394983709	7.0180757784686	7.02805770567288	7.04584728429049	6.99921321334355	6.8011209202722	6.86731238822389	6.9887787586702	6.9624063934448	6.9881805276124	7.08391095442713	6.91087581397936	7.06061679609471	6.80136465582844	7.03022712170998	6.89591723078846	7.02148346477715	6.80922884501187
6.83983153230296	6.80499754308562	6.78062803071146	6.90350513797199	6.63582512881126	6.88979987697261	6.6117886237755	6.74792910037623	6.61678583158794	6.82240125809593	6.80099211607354	6.76671406202184	6.83534824209483	6.68319079588322	6.65256900607578	6.67067775211354	6.76588652266337	6.64532519689438	6.89430189028309	6.67053822485757	6.76188447862855	6.87106049991627	6.69925008262542	6.6181864686849	6.68915674378601	6.71527431031786	6.90020316611836	6.86661317955639	6.8232827321329	6.64446185281384	6.74244412250616	6.72500579635626	6.78965678223339	6.89596987445536	6.76947121707934	6.80180983547438	6.81100445307908	6.6762590317674	6.76611124260055	6.64293116047778	6.80784982387632	6.76334977799959	6.63503306954639	6.60860344822789	6.67686430183643	6.66130518709994	6.73426500265504	6.76660014297637	6.60950413820756	6.82761366903647
6.70636353942274	6.52715800097925	6.44843640658549	6.65048285945113	6.46189474613627	6.59958070766643	6.61077155497519	6.50332011616853	6.51515201760095	6.69958209538916	6.58820255331988	6.65913943106729	6.59418667007523	6.52685917347376	6.42536083002557	6.46413204872845	6.65094252207312	6.64221555286914	6.60978260122367	6.60180019054282	6.65151816696048	6.63519978022915	6.5136257682233	6.7026356647083	6.65986185829489	6.69823809731635	6.67866643795068	6.59112840756024	6.62919867422278	6.66122465409232	6.6033969575349	6.46779096841231	6.50134052778322	6.53192718079165	6.65274080383927	6.59799885317522	6.43725520299194	6.42434383501107	6.46810829199704	6.685345447013	6.48002466987188	6.67785456883659	6.66919653344889	6.63498876529484	6.4542683170801	6.53844388640265	6.66010508809394	6.58854629507149	6.70776799113381	6.435760069524
6.44053150323034	6.28727048032236	6.32204257946346	6.31409100121525	6.4201128612217	6.44637825054057	6.40458184095785	6.24821162402196	6.40973964717155	6.31654546510651	6.47338721055382	6.33252424103837	6.3160471879922	6.48055901197943	6.53336375864914	6.52754897533031	6.4262715932429	6.39877646803923	6.39681718201224	6.3728409872213	6.34019649894469	6.28369658859943	6.47789775896562	6.21351860065635	6.38827067183828	6.46191510867006	6.2330630823823	6.33042522407011	6.42729283875515	6.32701973813171	6.39067829419155	6.32239450400305	6.43765834946429	6.49932232044159	6.51827834248348	6.23859570955927	6.50040673184585	6.35466332042637	6.42735218359578	6.47719100795345	6.36999032917637	6.21772574348118	6.53775286359024	6.46787537045154	6.4311456896452	6.41091418499263	6.38916830868397	6.32789859060084	6.44274508313374	6.50488616290959
6.17679115267665	6.25054106877853	6.02144653292322	6.03376963918071	6.19988827246772	6.12718119536664	6.10505766511474	6.08840941847464	6.07977948759677	6.06918851462857	6.06328154887325	6.19787286767057	6.18070642518229	6.24823174240359	6.05210788160229	6.06006596904117	6.03896081216678	6.28296912869746	6.01293516329885	6.06361478937769	6.21088805861584	6.14474142956038	6.32075434748362	6.10075836079946	6.28280113621196	6.03419766277895	6.28298595550094	6.08870087233502	6.17832883934804	6.20247362447439	6.28952977243182	6.17403388237102	6.06408866080744	6.13567633504061	6.15256233700353	6.20818871320511	6.18101534462776	6.17181298737627	6.09144384401796	6.17644300703953	6.25695131129122	6.18038847275779	6.23954557124632	6.31389218440298	6.25186753885245	6.08392733213257	6.31692550448386	6.11135745849076	6.2663512357498	6.23923367355655
5.87067920179393	6.00776123258963	5.8908191243964	5.83659556523828	5.80919907519498	5.93799556954215	5.89946781568335	5.86737569171015	6.07002502338562	5.84927771940408	5.94000372885498	5.96900628827334	5.92311606471327	5.86383135524869	5.88607307590364	5.84821123335345	5.85408673230535	5.91805537973742	6.03120348729619	5.94396704741971	5.84057860395377	5.98749538270438	6.02610230431187	5.9298588175322	5.99432241577875	6.05128199310947	5.85010786879715	5.99009232006326	5.95817058306244	5.82665091326755	6.02358536915221	5.92390756283095	6.05900953642434	6.05943108695354	5.95875512967567	6.01600557709158	6.09654367896779	5.88202203683189	6.02054628618022	5.92619589767465	6.00492036060654	6.01755327751595	5.7840384776996	5.9805874510484	5.92404746206338	5.96713916331609	5.88005478404628	6.02511834688255	5.8246168776703	5.98736740561417
5.54899684360025	5.76727735207826	5.85988824464251	5.7001059218933	5.54916202078294	5.81068231215812	5.64709899510755	5.66390976960257	5.57169128769179	5.55040840520708	5.69523628791043	5.8503816432907	5.65955722182817	5.84602557683491	5.86392838708542	5.87569961708317	5.70225827835136	5.50484652571569	5.82607258654249	5.50612386117134	5.80474166781046	5.62326856587171	5.83186549303517	5.68600974732198	5.65608193848192	5.76008191194791	5.81843726092052	5.77302316745326	5.75186674079512	5.68391648589655	5.53844137244012	5.76531890370398	5.57203441167861	5.82436764157781	5.71589431122056	5.77527201932916	5.78554733117032	5.73021026868778	5.74008364340517	5.66599493182777	5.65106382292235	5.58009030105995	5.79528289361107	5.76058254551163	5.69561957668011	5.74853954647728	5.49538970952971	5.80339126814814	5.73047216900474	5.8572796641608
5.38266988569169	5.38279657880067	5.42019095200606	5.11601687175605	5.01611764826659	5.45908845985304	5.51579201582449	5.16182482358755	5.21627862253203	5.56638147486353	5.40736908775006	5.53849997479801	5.37065354126065	5.07353303510227	5.42902319739795	5.47263495294971	5.43867503251198	5.28431236256473	5.24121524364604	5.37605521548009	5.33506714105245	5.5896210652587	5.06797002163822	5.52288214961737	5.48168028550752	5.48340801928447	5.09049987042845	5.23389299651054	5.57804164402905	5.23420075164358	5.55985734791314	5.34396724589708	5.31955499370487	5.18422204670368	5.3841194908892	5.13950813411946	5.31407977819388	5.04327299618507	5.2634005536693	5.36669620521921	5.46033274095461	5.36243382351065	5.57538825994773	5.51515542944392	5.59427618180822	5.45824267384276	5.1119592823385	5.52731979975095	5.09610505905595	5.34088277510078
5.22443836237718	4.00218814314802	4.04122815075681	5.17339312873833	4.20340746402388	5.18291630410588	5.17860485859877	3.73732224369082	4.48911143748768	3.72475282771595	4.26912122419763	4.70358136700646	5.2734826067996	4.14163353043179	5.0531623180206	4.82990856290569	4.87333643691591	4.03091786058569	5.03982474350486	5.17179722799166	5.13558107101843	4.36558592705669	4.47771368692099	3.97852155222764	3.78187712601031	3.86795002208125	5.14839605302404	4.9796325148026	5.0321166899134	4.97884869919187	4.67374643230001	4.24813162249541	3.80388032939121	4.40546525588172	4.3383160698688	4.23392126777675	4.70644913110361	5.12677537974731	4.55151362827324	4.08081988041585	5.05778435520896	5.14925572057819	5.26454946974433	5.1426508322971	4.85426331092355	3.51459181271139	3.98451940706052	3.64880677541064	3.87663935875676	4.02670527004831
2.64128756350867	3.88850605828117	2.49928849670148	1.38197683904143	0.93792785438447	2.26199852269873	1.4177767373944	4.07985400468827	0.915757884987227	2.65792000260609	3.66086291801955	2.09539357244144	2.87489727366619	1.89084132321716	1.6672718111432	0.937967337286344	1.90927056649916	4.39543665006928	1.15029099119478	3.1050810722001	2.56813205803791	3.01059860828489	3.07921645238767	1.77292337360688	1.27189390471916	2.29226995809789	2.19602627985078	3.439406843601	2.67720628691491	1.23140044164247	2.34035838887438	1.76812809905145	4.14570423717131	4.16231493697043	3.81719806448956	3.77950604315101	1.53442118738541	2.97994905041108	2.78618864906379	3.87017039560075	3.51113957750291	3.04917113320114	2.56914113754875	2.04720230853338	3.98232816494042	1.28890791314803	2.31734926440018	2.37248540471455	3.94234825179328	3.23652269409488
0.0388623784591695	0.0382527727941144	0.727143053421059	0.0386714507525919	0.538514884381493	0.164411927918152	0.747181974435127	1.1507010055714	0.0381060485785498	0.163035535254293	0.763022461586918	0.039000787596264	0.0384624670553283	1.32842214787852	0.273618815121757	0.623426565093667	0.0384003265153931	0.0386714139104995	0.0382031954587098	0.765377778928597	0.0383396103008683	0.971734756286956	0.0385254605140792	0.215936830988217	0.0384295190715465	0.0387725785126984	0.959742260581881	0.15771527408929	0.209628216094725	0.237468598313667	0.902534979432953	0.167643189789978	0.467894092029523	1.1550480648999	0.98004983901939	1.02522549632543	0.390673741813356	1.21888204409964	0.330666762885251	0.166877068508294	0.503355734117176	0.604586035171943	0.0388154591748618	0.0388767071001261	0.174642992557428	0.0386950550085995	0.0381999152711308	0.0390083458646144	0.0391212343714269	0.0389906883823177
0.0387242315395526	0.0384686684128928	0.0388033527048335	0.0388296087883714	0.0389522761727753	0.0393502771751915	0.039127555527506	0.0381264205272289	0.0382637361521376	0.0385174910895524	0.0390105290004969	0.0389814607453999	0.0381274471012932	0.0387346295627884	0.0384464550654782	0.0390108787044671	0.0385914214197289	0.0391731308290023	0.0392937177138368	0.0389197563453433	0.0377574247745635	0.0381146969046529	0.037879182338139	0.0391957317178891	0.037902014456165	0.0389223093000233	0.0382630691491696	0.0390561655603794	0.03915321594558	0.0377687224595808	0.0379525902048204	0.0382014281998452	0.0384769947750497	0.0381549744081308	0.0385737203253743	0.0382946291250384	0.0386109835622388	0.0389114439463948	0.038267360446933	0.0387946577097679	0.038351009428304	0.0387549486830894	0.0387059229146429	0.0382789068600429	0.0393324183134928	0.0381856453092237	0.0382060796462863	0.0383557899167372	0.0383604107974293	0.0388638974190251
0.0384070631018802	0.039442133360523	0.0389685272231255	0.0380070914814324	0.0380432971220428	0.0389928526246118	0.0393245999485496	0.0381060240195149	0.038662101917932	0.0385334357957353	0.0389673728255903	0.0386181708270863	0.0383297846336662	0.0382497384057362	0.0393607449519199	0.0391575563018134	0.0395235491140651	0.0394389528032947	0.0390174861380573	0.0390301884894511	0.0395324187461625	0.0394224504828245	0.0383981297993382	0.0387316323521216	0.0386476137512961	0.0385321172524593	0.0385201474008249	0.0382477360948749	0.0391493951333642	0.0385334192814631	0.0381357313418948	0.0387413211021218	0.0394175389508585	0.0386319066470092	0.0390957264636736	0.0384490146922807	0.0385423464653801	0.0384407514778517	0.0382671414011352	0.038735555185251	0.0387871019358685	0.038389479522741	0.0379847328825534	0.0380002771350926	0.0391060848341852	0.0387147452742182	0.0392717397067641	0.03837282264038	0.03909911317516	0.0380909109174396
0.0390669544336004	0.0390237910122737	0.0384054184756189	0.0397975964320119	0.0392809709282398	0.0388285400381184	0.038172865429077	0.0394168484043724	0.0387796563365368	0.0391268515914545	0.0399164876148066	0.0386696706892971	0.0392869755966297	0.039195362131028	0.0384688753454691	0.0391195653590981	0.0389413141050247	0.0391844811071725	0.0387742419151837	0.0394108879276692	0.0390350570136432	0.0386892155573691	0.0396310097690887	0.038994481400785	0.0388792841624032	0.0388852886878132	0.0382569166853801	0.0389667931434242	0.0383471334173246	0.0388331361195081	0.0393173387060606	0.039031380607709	0.0389320929232944	0.0391822681454043	0.0395135932422748	0.0388095995219882	0.0384682068549404	0.0394907413500106	0.038827581974611	0.0386569527181428	0.0393746385781363	0.0386162159190079	0.0388305242756316	0.0387114713089695	0.0392234682891703	0.0396767118392948	0.0389148590172546	0.0384590368951415	0.0385741139629441	0.0390276950624642
0.0390941024192123	0.0395798161704898	0.0397649280094821	0.0388440369400484	0.039491932199759	0.0397879253149648	0.0393151257517299	0.0398660366372328	0.0390288371398749	0.0393779906033652	0.0396135215842173	0.0392142241572635	0.0396196650472139	0.0393390030989589	0.038978298671248	0.0394073608114503	0.0392222853842505	0.0393878968027607	0.039031833615963	0.0399838957960341	0.0386665354355618	0.0389706819132453	0.0393996852415428	0.038621323232098	0.0392430840293526	0.0397267229000192	0.0399001420780406	0.0395335670607471	0.0390659632283502	0.0394176093028209	0.0390568498091715	0.0394591637977616	0.0388772466439871	0.0394481056239049	0.0389720402741596	0.0399147238571827	0.0394694972648236	0.0394112411998556	0.0393637075073604	0.0390713723705818	0.0394148482613352	0.039027463994445	0.0393564733816024	0.039476642771948	0.039644617762089	0.0391636713000655	0.0390588340778756	0.0391614588366976	0.0386849965121795	0.0387759332690184
0.0398748677708562	0.0394724110739243	0.0396141821431042	0.039420121718226	0.0400920566683285	0.0396952217205215	0.0393199435073962	0.0387680866622821	0.0397406532572563	0.0396047873484188	0.0395607983869471	0.0398656080685326	0.0391154736214129	0.0397382112814053	0.0397649528774964	0.0394135001484142	0.0389654540807784	0.0387441041074066	0.0400735211344522	0.0392611020968674	0.0400573112384589	0.0400137309988588	0.0394956472762024	0.0394617868330542	0.0392128088684814	0.0400757324923291	0.0391483120869589	0.0401551646330747	0.0394791168546697	0.0389866564785165	0.0386013373201141	0.0395244968514089	0.0400960776022274	0.0390967241111634	0.0392316788290972	0.0394043753161103	0.0393601932626731	0.039465502351728	0.0394307538851721	0.0395263596476527	0.0398309355148026	0.0400184493886569	0.0387650855552203	0.0395286481601876	0.0391155219700695	0.040061709328785	0.0388142771198184	0.0397604164142145	0.0395757717730536	0.0393979347310627
0.0396146953665383	0.0403061286413975	0.0396551147775021	0.0393100950368909	0.039425046697506	0.0392771704309695	0.0396793064611048	0.0390488845789299	0.0400882902158816	0.0400557604899349	0.040485185990691	0.0399300547791853	0.0396588384554988	0.0398894174818595	0.0395235682142214	0.03941412256772	0.0402355824339658	0.0397672022869836	0.0404190076023913	0.0404389673442269	0.0398325780703544	0.0395872894444722	0.0391522784257924	0.0393151984978525	0.0392491484797546	0.0399922282591138	0.0397774215347843	0.0396575168739444	0.03994266786934	0.0394822900917355	0.039886600745618	0.039481589381114	0.0401537304738202	0.0392575413452371	0.0395293884770822	0.039492740602658	0.0397339533036622	0.0393735494803854	0.0396651252016024	0.0393692340668566	0.0395421211553229	0.039829501717308	0.0392369239998016	0.0390804144216253	0.0403373610180954	0.0396933323344703	0.0400519968901822	0.0403421332139249	0.0397828236313837	0.0396003795210566
0.0394983188765083	0.0406111520421271	0.0401241498780231	0.0401683768646209	0.0392761689470613	0.0404514404459608	0.04056141277433	0.0395617409630199	0.0400794861504202	0.0400321718914546	0.0397179920349838	0.0396087397716883	0.0396574872774598	0.0398397852013918	0.0392126420279539	0.0402077491123507	0.0400832693302259	0.0399969499392648	0.040754659718764	0.0408351953583971	0.0403640799275744	0.0408132627511936	0.0396638511266884	0.0397234692294074	0.040105417816066	0.0402762400358571	0.0399171393330753	0.0398557606071813	0.0402245253239453	0.0401105589313059	0.039955823036314	0.0398981288160136	0.0391260453144254	0.0395139872182343	0.0407848227347977	0.0403534224275047	0.0394910192376474	0.0403954580011475	0.0398679545237844	0.0401340710891676	0.0402344193840469	0.0406380211943451	0.0392862552694312	0.0407469963239344	0.0392348325633187	0.0401865689329869	0.0394154768019066	0.0401663867642109	0.0399843775668944	0.0395291773555273
0.0397655631202563	0.0401931677441443	0.0403602545240354	0.0399023526114227	0.0405774806302701	0.0394972723422563	0.0404289424269726	0.0403947173706091	0.040273647727072	0.040305333152305	0.0398252723571176	0.0401086531882488	0.0411613205471924	0.0403908752796511	0.0399859876743146	0.040001635789651	0.039876235713886	0.0403167400992538	0.0406089510385766	0.040318585666324	0.0412096635688667	0.0410328033719491	0.0405561299627048	0.0406957727679027	0.0401925083833514	0.0405442690375443	0.0403303684659326	0.0407385621964745	0.0406159887958165	0.04092076966747	0.0400404190606258	0.0394102465989248	0.0404812974468019	0.0399889238666575	0.0400522699370528	0.0405145498073382	0.0407824951128046	0.0409113991301498	0.040466768131187	0.0403393728868183	0.040180070073018	0.0403201158666738	0.0409700153691767	0.0404082843064323	0.0399896617611239	0.0400436772070279	0.0396556905617098	0.041014001387632	0.0405580575323139	0.0408923011261488
0.0409561660441669	0.0401051469728963	0.0404695611404301	0.0411429844367197	0.0407830663381854	0.0407890992986876	0.0407026014361049	0.0412185589630386	0.0408472360229772	0.0407272510585834	0.0403353424275594	0.0409302659702347	0.0413168526894584	0.0408063844652822	0.0404766908092805	0.0408515967751275	0.0403379169445051	0.0400803602015634	0.0404041472929821	0.0407538885370539	0.0398210633076411	0.0405185201151613	0.0412014448364285	0.0411780329402736	0.0405279407837986	0.0413864864281833	0.0404820350465362	0.0405499963255945	0.0399793750423968	0.0408353167988063	0.040362649366931	0.0409163124914667	0.04022119129343	0.0407403595551875	0.040103429585802	0.0407118886439184	0.0406915070474035	0.0404956418776621	0.0408455919720101	0.0411633351699747	0.0413050258177291	0.0397815485451123	0.0402893972466179	0.0409122959210715	0.0404825728701356	0.0409153353129903	0.0407337507945326	0.0408232997276029	0.0402797180505455	0.0406379744446626
0.041291032808584	0.0401544454010719	0.0413205944574462	0.0409792368640332	0.0407701597399344	0.0411406022522452	0.0412425086491611	0.0410244448845175	0.0404970924801124	0.0406698050457805	0.0416391739630071	0.0402264843714197	0.0415041546818568	0.0406620656029725	0.0414185537383112	0.0408122729783686	0.0404339227609077	0.0411413062461662	0.0411909538506595	0.0409741817305976	0.0413013438548152	0.0400842477826892	0.0409348607233731	0.0399398538165322	0.0407800361230394	0.0412044119703809	0.040873900243173	0.0409926478254096	0.0407959679685159	0.0406832060001232	0.0415117034723675	0.0404272550617094	0.0414869626911114	0.0409176647631817	0.0403759206753121	0.040611081284942	0.0412193805423113	0.0410107211039806	0.0406065947457679	0.0403539996894048	0.0415241741165578	0.0401829101770514	0.0412257960647628	0.0415173828718182	0.0416442433710141	0.0405722976949306	0.0403843299419741	0.0415999645901425	0.0408809019065952	0.0410484127846299
0.0411436673402601	0.0407643645141864	0.0408636087000946	0.0417627396441044	0.0414401778112824	0.0412273386136649	0.041319992664443	0.0408887860490595	0.0412208170471993	0.0409321210199432	0.0409130569300459	0.042042205330326	0.0413777096686156	0.0409406092047474	0.0419593610115035	0.0414626594426467	0.0409354023346383	0.0409755938884197	0.0404282997884639	0.0417253405264384	0.0413067221815184	0.0412079829582541	0.0413314550442025	0.040933318812589	0.0406290218010621	0.0409082293821729	0.0412952679074922	0.0408061062717327	0.0404959977875407	0.0406207407344117	0.0412116884938378	0.0411883870246591	0.04124374289667	0.0416124527689959	0.0417928393188143	0.04120975038086	0.0409745448436648	0.0413340319831064	0.0416859762929986	0.0411883460312728	0.0413726114414082	0.0410299782784613	0.041921550371214	0.0412518204334353	0.0413797176425969	0.0418392111484677	0.041500229162219	0.0414847967067656	0.0415117619678913	0.0405680881019281
0.0409782491505362	0.0407730435997233	0.0421026263340981	0.0418925261725678	0.0419287237823268	0.041309747788487	0.0415130621002201	0.0419850004575219	0.0420699456358504	0.0410353123070569	0.0413257427521576	0.042038464215409	0.0416826709544002	0.0411390813371944	0.0413672643263303	0.041170499770674	0.0422515084152483	0.0422022835189946	0.0415024220836912	0.0416886823025036	0.0416110143744741	0.0411743301437182	0.041010924437183	0.0417686608123923	0.0417114691026954	0.0417772633512474	0.0415985231549445	0.0414825299341855	0.0410574674264596	0.0413973740555146	0.0412746441111879	0.0415408861805281	0.0407557885773023	0.0416824031932445	0.0411905605120271	0.0414975149449072	0.0416485532138942	0.041357209413814	0.0412151755021839	0.041299986751893	0.0418696894655483	0.0408899378363774	0.0423830280784938	0.040932953144184	0.0413477368206534	0.0417460197989108	0.0414056576080782	0.0414121210212855	0.0415293981537455	0.0415380874521659
0.041525413448972	0.0425647910074363	0.041378609823292	0.0412640839516765	0.0416073847472633	0.0420344832590342	0.0418881781608245	0.0422348600321904	0.0418478385949195	0.0415542588697326	0.0415768159735861	0.0424077797700918	0.0422309952436649	0.0420021095723392	0.0423624341715996	0.0415760477831843	0.0416215198653258	0.0417573214764009	0.0408850598198305	0.04146265144725	0.0415429096582151	0.0412744076324424	0.0410514173408011	0.0411905011598636	0.0421317399558529	0.0414441886451438	0.0421550376952633	0.042136421995105	0.0425417137825935	0.0414618000920572	0.0423954460164246	0.0422604707124826	0.0412164173985496	0.0416900629924449	0.0413512355882403	0.0415611188829795	0.0418905888629958	0.0423559426135045	0.0419155396137811	0.0424696708383108	0.0419631768958843	0.0420688346061297	0.0415081520731653	0.0419974651676024	0.041531283538993	0.0420235597840139	0.0419064274453758	0.0419915563288158	0.0419799941737043	0.041538579540862
0.0420716277031466	0.0420649479181114	0.042759742983183	0.041921999880134	0.0419513521064122	0.0421268481995542	0.0418339653330494	0.0417368647383699	0.0412988746029676	0.0420642657075066	0.0418336654176114	0.041592200411019	0.0419018561775518	0.0422401950678207	0.0421479915423693	0.0428056278748377	0.0426153886031631	0.0418042277411319	0.041613508307965	0.0420148744119171	0.0420976186105031	0.0428871597093391	0.0428474192939213	0.0420236832069095	0.0427556989269929	0.0425975737870023	0.042201621249803	0.041379457919751	0.0413907710718037	0.0423291193767885	0.0422132479370938	0.0416993509929986	0.0420076548178352	0.0424857480947392	0.0412705761843128	0.0424785328428557	0.0417521742833012	0.0419367184520539	0.0414573506410056	0.0415615155465763	0.0415143295820083	0.0419236948491318	0.041838341492718	0.0415330534246353	0.0415776837345166	0.0412738674415604	0.0424047749576892	0.0418157694522917	0.0419121996179957	0.0427433227843838
0.0426652942129829	0.0417687335025441	0.0421478387890093	0.0426014079685753	0.042596863017102	0.0424981570033492	0.0422346865025083	0.0423094092431333	0.0425960284997828	0.0418978091879587	0.0419512898675558	0.0424687613512665	0.0427823948304089	0.0419912279627785	0.0423361521722628	0.042300156899572	0.0423345419416066	0.0420934157774815	0.0424868815583683	0.0425006899708696	0.0416860655488868	0.0419902351794836	0.0415677848113855	0.0423618491663363	0.0417669087404366	0.0425573086927394	0.0414791074139787	0.0420830938575819	0.0425723975792387	0.0423806004453363	0.0418132234203701	0.0428112502071268	0.042081949575991	0.042539562000198	0.0422676844011248	0.0432872206644809	0.0418186899334492	0.0418367080868919	0.0421328921050875	0.0421580559974601	0.0425499870837245	0.0432529480630151	0.0426521043093004	0.0427632563881952	0.0429364049027256	0.0430752149452907	0.0418486342053342	0.0421598587541528	0.0417214748137432	0.0427631733973977
0.0423480368077371	0.042357923465802	0.0420171135466828	0.0421885724812701	0.0426737997114825	0.0428626562964801	0.0424217084561399	0.04172944513079	0.0425432830442292	0.0417348740448062	0.0416210764508506	0.042805092300031	0.0416254031101985	0.0428260861616865	0.0416569227302513	0.0429476957171836	0.0418614161276742	0.0432361716556315	0.0418977199267481	0.0425406004156825	0.0428547299927824	0.042854043892727	0.041682250212968	0.0419790622832949	0.0434120916267778	0.0425512073662407	0.0424189437953223	0.0428745697293993	0.0424500969392635	0.0434323310686102	0.0419521132149691	0.0424299726970853	0.0426145023649819	0.043523907403685	0.0425920092396121	0.0420479612990779	0.0424393122323226	0.042749210264189	0.041810573582469	0.0422424569235906	0.0424881533088893	0.0425903031642643	0.0427887595104648	0.0431351590329789	0.0424935353168299	0.042641653128182	0.0429006198350973	0.0427387657102355	0.0424128874058019	0.0420596423299306
0.0426074900655926	0.0429787774035074	0.0427197032128939	0.0429982916365166	0.0423793974134117	0.043427376690722	0.0423470670763126	0.0425496122108367	0.0424498640155097	0.0428660555817987	0.0428882527106596	0.0436690385917293	0.0427742573567958	0.0435648002062459	0.0426475012052236	0.0428180564969638	0.0431832005956681	0.0430184846487898	0.0433099632013015	0.0438342080773621	0.0437635538723745	0.0435837220016462	0.0432042466849836	0.0429914313420037	0.0428829143302004	0.0425945689454232	0.0434493556320567	0.0428230600970416	0.0426643607494095	0.0432938433902125	0.0420938445916199	0.0437037857770168	0.0421676428242124	0.0430688989626651	0.0424496582657827	0.0435452110060626	0.0430832832122342	0.0423517823900264	0.0431342929185747	0.0424535779183383	0.042265554124641	0.0423370229006268	0.0431866180471502	0.0427094608014089	0.04231630377131	0.0435112201064301	0.0427222878190492	0.0434928242610694	0.0427568187903227	0.042579991586998
0.0433746908996132	0.0434905332934058	0.0430079163602884	0.0426369854226989	0.0437032772162956	0.0436497315192461	0.0432579596611168	0.0423945640083928	0.0426934977251551	0.0438211135686673	0.0422785365132677	0.0433544683454803	0.0432514681495816	0.0431781339867321	0.0432996384434461	0.0430483572016022	0.0423476607377049	0.0435618072903917	0.0435991743290426	0.0432879015798641	0.0427685847758939	0.0426988949211295	0.0423078946879502	0.0439139393432277	0.0427313460242339	0.042908982746955	0.04360975958084	0.0433475721747606	0.0433913757615634	0.0432188530508656	0.0438331353002432	0.042774164253341	0.0434101948318775	0.0437547741750785	0.0427953072804998	0.0434155237273086	0.0433129936465323	0.0431522980150177	0.0425818514069117	0.0432721668309827	0.0428477161637196	0.0431331226324018	0.0437359974723064	0.0426334290022104	0.043169361399477	0.0428922361052648	0.0431010540219424	0.0432645531496707	0.0435413035191039	0.0429496294108636
0.0441772356402496	0.0435824447605063	0.0430584088008724	0.0430072913160012	0.0438587410800181	0.0433485291330255	0.0442905525486753	0.042658964206033	0.0428703344961017	0.0428819105045229	0.042769175805745	0.0435467738987269	0.0443056086232089	0.0429266720075739	0.0444053120600748	0.0441726755750948	0.0444221702774706	0.0436349357277894	0.0428859553366719	0.0430668303016505	0.0432310745735928	0.0434373708876282	0.0429561605810254	0.0441463378123231	0.0435599976177131	0.0435050323776449	0.0433270378964793	0.0428513476888628	0.0443171440711896	0.0429275278062894	0.0427024084530201	0.0428994955803253	0.0440019973727516	0.0440935879419533	0.0433627511484103	0.043383987223125	0.0438402770864255	0.0437149803556882	0.0430714178634327	0.0434344371620845	0.0438877472776385	0.0436057874683907	0.0438220276960179	0.0431286562451383	0.0439006380704974	0.0435553642652117	0.0427722228689779	0.0443628861255192	0.0442028960548514	0.0439048161476269
0.0435859077150062	0.0447342176576171	0.0447731004593617	0.0442656747186235	0.0445506181254383	0.0432848931743698	0.044714871612263	0.0436614780369454	0.0443102798731098	0.0438244384519419	0.0438805030702567	0.0435487555800773	0.0430497496634048	0.0446278762836462	0.0438409317331373	0.0439621762950679	0.0440018055678615	0.0441396707390701	0.0435284892534248	0.0436574869722336	0.0445851794517768	0.0430681548359267	0.0439501765063322	0.0432660790056033	0.043986473326257	0.0443758717492646	0.0435872517280729	0.0441229256567154	0.0438108491285362	0.0433774677520975	0.0437653064854802	0.04443596009862	0.0440816017292516	0.0431108766723646	0.0437153791012304	0.0447982474333405	0.0439197453452744	0.0443621412191261	0.0440957101287057	0.0438643622152357	0.0435424794351018	0.0428986772417707	0.043187419745603	0.0438900937912527	0.0443542807966625	0.0439942577900079	0.0439313460980814	0.0432181828140762	0.0433262671418152	0.0441582561557698
