# Supplementary material for: The Neural and Computational Architecture of Feedback Dynamics in Mouse Cortex during Stimulus Report
Source: eNeuro. 2024 Sep 24;11(9):ENEURO.0191-24.2024. doi: 10.1523/ENEURO.0191-24.2024 (PMC11444237; doi:10.1523/ENEURO.0191-24.2024)
Supplement: Extended Data 1 — The file code.zip includes all code used to generate the figures and perform the analyses presented in this manuscript. The folder "./ephys analysis/" contains code and instructions concerning experimental data and Figure 1. The files "Figure2CDE.m", "Figure3AB.m" and "Figure3C.m" simulate the model in the nominal setup, and generate the corresponding figures. The file "Morphing.m" allows changing the connectivity strengths with respect to the nominal setup, and plotting the resulting trajectories. The folder "./Figure4/" contains instructions, code and data concerning Figure 4. Download Extended Data 1, ZIP file. [file eneuro-11-ENEURO.0191-24.2024-s003.zip › code/Figure4/globalfeedback/v1Int_a1.025.dat]

0.324392817134543	0.343635922151523	0.343937934987165	0.329589457106086	0.359255839025012	0.326482922070342	0.324587574808851	0.327730434401061	0.324729648335078	0.333001800618737	0.329322806982309	0.323274962950682	0.35155678823315	0.33425979950059	0.324397257986924	0.345537218341796	0.35683686045252	0.353296890923585	0.365932002273293	0.354084569300635	0.341846305449185	0.332006826431823	0.329623785611794	0.360174473948356	0.324585420604591	0.341622337427392	0.342605259502396	0.336100992878998	0.319971037163518	0.368087664960764	0.322872748149034	0.346543699177037	0.323773049110712	0.330846826323816	0.330090295250409	0.327043558306793	0.350818097917169	0.34925813595032	0.345748779184707	0.340757269159941	0.356056202451769	0.353032659670349	0.340279716937915	0.36201694943052	0.337830276696221	0.362870309381339	0.326870914496136	0.329750992847419	0.357539026560352	0.330741287309755
0.332258004026652	0.341535755377599	0.36474418821578	0.373582309136733	0.344148846213504	0.347646005330125	0.371876222169763	0.335505892685499	0.346697939997629	0.375883773029379	0.348690162307081	0.367832790777641	0.374335434987937	0.336687494853293	0.359155076242272	0.359969593902412	0.35623464514524	0.338260760250119	0.379032654336527	0.380474283067914	0.373600925315449	0.33080970195228	0.358127681773999	0.366081323985479	0.336715494713292	0.329347293727499	0.348822894707342	0.367410566308202	0.342158317771913	0.34150104021061	0.338687613822621	0.357469239612872	0.342747260258269	0.35618498772618	0.366211744452215	0.350009527464379	0.370467970237493	0.375833544069728	0.353309570700883	0.359401020464616	0.330634334305098	0.377838161792448	0.367835812376134	0.346212197194223	0.345975142727828	0.336520965703954	0.375076699071341	0.373450168750989	0.377797791587535	0.378595336983732
0.34380477648203	0.363913781251404	0.366580094248934	0.354324921772886	0.355513886746864	0.354398633023097	0.374076167085505	0.351294609629812	0.386462670866146	0.342738747697232	0.365616167040685	0.364659370163271	0.367842177080779	0.373243911371959	0.391474637273444	0.348837005368348	0.366645537647251	0.348654095999137	0.351910185759738	0.361669760880051	0.395529618048753	0.358155157392061	0.378660984935691	0.350072474697268	0.365805844759859	0.365966301152153	0.339065490875754	0.357159428717262	0.341812203382961	0.377923403270682	0.390464360857805	0.339244072791897	0.353315154043696	0.351475147727876	0.376186632846871	0.360108784063748	0.364860950849806	0.348653593011519	0.357053599155242	0.356622706898097	0.34311545688785	0.367850340823479	0.380253395015838	0.387535675621198	0.357871973633326	0.373306184138535	0.358897580719539	0.359849767392083	0.370270138774479	0.350247292319038
0.37510077359569	0.403594741472126	0.404972559541707	0.363636932588309	0.362571896333443	0.390898347306105	0.359383987269412	0.414432380747557	0.39732020960825	0.354754895053987	0.357193141193008	0.374873395264855	0.362992338061645	0.40199379002198	0.38297546677721	0.410816227701645	0.353753901485421	0.381469682272514	0.353607915873601	0.36290531400665	0.369566426912123	0.393195552144162	0.365391842866096	0.374920545985511	0.398718711042065	0.364665906746222	0.402299164235114	0.362527563425937	0.36777807271055	0.381395649188614	0.376425796368908	0.356563494690595	0.382574880363869	0.393871063274455	0.373632876323239	0.382380575229092	0.391981966844629	0.351530996469245	0.387980782244472	0.353172074770389	0.373773000763942	0.364754770034129	0.398359944314301	0.368078757021441	0.390070957316359	0.354970298868144	0.36126764974769	0.355777083516265	0.381823721155423	0.399182952930642
0.390244900814824	0.418184005031679	0.409060323562631	0.418564294427583	0.403109618112616	0.367352588497967	0.391812149433699	0.382322732740903	0.376519540203444	0.405475624608374	0.402858025225638	0.379881501612822	0.433772213184777	0.369156795602962	0.388364648721795	0.409935337236398	0.417674359431181	0.398014386362912	0.413596594961419	0.403749161437797	0.423074375568462	0.367740635323284	0.379153282737001	0.383289064748351	0.382339740242985	0.379823346233208	0.362179147572578	0.422628439654999	0.375925559557897	0.366801085063639	0.408108284583468	0.383093610874353	0.406901663735908	0.415454616625109	0.414635675135358	0.40248840472609	0.388759512422153	0.406801821175826	0.409332963192701	0.388704182782877	0.408959984871241	0.391764930886804	0.380919442458678	0.413276990057238	0.366366203594855	0.414074140003542	0.397714489288926	0.40502283558838	0.413104787357796	0.368468714971872
0.445500760934065	0.45969053043609	0.408857985770892	0.436614235844451	0.403835158563654	0.423052018568307	0.419138191442671	0.431249879995576	0.394697934314066	0.414362171885458	0.442373019381696	0.42509415908426	0.392018350258796	0.419871072742789	0.383413651115673	0.413402310768276	0.381163671396467	0.428610037846866	0.445830201340803	0.408645321410117	0.459355287275902	0.381842206740126	0.403972735818916	0.393563783632243	0.4508817645163	0.444647477938352	0.40096718356803	0.393178734972893	0.425996553107713	0.415626080438647	0.407570189237311	0.396263016343815	0.453203791953045	0.391174361279918	0.404382051353589	0.438231372131412	0.393174585502614	0.412509991696534	0.397955275769475	0.419165658268869	0.461565167538689	0.405336946368183	0.390410923354649	0.419250186107084	0.432139140445247	0.378864269415776	0.432250593142918	0.449821433760624	0.43510052103135	0.428488164275041
0.432249275427583	0.404410991503511	0.417690961396188	0.452166539653756	0.434188015114705	0.417722078242083	0.455666853421458	0.439531731699919	0.416283245172517	0.415215434103437	0.469928061044093	0.47102961256733	0.411330561805363	0.420975795526035	0.43870110369591	0.449320788835496	0.410550490055962	0.422773674409409	0.438444389835493	0.477161505669232	0.402812129495924	0.434482349970087	0.40926720359107	0.464373774045095	0.432314985862841	0.408827221410949	0.409621386284538	0.405463563609501	0.450592011646041	0.434875254366461	0.442192372092676	0.412901524652147	0.412593982341852	0.44472685677442	0.472111043106455	0.469317857124003	0.406683695229153	0.473373923814347	0.418472862590952	0.456035876328237	0.429206300607844	0.402314939514054	0.437973088685321	0.420919397803136	0.441090773097796	0.454975527758035	0.403550095905172	0.411400592387804	0.430659822526767	0.475294133046858
0.438175553937178	0.474736346709885	0.46399178860964	0.43022598631106	0.46698037947126	0.416507358072015	0.466308662819497	0.420334200570002	0.422788604399612	0.470507901110611	0.449972421645496	0.470660866087404	0.419402514930887	0.511998447538138	0.476998023129624	0.432977120081494	0.442645531720441	0.426060023466957	0.507119739763723	0.442077255025022	0.413858852636429	0.478527170140808	0.441063651333023	0.43282633340164	0.435566113656598	0.498199011007282	0.454963445850372	0.467448237176219	0.45841267088546	0.445580787077282	0.496826866623456	0.44897377854999	0.44034405868033	0.431391756046762	0.421762031970787	0.458267037296845	0.439405537929171	0.420339197584794	0.431116778170857	0.479350149918883	0.485923247959687	0.458562896296045	0.485404071819193	0.481471691602195	0.488080745141425	0.509612642040925	0.428777091451118	0.418001416803605	0.497308880642474	0.433464428820067
0.455816487789123	0.491793421631251	0.492022458494743	0.46992864033328	0.46601547134122	0.500887423091671	0.522296361614453	0.45622731602685	0.535462405275226	0.518694888923593	0.490330532765512	0.456476368537172	0.479232361778924	0.457642602891095	0.459569511099857	0.536298422755162	0.509294316445929	0.44334069563266	0.443371561351148	0.518887500466305	0.514506816081803	0.499700790414444	0.508200494637831	0.508734485937071	0.47815950814634	0.515855062879039	0.501021606628451	0.440516778832824	0.492551287070959	0.461751200093211	0.454373276731149	0.44319836454816	0.504668935468321	0.494786715609716	0.54108438762713	0.497278022551724	0.457143154001216	0.449559997784969	0.454993796977736	0.522289187403122	0.515011976503226	0.477264296555251	0.523985920622109	0.481337137942096	0.453850531358822	0.540386013442466	0.483975299811359	0.492819949766006	0.504892710391588	0.519025303332788
0.57355224134419	0.495204368386596	0.571185595968046	0.493739723749548	0.471520525088175	0.529920094670068	0.465316076930445	0.564242389766083	0.465726200215707	0.562957112652222	0.521976797352215	0.524540952316069	0.528569950931356	0.56616272806866	0.553453589929068	0.527572449763922	0.526907282760847	0.554348690913178	0.518143954990721	0.528065694416503	0.47986808668058	0.523311981740471	0.519880759905677	0.541871219583267	0.494217342028894	0.510035325762311	0.541795427535272	0.560871571409331	0.53846562906991	0.479844553191303	0.563721916572995	0.503745827290383	0.575877170218905	0.549943400522667	0.544931403672193	0.529507101378257	0.553531477083895	0.520199452532042	0.475753630008979	0.527475055312706	0.474227583221666	0.564082540175717	0.542160248291081	0.531552077513211	0.485668683336884	0.52419948302576	0.472771564021436	0.521244112687367	0.476144530472371	0.541162903735222
0.549212144092672	0.543222896534971	0.611966884132822	0.603285082101425	0.531724493931512	0.562830730018726	0.612224424188834	0.548766342688692	0.596370188345813	0.582613813138988	0.592345726080167	0.50864184268819	0.513322141596459	0.569275261772022	0.582006827487354	0.572053968590949	0.542376390906756	0.521601203645791	0.596815986584051	0.585457314536015	0.591432016824045	0.570067009782358	0.517018333550116	0.547858335372176	0.495877594305756	0.61029407726402	0.50569493033352	0.504463271671933	0.540864893756737	0.62641823993149	0.613805509518334	0.525044491230242	0.598270794200796	0.556244446212002	0.584430899416838	0.54543621921449	0.571338441451904	0.588692979109354	0.600438778418404	0.622081385942997	0.495666083555149	0.500122307460093	0.545509086071169	0.591379646161429	0.569839016890303	0.542689828941959	0.610391363000769	0.593681717602359	0.559402156194397	0.609283805451059
0.573200623757918	0.608904871459159	0.546854273075871	0.576331513495048	0.606613457134437	0.544441924187401	0.574217557631494	0.671416331710332	0.545549401498119	0.537188659949395	0.653900139340027	0.678246036370255	0.644024200644741	0.61488185744751	0.54801017272215	0.536996235813881	0.582268093269629	0.522640993444927	0.641825174839113	0.53811389097938	0.58107427162204	0.643922574103882	0.647833865201406	0.600637396501082	0.528889391745155	0.560053172989375	0.528829111673683	0.658409713037901	0.584469611651722	0.540482891967347	0.598225570701202	0.636494084723833	0.636401202598293	0.542958335756143	0.563112199635535	0.534105659296344	0.574467264497992	0.664752831265743	0.584962685269491	0.658389982337039	0.58309772900093	0.550483864879254	0.521997893137664	0.539641603172081	0.521554139775004	0.639035574728636	0.618987786595864	0.522580122311448	0.590774070520086	0.632116715942209
0.706144794956146	0.599762295322271	0.60852558318968	0.563640740962556	0.70314213847654	0.600511811362036	0.71325358131413	0.71277863689052	0.608872218375075	0.574074060558968	0.58666343557682	0.611608633511055	0.566364703119759	0.630691806217085	0.632479373821757	0.586581756827148	0.627171295797443	0.616765392253154	0.635541230172933	0.712930477754583	0.625015478158143	0.631198393196118	0.59857783168108	0.710509666422352	0.586857859814799	0.586060148924382	0.645272352053545	0.566362300114723	0.662411076558313	0.59863884597098	0.657827813843015	0.592624041055979	0.560947947697081	0.584262482085191	0.656065035654634	0.584607311761517	0.590251256178906	0.681752196348578	0.589869434448967	0.676662025653645	0.559187857775192	0.608758978963519	0.614050954919049	0.60637978153759	0.579234018861313	0.713641364765165	0.589709947767332	0.647246071469076	0.637478594057048	0.695535650209436
0.659073968487559	0.666485111733851	0.731055249280591	0.720085904079196	0.730695501258521	0.643426077411016	0.657263759447146	0.619337734067725	0.741783477123096	0.672602942797745	0.669596839503073	0.698956000909945	0.757828531839372	0.706024967650394	0.601447564746831	0.728337226900567	0.790382057097455	0.704757249780224	0.785461667180395	0.756532119767204	0.692706010878854	0.716622132773481	0.788752296843151	0.726856726341516	0.686613572047301	0.609755874036708	0.782898580004904	0.67953141973349	0.792476565228586	0.632313078966586	0.6561360339712	0.606775026106195	0.767821009080732	0.654483155264099	0.679284147638217	0.715053837015822	0.688050416589171	0.748234101825033	0.760985700588997	0.634997055551887	0.733262632536599	0.626472923091113	0.756972782401794	0.773106643754379	0.600655141049761	0.622152510179133	0.724443359138206	0.739948605396145	0.781134164957435	0.621054293179851
0.669322972532083	0.782458663124675	0.661797403093452	0.670428290214349	0.828085651941447	0.658839971234055	0.860320982283265	0.846921416804719	0.744158109878423	0.807408045813055	0.658273949058889	0.653057343328506	0.842221153831658	0.847913829348892	0.838726794301549	0.648680697076061	0.839771950526118	0.786891119234604	0.801984500813601	0.76978810565174	0.727448363169885	0.646326759382292	0.797069052334702	0.85439212858288	0.690375535654332	0.74998434877979	0.759974756731795	0.798264934401575	0.805414920481147	0.745955252685052	0.689255059573307	0.650273256149462	0.838981313279659	0.743783255893385	0.820257167467729	0.710762417910606	0.736239387459613	0.720838425792354	0.670667649171442	0.755339055034056	0.670871148529525	0.77813686128911	0.736848126540745	0.801126146609492	0.731339271008975	0.681853433802665	0.815333195139494	0.74033207142193	0.662427944926082	0.673755257797766
0.843505744854587	0.821369563871299	0.762363507807655	0.879741022310654	0.821512714983274	0.770894086869776	0.793390214316156	0.764039518895825	0.702612549439063	0.924785527917406	0.812466486515074	0.71968914512628	0.763457169488107	0.709118215594732	0.835828202829531	0.882630869065495	0.925395011524908	0.8725507253212	0.719706225012606	0.74556212365912	0.739326660766737	0.881220971726017	0.777660973514637	0.808876469023798	0.759274370170393	0.90286683694123	0.805814018950508	0.80435314896124	0.842133227384958	0.814484331939966	0.919396547915056	0.812159771916665	0.70602225866312	0.911271465228695	0.739520601469868	0.788103316544847	0.739083486756857	0.814897913482966	0.786037359624261	0.830886901690294	0.855527048631946	0.773101281738447	0.730248449337522	0.930530780474839	0.759422778396871	0.916282234300033	0.817151566518933	0.857151429001722	0.732352467344445	0.804506824183695
0.847325719282064	0.82480491082431	0.809367370426427	1.01968109925584	0.868344584141487	0.78436349087674	0.989884677836941	0.788830415702178	0.797964760360106	0.833889440829225	0.883258113512627	1.00470921643081	0.932361729817369	0.858637645444289	0.880685846194918	0.783105185443434	0.785833591423291	0.782122937221898	0.784761927467249	0.812844388625538	0.834938040772829	0.972846450472009	0.954224450559901	0.985927206073046	0.892283582252701	0.851852004405622	0.917634150890352	0.881116052693223	0.822537549959317	0.763931057432478	0.875666013904514	0.866288355515647	0.878667621589335	0.768611031376804	0.762064659585541	0.912999115855886	0.933967740391602	0.77926324647166	0.916051323778309	0.868568886721446	0.801927405242441	0.923460980793739	0.804935964561428	0.891280907260265	0.796855170796613	0.816636382800523	0.943347611750802	0.776979513330358	0.836628405369799	0.99757832737061
1.07307549964355	1.06987936020658	0.875264024340686	1.06462705586012	0.855874721760685	0.888955406852564	0.920707096991984	1.11859812837497	0.954471491858568	0.974990986181554	0.83225495522248	0.831031580661473	1.02392073742834	0.945917018771899	0.893747878665403	1.1156236264414	1.04478951713781	0.932492127994435	1.03503811711374	0.830541449212835	1.00863014056366	0.971712892660543	0.931912190955366	1.1012101919526	1.05348241464471	0.883153285264676	0.891873660045762	0.888067047659434	0.872116562061372	1.02495423094028	0.921191556071649	0.907914646882293	1.10324140057324	0.849530660143008	0.967868972747822	1.01658544086271	0.972716058868429	0.963162079143118	1.01004359877385	0.876486724436705	1.04208223873596	0.84925899112048	0.962725522641096	1.07968263714301	1.12000383673751	0.903410953875374	0.976454568487484	1.08860213685835	0.962473822952096	0.84677917428497
1.08431871066017	1.15556062683614	1.20835155691477	1.03889207034753	1.09545260615938	1.0826590428909	1.02458226523165	1.071708238191	0.953214548624342	0.900668527122073	1.00605647136003	1.03198151730379	0.951521227826861	0.935985997621249	0.928771494282208	1.13743596506447	1.12132901777034	1.0357502751695	1.02865868758264	0.993538695521633	1.20902202450849	1.02128955912698	1.00722165557037	1.13083603657592	0.913463812131783	1.12268811885094	0.941196366385183	1.21783664023243	1.02095177477064	1.17235379181398	0.944343018132286	1.19221861198755	1.16618061619837	1.11023726979317	1.14950744771522	0.999768487467626	0.926899206737528	1.06366750130854	0.986184173030664	0.932900919311762	0.904304558899255	1.00744153141248	0.992607015461675	1.18594229225041	1.15166841701034	0.907314964078834	0.970917314645492	1.05245075922597	1.21600347513074	1.13426178808907
1.15317072622757	1.36898950305863	1.27941626596702	1.10502892852526	1.10243661385888	1.10421477373732	1.35395111741036	1.27761586458402	1.03583686259603	1.10443216596626	1.02768104890318	1.10719468223249	1.07122837480481	1.32862221292236	1.02353398223407	1.10436606120947	1.27248329209344	1.22381793880988	1.02311217874628	1.06736360548055	1.14513312586192	1.35972130213758	1.12916199973614	1.3492846852851	1.11625668049741	0.994031776696148	1.0796110335728	1.2744169318377	1.33481255406635	1.11300919919056	1.34283219852699	1.29099718371424	1.02389320274426	1.14715539000689	1.272331077222	1.33051109462714	1.05451214328013	1.24434653362431	1.19802045271018	1.18691018406465	1.04289858586927	1.1108259417267	1.17521637862016	1.08219610763678	1.38415971218906	1.29966366813802	0.982689194237881	0.985460030586272	1.23664806603143	1.1836839568393
1.16021291434601	1.5130893592485	1.39516922117837	1.41006554450821	1.37744020474382	1.20135273014402	1.42964281860513	1.26632470432011	1.09362813024622	1.16602304388827	1.5240035704925	1.13561565618802	1.41003494953195	1.23351685777232	1.48808796174524	1.15603254631938	1.36628036483523	1.14074205266228	1.11288908980492	1.29664144082813	1.42389374443405	1.3609312143107	1.25490349083756	1.27586811381728	1.14195367344731	1.4472609098351	1.20568378891892	1.18613068528467	1.16146280619027	1.34809624690292	1.23950381584717	1.36184817506201	1.29358161923431	1.49532933931983	1.36266571143473	1.16489299210953	1.14521337428588	1.13430810668103	1.22264208655394	1.12416365231188	1.0980935984587	1.48512570269175	1.18007097908466	1.4701107819746	1.12361391510522	1.41518672520054	1.1715273831237	1.13600144830936	1.16479045529353	1.09083193532506
1.67050902839834	1.28264620483814	1.34810306876218	1.57432679132114	1.41344730575922	1.51566709012273	1.31127804377757	1.29553449110752	1.31777145586883	1.67398219522272	1.25289040080522	1.40159485888935	1.49160505509836	1.6027719217165	1.43467016438289	1.54877895116416	1.23259383682338	1.60189373404283	1.2644460141062	1.36969330973013	1.18180161196546	1.42929433704123	1.64106401559712	1.59242440816369	1.3416643586846	1.26357164539203	1.3288428608901	1.4043082920936	1.52135499194782	1.65258791954577	1.44899874746793	1.30563152186108	1.28007814700744	1.51451705800495	1.21196101873523	1.48556509152614	1.27286672065889	1.36055399895315	1.41824296047893	1.38187705144033	1.18766984134194	1.23451682860833	1.61992196812233	1.49729069445996	1.31644685906687	1.3759930852589	1.52537018590656	1.26868630407339	1.66969938295713	1.41122743845988
1.39566610746992	1.79777046898989	1.702697535243	1.47289119357806	1.66615893766023	1.59035254083114	1.79702554394622	1.78540060910583	1.42564067547734	1.35461375562032	1.85499751812971	1.67074094672004	1.6203517506174	1.34180494740355	1.82130951403498	1.52601564198088	1.460459103668	1.7783190211054	1.65918349319163	1.7651325454749	1.35093868639981	1.69381625658215	1.42402364773241	1.45962509970576	1.43011871370883	1.51890448531402	1.53439647200014	1.40949430962708	1.50838378531235	1.64772805740458	1.87752549434109	1.46880605400304	1.5471368583311	1.76513670254653	1.43364356147555	1.4718562728112	1.39839598038429	1.57734229513805	1.59240006312306	1.42485045373575	1.42928994283637	1.5080348495133	1.64526611514854	1.40543609819066	1.66762351912999	1.62143031944339	1.76078147589404	1.50454678387414	1.61605333360771	1.51268578458253
1.92452425664026	2.01478047190449	1.67972746505974	2.01545045373613	1.83609546340949	1.77691722570225	1.80235758855158	1.51217135578011	2.00636276173595	1.8666972940308	1.56837311415151	1.85439387355424	1.60492118127252	1.61624565548093	1.67108454301984	1.56634911458212	1.81365018790809	1.47501002387488	1.50034213114713	2.05998846261008	1.61508308549024	1.89404965464892	1.55266501895371	1.53399022985049	1.99024973427078	1.76343285256069	1.70722787779733	1.83368794559928	1.67785528583188	1.55645543525976	1.85426759692517	1.57748576826827	1.90103835487528	1.54650977505101	2.05041981199085	1.69583829187372	1.60686944283992	1.95063456475615	1.60156994551492	1.90152218027575	1.68635248115365	2.02150405746545	1.87845213034469	1.45793063177303	1.8212348324979	1.6762239887718	1.60936689996607	1.5897832671967	1.55865097511353	1.58612911798162
2.22546775904642	1.67683236234881	1.9828211582277	2.01762860737521	1.86475282171182	1.94850589216193	1.69432323444759	2.11300981390724	1.69366715230046	1.84452505643999	1.87554028341496	2.16965164729737	2.00791910333426	2.29992380466255	1.77871110518999	2.0915838425465	1.71168834104075	1.69942384787329	2.07858724453081	1.81719716913352	1.9745561775523	2.18275381161856	2.237031327529	1.73156401954574	1.71530266800941	2.22213836499587	2.23452484394355	1.88944596906193	2.1218941788268	1.84544941411627	1.98235934813085	1.97848447818657	2.26522107832615	1.92125622920057	1.69559329055772	1.97961031551471	2.16111923648452	1.90886930123292	1.78768989933276	1.66069528041802	1.88103334613784	1.84226815542522	2.0688424305041	1.68609807586032	1.71397660850105	1.83084501380084	1.95974996141678	1.75393424764769	2.09735212380129	2.23109678777595
2.31923523912329	2.56245886744985	2.39590839346341	2.54290812720535	2.10373636134192	2.50254469502279	2.42577141504738	2.51697230492989	1.86026364209701	2.01827759001229	1.90183796914433	1.91453180538698	1.86825776258671	2.16518497002146	1.90283630003479	1.98364667028497	1.85116887678506	1.90544548594057	2.1787664855081	2.16320814691674	2.16605133686598	2.46089331464514	2.30125520444916	2.28599264833075	2.16748947507664	2.19106206041007	2.00640080715558	1.83431504783299	2.56525428091453	2.15596184756178	2.26927150277658	1.93964785085277	2.47925891537052	2.23989787520494	2.24309147913504	2.50468778125622	1.91544226523782	2.16056558378605	1.87612309262187	1.90230892335479	1.93347039355775	2.19990110287114	1.92616854081077	2.29146431246909	1.87735591135854	2.59067039422846	1.8905725492701	1.85946054677968	2.42320379596609	2.36472515015844
2.41421010536193	2.66077954685547	2.66377989966559	2.72597434797503	2.3295037223541	2.75745253857623	2.59814776659573	2.20549494601034	2.47176452518115	2.10567706282066	2.34418810540158	2.13350227247698	2.85264002899253	2.11647359550992	2.74633504079769	2.59506995583182	2.83425065129328	2.84327831426576	2.79058993683581	2.34960001150818	2.03376941299439	2.36491678752422	2.80496523488653	2.75822601831196	2.6584084088212	2.5264243427404	2.40596462434957	2.51692474642716	2.68436800096389	2.25985892258863	2.73950989994172	2.71256936941269	2.20532357332805	2.17488496710285	2.40745495166735	2.81854269419326	2.70738892833334	2.39450730904893	2.24202693355485	2.25874344364395	2.16171089223942	2.44106227051532	2.76037832003083	2.54206838393703	2.1189242844863	2.18458226686997	2.28396471984807	2.81177251382844	2.59702563636901	2.79580492066077
3.00011957985396	3.09649165418887	2.30948419353143	2.3313943395007	2.49599295230072	2.9618346622556	2.28376781227415	2.24829952492537	2.96387551684136	2.51370054727833	3.02853849583331	2.96048735528357	2.58702234877085	2.6389233813466	2.34881206565238	2.58887290373359	2.43530332834351	2.99943886769334	2.80383990903156	2.83506301009063	2.71078490503318	2.99086931023041	3.12199592665456	2.34477346451065	2.30795697252063	2.70727306798871	3.08310783447514	2.59451500395848	3.04293425477947	3.12280882728986	3.10366588338271	2.61875231998296	2.96598290514068	3.09991322077951	2.91154941265926	2.64731342248834	2.33258022731643	2.5893444670362	2.3010964643472	2.72695187808603	2.96130456791478	2.98857351456114	3.05852744724642	3.08741093954654	2.30223964138861	2.37646281116637	2.89629681436514	2.33831846477478	2.6320393918581	2.74668188648291
3.34269238145227	2.62749995662079	3.35007044135069	3.28007161025111	3.28380164098199	2.56412256777961	2.94359065486974	3.22814844814147	3.20340496597133	3.13803994851189	3.16453735721692	3.34205984523042	2.6326548921681	2.77502231708178	2.8651100058638	3.17066398053688	3.08663812033172	3.28707669843853	2.79792890842068	3.23849257694281	3.16057202941833	3.33751577271778	3.29218256597838	3.03450512043296	3.28846588442466	2.59067911590433	3.30483276850223	3.34610477472123	2.62095459621112	3.40445669729975	2.5523469851845	2.7082880646314	3.38142197338397	2.98658314800854	2.8495303073795	3.14725258656013	2.98741773007024	3.2215228384485	3.13258409179982	2.96487570181073	2.83148976510871	2.81415505512642	3.35516551844989	3.04629786786732	3.33274798228562	2.81960682477112	2.70790923518519	2.77984614872016	3.3137558460384	3.06158884665474
3.49951580558228	3.64818980695748	2.91391677955737	3.40053081403172	3.41004585051795	2.86224624136297	3.30284818774844	3.53410670377415	3.38330609909517	3.21248619494878	2.88040800185051	3.12895924026115	2.9783114072337	3.3941421947465	3.69092866179148	2.9470579414222	3.04063175636638	3.65635204507338	3.0751775736579	3.24251582686818	3.05513290796753	2.99979724180336	3.26189610319952	3.43921493041376	3.25754080565491	3.17210591163577	3.11713673305907	3.5651705993305	3.61653958413005	3.10642669735167	3.33171125066728	3.66871710832555	3.2313812434197	3.68626461814476	3.5992452072624	3.65628100477914	3.43097637373129	3.21640451555011	3.5548150531975	3.16235903782672	3.63586156291313	3.55640300144818	3.308907517912	3.67152254429893	3.61105975667109	3.54191488140968	3.65429932274331	3.52207110645754	3.0494200224183	3.6694962447272
3.3249804964196	3.19754902437761	3.95637084843105	3.33692878039502	3.74777457540839	3.84826767642801	3.94391417020792	3.52989297273262	3.60617551611502	3.90962087686636	3.72751004690374	3.87986315191078	3.57330802061758	3.71469818246354	3.94828066488417	3.29543367868814	3.93983091163192	3.97774211674381	3.60137822900719	3.9670159406183	3.32753809756832	3.9157465003013	3.65010811219637	3.55932341569203	3.74287313630199	3.8657112689606	3.7259058584215	3.95786875470232	3.59069990225044	3.2614088898973	3.57492980501461	3.94605850725464	3.90183031888246	3.89070532090821	3.62460909816879	3.2405492485689	3.96131563106298	3.25081837070574	3.39141483075973	3.41803915408103	3.56044889884286	3.28214285314658	3.50251776080874	3.81458035601384	3.39240954734478	3.8269746683402	3.87556152140426	3.4122772429405	3.84058435601478	3.84047536805645
4.01922495402507	4.05308314799028	4.0922547384676	3.78344410287157	4.22403573282837	4.2388127113018	3.90391178325693	3.80088578811917	4.23291073045053	4.06633869260527	4.11672980720114	3.99922981709855	4.18520341258067	3.70898263105812	3.75754772177835	3.63072448698255	4.28418845765427	4.23355683375095	4.25874629207708	4.26158553042786	4.09229756935426	3.85633248897857	4.23883752664516	3.93128014341253	3.75819275364707	4.20773485581963	3.63812664896132	3.67866272074053	3.90072581970313	4.2027724104764	4.18431252148689	4.07274823739035	4.20725071193231	4.25094472535644	4.19637435032799	3.76381287482162	3.98069091647247	4.22721046199346	4.23221882548414	4.24525551292707	4.21335850824732	3.82271900681584	4.17326252173195	4.21736023964876	4.25740165316046	4.21365402167563	3.73749633600567	4.04686455880565	3.69975985848209	4.26962382427894
4.55487987171867	4.46031535003775	4.53463530089942	4.4982063703224	4.51967208551155	4.31811182488864	4.44795452846039	4.41622110421347	4.50190203067438	4.32277033773872	4.45041656977179	4.53356452255612	4.35149278125159	4.39647890860441	4.4872431797877	4.49143765254999	4.45619446640265	4.48434981783435	4.42907921112813	4.19848448716794	4.22694853075688	4.45415615030359	4.51660385350617	4.49541399577263	4.48191912732336	4.44869212229478	4.52922800942659	4.5096269128407	4.105377729628	4.52641252744843	4.261259461254	4.46244204379043	4.58338227523034	4.53866712089956	4.51034896488995	4.52298644308386	4.50766998323567	4.50287947367673	4.55667450707716	4.34093873599714	4.27102697436076	4.50064632572698	4.23584449496215	4.53268095701139	4.50829799316407	4.48034992452901	4.18009240762766	4.38995690192053	4.52049964424911	4.34265945661602
4.81498039645604	4.8152614898611	4.4641078005859	4.85628550166807	4.84262120813653	4.86246031757741	4.80948467071942	4.75179281428691	4.91424691771229	4.73441823964386	4.73399141757456	4.70318348608505	4.8105177217752	4.7983183628328	4.74769489778596	4.74477626687538	4.79810106690087	4.87779256310923	4.77136870340103	5.03101253432891	4.84789872213272	4.70436495782163	4.81334750941112	4.80875203175454	4.78105871588432	4.77893812472908	4.76872345460283	4.82569051392061	4.80625855318187	4.67157402600258	4.82619602978719	4.7652516681987	4.77279111170612	4.82718487320089	4.79896433815892	4.78637985336977	4.48097194116823	4.57251434225268	4.84091298842721	4.69345009724522	4.70206060845546	4.85371908593579	4.51963818753915	4.78834735661936	4.6052235758439	4.70400101994705	4.75562246089814	4.75340752579222	4.73139634331227	4.70916190251595
5.16393108874876	5.12412505450179	5.13090123942769	5.15343346701213	5.01366693667701	5.10494727694662	5.07871378883183	5.15061051560047	5.1144635212973	5.12508715888862	5.00660482657514	5.15660454009491	4.948876684967	57.6565980533614	4.99839870644346	5.09690930403967	5.14648964512812	5.13426833577709	5.08757175751956	5.06083420740244	5.13982030838343	5.1730849982286	5.01372524789972	5.0645002446111	4.99288110046425	5.10635454104393	5.06387478815118	63.3345693131119	5.01538528357046	5.02145478140226	5.20379733084814	5.00198984029444	4.97619266255462	4.98330072220324	5.15958120005498	5.02920667087641	5.20228379468844	5.08857577689884	54.0258153214351	5.07692963190174	4.94681441140639	5.0877713269741	5.01177744427601	58.6885848587612	5.06037297663205	54.2609856441649	5.18668447041643	53.2190036454913	5.07073081147793	5.10180045437721
5.48147870191033	5.37746833341318	5.33018769632391	5.51634124793233	5.3701152866382	5.49930544420513	5.56247216620477	5.31172483929647	5.53963523558209	5.32000767940508	5.48813958261493	5.28756821966646	5.42925207848116	49.9712412320411	5.77511520160546	5.46582712253474	5.49554682819076	5.74792221626866	5.41392866449359	5.36285002867042	5.28411788130306	5.34211243158321	5.46945469398768	5.5301003054455	5.61286786377315	5.27331928969012	5.48636429494716	5.2954769588146	5.47392149750826	5.26134990866201	50.4170353596687	5.46150417841339	5.21030922033567	5.62995394753292	5.50348434154327	5.50356509172844	5.39930938087545	5.50392913291455	5.48034723345226	5.31269299556374	5.49136111692856	5.57175441167115	5.52933601106025	6.27350055436899	5.50717736205116	5.53758780825641	53.8967338477347	5.26990776441343	53.8568220849667	5.47075175698522
5.78946365978505	5.89840790457411	5.8654483897272	5.99380738489231	5.87223185934255	5.886293065973	48.7588942719346	5.81248464396239	5.8995082132816	5.88442509767134	59.1818856556798	48.5729605792009	5.49673651804283	48.6083393289118	5.61061915901511	5.89869192517986	5.87325552379815	48.4580017431161	5.5497183292943	5.79659835749605	5.50047473605244	5.83669364898904	5.74295258427002	5.89160359747354	5.71616106949819	5.74826493279206	5.65392763955738	48.7270527902814	5.71848407642844	50.7782529817243	5.61672734639261	5.88330852678111	5.52941247110303	5.70884356119068	5.85660743330874	5.8600020398137	5.82118618833866	5.86897194645574	5.89098182285705	5.58439702260341	63.8242967652649	5.87268902294555	5.62380817421597	51.4008440275205	5.8172153836494	5.86141254758639	5.9338166634393	5.55130435070812	5.87721137257297	5.58457692688349
48.5584192129421	6.10781059844376	48.2369767179357	6.08873723006252	6.1202403576824	5.83033925009912	6.2540605501578	6.29780763129096	5.89884120825918	6.11398413720973	48.5490890600723	54.1072017642189	6.27763272126277	48.3001750093451	49.0067700485102	50.1914236294471	49.9206582718213	6.15173558573483	48.9532569163065	55.5282427660301	6.16503024817048	52.0729287527238	6.16113373071806	6.26911746815496	6.02822969365574	5.79780786905406	5.84609831653341	48.3599865420978	5.92801294714544	6.03892122428045	47.6657474378177	5.99803700252632	5.85723027997204	5.86513516586793	48.7276505861643	48.9263871204366	5.99376489689436	6.22630440778729	5.92784643854294	6.012102329336	6.26229041010055	6.08273675782425	6.25285758595559	5.94408322070035	6.07015738199655	6.93374621681985	6.22603470628899	56.2064172039589	48.542215068246	48.0806574760817
6.27318840144192	6.13065113640172	6.13950234081788	63.3244428509015	6.16945262255539	6.07587985538483	6.20400680657747	48.6252750889729	6.34629742053272	49.1464712724658	48.9204101780562	6.52302047948675	6.02656183113003	51.8000968427031	6.20188018538716	6.48219087200671	6.39726574695279	6.09524987772856	49.1717549152744	47.3732612900031	48.2598101905559	6.48873432822642	6.21815035839481	48.1445610569057	48.441646956665	48.1694591110116	48.2490464936401	48.2785293943333	6.42273474843525	48.5097044164398	6.45388057802549	48.1226871402812	6.39821972732339	50.0073370685127	6.1008978470539	6.21676305334073	6.34971721412808	48.4485890739772	48.5304718722825	48.3668112208475	6.87771756451102	6.29809854687418	6.51296016758864	6.05304139242133	6.30116104597887	6.12016416600937	6.3362319892839	48.7607733514965	6.32017503891434	6.20583532063879
6.50387927966507	6.44633512910441	51.7416879981317	6.60058341011969	48.7791507906705	6.41197766236957	6.3849347239518	48.4504785189793	6.83605947002821	6.76173999282589	6.64525585962269	6.77732774253304	6.40683658396621	49.8000395969689	6.54508324582059	6.49612689429076	48.1015835407275	6.69985350038491	6.73803290166588	6.37012975358915	6.56118689336379	48.6938645396808	47.5022642985391	6.3839018963628	6.77380968188162	6.72947081471228	54.9058827941181	6.36291194487431	6.34317292726643	48.2570520505175	48.9276108280108	64.1249851830188	6.8106701288821	48.1590643932349	6.52175029702304	48.0561902370318	49.060269013211	48.253438747823	6.42547685754857	6.47310326928248	55.0041328532205	6.73015751209414	6.41827386886199	6.58949080717536	6.65049106805344	6.3586768751399	48.5256346876969	50.5069328662571	6.61754072404223	6.57619189809072
47.7050623874948	51.0275380239974	60.3109769230974	63.5687300185431	48.0635190264309	6.6442135252539	6.82089720748697	48.3875595121576	47.8182252882902	48.3407558259923	47.987469220827	47.6930671611335	6.96709020158493	6.91284664387635	46.8430087293815	47.5794350534305	6.68287627852613	48.3094447389772	6.6114376549362	6.74046004279862	48.5154982322342	48.2388755466793	6.63688442917663	48.1482592607205	48.9892649789434	48.1608545825801	48.0215873378816	6.79929113417227	47.7060409405721	6.62791965772526	48.088759466052	47.9455960921089	6.73206366401723	6.90491410531995	48.9930417351794	7.38348742907618	48.5010670955848	48.0588158440285	48.5686246578629	48.0387273701414	48.9829869476669	6.68889658305983	47.731193095164	48.4581979126817	48.8580414251529	6.58672846386286	48.0364997081962	6.76572093064439	48.7163624549701	6.86739000482291
48.4431800037344	7.03545862925991	62.4216432229037	48.2327312777766	58.8517776846281	6.84935767485904	57.7449617923129	6.87873633683663	47.5988064956511	50.9638410292126	49.8335456098922	48.3769934109933	7.09099273871425	7.03426348317203	7.09769583165265	48.3960746716964	48.504898811113	48.1795810166454	7.03408570295707	6.94885366179896	47.0376956237012	48.3222720382578	48.028242795102	7.18645549105654	50.0735114811577	7.03139003055415	7.61670470333601	6.91069317600313	48.6918677345607	48.3377578707353	47.3440438044899	47.9304353069429	47.8070159119247	50.3747748611797	7.03393969931649	6.95085053860858	48.4123140788556	6.92142359489067	7.10414951441749	48.392292011138	6.98431520411411	48.2744061623656	55.500496403007	47.9212853790313	47.8176576223857	7.14454390353872	50.6127140746336	48.1354306245132	48.2097028405433	48.7278335192585
48.3471580207726	48.684019351641	55.4383376870014	58.8019663230574	48.4607137051744	54.7863268257712	7.35372558729514	48.0065601911872	7.05475632927753	7.41683645785688	7.74804115997127	48.4772751807119	47.8807988333019	7.30641574027472	47.5699184145182	30.0003600290566	48.2419981880416	48.4025581240186	7.16511620433433	7.38399251733387	53.9740181997864	47.9111948564125	48.0504953416762	46.6893984725308	47.9474154701531	48.0988772645992	46.436913426801	47.7526363460473	48.1638636066342	7.18969075014194	46.9153252038899	49.1657463469489	7.45452735938155	48.0655027520927	48.3458914003824	7.35007494115694	48.4123323734469	7.07671417688444	48.4166409142017	47.9071412803626	7.19750315419022	48.6898693445451	8.73105172517103	7.22366602373312	7.25737410536211	48.8131607481698	8.16962217356053	48.4708407541109	48.2009257356341	7.15076348807833
48.5585096350969	7.46818020345268	47.3800474840905	59.0975420379759	47.4956156830854	47.6639585865557	7.41654284647024	47.887645054748	7.47883486885077	48.3480743702484	47.6761444790648	47.5711566892575	7.42815043600065	7.26185534408438	48.3592658172116	48.3272124009153	57.2920121386524	48.3350157873705	47.5666817030096	48.326759860945	48.5647281070227	47.1037267984427	47.1583302087914	48.3824626436691	60.5662703399016	47.2704627431949	46.5832579920491	46.6624688982587	7.39358799415596	47.968930280405	47.5260486655385	48.4431097060125	48.5368067187625	7.46978867229094	47.6389184482055	47.1549654395667	47.3647943318837	48.2477991566931	7.41811186704011	48.5805058010056	50.8034595643593	48.6426891189831	7.25412541251382	48.6001380310623	56.3420524952446	7.38196743555294	47.1096120954296	48.9247820618785	46.3644447209762	48.3417885507334
47.383141965385	63.4397813983692	21.3572586406002	7.45697425859511	48.2222941318849	48.2879664725155	48.246354334266	48.0354725857079	48.4507920892968	48.1858661914536	48.5260953101683	48.3926604151365	48.7291426300275	47.6797808266058	48.2567435115318	48.3438668046967	7.46840590506253	61.0528891560785	46.2816848680734	48.2961411111873	7.41642304572831	7.69690014904561	51.9417761695155	47.7428151161292	48.5978864992753	48.3952759367436	47.9343432947319	48.1441886454929	58.1924739435362	7.39764372975059	48.3503161627463	7.38788862376587	47.5475520539394	7.78630412077396	7.48129333588113	48.4221453070113	48.6145454833834	47.7376422076518	57.746828387878	48.1053355538373	47.3947646489374	47.2311731434589	56.5467259852224	48.1576876677274	46.9837536565224	48.0389210388614	46.8757125540156	54.4113278483308	48.829154497197	48.5104626470076
7.59816722729028	48.3060190611255	48.5239419346688	47.5832641762949	47.9357884485393	48.4880360961038	47.8955927452978	47.228620505574	48.6825161449499	7.803938910626	48.4801750298752	48.2862204055552	50.9363980589019	7.80332703882194	46.4599973166584	48.4974472164692	48.4544265908328	48.5460931271944	48.6558344251304	58.6807418828673	48.6076436764251	48.2396351225661	48.3325011022801	47.0309957757174	48.3615002546631	48.0692075154565	46.5601156095646	46.787246891595	48.1004250135142	48.4484192368479	48.3393683459878	48.5590209964492	7.54381925621166	7.53994361373383	47.0911454611169	48.1600718445415	48.452301329137	48.3345940204371	46.5252593680586	7.7567847998647	48.4880442888561	47.5136504523672	7.67567495042514	48.5050002921381	48.8945529599088	47.8525610179743	47.5773927010726	48.8498470106493	47.8089193210696	47.6705583070766
48.3371204466329	46.2372153831658	48.4489670048195	48.2261171046763	48.1533835771076	48.4271985420161	47.9258062505181	47.1614370311298	47.2795614719124	46.3526174065107	46.9911519691044	49.9575286674526	48.2666851337042	48.2142821514283	48.7417854728702	48.2285123809798	48.7871765040111	48.3849136387398	46.3482083887542	47.5849463302053	48.6041185970505	47.6754170913763	48.4364421719315	47.4249376475741	48.213407178083	48.1294702474108	46.8030023313355	47.8400445963316	47.2986792744835	46.3247128671377	48.5550614792507	48.4430877819782	47.6161443609473	47.6986021915886	45.677318864127	46.0807042934342	48.7063045655224	48.1864705378221	48.5167188465555	47.9630995822414	47.0824100105201	47.3860860804396	47.825788635393	48.2558347205633	48.2935876647534	46.2080668954731	48.3888968274765	48.0766515175107	48.2875811230077	48.4272617293947
48.2323180882749	48.1155861139739	48.6493245256264	48.5308910235735	47.3084501125734	48.0403604989859	48.514882770551	48.476957933686	48.5052368029037	48.9057336719135	48.3671557974325	48.4200095295794	48.5797506230303	48.6555545596863	48.3801499134614	48.2343561655872	48.3503048830275	48.3969357835247	48.2158328300497	48.1605221260531	48.2660341386703	48.1949168371079	48.3562382543237	47.5058062052759	48.1470477585047	48.5516812216574	48.4713622383106	46.423307476893	47.1338524499533	48.1189475089443	47.9062735135251	46.7594925797802	48.5096118290856	48.4946272302808	48.2996491191915	47.5823641737734	48.2449865267989	47.594873976385	47.2797987093287	48.0677776747553	48.494671696989	48.1331881731083	48.4974198484071	47.5408841862593	48.1998613747194	48.0708792002608	48.0998648419572	48.7330316451664	49.5502449410756	47.917541497795
48.4524560415591	48.5765416597606	48.5857847551449	48.4098959540716	47.7482554784448	48.167535995896	46.171827311226	48.6422020439573	48.3277452694288	48.3540744908224	48.6220419920365	47.9451699505891	48.4401797410132	48.0843372897874	48.5506541108442	48.1508372881177	48.0843965393588	48.4361548624798	53.474261090084	46.5115340281155	48.1570450765041	48.0418703779718	48.364657926984	47.6266135242041	48.4328263778331	47.0655251276968	46.1395250131846	48.6110122250109	47.8490929247965	48.5876320098927	45.907932142106	48.770530136933	48.2475962830557	48.5837603098947	48.265012789085	48.5164197247225	48.3870060946341	47.7806837989137	48.5808915222873	48.1099838520632	48.3681370204572	48.3925383094009	46.9406856404796	46.9531230142491	48.3377175356279	48.1607935549428	48.4920060978955	47.0804927117672	48.3201731494477	48.3033405572017
48.2768512614865	46.8548565266744	46.6645664768532	48.4181139349009	48.5367113402394	48.4465244355093	47.2488529183101	48.2573906790197	45.3722038388777	48.3915455449658	48.3633672534927	48.1659550001914	48.1574025398485	47.0846676663644	48.1376246371199	48.4070611098061	48.4418430156828	48.1614500962288	48.3627863701576	48.6790364238815	48.393844532341	48.0638818103048	48.2655218214881	48.0699936906799	48.2757687862883	48.6332513640735	48.6368905792881	48.5920417868771	48.2944166517537	48.1397026474127	46.4946477323632	48.1145199364662	47.6007332150446	48.2021907484222	48.508847587814	47.9341345966904	46.1850027146571	48.9636405665552	47.9757261880079	48.4438749063678	48.6599105727291	48.494895112379	48.2504385465188	48.509585400942	47.6555524292129	48.0448103624624	48.1234680061891	48.9079248322231	47.5468036921395	48.4176390558124
48.6595017733031	48.5014574416718	48.1963110048308	48.4564742980251	48.2410857490585	48.4106176829313	48.326894797294	48.9408120402676	48.9068057674132	48.2643002681787	48.2901405712429	48.6451085106944	48.202982410382	47.4730887651905	48.2755653079047	47.9638314896056	47.2400207820558	48.1162942331934	48.3688515420443	48.6968194072625	48.5907180145965	48.1160879269697	46.564703292461	48.463675818673	48.1394793884957	47.983237341416	48.727980815774	48.4596026907992	48.6514560709576	48.1269169438624	48.2488936634168	47.8034438846273	48.2617509397268	48.3848758302697	48.6629066245624	48.6299411855922	47.0569684361905	45.953771200157	48.3335916928418	47.8940704173759	48.0413380685794	47.0520273942425	48.6568648708455	48.6475311567289	48.9513979147777	48.0406437092351	47.320780488487	46.3781554535548	47.7010342083659	48.5135323627552
48.5784736926912	48.0099568950074	48.4424955848385	48.4222678810759	48.0442311761858	48.089153283074	47.903348254579	48.3712383573842	48.5396392328399	48.3806774585347	48.3680165561654	48.200052369404	48.4098749819793	48.8145110961675	48.2424250356202	47.9443067827941	48.726402720578	48.0827147928895	48.158851686941	48.2628015321825	48.4664633862708	48.4590821950116	48.0979519046122	48.1564151479654	48.2460700736224	48.6780604325759	48.1417937433488	48.2959747005473	48.4744329585013	48.1026334760443	48.289665747138	48.3680373062394	48.2822976287877	48.5392155941192	48.5712857667563	48.1190580471783	48.0797521153722	48.2699890307691	48.6253878181735	48.5285648468046	48.1304116141576	48.7855832266531	48.3722258589876	48.2408827947873	48.1181845390697	48.1692148856515	48.5215497571991	48.2901696132616	48.3987807066623	48.467255020446
48.2032949609429	48.2297091719802	48.4330834573071	48.1434553801785	47.1395992838227	48.527924255533	48.4514113413645	48.5592020802321	47.2481054559931	48.6165092117259	48.7831873972588	47.9987799241663	48.3721976866812	48.0696831478078	48.7577245316401	48.2526644735386	48.2197192109625	47.8528653626083	48.4486480478874	48.0514573480107	47.8955167590195	48.0964957747137	48.4686511116556	48.6902521541743	48.4037150126904	49.0122709485221	48.3865383006166	48.8246009870635	48.6532911156909	48.1335707603591	48.6323563197044	48.789421579639	48.4499170446078	48.1819197698488	48.5596742106808	48.7376362184782	48.5642563790029	48.4440200169936	48.7643437445293	48.627859106433	47.9939694662333	47.9445044664072	48.4573254299274	48.7132284155287	48.146269859249	47.461028530178	48.4707678027373	48.5135137503226	48.6885324848412	47.990037364813
48.8838072986528	47.9509311914544	48.6207133893334	48.4597019889192	48.5072015862911	47.6609998239871	47.9996353287556	48.2830842924646	48.5814797064042	47.8407065979378	48.4288840756442	47.8825832975122	48.6999837693656	48.0128737357628	48.0340749669856	48.2475171244722	48.3057356774561	48.5807949775038	48.4199557094915	48.7474628609847	48.1439694956823	48.0262772150686	48.6398633203662	48.0044429306679	48.7391670582573	48.2518860026504	48.8862450629246	48.7458609891872	48.52502750752	48.7786150705485	48.4883361607972	47.8225994878252	48.55601587425	48.1593186069277	47.9886078591754	48.3994261888243	48.410245586696	48.561546794127	48.4460091113392	48.5453703843142	48.2481018011073	48.8754569843796	48.5635587466535	48.3739376460971	48.8203690028204	48.3278513007789	48.4848661681209	48.338075708773	48.0508080658964	48.0107002659834
48.1006632336612	48.043510927344	48.7665930187817	48.9107525208736	47.9852618053097	48.3497729777847	48.293908941923	48.8926453199643	48.6307482286265	48.4850658864086	48.7482716592748	48.7866101745086	47.9749510640136	48.575865217743	48.5967190624574	48.5429660959924	48.3025515451369	48.1330657862417	48.6084886186889	48.5664866833562	48.4282953416858	48.6656931810113	48.0196149439179	48.6860985125439	48.6516537588323	48.6511664377093	48.4113133371532	48.2110400705272	48.8366975002127	48.3683837773371	48.4170380168849	48.3152303041937	48.7673762168617	48.2768596432466	48.3449037176618	48.6061835993097	48.208566355241	48.6217195516689	49.0680156579195	47.9437663095467	48.3832437820173	48.8511330468327	48.6006064840509	48.9928182980368	48.099666020675	48.0240461523187	48.8228955436075	48.2601831712066	48.673579186982	48.4082024594049
48.5600444209716	47.978928164409	47.8423260019322	47.9168276091468	48.0859366404214	48.4629964458011	48.5428668478607	48.6650582654493	48.1499179512646	47.8270677681533	48.5173173251872	47.9940059263385	48.7724599439236	48.6104081133693	48.4418673562998	47.8708785184314	48.8167307197049	47.8930465170393	48.5649516081693	48.0060682815507	48.6174196801723	48.1855745342057	48.0900025707384	48.3366719841154	48.3425610258907	48.4372986585723	48.2200137594141	47.9978083555007	48.6428874550067	49.001102756291	48.8417677744327	48.4182315170227	48.270151615168	48.4523395467423	48.0456263943983	48.6473415962755	48.0202164644906	48.4802092925901	47.9783747287417	48.5023431605198	48.3711942487826	48.5750138618968	48.342314791735	48.8029682251345	47.9966819798445	48.7587593589647	48.5667594128783	48.7182135362798	48.5992751181048	48.6117347806933
48.0270921752036	48.1800500127688	47.751563842398	48.8545076876124	48.2976342900101	48.7382060794351	48.6254706283534	48.0934969876591	48.4782254638653	48.6057412221154	48.1442687193448	48.0110802804448	48.4910456509457	48.7475664973906	48.0244701706302	48.0608618947878	48.6975544562441	48.6872046275849	48.46072574679	47.8999349264302	48.6117762771908	48.1665551022996	48.520533393949	48.4295876836422	47.9878531063174	48.3214339776988	48.7133203200295	48.4999431061954	48.6002231803936	48.5938718324265	48.6970006297036	48.1278019902039	48.1137964260146	48.1333211619034	47.9550482158495	47.9575893472294	48.892042664515	48.7297738591949	48.5680992552749	47.9342446661113	48.6143148109158	48.650136096067	48.7552599505821	48.1797456420609	48.2666970511631	47.8020117146065	48.0339452311347	48.6252252778015	48.2762229100607	48.9799509692574
48.7317372446888	48.0611215668371	48.2923411938942	48.9683927530922	48.0751671849903	47.8716167534828	48.2601976949559	47.7186010355728	48.0212849640473	47.7863653283822	48.0048970975558	48.3273033003912	47.8529555260307	48.0158533810673	48.8045738270331	48.4407632107821	48.4936127118411	48.5703628518273	48.3803999556247	47.7751728217925	48.6327673622548	48.1776240215032	48.4354693693616	47.9552066028016	48.7581574608455	48.0606166284406	48.874102213127	47.6774366139226	48.6426699654813	48.3062915967124	47.9114068850857	48.5535028962807	47.8384704559462	48.7631965970691	48.5615808441966	48.712977974361	48.4304705853587	48.4579509719458	48.7526647476342	48.3167273527866	48.6416584063579	48.4442167626989	47.9926791111924	48.2593170211735	48.6571875718492	48.3891230771733	47.862484807456	47.8250225127765	48.6179249486942	48.2692112050299
48.61421160101	47.9165695481599	47.9381076589229	48.8808375000414	48.2918549933023	48.4880512301719	47.895416565406	48.3640408713044	48.9534147927122	48.5304915752293	48.1925735435519	48.1579358986573	47.7847437729765	48.4356857536146	48.7413305261144	48.312597725845	47.9191280822006	48.020766775145	47.9875340112294	47.96948407732	47.8277648650175	48.4823108536999	47.9586824001789	48.08787554519	48.2069774868239	48.4437032092592	48.3934741306019	47.7692925887404	48.0636471425019	48.7390706138373	47.8874923998946	48.7988603970972	48.4404185155915	48.6950369408155	48.3382569701328	48.0715208743683	48.39336033963	48.8051066783166	48.1802997266092	48.2882917489175	48.0611075205901	48.3786492459078	48.7262481463947	48.7283950261072	48.5766516227978	48.8573463327799	47.8933263588271	47.83701346895	48.5657936948086	47.9805820667867
48.0199161526517	48.8296398224196	48.6792762221464	48.2264924287468	47.7507812279941	48.0054785674196	48.6988196266943	48.0173676679827	47.8839304087189	48.37256230202	48.0836037833009	48.542133983465	48.0138033522006	48.0418878588682	47.9035733093028	48.3499705271708	48.44377105341	48.1214096120484	48.0389217600289	48.7558176228651	48.3137570555774	48.584822465533	48.3187581699386	48.7011595936384	47.9614537450306	48.7442820804991	48.4191727716567	48.1392423533127	48.2144205687781	48.841388915333	48.0502314027152	48.6800851990228	48.6223949017237	48.0278669636347	48.4174435208691	48.4798299161979	48.78764746094	48.7924094430981	48.2623466736043	47.9803619276963	48.1335831543105	48.2203756455257	48.3972001669894	48.1720787378448	48.2656313904006	48.4053288252633	48.8205825828303	48.1596322093371	48.2644903865075	48.3296913221261
47.829999007282	47.97758194015	48.7404022873375	47.9843056536187	47.9045625837714	48.1803757533445	47.7152942901489	48.4343536253267	48.0688586812171	48.5245288483902	48.2418313350931	48.7428162392287	48.1931436685171	48.2644544583596	48.6579840065215	47.661877897049	48.544865464966	47.7212120471257	48.6232995297045	47.7293234799589	48.2731624847548	48.3257273925973	47.7885136569866	47.9620130910406	48.5672535850112	48.1137397932379	47.9777986634968	47.9328154946939	47.990391368488	48.0911865977284	47.9047194180134	48.3453711468798	48.4237136552305	48.276394183136	47.8381286869543	47.8357323048736	47.7203507568471	47.8213999313069	48.6513002554872	48.6085611658422	48.1163867265177	48.6005206920162	47.659063625365	47.7021919137958	48.5501683886124	48.0224681375643	48.1535461865703	48.2688884701716	48.1517777683988	47.8395004033898
48.5749362151858	47.6550967811682	47.741556054563	48.5458866240615	48.0543536956297	48.6233605686726	47.6157680514636	48.4364798474124	48.2289577529404	47.8398646159934	48.2694663325201	48.6536953971997	48.0485173498107	47.8279934453363	48.1751405978672	48.3112800198279	48.0802974563303	48.6814679119348	48.4545429178278	48.8548476415743	48.068342918356	48.4759311084146	48.1181381045329	48.0190105921904	48.5028958707767	47.8727637348089	48.4692855965138	48.178254600992	48.551555319043	48.3554267370454	47.7498428726445	48.0772213861404	47.9432983845731	48.6912079386319	48.1036830555037	48.1428874631658	47.615864678006	48.1926329375497	47.9435472951444	48.3057247366114	47.8940575089628	47.9080568527272	48.1887182932303	47.9853406409292	47.8721395061641	47.6906463829314	48.7630390014943	48.1446618112689	48.7193455799332	48.1976375141597
47.7012538625648	48.6323030714402	48.160372242201	47.9738127933482	48.3768284326622	48.4751686830391	47.9410765891658	48.1687048599614	48.2984379342309	47.8120030790666	48.4158299917416	47.9415959259169	48.3777701115692	48.498493126545	47.8557936908292	48.7148676836622	48.0007364191479	48.4692314238123	48.3110005405613	47.9512572274144	47.8274425771072	48.2115100911105	48.1538262061606	48.265266506509	48.5722560194328	47.8026223326431	48.2902143935116	48.149090682181	47.6800623716794	48.3293498851772	48.5321856732359	47.8982071578858	48.106311791894	48.3091984655177	47.8598058424497	48.2390378642974	48.3260631600819	47.9509672782948	48.355055827533	47.6950007874946	48.3734989728436	47.8450336382311	47.8299838354146	48.7382075134903	48.3349846215188	48.6592069366152	47.6850803520268	47.7082949271502	48.1385330993257	48.6147953775726
48.1148184784079	48.1105257629842	48.5788578628574	48.4184693261395	48.7646345746837	48.6698253200842	48.188248215097	47.5914909556807	47.8166589276204	48.3402042420597	47.9166825663368	47.848327536877	47.8722036336247	48.0785054502812	47.9824360813785	48.4899999253212	48.5373486808324	47.9459137123545	47.9305745978423	48.0949326337892	48.0388199388093	48.5359896095812	48.4570693341705	48.0374448406928	48.368803451456	47.7305968735476	47.7507907246004	48.4906422110371	47.8847907115298	48.2136020179338	47.9581775556892	48.2414423092316	47.8074953171989	48.5287242643008	48.2044336035027	48.6299318148166	47.6958240189103	48.1172221997126	48.3586724110616	48.2401977279497	47.8250798561886	48.1050934092798	48.1251563212044	48.5692318949309	47.6711116023374	48.6020398865615	48.6246545416398	48.1261023653118	47.8306884547104	48.2745669832771
47.6392791282163	48.2389058704561	47.6668841900055	48.3324637342899	48.2737323131987	48.5186301230786	47.6429213833477	48.2274672785685	47.7652429572436	47.9988906784898	48.2126895824998	47.801390139156	47.8088989288908	48.1401871849465	48.2919184746732	47.9120917644225	48.165822025406	48.6316741615007	48.5045027006825	48.1169008042574	48.3676658963706	47.7625534805466	47.9000817820243	48.1047747725202	48.3000598373139	48.3041925476839	48.1237430768895	48.5051505078328	48.1860441033529	48.0082724663604	48.0230076016799	48.0755036538892	48.3501627821671	48.3869599192036	48.3620393580464	48.4920914745546	48.3020827634323	48.3697607355147	47.9831895707876	47.753364099285	48.6520447516427	47.6870588140226	47.8974872830802	47.7261558540363	48.5818402250043	48.0659907684324	48.5185427792638	48.4345833033694	48.3932032994871	47.7273255184547
47.9363208920986	47.656903186809	48.2025230486561	47.9385488748596	48.0746342388499	48.3000157034684	48.088737874311	47.9909058723821	47.9337275694646	48.1697608774761	48.4801372775203	47.6510867408596	47.5827318949041	48.2238620657499	47.9094589112741	48.1212550018215	47.7014324639716	48.513848825069	47.734998723305	48.2848612934981	47.9506846021338	48.0870279190235	47.7685333869818	47.8760845012533	48.2994948318188	47.8494437692603	48.2653609737144	47.7226921789108	48.1282874624665	48.1015782626311	48.1381756820502	48.5857682371959	47.761660741105	48.4569244038495	48.5920062765517	48.6867508997399	48.0075651777087	48.5632334893354	47.810685747222	48.2686324486937	48.3421072636138	47.5693622325446	48.0897036482396	48.1660314454166	48.0747622573791	47.9716090057866	48.0761406792459	47.8921504553619	48.1331034950667	48.3763330744452
47.8423527964938	48.1672903352346	47.8498678703499	48.2045765431026	47.9368165217283	48.3383529472774	48.39727033468	47.5775778829214	47.8301759355254	47.8725255100124	47.5716996588458	47.5797960204978	48.0245589602977	47.9170411710162	47.9262533363052	48.3026086079171	48.0933870456679	48.4827446089267	48.5679285693785	47.6854250437553	48.3583721294473	47.7507538826695	47.542694031523	48.0520224707226	47.841918123728	47.8545737009137	48.0086793353577	48.1991795289928	48.4978936422079	47.6185953311502	47.9015281864153	47.7254170837653	48.3981415989922	47.8416599941	48.6443442082291	47.8108778554719	48.4944316066605	48.3350488163303	47.8887853907514	48.5090975548475	47.6968473829334	47.8869676930563	47.5641051201371	48.140376483593	48.2054515223223	47.9096040331493	47.9224185498201	48.3674216259113	48.1789074341289	47.9198272965916
48.2139804969302	48.5813303921642	47.99637216204	47.5620805399599	48.3021654472145	48.4950325070111	48.5527158502097	48.4900415107037	48.1232824494798	47.7240802753344	48.1219972020843	47.9281302466694	48.2240678509039	48.2247733962861	48.3970128570211	48.0885089569262	48.2749479309663	47.9633096775492	48.5506611660191	47.7894928635359	48.3549331354591	48.4792590567465	47.5112615320089	47.7919385854236	48.1468318289972	48.3856118959691	48.3758600485315	47.4496016994104	48.3225391947507	47.8586662329773	47.9254770473648	47.7950920905497	47.8265385979448	47.6800843710295	48.2835963039859	48.2480324570006	48.0353955200985	47.9668873415237	47.6646064347164	47.8099322239071	47.8335698561839	47.6320728143648	48.4337942168732	47.8187439543096	48.1569978541028	48.2847358515436	48.3013346985742	47.5529051547735	47.9518095275617	47.6910380911972
47.8579553549357	48.1619882162012	47.671171778111	48.343208475498	48.1102793584745	48.3248012575387	47.6875402993282	48.4349354082791	48.5455802503662	48.5540877683102	48.3486221749599	48.1295590860988	47.6799792519246	48.0586502052693	47.9774750055723	47.7211459196333	48.242598961804	48.2988686588283	47.6217949297488	48.2017357214189	47.9511768773265	47.7812472862241	47.5831790716279	48.350022316359	48.0195386728817	48.5347088182636	47.7026862650313	48.2709426091627	47.8619870522271	47.95400066584	48.0410989978498	48.4818765637559	48.5199587034591	48.5095832800577	47.6850376715998	48.154137236672	47.9564453266983	48.3503605597477	47.9687632360586	48.3042440777846	48.0744589636839	48.0807447829336	47.7193391992285	47.6572675785891	48.5370730038377	48.1016545867607	47.7116864125341	48.5039658613672	48.1205911332426	47.9195196287126
48.1482503852661	48.2141808740278	47.8605776954774	48.1675594955359	48.0792356468086	47.6633446212959	48.0892075825582	48.1779590007188	48.3017205367099	48.5440342990338	47.8715184098247	48.3254553610471	47.8890216240277	48.4169631318582	47.6593863512343	48.3068513733123	47.6108486519163	47.7571985169142	48.0290984341883	47.745099955166	48.4244644580441	47.8109402266142	47.8170568299937	47.6847701013945	47.8323156611432	48.4687514639433	47.9824814970891	48.4040087891334	47.9857233884002	48.0288914737809	48.1525643912548	47.9093466247379	47.9402322258152	47.75130742764	48.1814783683179	48.5101311176271	47.6625089869627	48.4065942143414	48.3487168583761	47.7689665250984	47.8224051242693	48.0575772039615	48.3013656737192	48.5547421101344	47.8500591469051	47.453305251484	48.3384990507202	48.3467993131636	48.5408376413599	47.5862377488494
48.1701954054525	48.3468516836729	48.4609264596143	48.3126158513916	48.3033836744963	47.5373795928055	47.7200616424537	48.0311073127103	48.2483827819924	48.4689687173655	47.955873392257	48.2841736276003	48.1065151447863	48.1285412951658	47.8949597215976	48.182911345858	48.1929953434505	48.1517690374441	47.7076545293376	48.318027248329	48.2627727785613	48.3830433358355	47.6714133621136	47.8089656107905	47.9099482428042	48.3217342796198	48.2402563437288	48.4224725469458	48.150548149034	48.2540918636629	47.993110927585	48.3892353585531	48.5494077651595	48.3224120861679	48.0480810730736	47.7549496093686	48.1983860167742	48.1285642407181	47.544900688212	47.6713323135316	48.2664678410789	48.3701070231351	48.4063732561856	48.3547622784157	48.0465447035556	48.3424065975486	48.479420556099	48.1676720256389	47.6200616050957	48.4467290041838
47.9803933774083	48.1949005236984	48.1361840632905	47.9834391364597	48.2616728886382	48.1003694988455	47.9722262156869	48.1577353667307	48.2949144828328	48.2791134631567	47.7672340839398	47.7874623093793	48.3589662060369	47.8794139085728	48.0744468364771	48.1862092489199	48.1198186623213	48.2705513882737	47.6294921802866	48.1988803001819	48.3135233225173	47.5771558959456	48.0923912382174	48.1455333616682	47.7610265188225	47.780136401919	48.2485747490586	48.0215383503462	48.327668893689	48.1818924130614	48.2657622085204	48.1714729189616	48.0327412825205	47.6230184883511	48.4710229711389	47.7997300776795	48.4838520562119	47.9501402696234	48.2246468889303	48.3853995480527	48.1358141995443	47.7618263733004	48.2355135956992	48.3707333613684	47.6907594860989	48.0460112363355	47.6009138138407	47.6083148659171	47.766272727476	48.3340472335788
47.778244832131	47.6859373610887	47.8505218977973	47.4743046044263	48.2740380019498	48.2286327661203	48.1715698499917	47.9600433905588	47.9613271632148	47.6725623004919	47.612249492771	47.7889476673598	48.0074275580111	48.0602188753441	48.1804977140992	47.6104560774588	48.2062316071054	47.9614160703587	47.6774851933191	47.7306610516301	47.6498053628916	47.7037247299848	48.1101041167149	48.0612077981865	47.7096241466874	47.611506519364	47.9120336159046	48.200619296092	47.5966975392543	47.8406226309598	48.4982191253	48.4715486890543	47.7525204943988	48.1027976159953	47.6573787744043	47.9422485425017	47.8418787342223	47.8539353466081	47.8477997238095	48.1908339367066	47.6955416143323	48.2963326802036	47.7942821858695	48.2395500333299	48.1262830275397	48.2956345009297	48.0287347539066	48.1013564093553	47.7311914498413	47.7139681508165
47.7675967620889	47.8081685814024	48.0345315744134	47.8934853554742	47.6120524374159	47.8503841957359	47.4993893238803	48.1376516869267	48.0107254538475	47.9069407029765	48.054597787035	47.6837127758531	47.5223237907094	48.3260082764433	48.0824368527342	47.5298836106175	47.6133705009985	48.2192853574871	47.7632605305398	47.8080807139611	47.5778589428402	47.6501964039827	48.2535368347597	48.0014789897412	48.1020660312143	48.0261575505352	47.9459756069091	48.2085762700231	47.5356264384799	47.6706144482618	47.8417525518611	47.9975256759777	47.9331959389711	48.0783006841591	47.9677809054895	47.8579783286873	47.7681710459878	47.7665733510628	47.9939945975042	48.4242462175563	47.7838329404455	47.8226759748523	48.2301592068666	48.1066799698568	48.2815279276662	47.6273309043236	48.3040778546777	48.1857931111493	47.6352369821482	48.1749121444872
48.323850783386	47.8994685434277	48.1750484176025	47.6612581205461	48.2262898303289	47.8355327935215	48.1136284817279	47.621927360901	48.3765683184311	47.7455387850798	48.1936628058739	47.7051109926655	47.8339959733172	47.6094642533728	48.2984543512622	48.0861087279113	47.6104136740048	47.5925645958781	47.635648061317	48.2533864499839	48.1424454709555	48.2447456128696	48.3458971246376	47.9616954076976	48.1003674307882	47.5748412534777	48.1397634921376	48.3232078793927	48.0801506449412	48.3042690322086	47.5767524569843	48.3197633211168	47.848129782702	48.053348301597	47.6135513453639	48.2677354878978	47.6459503199531	47.9360822695034	48.1770034236714	47.9814269703435	47.837320349965	47.8799873063424	48.3596783486782	48.1726804351982	47.7481089778427	47.7640074763289	47.8897435975187	48.0403098030797	47.4365807887158	48.0694230591972
47.3949708739215	48.3300625981417	48.2938341536548	48.0979818429807	47.6238761555311	48.0913159573642	47.8253697774764	47.5804278745719	48.2452741030913	47.718248921211	48.4020060567988	47.7045630015722	48.2402904147141	47.4004202509062	47.6693035433578	47.7586059929081	47.8193682610529	48.1974262518142	47.9618069651074	48.0373796309783	48.3373005639352	48.0904009295564	47.6058166194455	47.6535672112733	48.4289506381027	48.377747661773	48.203140835428	48.0445596888941	48.3012164724963	47.9208201403761	48.1387039940448	48.0913550520793	48.1512830691692	47.716826221704	47.7187628481748	47.9422974459977	47.7031552151263	48.3063356545545	47.7497287780207	47.5254229724718	47.7917207451456	47.7324576778282	48.3642268779793	48.2601589524554	47.6887938743136	48.2157558819598	48.01853345253	47.6576016314614	48.445091583205	47.8576795825126
48.0972866358951	48.2199258008757	48.1116580219775	47.9532542126873	47.8380937406696	47.6881145941378	47.529574512091	47.5100213321921	48.0630071872596	47.7382847910828	47.9407239061241	47.6619276217839	48.197377496089	48.0018374273753	47.7580380329671	47.6511401863735	47.5181597735862	47.716193200751	48.0178264391218	47.9655713391343	47.4091608188641	47.7494854768958	48.2862179251968	48.1715341755875	48.2021638631544	48.3667378607492	48.2322352657862	47.9166792800667	48.3371552801348	48.0054651907573	47.7576642553208	48.2918783151771	48.261433775515	47.9330978651916	47.9945243197881	47.6044841477624	47.7295538113562	47.5720109662002	47.8039593330509	47.6988061909192	48.3014618642996	47.9428476767085	47.9030770552359	48.1534165420444	47.8398065792941	47.8715106215374	47.6362431634096	48.159539804519	47.870427411321	48.0764669846519
48.2723700048677	47.5717416384394	47.7849315973045	48.2813205670733	47.9981900786783	48.0605470328708	48.3729215290579	47.6310687748711	47.8055024369237	47.8708552830866	48.133086091466	48.0746035248574	47.8153844546542	48.2543465929109	47.9273440205513	47.7249967238615	48.2458852814816	47.6281859425573	48.1270299492179	48.2343556137327	48.010638693855	47.8252708092773	48.124537787388	48.1775767319884	47.8663021953639	47.5385025571027	47.9263680892021	48.2319460175886	48.1585958289002	47.882476893749	48.024558114965	47.9593075230825	48.1683600917976	48.1549298331542	47.8370637761247	48.1436571612034	48.302580710816	48.0562614820416	48.2262250484304	48.2001267476362	48.075872130758	48.1672149089562	48.1678436480247	47.8896136054608	48.0713452941443	47.9412000335344	48.0051843168093	47.9088648464192	47.683801330629	47.8392780366782
48.4702034519803	48.0209964347202	47.5589797284588	48.0113760822242	48.2002805093833	47.8113003388211	48.3209755499695	47.8399899071518	47.5909209895427	47.6798228317632	48.1560586652496	48.2138665421867	47.982579223003	48.1676998558534	47.6871015554267	48.2755827910818	48.0479797436226	48.3056774316365	47.5684197124121	47.4446684812412	47.4403203446645	47.6163811405413	48.2959143222114	47.8291013717808	47.9754999482851	48.2631458616712	47.6229267955395	47.8579014959857	47.5851221827052	47.8935466286511	48.0719305142889	47.7671573807252	47.8751002096531	48.0615162734251	48.1054870923435	47.5018864306349	47.7452567215354	47.6435038185694	48.2582931089011	47.7643654582243	48.0547769086255	47.8915298132597	47.4759805512683	48.2272188493916	47.8954331076902	48.2686245636964	47.4961668041611	48.2434714904629	48.2427657870963	47.483737634084
47.8410978510804	47.7103320794138	47.7663829969348	47.7233226062196	47.4995244589531	48.126935608018	48.0812794457333	48.1862722900445	48.1113046559451	48.1733200546921	47.3217412974414	47.7041254837975	48.2560206407891	47.7981294594834	48.0011431025234	48.0413949302494	47.8226884187646	47.8093511764605	47.7665043044382	47.9595033175321	47.4268929863231	47.8701352281772	48.115499345752	48.0045528050553	48.2265374874981	48.1228565858194	48.052378103054	47.4988174284243	47.7005536532952	47.6775332093544	48.1483205067068	47.9971570324235	48.0868889350056	48.0361423225443	47.8686967751285	47.9733306659209	47.6636752963218	48.0166150867831	48.1604305351331	47.8167023086184	47.9309812533935	47.972151907399	48.0004737709215	48.1068381296755	48.1000504471485	47.7449132441532	47.921779796611	48.1009842852883	48.0352837140755	47.6401923956549
47.9741510043827	47.5110022001981	47.7356611053026	48.1457203244609	48.3639761048705	47.309858234353	47.5995925703968	48.0864446931209	48.0352336584098	47.5368810565325	48.3439329370528	47.8161424554833	48.1442219759878	48.2086925235418	47.5771383923678	47.3173954748465	47.8624493820275	47.6490915277463	48.1589736605351	48.1978306891189	47.9791514013262	47.4884283651018	47.9476766858548	48.0981484746863	47.7375068099367	47.5773560243716	47.7492248949264	47.5941937593211	48.1050485213093	47.8204914941162	48.0197522470214	47.6843232262567	47.6209642259346	47.8311496746462	47.5413934895872	47.9299327171665	47.5293337616276	47.8398309376193	48.2879849610009	47.7167182053458	47.5486742522485	47.4538032727289	47.7526307666537	47.8029784159547	48.261854682523	48.0559369968994	48.0267335564618	47.4658359952174	47.972340401198	47.6244401063681
47.8134352312152	47.8184126607909	48.1123364226276	47.8535665814225	48.1883515989913	47.8111740949376	48.045429192675	48.229918161403	47.949919533496	47.5443279312631	47.8522856838418	48.1890961866672	48.101569658919	47.8101835507134	48.135986719225	48.0362006566133	47.9696276604016	48.1930700757918	47.8865478470709	47.5606285936933	47.5972055290722	47.5435695313647	47.9231247680175	47.6007835423996	48.1816557881966	47.4982052484405	47.765391606912	48.2189505265365	47.8301300754194	48.135145980393	48.2473956713618	48.3571902609	47.6847856144669	47.4376801804679	47.7932037733939	48.172642724725	47.9237149282711	47.7874014379001	48.2347952914814	47.9648439586	48.0237523248044	47.6794309863123	47.8789032876077	48.0919034739214	47.9330468806122	47.7328075216875	48.0094074985429	47.5123540483217	47.6934922961245	47.6243020582187
48.0781575259678	47.9405297388473	47.5346014532606	47.9985965205349	47.8091794581112	47.6687347500593	47.7732106030063	47.9315307364956	48.2015796413491	48.0792377957138	48.1096245338462	48.1601785005918	47.5546072082312	47.9300539435899	48.0576759493326	48.2916581990437	47.5262797202111	47.8510038348596	47.8833737517279	47.7239895988311	48.0048377415748	47.6699319235523	48.3449981028392	47.65520737684	48.1893956984333	47.5705617329742	47.9643448786858	48.090630540499	48.2381909113328	48.1019223666727	47.7495821395504	47.9365498671282	47.8511427298611	48.2827088047914	48.0231455278369	47.504392981897	47.9925936653765	48.2146133436392	48.2808877857329	47.6637000085728	47.9338963810721	48.0754191714258	47.6617698133422	47.8735468006806	47.6784406942869	47.91401946887	47.7184133841832	47.6616096091222	47.4247004724014	48.0428771474116
47.6362997927027	47.9358727238159	47.682991929194	48.0506981138253	47.9417219228685	47.4431537538461	47.9915894788257	47.5649028217519	48.0117509629213	48.1425493075822	47.6550194059494	47.8886082237346	48.0955551268322	47.6762558924931	47.6030249777845	47.7505142594305	47.9054610104114	47.330496691775	48.0998769151047	48.2571410563181	47.8532100368768	47.6338350818561	48.1240611858469	47.5125296798615	48.2061511468324	47.9004984822289	48.0927343784432	47.5877760767042	48.03024351964	47.8701556302895	47.8931403699754	47.976168431155	47.5826733237504	47.5940397681068	48.1283539371977	48.0897974293371	47.8347625745109	48.0115848518738	47.9206268076291	47.798193299196	47.8556512497971	48.321413391334	47.8592524281225	47.6784025133003	47.5394826913411	47.4001726106303	47.9517683015844	48.0651398605434	47.9869941339426	48.4419624280477
47.571672474915	47.5958611455791	47.7751858456138	47.4987299452451	47.4224710547758	47.9642143578293	47.7538948846709	47.5657726246275	47.7016388653047	47.6141531207211	47.924554876178	47.327567215664	47.8171433455316	47.7425673048549	47.6793135947165	47.5686822462566	47.4955939680955	48.0162192449284	47.8949659170794	47.6867475273347	47.6465365899621	47.8625078164723	48.3228134553095	47.7808517372497	47.7819106304185	48.036997901338	47.6614729062964	47.9593042560986	47.3759882659518	47.7100376594904	48.0487000000084	47.4928623468145	48.1570279449581	47.6926667374511	47.8809053380529	48.1679066297839	47.6951706191237	48.1239085274843	48.2091377169523	47.8687410707015	47.5165421803256	47.770120372866	47.8278581529406	47.8216810562034	47.898339403828	47.5443451890543	48.0694108444838	47.7753550232203	47.6794365389277	47.4569746006822
48.1440758578776	47.7109001629415	48.1005169105584	47.5530519459805	47.6429766065455	47.5569889252855	47.6561143352898	47.7607406509608	47.883075776387	47.8359826287952	47.6627359999544	47.937362925824	47.7661956505675	47.5439812324585	47.9186338063234	47.9526116419727	47.6304045889199	47.5967064877018	47.8788409356969	47.6862806039802	47.5808925428527	48.0860083085005	47.887419617568	48.1014343908193	48.2150773543042	48.0628623597564	47.8139467454995	48.1041258652488	47.8237517470367	48.0289631832848	48.0010119956017	47.9692801000687	48.2898696107752	48.2161422887011	48.2699194750457	47.6754866664986	47.7762387727303	48.3951470244187	47.8754988578213	48.0582205131632	47.7011522005319	47.6590416155554	48.1740064325162	47.5058314910155	48.3141522365633	47.5507088922786	48.1915025895198	47.8277427800911	47.5296708413127	48.1718743484233
48.1026681588456	47.6829939978579	47.8366286496777	47.8365864282827	47.9335334329638	48.1100023866076	47.709935793462	47.6314757375531	47.7240241915458	48.192947086266	47.5868884122035	47.7227305247346	47.7985334285574	47.7358807259106	48.0637631349423	48.0903965905302	47.6766123796455	47.4666480858586	48.115659108268	47.7474606017505	47.861285156935	47.6432550556909	48.0059188711954	47.8642879982797	47.5338367992754	47.794850815026	47.6387246148578	48.1342282773557	47.9270920400332	47.8603538437557	47.9973349583374	48.1516393934922	47.662511271921	47.4752302098576	48.1866260974555	48.033523860426	47.997428207659	47.5731167942159	47.7691904404589	48.3472673880586	48.0305421821139	47.9531451572489	47.9056300326107	48.2257159913554	48.1982057948286	47.8102896594433	48.0053128331464	47.6709962716708	48.1806999635415	47.6446791813931
47.90484338131	47.7447971961533	47.7141539538903	47.6075340196475	47.9801062846352	48.2423134095099	47.6482895841486	47.9705418240001	48.099034460365	47.6722004078466	47.8259737732633	47.6748190861166	48.2463031788215	47.4524959779337	48.0382216099703	48.2228919672297	48.1442622530567	48.2578259166914	48.3172594148464	47.749450197228	48.0570422383064	47.5019280542934	47.7532442439712	48.0286240336728	47.8875509994364	47.8076917945489	47.9994057841897	47.761081246529	48.1679399749322	47.8875125640154	47.7171197347344	47.8636110042214	47.7128088020488	47.8995758239771	48.0474601662118	47.9756983417208	47.7475521735777	48.2778436829341	47.7554153989305	47.4634512498808	47.9028570651773	47.8242416141759	48.2114651190939	47.6128951124548	48.1880171475776	47.9641110193294	48.1357776288822	47.903364355298	47.8984430385939	47.7345198940253
47.556498849026	47.772894351441	47.5856025888465	47.9536899979036	47.524370086366	47.9469686096283	48.0148205751209	48.0788189903164	47.4082391182611	47.841291397318	47.5642275045974	47.4998265354445	47.3560249175743	47.4587594469467	48.2714488228932	48.0902055523078	47.5246493137818	47.9012841880785	48.0103026978142	47.9600044185468	47.8347651131197	47.9304456710329	47.5558686945169	48.0538823804438	47.3972098351928	48.0170444008075	48.1751314868474	48.3194759385818	47.9456168288355	48.1780266531388	47.5843287284657	47.5982349294295	47.9738889390957	48.0912126828037	47.719575746095	48.1663717207434	47.7094535871048	48.1296953793851	47.8088661943773	47.672309456852	47.8783963859366	47.8230769496902	47.7504180767552	48.0867048562596	47.9665739688006	47.7068899619096	47.7951562426563	47.9802866074605	47.8104821109393	47.8603861885844
48.0737888127934	48.1506312627269	47.4570203852852	47.7062872669654	47.9033471968646	47.9807952580856	47.5753565871148	47.5905494397926	47.848734262972	47.5805517859106	47.4385615207973	47.6017837892097	48.0349258828217	48.0694902650676	47.8129537892305	47.5036347811158	47.9427252156267	48.0050561158181	48.3081942201484	48.0031904758084	48.088051348993	47.9345519889258	47.7863451004926	47.6734998135438	47.985278209599	48.0221055231843	47.9331445098606	47.7270907119857	48.0133457589718	47.9669147489656	47.9645596546741	47.8087238693957	47.4498827899961	47.6401331809601	48.237575119602	47.3676616773285	47.8175791697213	47.7786396790198	48.1565144468865	47.781262605754	47.3263992863654	47.4555089420452	47.4722571463331	48.2035955097831	48.1733412852797	48.2217706453104	47.5805463896215	48.1551546786923	47.9152713520026	47.5675466882493
48.1690768390945	47.5475752088765	47.8033383038918	48.0711279521688	48.02387470427	47.6791583659791	47.7797706280427	47.9267908236328	47.7622522859989	48.1267215503284	47.6683304633268	47.8994704406251	47.9743311489314	47.9181737114526	47.524882808397	47.4557183287436	47.4850970673235	47.9798785612931	47.6592122137559	47.6039363863323	47.7002318764096	47.8465863799686	47.6248502146815	47.4420648223711	47.78411161663	48.2531639159255	47.6822471722556	47.8428514845941	47.5387390885199	47.5745384765836	47.6753578767639	47.558706886452	47.4701554185933	48.1156142913894	48.0968447618739	47.3686249794126	48.2175766249939	48.0058914049936	47.5764070978413	47.4848277504177	48.0160485322614	47.5995091822727	47.5197939301713	48.1991558629109	48.1775846717227	48.0534311557118	48.1483603379654	47.5360896056626	48.0609111848365	47.7635972320056
47.9536814623467	48.1698531462099	48.0477408963302	47.3448262052931	47.8748064682709	47.5249209928211	47.8216293465774	47.700790112704	47.6367653936422	47.5337827515178	47.9253644051782	47.7082888510401	48.022748039209	47.5148767357445	47.6051992419654	48.0984524929906	47.8124534074913	47.7658839866751	47.7745601117127	47.7081982742029	47.5930768716981	47.6802103966646	47.6679807361893	47.7441905056212	47.646826740656	47.6126420214508	47.4393670026546	47.7800109282178	48.0171766815821	47.3764529806896	48.232737858884	47.7978852012295	47.6513178704644	48.2428212187562	47.738372845341	47.5945261523205	47.6611248396913	47.9154913036546	47.5002527092726	48.0499506929072	47.8678307188342	47.8671781678863	48.2014353892213	47.783432878442	48.0067552620351	47.6366077504058	47.7469983692692	47.7330078577685	48.183780251507	47.6280535146013
47.4987423314306	47.5251978945372	47.8211004312043	47.6249634974385	47.6713387105384	47.755729055036	47.9637238047668	47.7579791642855	47.7283077831558	48.182181216314	47.8849554859189	48.0836854284393	47.4116462408563	47.6005970390003	47.7270199615793	48.025741446644	47.6164599329887	47.9250664761312	47.8706139261815	47.8440066881704	47.450619041577	47.534966616802	47.8659173696087	47.9352104780187	47.8913229108734	48.1250262259747	48.0466226718555	48.0756336992665	47.8749356299759	48.1950890799067	47.9546745404357	47.5201498541433	47.8552021475334	47.4997721136381	47.7352260636177	47.4788691639919	48.0349206848242	47.524401909602	47.7858771356314	47.606851146647	47.6872242964456	47.519407423669	47.6318966023517	47.7992167194714	48.10853897802	47.9097129586032	47.7140033423131	48.07636261662	47.9196999314896	47.5374918625416
48.0123358707341	47.3382150619596	47.2800779310345	47.442042481336	47.9124182986238	47.5603004743473	47.5297496737619	47.4597255228802	48.2286883683219	47.9449777510527	47.4997382605191	47.5922870877667	47.3529201056226	47.7787011261311	47.6076073947649	47.6474636721877	47.9332360866038	47.7856784805998	47.8210022196913	47.9798234196139	47.6671569705897	47.6573767850585	47.9287403662763	47.9164381994452	47.5565595306093	47.6052179801222	48.3675170184877	47.8764283897512	47.6583606816678	48.0721740137518	47.5223959941494	47.4975429253583	48.0241210929436	47.5582592456694	47.3827771574093	47.4567255737452	48.1047321932621	48.0330483697326	47.7676674845014	47.6973023356251	48.1477352615519	48.0906809795862	47.9936194314929	47.6537991491399	47.8658802562068	48.0083722844421	47.4608027837891	47.6544915093467	48.1129768106164	47.9784030840428
47.3701129688885	47.9854876828159	47.9380768209969	47.9831007617833	47.6277484653294	48.2508580847176	47.5853814848512	48.2567315602133	47.6518282544617	47.4970736594846	47.7363897716224	47.9244570215574	47.6446653079674	47.6443309199045	47.6003569366083	47.8629434567043	47.7805425043008	47.5665819569374	47.8206213475066	47.548259382188	47.5991475825466	47.4850913750809	48.1119496900499	47.7641324973138	48.0812623372124	47.6035175081184	47.8133255337817	48.0080960910592	47.46642745644	48.2252378894043	48.0289212004081	47.5532653948703	47.8662981079834	48.0510684075751	47.7358841116614	47.766409738338	48.0406078575788	47.9635656915906	47.8079523579592	47.7454528518641	47.4540643689701	47.9682984194213	48.0979972941713	47.881493674742	47.585449631555	48.0073668717048	47.7391381230679	48.022594062859	48.101092084151	47.6329388120143
48.1564308419642	47.4753473682844	47.8167095860905	47.8094482607161	47.7532370892593	48.0781511453289	47.9801640480184	48.0783885935024	47.7378682644225	48.1884987862465	48.1338026398471	47.8766385619466	47.7927914632199	47.89594981171	47.8719760992073	48.2040947263493	48.0050418969899	47.8058113906259	47.5306521448244	48.0051248463626	47.9868899434311	48.1593439265486	47.7937105896002	48.1967466763143	47.7078105754087	47.5004944066588	47.8488874445393	47.5638027074733	47.3571608774713	47.41664158109	47.6509404617629	47.5283137957403	47.8144876403276	47.4954436714421	47.6235796929367	47.7279500155822	47.9408180453932	47.6285118248775	47.4698143668923	47.509674496242	47.60173182426	47.6709650728472	48.1176522950051	47.9402341523912	47.9855798945442	47.4446294339305	48.2564367078898	47.4292318616024	48.0780853428811	47.7934016831723
47.9484019431356	47.7440888897455	47.6352646804729	47.734584098399	48.0362247425078	47.6514955855518	48.3000764342415	47.8065284855558	47.3905002459161	47.3327011638185	48.2116522324465	47.5175327939854	48.0308927019398	47.5254610397427	47.9144581293608	48.0235445084037	47.5686976829322	47.4521142710586	48.0720311374307	47.7630363443738	48.133785846079	47.5707224073052	47.9903368765393	47.6009370861188	47.7598186503886	48.2768097957439	47.924792447406	47.3927805892684	48.0601988597266	47.8305916872862	47.6691805320992	47.6967896042409	48.0354608758765	48.1016201303894	48.1381621159217	47.8577856366626	47.5165374983848	48.0262654157401	47.4154760698431	47.8491757541051	48.133235466999	47.3141768205648	48.0221520160272	47.4037772292834	47.4950516985263	48.119046144651	47.6149455005533	48.0357641901095	47.7083081017741	48.1317075630539
47.7352938052808	47.3712442940658	47.6261085738335	47.7322046922089	47.9345203306737	48.1823846317276	47.8205772738566	48.08605848825	47.6433384247668	48.1071727766067	48.1225931966874	48.185414726207	47.7817519524025	47.9074324804239	47.8989150162913	47.811759417637	48.0835953455596	47.9960116276731	47.6461601415185	47.5985176413984	48.1560355979665	47.8184960685407	47.6670955561124	48.0126935296664	47.5991467929115	48.125856717349	47.9474757738414	48.0564572809898	47.5051279080105	47.5454166681793	47.4223966369288	47.5346068570585	47.3201854630749	47.8757377211084	47.7673786354114	47.5321488962586	47.9493257229807	47.5187532013971	47.7696697229381	48.0080070116348	47.9207662217636	48.0732209457335	47.5137510259373	47.6986908176549	47.9433824396073	47.7357039984298	48.2261250307959	47.446957983161	47.5844710742756	47.985377100825
47.6582256145926	48.0208898287013	47.8939718520266	47.8402757637069	47.9229668141625	47.8570755079823	47.8092552994541	47.358384272759	47.5316791347205	47.9969128402273	47.6444084124191	47.9649847596653	47.7084598944898	47.6251451770405	47.5377485140643	47.839457347326	47.7430610040384	47.8057978632725	47.4106381528938	47.844143614405	47.9287793620281	48.1205757434662	47.8047768924991	47.4843624960369	47.757853034822	47.9450577031018	48.2081183517433	47.5084814605589	47.5060191307534	47.7124003702687	47.7330615628549	47.3465165264787	47.9244339931367	48.1601309962356	48.213904873996	47.7486079524759	47.8019827134572	48.1233001169431	47.8281168691888	47.7040707700376	47.9909472646666	47.9824838619002	47.6014867922215	47.7396374764382	48.1010207175489	47.8142206592639	48.1725815153478	48.1873779372913	47.5204319321987	47.7874816830811
47.8873099099366	47.8669182936809	48.1848548866127	47.3242883380614	47.9847953914796	48.2131574724469	47.7243856993562	47.9401190779023	48.0004300017224	48.1001688226942	47.3068866899849	47.9096906344141	47.430845703489	47.7541148015613	48.0056653301533	47.7492589080005	47.510673959523	47.969169167564	47.5880372918413	47.5209394068091	48.0595094961018	48.0926326843266	47.5822554068243	47.4931167234964	47.8492541292443	47.7083383410051	47.7990494007458	48.0268160420039	48.0069870574132	47.9287264128978	47.6917999900388	47.55659876941	47.8897201096643	47.8253784327511	47.8222719054203	48.1516058588215	47.507291170466	47.682919307348	47.6137378699107	47.7513012819764	48.1298182298466	47.5022970412122	47.5599272563159	47.478790351532	47.8062649253701	47.9254596847123	47.7535549928152	47.9017421728934	47.6733137846318	47.8187699316713
