# Supplementary material for: The Neural and Computational Architecture of Feedback Dynamics in Mouse Cortex during Stimulus Report
Source: eNeuro. 2024 Sep 24;11(9):ENEURO.0191-24.2024. doi: 10.1523/ENEURO.0191-24.2024 (PMC11444237; doi:10.1523/ENEURO.0191-24.2024)
Supplement: Extended Data 1 — The file code.zip includes all code used to generate the figures and perform the analyses presented in this manuscript. The folder "./ephys analysis/" contains code and instructions concerning experimental data and Figure 1. The files "Figure2CDE.m", "Figure3AB.m" and "Figure3C.m" simulate the model in the nominal setup, and generate the corresponding figures. The file "Morphing.m" allows changing the connectivity strengths with respect to the nominal setup, and plotting the resulting trajectories. The folder "./Figure4/" contains instructions, code and data concerning Figure 4. Download Extended Data 1, ZIP file. [file eneuro-11-ENEURO.0191-24.2024-s003.zip › code/Figure4/globalfeedback/v1Int_a1.05.dat]

0.333993859593754	0.340269912582043	0.327522791366148	0.324205601943629	0.353499971020955	0.356599629498561	0.327125990324722	0.33495768983864	0.356210734104738	0.340499379156345	0.360196635039994	0.361519201521702	0.360715801060773	0.3477713165581	0.321457328825992	0.340612511415899	0.327676827996255	0.364396878607438	0.329355120279321	0.321513295623263	0.320235620557384	0.336529215984619	0.320631181794854	0.330996976998266	0.361209040789543	0.327352349871482	0.330005792858316	0.340421444705035	0.332971571402083	0.362940252781042	0.327102262010678	0.345915794684042	0.342324299680643	0.357783833348965	0.356125669692996	0.348908113787876	0.337469222393607	0.357529967582754	0.363311364578534	0.350778623609959	0.349021397662283	0.323907648200998	0.345084204098524	0.365079428139146	0.332194833199231	0.363593420001878	0.359212065886992	0.336288125463107	0.323554414278771	0.329379455542221
0.34524197507374	0.345099244861484	0.343385061264543	0.377113700229977	0.378545495983862	0.346034064982913	0.336900035773238	0.363305657577622	0.377259246835129	0.331541875024275	0.347617303359408	0.364397177256518	0.353995647907508	0.353922106096884	0.357012927711809	0.361472848662901	0.373836754105675	0.37966443572718	0.373991019062286	0.368891440603333	0.362826902141909	0.359387305925301	0.355041012594005	0.335284678945835	0.348651811787144	0.349564042723469	0.35908121490905	0.369690437194546	0.349476435893577	0.336680077093434	0.347613488072919	0.333299990296036	0.372736671661202	0.376594216582073	0.360055494230017	0.366498147624848	0.327351361849111	0.346547612324747	0.379592433514238	0.345762125120955	0.368062070240635	0.343369075466518	0.376617430137547	0.353640639311695	0.340626153264688	0.374444260203312	0.342897080973125	0.369339989418879	0.358286987358955	0.344187722796211
0.384651177189283	0.349755285419787	0.338924036470714	0.357224651699811	0.382132960144579	0.353762488418725	0.391142428170091	0.367760816562989	0.349004754328874	0.379999207321236	0.397544204103909	0.359646244396586	0.35679283430966	0.37010101551833	0.373876218555881	0.377901276347457	0.397181853571631	0.395530717497582	0.393022753583722	0.393456964189027	0.383250121165243	0.364612819918819	0.355513264327917	0.352665492590433	0.366178552076003	0.350414444795934	0.369447251663564	0.35203046672214	0.356855537253705	0.370722539502242	0.342412206475184	0.347593688517039	0.369579447464607	0.388189209308707	0.346980977090863	0.393421237687786	0.364631913898747	0.383207186172298	0.381550476606531	0.388848511095864	0.345118988080799	0.355725700768159	0.393965552711514	0.355164143280516	0.348797651344023	0.365829519091658	0.356750921779778	0.352281008811343	0.380641121146794	0.354221417803621
0.362811758787302	0.373691984287443	0.365979151458038	0.409231445156913	0.36746079984385	0.371651240948539	0.36842861350077	0.356729950587782	0.39362335013451	0.417679141265559	0.397133207034775	0.365575558916955	0.383014533349749	0.381048417185651	0.351082006504944	0.367002295186195	0.356737575834635	0.378734754548187	0.407676052183618	0.389727427467334	0.403435864412991	0.39827840405816	0.404743364917928	0.366268136011724	0.391052959747501	0.358568243741117	0.38763453798312	0.361832185017023	0.389033072104476	0.375766639678947	0.391155372620398	0.361269673273323	0.399627695235788	0.41239769749629	0.398999362523699	0.41482638601561	0.394681743471519	0.372512725327641	0.359161598725198	0.380585232936244	0.379281814828872	0.41764211031878	0.415157800395987	0.404107256959965	0.376058148498371	0.354970429216525	0.370262300973689	0.363437336010404	0.364761337914393	0.365147191164168
0.387725135281148	0.400904185408144	0.395247139935299	0.426837947657302	0.391884355267468	0.424735370583159	0.428566885939132	0.425290521877494	0.383973984648299	0.388291884890178	0.393617711182965	0.375454584680335	0.36784931252364	0.424447025139619	0.416901486395847	0.379392145820315	0.369529363673255	0.440398824043715	0.413982657757866	0.386665881611176	0.418201810240031	0.412231261220902	0.387744268740572	0.397308628981107	0.417299018815634	0.377711563555087	0.401706752281075	0.387299690770831	0.41097033256566	0.414418190850195	0.393705307604868	0.377950928359476	0.367400921987224	0.403090396572779	0.383680801453164	0.384200639328836	0.396083172159716	0.367401540933682	0.427413577025581	0.384362239295578	0.38293135008986	0.405022114963907	0.372848192617209	0.421947112704806	0.399692704508941	0.415797183471032	0.391363211196631	0.385017181131168	0.366382270440372	0.432511420307771
0.396993560574043	0.450489941522495	0.450938589360384	0.437575556689786	0.387286678173111	0.449038082631451	0.42705895779202	0.453357446427399	0.390711137069955	0.450903489389028	0.445018239311533	0.444319622521239	0.402822961116438	0.401968426718778	0.404419896419128	0.386345805914283	0.429333479339959	0.403491176468381	0.426041400960906	0.436240949085969	0.421092218200895	0.435883825703751	0.434331266393747	0.397588531614351	0.415874190779021	0.3834897571879	0.450921601682557	0.422572982291996	0.42603439122848	0.457499902808387	0.43803823431267	0.387930417382721	0.428995805861496	0.456267074762846	0.41629518923525	0.413419472338541	0.382776737170953	0.398888831120838	0.392262153446561	0.392210077707401	0.382882768322205	0.45698070579052	0.454045804347163	0.425152093527325	0.379662211616747	0.390907009293186	0.455472748084522	0.397786205853515	0.445001081222988	0.450961876530596
0.466580715913119	0.428079857130373	0.473716948813655	0.396913256219972	0.487551805095425	0.417516790870538	0.471517345174371	0.407127609296683	0.429597144303264	0.468656977549491	0.402795174813335	0.431014703115492	0.436687571599806	0.464938480158493	0.445652790405328	0.452408364293267	0.465560842210022	0.449513929454471	0.412290721882416	0.447216209790017	0.455734972566478	0.436691755366796	0.435025153944752	0.408206409149939	0.397937409222061	0.451175617946992	0.420848174953799	0.478244516542966	0.425280332959513	0.480402290481122	0.441302712406453	0.458568689094847	0.403505654664507	0.423544188084953	0.409694287587818	0.407753265044427	0.417232139633825	0.442443792534126	0.400898191513462	0.40099856380566	0.432520869547399	0.425962864023118	0.443997003334967	0.406867364009803	0.45363118860315	0.480895826357167	0.442024884872695	0.404807444906723	0.44464462553903	0.472699799601468
0.42866166179888	0.447167276292368	0.506684740066828	0.416702435592164	0.461463526347947	0.436023566367455	0.518156551172885	0.456193016254673	0.46460496857207	0.488147679430311	0.421042985699689	0.424950257355874	0.503917997494738	0.460893769967027	0.488684632627406	0.504802440833883	0.519831227297967	0.427257743420627	0.49554049428275	0.420557050524731	0.421251916383176	0.4927310425776	0.49419131112171	0.47937854259097	0.491584637334716	0.436828291819133	0.49142351272121	0.50439699745332	0.505000974806928	0.471680943490678	0.42072397334374	0.476048062478697	0.471532516026691	0.456371370097114	0.462030327369866	0.438901800262333	0.450908057487418	0.461817768713486	0.489353812812921	0.429324083236817	0.488166830253036	0.430447305204358	0.475932487017026	0.445742833760607	0.443716977636141	0.468614912314968	0.501931837247384	0.508130474232062	0.450067831738932	0.494014283783443
0.536597347494445	0.452109599495952	0.491283461975248	0.497544318038133	0.462787439246074	0.449231091655783	0.445289054415687	0.451793424914072	0.454326797206162	0.531991043869901	0.460784183164518	0.444783343269091	0.45531144941706	0.525703211183688	0.477946597447571	0.489789269565747	0.521212987476802	0.512230979229178	0.437069519143309	0.52537682086467	0.48431142057723	0.516729545575861	0.480081083257434	0.47798002598758	0.524508542174341	0.495402458342609	0.44417311570285	0.460502171774498	0.471057068160012	0.447220380476294	0.519979202110672	0.53293288054696	0.459285238317565	0.503437943498234	0.500099039368836	0.550396586337586	0.485347054125145	0.495316537759484	0.520069469326035	0.527183829659856	0.467196368244382	0.465589383104912	0.459962811871807	0.523587268760045	0.533253836918431	0.538068153769802	0.53982068213362	0.493175262368191	0.513149453149777	0.439513618085238
0.504875137817098	0.57645037284299	0.566429113045888	0.470747265875557	0.55008329376797	0.552958393540413	0.465558977043474	0.561326629995465	0.495042838091203	0.473370306353992	0.524303180736648	0.485793463598148	0.467021187424522	0.502079605226712	0.478977860841519	0.556725812721673	0.477060714583807	0.498941446854843	0.544394085016763	0.501788682909615	0.513254325094335	0.491086387853798	0.478316653989088	0.500233560447134	0.481445135480589	0.477012932086002	0.541254738491586	0.533027186890769	0.516574728301317	0.516961800942773	0.521915588788159	0.472073420792927	0.470694188206576	0.563314948456268	0.562849938097403	0.471129908625528	0.479472825156033	0.463363726299766	0.507212474626289	0.53748084363796	0.505713855817126	0.522459586300081	0.469254413536869	0.568298336364537	0.562779415436311	0.526706920928808	0.505571231730729	0.594284837055804	0.494073453555943	0.586926092856329
0.530194361264023	0.518870776179366	0.518412008559434	0.550846879504941	0.556853867181565	0.518087361102243	0.520146958987371	0.594352663050976	0.513882618510404	0.511727324166025	0.560670632261007	0.616768769627369	0.582359480542816	0.606456300496099	0.606182847522065	0.62660698284997	0.526029805529601	0.510425604006353	0.560248202479942	0.557637549324869	0.555420506233347	0.564283476857833	0.54504795515463	0.540440964722931	0.523362355781176	0.493819986062903	0.609725592217557	0.580203305677673	0.494614242603755	0.571468326548049	0.602385501230457	0.577342712408496	0.589201099930138	0.548447056897175	0.577796475632773	0.573827434727994	0.55489428921259	0.527054738957508	0.598557093518908	0.625887745114593	0.579252822215622	0.530930625650189	0.564562929295844	0.618389388768503	0.523798860037317	0.631924598242912	0.601696873300416	0.512850027011434	0.567106252009417	0.618067030235695
0.571475457862934	0.563116253232719	0.544055606249807	0.584307880315333	0.600383792879002	0.669227958662729	0.535246432991605	0.653092553546328	0.573491765482009	0.593033030862949	0.603060243730417	0.573226668342878	0.550667241086713	0.655840065415745	0.665761148004544	0.554109801528491	0.586455393380386	0.558122844720175	0.634669118544605	0.553202795729453	0.51990727070466	0.637235722235554	0.575087125093318	0.557755699627782	0.628525906216375	0.612706605162787	0.587264555551774	0.565622884078237	0.603547934666506	0.648069955627621	0.642004979904158	0.5661618771346	0.642832749049571	0.669921498668022	0.563185093074444	0.67184679978251	0.537317563959533	0.561180643652201	0.576904827523836	0.532691817888528	0.552955528328937	0.569492468733526	0.535641226584769	0.578678670978218	0.65714783880383	0.570452934534704	0.645212024034478	0.619937309699775	0.562480466010021	0.530730198239071
0.655047840500437	0.688753456768352	0.695999622012506	0.580333588919359	0.572487767802829	0.696745620281388	0.649642350327495	0.700117639085053	0.704642827425881	0.585605156471562	0.666801188074376	0.616956696243995	0.609416559970514	0.617145964385579	0.601256745928109	0.662121621935597	0.635559353298121	0.628379465809766	0.643692980602375	0.616814494227458	0.661762312808975	0.714825664350222	0.732488879089687	0.659319101012868	0.574006744368369	0.626633348388858	0.582926555129114	0.581601826452879	0.593445015833457	0.56693998889268	0.672565650210458	0.685353796396627	0.629254383132556	0.616959041874745	0.712422593037146	0.574977397443409	0.612937927316688	0.564316066053922	0.62280509026063	0.60500502648453	0.648845378416252	0.588225103479542	0.61228608864875	0.677500307663567	0.640436351700812	0.660316095528461	0.709234529018272	0.57085556299433	0.598241976150351	0.574546654860749
0.737541754305164	0.738659246394121	0.648249445169284	0.736858839273338	0.68556839901444	0.61426772434362	0.76572098891096	0.719511308631909	0.728934680384924	0.683578148971447	0.681564348883304	0.772873026819556	0.795102111959953	0.739558088211346	0.671429574226377	0.757311456324321	0.723938721725359	0.76208646053963	0.61836741500238	0.657638524824113	0.729128868528224	0.715306296254093	0.639048634799554	0.698133935172092	0.69675879190445	0.734488755051218	0.681506716664738	0.747988931188422	0.629069409568041	0.667059658525308	0.64382572360007	0.770132156832748	0.706858003227207	0.753868067775596	0.713520071780203	0.633588865052731	0.738359763643069	0.737234416729269	0.620222375604519	0.78791242334769	0.6243657590002	0.698814182064973	0.723896702086827	0.76284417412703	0.746070924954785	0.738598034983817	0.707144769218015	0.645757401852667	0.701110261243977	0.690045828809911
0.864282153517442	0.683294393218609	0.687070448758544	0.792677537062445	0.675576834500522	0.725008252625197	0.707840163159496	0.659459459883386	0.746143241746298	0.66156138674891	0.705127857407976	0.864254495636232	0.824858274054014	0.853845153499614	0.730905749933338	0.793176922327778	0.702873268583075	0.646758267305251	0.823379711877839	0.837121696237949	0.72959103120252	0.732385920365249	0.655179315823999	0.84208681811453	0.801374294738711	0.732124931713332	0.691410996316013	0.828913429317784	0.65928239633392	0.809364566871427	0.670763936873552	0.788933607386096	0.661687245568231	0.735826369861058	0.667053488301787	0.795490265811402	0.646757094968188	0.721187682272812	0.662157108781222	0.765487371377226	0.732714370948209	0.680188929271205	0.752289565357148	0.683709023139596	0.697115394497005	0.780988324410104	0.738643651939096	0.786905303129604	0.77975727265209	0.673348316916624
0.807665377973669	0.906984564020568	0.817272809636021	0.709699596701437	0.880311976679723	0.780798456347051	0.920862965335314	0.785376674064093	0.705963399208855	0.769588938194625	0.737249610026416	0.810349702474866	0.897082316855399	0.911218637334654	0.771197281446267	0.812256909944841	0.692348300941407	0.805058692896406	0.857896670331734	0.806321555350164	0.84370308597009	0.934356567121287	0.843637828392609	0.7076967563855	0.74216255590856	0.83492158628521	0.808375178759835	0.740949895703307	0.724457986951547	0.708450767420844	0.839993412414329	0.818341694206661	0.921589423602371	0.887219708044087	0.827012176921286	0.726603428747017	0.8701409872128	0.848204203240452	0.848252864905575	0.769715757193354	0.794881915996776	0.915421089161841	0.784193121279348	0.819680783325259	0.740553473048919	0.705975999055505	0.850725570754102	0.826408566964048	0.839548806694523	0.800976809717842
0.98069606384192	0.870128469483812	1.00365908868925	0.771364355334979	1.0028777218065	0.775522884766126	1.01676822966127	0.842686954341066	0.785865214103587	0.967429762688175	0.887033336211798	0.787561011000023	0.777496861448111	0.924668272974304	0.993201433714728	0.798576617868308	0.876905357328539	0.845544840244587	0.895453923292263	0.93719949226421	0.952493775642516	0.952797659473536	0.895307689190502	0.872435739128158	0.795160630909799	0.80648205108885	0.927346233582157	0.977010485971683	0.769954741777521	0.918096569294307	0.900554910582694	0.831232708668666	0.98372395967266	0.759834207086801	0.96911198180108	0.787481519275246	0.830631857256989	0.902506765079302	0.898975804855463	0.951288615421358	0.816486257464118	0.892927488471724	0.9702097366598	1.01316849110996	0.896094223117899	1.01262794980422	0.801856096632026	0.938708015452618	0.965203116068599	0.877285104400328
1.0646077264864	1.02390368423196	1.095493639754	1.04411727661619	0.902474697017434	0.973008307058568	1.07530764342023	0.966854024732672	0.947796812753943	1.02974701637743	1.12611798184475	1.00955305261912	0.901241663189724	0.855057130290164	1.07841049802499	0.922331835396935	1.12024744074844	1.04792366251309	0.881938816499677	1.06146570750094	1.03386991933321	1.1446879481971	0.964736781800601	0.946955561774022	0.846660349558468	1.11662679822975	0.970302154390664	0.974622598403627	0.935930834469539	0.851711526408142	0.979695009924	0.854935681081809	1.10243359302214	0.999658230634699	1.01332376344785	0.840191271034853	1.01471983592395	0.909850574904382	0.877436780095239	1.13968147172222	0.920134998879137	0.984502150021444	1.12481036306111	0.977072344842625	1.0310997615296	0.907832829542213	0.828359917139355	0.850664500605979	1.08175823916951	0.870301200522973
0.947842639723984	0.964197429522142	1.03475428271476	1.09633310291698	1.0055013436951	1.13793963461674	0.917867563852832	1.12908214608527	1.16537768524586	1.14884314115412	0.920785543254485	0.934725708984243	0.955170602795401	1.01729713413655	0.99461915634398	1.1250537401007	1.07928796926551	1.09811790224453	0.975444647636606	1.10889931213785	1.01949887850546	1.07692330354968	1.234178434809	1.01507778023395	0.909192577204469	0.905870494500054	1.19658625616636	0.913999963822912	1.00033250402456	0.941839268941861	1.00891105764438	1.17476731348322	1.13190855899453	1.12069932107694	1.08775377534644	0.908720714331336	0.988216985537288	0.924824038924277	0.923120938393419	0.918192309801208	1.12399860033145	1.07838594916596	1.10848264479488	1.13188723027075	1.08092891886368	0.896360652436948	0.961106122727811	0.960098252277316	1.25703074704371	0.974261592591663
1.36710956979023	1.23126119747768	1.22320920038574	1.06262926071699	1.19282320807729	1.31373627543741	1.26749947678661	1.01176095489824	1.13432892551689	1.35248407784185	1.04793921237914	1.0650696529766	1.09486445286182	1.00222584192914	1.30275622883466	1.23860373192851	1.10242760533745	1.1730215488475	1.16167004117437	1.266734675743	1.08094711813494	1.31794342013797	1.01597154954647	1.14722818156684	1.32516027086957	1.23612503235893	1.35979495533637	1.13772712734002	1.02797235519289	1.06389440983467	1.07274244614751	1.06879350811126	1.06360770128748	1.03971749344886	1.10301088854363	1.26687400055781	1.10787644066802	1.15856590156408	1.10788574096839	1.26906156639526	1.2243920114892	1.24469786426187	1.22677596278703	1.17166223930739	1.31780313938966	1.03707135706324	1.20749895501862	1.08674245695186	1.2677608648583	1.09840345342631
1.45681656643694	1.4805473058019	1.32475673080522	1.09293403439018	1.5406430134628	1.22282924573998	1.28910998085789	1.47019556392394	1.3920840835129	1.27829578707125	1.28383268560523	1.12381096533726	1.20472051367321	1.13735258046683	1.14186594856613	1.51653021948254	1.28314388298916	1.26760431875633	1.20173643227425	1.46683206905461	1.3499715152299	1.31422540785199	1.17577159585829	1.38469829398409	1.38254829618012	1.37331953487681	1.29664370752691	1.13286536381057	1.19065826534346	1.23162980791715	1.14642880906795	1.32558549487751	1.38348495928002	1.26093202950521	1.46061702468953	1.36360884744732	1.12765985403141	1.34541056814942	1.10090191625365	1.10590784908562	1.53007764644343	1.07555984424842	1.14631230177921	1.21047111542967	1.1544111655494	1.28794163623362	1.21199854863638	1.52136066077698	1.51943479933017	1.21033642540052
1.42699734249068	1.38784693286938	1.2679261038019	1.24370659263897	1.40957544814012	1.45139427368503	1.4959090314615	1.65223816408939	1.19954040816322	1.23061984829554	1.22229043671575	1.28397361338204	1.63727270441746	1.52856518147589	1.54434053071263	1.26535164278197	1.24237757066879	1.31256997396387	1.58622387782111	1.24067339774587	1.60919933407878	1.22386572541518	1.26201759704966	1.57339480182546	1.59083544372206	1.2495806326276	1.3900019822427	1.24806581965504	1.50587016867959	1.41729548547115	1.56304694482737	1.55261787348437	1.4257223351393	1.31604201906757	1.58124496781247	1.32725982949779	1.54300693949539	1.5186544152105	1.25034323919615	1.37153337723954	1.30610064125453	1.22910559944796	1.68452246978204	1.67523439135968	1.2132037862612	1.3404619466103	1.46688189140275	1.68340280783786	1.36057283850428	1.26646161770033
1.76617811743237	1.84137989746718	1.36190419906032	1.80423711590034	1.86833635241501	1.85759067534549	1.8888809790836	1.58139251775051	1.65528551035154	1.72522708130203	1.81193481726504	1.38722109928334	1.55344761294782	1.35259974552821	1.46418488731541	1.57370508609892	1.62029282560366	1.56705952582069	1.54036014102651	1.3586590183515	1.53247584247818	1.83940890949976	1.80185880268626	1.55582232120948	1.44223693276421	1.87925658742123	1.38131031387205	1.83917459524356	1.60080857022441	1.6888861977006	1.60482223581248	1.49339382979768	1.52423633106362	1.4542145983569	1.55036158340644	1.61446733119728	1.36117031728856	1.60637237387529	1.41699618492692	1.71619042939897	1.86256044832954	1.90196359224513	1.6368889739847	1.61877359060058	1.47898054267724	1.49600882075926	1.63575912109557	1.36901083170381	1.66671067174602	1.66956924720042
1.8182592298752	1.93594627697523	2.00873483245875	1.78819574667283	1.54585315736885	2.10574733516026	1.86794321507868	1.83708456312479	1.57661689530486	1.77635292662374	1.53724753506305	1.62358993409724	1.70263429270031	2.1159883515787	1.71303146358218	1.56632806845597	1.60892340746454	1.83560711011887	1.79701489382395	1.91198400373834	1.56637855105751	1.54703857976596	1.5326660927009	1.5138228907655	2.00287516242077	2.11088443913485	2.0328905684365	1.6857045028988	1.53784133930548	1.69161543768997	1.76354355104128	1.46482127232509	1.93716388437004	1.86474202863753	1.90385290784691	2.06409806763092	1.8249112518661	1.7019342642587	1.63343700272511	1.59882400032009	1.49356462856293	1.49717379011018	1.68595175979062	1.51564005118899	1.50096469853816	2.03409733251094	2.01125644063959	1.86117452608256	1.52653004518735	1.88168408649986
2.01275950338329	2.16327786456057	1.65857229911467	1.96025919014066	1.71052146184902	2.19236694570064	2.13961428999477	2.00880419255224	1.84897361623292	1.65935342796956	2.14537706813244	1.90270646287934	1.7466740955819	1.78082952666379	2.0906121217849	2.21615294673474	1.67073369398133	2.31341734099308	2.04426617529218	2.00729374521799	2.02168424562819	1.65931580062528	1.96906114349037	1.99487871113658	1.73710521907342	1.65287681822222	1.91489309435048	1.65908222944547	1.71619346488862	2.19220034027698	2.32178303634836	2.11051016427025	2.03346329367623	2.05301912937287	1.68515038583931	1.79179993130094	2.00058200986088	2.32535883101292	2.13764143966032	2.31763985231598	1.93700197865623	2.10775299179931	2.06581464994804	1.81454485719429	1.80116810299605	1.80389032399743	2.19484212990793	2.23130781356283	2.04424843977239	2.11872178458895
2.00585328233554	2.04081071287376	2.30189210398893	2.56674838646665	1.93960004630689	2.24396300792127	2.00834865623702	2.58701799144753	2.07045121398323	2.5346297164955	1.82567432817386	2.35039212709135	1.8613114121663	2.45457529287679	2.05062228474054	2.18870000373912	2.25627272672269	2.45429882591181	2.0569336362075	2.45856918872123	2.2263617990812	2.55430359638386	2.01043615631551	2.51202931524482	2.49401292670988	2.16794564296711	2.50435579457836	2.48239174076997	2.40965870787905	1.93882581079601	1.92688258525816	2.4807118802953	2.5224400082014	1.95574354041181	1.92484370553258	2.41418219960154	2.24889300447194	2.20660216456407	2.6048173155263	2.30661770908143	1.93693727370812	2.42195609609191	2.56893709534419	1.93788908082454	1.88388298026261	2.52953196598271	2.23121755009031	2.19031917373212	2.5338704749131	2.58942923262534
2.05554658373206	2.626918683085	2.26802740956978	2.64057285535404	2.86455957204149	2.53686470751384	2.80765581424213	2.69880313595488	2.8932926491541	2.64341960799497	2.55832086347266	2.32494929162005	2.248542270792	2.25392855076094	2.86178001226912	2.05908827311365	2.87525335951816	2.35340161641107	2.21581695674402	2.51369663715478	2.33663163976902	2.23908772954309	2.43101853583231	2.28903130028159	2.70843705966678	2.62280006681777	2.24046004594701	2.18132558798843	2.08197995344899	2.34892158547958	2.51127074833451	2.33347546582068	2.43802884451753	2.53379205651989	2.18204091938111	2.19472805971336	2.33234577601533	2.19046160280853	2.58003492991508	2.1562247317199	2.70052440640897	2.81132835312796	2.16381306898787	2.25529674024407	2.65433723177829	2.35540272203185	2.37168809012003	2.29866850879395	2.31559846964265	2.32298410928066
2.95189736893731	2.4656655047059	2.8216264587321	3.03165819688242	2.83049852651991	2.567581767341	2.75616700087933	2.6085210398412	2.33550411418606	3.07919277447275	2.46594019409971	2.55871546191647	2.71138848784733	2.43333839852598	3.14472903133913	2.59932884436979	2.59573195845478	2.89953700025955	2.83301363930822	3.14355710052573	2.33735171637349	2.977810357892	3.02671909156507	2.75149251520572	2.53285979543818	2.4865048042717	2.74444863157707	2.32601848157361	2.65545697780413	2.54090297691328	2.39204865219202	2.54377683335368	2.75856354493806	2.34295242145885	3.09855409762886	2.34432244976395	2.34701602282466	2.64297220224886	2.45395870665013	2.32589298486381	2.75809386201289	2.6575586190937	3.09328975937049	3.02057986612697	2.68979277512887	2.66935885041544	2.44325966677131	2.40619787535997	2.99158198921885	2.36989025643583
3.17492948863686	3.01996573248568	3.43354379282835	3.01321516953005	3.09361067235889	2.76349269831809	3.32008462495151	2.74173228492165	3.21474383551353	2.9406132628859	2.69074391937105	3.39627196821965	2.82532309777727	2.94219896247606	2.80147870945704	2.91244656850493	3.38507371745144	2.97189920774416	3.27242751527596	3.43318377023777	3.14299769755835	2.68633609993658	3.07990458526269	3.18200472154219	3.20001886756818	2.87281084489066	3.0055120259097	2.8559504916756	3.20233417174559	3.42961655105697	3.17073016021577	3.14551842638088	2.93263783585129	2.73768091700893	2.57308800957885	3.39166685630245	2.56319411879009	2.75630268227398	3.44808743633429	3.27262796915615	3.16220137179993	2.79883630956116	3.40871671523369	3.00290143203344	3.25066716676164	3.23820040430128	3.32275953843187	2.99060776027643	2.59276431173047	3.18247215926595
3.72789543806901	2.92697054608034	3.71024542752244	3.0655656069425	3.71681168034358	3.74414162432643	3.19067562472574	3.44180230838934	3.39059872970007	3.43544448378906	3.66080462451993	2.9237200646388	3.2778605616303	3.30657436454138	3.10638481787076	3.15599761616727	3.4307211472876	3.53877947151477	3.74506724145655	3.59485388799884	2.90064567273404	3.72189886795921	3.205325434123	3.15381962364187	3.20853944104902	3.25908528217288	3.68500885157313	3.70981987949935	3.67600122782699	3.61208908968748	3.44384878812982	3.53092543430781	3.05483531364607	3.60295070238104	3.639682643318	3.68086196273939	3.35506761675605	3.4398988294124	3.68667645902703	3.0998549107454	2.92569481556623	3.0459550131777	2.92680043765505	3.5316160987247	3.64110651952665	3.2492767554579	2.91180796135966	3.65227775269196	3.52452208073145	3.71852990488065
3.96751565128556	4.01050765131091	3.92322965125034	3.61252106869699	3.38563149591451	3.94225058950216	3.99174112681576	3.94826872346594	3.31883764658033	3.45119942900229	3.84935100665589	3.76874630851847	3.54146303645538	3.63850583316577	3.72391998843113	3.88572172736743	3.87371895051536	3.51366065378801	3.38764098116389	3.67993312129642	3.30040446263455	3.76172440802	3.94870927097582	3.41933122191108	3.97434602273947	3.32967362745078	3.23824826014035	3.52551510608292	3.99068216528392	3.94285053754262	3.91346264311407	3.98933186201669	3.9588920727377	3.87711977749412	3.5437306945586	3.42459455166448	3.92533371161712	3.23179765418623	3.48485871744425	4.02947954298245	3.31620763515616	3.74869694411291	3.92840265914169	3.69913465412378	3.95373265248166	3.87880604355713	3.92453433866685	3.98222553025741	3.57632700253285	3.77701684349716
3.72108322415549	3.7067571487241	4.25185853120702	3.95537684605448	3.78676410308175	3.95731135925004	4.0359105763067	3.99091811905221	4.24250429312436	3.99817087522126	3.98352219798192	3.87167085869738	3.98856093626544	4.26777903780835	4.23510912170738	4.22053186652707	4.17002534415608	3.73741516794112	3.84764252500128	4.2747409816584	3.7146198104441	3.90884495132743	4.25030262718807	4.31364566207148	3.84179599148448	4.24298653607804	4.25007624311264	4.19867241863857	4.05662316436769	4.05135268671948	4.23981783106868	3.75908865474137	4.20130267106682	3.82322488376817	4.29339836924727	4.24959286868997	4.25993300472054	3.66209601036243	4.23481176373868	4.25507990226372	3.67997619494531	4.28713377135668	3.61167700379404	4.24030048007086	4.27421287032698	3.82207407293675	3.67203488136819	4.25298864942007	4.28457515761033	4.30456332047859
4.5889145496114	4.55106658621255	4.53357333382163	4.55527460644259	4.51295463523505	4.32537840246835	4.51872373098202	4.59335365469171	4.58515549474803	4.54389891719264	4.52357673647795	4.74806712629509	4.55017040131112	4.50449863025517	4.59271341242114	4.52504239488972	4.54801619509912	4.43049238269006	4.50598425053785	4.39198880676928	4.40279867933819	4.54233410614997	4.54893755293796	4.50582216299742	4.07353023800532	4.52873460834696	4.5540540127452	4.58256266058922	4.52164754796115	4.07115144502249	4.45145348513114	4.27441751594089	4.58259675994703	4.56979509664769	4.11749212825086	4.51945701961615	4.2988837150472	4.54605119878138	4.45275500164753	4.54761468860776	4.53564198865821	4.52238775158703	4.36019788725115	4.21520630553197	4.56436939705592	4.5386658827783	4.53946886860561	4.36335167688478	4.60999003271797	4.51320750721043
4.79669241577092	4.80319135528198	77.5283583923651	4.5625368747338	5.2025753606676	4.78047490998138	4.89052974776896	4.66590532046173	4.69152055973832	4.65763558161415	4.78384352888974	4.86400939021413	4.85782645083141	4.76893206353279	4.75913658024376	4.54640973801863	4.88401245150897	4.69470402209725	4.7906387331834	4.70254708990878	4.64608836735421	4.75783601796759	79.5091478043236	4.95120839567255	4.75855163591632	4.83151300649661	5.00837700041926	4.83566109714509	4.5459271166735	4.6106719055093	4.63253094635375	69.8637051878469	4.68834116631642	4.71652797811284	4.86379002361894	68.7456439638002	4.84900810919605	4.59184205247103	4.66492422920746	4.84161910124258	4.75697181051621	4.79690864118228	4.84836457968845	4.89946817218345	4.86831946594283	4.82023667537565	4.83107725048301	4.84255052298909	4.9074545608371	69.0060490306494
5.19804140082085	5.07390185747265	5.12789709978575	5.90348463119444	5.00717687059768	5.18206422483774	4.95503105350461	70.3470001889108	5.08516256270417	5.2162500415654	65.8238656872725	5.16272496533144	5.05211011131324	5.16424274140276	5.04542516215986	5.15332568441655	5.00094049149253	5.23582015112328	5.12176977415668	5.23891379429096	5.18708931309824	5.10288191492176	5.0888696988731	5.04637564427336	5.24645973496045	5.17066927939516	4.95964737808158	5.17882312932948	5.17468404510238	5.17710880029598	5.03917167271018	5.18504187780551	5.20418568330712	5.1159816385043	5.08632880307281	5.12412925248981	5.04982855451713	5.23791562861379	5.20535927498801	5.20555013225722	4.96913873547442	5.22339749361791	5.23195927332943	5.11273032609712	5.09663780873377	5.05628869372454	5.16998979595426	5.00010412940686	5.1417202315397	67.8727034336098
5.51837419786295	5.36767010802266	5.558622061605	5.5469201454249	5.4716466900422	5.75126786984426	5.3567637005214	5.41040018571132	5.4671655343222	5.33842047079568	67.7708787376704	5.45723469489259	5.52045135824365	5.55702827922487	66.1974127644279	5.55741177638807	66.132405912066	5.52064989223795	5.43667622081066	65.6849090947333	5.50864117574257	68.4568161313626	5.4904437615772	5.54938858868809	5.48661092071084	5.36560903906434	65.3858572384923	5.52850769109849	5.36834950555163	5.38045865402744	5.55766876088842	5.55331451053396	73.1544271330533	5.4751161266423	65.7221710921138	68.1925375617142	5.37160545467948	5.36989758648792	5.37542986173606	5.52408317105328	5.51734759948178	5.31883505694311	5.5702037538986	7.21126739730235	5.33344442574341	5.30174275659304	5.33936995587963	5.48140614594059	5.52819051131601	5.37237814574804
5.92641079296111	5.64945143388422	64.2814182945685	5.63755286069108	67.5638939837995	5.91631489528727	5.75397877098409	5.57070581199047	5.81595896688023	5.91295919050803	5.78655087968649	5.78909264499275	5.86669036581083	5.6157803948468	5.74736009664244	5.87259788548013	5.70190580496126	5.5791173974152	5.93359002286734	7.77749826775433	5.72073756836747	64.9608921882182	5.79070395555832	5.5335777278721	5.72570686149123	65.8380148356602	5.64761000058315	5.68176234855987	6.44223047916779	5.91270716055793	5.59498302035466	5.63386340060246	5.79879707006728	67.7056159623348	5.88518278043145	5.76735422647814	5.8496761705169	5.63039241029851	5.83585567648725	63.6467511421222	5.91370075485774	66.0253336775547	64.6915605421822	5.86062496879745	5.92277383325565	5.91152131623271	5.92791319777073	5.91686002694903	5.61582240594202	65.8733071527401
64.6707768464991	6.30425817654282	65.2349927516344	6.14523897071675	63.6787446579377	6.16000584379115	6.27477337406252	65.6295718460264	5.95399809926793	65.9234237048094	6.3329057138635	6.17191720268871	64.654471496764	65.8075885212182	63.9471027815198	6.19498618682481	6.07635479820065	64.8324102350093	5.99391328035818	69.2825117945495	74.9737056337743	68.6977838609819	70.8542422278206	65.184376397493	68.6120339608077	64.9069302994007	6.14153071732426	64.7577548806161	6.03532512593288	6.17798775075163	6.0970125961764	5.96699376791829	5.92020696806814	6.32507456661111	6.18981751701691	63.8482097620996	65.4896596105943	64.7624525397232	6.28014370379622	6.06777223594186	5.8868851053286	64.5121718862144	5.93900238193775	5.94805374022776	62.9397922193342	65.5083890624545	67.1942790185427	63.7338191211597	65.8941187572321	6.21349254178555
6.4852856026199	6.23761414336384	6.36295525706646	6.13592475133002	63.2847923943448	6.62398342563694	6.47072331355486	64.0592424949214	6.39291948046855	69.8433761877623	6.22877954229188	6.2541373535487	63.7646308061513	6.30957256151309	67.9463834747209	6.66904198685915	6.43145294593968	6.49514749161785	6.14104650554594	64.7836507577072	6.38662920464018	6.26529259113056	66.7699253658551	6.50666280401878	64.1900316176694	6.2051148036051	6.12141677144471	6.4161299729238	6.44426110885902	64.2136756898068	62.8809208014668	6.09689815431122	6.44627904905867	65.3567104381001	6.13944874882331	6.49852432237729	65.927932650276	6.17262574547097	64.8324623026218	64.1833200692372	6.18349994788835	65.7388865976875	63.809178615635	6.47678827900161	6.2011398072279	6.27634946025296	6.54409463712629	6.49736053269993	6.38396110468328	6.5319051188305
6.58651096155504	63.2124766663027	63.4577615644762	64.8264133436664	63.9085146944926	6.62073091925415	64.625834803942	67.6263160600621	63.3957944156448	65.2575478752923	64.9339317689748	66.1266428902703	6.50055436815096	6.43092653209689	6.59610397300061	6.59032183913292	62.9362015343143	62.7220035206216	67.8210358835016	62.9312564202397	66.6050260258107	6.57159771996666	6.86663642060431	67.2344677775454	64.2298583288299	6.68273626391313	65.7800757026868	6.54048261792947	63.4412654240481	62.597211433392	6.47490412137782	65.6417575842051	6.84088100178801	6.84676115839628	63.7329487718911	6.72741462575139	6.63453860296177	6.44883523188339	65.0471608808165	6.87499786108804	6.92537551567499	65.1413979025777	6.68631061317622	63.3616645939498	66.5173603612374	6.6100794254444	6.76898636509158	6.66303296948195	64.5097143750739	62.3413790398565
6.68407167442338	65.9578650880511	63.5959932126812	68.7249752629045	63.5415569352915	64.2339886501738	6.79490442859752	6.99626910766174	6.99298401559419	64.8635116382879	6.71739044694385	64.9607598466237	6.89982436450415	6.60241414080772	6.88442640702936	6.66972275457144	6.71450116483564	67.7459516796294	6.69140048422676	67.5447475611675	6.88134056078407	6.86381418820552	6.70406489987511	64.6194713698825	62.6733776575993	62.7443915279199	65.4428019588351	7.02015379294819	6.80725146706631	63.5529707395926	62.5588461874474	6.67939000498963	63.329399955523	64.666870267225	6.71807488603631	62.7671318655852	63.5846111807691	6.96020691427733	64.769286040514	63.2372147634689	63.3882581618922	6.85173967015343	6.72750040115557	6.84676691097665	8.21010788374917	66.7727388094334	68.5447686939934	63.1911795237901	63.1323265884617	64.2838466137615
69.792450093517	67.5469564697099	63.11334573745	62.7916669808363	64.7202164995087	64.8781661783781	63.4488130909729	61.8759239335108	64.8723873252516	65.4918003929289	6.92237743130464	62.6317469757647	65.0227500448983	67.9273032317218	64.4141208305551	63.3974513724511	66.0671394576843	6.91229353441333	62.3652462295765	62.0582233026992	64.6413427085241	62.8065799305236	6.93799482657644	6.9189184219365	7.01002060413959	63.7878820219227	61.7397952330063	64.5890375738525	66.3030794919075	7.10376394712118	6.92683992142867	7.21810263537774	62.1941489607257	67.2409850299878	7.15934490587126	64.2587884783528	7.0712743782263	6.88000976777332	62.8134311720927	16.9880479431945	64.9780173047509	64.0304852434718	7.02185967095308	6.88858087126833	64.5662120007408	65.3277402836675	7.03567354987599	65.2765149431974	7.12598722958993	62.8362099933588
62.5548495925663	65.4896664898734	61.9714140777713	7.14275372952175	7.26276530638242	7.36501754851408	68.5550415452634	7.30029140939761	66.2940183036738	66.302390612689	63.4485916713766	65.5997165524713	63.0663492456443	7.35816202550032	63.1403122370754	66.8486843086791	71.5507313147363	62.715410550636	63.779791201198	63.3459968507981	69.5946511381086	62.1164011232441	7.30938401387905	65.0776011180986	7.3947289609111	63.7290588699697	64.1583181590481	63.0383590166191	68.1199451345158	66.4766151547293	64.3245209128575	62.1879392114123	7.14390155855677	61.9883926693003	65.5092003415576	65.5280746851072	7.18311241685718	7.07109842260336	63.4048053313961	7.4245020313203	62.5480406685585	7.58132041236662	62.3245133492758	64.6693453090484	66.5709862585131	63.1255760657279	63.4186102714086	64.1784846567784	7.23446039594965	7.17760897222297
64.4795225346068	64.7340505243397	62.7528720248973	62.4595724122603	66.661069493462	63.7982457053376	63.3348985115209	66.8753826403707	63.0598998209929	7.28040432779583	67.7965147921964	78.8056008898424	62.8978627361891	62.5322792979522	62.4162713961083	61.8774890778308	62.0544851925807	64.16915170892	68.2179706989947	62.8682969974808	64.3390714921176	63.7779536267562	7.3186914017168	64.4859207712802	7.50553716562774	61.8892175412322	63.0411958639784	64.1963222118492	61.4516255169509	62.3293560880001	63.2567914569222	61.8705175038476	63.0851879805012	65.2849674992818	72.6864972806704	7.36842331094931	64.7094458927734	7.39601018103193	62.5838655258684	7.26518623880443	62.026061562515	7.4737153602495	63.4472142776842	64.8695051751382	61.4249992731478	62.5534309695159	7.37300031418501	61.6587277104801	7.292377906343	7.54172969272846
61.3023709280421	62.9654929982188	61.9929530946537	69.5974337983371	64.6503160379838	70.1416218183897	69.2946893621819	66.8806685278997	62.5545194180942	62.7035638079726	65.4742768292663	69.3141416500119	62.4285023064874	61.5853705245382	70.7598247747708	68.5287479137283	66.2490746634768	66.1672925710833	61.290160751139	61.7448439736649	7.7296418746472	62.9449198151001	63.6304192651097	61.5071620482113	63.9010965998358	69.5118638556093	67.0775346771862	64.9228210949314	63.7520995394888	65.4302098453469	7.67949373566012	66.0317631894814	63.0479274427427	65.9841612243775	62.6751813535072	65.5228762196492	62.6402674592957	7.46493673903508	70.647004556647	62.1893252262457	63.9403695836574	7.59992639777262	70.8916671936568	64.0517773099625	61.7485426488511	63.477989041179	61.6466292442205	62.0666206917043	63.8520047634169	63.6897702923819
62.2016168666139	64.5220837121543	62.4625122821848	61.7741955964053	66.4153379868662	63.99161880267	62.3238284573963	66.6002341158847	61.3465077385104	62.4514696984149	61.9891984009284	62.1193389419227	7.68864724503657	62.7102221788966	61.9182571397787	62.1954147288439	7.47271728095985	65.6742705354009	61.8020960098584	62.1487640083861	66.8298824972937	61.3502037062635	61.3159053985574	66.9735185675994	63.4761345280992	61.2137164137597	63.4641816772274	61.7091235477272	76.3133091973705	64.750142763748	63.4869805244342	61.2065050410845	61.7309663478686	63.4247679820568	61.1748331385745	66.8917021612365	64.206698820576	61.7049468063623	63.3128102822865	66.3895443397081	64.1044299842949	61.7813027046284	61.4267845122294	72.8334744083297	63.9941353099651	61.9860730822288	61.8638796953358	62.3027497673647	68.7522360324392	64.2738422971184
63.4242145543463	63.5328598606998	61.9023125064518	61.6734394268858	63.2476032152299	61.6078827780166	62.5175508194677	63.9444840942088	61.0616264610568	63.0799550628553	61.1776718368028	64.1657470695077	63.1986016253393	62.2799797103767	64.6388257940594	60.9718283874859	61.3132946520505	62.0990693407348	62.8908849479565	61.5340788359348	62.5067114488204	61.5682746879205	61.3981643824681	61.4787418814569	61.7501205421605	63.0536900712426	64.83250392118	64.0496856932239	61.7769785288585	61.832212631616	61.9411335626389	62.7692584638152	61.3435695407629	7.63891003866678	64.4492256110037	61.074268501506	63.7052117500592	61.0352525495775	66.1932993969037	61.7581735882797	61.6439322605379	62.4171676846698	61.5811123680973	64.0919037401277	62.6417589891043	62.7796794951657	66.2553277547943	63.7393820830172	62.5024992578725	7.68836026769765
65.0274257349952	62.3844035527341	65.6850517381563	62.5285360544663	62.8974173625426	62.530744570619	62.3778305557811	61.0995498254625	61.6212107717005	64.5888253036482	61.237437415462	61.3777750573957	62.3080069858205	61.0969035319835	61.4902969593272	63.9245725315049	64.4113222375254	62.7971001615976	63.712638684895	64.8717143856381	61.5427460689086	61.1940269430985	61.197332069343	61.9731028750843	64.0002649913049	65.0534469380601	62.4609190928374	62.6683784150004	61.5193033436358	62.2012694315362	61.2731227737771	61.0379712156532	63.014562054317	62.5513946289726	61.3439924925148	61.1636376055039	64.8134302164216	62.7055580441332	61.7252910060587	64.0588871268156	63.0023043990527	64.4082791127405	61.2100070424004	62.319300147955	64.7875084247534	63.3507280202042	60.8469701309682	62.634448871051	62.1178832421207	63.5553905441588
61.3620852057346	63.7312966388109	61.6088135122374	62.161336391287	63.7876899843762	62.6022959863315	62.4639808233865	61.7884503489115	61.7783651287835	61.9439415874777	60.9920608849696	60.8171718336616	61.875478482399	61.2782058209996	61.4848384186917	63.1587526278964	61.8474797349255	61.5256020595883	61.7646440839101	60.9948331776042	60.960963939105	61.7447384062547	61.0152555433006	61.5628969946836	64.0717105561924	62.522186436014	62.3043891015739	62.3466724682181	61.4218577911029	63.0322023250879	61.4876672093203	62.3273064321659	61.5807712060688	61.2780982729304	62.7418558992137	64.144534215383	61.4440121874549	60.9436503024719	62.5530089557805	64.0799898152136	61.8384947854092	62.6533190771731	61.0429280174932	63.154687014305	61.9326281934088	62.4105249275946	61.2500085841015	61.0132440494281	63.6574229718678	64.0565934988894
64.6678365330746	60.945074376899	63.9710160790332	61.4567809968325	62.1318198304488	63.8478495835269	63.1218364152072	61.5297108294923	60.7911370608306	61.2246034077031	61.3497709227429	64.0378283323115	62.0719636679375	63.1388576897551	61.1862593739467	62.2162064602163	63.0106457253754	61.1297648788205	62.354871520965	61.4542011577674	62.5710962115592	62.5937407188164	61.3351656872551	62.3825984108911	62.3912512443411	61.4122607541619	63.4885541855688	62.8957649078228	63.3592836246543	62.3926108934579	60.9537031622953	61.1805733123101	63.4597017164023	61.0204068091697	62.5338164247922	62.067012820921	63.1136392814377	63.0206175884681	61.2747105612266	60.8788417367178	64.0411343552633	62.3576401675365	60.9894530561774	61.67073887322	61.1939985521539	63.3564605039479	63.5220533642123	62.9406509493878	63.0805074128871	62.1259660846024
60.9478663266774	61.2004159427303	61.8639167458401	62.3432954524589	63.4065369923199	62.0955424019163	60.7845846106352	61.8826207753208	60.9863684039281	61.4152113930967	62.5664201385024	61.4931605460921	61.2887103540662	62.2918384243136	63.3516988105455	61.6437820090372	63.396145755591	61.0747891481803	61.782526399743	63.3602974475619	62.1373224261181	62.0237051983135	62.6195221977077	63.7994431919548	60.7722929491986	61.9585649422102	62.245625800977	60.8648304377561	60.508591116167	62.3391454572532	62.1187676193019	60.8182930756385	62.4292988143229	61.2897972643455	60.8447310378567	62.7005483140689	62.8375950074154	62.5384065175804	61.2065270995435	61.5485531568931	63.6209660073215	61.1836421932513	61.8353707970734	62.674594070351	63.5339160825711	60.9817558804603	61.2857652297865	61.4208074031593	61.7980731393213	61.4393773982527
61.6239555509965	60.6870593778781	61.1424671407859	61.204166034209	62.0475251420851	61.895362339259	63.1687087622724	62.4522776676694	61.0657003664984	63.3823997462109	61.9208300629324	61.6783323938762	62.3213555035939	62.4751908445344	61.7293984352391	61.0117430073667	61.4025440211773	61.9224220034426	61.2428119907874	61.2908945133567	61.2652114691808	61.651768278759	61.0928832408078	61.0739758414128	60.9976897958572	63.8210632791092	60.7995683152776	63.0415341287568	61.6789955075347	61.0770723043421	60.9050737022075	62.1478325592463	61.4207019423343	62.58873230957	62.6917994889095	60.8487261506955	61.2402125416572	61.8055383063358	62.072472107116	60.8322521455316	61.1801644460765	61.2470159424944	61.2959526541724	62.2245076377979	61.8816077911121	61.0747775960574	62.198715410707	60.8938576780397	60.6281748242144	62.0814687227054
62.2347884603164	62.0239386974171	61.14162568693	60.6949546035819	62.4158897517842	60.9861064017631	60.9475941682036	61.3731516767063	62.5089697554658	61.1808097051891	60.5134752189808	62.3183783376271	61.9292203321822	62.6680792973382	61.3256844622826	62.7070972571262	62.312758485951	61.5501192296194	60.7915134618023	61.6321634084353	61.1277466250025	61.6860341562258	63.2228976822016	61.0384629242337	61.3289325909948	61.8158927219065	62.2697328495219	61.5312429268055	62.2040700560564	61.1186526658482	61.5601685469839	62.6701933953346	61.53117855601	61.2090870492114	62.974747205962	60.9165862266693	60.8360982128244	61.360961584158	61.3572117904376	62.9327416271741	61.9713003446588	62.596470192649	61.6764833829443	62.2101075434582	60.4964741082478	63.2108500010903	60.9979415023288	61.5076363700436	61.9409894570356	62.3443918329423
61.0965968834135	61.6560715703362	61.1886325207961	61.165738857366	61.2290941644354	60.7095618226659	60.5321098842536	60.7385219321388	62.330344604763	60.5126353560882	60.9061702498979	62.5132029420865	61.579055767766	60.7719743289829	61.8724254526299	60.767943340393	61.8246352473118	61.3213742057273	62.1507756555768	62.0143346932708	62.5464524608674	62.7163723336138	60.5602644176837	62.3079891128483	62.1999536755044	62.1770729693758	61.1386445489487	60.6514485329704	60.6413894413445	62.1928138113631	61.9495821472289	62.8234888480065	62.6594092140361	60.5586966581534	60.7776667097171	61.111643676148	61.269290791348	60.7140936717917	62.2737473343093	61.1931177581193	62.8178084216035	61.0453787970917	60.5508032566064	61.9484552632744	62.6342337926377	60.4751044874083	61.9144955947964	61.9389744109379	61.0747376572976	60.766254033033
62.6607760463299	60.8501871500179	61.5451079061703	61.1375594522618	60.6317277177632	61.8245575304974	62.265406835996	62.5010968465374	61.036916880382	61.0596764465191	61.2379549777337	61.9191069935906	60.5276076359714	60.4327665760255	61.3702891355383	61.852299199173	60.5108103185529	61.4371793719919	60.5859880237809	60.5674455872852	61.977049973909	61.3655252007828	61.2171485446947	61.0318386514231	62.0901593431676	62.2417822221545	60.9227924045724	61.2630669450031	60.8515868265415	61.8839953877864	60.6001324013555	62.0648480469843	60.8216200464077	62.3727911821428	60.5325577832887	61.5209328336563	60.3991184836281	61.9212568663251	61.5070776081706	61.8354855475561	62.1039436199381	60.6324845614749	61.4249514781608	60.9995902637219	61.0230822892031	61.6192830996645	62.4763437094728	62.1963154861386	60.4996679448183	61.4010879995194
61.4910151717342	62.1342973572133	60.6702051819404	62.0419615099354	60.6279206864108	60.7901892857736	62.1880689246954	61.068726173361	62.4736054731922	60.3759935120107	62.2600707076644	61.8547653599009	60.4813354990726	61.8489024083432	60.7647378406357	60.8164810979571	60.7089791895115	62.2994169915474	60.8063157707513	61.633837904412	60.7820710546242	61.8724064495484	60.5692345139007	62.082195194514	60.4639332334379	61.5751770161078	62.0564357458591	60.537395473363	60.5090868044634	61.0677402227491	61.9053393988509	62.4420474207168	60.6484256907142	60.9902074748619	60.5023723991461	60.4587099604113	61.6725498968419	61.2116188580581	60.6790771276871	60.5367308465491	60.7959000969309	60.2927638070908	62.2171414034925	61.0471850054841	62.1468509968135	61.2446334018688	60.5162413507691	60.7042398439272	62.1121267894885	61.866917595044
61.744323711667	61.3332472038238	60.8770027234312	61.5914725807054	61.5871704952304	62.1537370197856	61.8065758732806	61.1492604472752	62.1260715352634	62.1045825153694	61.7864159851773	61.6827459083651	61.0517413763054	60.8190370487311	61.5990487379886	62.0142747352387	61.9529584521325	61.5219486021168	62.4020784360935	61.8912136590563	61.439450736999	60.5231476281852	60.964430618667	61.4539030021915	62.2114850042395	60.8265337071824	61.0147222429761	62.0732892050654	61.2761756900054	61.9990025166333	61.0425473977275	60.1825761673704	62.0937604186693	61.1186777107454	61.1543163505207	61.5642513470982	61.1074136694913	60.2321128721944	61.919148566384	61.6293455431851	61.0763351409431	60.7486976480394	61.8213610754914	61.4289115657892	60.4212220487466	60.3752694433597	60.7195756249641	60.716701446056	62.0170368560962	60.5347793540842
61.45598898217	60.6543846105331	61.5874611539075	60.3792746841394	61.1818454029916	60.736097699224	60.4230943583738	61.4468353672498	60.2752327071735	60.4762898455903	60.3237349803946	61.1950193381566	60.4535224546587	60.7424301284824	60.3656493808113	61.0980673591987	61.1666289877016	60.5893971052469	61.5291766479243	61.5296065461341	61.0955236899931	61.5133391850773	61.6547709919123	61.3273922088365	60.2602552007954	60.9099681658079	61.8817956657486	61.8855067462469	60.7032119800571	61.882154645427	60.8109032836397	60.7772906523466	60.9619910152609	61.0787794141268	60.7517068077254	60.6112692928692	60.3066350833646	60.9579207736984	61.2155413669366	60.3097940045555	61.8423122308241	60.3485345934112	61.774991296338	61.0885702068599	60.428970724148	60.8656539632501	60.8647488525337	60.5692703869407	60.5664467325336	61.4634266854157
61.0974962429424	60.6627820692311	60.3327928911028	61.4361117757586	60.8886916869495	61.6109781982031	61.5582763573393	60.6405446255423	61.2251900579909	60.8224866265381	61.0133832483757	60.7009686604945	60.9385174987432	60.3351153835192	61.0762012631621	61.3028766089871	61.3727529257945	61.0915217173511	61.439308201847	61.8408114951411	60.7432534809758	60.5530936934203	60.4800493962597	61.372512997215	61.9002356585503	60.8622098855029	61.3234820140346	61.0142509207222	61.599718240981	61.2932492487671	61.6485451026574	61.0311575415702	60.382181937053	61.596203446655	60.4933060965961	61.3330023405818	60.70138956975	61.2136970916001	60.5435054144216	60.7646827140775	61.8655550513085	61.2001307622386	61.4400677232516	60.9365875554008	60.6530358891623	61.4978011332258	61.3086760488258	61.4647313288062	61.1730704508378	60.3858982215284
60.6829196494498	60.4332422193511	61.1468312266737	60.0999833905766	60.43648472444	60.3486418908383	61.4423503226436	60.7772007688394	61.1375340831921	61.7063852184645	60.6813805641494	61.2688220589523	61.0545215419172	60.9250813635108	60.2500141459118	60.7065189941142	61.2667208437412	60.423918992657	60.3045521893131	60.1091882747411	61.1834430602654	61.9172504048791	60.9301243455785	60.9821131027176	61.9256208369831	61.3727140776133	61.041696663457	60.3425807513384	61.3343732721518	61.4126945853985	61.7378701911341	60.5306742975262	60.3995353976882	61.4122418830803	61.8785613541368	60.6777748239282	60.8748396706471	60.4863688632946	60.4820934228228	61.4459916051159	61.0957216440411	60.3579316670031	61.393843093498	60.6263604088927	60.4390795537019	60.8340431138921	60.7056355011329	61.0355634444528	60.7387503212381	60.9291804955822
61.5317438583577	60.2637069047333	60.5325439657869	60.8578417273547	60.9831158245117	61.8374594173403	60.8222670084837	60.4794324690173	60.9835467619614	60.2683781632881	60.4985688318238	60.9423877089065	60.6095318047844	61.1060696420139	61.0828804166408	61.3178332660329	61.2299215659823	60.1267298549162	61.8534055269881	60.9907301469133	60.8967590507861	60.4750791489391	60.9023993280464	60.4357345566262	61.7860957863867	60.4903484684276	61.0218726474589	61.2551219391394	60.4298090052048	61.1726332168324	61.2516470891928	61.63613079459	60.5777986736055	61.0079007966969	61.1402738096104	61.3005313065251	60.6185947277546	60.4088873648483	61.0835162446845	60.7123623277937	60.5945885757821	61.7705035372788	60.9119638054206	61.4909425072894	60.6247916033794	61.3131059714221	60.9415259465689	61.2548886114358	61.5144704777331	60.5868266250334
61.5505946648668	61.304954688942	61.2013305150966	61.5391540851995	61.5428305333394	60.946189410634	60.5017730702455	60.8013905021496	61.3127510572387	60.328808016315	61.3809205137802	60.6121437884924	60.9824076674109	61.3744557361188	61.2737699476758	60.8475727957782	61.079271708989	61.5045670722656	61.0571036448616	60.9917614328891	60.8130891089538	60.8266176698673	60.7343174102457	60.6086011651672	60.375867370144	60.2769786757492	60.2909202253119	60.3307659839108	61.0810305038998	60.9304621375983	60.9716176274963	60.7817490750481	60.1872185537378	61.2187955005892	60.4390289887871	60.8338921632417	60.7248422585563	61.0803096081866	60.316750642757	61.5233385408692	61.5264148067367	61.0896532348969	60.7957455190273	61.1363624276491	61.2691266427285	60.671233728954	60.9107352544287	60.4990488718165	60.9751630661699	60.6029121847227
61.515602151067	60.77355479658	60.7513420094032	60.3837091631329	61.2061354449881	61.3131252544434	61.4162580544239	60.3078694854673	60.770336307964	60.9705175696265	61.230632044299	61.4226359343633	60.8337493971738	60.4305417010341	60.8301284978498	61.0625773650976	60.402394777597	61.4468612634072	60.5436758447378	60.8971398126774	61.3804741865122	60.8032280464914	60.2738071698273	61.7120520239477	60.1047397020034	60.6613625042499	61.001116031016	60.8618667016791	60.4973869145802	61.3946974667633	61.4185663478054	60.973744777178	60.1847548693828	60.536621636555	61.1351781294579	61.6376471182093	61.7530894190591	60.4769274230807	60.889700997549	60.9998510183846	60.5666802034184	60.7349991137865	61.0492196712109	60.4835664444133	61.3030806914174	60.666436147749	60.729816894356	60.551894520303	60.2955522975215	60.4233647482359
61.229483780194	60.9624735135771	60.4648956835933	60.1994702031393	60.6064768136732	60.5458661995363	60.2443625708953	60.8564605455609	60.9429808644598	60.7167523827092	61.2481649572176	60.3699540009814	61.4629669020242	60.3386720926951	61.0943985224738	60.2998882860243	61.5250773478424	60.5101418952086	60.534557779184	60.3784134291897	60.5408271263923	61.1991144114021	60.4522218597208	61.1602165683885	60.5046394339043	61.1165109607909	60.2583824624802	60.088257347086	60.3012956477946	60.8272526806272	60.7595169194965	61.347778008768	60.2522943706048	61.3512331716977	60.4104808567492	61.0096214456607	61.4204709141648	60.7041952268486	60.5085798001479	60.2310575002847	61.4328906851182	61.196280638312	60.47252310859	61.0237352049535	60.5561683405529	60.3689082461399	61.2548277238553	61.1847743156877	60.1815725876558	60.6241363652671
61.3107499104213	60.496992216936	61.2568583539535	61.0060477843615	60.4369618915101	60.7069873381524	61.2194406307642	60.9166692198734	60.6948961262395	60.2421528442677	60.4302171395865	60.547270645793	61.3776132130563	60.9279812832922	60.490779360792	60.3530897764955	60.7664491464146	60.6832099030147	60.3223566030903	60.1453340674018	60.6084317282498	60.8578116686805	60.4442794382185	60.203258253643	61.4641591245363	60.7183281697133	61.1075384233911	60.2092382696439	61.1953656455972	61.0492289039843	61.1235965258234	61.1196489108764	61.3856495549658	60.963274264114	60.1598248335986	60.992248925141	60.3019511786005	60.5276778789734	60.2938523331297	61.0640870429536	60.5728646239702	61.3600872531159	60.8486802143506	61.0441366336241	60.5016001218503	60.4430853917238	61.0267980182779	61.0205494224496	60.697374146276	61.1751829441018
60.6070911742646	60.7095810754901	61.0404567211415	61.0966729669397	61.1121880365841	61.0956521507016	60.3595508293489	60.3848948514428	61.0250676736614	60.2827766136684	60.3942591114057	60.5936198032038	61.1360100605386	60.6098028654657	61.0751520590735	60.8401908554456	60.2521032528736	60.9040517641136	61.0285686087229	60.5553978991219	60.0714218003317	60.7369229859119	60.4456123509723	60.6211888914093	60.6426323880825	61.1977132746018	60.8211403129301	60.3670511753665	61.3408336815788	60.5093997993133	61.4058740955768	61.2959242128812	59.9144789564391	60.7677191263853	60.4947230712039	61.2881547601279	60.5055950540874	61.006548739298	61.3767066231664	60.6549157097774	61.0879048196683	61.0654655915073	60.3386958857925	60.9657729512076	61.1887564750397	60.3089460438762	60.9101508863887	60.4346682543768	61.0627579329861	60.7003015224674
60.6110890312748	60.5177345125522	61.0046770847534	60.8854414024893	60.7034271478045	60.7116655303376	60.8823015383407	60.1801369164445	60.3869837740603	60.5938626944865	60.8047180801625	60.2927077268453	60.6481045631838	60.1110638344722	60.3355246466473	60.8288919165457	61.2027793740964	60.8825536297879	60.3294796203963	61.0153978878899	60.3500540239662	61.1489086746295	60.3549455014613	60.9974605341674	60.4564521860805	60.1702649252451	60.4150272292511	60.2806004530606	60.6260373779259	60.3937228957518	60.8520387140016	60.5838095217594	60.4049858557415	60.363705583778	60.636645779733	60.7307968783755	60.9074254481861	60.0562803446139	60.7467772732828	60.1780333931886	60.7230388006471	60.456853763248	61.0398614930842	60.5358512472232	60.8088544498529	60.1591341883172	60.076417391887	60.6037989312194	60.8323672900507	60.282003221219
60.8159123681962	60.3979513362779	61.1474567739157	60.502510466645	60.813800546752	60.3411382731174	60.9611742873323	60.5273273162697	60.1907056142147	61.1157356104658	61.0404220742468	61.1390329358082	61.077851393841	60.5476338420541	61.4390966049864	60.3944374705673	61.0289202266944	60.2386013285396	60.9097372351439	61.3197093764212	60.390667215792	60.2096080973164	60.7921055210113	60.5452269524483	60.9468104532544	60.5369479474195	60.9753861867336	61.1093240717748	60.2901228233211	60.433638234752	61.0162574545872	60.1772184721252	60.8711517601093	60.9737739137324	60.6954092666816	60.1174973498299	60.8533747699477	60.6026116626266	60.8089160814388	61.1565951833314	60.1322917037482	60.6333115088142	60.8734080566843	60.2786322702951	60.9588484731831	60.3690985019443	60.9530270076497	61.0360504970167	60.1113022979718	61.4162597292677
60.8016952650102	60.2271969077633	60.776285578376	61.120610260452	60.4253049471067	61.2776494916006	61.0489511342566	60.8596318896321	60.2066578314198	60.7317823826073	60.83486784481	60.324108577099	60.269501367059	60.5731208048539	60.9745194000935	61.0405354598686	60.9202211584532	60.6941356863004	61.0477725684564	60.9318839033265	60.4387704077727	60.1776503474536	59.9952719609552	61.2496662794618	61.0501041741075	61.0128809712326	61.0336385334683	61.0883923658025	60.8371458209855	60.6658266477679	61.1753846899993	60.9926903203636	60.9554609309476	60.8270638004505	60.2964748318588	60.6685672680241	60.3281234427546	60.4216064316199	60.2684823634538	60.7019970024153	61.0709779400609	60.7281270944871	61.1599083451244	60.8862012338746	60.1452691660389	60.3027175970723	60.5206122418499	60.9840667240888	60.930249060025	60.442722139803
60.6199776802207	60.7039397468638	60.9758257625041	60.3403785996409	61.1065053489706	60.5677521328791	61.1448077867882	60.8722718150855	61.0168898956162	60.6813439142164	60.2724148794744	60.8531086701098	60.3121306212243	60.4741754771199	60.4483858432972	60.6469358836386	60.4377603677756	60.8026779758496	60.4996264191484	60.7770134061727	60.7484953359881	60.9012406905502	60.9289731231496	61.1223816067343	60.3648173932129	61.0353765560169	61.3112755196799	60.4698752331623	60.426425555934	60.9929193724956	60.6857751490965	60.8626470867124	60.8335306952605	60.3340351738087	60.6469617605997	60.7661110429773	60.596411363371	61.0976347912739	60.0332985048572	59.942757541051	60.892725618212	60.2804333861383	60.8477078157091	60.6211142725534	60.7451983218008	60.4869378241885	60.2468747125901	61.0822372254171	60.8650285365598	60.8086548796503
60.3924805895972	60.3476056580264	60.8129449225899	60.2751625059598	60.0119387597104	60.9663006298601	60.5261783819161	60.9886887244383	60.0238731918831	60.7170218255512	60.3494964595275	60.9015967078897	60.0505156975776	60.5412655884696	60.5408088128646	60.5616246393993	60.2573655763566	60.0217210929888	60.6339270049649	61.135223089379	60.8611639494249	60.8205847984841	60.8119851921958	60.8987985985467	61.2592769065357	60.9550466463579	60.9078452782205	60.6685892851586	60.0054359162145	61.1161286274543	60.682201500312	60.2837089634704	60.3374562733228	61.1508189628497	60.4844970696745	61.1223817772283	60.4979975867263	60.0723848393519	60.6287938212221	61.2151686746142	60.4813109035384	61.0818480590326	60.3036667082176	60.087372801722	60.4494812529477	60.833851017543	60.427492216105	60.3387507373252	60.5548454178037	60.5885094161663
60.8464248052622	60.387633169047	60.6103071640546	60.2109864963647	60.3343090147925	60.7529135530495	60.7426161861723	60.2292467000283	60.8977188584573	61.1842046588713	60.4718064509505	60.852857073621	61.2191054179086	60.4090034233107	60.742013126242	60.8693082905337	60.977617901626	60.3755318049711	60.3017605256516	60.9956745898943	60.8855132688612	60.7397492138812	59.9724514915641	60.4212859304423	60.7186185341901	60.8561560138261	60.3375265829636	60.3743611669371	60.607802692509	60.053810615376	60.7256245956227	60.0645618649623	60.8038437353096	61.1582225848658	60.739162237205	59.8960503443678	61.0100641753877	60.4920900242087	60.5122407534703	60.4591591629789	61.0976964189128	60.730726191438	60.894395563845	60.7160502252922	59.9469281501503	60.6536893793311	60.5486104481626	60.9953430902001	60.2152244438118	60.377428635513
60.7629078869543	60.7441157167258	60.6663739858308	60.411578365718	60.4459635501535	60.8519062361182	60.148358167605	60.0422924208459	60.8219221969466	60.6801281038935	60.6383828871369	60.036555901303	60.9829919205532	60.8348193836997	61.0420298526776	60.511938215768	60.5575626049114	60.5893718643595	60.1321454408237	60.7873713855303	60.4928101585859	60.6596079797474	60.5837237219943	60.830850161129	60.2619999022872	61.0489469390195	60.7781437202395	61.028980222887	60.6039708190247	60.5558907722599	60.6878552648317	60.2110176118512	60.8916029732002	60.0155530748345	60.0753877193657	60.6919311882903	60.5276129532055	60.6962788025936	61.0079565724117	60.2413099888951	60.9428608549779	60.0176308354889	60.2659908123931	60.9712913701902	60.5306295116492	60.9635487323627	60.654714667982	60.2239210462463	60.3288691048147	60.8922049594864
61.0020644930179	60.4831172164507	60.7675258094108	60.8136041229607	60.800802817433	59.9693268740063	60.7545308327549	60.338745580603	60.672156620919	60.3409261874772	60.2541208029655	60.2891332987266	60.4032521202634	60.7759337196598	60.2877862557298	60.9452034346455	60.7622697068424	60.8525828934859	60.2484821963825	60.4504646930574	60.6527122050611	60.891887073692	60.8666635373937	60.2528928029912	60.2193828565493	59.9579508848902	60.0520764863075	61.161566237299	61.123126545821	60.8221213544425	60.5045935304287	59.9448399080274	60.1973668532152	60.5094618330229	60.0323357444548	60.9051854237844	60.7478049131407	60.6053176731501	60.3147709423673	59.977256993474	60.0937747120558	60.3527027475309	60.8457505157287	60.0823999168499	60.3048901017914	60.2833468829201	61.0538773877405	60.3030944173115	60.1444412273098	60.4205126948048
60.9011502236374	60.0987194495809	60.9586068858011	60.151356449866	60.4280876046047	60.1033547235363	60.5052775533864	60.8691789393266	60.5639838666519	61.049661466954	60.7480842292716	60.4585460090049	60.7143188518851	60.0525651817342	60.5779495286155	60.4852917056713	60.179212819614	60.8342926007253	60.5507367051832	61.1268377064131	59.8901581867184	60.7113118820452	60.3128667363338	59.8873392150994	59.9449832574108	60.8078628896667	60.3484050068303	60.9977067654208	59.9636102763564	60.3696163919478	60.1299030120384	60.598345294277	60.6698552089509	60.6685277993649	60.1462792378407	60.1718194417441	60.7864595294624	60.8830605119566	60.8790047487333	60.1001637222239	60.4546663902358	60.7204439734139	60.4921072281153	60.4693464791146	60.0536612876444	60.1667702877435	60.0805611998733	60.8552111640722	60.432628015579	60.9672883257031
60.4655811421429	60.6452290770951	60.4180823265722	60.6458795627034	60.9306532197045	59.8999182069635	60.2095293188491	60.5876532370352	60.5808972619318	60.5585418918579	60.3513986802546	60.9118086060168	60.6440663276452	60.1488543430068	60.1806853635415	60.6614188876909	60.2081129960608	60.2317953178857	60.1854974656214	60.4126207567129	60.6185129510144	60.3496817857759	60.0733637843094	59.9477589953523	60.2313169212763	60.3634040012206	60.4925991537968	60.3823627181976	59.890463974989	60.2306490155375	60.1202103217505	60.812802870236	61.0875958848732	60.7156764187666	60.2442522450048	60.7286909739198	60.507542965185	61.1238380900575	60.7986641616636	60.1388929514108	60.2106133187677	60.5870519019562	60.8930273357779	60.4533639503734	60.2590715550143	60.9223412022303	60.3449537727704	60.7110743103443	59.9238181146269	60.148950648934
60.0925252350148	60.9214981487129	60.9398127574203	61.1203930576536	60.3257962101618	60.4774905128062	60.4084114166337	60.3931636929753	60.8827768176957	60.5086759599881	59.9530038563319	60.016845154789	60.1015789127082	60.2841864102589	60.4339063443479	60.7447791356789	60.5844601417594	60.4430788558984	60.6071028704662	60.2605022141508	60.193186418647	60.1079956005518	60.5416244699596	60.6959972248897	60.8260475321267	60.1011716880869	60.4185734609268	60.3886964331766	60.3905565891035	60.8205446519734	60.7613268859244	60.7025786337298	59.9631832824745	60.502563951001	60.7709475387335	60.4530585447137	60.501960232687	60.3264664547675	60.9392919138566	60.7216990989441	60.4236646917087	60.265494218298	60.5206842975196	60.7883295816987	60.452805653622	60.8338221720274	60.8242172102761	60.7312675216981	60.5532326723959	60.6623753637668
60.120284213679	60.777879735214	60.9104914269718	60.5169804170684	60.5555971768225	60.7414122903561	60.9379912385052	60.7169755648129	60.2543509954405	60.4004406806284	60.7402088543137	60.2034968390134	60.7597203390068	61.062628667225	60.14368469277	60.4747279705179	60.6256692505668	60.2087847262045	60.4019654447818	60.5240854462133	60.2328051936171	60.0399566573859	60.6177682286585	59.9984085879678	60.7631887752119	60.3085139524365	60.1424269791122	60.7683183329451	60.6906654556323	60.5813441813068	60.0088646939919	60.232696902339	60.2445423574822	60.5523878674171	60.7278768646198	60.618184049768	60.8188683931496	60.1310416564452	60.8127394201768	60.1578678805465	60.2317396512871	60.2525049795253	60.5754848141428	59.9534729194759	60.3574963473745	60.1259892814292	60.5376102066	59.9607190364617	59.9559416553755	60.5962647305855
60.8127024599391	60.8508553547363	59.9988230670439	61.0662736861038	60.0889913892793	59.9920549624524	60.238679501255	60.3583895786883	60.4890049421089	60.6615486816145	60.8579974901732	60.1072124250422	60.8246473799658	60.8620269790433	60.3823414440317	60.4176186579008	60.6606587492352	60.208648846053	60.2245824203623	59.9671279981638	60.4461747983705	60.6404081793048	59.9582747377246	60.6750793151374	60.9184672476431	60.0185989997133	60.6647572189734	60.6195651622752	60.113470710996	60.0915622190228	60.7616578469321	60.2512896751098	60.3708815337484	60.6416068433265	60.8520952552569	59.9498700574516	60.7254339869921	60.4994963449773	60.3702277010231	60.4560180762278	60.6158889702893	60.4326498233563	60.1262736006921	60.7150384870254	60.9371259608022	60.5867049177442	60.5791613862554	60.6470852245304	60.5299964074657	60.5059198063706
60.2093156428289	60.3816485127033	60.0274676183895	60.1937425333007	60.394219170471	60.2028009986115	60.2826038899254	60.3708044904579	60.621318671285	60.3497018929811	60.8707480830107	60.3528881433437	60.2596073083476	60.243163270919	60.3205482745946	60.588674963798	60.0432253200509	60.5930255429074	60.3258623814511	60.687465513904	60.5082086575565	60.0352777348951	60.6597887781731	60.4482302406619	60.6678499922184	60.2620447512232	60.3005127523095	60.3904549000799	60.1744754800911	60.4733700399391	60.6485479054615	60.5257519971705	60.1163319538259	60.4107705414462	60.2538106967401	60.5441300062952	60.8978828667847	60.3839069174862	60.2002829947866	60.9196464574824	59.8119163341387	60.8985310037444	60.4220346507237	60.2549146596812	60.9790632547419	60.2544076360004	60.3365623232773	60.541585111601	60.5771311061436	60.4944336232701
59.965013285154	60.9906523187779	60.655154259282	60.3139967733851	60.9379373489863	60.1827438547143	60.325867710745	60.6252822097759	60.8756099649386	60.7391793327646	60.7549955315247	60.3247674338732	60.7045591025583	60.2380452096612	60.4247511914153	59.996824287054	60.6565667554115	59.98928751706	60.7700137584875	60.5431992218419	60.1380291512861	60.7102598875049	59.9315851249594	60.4202951209025	60.721816767074	60.8740486050686	60.0592095273375	60.2883212477247	60.1729594550715	60.5672460573188	60.1938892308037	59.977677242996	60.5745073997728	61.0521260062889	60.6393853644436	60.6650188242845	60.1907360330279	60.7490783636142	60.2910524208694	60.5650928151369	59.8730324782939	60.8824755321103	60.7482073921287	60.5907338742407	60.7598153367879	60.8382243480162	60.5719223236692	60.215676015228	60.9474065311897	60.0661708004927
60.5127846960655	60.5279787775098	60.5596767343741	60.0675052856854	60.9279941297009	60.2116994406907	60.783084673042	60.4898712471221	60.1976935186283	60.7408300353228	60.80090002377	60.7503387068342	60.0625780061742	60.8896514523502	60.1772279700889	60.4681328710943	60.545837739002	60.3999033435975	60.1791789781237	60.0840168526355	60.7458912493129	60.260209130537	60.4509788675373	60.0626255362047	60.5842934861742	60.9157425309545	60.259386155544	59.9415233416364	60.1486679878736	60.5965405215324	60.6359750683202	60.6546315135836	60.4813784804875	60.6540213764492	59.9058345727962	60.0221516029273	60.172490479405	60.5363877400927	60.5678894193182	59.9801505111266	59.9176068558561	60.4048054572595	60.720713028774	60.6088488271411	60.8886933462871	60.491707007042	60.7405205866483	60.9230727819171	60.4634797772754	60.7456001121411
60.1344123445007	60.465627273699	60.1348324270924	60.6995951079703	60.5497605239088	60.7299659526382	59.8235821954175	60.3002257487934	60.11768328088	60.0032489736063	60.2932056037041	60.3003607142757	60.2487057228274	59.9775233992017	60.4631274902293	60.620903152533	60.3942700834399	60.6260088124393	60.227485213648	59.9698634465592	60.0585975672814	60.6244271390402	60.3633702278815	60.255935258601	60.4166139423715	60.8398422279969	60.5385154410777	60.5802189314113	60.4766897310641	60.3657382238401	60.0805522322633	59.9161982151514	60.2579489813568	60.6576351811246	59.9937927895532	60.6153772065331	60.1176080123242	60.4764376194662	60.4568163761704	60.4971805845905	61.0124598298326	59.9434533712048	60.2088385813313	60.0596486102927	60.3882550381211	59.9672174031584	60.2378906628524	60.6104857421253	60.051043658057	60.3267689824546
60.3989468040534	60.1094117216232	60.0409786708431	60.4110482809475	60.1540631181321	60.4454426044087	60.4671834496259	59.9623678582106	60.359401231177	60.5832626535757	60.6325210059111	60.5811108879785	60.5427631504166	60.8515378979925	60.7997757322435	60.1836514871354	60.0392689308716	60.071531104131	60.0129421492736	59.9408788851188	60.3394932618341	60.3234056332415	59.9731979584801	60.3560006608333	60.2635060163106	60.0095808368399	60.2809641375653	60.0656319699838	60.3619707116104	60.6459810972724	59.8677868485492	60.8057072290616	60.8868316639596	60.910966391471	60.7994066396805	60.7836777515	60.3805883123533	60.0542531929191	59.9453981364462	59.8459364048473	60.5729474835462	60.3397775242671	60.6242368047059	59.9209485949452	60.9871471437903	60.1841462379317	60.3951529118422	60.689971105474	60.1034761095169	60.3087978778221
60.5341068739742	60.6468579546295	60.6045115716422	60.4717368699304	60.3582099795	60.7038730224073	59.7405663861748	60.1676333431574	60.4748898072963	60.0217945649709	60.0586032269573	60.7972167494445	60.5834511175883	60.5359424930933	60.543862955665	60.4416721695372	60.2921891374043	60.5517370736015	60.5021182326443	60.4598504752896	60.6701130411461	60.5970877198226	60.2722424387392	60.565624103598	60.6689756112473	60.2937140462061	60.6722146732437	60.4615648595647	60.356298024754	60.7344249956198	60.4121922214381	60.6556800869796	60.8355674105741	60.4081081307439	60.4052641281618	59.9872350550492	60.349827770689	60.4675177846681	60.2396984274525	60.8906983177857	60.1471315937927	59.8904063103756	60.2828406594697	60.4872544531494	59.8139350471772	60.2807447692091	60.6075050397413	60.7482284832677	59.8396510820981	60.5179352970135
60.078662708175	60.2577582279656	60.2319202943256	60.4175846449112	60.4056972442843	60.6165692368828	60.4307539342401	60.1203030364543	60.0762814792915	60.3829942689948	60.1081619632689	60.2922014690597	60.5277376799319	60.7005484132281	60.761648064149	60.5228323440373	60.7217984744812	60.8165021751941	60.5536709330932	60.3902888550093	60.4401782369915	60.5406946343468	59.8736290719355	60.0288129449156	60.3099637200281	60.3318632128895	60.1209464042859	60.7763889592882	59.8979315590717	60.3663972590005	60.909726755843	60.2669303821784	60.318518572886	60.3756303467897	60.7933248522528	60.2173183344173	60.1060009014929	60.1863756035762	60.8426750803291	60.5045648529474	59.9678923149762	59.8147318451748	60.5711594516094	60.4794397120929	60.4094052235693	60.4096317493597	59.8943991877504	60.7545906952301	60.4645390301703	60.450984441294
60.3128617394728	60.6037415876963	60.3418518682493	60.782688516404	59.7299765515059	60.458794498587	60.2230064960135	60.2824466123346	60.9595971528769	60.2427922621171	59.989271987693	60.0898050122447	59.9514616601793	59.7454031814986	60.5525243846572	59.9945835925956	60.5998801681851	60.7565037356096	60.0619266726404	60.1688374087253	60.8324426274839	60.4703270464923	60.257384798702	60.2962493122695	60.7273858382462	60.5207054932038	60.7193905214481	60.6674819838319	59.9884360162618	60.1740048699244	60.6574781351881	60.4811260297297	60.6516249001557	60.7011388175905	60.1498531313657	60.227348561832	60.0979123922029	60.5782943306513	60.5335084742166	60.5383498828006	60.0183506408899	60.4507990680252	59.9238544830845	60.266910734685	60.9934946747094	60.7461190055916	60.8630719076731	60.3156731075559	59.8263965322675	60.4993071212235
59.7103386142095	60.5258210893451	60.2788453899502	59.8316711104921	59.8257962042803	60.572906211496	60.1863578745941	60.1517729752424	60.096095473242	60.251633569461	60.4980006707174	60.3375075537115	59.8902851068482	60.1739355576609	60.4044823658635	60.4128753127074	60.5072041397926	60.2248054183237	60.4273924396149	59.8965766834063	60.9264026290314	60.7108769309063	60.6027708631029	60.0595139661193	60.4319749318869	60.832822493162	60.5762296535078	60.635781459872	59.9582573485893	60.1481389915107	60.4816313242226	60.9455259375758	60.3190421992292	60.5445181367952	60.6835982023751	60.3052483384617	59.9504029120634	60.4830950889717	59.950731628971	60.3506213592392	60.548497827346	60.7584422989638	60.1485981308838	60.4883555751928	60.5252950391721	60.7121481510029	60.4528931585629	60.4449001050596	60.0440746427889	60.3938282420628
60.1910994525591	59.9249313667895	59.7831270021754	60.0787549434138	59.833915135931	60.1892499933966	60.3203599260433	59.9341572439074	60.8744686361747	60.6718599317833	60.1722251036637	59.9715725469808	60.1159349214765	60.1959448943745	60.0200764272036	60.6242477606264	60.3522993161714	60.1240923985066	60.1880089622848	60.1759577492986	60.7217285184069	60.4084367937971	60.5780061899372	60.3610726182085	60.0693588579813	60.7103955753182	60.002821368114	60.5316367019811	59.9621833437705	60.4713914091801	59.9299036746983	60.299344469713	60.1717332047834	60.6997547636488	60.2884731110677	60.6004893786465	59.9801339073615	60.7601164726876	60.071205122891	60.1899066904565	60.7600635816371	60.6288859762304	60.8326203980889	60.6150516738175	60.4904891142651	60.7927438544594	59.9640231581166	60.7228585426196	60.177652580902	60.4782252662124
60.194121142037	60.3408303854527	60.4694703319686	60.5527679127358	60.5721468846829	59.7824596450346	59.9714026685378	60.0575728949149	60.3218931975728	60.7469706365546	60.7401700483834	60.0183774988565	60.0950040819951	59.9878818106264	60.7482323088299	59.9542779833239	60.1520030085469	59.9018968816447	59.9398377421773	60.2778399339942	60.7025351944781	60.6053676050743	60.313614674359	60.1076182091328	60.1683055916104	60.5132023389363	59.9289916560884	60.3425599778867	60.1204999155009	59.8933180902315	60.0100191899662	59.976869153848	60.1830398977616	60.4639558238	60.3700584741115	60.6290508996364	60.7248139859961	60.0808985352263	60.290055437992	59.9281775193546	60.3964039747369	60.3550301680495	60.5102567142101	59.8588526493332	60.014595801419	60.1600090080703	60.0917516313923	60.7136657965338	60.2019021018702	60.279460991102
60.4545663566131	60.5589183804959	60.2652761626868	60.0650997624918	60.1016877568172	60.6299643230172	60.5069924639726	60.0058730723259	60.2452461009679	60.2494344350489	60.2294866700973	60.3123778909953	60.5246487801977	59.9148550693938	60.4413968725225	60.2416672244098	59.9733005936123	60.4869392697269	59.8088637473806	60.4923255273627	60.3690990795744	60.042175777765	60.6034952204889	60.7425755591454	60.7373485537817	60.6895279156663	60.0633060497421	60.1978161557548	60.530086701788	60.4304052278443	60.5850125160877	60.3809864717314	60.3786202598316	60.6059007061652	60.4823687555827	60.4602737845637	60.267510217213	60.5920590282083	60.2444737546654	59.9088455708742	60.3339746871081	60.1728861886199	59.9392787635772	60.1097545663262	60.3793968088168	60.6543281424505	60.612439168223	60.7128021481508	60.5113862400321	60.239648213103
60.1124551650651	60.0586750933308	60.3278589275582	60.0027762538927	60.0264173036904	60.6818761164856	60.3425672744446	60.5127953424768	60.5756161043051	60.5132983518833	60.4890932418427	60.4713535709958	60.1981119274258	60.3854874139135	60.1171862331893	60.4234029677529	60.0333683924659	60.2432410783478	60.5274010791059	60.6397859850587	60.6777816913931	60.4060177379228	60.1552814302362	60.4111652109684	60.2087438020172	59.8477035395822	60.7869899562336	60.7790408926253	60.2988511060605	59.8110800766544	60.2201589389844	60.8942575765641	60.7959115550874	60.4990767530553	60.3913567055929	60.0071259685456	60.2814001448153	60.1320645835304	60.4250974730969	60.0247813932361	60.1087260263523	60.340531184152	60.3582727482974	60.0071126705757	60.7579275247687	60.1832532138929	60.3822051955113	60.1405794426434	60.3118633241481	60.0725035829499
60.2185080258173	60.4718068705826	59.9197897940314	60.3811105956862	60.1854308844991	60.0134140389082	59.9340142329008	60.4147590626973	59.9564028565502	60.0160525286816	59.9153064484454	60.3482714135539	60.5597389034627	60.6103038619526	60.2850563939957	60.0864823181867	60.0022759399414	59.8922520836166	60.6713542812152	60.3131224625409	59.9228332920503	60.2346126091077	60.2977180286338	60.7063673322935	60.5177195033852	59.7856706126788	60.5648935088384	60.2850157889618	60.3066280041852	60.5509487162969	60.1322940262059	60.1019499873066	60.6590260578025	60.5463819585735	60.0576057367158	60.69800428585	60.5398373217795	60.3657563812485	60.8492948398383	60.1985590291419	60.1938200809168	60.5155690201251	60.172303554802	60.3248510904733	60.5413309073829	60.2933979397423	60.184503378251	60.2442338435329	60.1212832088885	60.1259403167587
60.5686294207503	60.0841500905743	59.995374490894	59.8738073444138	60.3423329364098	60.4435427451445	60.1900661848574	60.05576810474	60.019427034313	60.4498490932911	60.221915334828	60.1904817798528	60.2314241041639	60.4605451117299	60.1645968165045	59.8694746747723	60.13400012219	60.4268219720232	60.177398624428	60.0542972335251	60.0059382763964	60.6227152770593	59.8010925015281	60.4821659116868	60.4116217031997	60.7305942638099	60.3771238858276	60.1681658184445	60.648519053496	60.2284952425604	60.4822176248396	60.0229482715818	60.5974915596679	60.4399476651884	60.2483738946551	60.5020763186185	60.3822347659493	60.2255341956288	60.4335696823879	60.1347980178569	60.1777125374364	60.1403903640573	60.7824084908846	60.2239402061063	60.562059325629	60.4749045754562	59.8885000250981	60.1854522829595	60.5570702234564	60.1975982361261
60.6037300563722	60.2905243460251	59.7909262989518	60.1366270448742	60.391788804127	60.3858466825898	60.6035116753028	60.2551791200159	60.257344505786	60.2441905664914	59.9324059034504	60.418446481919	60.7698448299589	60.4136163610038	60.6614733849735	60.5582893134016	60.1648451510662	60.6441576711643	60.7124342792148	59.9968064594342	59.7353092744331	60.1561704799405	60.2213082897546	60.0181803536388	60.1289224968164	60.7966368108757	60.7519871889127	60.3863131407347	59.9210712239732	60.1944867314412	60.3624913121252	60.4445806138957	60.3174998405432	60.4219228753794	60.3345851600918	60.5629569920117	60.5397821606882	60.016554416099	60.2144366927872	59.8985232526137	60.2032409792782	59.9516314510269	59.9484727658263	60.3722976244672	59.7484039204226	60.5615959985719	60.706220431239	60.480640866486	60.3030938734792	60.4899135172527
60.5189475373497	60.5143362592448	60.4804897387393	60.2454608352413	60.5320465288966	60.6737636904358	60.3242019070337	60.0836532387518	60.3065492736729	60.0561073585863	60.0765073746254	60.6451768328557	60.1262340260249	60.3093538243764	60.4446885979519	60.43446119918	60.4429331984443	60.0250913968924	60.6565130700856	60.2179128622745	60.4143099436017	60.3490153474118	60.6054574857965	60.3198654256636	60.34180004203	60.2476718666124	60.5432114764416	59.7570840154458	59.8606352356572	60.6487119881383	60.0488737538718	60.1392735580278	59.8911780584345	60.601173924497	60.3382054258865	60.1251241647354	60.2102070327635	60.5920552117608	60.5558343207672	60.3686317192563	60.5710579333882	60.6008315092727	60.3520544913768	59.884243808247	60.4553723110851	60.0041027216596	60.5060416747066	59.8281709057714	60.4620908838766	60.4915048466901
60.5024003597351	60.6267197216314	60.5185464208936	60.4399616140395	59.8208788215797	60.3728547509557	60.1911353007935	60.3816703587608	60.7448521640502	60.308271517295	60.5023650899338	60.3032866815937	60.4138652372719	59.7739102529725	60.1671679433207	60.4199730347964	60.4434229000713	60.5016796963117	59.8227496757644	60.0062874805838	60.040825989412	60.6711355762187	60.0503269188619	59.9544222514261	60.6365761164958	60.656092748855	59.9623654525537	60.2873778678048	60.1837435348499	60.0682007931727	59.973840939747	60.6655545575924	60.6164077521932	60.5016885175967	59.9829302877698	60.3468113002512	60.2654991558073	60.3357161817855	60.159596320205	59.9310900754108	60.4198951519595	60.5771817988313	60.4038719283912	59.9623972716741	60.5142256929964	60.3197774242535	60.4295917072476	60.1760774019755	59.9372802905482	60.0478752289672
60.6554654079179	60.3352073343066	60.64578309375	59.8508049389912	60.1770789715	60.2869628698226	60.3901542901097	59.9436949108811	60.0968730647545	60.5305297993364	60.1588935513803	60.696156731405	60.096018093042	60.2598354471434	60.6109017165942	60.4979971729656	60.7120007214416	59.8836444974392	60.0351376262478	60.1768961571299	60.7333628580991	60.1847437813548	60.4101925728963	60.3136524416696	59.8223482108042	60.776830724355	60.4263009006658	59.9974858274285	60.0633716866137	60.5632746026436	60.293254755747	60.7303631204902	60.6793752693127	60.7846821536367	60.6396553234792	60.2016782510795	60.3735000195757	60.4413257398622	60.4177452818756	60.2598163446525	60.3331246138331	60.4156340182359	60.1815629774447	60.1985696279665	60.6039796919807	60.24701023886	59.869052192842	60.204975190188	59.8139351265263	60.1922533109843
59.859666906478	60.4517532196809	60.4750148367663	60.1136704031334	60.2718914400015	60.4694247725287	59.9900567904887	60.1603495689837	60.3998066155904	59.9803034637629	59.9831495864252	60.2713379477408	60.6454881340914	60.7662707075095	60.483971507986	60.1594992597328	60.0686002010487	60.5075915057224	60.5072259813887	60.3387404743577	60.0730244898376	60.6112298502354	59.9115488959617	59.7343882940554	60.6799881744404	60.6373508064894	60.2324864031155	60.4727691288339	60.2321274093493	60.7464637668143	60.6173551013195	60.2188082759285	60.0376521177376	60.8310037415281	60.1286153961469	60.2353121609095	60.2689414732133	60.0853803141802	59.9861451394631	60.0105540669742	60.2395647249108	60.0175682300772	60.2098387748699	60.0355390760285	60.4134820809661	60.5636939365424	59.7960562793297	60.7649930665087	60.5248947848328	59.9712736902802
60.4162544240914	60.7018892186452	60.0218599240684	60.1677179148266	59.8542443829797	59.7677063248137	60.723071224155	60.6053294094786	60.2704764055848	60.3498861156264	59.9012063335107	60.7829494093273	60.5797018055258	60.0304763687992	59.7961834280682	60.7563965085351	59.7969531513875	60.1294871366813	60.7221372969625	59.9642525967931	59.9922894869845	60.5079481566367	60.6302415547276	59.972220346752	60.4935298903281	60.4182889421819	59.9195275025498	60.368573723199	60.4929041123505	60.611618299954	60.0406452402832	60.0767180498859	60.6082760425769	60.480290220031	60.2339771285692	59.9304354218168	60.0430121193948	60.5533727845086	60.3422082186114	60.4701602320953	60.418552172446	60.0588616857812	60.3933803452285	60.7062207983377	60.7320062503867	59.818704762275	60.6562277227971	59.9969137969056	59.9913868457456	60.1701057021334
