# Supplementary material for: The Neural and Computational Architecture of Feedback Dynamics in Mouse Cortex during Stimulus Report
Source: eNeuro. 2024 Sep 24;11(9):ENEURO.0191-24.2024. doi: 10.1523/ENEURO.0191-24.2024 (PMC11444237; doi:10.1523/ENEURO.0191-24.2024)
Supplement: Extended Data 1 — The file code.zip includes all code used to generate the figures and perform the analyses presented in this manuscript. The folder "./ephys analysis/" contains code and instructions concerning experimental data and Figure 1. The files "Figure2CDE.m", "Figure3AB.m" and "Figure3C.m" simulate the model in the nominal setup, and generate the corresponding figures. The file "Morphing.m" allows changing the connectivity strengths with respect to the nominal setup, and plotting the resulting trajectories. The folder "./Figure4/" contains instructions, code and data concerning Figure 4. Download Extended Data 1, ZIP file. [file eneuro-11-ENEURO.0191-24.2024-s003.zip › code/Figure4/globalfeedback/v1Int_a1.075.dat]

0.324640723020836	0.344360968552719	0.332503684739094	0.349451035614163	0.370867766550573	0.337277003427456	0.36362874287105	0.339555672531797	0.362089942457617	0.326374055694063	0.333687542264129	0.353657559865928	0.340393648937963	0.322956734015184	0.342178635350128	0.338431965665206	0.33864167677859	0.331584200088362	0.352564890184171	0.324788602757786	0.35253133313087	0.327639642014565	0.32780585215909	0.335357281185488	0.32586428537053	0.326555571400663	0.356597246188189	0.347124637882928	0.34108616208183	0.34804159995431	0.364975936001088	0.321294754971011	0.322725123692857	0.342478535440975	0.335433957864952	0.36345102281952	0.342341342261128	0.330200768704683	0.361083545832992	0.349710940570107	0.333822233397804	0.324500727225561	0.361139058473912	0.324033583831518	0.333261906380383	0.361630958334699	0.354309429775463	0.339813997343527	0.334113017364306	0.321788333720367
0.356502792265077	0.344149858344005	0.382112464201773	0.348629990304833	0.34655466811125	0.375175011111551	0.341739547044046	0.340535169358935	0.346967471773084	0.333083587166741	0.371476494053092	0.354905599405755	0.329288883687799	0.346346195233577	0.34875176565144	0.380549258539144	0.376205053394705	0.362605110865482	0.352983529872524	0.331562303790814	0.371541219928469	0.348206951882101	0.35382711128818	0.365026847653402	0.379126743882264	0.351428789702172	0.365470035227604	0.337841378397368	0.358311012697448	0.341257224715065	0.344955338303979	0.347335679376235	0.368678659643036	0.361508514550729	0.37062935003383	0.371271391392396	0.338462139494523	0.33384015124677	0.377960175627122	0.377333173241134	0.385372181087972	0.35617865640674	0.380254960638964	0.329619111533887	0.352022747707321	0.371366052880345	0.333290344741601	0.345767154902971	0.363289673459195	0.337305324100068
0.362382382394835	0.393943673513969	0.358164379566325	0.358999179102681	0.388230344114514	0.341739073277239	0.352103295587684	0.353614404960238	0.36765254344056	0.360503569430588	0.387075191516975	0.380100092969435	0.341523531420024	0.387819139852134	0.355774760739802	0.362536748605267	0.386614274914707	0.398231585889482	0.340578987914602	0.375907196952844	0.347296166587774	0.391960197018912	0.377735229970155	0.381595589148622	0.38317179479794	0.369303261405661	0.373735220631533	0.340765578605889	0.381907971808904	0.352500408407856	0.374033195621587	0.379021317468724	0.376441166469229	0.365517437857311	0.380520251011001	0.380376552158129	0.375789073341536	0.384545387360739	0.362711037874028	0.358256081347097	0.348369920152822	0.351336220342902	0.367370047527746	0.351290704948416	0.379922606046623	0.343741614582393	0.383924686009714	0.356855264508439	0.370202523813589	0.390981813295202
0.409826515756525	0.377167649338808	0.356484011462433	0.361373097544097	0.35913662091817	0.371835268572854	0.372980227417683	0.393166901039621	0.359888247538027	0.385924206176503	0.365332573643499	0.377794079478297	0.414149864534402	0.391211441188143	0.414464173094491	0.35787165003458	0.364890160192132	0.355525548958335	0.370023506631443	0.358172622733005	0.353817354988268	0.407911459691844	0.357916036466432	0.357381535234011	0.391496760426066	0.354995388119538	0.363136013391275	0.375975747400404	0.370365032164451	0.360715616091989	0.365276718751793	0.386567548632559	0.417254936976094	0.365259665770095	0.398921351297598	0.393141799096011	0.416531049919931	0.383711142526883	0.374258467229238	0.396784339091999	0.36683422303173	0.361303874119524	0.396949880011995	0.401341885562885	0.354360563842407	0.360417515309184	0.391957175500354	0.386845219331116	0.393210960154346	0.386375575107602
0.402286463442954	0.381166595426554	0.368439092591917	0.439604721959448	0.399682146132892	0.371670157665119	0.429725152171099	0.380160247012311	0.425972544029807	0.367543301078688	0.391796827227159	0.417155362377782	0.377812981888255	0.364948363056086	0.428817257197247	0.404803097436966	0.437108814307731	0.403877058366435	0.412535048937627	0.390007677700689	0.416714823569529	0.386976289689691	0.40955333111903	0.415691167843265	0.410824734242559	0.40846377742273	0.388269008476635	0.427721719410676	0.436459990276344	0.383808038613835	0.398888221978298	0.386996289537032	0.3901972644462	0.402387488409981	0.376632031685476	0.417736464140592	0.374896992328248	0.425601202785736	0.425265390972104	0.387513540846945	0.407849567216213	0.428615692198422	0.376812097593664	0.416718710401708	0.381267537447825	0.380866945834468	0.425641304900622	0.431218924607279	0.433444638504749	0.406918882793486
0.45379812849137	0.433111587018934	0.442184154660512	0.407257725222894	0.402402518210864	0.413979517046058	0.389941153946764	0.434748431267215	0.442247980381528	0.385529550656948	0.429303709272969	0.441049934056237	0.39649011569731	0.447629967591853	0.443301282289474	0.41288296874443	0.393969802653712	0.425855431715511	0.417812246455172	0.413879508863963	0.391172656695907	0.451639043241336	0.396654713329891	0.459921039192602	0.392368552390217	0.452111618538694	0.407893842283774	0.390531879076534	0.438307576927506	0.455592796796585	0.398473189137781	0.455412982026354	0.389804293109539	0.441027856838412	0.396998515791164	0.426747209942183	0.458783595184	0.449402587932496	0.400832383887398	0.46162979110823	0.399276576160838	0.383335566771172	0.432854009355197	0.402278352469067	0.461922112467096	0.440407594720792	0.436712229472926	0.397046174386037	0.390194197763995	0.449814876603764
0.445345653339494	0.475020271236609	0.424668485459072	0.402559396648203	0.401963722609437	0.450688795678221	0.479271940642235	0.449768410504482	0.477415546841479	0.398613050419761	0.432580531502974	0.402393666181752	0.430571657368785	0.476422533594635	0.399676126097068	0.420822246423062	0.449854577896366	0.471544072547969	0.426044090758069	0.454936145457639	0.460764691502206	0.461047391389506	0.422169788114232	0.473974400179196	0.473172959055456	0.442161421557809	0.467677983468486	0.438231768627445	0.421897004915165	0.455933180754833	0.483255455454933	0.482106211273517	0.47169754704984	0.42261573264717	0.451396314278625	0.435061970379723	0.468718274953832	0.427661343169178	0.490036185136647	0.456558475057431	0.484354714127439	0.484276631278638	0.46138797556408	0.419895379930906	0.411128077947059	0.412558388280879	0.439503785939203	0.452769537621035	0.434566474309355	0.420104438053377
0.497321969641841	0.47339671404452	0.493842679230739	0.454906246526017	0.441489318028855	0.516532130406731	0.424282190557724	0.428189232970258	0.454521221058472	0.442920391032347	0.46235472302143	0.423049321158277	0.457699190232036	0.478762086907267	0.438567334453714	0.501602244606988	0.467554436764456	0.464418916008765	0.466109686423839	0.42631321444963	0.425483118715937	0.479059591299454	0.510267186789325	0.512212024881511	0.463174397099475	0.458901851374061	0.450829693690308	0.433854630728193	0.433276473448258	0.455450556853763	0.454060763713146	0.437929696465294	0.492232000932972	0.450831237114819	0.505183733002325	0.490874454443943	0.423581957943561	0.444487002928138	0.429106892250784	0.474793091283561	0.43138871074855	0.476304510204747	0.461060135375374	0.475655045382901	0.465196304590963	0.47557064691477	0.429395895780278	0.45821565038252	0.435614866006409	0.464050631415631
0.547890696641861	0.473583886997541	0.519700176634712	0.469271520365409	0.512103527321838	0.478327845534947	0.44181507979338	0.546884599558293	0.503110174477518	0.535668110496235	0.460034714276065	0.445749947968936	0.469439995080908	0.533225478749548	0.489129129590795	0.552118497337214	0.533674419276064	0.501838682016936	0.472753001596144	0.517957753916787	0.54390352267738	0.475289954837067	0.531553508497786	0.499126466158915	0.521585143705285	0.538573883413447	0.522407802825532	0.529615080383503	0.461629828477362	0.45648804460733	0.50094489886611	0.477345846472321	0.516777818808213	0.527150960503506	0.536189704993864	0.487488692823125	0.479959741686483	0.472543892692788	0.538652148960651	0.446960352979039	0.525628697656136	0.523014899437276	0.545142416318602	0.502952249231616	0.489788538446545	0.471588941774675	0.456428619049724	0.553047020359047	0.441599379944736	0.51551829215084
0.549159456819684	0.493454365671631	0.575970033612498	0.579024642166001	0.585184259582077	0.580395806310273	0.585571357402872	0.571559061628668	0.48618080903669	0.483321140280401	0.572380488837191	0.541188972111222	0.495012782272107	0.493138185334405	0.57421213484545	0.556985783813252	0.513066566680156	0.468334193239572	0.515226194419085	0.563968800674967	0.506317739668675	0.474358682245372	0.479336027009228	0.496507321718024	0.504492249573858	0.567517106537668	0.49754114089248	0.512692806984978	0.54163127101035	0.466349377270712	0.592425560963343	0.524355136704802	0.568274253036899	0.578441060600037	0.463239261303812	0.576600524872083	0.573274966189305	0.529502191953772	0.50421207518866	0.514837329187377	0.546487233226915	0.52783048765347	0.508592503423003	0.555152806172393	0.504282116594233	0.538411611646719	0.480218952404706	0.499843695874336	0.579782666838078	0.479201245687889
0.567459882339305	0.531049483613875	0.572274199362798	0.509194095993545	0.602105742307983	0.627770535463867	0.574960666477573	0.503606122974393	0.576713986888754	0.53425090556886	0.597452318940392	0.503673755810336	0.627677143169299	0.618837371378365	0.586649243234985	0.527941066711074	0.54084640123489	0.509271246501546	0.593106310631085	0.586360710935122	0.52811071837821	0.586695034962464	0.572243632162345	0.617055672065005	0.610102934235909	0.547376088272671	0.516533526126439	0.510676731127994	0.572947440313002	0.556020502838496	0.577979436268958	0.529991956946201	0.525013227994045	0.627307507621251	0.4971064684103	0.634530094235544	0.502685714644835	0.58908281983088	0.558978183422694	0.584421226873932	0.617068621933394	0.572113020584325	0.556288517882383	0.539632698647202	0.583800135422341	0.535089213571586	0.587503478326075	0.5586368228969	0.502874912398867	0.518430593050625
0.588546423856026	0.532200477136019	0.664257585522473	0.671953173235508	0.622635997109893	0.644772649848987	0.584019490219352	0.570439111159272	0.654884207492932	0.552520458151571	0.604320222014037	0.656105987958921	0.541642973474937	0.629062279313928	0.648087593724453	0.545923567544229	0.63304516563696	0.548489884974677	0.565100008050585	0.553972125844536	0.602046372072864	0.579652756909626	0.573947069274986	0.62769070045244	0.638129992469286	0.681527975388025	0.589275654597463	0.666849664919551	0.567876045671472	0.562739406633401	0.630319303820301	0.544368231791475	0.64061174533487	0.546156585994798	0.584297845441009	0.575586921077323	0.583974161442175	0.548817136028822	0.676200374871615	0.598158815088494	0.574760331858108	0.560459600520541	0.679756277903999	0.64094198461695	0.580581361710961	0.564483346183957	0.658537872728469	0.574781304114162	0.611945535061744	0.556631482954114
0.57284200280705	0.657391189678843	0.731143506556515	0.587122523258403	0.559405124654094	0.66259865078457	0.682174172884525	0.72370277456578	0.597575470738235	0.700676368525398	0.632751116179057	0.697800817615176	0.724594085416528	0.66230552343273	0.617451865646217	0.614634853232433	0.590024412983342	0.725666561293844	0.706983560980615	0.657569841157283	0.585983619650799	0.618532029912791	0.589839408672809	0.584526021776465	0.590640293132008	0.651454283530999	0.6196047860424	0.633932178361065	0.719462081431971	0.634862120504448	0.557587911842133	0.659155289108643	0.662104045227723	0.564891147134935	0.683221356551705	0.634909127374622	0.670787284132846	0.663242531916816	0.583950961443435	0.710868376421314	0.714274700560764	0.587562363183679	0.582817528770759	0.706714144636993	0.685502469383706	0.747858381314321	0.591579703758605	0.601347175029133	0.648791044076814	0.619886640339999
0.748350454505267	0.701288827883496	0.662672063504505	0.734994982342622	0.671286103949859	0.633063691929807	0.676979266338557	0.788417813913443	0.792241482545077	0.692557871120747	0.68259360223395	0.680994716584162	0.684674443540194	0.70205570223191	0.627450788696634	0.605896031031332	0.750651075817667	0.69580732672088	0.713299846464226	0.624746160359561	0.657073282177669	0.649302104207141	0.690299500921067	0.726325866931506	0.601195039166323	0.596048345573876	0.771968887658962	0.794529040913079	0.643001758881408	0.770907275827011	0.640919778943973	0.671019844502626	0.719797997135405	0.77963385120757	0.630446362249026	0.729013738316435	0.690278964940656	0.680825409078595	0.622206367475641	0.618667302555425	0.788579814982542	0.695282118696072	0.628056189942396	0.790013712523738	0.666011172960367	0.690183500972035	0.763739636255863	0.805815270726381	0.659830431533231	0.630992638133436
0.862847819046633	0.668577906244604	0.847662287306748	0.788907443326187	0.768673355265466	0.8658358996233	0.849760851143456	0.781766313413522	0.829157368848558	0.807365626103151	0.770074351284716	0.802771347235007	0.798711136497788	0.725179483591175	0.82098991554463	0.774020921235487	0.704403815768554	0.806973352573197	0.7860580409725	0.794142331289375	0.794510931387914	0.864723143234431	0.864931806925822	0.723695784023939	0.73676811513304	0.818654052632639	0.666997691914169	0.771081306999021	0.6822135750418	0.649614610048694	0.79912554864808	0.83842233793672	0.754326238935717	0.778882070526994	0.816527096665531	0.818347140116272	0.759056895958857	0.704237914844497	0.864515763574408	0.740583460418527	0.65175118690819	0.65956466446683	0.78859119425171	0.726500935692719	0.703654763750299	0.787238698790202	0.684308154183005	0.653753453322154	0.747291310078052	0.662805509164905
0.922990576966313	0.912305345155605	0.783596098753177	0.828163244451455	0.860925851591781	0.899591208390053	0.849961002915054	0.716599671053998	0.790292556574478	0.868410413737698	0.895627521974352	0.798594146583997	0.885820743785827	0.752946456966918	0.810908652006939	0.825351016063749	0.704020601664416	0.769128492698747	0.923969036150534	0.855377017986652	0.892742957475267	0.713495734662775	0.715400447817184	0.730002430584036	0.823355161066636	0.88128948166349	0.873484178865388	0.721587501258411	0.781113654139385	0.805263093649917	0.732271051622699	0.880489808976279	0.788148734111208	0.86635740580681	0.931423239553883	0.887391823009344	0.823899463341915	0.805810301003214	0.719314641615013	0.908913173725354	0.761731454457587	0.912101181588221	0.854256041948787	0.834376152057601	0.739973271350786	0.812203730124467	0.87257463581546	0.90199747192649	0.922104056246892	0.944807824878919
0.773121743369365	0.82544529661852	0.924194141246248	1.03577112797251	0.850435662265299	0.904108931178514	0.902813890467947	0.866292564658651	0.937112701146838	0.91089984239191	1.01153290771594	0.811574883821921	0.996695145944706	0.919573354906765	0.993170895464723	0.835825063022139	0.901551768408473	0.796517792875401	0.942513059123297	0.865161610209006	0.956684696522614	0.836338219775003	0.994170313166885	1.02204370121803	1.04305861262407	0.954906448760825	1.00000524968108	0.847185466660526	0.925684653794643	1.04324470426576	0.766291980338463	0.884310107522061	0.79923245235174	0.909371571583268	0.790581278849737	0.944739038343711	0.855777764146896	0.93765845660257	0.961256950932633	0.898506372874908	0.992816041859484	0.820326681136308	1.02227148732365	0.940767217690499	0.965684844521115	1.01844368168814	0.856763196507585	0.867316513066774	0.836355550978431	0.875292596691917
0.853149447507812	1.07146740913983	1.06629616608874	0.879939437458284	0.986918409779488	0.93593605577876	1.04142476363896	0.911286474921647	0.838451027916392	1.01900215997914	1.10340307003048	0.898322707054341	0.912044561114467	0.867191344028674	1.11420795897273	0.838853544689659	0.94235595328664	0.86752313270783	0.950141547999436	1.09785601460255	0.96641108015433	1.0637166092261	1.04783785046511	0.988345959222519	0.964523503630962	1.00460123212135	0.92863252920883	0.960046567997895	1.01433051414978	0.994601555135088	1.0753201296781	1.07944593263158	1.05341801128255	0.8481535490367	0.8293941218067	0.956680116548222	1.06081960846204	0.953526241900177	1.03681037646693	1.02972759409207	1.12382745177201	1.05995807205757	0.835253380097245	0.899521362459802	0.857924507691792	0.853528438675194	1.170718176633	0.952341060647483	0.827817689365626	0.929695240298754
0.918568607516784	1.00229441503224	1.1930398442679	1.12839829897088	0.996010388254985	1.15383734288263	1.26985036614007	1.06686532149341	1.13650638596294	0.925898593010277	1.20191292104657	1.02099517381902	1.18971723507282	1.26659662421909	1.01976443902731	0.914305014486163	0.964894351823325	1.07322376701255	1.08310265629886	1.01715956124517	0.912137812678266	1.10804387114677	1.11732444276186	0.897714859031003	1.0202347381792	0.971296539778034	1.10505114303594	0.988832290716471	0.996759611832921	1.11857708899096	1.12613912439691	1.1333873902083	1.12397183648885	0.935446870197415	1.23709636576879	1.09749925491195	0.969912567222813	0.913780983850554	1.21984297513527	1.00001306606757	1.19973450907867	0.96549778914144	1.17867500866727	1.15521589692986	0.943339447165331	0.960285313703168	1.04286603819999	0.996324865718519	1.22632998413298	1.10854332438059
1.34128524881145	1.41361405400639	1.18890870059003	1.36731972284511	1.29160218358341	1.14679765272206	1.22708857168758	1.02932169691287	1.07368527967494	1.36343070243757	1.09441850805791	1.0830088087925	1.06515821506969	1.28293617254425	1.04677326214615	1.23495245705887	1.38204598505041	0.994579825959385	1.12837541551686	1.37612544184719	1.28108851634985	1.2234500993232	1.00943343340992	1.31282397728238	1.24990623050284	1.37509383126477	1.14386019527359	1.21078163681267	1.28352279562696	1.11816448103375	1.30175854488467	1.13951876117486	1.33645826242417	1.00236191176592	1.09492068816783	1.08674013311944	1.04515486456085	1.11589304972586	1.02919723277906	1.41531950579444	1.02283229644239	1.03421045673391	0.994418326284838	1.3730228980336	1.09886431206387	1.27713732318611	1.0478231136302	1.13056072506961	1.26553477981197	1.09635436737638
1.49090309689739	1.5061997665311	1.26499279939792	1.44380682008353	1.39832699453948	1.3268088924475	1.28795100586817	1.14641630647222	1.13530152369403	1.34173886665472	1.37533386146985	1.27895022016238	1.20025376666958	1.25399396755499	1.29360129349477	1.20700426306955	1.21271845390743	1.48851321720089	1.15177685430323	1.43822322475716	1.23543139928588	1.26678560041597	1.2477456358974	1.21462259799637	1.54539480166291	1.22651366473594	1.10923994143956	1.27882250889785	1.56227339562865	1.22321528392152	1.22874838197335	1.45875073142151	1.42752753738754	1.50884401957573	1.12049104376909	1.12160998961846	1.4453885321612	1.09642355038637	1.1229217411968	1.15172886835762	1.40110472298909	1.3782282536997	1.11166892470054	1.18902013444788	1.52364646986326	1.10577929994688	1.13987537070771	1.4712060101034	1.33814571564107	1.1108914305005
1.64265025345582	1.30648772492642	1.50925071766136	1.61991558964357	1.22122741495273	1.48378684769508	1.69097310357505	1.26904733221604	1.44327322368358	1.57657237624134	1.43207479298656	1.43516403863663	1.55666531470355	1.28570500635604	1.73582106308972	1.28342001752426	1.62381661641517	1.71362272864061	1.32455938396429	1.36756308712184	1.29602043665613	1.34502467138617	1.68597598806854	1.24377016024645	1.49966923759564	1.24164323214557	1.28607716197326	1.4964592436266	1.69025596514104	1.37910575923126	1.23015532687257	1.32470830840789	1.45696094748637	1.54553723060197	1.61858293846788	1.46690807956605	1.67830993506958	1.32705506385336	1.31515067875242	1.69885761518512	1.58812678451005	1.36804527846831	1.28665618959446	1.47404899596817	1.31186386195651	1.23131361867891	1.6006825774562	1.28989261416781	1.61948020505804	1.73697703192355
1.61926819159555	1.47351696193141	1.7747972829858	1.90624278142536	1.44889959644908	1.70074180718837	1.41444129135243	1.61873651894292	1.35637999176861	1.50061885966109	1.82010562862625	1.8297243327343	1.79992157421549	1.72792306241638	1.72418372805056	1.73165061767205	1.34271610200335	1.77088142042916	1.42352002863392	1.85877949288923	1.63387996410975	1.73754404583703	1.77903879407949	1.71694083430493	1.41026783588003	1.72845327345769	1.72335932399036	1.43241801666766	1.68268938033367	1.88143793918106	1.3674049906345	1.41768090747467	1.58430592223704	1.86550161953604	1.50866606128424	1.8915850594779	1.78527190271861	1.54196535036173	1.37148032754244	1.570284937918	1.83853867835841	1.86995302722941	1.65004411779742	1.76121073859369	1.69348976931801	1.84476541955373	1.8356223185421	1.61793917635787	1.4506386804172	1.42003487259132
1.84968150873647	1.87207150064352	1.9387965205182	1.82956829189292	1.89301492349364	1.57421031169932	2.123285855973	1.65399002296476	1.56953605766519	1.53003508219438	1.88186796739799	2.03734275738024	2.0245703001757	2.1098296536927	1.93933059882488	2.06075436696064	1.6243305378365	1.5076120557973	1.73724408795338	1.94539993505434	2.11803135955555	1.62456929698049	1.96087783975997	2.03734850356877	1.4974872696549	1.66072940104484	1.53290128019536	1.95835173198047	2.04283834376805	1.75498985410698	1.69839912684776	1.52058354761104	1.6771587307608	1.61715359609403	1.58903952128189	2.05174874493243	1.90853198791984	2.03717010327698	1.56702947394829	1.49267813994554	1.51212265556624	1.83358380742589	1.8490369920686	1.54444274942002	1.87831338292885	2.07784973021795	2.07465824159501	2.08780909481285	1.89284146299285	1.97547060778599
1.95488817347775	2.22630100705907	2.17792947340258	1.67353387985525	1.83388415699284	2.20374023774654	1.68726515556406	1.72227515515587	2.30557618912279	1.83687082454173	1.9785102843621	1.66896751766995	2.2245218166688	1.82222020370608	1.7064531194703	2.03989459716631	2.27188346545131	1.80802056628893	1.78341046185	2.36401199160479	1.78099660414663	1.90607267844074	2.25866840300241	2.01665830002432	1.81572630376042	2.20852767639319	1.847822682157	1.9406476866623	2.29478309838511	2.22532807942587	1.86987454724377	2.00833067231529	2.31522352115628	1.75467655892019	1.62987664002313	1.99768214953176	2.39310722871134	1.80323318038813	1.73027300747712	2.10571472207526	2.11058436352249	1.97953503632603	2.28377916457781	2.27769489110385	1.88939591514897	2.16690081476616	1.88060579826899	1.7189770307781	1.96387116705384	1.67549516191084
2.51317120880001	2.28187112472037	2.52895088279958	2.02287422559309	2.35869024476106	2.01596226819362	2.64386824469493	2.07022558150291	2.63061935879659	2.29258109146225	2.04041543772322	1.97330061327733	2.07806825138772	2.10505528397309	2.42148759898286	2.49518112151191	1.89417705140749	1.89857315807627	2.01045799661825	2.14137697349883	1.84914976664365	2.04569835543477	2.53819441493668	2.16546514084887	2.51454171566453	2.05989021792901	2.55568065449721	2.3786184401453	2.00380936354416	1.96613932717918	2.27307122701711	1.98471392038845	2.51503214038034	2.12100245878089	2.41454480654744	2.07145623700752	2.42785227169274	2.45068131387333	2.32717957837955	1.91602520498996	1.88344611457119	2.53678214658139	1.98374744235281	2.22013494111937	2.48522526914807	1.83752672872369	2.38167538877817	2.20189123854322	2.31947142318708	2.56863177807022
2.63653204231909	2.16354448000079	2.6531830439293	2.2510414306803	2.83089040305715	2.53308868887479	2.74798411670986	2.51901293295785	2.09255874414875	2.08690879438944	2.66370894877304	2.35545690890788	2.73640070343897	2.69568311591274	2.35821748407742	2.5437354814868	2.28495646327738	2.11768348627377	2.132427025546	2.34848592364656	2.27981520064715	2.71966913314858	2.09494451363309	2.49036342130267	2.68661160247396	2.42733244639527	2.06819242692151	2.4407905858174	2.65169688077953	2.54516734875384	2.69357152958218	2.82937068294509	2.65146154449753	2.52184421072235	2.22312210946769	2.70686077944991	2.3760007868458	2.05828419854208	2.70993770439936	2.05082914718344	2.68947100719229	2.09986742519856	2.57827570374128	2.38220533736879	2.21140103903131	2.62342066897303	2.8177227108197	2.9223198132168	2.82288557506162	2.23710565609872
2.6529644748609	2.53788114915369	2.86333653184479	2.5285412987727	2.54926488289415	2.52648425590962	3.03939793167705	2.87022730762078	2.40993205399991	2.79966611161381	2.69438932795603	2.46760881527611	3.11491631754581	2.38886551591512	2.67775951965634	2.93419799911026	3.08869778413838	2.82408546248248	2.95416244000501	2.89081961914045	3.1671816114975	2.56379217152619	2.54599404158672	2.26810269154461	3.01351908310844	2.49886764617892	2.45139218526923	2.75295321879495	2.88369572713369	2.75959757782616	2.59638776142985	3.00087960040222	2.98350232483733	3.09982081835076	2.54903176181345	2.80466180108473	2.67615310245364	2.81774636936009	2.77680124370473	3.13013159804941	2.6520600862981	2.50904894678401	2.4758450040613	3.17252552286789	3.05739917338049	2.87483403548835	2.50929621777555	2.97200505128427	2.35848564008074	2.61650770869116
3.49613866641403	2.6886862795758	2.91143883956302	2.82613583480461	3.42632226715632	3.16098047844851	2.70868647678162	2.75095647940822	2.9808370044609	2.95930453626425	3.04051407875182	3.46804825949964	3.28984617176505	2.82587228616882	3.00856746808419	2.60990510466356	3.29503451455168	3.37933602549284	2.68658667682467	2.59884228485322	2.98180181344805	2.68960162769162	2.67366687354434	2.64522312426673	3.23219392487326	3.19289464828033	3.25456231702507	3.30984232271604	2.72643413410411	2.88955789979138	2.99583601696453	2.56577845830887	2.82716644398806	3.38613930092718	2.91822725766803	2.93891171623792	3.43894680876155	3.4704286499748	2.606841181787	2.59875556336119	2.64499552702091	3.45805662139866	2.64984967733313	3.19890306954322	3.15099569862566	2.9296735471141	3.26856937617949	3.164834787944	3.26617358201027	3.43829559977134
3.25939386196476	3.23002330590475	3.22897481140137	3.26321727664879	2.94211736229761	3.46006341868928	3.61963753651164	3.57189638144132	3.64227835958219	3.10375705520333	3.12394776994302	3.38679347950232	3.60143742506021	3.05359525858715	3.68222588156478	3.51646316967299	3.18843932033231	3.33503631995917	3.09238985648332	3.14211679333311	3.02614433763423	3.37119136745866	3.33566378908958	3.38438612183276	2.91235372619005	3.19971256843994	3.61456923692247	3.67352342926483	3.13413659099558	3.28651089109756	3.00998131184133	3.3557494775714	3.75169084197995	3.1781085432552	3.18651294529513	2.93887727829848	3.63309727968986	3.45813869917958	3.48091010222378	3.75154932391084	3.66851693668383	3.02599699003931	3.43257495127435	3.05564024054422	3.15958500813572	3.60822848555642	2.94013656908581	3.7069588106693	3.14567341441593	3.4808972454854
3.88900289306848	3.8814591001014	3.87312438083024	3.97961420853391	3.84110523236929	3.47710809948546	3.60907153374612	3.99054869515119	3.93027235034562	3.7071440758601	3.98387632278141	4.01044422925126	4.02011753090364	4.00779637918783	3.64446487864576	4.06329162469521	4.37341916098399	3.82483166180114	3.84786877556484	4.07797017319685	3.32574008348548	4.01520659421705	3.76374816647721	3.62579139683013	3.87514906860925	3.36579271498829	3.41253944323779	3.88268035223651	3.83995626875168	3.5831298410247	3.95619206258313	3.49817510873937	3.3931208037876	4.00738329279919	3.88034229932987	3.59391634692088	3.74769526991028	3.9033978767802	3.8528959957911	3.75948737631775	4.02354377130486	3.98007286457207	4.06800536803988	3.82231778851403	3.30627818488567	3.29133785522372	3.259036643153	3.322924228827	3.43582459879945	3.25794189109575
4.28411122491082	4.1202156040469	3.73427245385156	4.26541120064737	4.2170147964999	4.02624348753414	4.20610673377862	4.29521689036132	4.59859588297927	4.33041781861285	3.8740637197812	4.28007126154194	4.28601135052244	4.23226313166117	4.36168404379106	4.04289964277405	4.09301793716328	4.2850366397208	4.16072309787744	4.01835727336632	3.6230775672757	3.92687448754444	4.29696983114897	3.76531646962438	4.29634089410836	3.74002531727314	4.18156944747502	4.14182522357243	4.15690900084607	3.94323524156198	4.29956571492853	3.78938735293031	4.36476380930315	4.30190915442353	3.9429441581876	4.20715428296339	4.08083877196298	4.34057154120465	4.32887464123425	4.31561560016574	4.35733618970098	4.02332213793831	4.29259213823969	4.21357673922666	4.20200001505321	3.77488933868071	4.25672610703652	4.31128871827595	3.61154713112305	4.31887230490891
4.37126607953845	4.54990226839232	4.36365531067358	4.47651504902197	4.19246573786128	4.62264328331786	4.07496128295304	4.59418568089222	4.38213992410376	4.8276646058128	4.12323696288448	4.8618933631735	4.21178658291098	4.44586850006603	4.56188664734787	4.55688474522027	4.59266784410759	4.52404920309513	4.19501009129944	4.58096358871955	4.38731569955958	4.33605550396149	4.30900283357461	4.53992472126448	4.61570120355735	4.70975101899646	4.22489429800452	4.448251916582	4.42038125121211	4.10839206421193	4.50921093204488	4.61250010010455	4.46923800997755	4.6841739429028	4.41877909410318	4.42661934309278	4.22915634738074	4.28069838038199	4.17127524048667	4.56377013606503	4.32869472936212	4.63197185578717	4.6433655356689	4.61588479493597	97.6579467463365	4.56257548203324	4.59053220253598	4.55154310378352	4.14201787039889	4.62025072262654
4.95471042607096	4.5987014741491	4.5367819398691	4.83613723216417	99.4736447591835	4.90140559932096	4.87741570762487	4.78000292403001	95.3313609268305	4.655244726245	4.82991918770868	4.49246488817277	5.03389359460912	4.92082577461184	4.89459368567271	99.8254165782675	4.77722186497198	4.93656642229732	4.58288805658439	4.57802664745103	4.5910674312131	100.084104218195	4.8552566033508	4.83495993096807	99.9265128951959	4.79799429058827	95.881934905618	4.56492133944743	4.65928266954225	4.8698696231789	4.87950815052178	4.88938374541286	4.83105647653198	4.86389521987938	4.85887779405903	4.8955374863107	4.88492519497443	4.52032566266499	4.86627239012168	4.83584526860434	4.8721836254048	4.91075516215975	4.91311733125521	4.5998547263652	4.62317648464474	4.5790297116023	4.93461279222485	4.75655409753385	4.68884483360538	4.81935065377785
5.15066145729837	5.16639376294171	5.1580725308171	5.28684799880547	4.97074193380021	95.4380487300318	5.1841241459542	5.05722441947317	5.19310559596217	95.2884124846347	5.16389077286329	5.18014516494104	5.11174551477728	5.23214469861358	95.6408328673924	5.17657246823724	5.18208183723168	5.0959405088894	5.24539907603509	5.14883488177156	5.1835753788281	5.04569875102149	5.22282818595035	5.25147585071927	5.17355556197522	5.20843181586971	5.08936860647003	5.21877924568473	5.14827297369525	5.23004924185459	5.15689415816664	5.1878348862716	5.19720251665849	5.26366038324208	5.19217521690517	5.08892030227574	5.2479330573357	5.2012082743696	95.2606161789323	5.22823683482653	5.23120367402226	5.22583364166793	5.20030668254871	92.9450960554784	93.7711694953169	5.19086779368731	97.4485914622342	5.11445668870886	5.17809539739271	5.15311342629648
5.47398560796028	5.41902969917319	5.55531214403409	5.51281347298948	98.4326266108586	5.83734761641664	5.45333490399608	93.4669019487177	105.348333374594	5.38996790329485	5.36031767758078	5.43380486655874	5.55284955118206	95.8228642466414	99.1236048485308	5.58620640294553	96.2319555327634	94.9414633740148	5.55648311091739	94.4531571294434	5.55009197378151	5.57988222156473	5.56567297904942	5.4364308233696	5.43626847663232	95.0880270674633	5.54569111284464	92.8746263529674	96.2129823649187	94.8238964992851	92.8424809640358	95.5426383989838	5.63060241309314	5.56959849298116	5.55462899555974	96.2650980038723	5.49872178090219	94.9319060260836	5.38019245475307	5.48338962144321	5.6023739944667	98.5707486105062	5.33790267915153	98.1877414051687	5.47860247093345	5.61317094331349	5.53191521951933	5.50654871628664	5.38246475244975	5.47084793847896
5.93445369375969	5.86288693307845	91.6839313328837	5.88744811020473	5.85457560775923	5.68928073585962	5.68409921923514	94.4615692892337	5.66344820039403	5.8991246477994	5.67457514867857	5.678986491389	5.74180481642075	5.91878809436933	5.93885819984524	5.65748692013333	92.9852571715181	5.788873844776	94.7315841514816	5.67761360640229	96.5714553700323	96.3831597682043	104.102435915398	95.8796897361106	5.92889112393858	5.96885369466738	5.86803928002031	5.95322957570751	5.67796352755007	5.99631537576338	92.8048485637449	5.82063129652878	5.96382532506041	93.1120267671913	5.85808074033145	93.6180182466111	5.94568202501742	94.8188165747412	5.78926189774988	91.9702485340376	5.6671452603666	5.74925059659289	5.84395648688981	5.84944039412234	6.00341875207875	5.90994996245577	5.81870319916583	5.68441616349616	5.68310253722757	5.94594686363921
96.1723573476937	6.29766564182927	96.8422419303904	92.0025877497816	6.30754898061652	6.24292819512172	6.01025128302791	6.01504737227647	6.04118213510641	6.01068693970872	91.8396740800622	5.99111480588633	92.2615275302943	91.9965129431711	96.2489112642775	5.92560551409985	95.2340022423058	6.26242155057398	6.0303453150371	98.1403105112855	6.07655290416635	6.03037978769803	6.02222362176191	6.26018025581404	6.1549525962398	5.92346437596828	6.36520424509977	5.91610355122195	102.342053638967	5.97765766066922	91.4070288377223	93.3852267575884	6.04587360714566	5.96826610348078	90.9871572391007	5.9115659425247	91.3063513640244	92.6275167100569	5.94131032044344	91.3543110369049	5.87495910859691	6.30152968905878	95.1624922180249	6.38605061802689	6.16297837361832	6.26354442490663	6.15076921048018	5.88140579791924	94.2125766070574	92.1986997203722
6.15985240051333	92.2412626586377	6.5170071105706	6.19427630701345	6.36580705720613	94.4937882817469	6.40451754700004	6.27872423144664	6.34836652657865	91.4742998664517	93.9117254398799	6.31414231317233	6.39443516810853	99.8049730427144	91.2377101663338	94.1082655699834	6.33881230980926	6.40080066211698	6.36622183865383	6.55967049898142	6.29657472179704	91.9718408995522	6.69336222123814	101.544005432737	93.1384205292509	92.9399393196694	93.3378171148035	94.1477166974855	6.22991430348515	6.32519093250364	93.8096489718354	6.59369863330583	96.4901879925555	6.58158929140396	6.45569580044821	91.0037535861685	94.3503785358428	6.60367609500295	6.16067885578418	6.48199531069369	101.619332212424	6.30748379002056	92.6484524669383	6.44719921487598	6.63704026005707	6.46035047976936	92.4626214093537	6.61152518327458	101.766979322158	94.3985166710317
92.9713288514638	6.69294181122745	94.9573096389424	91.3188269872104	6.57725429383902	94.5570894635632	93.2858764262033	95.2510769107862	6.52574241034103	90.9172430981348	6.61139165917544	6.63175638027932	90.9831285876453	6.74826654036056	6.78503379264925	6.7060717564677	91.9185904013412	93.8850949063563	6.46832384526642	91.9284051825938	91.3434336105127	6.88462198675732	92.4828196689794	6.98869546916378	92.4154911151142	96.9486721948853	93.7641373731548	91.1190401228044	6.73118930518913	95.2365007878474	6.66891899928335	6.52109942870882	107.050440748799	6.93408185217756	95.693174027957	6.5655962038647	6.67278363812647	95.7898856762726	6.48500141358629	6.72560246265756	97.8309065532422	94.4032056261778	92.6708283649536	91.0289223007057	6.74392062815821	6.70050796352151	90.7485121744362	6.66091248531101	93.6352685535377	91.7323518915632
93.5941180521432	92.5135953761802	6.87450203107286	6.93301351341674	96.0731775043782	90.4628961805713	6.77870688717981	6.7243669573529	6.95270840274714	96.7835955440953	90.1384538789906	91.6657432887331	91.9512732430012	91.2624671955362	6.72696290933304	6.84505214658449	93.814354215382	92.0668581594782	6.79060398334478	93.0741354856275	6.9535188601377	6.84711697999371	92.8371358145506	7.08123970347965	6.95196887202314	7.08561670577889	94.2128181483084	90.279270638924	95.0603443594666	6.75996170082128	90.7835579376426	90.6095077835553	95.9556627513547	6.76417729337905	6.91216382532305	92.1062460892166	6.85743715848741	6.96877292630481	6.89029667178898	6.78878386824325	98.520621482228	6.73743772485763	91.5651278831054	101.140464330285	94.3980605002186	91.7209686228806	90.6414164259024	93.3259063084844	7.01109026191449	90.9989024460192
92.4723574773922	91.1137291087152	92.4706064488578	92.6569933144194	90.7489305199231	89.7612679070472	7.25892001328339	7.08718867284015	107.365558294553	6.9591670860914	93.6774731869761	92.4834525471906	7.23506427870934	90.8892095068294	91.2416080969994	92.2720376733015	91.8290774811379	90.087771832809	92.4978309118841	7.09126513206862	7.06743651606619	90.9068742753207	90.7621730770002	99.0837701095061	6.88284365117288	89.5317515871498	92.8705175813348	7.0926519398548	7.26493610522417	90.5602247856499	91.5084884462427	89.4309816398997	7.08358152638001	6.9839384972023	90.3802587582582	93.8060900296657	6.98034938618326	93.9624785191136	91.1522624363681	7.27343055237352	92.5523688810079	96.312338596033	92.3362360820509	93.3998200932673	94.1281834656686	96.3607117677214	95.7438755178074	91.6457510464894	90.0164522745774	98.0778930923475
92.8002272362615	90.0223479445672	95.0610652882264	92.2279208009191	90.208660324318	94.3254229855536	7.39331978965069	90.0023889013136	90.5759777481206	7.52234659851638	93.0715981769128	7.41589311696861	97.1019931938005	7.40408258382449	7.41949545041474	91.9632396676875	93.7654920045249	90.3569473556161	89.9463912921432	89.7479047484781	89.58067759557	89.3101726983651	93.2516682990624	92.375899927981	100.728776439478	90.9517877505122	7.22454296255314	90.7607638894619	89.7622255369368	95.010066083175	7.34923208167264	92.6685986494002	95.0616196815061	90.6287257821825	89.6041715268671	92.1493522794314	94.160081191822	90.5567757724765	90.8158773132865	93.0124876211394	89.4025820424616	94.6172597504832	90.1583340533405	7.29779092171416	7.29481405901687	91.8525606678016	94.3380533014196	7.21796936619484	101.280729636709	7.27847439218654
88.8415102082256	89.6330536989101	89.4508188078231	94.8248350979583	93.5120196731058	92.0802442311068	7.46076636027493	101.329876645164	96.6897580942006	92.313371651375	89.6437551132789	91.6426886071847	93.3434928645217	97.5641088487857	89.5401796009693	7.44461178694929	89.9574019557204	90.1306388534204	7.632845554468	93.0493804235321	104.416735991204	103.785423410921	92.2205469607944	90.1938398266455	94.6433335999906	91.4995482406734	89.8077546971736	90.4448560815477	89.477139597598	95.8314547513957	7.43063870032489	91.0374651862847	7.57974909477437	91.0685324930332	89.5638287022574	96.5808916123533	92.0287495790999	89.9743854445128	90.1987602794555	94.522201213864	90.1754400220088	94.2201336970077	89.4099174529425	92.8334794647465	92.164949673211	99.1157180427619	92.9309438505963	92.6231587326836	95.1749033186036	90.5959521883798
93.4362148069836	90.0926314787774	7.52112839238219	89.5375519841023	95.995294118363	89.8982014110241	90.8746602182625	101.488258697409	91.9866221598447	91.2692718974033	89.6246321038864	91.7289319659625	89.122754262961	93.5261403536702	91.773409618692	101.444857544218	90.4217894498978	93.0237318343518	89.7881203906325	93.2491101778089	92.0811686164276	91.2289108224155	92.6623163415343	90.0128281607641	89.6943266856477	92.5794263472149	91.7056885586395	89.9503955674754	90.3568275368538	89.1025900869345	97.3194526095242	94.1562270355252	90.8745951225351	89.3990754097433	93.6832991487978	91.3538796743923	90.1886619223521	91.9478079455385	89.7327984901648	92.6270101255542	89.6511421548883	90.9146790312086	92.9813929012445	88.9967876904351	90.5438859784145	99.0506460570716	99.7223018630439	90.2138026125776	89.9397973629474	90.1334494758574
93.0089152125805	89.7648948577521	95.4779829591816	97.3356992223806	90.6472246644689	93.5162585091588	89.1998025490086	88.9933495924343	89.2755107290437	96.7008028463211	91.6702317984799	89.3032235240598	89.6810691300343	7.53869041410981	89.0011234604418	94.8014118891551	89.4116409859536	89.8479946809962	95.5915011974013	89.9841097184955	91.0130557133432	91.5864338928994	91.1174607490382	89.5155768144508	90.9752495173377	90.4181408108045	95.8042615069061	88.9608896162451	88.9704320617357	89.3520094392407	89.2553110824385	89.6789498886744	89.3496234387084	91.7992225401973	94.8717857255196	90.5585589326329	89.040626371074	90.6360019294906	88.9989415114973	90.2284135659679	90.7600828303501	89.3764153540861	93.747222775576	90.3075906240828	92.8273369588	89.2625630099201	90.5381310019038	89.3122150117591	90.7325207500637	89.2895498553359
89.1980807265919	88.7912909892306	89.6595064869906	91.9061751116917	92.3867404603933	90.3253995364612	90.7231608749251	89.2108383363801	91.9432298527144	89.3028764881729	90.7427365739917	88.7621375165307	89.0207618002451	92.9918973049083	90.7878250988345	88.8184929554719	93.8342946868363	90.0588017950444	91.008895055932	90.131503073313	90.7113545388033	93.9372669941782	92.2428804124588	90.2073856152182	90.3917099539657	91.7915788665805	92.7627926689609	93.1691498392648	92.1738572772944	91.6107839846368	93.2755949573817	92.631837630306	88.5470879075123	95.9455302576902	90.5182741668737	90.3507415494535	89.4678328264379	89.1676934607627	91.4669938747961	88.973540450793	90.9120782958227	89.0609788271134	95.154796744932	89.4419163596738	90.8823315211036	92.1645828873156	89.0292014750976	92.3285072371889	89.3820185537571	91.2845610106912
88.8505848355148	89.1467618538072	93.0418703162153	90.6688078904977	91.8005054339958	90.0991227492729	90.6208828363319	89.6174585916128	90.3406483836822	89.2382539541916	89.8668754368813	91.9643841642981	89.7097675586683	89.0286933982764	92.1236657718055	90.0122770519241	90.7783311321013	88.9219367510911	89.3685607092568	88.7435208880568	89.2922043209071	91.6250224330576	91.5302607598644	90.4868942051696	92.7470064806977	94.8275737585459	88.889119647073	91.2975178745077	90.6906342834594	89.0309010920794	89.4137778067683	91.7320832462191	89.1025305943293	91.7510432390583	88.7032010882738	90.6439956893995	90.1219149256361	89.5188502944456	88.9428280039404	91.2284445352043	92.7691640764496	91.9214573089196	91.6444722715422	89.6747949658586	91.5140529029747	90.6590183382023	92.9328696421063	89.0702540623319	91.1640438686891	91.9840375580823
90.3436971314375	88.869074065656	88.6641498838923	88.5762642158536	89.6290802546976	89.419861487104	89.0370944513424	93.0795895763714	89.0924790735413	90.3522014551443	90.7382419803862	90.8532306780707	88.4450496357795	89.4088184402988	91.1677921977732	91.439830642361	90.0116078683456	91.1232501276266	93.5514521602768	89.2862115428044	89.7467412191931	89.1748615531758	91.5490704268819	91.2862591642422	89.8836743823689	90.5858640296418	91.2912054263999	89.5141252765944	89.2305596775683	90.9902122068145	91.740617693698	89.2213187132777	89.8438915505746	91.4349593986414	91.413430973386	89.3893576801006	89.4616965415772	92.101112366404	92.5666869082835	91.7991383138158	89.8512680307543	90.5639148278459	90.833923570636	89.2657515123954	93.9980753141039	89.7842823205647	89.1380499623678	88.8376587165681	88.606970976035	88.9158570968089
88.376037701282	92.1874865931705	89.3115603604768	89.0331479049504	90.9064708098367	88.8333889898113	91.1630618308218	88.5412641580517	91.1436701161054	89.3412971233253	90.8233979977247	89.5212602085738	90.2730697198012	88.9218064361044	88.8383212080643	91.036140068607	88.3810249481219	89.5488312422679	89.2787547546135	91.0667114647903	90.0443850605152	90.4772241730722	88.4779358142855	91.4859081978343	89.3502675997259	88.4080930496156	89.0111456363122	89.9964105400213	89.2286832066848	88.5610826705773	90.9031787506198	90.0265153015382	88.3998563741506	90.8235216845756	92.4482511024654	91.2531901891686	88.4001636729825	90.5376998941737	92.2604139996552	88.3523099987266	89.3334285415781	89.834274210068	90.8858388916364	88.8892436258318	89.8921888025273	89.2085074208522	91.1334753391488	88.6611555315397	90.4252625532223	89.2905512547615
91.1982941282271	89.5544424121235	89.5387229173896	88.4960642979889	88.7245332761843	89.5738445229152	89.718314990227	91.1689359179091	89.3842315971577	88.838709442411	90.4506680899109	89.4509019856647	90.56578220424	90.2689933539507	91.323222750348	88.3790841594692	89.6980694724657	89.5266702954042	90.2719799118348	88.5048882370159	88.6457752842695	91.1755926471685	88.4386622886795	89.552175833058	89.949916147537	90.2427508631705	89.0313996001743	90.3626496761008	90.7981608355267	90.3898036518878	89.6589897678663	89.1293589134921	89.2452866369286	90.4157803275789	90.6687109604146	91.8464541935397	89.0859254138711	90.8585182295811	88.7803057623657	88.7495892904605	91.1739625277731	88.7163535711044	90.7851246293514	90.8794888969706	88.5744987298218	89.2875111646198	89.0182286685459	91.1065889178925	91.5792085598914	89.0850063889406
88.1486495741464	90.9285174017463	89.3593937249523	90.4436330889692	90.1418104105604	88.5944291731442	88.4568718896186	88.8367200564816	90.795445388957	89.3613773748714	89.2630164894957	89.1156356045339	89.5328283108534	90.5145738039051	89.6595301565836	91.0863113336588	89.250911902944	90.5566876852212	90.8717404396231	90.0302884842374	90.3662823284991	89.6079769401048	89.0158548031037	89.2415872170499	88.5375323780248	88.9198729881266	88.9963953418097	88.8705590081065	89.3648038531477	91.6834630376633	89.400723727748	89.4600954752117	88.8246213650731	89.0397973324319	90.4657224393173	89.2120490014987	90.5649478479899	88.7002979981501	88.7482738788383	89.8315620109166	89.5476930707684	89.2178518076272	89.153335326597	90.5616895125536	89.1547963117896	88.4835617946909	89.0849019260831	90.5278498096827	89.6371469741463	89.8261650695287
89.770533726414	90.3462464028457	88.6188727136658	91.1442939597043	90.8838666084437	90.5948625718807	90.8013932979746	90.4447632506904	89.5776122970239	90.3193164064146	89.9618909739567	89.2069156759816	88.845481069777	89.1328496013495	90.7791185981049	90.2070697276101	89.1210929774421	88.6526926930138	90.5593901782345	90.4898481473535	88.2749619412467	89.3188942465449	89.1036321134733	90.9709271392851	88.5979480375993	91.3230152944552	89.5569285045997	89.9373584815935	89.1633294046645	89.1463325480343	90.7808693479808	88.4088851673523	88.4152893128058	88.3450515763633	89.7875497039619	89.100021115899	89.6199439028381	88.9836921653748	90.5122859556268	89.5698580796432	90.0108134874175	90.4073326160264	90.2498430120761	89.0328522287952	88.3540767686777	88.5096575515248	90.1522935687722	90.089071623466	89.7753280699525	89.6790421435743
88.3904975006455	88.2535553286047	88.9956713758206	89.9297774232685	90.2807048461262	89.20650756589	89.8283975733243	88.6661936207192	90.0719910735009	89.5984122759269	90.6054137897864	88.3659469338118	88.9142281081349	88.4421073274434	88.7713042724495	90.1250177052876	89.7957455487413	90.4573039409859	90.7833967418795	89.7587134609822	89.6442771373473	88.5581071533778	90.5047552404202	88.5759708920003	88.592583032485	88.3918661857984	89.2897592446702	90.7204807374805	89.349085738447	89.4624565544946	89.0291286785328	88.8505124971203	90.1354954559934	88.378511423961	89.624681335173	89.782043753188	88.5739455017275	88.8013638835395	88.4734793919281	90.2268034094762	88.7832931329825	89.7246569876841	89.5467979137526	88.8063465469405	89.7050975188212	90.558793701475	88.5412495703064	88.3575350222267	88.1516106071956	88.1943760667101
89.2853220199885	88.1212362131025	89.3245652264341	88.3182513596501	89.4422479592071	89.0680063165748	89.5666073187688	89.1622072899821	88.5726930008565	90.4190049382472	88.9813093660501	89.1612673823351	89.6566605129436	89.0333412004636	89.3277354657804	90.487976362476	89.0666553028199	88.2368139561661	89.2080846974144	89.8966843913963	89.0373464191989	88.8659774667259	88.2468341415118	88.9750599496482	88.5052545708474	88.7458434764135	89.1296663215353	89.0850068843327	88.7583449467875	88.9681327448338	89.2871447378959	88.8969689073406	89.210675618889	88.4042416604711	88.3141441043772	88.5116995319608	88.7975173673818	88.8495875716024	88.7756151735672	89.3647788434367	89.1199864412509	89.0787621192086	90.6445411937719	88.7445541091611	89.2666508546208	89.5433540158406	88.8279750002741	89.2863617441364	88.2226917312389	88.6478683861893
88.8810245903675	88.6936291662816	88.169265550377	89.089644887711	89.1724497746192	89.7697013158129	87.9932702435152	89.0438765658235	89.5482062257979	88.5170200237895	89.4265212803186	89.8207893832778	89.7313020558765	89.0492822717575	89.5975238129555	88.8473945377648	89.1015083660635	89.2070664190604	89.2611756755593	88.4396344630025	89.1472061061913	90.1665863905187	88.14815474756	90.4676250494747	88.1728181317551	88.6565472602457	88.6759433039363	88.4622818500343	88.2634521566426	89.4744197234999	89.0938667977328	89.2575029579148	88.9975884021337	88.589156800506	88.6836052951091	89.2369202773364	88.4321743748785	88.5408696346984	89.4425403353278	89.213089075616	88.9885000851707	88.7129110732237	89.0453967500024	88.8972839596207	89.3895613021458	88.3836454036088	88.6669892051414	88.8352474847661	88.7722735744454	88.9528653155397
88.924128755501	88.9515095332566	89.1888918716776	88.1919911370539	88.4688969090152	90.271990883636	88.7603656258875	89.1156978453573	89.2212842482728	89.8650280719073	89.164714525	88.3390345725488	88.5568900472439	89.1350311447827	89.7451540556282	88.7565508160651	88.7607695018895	88.1154223804893	88.6249817149812	89.6573783587595	89.2061579983018	89.6581209256759	88.5711903998462	88.0592410596047	88.2334936640409	89.4398248539135	88.3678746024205	89.7407396739381	87.9235207976587	88.4415397984034	89.2069039210814	89.7249257457541	88.7998739450633	89.3334746997297	89.7074082468547	89.2976035543153	88.4832095526821	89.3794314028868	90.0447270312768	89.9031693074068	88.3841103312623	88.5479403875117	89.8806363125126	88.8185415931152	88.7308952647192	88.610903557454	88.4246513069917	89.385542464905	89.32773789542	90.2015473144431
89.3385717280046	89.1874513378168	89.1287060563919	88.9013024129816	89.3692723292772	89.4854896807593	88.7381694127704	88.0589948393963	89.2569940333756	89.0288073255241	88.9490410067787	88.1511442997828	88.3803925717907	89.8295409728998	88.8630546461579	89.401189966499	88.4864568147116	90.0880496722253	88.606672535192	88.4398406249156	89.1558041509174	88.3930182959603	88.9489328662083	88.3725013501515	89.979371233104	88.6271318957538	88.110046619204	90.188591791434	89.1758479231348	89.0794539724336	89.979913738974	88.6689087685276	88.576888587834	88.7959818986942	88.9972781161234	88.964023031978	89.023585377918	88.2718868087688	89.5421970866682	89.9920890838095	89.390767832663	88.8558062254936	88.8680900975936	88.3640100019407	88.0608843729898	88.3923085878072	88.8551909279003	88.7458660517767	88.334251558674	87.8532674049587
89.5565619416923	88.7247107301849	88.0681138836526	88.1047458001308	89.3979062892804	89.2342943380057	89.400662557901	88.2883347203291	88.6452724535855	88.9929025160114	88.3278969840757	88.7303549163274	88.7624294726577	88.2434665665297	88.1755145977076	88.397335011284	88.1744195393863	88.6743991653706	89.2062182290196	89.2965449506123	89.0930621822126	89.2111666236573	89.6763022268182	87.9641851438614	89.2820396269137	88.4292887384983	89.2581701806794	89.0702568833906	88.760949654418	88.4832521072287	88.4415356429266	89.0372807004132	89.647060089697	89.3649080694932	89.7450600282093	88.9108334238585	89.4392317272002	89.1206131865862	88.9530321106062	88.2984740760725	88.2567656931769	89.897917081036	88.9699460253072	88.5787862281813	89.1455242861669	89.1065949623335	88.9825159080386	88.8466615166312	89.3467332802459	89.4392723212612
89.1242615243841	89.4476094732665	88.5524137123052	87.9606714014692	88.3988980297607	88.3435025143622	88.9979592480083	88.1224224923747	89.1097433789928	89.6956767543938	89.3743942142136	88.7214256805608	88.6483873813388	88.8409407828361	88.2309312797475	88.1345004057855	88.9841046508067	87.8869983496091	88.2723905381593	87.9958242745049	88.2447242796489	89.2483944421693	88.2255482477192	88.3999121147625	88.6520771981373	88.7291532478034	88.4473717960081	88.1497561213558	88.6829924580258	88.5280973745474	89.4821108064275	88.0419578010119	88.7906513562724	89.2031359345043	88.8121741098528	89.3479294041673	88.5899146032432	88.6871473561521	87.8991774932754	89.5343942974781	88.2154164584095	88.699370501357	88.7937490511547	88.7298760799951	89.1300009809094	88.1722181229939	88.3553297228094	88.932126498107	89.7161170027175	88.8788071927605
88.980939432319	88.9943415304599	88.9331393231338	88.7932829291732	88.4428183623909	88.8125433735997	89.4574789508513	88.2223311204153	88.8750147260632	88.97576042968	88.341921909435	88.442519527665	89.0097330447108	89.1224667130636	89.071209021947	87.8692924883443	88.098314175273	89.0475653428475	88.827008601111	88.9048165680609	88.1565854562157	87.8881306444836	89.3756450741053	88.7924550712696	89.2058652003534	89.3062308121743	88.7968331410935	87.9331428256239	88.7972811390828	88.5979624954362	88.8730856549016	88.2451021673691	88.1562519328912	89.3157657278952	89.3973640642764	88.2784507238609	88.2668847625074	88.2905888998129	88.6501933428447	89.3077825885646	88.2542653119723	88.5884028573557	88.0131923947098	89.6569874194004	89.4035436329221	88.7301646817694	88.7636077733111	88.0622997892083	88.4810128677474	88.1562559653214
88.4002740998303	88.4860998708922	89.2146266931468	87.8299768522549	88.9981645101876	88.4891762533096	88.7849690916165	88.4957156853841	88.3636395213957	89.098882229412	88.1386397686834	88.4052757027948	88.9152761999683	89.0848142671898	88.1481147712725	89.2549721440244	88.5951192002501	88.0299808552499	88.7112967586761	89.3966206144824	88.6757016284672	89.119244453856	88.1092168700417	88.4355637855849	88.5898266601693	88.5729535696662	88.4081579785005	88.4650583257976	88.117241055457	89.3595471980792	88.7552189900616	88.1193541337433	89.2580489393314	88.6887803634842	89.1148953606805	88.0039621281048	89.397175398762	88.9836626053208	89.0661433131122	89.2995740251196	88.2900622363101	88.4581448964929	88.4306742840847	88.3807377690046	87.9008690596061	88.3033050984911	88.9877138556129	89.6512363459575	87.8817778430649	88.3437874996591
89.0803689262986	88.187258182588	88.1950480541549	88.3541134279448	88.4110119264738	88.5003931170063	88.7228081184599	88.7590274047341	89.1456213463094	88.2398489246393	89.0917935723642	88.466267843545	88.2462969940296	88.2052652138932	88.8384189405994	88.3936960793673	88.8193367533259	88.3037424985052	88.1248870248765	87.9924926899383	88.4949579224293	88.6507859656439	88.6875145948658	88.2319360787779	88.8183508545278	88.1504253081558	88.1776864317968	88.3605514462605	88.47923528095	88.0875640964111	88.235986561265	88.4641135281831	89.2767562297229	88.7429378475278	88.1153426526848	88.0958351350521	88.9049702086639	88.1146109282864	88.7623720035379	88.4062145904999	88.9382778416959	88.0213263099474	89.2049133694994	88.4939136016579	88.0872212416646	89.0392915316804	87.7720458123414	87.7759036896902	88.0320703161045	88.4509384412941
87.8302700972409	88.0769361345946	88.8397872839513	89.4132958118036	88.9410804707456	87.9045754582362	88.894100424556	88.3311017977284	88.0302799321603	87.9545583636919	88.7848386151369	88.5593044829615	88.9950751816547	88.9773090936259	88.6753873043029	88.7056901226695	87.8875481338262	88.4448323186758	88.1774589403273	88.8780858500179	88.88011599499	89.1016149548374	88.0266592629024	88.0407320439683	88.1886357319556	88.5449538594556	88.5216165055153	88.6409679631077	88.3644316466733	88.5140885972138	88.5645686036957	88.0444058972602	88.3048485509378	88.5263930624394	87.8339197636644	88.7695715504911	88.2269405853072	88.8402152442902	88.5444761484521	88.2494641264513	88.1031517526878	88.6872410623304	88.7699254273833	89.2204101423945	88.4366995744839	88.5141439792865	88.4862923192295	89.1158043678789	88.3133368652341	87.8771742799575
88.6261915674898	88.6088046139009	87.8207980862368	88.6331935418678	88.3464638624374	87.6988468462447	88.448346157511	88.6888352252227	87.9869848875966	89.0540084564997	88.3252270518114	88.6337988959867	88.0273276431033	88.1729553084159	87.9865996853261	88.4513869411693	88.2796754800012	88.3412589049652	88.4786777994047	88.8102476406351	88.6920648332896	88.7421111300216	88.1475616968501	88.2418410946963	89.0599583367422	88.4388390116703	88.5008418398922	88.8232325235415	88.5351337637796	88.4909076935192	87.9404899887355	88.8740213370749	87.8553130317269	89.1916024388099	88.2361094273806	88.7635030307394	87.771195802527	89.2461513577964	88.8227389198031	88.9986148385859	88.8942610268036	88.1096423922439	89.1089447151026	88.1373645273268	88.971912972832	89.2273415690574	89.2741385064321	88.9869233814506	88.339068424486	88.5448497659329
88.8075452695645	87.9736059078109	87.8736547756599	87.8618708262218	87.7381469097979	89.191513494863	87.9593055253616	87.9830845273487	87.9408395052544	88.1917644746896	88.7223186131224	88.2045085024932	88.6287722581433	88.2199328491327	88.1693960525716	88.4189509360057	88.0307215190056	88.456704905523	88.8108805497555	88.3838350384164	87.6564002741738	88.1460899476839	88.0848834568974	89.0742416555055	88.1550453663912	88.8792507488191	88.7448331006164	88.5513075240156	88.6651557738193	88.1642458254209	89.3387188885816	88.1641893249141	87.706774899374	88.6486395597114	88.1664536349395	88.1782697202758	89.0781802489782	87.7197519572857	88.4727682515289	88.4811745280458	87.6566251823444	88.3421563688372	88.7193562453593	88.0440176158016	88.5442868665872	89.1474882360424	88.4162115731727	87.9868887321945	88.7887213497562	88.017986077982
88.0728967208975	88.9988422597834	87.7995800295414	88.1606811696371	88.3441736320512	87.8749330325156	88.3787894858273	88.2620711952326	88.3497397246967	88.477712060391	88.8261207129991	88.9142188658574	88.6298506058731	88.6688649604675	88.4112423920172	88.3406969678318	87.9442734179611	88.3312063892854	88.6445419646598	88.4041997893951	88.0539054901284	88.0517715293831	88.3632971498928	87.9338460346025	88.2510630326083	88.1004193057331	87.7989515820006	88.6577041469562	87.8703879739105	88.2361884102294	88.0272455142917	88.6050388092806	88.4268679694081	89.0005152507491	87.9974902884161	88.4699543640725	88.1246610662058	88.3170350572541	88.7713616678554	88.6610032519037	88.1775066899422	88.74267746434	88.2090183521813	88.4352864467539	87.8101729881604	87.988463208989	88.7934773359067	88.146404230762	87.879245173533	88.6898005001149
88.7258683781774	88.531916645567	88.4000770108168	87.7292024983711	88.1827628243791	87.6833304982213	88.4118353870222	88.9112827492168	88.2482673967607	88.5225928641348	88.1222243682581	88.599892388393	88.497103821047	88.9426064882095	88.4151687757047	88.5447834947853	88.7184180995887	88.482409010711	88.4341931224878	88.0926816655132	87.9824122338005	88.1024712535462	88.3243768030525	88.7545390332839	88.6316798146351	88.187394312806	87.8279822172655	88.8257949544466	87.9727258396329	88.2568048945499	88.3953085289069	87.9061580589655	87.6227164094351	87.9706373781849	87.9654469582896	88.3975034778707	88.6298825431242	88.3994423388966	88.0887880346745	88.3955402985885	87.9850379040934	88.9829838235418	88.5884607659449	88.1783169977189	87.9066868078097	88.6520168560238	88.8941585464894	88.7366595955958	88.2569574741833	87.8601356171949
88.5157369541763	88.3551982695492	88.751783220424	87.9428120156593	88.0679691350851	89.0353780029512	87.9031633851808	87.6776205962755	87.8510234972847	88.2958459439969	88.2138100358524	88.7507856296404	88.3258172770554	87.7779427674911	87.9316025930421	88.5182695586158	88.0890286743473	88.745510467806	88.7565044904574	88.8170343027942	88.1369708732924	88.6781193121919	88.1410455148419	88.4933038629895	88.8307417462275	88.884635327021	88.6441823094476	88.8037467123028	88.8863313508274	88.9212426423814	88.1843927819306	88.8788542072239	88.3240816377786	88.1531246769147	88.3703670908587	87.7467497130005	88.797095498754	88.8204865418219	87.9815496855648	87.6717650961316	88.8134671408534	88.3896585207312	88.8462166551599	88.8009820542848	87.9944828503581	88.5757215559245	87.8935233088225	88.6534805887213	88.2174134763261	88.6936392607564
88.2049114499919	88.5755744784285	88.7169248732799	88.3129508677538	88.0946963757503	88.7909476540414	88.4350393968358	87.9106123092009	88.1423022062872	88.0563049633475	88.585315531332	87.8434889190788	88.2240569163864	87.8135541463069	88.4890348730029	88.1931554400671	88.6570258294539	88.259102260667	88.0681482849119	87.8690991090824	88.0311866333201	87.9914697553666	88.4633842021805	87.8264089682622	88.7916074305944	88.5474212750121	88.1706913861692	88.1701382562744	88.2992054814073	88.0052678015917	88.479921028994	87.9880479898779	88.9775162978273	88.1459977807259	88.3709064080178	88.877529572786	88.3711557655526	87.9921958029401	88.9254755406328	88.1191806469013	87.7906569204927	88.5877167290121	88.7598895169335	87.8593981180044	88.2223276841069	87.7776341665166	88.1788519993317	88.4365045559848	88.1444133183079	88.1988756128945
88.2620831671066	88.3207577277054	88.4393551780639	88.0594221714187	88.3085773571446	88.4350946468576	88.6849984612031	88.4215665604565	88.1604784568793	88.5864143199181	87.6406031051284	88.1528437622784	88.2448259227043	88.0096989694966	88.1185229669294	88.4054108171691	88.6197781396489	87.9649288220992	88.031216142266	87.6848149291391	88.1253745979977	88.6450057035663	88.2618543340748	87.988187415121	88.5243576705544	88.1211717357949	88.271162282285	87.748170756363	87.8966007006545	88.3048174596258	88.370303287424	88.7857821603023	87.884607427354	88.0769118670358	89.0787264930531	88.5040854579712	87.8166371887753	88.6592529212902	88.8160747817386	88.392572711508	87.9590651200082	87.9513739822697	88.1191059819831	87.6746487805817	88.6892041745263	88.2812166705733	88.0050937674655	87.8756775340734	88.7977802592571	88.7890304267786
88.5104467490883	88.7234123219894	88.2109021328932	87.689971444745	88.533777381602	88.1668257717326	87.724571075298	88.6328107796819	87.8705260308298	88.2143647903954	88.6449663251783	88.3391187494282	87.9632808064662	88.6485886326271	87.7594938258955	88.7408220639932	88.7116859363545	88.5412550841356	88.2150081416465	88.8918940561207	88.7075937835224	87.671173854539	88.772665709496	88.6889258683656	88.3650587577707	88.001113172887	87.8643153870264	88.7845326101604	87.845050035607	88.7647557520651	88.5145227609381	88.2305703685943	88.915179560047	87.9459458312792	88.4755707279812	88.0111644406554	88.2053279848491	88.7261544080092	87.7754380142031	88.1818064703964	87.8828960249483	88.0689656701039	88.4652424405201	87.9765469830484	89.0017449449634	88.3569995298583	88.2589312760937	88.4144109733233	88.8365314995984	88.5787987287664
88.5006941277412	88.4855989534574	88.3694015737779	88.3460585297569	88.6516745421069	88.5645541069539	88.3640319232136	87.7180475375963	88.6677634163708	88.5343454117268	87.9875682717252	88.4280933947852	88.0389430164473	88.6036228466447	88.3668179970561	88.4642284610801	87.93768487267	88.1814802996118	88.5912088717154	88.140592470533	87.6747412018767	88.1379836915911	88.2932303200289	88.2879438665683	88.3517761373024	87.8513967984787	88.5423392520775	88.5332915901614	87.865811597554	88.1523971923612	87.6579318741768	88.6636274935353	88.6030879775568	87.7312613950148	87.9804016315045	88.3103523182147	88.6355303784535	87.7869097450103	88.669264335918	87.7634847815927	88.5366127089977	88.679333005925	88.4345865350553	87.8773372116908	88.2053850750464	88.3427018762745	88.7776137459486	88.4499667881592	88.2470943728127	88.5882937601264
88.5518196181516	88.4000426856199	87.8995882859698	88.7591093057235	88.0125264925317	87.534442827739	88.4768021956308	88.0887041375286	88.6236855712216	87.8567779294319	88.8020130018659	88.325701089065	88.5538527304441	88.5782422399113	87.9706361876701	88.3401193562965	88.3324436791242	88.539239772455	88.611062963716	88.7068005664092	88.4033332597264	88.4908973221011	88.3973715367933	88.3952724971174	88.0285689556912	88.1566872545644	87.8138268028647	87.6261335698042	88.7653279101681	87.7141741122118	88.1314003016187	88.6271969533958	88.5791864978519	87.8583770979076	88.0718212203538	88.03672797277	87.8127182048241	87.8824749085906	88.3884378021654	87.7997710729058	87.9574643284973	88.5284296484238	88.4146464911221	88.0546972550068	88.2847046338779	87.829247739938	87.9857890593672	88.4866303388172	88.3650529490191	88.5482790029307
88.3524094953984	88.0522221857523	88.7485000914345	88.504778925232	88.662354941294	88.418594340944	88.7013903903224	88.25373232141	88.6135469746619	88.4246881999821	88.8595286525254	87.6809466388555	87.9063658307574	88.1583478430722	87.9127870343283	88.0260343047591	87.9310648403871	87.7791348998569	88.4708895874221	88.4617917823101	87.9069215927544	88.5024304880598	88.698207711755	88.8718181520724	88.7549282199118	87.7758654899275	88.1390441826394	88.7501121196058	87.9637857473723	87.795617762309	88.4774542346044	87.7746026291039	87.916660019188	88.477571550063	87.8828558443363	88.1948999813079	88.412438019011	88.7518404467665	88.8580556186346	88.6211800630035	88.2728623643025	88.6722707010732	88.4974010585375	88.5680509820192	88.1155298556543	88.3626518049613	87.7739779746626	88.6198888180275	88.4934067725962	88.3483841889701
88.3413666945912	88.4693734499217	88.1754116830056	87.9365452016206	87.6880570080991	88.1897338403805	87.9576601288375	88.6388933532404	88.5255998770613	88.7402323585697	87.6995928606299	88.2442089716332	88.4027300517325	88.3628106401303	88.4349421841494	88.2617103752029	87.549443950986	88.1168098732175	87.9740559520612	88.6373460043309	88.1930038860364	88.6080067033929	88.2296891161837	88.4640149110987	88.0200309454823	87.9830472650136	88.5323257842827	88.4606007833281	88.5896718084963	88.2228806375913	88.798832131785	87.8015846118899	88.2685652528696	87.8523437625867	88.1184043427209	88.1999550432267	88.6559104259286	88.1506550112205	87.77427701753	88.4719884522994	88.5914143862723	88.5070061760529	87.686309508749	88.5665780922548	87.8351948232707	88.6630796019492	88.5760114659167	87.8664686999293	88.1955507921796	87.9651888672523
88.2244079679735	88.0430603385501	87.9476465951021	88.5858463535066	88.4631172576712	88.12223582991	88.2662371120184	88.1772707206007	88.2364841067148	87.8165418816781	87.8823280276791	88.0573246317219	88.0419393459128	88.6752839342938	87.9054970737647	88.5768001324145	88.3801576529347	88.5341407691	88.6645323590373	87.8006171683697	88.5653655839382	88.3627007940718	87.7475943213874	88.5568723065691	87.9453274353311	87.7566385954794	88.4124506259958	87.8158554033022	88.2602642794726	88.4450371037664	88.1407942207433	87.9342092827716	88.0070232984979	88.2147696245253	87.6099764672233	88.7817554301523	88.4071357530665	88.7607746192444	87.8839082317115	88.1649668640334	88.6107810618835	87.9110946600908	88.175129430987	87.8314223294644	87.8953161880672	88.4122527403477	88.0768304862962	87.6807934113308	88.4024479631472	87.7544732912584
87.8485354184498	87.6028912266855	88.3166806149521	88.3672669007047	88.218388879182	88.3869788748829	88.5304481570813	87.6880361128568	87.865762704013	88.1929141662732	88.4216944135351	87.9357603087635	87.9148533747543	88.1270214686335	87.686415043065	88.0615039779122	87.8461147037823	87.6016317480387	88.2365391179901	88.0659870275937	88.3589626007113	88.6197052598373	87.5055513135603	87.741472498498	87.7741099325077	88.0394317588076	87.9748134650154	88.4182056088574	88.1059004005639	88.1058807124176	88.2287999466929	87.9695503949393	88.3777676681512	88.2520274036102	87.8602315473945	87.7229366149547	87.8717808130289	88.168853384579	87.5969546085909	88.7097299320284	88.7501617393807	88.0649628054951	87.6362287500165	87.5827807324831	88.3269678847995	88.1377822569841	88.2988494992128	88.3485180087324	88.6023535282503	87.6585709489921
88.213933167215	88.4741890294494	88.1517767588393	88.5741538761567	87.7696023642117	88.0374560238392	87.8020880755375	88.2829101116952	88.233392501072	87.9156307807604	88.8626110518777	87.6757996042659	88.5406692373768	88.6467857881711	88.6402791745819	88.2942598610521	87.8203921113283	88.325248056074	88.6079558017448	88.3721942021277	88.8133549510498	88.411156340868	88.0460177564964	87.6778855644121	88.320342793976	87.7248708966322	88.4786725961352	88.0434472535365	88.0544109066785	88.5626945100866	88.3828975095226	88.0770733579256	88.6125782392575	87.7700327735537	88.5168505028691	88.0261616354054	88.2688301470728	87.8637260710406	87.9045485386911	88.015194326225	88.3131755345952	88.570592171907	87.8649399125882	88.0162414676241	88.1652261290941	88.4741585344282	88.3917222495362	88.0494726569022	87.6062976952789	88.282993869855
88.4340384663738	88.0382136987834	88.2366902363433	87.8163502682258	88.3480085323029	88.3861991674981	87.6919464338609	88.7742187824105	88.1123574227674	88.2850680157343	88.081418081084	88.3539433318475	87.7190486496804	87.6608593317297	88.4537350649079	88.1108930359734	88.4368225052767	87.7595426231585	88.2846265540343	87.8123999203223	88.1781296236877	87.7419717638551	87.7468652164967	87.9894383239636	88.4330875984662	88.5996259779042	88.660562615048	88.3495257720033	87.9790607109861	88.4067691575746	87.7104887243615	87.9221269599047	88.1959680579048	87.9040486785121	88.6291772700766	88.3243708974994	88.2846637782463	88.320830292438	88.6097102802147	88.4091215109921	88.3875308121528	88.493938046396	87.6978021574104	88.0788757231757	88.3835017909639	88.5346791841074	87.9727348073636	88.1188357595349	87.8062125143283	87.4912311572122
88.3563663892472	88.0460861491413	88.3265915748931	88.0863041287466	88.1935588930779	88.1456771373852	87.7694426749006	87.5370659128141	88.4907558473512	88.0464612749914	88.0722273215766	88.299881694725	87.8340362062628	88.5327354554075	88.1872422904586	88.5176031860926	87.9386447527786	88.7210960263507	88.4558264194388	87.7580608561829	87.8154211046497	88.5270124767095	87.9904444838118	88.1557403741111	88.0483735434858	87.8015276551857	88.2674552893076	87.6879080823647	88.5456158764195	87.9305324912639	88.3139228818132	88.136617871811	88.0573086754954	88.379282339441	88.7446411841141	87.6881558042287	87.4576091207264	88.2654512716698	88.3461852919804	88.6848693567806	88.2572359908539	88.0771041799291	87.7725662780486	88.3841137467992	88.323708874876	87.7949726247766	88.8848973143344	88.2556661382864	88.033159091846	88.4375428591595
87.7328860900105	88.3014396487509	87.516646992445	88.2668641053082	88.4156024025664	87.9377910560253	87.606730312972	87.9739250005179	88.3452617331888	87.5721828847775	88.1709312977572	88.5542819299314	87.7555750382214	88.6295507235801	88.4106843839379	88.6693035904508	88.4874131936598	88.0666502799502	88.3652798294852	88.4097169936433	88.3298582976684	87.7072970423237	87.5972496544973	88.7662798757371	88.7281319183181	88.5504405412115	88.6257699923558	88.0218993464005	88.1401804379204	87.8990192979236	87.901386274504	87.8726232780371	88.5624200154893	88.1638818514175	88.5683179988562	87.5022255162282	88.1775606994083	88.3286469329773	88.4883130191105	88.3092705639949	88.0425218692668	88.3679736412951	87.5898842673426	88.4122286076268	88.1899821851	87.5995772934249	87.5400985939205	88.1883631912956	88.6939256135046	87.7508123975048
88.4552555961401	87.5823526519002	88.2301190122614	87.9223281153227	87.6246055592284	88.5200811149519	87.6021718063414	88.3795062568707	88.2389700595941	87.9950039253489	88.2848585151767	87.9533016551741	88.4131357427972	88.4212042889673	87.9385728023297	87.9286147666696	88.5018622579359	87.5998601373276	88.5333726470203	88.1198035924113	88.5268047405379	88.5084987773453	88.1811636005482	87.6843470915513	88.2871486418753	88.0638413728326	88.4833626776291	87.9528274784639	88.4913351762505	88.0766231305554	88.3738216642941	87.668909616569	87.6859372089433	88.2399162178971	88.0701342753792	87.5564695287309	88.1303880717031	87.8984948657365	87.6543529625798	88.662077356531	88.0250628859768	88.2510974851713	88.1585450379263	87.7035884961089	88.4629697959389	88.2305965327603	88.3937080442979	87.9475583059668	88.3701883169413	88.3073954961377
88.1209306090645	88.3241604881982	88.4168094497703	88.0729904197507	87.6954331573036	87.9846832404283	87.8897047202109	88.4060141371249	87.5388180835605	88.1658889343373	88.525107138927	88.0991708074031	87.924776677189	88.4265324549016	88.2906601639643	88.2971852029075	88.2266107139822	88.5021771080774	88.1979541056435	88.3640430427265	88.5542705612893	87.7141460054746	87.8400874574866	88.1419368093595	88.394076832721	87.698693402661	88.3341372694468	87.8857408110104	87.9390510965838	88.1920337062773	88.451651116777	88.0323350204425	88.138909921601	88.1545990428345	87.8439080450199	88.592816429545	88.4037375695799	87.5900226296664	88.3881266537858	88.1252487573331	88.2432901579629	88.384123764818	88.1675954922845	88.318820290892	88.0754914957636	88.1077379504874	88.049051182732	88.3661596211783	88.3597507312542	88.2351507398588
88.4621489639498	87.9281297333453	87.8947797655281	87.7595171896178	87.5761092931699	87.7770763720719	88.0539766915566	88.1558054384645	88.1618836473029	88.3208555561392	88.2519330965215	88.2329177545928	87.6266808698686	87.6668130718149	87.9908055169484	88.1066107525414	88.4175537359218	88.1736400593161	88.4139473337358	88.3799001183108	88.119598564103	87.9130835073435	87.6935879768732	88.3846506792493	88.3575922401313	88.1126254966977	87.679455715277	88.0398547086702	88.524164675517	88.0938134297246	87.5266933923893	88.1015678523214	88.281618848137	88.3993739764329	87.6616660644657	87.8510937114057	88.1032331331384	88.5679212760388	87.9444512432577	87.6080981703525	88.4107475021893	87.9518476546594	87.8886801948727	88.0070551186803	87.9279661261132	87.8492751991649	88.2104550583377	88.0718169745995	88.2550470743037	88.1837818091463
88.2561770672048	88.1626676391592	87.9307689155631	88.0936593243623	87.8481082197906	88.1694771283249	88.4176602636923	87.8408284667854	87.8973242348169	88.0092814067323	87.7438628141248	88.507791209341	88.2595669123339	87.7251992532846	88.5300543393818	88.3563014378303	87.5577899020224	88.167987531752	88.1471982207843	87.6419422963556	87.7477576710886	87.6228545906136	88.2312322513934	88.487738162603	88.0446354258808	88.5062647222193	88.3646805404127	88.676795871105	87.9512904102992	88.1790553214709	88.6001421177877	87.7668664075416	88.27163346879	88.4154776258938	87.8866719001634	88.1625446370541	88.2180581684969	87.9766270092276	87.8454371046612	88.024053172861	87.8961302087503	88.0400278540478	87.8449994223595	88.4509648853927	88.5044679719012	87.7686166424184	88.4891845372895	87.7439822885809	88.3534267101398	88.4698596624246
88.2959932196529	88.3462291858214	87.6631916801711	88.3882320059933	88.2573998898158	88.6560040885867	88.4917110279646	88.3716024756915	87.8785431025904	88.1243520469524	87.4012141916058	87.7718483126935	88.0372030895836	88.6158644407233	88.2417761656775	88.195650563185	87.6055051226891	88.1361275362106	87.7386730284757	87.8383111982807	88.3212950417876	87.7302346844968	88.1155827274235	88.5308903031434	88.6265082102939	88.5534942304585	88.1471247978212	88.4391870563562	87.8078802888888	87.8939374777668	88.0662872884538	87.5834948921436	88.2324415077934	87.7661978038176	88.527928376937	88.1125368526917	87.7438280265837	87.7755458937902	87.357344949065	87.7480234880107	88.1409601139261	88.0829555926079	88.1218922385479	87.9471660056114	87.8062486857734	87.7921303263506	87.9252211981554	88.5659149814832	87.7983668088878	87.7250383385872
87.7376108382934	87.7492472839478	88.3599578238308	88.5205606062617	87.7999757455607	87.9182407917022	88.470082634006	88.2184170593218	88.4237324675743	87.6070608773962	88.1679595256772	87.8288427472393	88.3149849196498	87.5845104404444	87.6001496470174	87.7903297562445	87.6996378643657	88.3089756335993	87.5021243540457	88.4594701759754	87.8790990432877	87.8728342417754	87.6917623251734	87.5555393094361	87.9420924270039	88.4100472973791	87.9445112527536	87.6824690370482	88.136033514133	88.225313444406	88.4503655088911	88.4233243248086	87.824676760334	87.5934313811001	88.3470948289819	88.1181064773032	87.9573284079475	87.8184159449529	88.3473817319376	87.7115525885018	87.7585663895899	88.5194581057521	87.9388267169131	87.5610719153941	87.5553700295807	88.6011860887517	88.326514464481	87.6532936378718	88.6376479234781	87.8537287577252
87.747451805037	88.4263151316692	87.9144146581176	87.9070986326879	87.7070811674537	88.2822006906561	88.2997110191587	88.2948009537132	87.9455882958947	87.9718351221269	88.2036392764843	87.9811758864329	88.118597730189	88.2503058516313	88.0416141675802	88.4002669725611	87.4974966981142	88.0543620662967	88.1428912932716	88.0486235282684	88.572492274612	87.9835800600087	88.2112522752249	88.1632811853434	87.6358022665959	87.6389563684363	88.6050905777038	87.7545952895032	88.3596280860079	88.246576200967	87.7110786375611	87.9471902741047	88.6017569944281	88.2184812207224	88.2112165745927	88.5943947512724	87.7052325562586	88.1015125021653	88.6990945053339	88.0145835579003	88.3361109383016	87.4417132727856	87.9310106272289	88.2837012440555	88.257905386252	88.2981817822562	88.1220985156637	87.6238967378782	88.0628837205978	87.6827228398851
87.9260156645166	88.3844525879392	88.138105936087	88.0936504195959	88.3180140048112	87.7648843163412	87.8370729286476	87.7573894092325	87.7966547288138	87.7382111473858	88.0682751837411	87.7430524615083	88.1780785698622	87.6154497968794	87.7888097811872	87.7884597558284	87.8941071535142	88.2541916581701	88.1137825642738	87.6511047603842	88.2298210574454	88.4592493099886	87.708433082742	87.9870212015958	88.0319020379563	87.7621326707718	88.2248889610357	88.129326533771	87.6928726299323	87.5613558142319	87.7855928406546	87.8905038939335	87.5771216225095	87.8935539240828	88.3179809538564	87.6796604477239	88.2410113335424	87.8284594649402	87.6385482009321	87.6494380975035	87.8908924609404	88.2993013700339	88.0621227789105	88.0510649083506	87.7795135583345	88.3879147271657	88.6163645814803	87.9451124221452	87.8599358880424	88.2408106810345
87.9286127866702	88.1930233927233	87.7909241576835	88.3788635845828	87.9333274660017	87.6233797904155	88.5093940957717	87.8319803310621	87.5533999226328	87.9261221647367	87.5731428922617	88.231393081894	87.5331409360512	88.3990056263177	87.3553034173148	88.0563613157069	88.314198594729	87.7051287396187	88.5386526060326	87.9900657815922	88.5394816476533	88.2562315531991	88.1388202510839	88.3311253839963	88.1628059615304	88.2619046978116	88.0829234628828	87.7025160438598	88.1880866326459	87.7817150069827	87.94838355297	87.7068560929609	87.9943781835311	87.9524455700194	87.8484156733924	87.8716496577625	88.346127638003	88.3942908007766	88.157748951124	88.2719907970458	88.3045710703674	88.568117261398	88.3430372566462	88.1406995696987	87.5108778139105	87.9427875890327	87.9666535807728	87.7254992873977	88.3798586806616	87.696164558973
88.4490401868513	87.5966278963099	87.8953035643965	87.8066191079154	88.2241780786005	87.9776432996459	88.1590164894475	88.3210008908653	87.8320168423618	87.9054017076191	88.1369675874179	87.8262609030517	87.8867514491948	87.6557758536937	87.6789608882974	88.4285158596707	88.2210933743881	87.7125323504131	87.8927438977267	88.1162537120505	87.6582416139065	87.8703683079073	87.6194775017976	87.6518466653661	88.4843230641834	88.3230241868685	88.0544420665813	88.0635267261131	88.3696708189083	88.234680880993	88.4203236894383	88.4640093722661	88.0729097831823	88.3131276171095	88.5099771313388	88.3982544703286	87.660731110551	87.9190323963667	88.591491426743	87.7808978376328	88.3356909783397	87.872362665073	88.3439453951542	87.7856715292772	87.7034484090459	87.9344287477082	88.1210548868546	88.4695659738364	88.3363912109492	88.331674578585
87.7042246455567	88.3197695197242	88.2798396769606	87.8136958921475	88.1011152413806	87.8273044731887	87.7673002339648	88.3610327562278	88.2913837453318	87.4615284351882	87.9961490872196	88.3727208910452	88.145413184425	88.2985534434251	88.1846215605297	87.7768409683756	87.7553319330861	87.544551221767	88.0005859156192	88.1443930421634	87.9269404284021	88.3525731555541	87.8456165748829	88.3505224100407	88.642806564384	87.9907380918918	87.950776194319	88.0547398966033	87.9464936173463	87.6331949090519	87.8504120909038	88.1233904245262	87.7241491649542	88.5143060848442	88.2497472332226	87.7943873005738	87.7935357732182	88.4089344848062	88.2082995089494	87.9881987990081	88.3441299816369	88.3084684129369	87.8673592420726	88.0513936270072	88.0435395540828	87.9453286657326	87.4968661910302	88.1374690375034	88.2474810680475	88.002406473712
88.2087218932529	88.4179710090127	88.4992722200291	87.4218918504019	87.9139537142976	87.8888451869609	87.5142597208572	87.3590776269333	88.0224467472009	87.5917627453363	87.9056108608272	88.3573387506021	88.3994106478269	87.9736624855121	87.9659928771727	88.3091828661709	88.2342450520949	87.8838210124434	87.5540473758213	87.8679774320587	88.1223070806287	87.9389420318503	87.9864073594247	88.5902108477607	88.3816877438683	88.1684399460151	87.8886645148438	88.1821499865246	87.6200975952557	87.7342179297041	87.6824353179617	88.23371671919	87.7810595268099	88.2085089014687	87.910746535175	87.7522616425328	88.0016417711503	87.9230378373538	88.6407727869394	88.3530174416556	88.2634196173548	87.8348794347277	88.2629035989635	88.3073806197386	88.4023073511781	88.4683860550953	87.9700175862247	87.8361930480008	87.5895989328364	87.9976894899077
88.3936444944841	88.0224334823072	87.5250444048764	88.3464382915136	87.7213561561959	88.0353174662988	88.2971551988174	87.6632600798795	88.188562124414	88.5487792252947	88.1206682874271	88.0298518276809	87.6112406790418	87.5352072110406	88.4682314646481	87.62147399154	88.3123632432492	88.0589555633003	87.8205864237798	88.5148654562008	87.5070907410664	87.4176114968398	88.1868004062429	87.5916087025409	87.9644748733191	87.9626601871774	88.1961935427611	87.9363646702336	87.7738487646539	88.4121477405026	88.0665885559929	88.0890185659013	88.2394275403323	87.9481747772312	88.4358258409205	88.1850640650985	87.6658792020945	87.8131230794492	87.641960525617	88.1596541726207	87.8024354737856	87.6463043592244	88.4168774797971	88.1465133614084	87.7593970455677	87.6935090926327	87.9112615413618	87.8282400702354	88.1231538823368	88.3324373493832
88.3190408135368	88.2864462880333	88.4942253883298	88.3702488573285	87.6747560117269	88.1994983887268	88.0006883630373	87.9051588498993	87.9003720410918	87.856414474617	88.2820546390731	87.8918446911495	87.676954316613	87.8241543771675	88.3432966194361	87.8878603159563	88.5230212907254	88.1285878010535	88.4873669300503	88.1305236141064	88.1076380237974	88.069204641823	87.6153653282254	87.6542488124856	87.9000960868817	88.3025719696848	88.2993629937376	87.6415988950193	87.7501891779471	87.983851120672	87.6817323174244	87.7682585883944	88.1046734302476	87.7360749124396	88.4330819316671	87.7194519081019	87.7655521320169	88.4994449299261	88.0079596608627	88.1939205146256	88.0832233967636	87.7894975108811	88.217609805818	87.7155148517538	88.0662610869465	88.5754018293978	87.9449797692854	87.5135583702218	87.6445997431999	88.4051703959736
87.9830197850399	87.8883510794247	88.1111548966364	87.9253080490675	88.2020514656361	88.5487804206216	88.440910883659	88.3872210664851	87.6234803299959	88.2592189995325	87.5689340158695	88.3381982998646	87.9894380524984	88.0638198435126	87.7789164806602	87.9204276987459	88.3685888304808	87.7324709310931	88.0288529826516	87.7416146171133	87.9887119801168	88.4094919134909	87.6599299120745	88.3700720490132	87.7674509134295	88.2652863745549	87.8499237083614	88.1085624113573	88.4997608284127	87.7996604007887	88.2947072951527	87.6819797323006	87.8775066546152	87.6400816105923	88.0868489805196	88.0306265651737	87.4924990355732	88.238303468413	87.8101647037707	87.7884763685446	88.5690430509047	88.4516574455897	88.1062056222517	88.1912627347154	88.3756011246527	88.2826597342436	88.0792784754579	87.6428314717581	88.3619217457777	88.1205588994341
87.5547023534893	87.4873345647382	87.7620887205959	87.701629575407	88.2697598635628	87.52317571691	88.4293355180259	88.3807834633783	88.2094110004312	87.7008303290427	88.1745141855469	88.4086659282121	87.6372095322897	88.1369747747891	87.9264752811	87.540193604033	87.6643783600587	87.8343817348406	88.3247286345875	88.2773971363654	87.6943769232774	87.5955213958842	87.4506048868021	88.2330883806387	87.4793480051457	87.9251254888637	88.2382388976007	88.0405542317526	87.8256491379011	88.0440898458265	87.9291888164905	87.8069364971102	87.9840905393976	87.9192514242543	87.7112645190893	87.5329907355694	88.0242301926798	88.0002104772229	87.5076222949445	87.8152590803343	87.7147247729981	88.055771602478	88.0886232030718	88.2096997296977	87.9204491408525	88.2050868155333	88.0220726554661	88.3974931036908	87.6494122606419	87.8681020389927
88.2300762049436	87.5729997807595	88.2068349060675	87.4709718453625	87.6312346165728	87.9050376570134	88.4692837745587	87.871226118259	87.7181412666249	88.4030510731495	88.1680362837459	88.0540084612836	87.6830678205353	87.8911907806066	87.626110420024	87.5072067865445	87.9189811376457	87.3353686132429	87.8573214495527	88.3305279304078	87.9172262803718	87.8042395286538	87.6609796509886	87.4363174391477	87.5384363015365	88.0430410707863	87.6896240388047	87.7616422217384	87.9970798937661	87.9240224851726	87.5983067151134	87.6735190981661	87.658155359461	88.4459083902249	88.1788000616512	88.259980874378	87.4757370561564	87.8359039954717	87.9234919328862	87.6248398461134	88.3391113820686	87.9223025378233	88.0554977623055	88.0764073527391	87.6184680449445	88.3698625733611	88.2218275764932	87.8718093434049	88.4583961730922	87.6470610400523
87.6375763238337	88.1814494754921	88.492985225635	88.4729651267413	88.4142506353295	87.5630473589369	87.9049890398282	87.9313491241812	87.7678616297113	88.4089631697563	88.3517799748591	88.4243275093574	87.6984982159327	88.6082930602263	87.3674567032023	88.2718883602656	88.0620827804463	88.2892122324181	88.3645447420196	88.0005352023371	88.2558243374857	88.2720703885611	87.8037829128407	88.3087462424095	87.6348974414165	87.7538082684525	88.0204888615408	88.4259034562282	88.2383368261885	87.6691268567672	88.1771453164874	87.5333230565025	88.3708792115401	88.3222420846355	88.3040628190476	88.4480544822947	88.2527106455181	88.4078881380784	87.7506051296523	88.3112698639687	87.6925838681031	88.2216739413479	88.2488594728778	88.1079805288231	88.0982746895379	87.90898401132	88.1824525447987	88.4165628832906	87.8308651036553	88.2695575761712
