# Supplementary material for: The Neural and Computational Architecture of Feedback Dynamics in Mouse Cortex during Stimulus Report
Source: eNeuro. 2024 Sep 24;11(9):ENEURO.0191-24.2024. doi: 10.1523/ENEURO.0191-24.2024 (PMC11444237; doi:10.1523/ENEURO.0191-24.2024)
Supplement: Extended Data 1 — The file code.zip includes all code used to generate the figures and perform the analyses presented in this manuscript. The folder "./ephys analysis/" contains code and instructions concerning experimental data and Figure 1. The files "Figure2CDE.m", "Figure3AB.m" and "Figure3C.m" simulate the model in the nominal setup, and generate the corresponding figures. The file "Morphing.m" allows changing the connectivity strengths with respect to the nominal setup, and plotting the resulting trajectories. The folder "./Figure4/" contains instructions, code and data concerning Figure 4. Download Extended Data 1, ZIP file. [file eneuro-11-ENEURO.0191-24.2024-s003.zip › code/Figure4/globalfeedback/v1Int_a1.1.dat]

0.326202732706973	0.332853983599759	0.322770661080945	0.367279866911149	0.370099031239521	0.358936611357762	0.324905190829062	0.353763308411261	0.334609363619968	0.336898821120579	0.33034268975519	0.362863188177823	0.365939569193731	0.349864934282233	0.330515338596743	0.322145794938099	0.344903523221331	0.3479433325131	0.355635270041587	0.362479921530363	0.336903259256255	0.344017966010726	0.341583381764294	0.365664719903518	0.327726432881891	0.347434038763848	0.354387598098762	0.326182279118488	0.33872199390184	0.365363835202928	0.34650709171812	0.346639237685815	0.324874296248424	0.344627827210432	0.350378259101319	0.35335383160322	0.342579667914466	0.354693575469354	0.345545097440851	0.351723564981252	0.333658673402729	0.368815429905495	0.348827379460658	0.326213202791735	0.363174954978925	0.370136910064092	0.358154821730242	0.334374502432	0.359187722408215	0.325987334112688
0.385525669404133	0.373264893649029	0.345235904309686	0.386372986479547	0.34525256506598	0.359229742828707	0.343680262211049	0.329073423192276	0.38188408521493	0.351309656407039	0.370001484892395	0.33245502096224	0.382432087317021	0.366809236078278	0.356223195794218	0.333985725824259	0.377518739081933	0.343851896778916	0.33066417868884	0.384065000230678	0.345116191001919	0.347667158254764	0.388284158731179	0.35423461044048	0.342334677864135	0.375995677276683	0.38162442217235	0.332878664078757	0.331828387556045	0.383093309024856	0.366693942438964	0.351265174760576	0.369258058885077	0.376200703359093	0.33026514614055	0.333809242005142	0.343242650042823	0.366300524888277	0.331579535881023	0.377655131488693	0.384757544653744	0.333224382845845	0.344147885414455	0.362098111675999	0.351179768420328	0.375517130088556	0.384174446518635	0.355434960702764	0.34748869071759	0.366084406561947
0.378363948142844	0.367156470711173	0.361383553060953	0.388819236689983	0.400774137295602	0.399041511036376	0.343570980544429	0.368594059674566	0.354578128690407	0.342952166541584	0.375629489788986	0.372625116872028	0.393457823389353	0.378805214227227	0.392875601782734	0.361735189231685	0.365770961711541	0.345664641401686	0.352608246121102	0.368147835979564	0.377813787364946	0.356188309800033	0.381532114879696	0.383224640630455	0.385652614862945	0.380205490401496	0.387230585552336	0.356527958566582	0.394643658900371	0.393828975392465	0.395792857260539	0.361029396381569	0.399526709372425	0.374590017990068	0.369193259421254	0.348062100716072	0.367511094225322	0.349387230414543	0.37315794107608	0.406261702820261	0.402911346629356	0.393579107982609	0.370045100221027	0.353563301754907	0.356792404911547	0.361277488216242	0.346020341986357	0.352290804720601	0.35651621315906	0.39979465975024
0.377734507207792	0.419566129242461	0.394215910166383	0.40683752290517	0.396970581122701	0.417079536281631	0.393966881809409	0.398269351608195	0.422345014810139	0.390118262309662	0.368458427772255	0.409577020929633	0.373634060224571	0.355329604585631	0.382588315803881	0.374259246573265	0.373268466307079	0.360392083416064	0.394785661574043	0.402563411852768	0.364586905233995	0.362543800441201	0.363244820468163	0.37058125225581	0.353094525594665	0.350576882286144	0.405140647772592	0.367915129749612	0.412114697046001	0.359076957740546	0.413697267234782	0.421180468866808	0.360200177917427	0.36848855635584	0.3596222875199	0.405624299661303	0.377514985041553	0.418529207377475	0.370001195120648	0.360450249647199	0.420379578071163	0.416971050607133	0.414797487173932	0.407375475619911	0.413112297937858	0.392448628475572	0.379610102117677	0.357845612157161	0.355697258071779	0.386214004520121
0.395378806381808	0.394137556669833	0.433760376773726	0.39598368820654	0.409488926536985	0.396540307067511	0.379198583564221	0.428262185914718	0.430388592399309	0.436136442822781	0.394206487979555	0.385080331536451	0.379233403160361	0.382405208233589	0.370202070347941	0.383731488326608	0.371880124488754	0.42389199159915	0.422073336332465	0.39167884486261	0.425074094269511	0.417516510675513	0.414119592342622	0.440698926706464	0.403707184779377	0.43825388376378	0.418302336674224	0.378056054521352	0.382495188823267	0.372221562802053	0.376473152448176	0.390969487531616	0.381361180649423	0.407138555620706	0.42330732126225	0.38475166441946	0.425760359739159	0.434164879417663	0.406577119991951	0.400676046518716	0.387254817823704	0.37521878996059	0.390601390646683	0.407378845008012	0.370145623847706	0.40227823149612	0.394610770303859	0.402417975522698	0.377898896346616	0.40742700425197
0.42746930170774	0.400997042872165	0.425985101510286	0.40743073806795	0.38677915211532	0.410746553015848	0.421951182267745	0.456771235959835	0.395119802798068	0.446363705185561	0.460476785329509	0.389142584063383	0.380423175208999	0.407164368949765	0.449968312812388	0.404044868105711	0.431534317274926	0.385095215514395	0.455321893541619	0.43547470211465	0.399827944269686	0.430633860063091	0.444925055189469	0.406289403105037	0.394678605601934	0.403477077097874	0.452842867371547	0.397127944893713	0.394829775622039	0.435757339915899	0.394504867855601	0.39388340500601	0.422145155584703	0.448380674355503	0.446642069137584	0.410797789511129	0.447753707533445	0.393879062419194	0.396945944633047	0.460504560531187	0.419435673589352	0.391923584194921	0.435908576806846	0.424168925396329	0.421154006928851	0.385247382975788	0.42592880619759	0.460024998669981	0.379863649901552	0.402031383910607
0.494777616115901	0.437555946146567	0.423064711798106	0.402178903093229	0.400126215858203	0.407465376602076	0.410268560658535	0.477699055421416	0.477100339557627	0.462398799660315	0.416491848305172	0.470179581350014	0.416582617348258	0.484893463243012	0.469824035703723	0.447442548352083	0.415751829217104	0.466703122281572	0.402025816342732	0.445935833279095	0.441653183075025	0.411262415467379	0.488782878657626	0.412122266775783	0.418431478030637	0.452012452641706	0.412619835311313	0.436760238358716	0.465202659887252	0.406432191906576	0.4646730632446	0.426547583857044	0.406269156005979	0.454843644678529	0.432234380191016	0.404765162248042	0.429128200107929	0.480995760624667	0.475019026139698	0.421986279731124	0.486071427174195	0.400824460429522	0.43926172070792	0.472025455046567	0.490371379091924	0.476934969310373	0.446314447011711	0.417478853542958	0.405092811254694	0.408033002085595
0.469157072796109	0.460378119676776	0.445846657785165	0.520351435321161	0.488223124546472	0.443860513531433	0.518193560608305	0.466881695446267	0.432684657487471	0.526625726415891	0.516910763898594	0.445835725962755	0.447923924682634	0.419907669667756	0.484939103357856	0.479309989832301	0.500557101881458	0.433012303662126	0.510931882637463	0.486322369664209	0.432741651301842	0.48137984069445	0.500188333713257	0.444821440391711	0.517825030714908	0.489553411464582	0.465235413442789	0.444334878594044	0.495939961796421	0.503148675250723	0.497911304373684	0.463071846651427	0.417525757419076	0.480241349863134	0.419574526653208	0.483529108381265	0.505793783990485	0.432441361000926	0.436909070571541	0.49048038009717	0.445753128777022	0.472079456973356	0.420033689083175	0.440889824955734	0.45273517554433	0.455766610138865	0.448537919262152	0.419411201878516	0.520729333142951	0.419092499619233
0.494245205554635	0.495388844166369	0.530256704654626	0.448336174354948	0.5151567683295	0.503921104468142	0.457454630301497	0.477426476345716	0.471908316276172	0.529973875253116	0.483583362983816	0.515754509492958	0.510037026073428	0.532529839781967	0.44633208530892	0.463293676782901	0.498374874716926	0.543789604019706	0.49907450162501	0.49953756696405	0.451733698347823	0.488368361088618	0.549505653632287	0.507969669262842	0.450741411038648	0.452839224636599	0.446877326332922	0.514816113876937	0.551738993292001	0.468308787069748	0.455109470798876	0.49802981119949	0.477220834695091	0.510814946253645	0.481555521811379	0.474454181422039	0.503268241962374	0.483165955647382	0.462604948732217	0.471655869233491	0.501869482629928	0.49901504099467	0.517011539779116	0.541852266315054	0.563855266959186	0.54247796272113	0.506007700967876	0.535923380832996	0.458800438480092	0.503031276275864
0.506843210302933	0.562802100305937	0.586466000335872	0.472938637285613	0.522710020614821	0.519573678938378	0.538805163688851	0.586851751140123	0.569599140783496	0.499560275183907	0.527939587909323	0.468516166614784	0.486766984031986	0.479096583812241	0.569665212558753	0.510765663867971	0.583543918043043	0.484040004422647	0.557047610540729	0.552786893093589	0.574320228962681	0.554016146145804	0.516229400869456	0.524028780166607	0.472885318810295	0.505646120829859	0.540398252944864	0.494845626627057	0.586032182327614	0.490060327936225	0.582036164078617	0.48487183730032	0.497373543281491	0.466937063097605	0.515615827075417	0.498619035589461	0.486173230812411	0.558290580064115	0.484962890213004	0.481406935023651	0.503910714428588	0.497325012937335	0.547287167301105	0.531323426170718	0.576319513534227	0.490421547125514	0.557500678528045	0.515308645578494	0.541071484988495	0.566187051775775
0.58274175046279	0.599693039983998	0.585813491684616	0.526757804194492	0.521428837107116	0.518803756213225	0.509046308239372	0.539611866830639	0.512695998492422	0.505629186821807	0.628521637116796	0.511229116780214	0.611560607524063	0.567334887815308	0.631008585893864	0.540945029031011	0.639656661458795	0.58226228398443	0.604641217590162	0.566541111939184	0.512854907340532	0.556966618706208	0.490266363904236	0.540392415089147	0.521307487018126	0.586311638696299	0.562564998645657	0.550912024594944	0.587043161311712	0.575818392906546	0.501828925154828	0.504657784559603	0.503035340808284	0.601793593861774	0.532226923768457	0.491407576351781	0.536239001957893	0.597124451635003	0.62553009526654	0.591842296861959	0.555966340276912	0.575357503962905	0.640798008823596	0.618056618173368	0.614405560622037	0.624241905310638	0.588429037579613	0.570825285091555	0.520642384024522	0.50482171821383
0.68895041214708	0.678488714965118	0.544323103306008	0.580131016842266	0.569741955697204	0.586143488102394	0.578257746744196	0.540658279228586	0.577000366639179	0.574785404644918	0.527924038108692	0.677332550492629	0.591017092792479	0.610931640911038	0.586250736731083	0.533818266653361	0.619331672536812	0.595481303543974	0.586770127331556	0.53917783257491	0.608140395756841	0.684476805707934	0.560261421157923	0.679232224628647	0.636142435501296	0.64282766813643	0.626664649497149	0.607127267466196	0.666003185049548	0.574812130139837	0.604172727051133	0.635821373616123	0.66711860373922	0.578488599370052	0.666469818103904	0.630935875434226	0.535381867501181	0.672779056760308	0.5943263142997	0.622523811550633	0.534459094739908	0.657298713032713	0.562813605886893	0.624299846073324	0.53320330699657	0.538404042743492	0.545154907478915	0.675500416154184	0.616210205279819	0.55967004387781
0.595386362761282	0.75051243666518	0.589566900395209	0.586049051631044	0.72535474355703	0.618273414846318	0.608266245130483	0.620713527992566	0.692787183263596	0.658863342592924	0.71363637707583	0.580080221922445	0.695347642453159	0.698341002997733	0.581133948531155	0.671875794619774	0.705222219328123	0.649617855125231	0.698676955067339	0.624197261837429	0.682230049827811	0.732898674939045	0.697654720661904	0.717931904220394	0.561920338097849	0.690169482835562	0.661762198720375	0.74299555133795	0.582977476606128	0.658145343445452	0.560682810408227	0.588412682770202	0.612256093938543	0.728392210469895	0.653668759416927	0.686236017219452	0.570743937144606	0.61706399569949	0.57513456627288	0.602871758404233	0.611785207641099	0.560937380600478	0.650618965978323	0.595244139413226	0.625813044052048	0.646587811153836	0.620445296789235	0.651507040294526	0.702947432291835	0.565308691112635
0.806210569839504	0.738719369190136	0.673339221322457	0.796764057021888	0.731613217868352	0.721017198872714	0.647017155038286	0.763722360242073	0.673688216632624	0.779127373101828	0.660188279792943	0.686775426443075	0.608400819658197	0.628382239021175	0.648965622701893	0.640122150711851	0.620618552511845	0.686636039359293	0.786623411483481	0.670838796177776	0.769414543217136	0.807686063439995	0.745544580358537	0.639023580618341	0.648384280629615	0.742481214784475	0.811940008123054	0.637765887860696	0.779370055654703	0.64610791239419	0.729301733700829	0.714587800965633	0.798361061908758	0.702347096691557	0.639293079784082	0.652638618064071	0.622851403805325	0.60687713741505	0.779401975838606	0.736137214629032	0.78599669407418	0.660280466431761	0.663014084919022	0.695569264728184	0.660238998464249	0.785702642738754	0.611121374173096	0.622776817984223	0.690976877272266	0.617200160282888
0.681487626847706	0.689574995076669	0.722854805522294	0.852338741381025	0.741069184005571	0.717044585550084	0.67659810564526	0.828172441027637	0.657950699084691	0.754189820777344	0.74250542792114	0.70515892388759	0.8428008668083	0.688194292217037	0.880098296316572	0.824437270031547	0.707024473362567	0.790888136167466	0.817148828943712	0.770980590088288	0.723731308449183	0.739763518841674	0.789417884483413	0.697320457596929	0.803126030931959	0.809579234410081	0.866809868385429	0.792971434511597	0.840817173597613	0.832684266165798	0.754067095537617	0.791989211774843	0.762697399608207	0.681848445950683	0.79671194902149	0.768523092549144	0.697684309612711	0.823121118588501	0.669258479175666	0.720781385832029	0.728847788319697	0.796561502788617	0.672097975910811	0.710676652389771	0.723045400838534	0.750048236288709	0.644592456343684	0.716699641452487	0.807897871582373	0.682617024036703
0.770265154885843	0.85846694140645	0.884756999922475	0.854852792018149	0.748142651085978	0.896830146014036	0.933879101580877	0.842368649173853	0.959891222196723	0.776982322002341	0.803513689224129	0.894504074496462	0.758207908809352	0.820616404727344	0.70816258472248	0.861580910967116	0.704939327782525	0.779150074079709	0.716085562080229	0.733605853866982	0.722398531246136	0.786163760681932	0.810684586059476	0.713491098057228	0.741821062236796	0.71582027877407	0.71677124375752	0.890408146022058	0.837610163587274	0.829768906066226	0.885716213096732	0.846299656225029	0.872876117937151	0.847530956490067	0.719433373517551	0.76681206766856	0.770192168734699	0.749126293988843	0.787259027967907	0.802025650277642	0.721017593445707	0.90603426274574	0.762098052315654	0.943143066960313	0.906225828119072	0.807786203922026	0.869989228134476	0.790658052853654	0.909614514039148	0.76167307825824
0.764869912954282	0.760334906838222	0.948344588017524	0.998070291550155	0.888217965110771	0.800605254085944	0.785484066866745	0.97566303029382	0.813772671213394	0.869655614681484	0.771872203160394	0.973007601276229	0.907274235659587	0.779865555499763	0.762493264081221	0.93841383209801	0.851901805650596	0.905570957874192	0.928949936703396	0.988231767477897	1.04050476327365	1.01570032459768	0.797134185253463	0.915867490430611	0.853202512077329	0.872535098004878	0.972604421821054	0.998757481291202	1.03491031115952	0.826159967125568	0.89530324023687	0.835468306714392	0.828898926723082	0.80144602935906	0.920613822038163	0.891338736602352	0.75589113912544	1.01868890025409	0.924703251569697	0.80325590966428	1.02218349918937	0.896140613035476	0.853457062495432	1.03098368934592	0.809863384792886	0.865890522798566	0.867462412517149	1.0295075029327	0.959217019502847	0.997189280942474
0.95830427197654	0.990488619223411	1.0878592682239	1.02723424002575	1.08872047011679	0.880682623467912	1.16646155328966	1.02246142321599	0.977634176844499	1.02955022246461	0.840402180581868	1.14384064274118	0.886979342258261	1.09978150337582	0.924195604842823	0.885761184610212	1.03017956419174	1.04805833980723	0.977977620207241	1.07624597271152	1.11385756155363	0.919246720919695	1.15004721455392	1.0087837684383	1.09541771054022	0.926433354500388	1.08087909282489	1.05167507181905	1.11999380650076	0.867036455751621	0.87774524014785	0.947878783971985	0.849970594778183	0.988408054721878	1.10142906298272	1.11331146458616	1.06957461834424	1.09987202481346	0.858343543731549	1.06829179439649	1.07933775377843	0.825346716811117	0.957764913267727	1.09705452231941	1.04109957784648	1.07218421254945	0.87129067680913	1.00320034627248	0.897552755536354	1.10459996112435
1.19225919156795	1.23961892008289	0.964641899215551	1.18579454039525	1.0852291604839	0.926090585971139	1.10429204935197	1.05930034872173	1.01506370716871	1.13589345345565	1.24237956654649	1.15056088801763	1.09459943670444	0.993194611991201	1.27787562007614	1.25471965540232	1.02024904028644	1.13853368708636	1.02952982632257	1.14056616123251	1.13022156856801	1.22956563913802	1.03129882349003	0.951793961551178	0.962538859426615	1.11093564892781	0.992114374530186	1.21116648670953	1.1671297751931	1.02991100672362	1.23547749357206	0.949541074039096	0.957396261454685	1.1154837096431	0.91903250147621	0.952921858189364	1.06593550723257	0.984978051585241	1.02974865594185	0.963261831299472	0.940416119575674	1.17147196192261	1.27142256957846	1.07969080889919	0.963452216226681	1.24862536509667	1.02904569599886	0.942524364889285	1.25493062395203	0.947995207982527
1.00853818585231	1.36610992147144	1.02782914126241	1.040170432145	0.989272612128086	1.08186196956646	1.13245078911465	1.28549088924255	1.36422655462468	1.33861832890604	1.05641871064665	1.11316961338685	1.38397358769043	1.00443421461336	1.08093945202662	1.21320106134275	1.19569449051209	1.26916782239083	1.13261938830689	1.16277175388802	1.27469280385994	1.33517530806183	1.36747037067654	1.18251854845929	1.4246746879536	1.37791772423276	1.26568528809987	1.03590087789794	1.14000217157328	1.44530994348494	1.19015158696471	1.1517318559725	1.28102326346527	1.19570414874129	1.26147359011624	1.01786409752548	1.15655213037777	1.38925432857481	1.26723752896171	1.32211436972378	1.13242347980305	1.00175143560094	1.15702170484751	1.16703151893986	1.37340290256352	1.10778880479197	1.28109222828453	1.40832499479943	1.24490772375239	1.25966388059638
1.24005401270064	1.50996414151185	1.40061558403575	1.19491685641148	1.18128450528276	1.18577274449624	1.41951550057452	1.355618289116	1.09881297572319	1.1986992336647	1.47890827416697	1.28917024649847	1.24316182819458	1.34681845007699	1.47647965313773	1.27121993975469	1.35453497267926	1.36052163636619	1.13153309993324	1.28820917441869	1.54370264079871	1.18172520255414	1.38918506750677	1.27697548253378	1.23679846851295	1.53903763608807	1.18969937275678	1.37357230987716	1.17305294879548	1.44672459658134	1.49104243895109	1.22623820994779	1.10627529815502	1.52544618002821	1.38385312949044	1.22312021395053	1.22980175023439	1.1436465778784	1.31297684584787	1.49499086898176	1.30029384088132	1.18412538194205	1.1028623231894	1.34349467908255	1.22311394566797	1.32606895794173	1.30419886785422	1.42279432563633	1.21298139033304	1.30789984301448
1.72690570172831	1.69144208988201	1.36072946267489	1.22476245699487	1.54433114277182	1.56802935981432	1.70681561983779	1.30533001534512	1.61400752867799	1.2232541517337	1.39803432509227	1.27512701889713	1.39701843776723	1.52418707780093	1.310679463899	1.62643788635714	1.21180045185312	1.33501111480034	1.28349410489944	1.39673110607005	1.27846997696564	1.34148950560913	1.43874446987603	1.57753859539522	1.47407680468414	1.59863221030181	1.46503644565285	1.45257583287282	1.47958261482563	1.40894130169878	1.67806384825154	1.62298158253439	1.24642495464789	1.72929420500875	1.64520735108123	1.42735149884798	1.75783555832305	1.51830732433475	1.35162683725898	1.53957138562057	1.70243111498368	1.35696248546172	1.23249851108168	1.44274763687371	1.43350852294429	1.57520867634413	1.26840988930496	1.54879283043289	1.44707369814623	1.3607106284305
1.41952473596158	1.37827282529884	1.55744368731161	1.51816310999701	1.62990074068323	1.68958123896493	1.90985969071852	1.76789605333242	1.79416244521769	1.80801942512469	1.3996096139137	1.50958336483993	1.8737093564946	1.37825204797453	1.51887391636642	1.58648111089499	1.51131216500824	1.91214300710053	1.36962813404066	1.37536742943225	1.76324412107458	1.50360789477776	1.52563670444085	1.76377347497502	1.35053009270892	1.5674000466363	1.72132201607685	1.68069514820804	1.36379481629848	1.46356617621816	1.37340499058848	1.43775172073965	1.62816321721563	1.84965983934927	1.87094531978286	1.44566777870736	1.64654737162836	1.35232596148803	1.77298549396805	1.84653753664951	1.38252366363483	1.41653739866617	1.85864455821734	1.72729894994216	1.68651532600897	1.61626895327188	1.58416752476406	1.50996034084179	1.5816406380597	1.70895010178882
1.66906220857523	1.69747385590583	1.87903166419295	1.75457350176443	1.90701853567347	2.19340151682659	1.67393752764588	1.56419632832269	2.10060122746082	1.67018851582384	1.57190011598521	1.78546020417843	1.68007861755116	1.65739445527683	1.51800644338656	1.58027578606399	1.80723115589599	2.01331999751312	1.71787326659124	1.83504296664308	1.58994975538007	1.57042309807188	1.810584527361	1.62002491042393	1.92278200252193	1.90669651077767	1.90277389480304	1.51149653923956	1.77519970755448	1.54325551310698	1.77237449931621	1.89448924869638	1.48880077928169	2.07086762396302	1.63857952278632	1.77890730218854	1.81541425599688	1.68543390564256	1.95709367166453	1.79066349606284	1.5960846111395	1.71700259906073	1.93419460253439	1.88828834683947	2.03316683120209	1.50162862765586	1.97403154830596	1.63995983785106	1.677873478524	1.73569195968503
1.73723216574528	2.1733543124642	2.38232321277797	1.7571316662947	1.6680199369666	2.02803826819977	1.97487560405047	1.83605841478494	1.87570738673464	1.70677627136559	1.83858319488956	2.28051403325053	1.67036491461398	1.93916035958016	1.86009601827742	2.30376593217278	2.282237708861	2.20145505867296	2.1774846200723	2.30376301223968	2.14102797097878	2.36258007759121	1.84785188481139	1.87585068773502	1.78036199921647	1.67290628234342	1.95361431410991	1.95013626326208	1.96094975352945	1.75090309596644	2.41004972529223	2.17006109000117	2.14410994707842	1.72031547393001	2.11354124467074	2.1182895862009	1.69079273700019	2.02268181730112	1.673389557164	2.00567367360117	2.35874898562525	2.14226461935784	1.92101637196707	1.93912099814824	2.04706933146238	1.68935181691243	1.89946005427978	1.95947819387275	2.03423079752384	2.16192226922035
1.95534283216781	2.33319603339902	2.57770142700073	2.13696930050435	1.9878484874723	2.67024819534192	1.87010472380817	1.85064074280523	2.42768344230506	2.65149777680096	2.00951975531535	2.0988106356979	2.32254010030903	1.9150681035672	1.89152471684717	1.91086686508427	2.11889337728635	2.06847225123656	2.64764742908093	2.45245947199997	2.56188549729913	2.45310561206045	2.1648414508375	1.93308863190841	2.02943563111825	2.03015112901947	2.06631872294248	2.58432917748554	1.87469915176389	2.63823749194133	2.48031028895031	2.09160220550813	2.09615364350765	2.08422803516356	2.26875907084961	1.95684720373411	2.30588370903632	2.06038672771317	2.56766737900475	2.24876035876424	1.92900150824071	2.63592305541915	2.46929788509841	2.23673170031246	1.94816419684949	2.21358375729356	2.38029719193043	2.60106578298438	2.56060042010143	2.35817535752945
2.45106763870301	2.88860787876537	2.95492259574726	2.08691837709675	2.05217262300402	2.93215047232821	2.23201616138405	2.25718094611822	2.07492397196171	2.27922743870065	2.61234572418328	2.1667035512202	2.7453860558685	2.18273462867508	2.43914305257426	2.756881646846	2.04227143149869	2.42455907227123	2.20376966735461	2.25541043044322	2.25804064490309	2.26854728184252	2.45624208849536	2.42679111734625	2.78323144514924	2.31775003730103	2.08557612272053	2.95828358072791	2.62391058203742	2.41712339151952	2.20099703804658	2.62350709843764	2.45300313608001	2.62025157591803	2.49664079725963	2.68093884863956	2.89837238612989	2.10187725905221	2.30349484019347	2.10547760665163	2.70962136382929	2.60267686830403	2.67190942615328	2.34221790284878	2.20234504744418	2.7394536808683	2.079536065703	2.16183971171677	2.77915563161278	2.88787654690764
2.79386794643943	2.4646302892536	2.71687369394396	2.92439188161115	2.6053954154055	2.71772540082889	2.42008768640492	2.92526347304843	2.37725406378416	2.73477852720184	2.94094990261817	2.41829245982379	2.38987072523226	2.54617404577978	2.6511137562199	2.99924312747198	3.02924972454677	3.04639572718227	3.00758667005978	2.32048516285175	3.02581189422391	2.98599353903115	2.87540585644557	2.96697752419099	2.80348511391967	2.87036747944764	2.43500574501049	2.69443496531577	2.71868054093613	3.068588348135	2.6523768110987	2.67212532933566	2.48144882655218	3.064975320145	3.22008359015491	2.77718535268342	3.05330960193046	2.38886986163591	3.12952713922472	3.05208885176398	2.57675935282103	2.34697168058851	2.26781986468146	3.19123504044693	3.18664788216627	2.93601280420726	3.23075513502249	3.07498067528608	2.67370405946439	2.78461168217274
3.5172445680218	3.38917021956811	3.27966736394368	2.65541696451395	2.77384551935393	3.31916988394093	3.3016236427732	2.66609037613543	3.49328704218984	3.32226966713415	2.92753323504939	3.35095107225063	2.98330037964947	3.19213240031628	3.36214817115303	3.3453433516064	2.86300565026536	2.77152364742585	2.70735124629849	3.29134724710907	3.13141731870409	2.56424845409431	2.88068219934819	2.82400411709963	2.61295653637522	3.26895276640688	2.78929200504887	3.0976644784921	2.9230021033822	3.04282713396197	3.54395879074357	2.89204637016886	3.33364581997009	3.34756282268272	3.49502092157646	2.58671438945874	3.54374171042934	2.60987198444986	3.38910481247914	2.63409867225487	2.70327205161461	3.34442977445916	2.7482909102388	3.36948588308407	2.80187895882748	2.64222914892304	3.39458962305117	3.30280790931896	2.78071552264815	3.41012603617525
3.61533590828528	3.47246773087626	3.77917892446722	3.37122368200481	3.8085863331241	3.57603905646287	3.43610187008974	3.59225086429221	3.42121496746041	3.12076825929873	3.37429710365429	3.39677281767962	3.26731876214447	3.02459796085223	3.56698110555577	3.6206716865881	2.90736867248518	3.20810481878134	3.34884192385141	3.72496314553755	3.03801787257599	3.30641860430329	3.09698588385347	3.7422864368708	3.28546366477111	3.60539534444043	3.79317489446566	3.30591561965815	3.78623573315664	3.67812589190369	3.29515077107893	3.54971199098581	3.786203596077	3.58652772301014	3.48564555773362	3.64493191702576	3.31979484658876	2.92158017727394	3.0860537122791	3.83346848799126	3.76149704275239	3.19159627399176	3.211568671487	3.54558696429435	3.78725772632832	3.13903890238218	3.0646947167886	3.41536222134949	3.71212880265329	2.98470424481374
3.49171648871826	3.77451349606038	3.58964031158441	3.38389716663991	3.29917103109991	3.63307659549282	4.03408735402648	3.56798440786916	4.03379532990389	3.80232427135665	3.20305399499968	3.7425205884946	3.68095973320888	3.63753919073368	3.82508188602298	3.92261902784455	3.32980587217807	3.9959665073307	3.76675234529324	4.04543259643423	3.91912525816276	3.47297413363878	4.01594287435468	4.0371331367839	3.587479268622	3.75820863542467	3.78476608998336	3.7157903465089	3.91755058214361	3.57051856562356	3.96604474229051	3.39766638264642	3.4959077623617	4.08227845119285	3.90027319525436	3.96828985531758	4.02782170035265	3.61150614779695	3.66734846294327	3.94120449804036	4.03507678155547	4.02258122989808	3.80229351965463	4.04991357789768	4.04291124288448	4.00622883511167	3.60483149796623	3.54188191585561	3.57429503890659	4.05988986094277
4.40390768684926	3.84203097816304	4.11291833616131	4.32535246763223	4.21317605656433	4.06240023411366	4.53244263633974	4.36038400870723	4.09283181467819	3.9108350798978	4.4977568722494	155.913123725121	4.36382441119757	155.881543892225	3.68778232049008	4.25569914892577	4.24889229983019	3.93019917672742	3.72943919841954	4.22770265526708	4.22483979225673	4.11966380424971	156.077421036815	3.80774848577432	4.38329479090334	4.2106429567057	4.31574359140183	3.88963991089431	4.83804115401214	3.79365862024639	4.37319715325089	4.17117741332866	4.31073685982263	4.36154708069105	3.96345221010366	4.35262857046355	4.30926088503218	4.32456796203019	4.39108388705819	4.23778087647393	4.20487028394797	4.3084213340663	3.91898551317254	3.64063997438695	3.70242790422878	4.2691636917087	3.96626065827293	4.30647066632555	3.69285971373277	3.69010635791656
5.25600745962221	4.54065091158641	4.42716895448983	4.69867988285135	4.78808938801773	4.13459414985953	4.46713883098648	4.58769430755895	4.63982628314521	4.66535279186523	4.63805033193987	4.64404615903597	4.6157071968157	4.39873756368509	4.60567379613084	4.63104896765869	4.35608411792625	4.72765677427674	4.31976050738734	4.08882662773058	4.65887315352609	155.823560957269	4.66232093050437	4.50547620821036	4.76522544282169	4.71180792194015	4.7724089617808	4.71330173829926	4.45761228926608	4.62589113415379	4.64994960271073	4.58918400726156	4.51325094010065	156.240378979404	4.64907404079969	4.3735546425361	4.5678974893037	4.61261550599307	4.23273435511836	4.51162819880969	4.48634641221381	4.23702492514458	4.61407701126164	4.45969745194217	4.31054650804485	4.18768249368931	155.861521757	4.37738728159962	4.43102459053775	4.59067132710508
155.549960127086	4.79536537423956	4.89868416319772	156.018301852762	4.72612734924168	4.96386832204916	4.61346953286916	4.530547965642	4.85761393507966	4.86177517888698	4.91273910312326	4.80806637701889	4.88078538175923	5.00358922945262	4.6117156715606	4.89999591448319	4.91622279619525	155.549388023959	4.93378477766893	4.77949852935942	4.68595754712172	4.82314429778639	4.90703352389636	4.92759706570579	4.98212705857082	4.87929603557494	4.88467656068358	4.85399138167846	4.93763006491029	5.11722082430121	4.90724861184701	4.8322504461192	4.8777249430181	4.92242083102999	5.10335605006114	156.168574907899	4.83158829349382	4.94777384870996	4.86746330491475	4.86475744200187	4.90316184681973	4.78891327562736	4.90288429412497	4.77882356523137	6.02520367982246	4.76107070816647	4.87554907193714	4.9057796937625	5.41918081496796	4.84744880835626
156.232151022124	155.952860470812	5.27405711485938	5.22464293943145	5.113316853817	5.12406571322982	5.39180287711158	5.27289812104536	156.127964444038	5.18805738120071	5.13292919005041	5.40853988640343	5.19313270738185	5.21678653455273	5.24265423486537	156.2154101924	5.21760074688595	156.044596876321	5.29702359977364	5.31509393313404	5.15282148336483	5.16805572140127	156.25291755124	156.187129920716	155.983231548079	5.29978851427935	5.238728440381	154.912950354116	5.20824720024407	5.27402927866939	156.006024817879	5.20086364680396	5.2425897543043	5.04371096102455	155.591173768057	5.09812138745866	5.27714785187303	5.15720766542393	5.22157774960689	5.21355923673188	5.27396067153934	5.22980391096499	5.13717717973072	5.29019392058221	5.18687380042089	5.17628992928475	5.22248790585035	5.02004898819701	5.17660434270817	5.25402851182413
5.60827407276164	5.61622246014785	5.47084002370798	5.58131030905069	156.289342236156	5.51576753809317	5.47140051186865	5.59424897611221	156.231300470841	5.50773813465344	5.5106927284031	156.29899940454	156.281117213195	5.5078534909865	5.44094916731767	5.57272027330363	156.249375640977	5.40751540401232	156.112114641131	5.56216442675731	5.53814914058969	5.44928133454923	5.43816408702805	5.57256078413484	5.49700803525111	5.486642788203	156.219460219552	5.58398636841232	156.271743339456	5.63471197173274	5.50331289194081	8.42344047905921	156.270752469294	5.64125598683343	5.44529235689363	5.58338388797246	5.58417405441238	5.50344177471206	5.52249580403201	5.65096216696907	156.255364678288	5.61784957512548	5.67479606701213	5.47638447058426	156.289193245429	156.272519694965	5.44026689607506	5.58938851956887	5.55352822561128	5.53142542756855
5.82380257037108	5.98020984488178	5.98682047406176	5.80972767451047	156.080926775432	5.77385836338992	5.74138788489483	156.236116063034	5.82368151996711	156.297480927598	5.96181874868472	5.97762945134253	5.81179802337561	156.265837301423	5.99089395352399	156.217516143273	5.95869317919446	5.7266542505122	5.9805096165919	156.314240227642	156.211637426008	156.3131299468	156.27362046707	156.213313870677	155.539780469426	156.17813828702	5.96751358756493	5.78614471072516	5.79524102433642	156.310944967385	5.9485040190757	5.64481395352564	156.209172162787	5.88792996662228	156.236314076151	5.77629689337815	5.71042145464108	156.249066264734	5.84780092950336	155.092377531742	6.00653163062669	5.83504231780795	156.268394796032	6.00814892695863	156.256032910101	6.02726295180712	5.8319162207092	156.195291430098	156.277208377905	5.92183260982101
156.319108680519	6.33060173603897	6.01609495216576	156.316986750533	156.308732056126	6.02820629025536	6.41976528030239	6.04263258845201	156.234823047556	156.091788101467	5.99695956690632	6.03194553193429	156.303466279118	6.28109996304211	6.35586748318134	6.02508220901659	6.24483542604691	6.17587196691431	6.32561394354745	6.08329906068224	6.36544008060893	156.24379054152	6.00186928245585	6.04807606166328	6.32196071069878	156.22737904906	6.07340677572947	156.323006090822	6.04009617152201	154.424941446136	156.23399991846	156.317519432585	5.99778756696695	156.251284854172	156.180809093927	6.02020167765314	6.36862609888366	5.98132143026852	156.30663815542	156.162864155151	6.13967999067294	6.01755888044063	156.274250344397	6.0508223935433	6.07158412257416	6.40278168349701	6.27592703958434	156.284895364257	156.266543897792	156.255693562849
6.63246949239893	6.50560046931262	6.65569445050228	6.35237086673303	156.276501005515	6.76797464196257	156.319932484761	6.22363556400027	156.06170686451	6.24581929784315	6.49579126544724	6.51705561263327	156.260473998138	6.25241311660451	156.109539613622	156.125454505695	6.41376145053615	156.2739666548	6.6277315593827	6.42488870056641	6.21625616734452	156.320971279776	156.280708827897	156.319955581788	6.31053283744443	156.324281680915	156.319685078514	156.152955512073	156.310949950749	156.214961710584	156.32541371912	6.60154883506288	6.36176703673102	156.185614497942	156.333620592245	6.39884911384604	6.3287776471212	156.30472074029	156.156721960189	156.266431546796	156.135877397011	6.44996818412839	156.294963003652	6.52122228898771	6.24578866262465	156.254784368363	6.35762328835392	156.17926308946	156.155529703286	6.46577168676999
140.681603433426	6.76401316110303	6.73368694398534	6.83042410687203	156.312288636872	6.50333028560716	6.89446103336468	6.47403800078019	156.261497612876	6.9516188277215	156.316940696492	156.3232049993	156.331221708626	156.031193762383	6.76261187301269	156.310934601484	6.70823411339334	6.58477692364707	6.47858919170987	6.93776377501578	156.249721136933	156.303228018838	156.337029850457	6.86825066201342	156.320517213131	6.6801036738756	156.227121757216	6.51384431572989	6.52425790486197	156.319399106418	6.87123870570484	156.113046011969	156.115993632635	6.77903901573821	6.83653831559987	156.313209628117	156.259238685721	6.58388880785998	156.229129769184	7.67916805203807	156.240278843428	156.234748441969	156.302271456326	6.51599885082361	6.52422347389528	6.70249506471084	6.95128321282442	156.249238189601	156.33657998803	156.259662349907
6.90543702110386	6.91641469347968	6.94834319631528	7.1898831912264	6.7974480304319	156.252779076958	156.288853287379	156.335580194637	156.339279634072	7.27369414214404	156.315141951354	7.16979171640711	156.330132665027	156.333963818746	156.293431367097	156.262394777347	7.07305317507737	6.76535180945165	156.148505470548	7.00693196521849	156.322604211169	156.314162605373	155.903622202377	156.262884958773	156.159612626767	156.266888280473	156.282678910123	156.288108474959	156.177070768285	6.79430800159457	6.75963396986171	6.8991112266217	156.310309556	156.314924015692	156.240433193458	156.312843443119	156.287141803844	156.254461470705	156.214725356606	6.78000475814227	156.31649282635	156.087686697801	7.0863973649435	156.33246629444	156.104467780401	156.284156113679	156.330582695564	156.314209452009	156.049485585843	156.31996981475
156.283357916398	7.47852092948418	7.30312254336208	156.320994001283	7.1831748942488	155.942201780389	156.305174820134	156.27377121247	7.18669334872425	156.334134849468	7.15943010963089	6.96243535770775	7.23786634009821	155.914467306547	156.294491589029	156.344217235405	156.277282140356	156.319162145728	156.127525873388	156.303551384853	7.24953568267809	156.336663489869	156.310390191023	6.99696233263681	156.322880269798	7.40239878923417	156.3396291313	156.246239388006	156.334922145331	7.27465305108641	156.265930895006	156.341507086239	156.276691352605	156.337901481831	7.34524783599556	7.07687334726866	156.325754711958	156.316948002543	156.299724634032	7.06594288429954	156.337294330493	156.306829117479	156.172142533617	156.30428260317	156.300405039507	156.326757728586	156.331436970679	152.800155806856	7.18770634284394	7.22080878663806
156.075184091068	7.2930697684854	156.25154207063	7.26983189547142	156.339155130555	156.251332140188	156.336886865809	156.278380604396	156.181058461489	156.337974281301	156.337197709728	156.337452956159	156.259577816942	156.078861587742	7.37234905258605	156.333734527229	156.329654744318	7.23349249856184	156.330958288582	156.311578833947	156.272327571809	156.043776508304	7.23850579019495	7.26453491887061	156.333889655222	7.2888941007926	156.313056174069	156.316526081307	156.328333182365	156.094743097712	156.340757228186	7.36450130040474	7.20459771618012	7.35492339643159	7.28098925008491	156.319524596116	155.858884393359	156.33897794037	156.343717374242	156.327525107719	156.123654613396	156.331534630232	156.062536072546	156.309231082202	156.127582521473	156.321981059816	156.298046248614	156.345267448642	156.16356297134	156.29319171952
156.321493253791	156.318534454016	156.324712256369	156.326987341921	7.42603606014889	156.282705514217	156.311488617555	156.144724121067	156.324943055406	156.335550265847	156.339903314223	156.044455607246	156.299508020905	156.004715303162	155.329872780552	156.34005695668	156.184786065422	156.339999202848	156.327829840388	156.282525783359	156.294520723048	154.788803471254	156.239524638336	156.31880473417	156.284591173904	156.290827900109	156.326107246002	156.300707237963	156.313045250733	156.130723410672	7.29739750132651	7.34489600642737	156.335672626731	156.339127513842	156.316330607448	156.266467939794	156.349538846082	7.44180587441859	156.340833239187	7.47919672783027	156.319976822086	156.342006718259	156.335925390442	7.40872653136608	156.312342280467	156.259013986699	156.33343704971	156.32337111222	156.325098589749	156.296060371781
156.346289574161	156.351308773673	156.325606138013	156.341840472251	156.346200638745	156.342594785942	156.29662854255	156.345669190484	156.343854077139	156.274232403424	156.327042929577	156.307125949348	156.24259768033	156.303745083412	156.313575758219	156.24481037616	156.335969443803	156.337343760217	156.051348388103	156.322887320377	156.330505433939	156.339574667518	156.259750040589	156.277200559859	156.318181995754	156.326009297225	156.307042773376	156.05244091643	156.264354644455	156.325539086893	156.337828458626	156.33080800347	7.68730259890588	156.348740764681	156.264791664684	156.111543754139	156.209802229864	156.341732028195	156.347215600979	156.297765615793	156.336142932529	156.349857713445	156.311912807658	156.169079462912	156.336776635338	156.07034524	7.58025679815126	7.7339895420176	156.331363689374	156.284471383979
156.206252754268	156.334028454039	156.332307332786	156.318394488077	156.338291459472	156.32109420717	156.043125176112	156.333199007907	156.345718358879	156.29152104318	156.312250113743	156.328517079066	156.310705065395	156.27500311773	156.341016836841	156.294259272329	156.321166850903	156.33979494551	156.289658960907	156.318944171191	156.347484795237	156.32102319418	156.331464758427	156.325690064331	7.66511831674107	156.354688634839	156.053667049128	156.036100540397	156.342923998803	156.344415326611	156.347512131183	156.128112807491	7.74241134247582	156.344341755692	156.338011703703	156.316886578457	156.288799585913	156.102047972535	156.276262586206	156.350108570554	156.327233388508	156.350570741639	155.843467202147	156.34951004132	156.347075387638	156.315259188581	156.348152666125	156.068626835085	156.276442994523	156.178515188008
156.292259871873	156.3254044749	156.351862294704	156.341925805177	156.348288712742	156.205118514096	156.348571302396	156.345668949115	156.343662487878	156.063965218424	156.353617589004	156.282707603102	156.347771263197	156.317303743823	156.153332972091	155.988538299346	156.33028205309	156.349622198284	156.315101992941	156.288036908922	156.349186531038	156.341383897683	156.226619251598	156.250454684412	156.35485538666	156.297420758111	156.288356785219	156.178148478938	156.341962181292	156.342659384507	156.072465513872	156.278104651489	156.339368318037	156.260138595863	156.32616000248	156.28012244907	156.336578132052	156.351437691653	156.338665875179	156.156535800434	156.354794917315	156.325405632492	156.335010278741	156.353448440414	156.257152816936	156.330355060585	156.345679210114	156.32908661598	156.325369326919	156.330468435064
156.339786715873	156.338317646972	156.344216609187	156.353290543324	156.312718138054	156.314253719675	156.34726659371	156.35461459987	156.331902817268	156.233624147324	156.298701967734	156.347216117688	156.329051216186	156.318378558779	156.349108413756	156.351574959859	156.33858269827	156.353162297496	156.312181719694	156.236493699113	156.331271956	156.196835832648	156.323305178173	156.345709494111	156.353685005028	156.329747237762	156.351140800388	156.199109029329	156.349314659162	156.339965344499	156.311665628172	156.344268099509	156.316187183337	156.324478843639	156.310354263763	156.342150836638	156.35084107942	156.273556400114	156.300530255106	156.327211387473	156.314681848311	156.133985189464	156.331228198565	156.316401311191	156.272884202467	156.28405145663	156.349698675444	156.344625292745	156.348912451265	156.304322858751
156.32589174035	156.297858795383	156.348219596667	156.352907058865	156.349319015802	156.342981874746	156.311242584335	156.345510859706	156.347939621349	156.326715216208	156.343914949281	156.351930092125	156.355357377775	156.282318787996	156.355813788754	156.35199262019	156.3522419449	156.28607499715	156.344304429041	156.352825962983	156.348303010908	156.335033869196	156.346305463378	156.344731810839	156.354285592894	156.353902342774	156.356866738595	156.209027603966	156.334587148392	156.34981132995	156.327932332235	156.324859672306	156.320194112334	156.275933315466	156.354885797865	156.331462105319	156.342565307628	156.351049378612	156.339854223653	156.347617973998	156.355650592203	156.317441684622	156.336605743411	156.349860916634	156.343925309817	156.354050578241	156.35172383059	156.353083480729	156.292133152269	156.353665341051
156.351759639315	156.345290313253	156.30631404697	156.334131745173	156.341802189439	156.332101953777	156.34962143893	156.354967763665	156.301656748472	156.352888673217	156.351002484678	156.349282364776	156.334575503571	156.337234636745	156.310979616799	156.333125736045	156.3441155008	156.303608224109	156.34571662405	156.352536078353	156.352311858348	156.35004460103	156.291642928261	156.348466214497	156.337348603811	156.291314762114	156.353624537685	156.350375650951	156.355848008349	156.340426651356	156.346023038688	156.332284858892	156.282372937118	156.355472438667	156.332662201972	156.337824146738	156.348206070923	156.339412574075	156.319421072168	156.354828187009	156.353691378512	156.343184412061	156.240246700025	156.301393628272	156.337574354693	156.310971061924	156.325350204714	156.341938867745	156.352790980665	156.337553051248
156.348790849168	156.344953731582	156.351174052071	156.323944394585	156.347225490408	156.350885487308	156.33936646008	156.335983971506	156.316612790408	156.346174951321	156.349820283919	156.337756499807	156.356142232677	156.34762908869	156.356053720264	156.336244519024	156.311004714915	156.328626308062	156.353080253098	156.313302699184	156.34873227784	156.328004883285	156.351540585776	156.352505089967	156.355806535774	156.343653070307	156.338856353213	156.321156679696	156.332387404926	156.341114164515	156.319629464187	156.318631182897	156.337611073501	156.338162943062	156.279145367789	156.346009639479	156.318185980223	156.348762924953	156.303469825945	156.340306080862	156.352415413266	156.356478913114	156.352567636761	156.320314667669	156.335162733499	156.325244448483	156.351844648158	156.348351778167	156.317972518195	156.33667855926
156.337177182879	156.352131853429	156.301335073785	156.332256029892	156.338603690708	156.32917500781	156.335801523679	156.342187848026	156.339899193408	156.322188919735	156.355555301358	156.352617564207	156.337750125282	156.338072169372	156.352218604466	156.353447773405	156.330968758108	156.330898106096	156.302219471014	156.338438822184	156.351051080266	156.352859173536	156.353677170515	156.348533757742	156.324971663696	156.324446132446	156.317614693495	156.320232891656	156.352605775479	156.338847928107	156.356284958936	156.348038029221	156.355646608793	156.336128956055	156.31419438884	156.35590681447	156.349925128428	156.353178196009	156.327660062012	156.34579841596	156.349301722661	156.30265282874	156.311726323179	156.354137787832	156.355339054943	156.32556643032	156.327056398222	156.349971055682	156.325650585214	156.32711453417
156.356563664555	156.357190757862	156.351911100596	156.358092680416	156.35475011062	156.335122090331	156.347254633323	156.348503320487	156.355752910987	156.357403068876	156.333396616759	156.354447875478	156.339547895731	156.340987600419	156.356166187234	156.355725617797	156.343115112854	156.354628252397	156.34109760918	156.352979267279	156.350954367719	156.35108996661	156.357601295605	156.356622110192	156.334156716183	156.342018167493	156.328355187469	156.346049471894	156.358053337604	156.308910167317	156.341386588118	156.353223930972	156.354713645618	156.356402753229	156.324882228944	156.335127303404	156.354152908108	156.354867088675	156.353588727485	156.355328527126	156.324912991366	156.357041247786	156.356747008448	156.355837416506	156.347872872605	156.357684759256	156.344321748412	156.349269305836	156.348018586882	156.356460682065
156.313903424102	156.355789102607	156.34557216837	156.343042082728	156.337021084396	156.313491201803	156.35411996363	156.34582827966	156.352644719301	156.355303710362	156.320423078235	156.357491903111	156.351914981149	156.357523111281	156.34806640374	156.33907931162	156.352014278409	156.354510718089	156.329117361473	156.357655427507	156.325211057389	156.3451772278	156.344673330751	156.348844966099	156.322663506101	156.356608853049	156.324131626081	156.347976000534	156.353564309062	156.357417745582	156.351810488906	156.330748696567	156.359076290254	156.347567677832	156.3583767625	156.352042456749	156.356419340759	156.350680738706	156.337736015246	156.354710071092	156.358523718593	156.342687108815	156.327920648528	156.35527151522	156.343280389897	156.355489332608	156.320701628035	156.355042123178	156.332354859434	156.349456592369
156.356184085043	156.340676298841	156.358851857436	156.327834255388	156.352452555124	156.356918306011	156.355127981955	156.350927693027	156.346181814699	156.351546452374	156.355898360735	156.357246410207	156.355079682432	156.341360579337	156.354207684225	156.346766652609	156.355422455848	156.353958617782	156.342593602079	156.342503120124	156.358271559133	156.339556185488	156.34922941854	156.348190770982	156.346353044354	156.342912851222	156.356226175723	156.349116208759	156.348389397949	156.347669625302	156.353846691556	156.342264171392	156.354180894038	156.351746630673	156.35200595341	156.347653920415	156.357178259754	156.351719908208	156.352640705158	156.351006487234	156.357380436627	156.344163131674	156.357957448485	156.355405554132	156.356940166456	156.34201851286	156.347193786233	156.357230530838	156.35280613932	156.353983460537
156.354870568498	156.358363185694	156.340000198666	156.354912119692	156.34757470487	156.351567403178	156.354692153089	156.355413085302	156.358252491038	156.346945817637	156.348443408975	156.357120002041	156.353843944253	156.349889880669	156.358026159687	156.350997449961	156.358685153723	156.354504073236	156.349711021029	156.333567726969	156.356887942361	156.352154093455	156.35538834432	156.354017862038	156.355260609446	156.35076100379	156.346481822291	156.338606700809	156.35084847618	156.355855803595	156.358355663569	156.353958925802	156.358197706029	156.349924377798	156.351532058269	156.355246000166	156.349661270131	156.355357461545	156.356974634082	156.359045529716	156.355799785539	156.355635130597	156.350782052068	156.345883318612	156.356213096244	156.343067503378	156.355979330353	156.344990592716	156.352177280293	156.357328059289
156.357731664896	156.356645017865	156.356701483497	156.357526228143	156.346211926725	156.351163934071	156.339643941224	156.359226803936	156.356098182663	156.348887681845	156.358863740434	156.358111430749	156.354481490459	156.348256776347	156.339298743446	156.35310052723	156.355286647513	156.35067331452	156.349103207168	156.35790603499	156.340377406947	156.351544577734	156.352227961853	156.359614509758	156.349642907127	156.346598095684	156.354744837587	156.357003020009	156.351047218963	156.351634645881	156.357566824857	156.346142112527	156.354835319572	156.358886321868	156.356354652235	156.341882350709	156.354695541519	156.359576411983	156.355776803609	156.354171607986	156.358966632913	156.348192644187	156.35226843466	156.354157683623	156.342381141815	156.356569810922	156.351439814084	156.350682830667	156.357449608831	156.35696250473
156.357474080231	156.354755742808	156.352545345827	156.344399663352	156.351563683911	156.351412055523	156.355631011801	156.354523756326	156.35643208223	156.355361636495	156.358347705876	156.357001669906	156.354737048461	156.350505309519	156.347128339394	156.358730157474	156.35587478328	156.356742076507	156.350477867498	156.35626275049	156.35814190589	156.357531485095	156.358535499369	156.358768269815	156.357721774812	156.359567967351	156.360102606989	156.350222947734	156.343000331532	156.347602362948	156.357560623146	156.35872417671	156.357136761278	156.349821196938	156.357928887471	156.357753026218	156.358811781209	156.344737593097	156.347052922196	156.351022362125	156.354809934561	156.355265969298	156.349088198137	156.358881938014	156.357425924117	156.352906479995	156.359490763785	156.350408150103	156.355132588177	156.358204167283
156.35708391821	156.359480234069	156.343647292052	156.351433741438	156.359624675915	156.344014655034	156.35053704766	156.359864915219	156.356315857018	156.351812786867	156.356731475258	156.357226201998	156.359633352678	156.359039205044	156.354337385487	156.35861480587	156.358459029798	156.358745780437	156.357813732871	156.358582926028	156.359042734489	156.35968039777	156.350468945374	156.349351134521	156.356522294288	156.344494532833	156.357362341758	156.354224021108	156.353208505554	156.355757053892	156.356839131932	156.357740689538	156.356481543971	156.358680776256	156.360191235993	156.358746106028	156.35862541112	156.349893948589	156.359148570802	156.359500487288	156.35858145622	156.355459597126	156.358447664203	156.356348545008	156.350416341516	156.338320912923	156.358433942142	156.356705658924	156.356126603474	156.358225757993
156.358507673084	156.356121403794	156.349833331401	156.355500481469	156.356595008153	156.355688007132	156.35570329304	156.356663469689	156.359364412188	156.352947783316	156.357275619463	156.353205151342	156.360501122089	156.356115446919	156.356645885324	156.359160211857	156.351698344363	156.35383801356	156.357987797706	156.348621577635	156.358906065984	156.355648088237	156.349577969652	156.351663118069	156.359822694749	156.359162319985	156.354089912154	156.360137328632	156.359557904646	156.35561952645	156.356787162158	156.354371467545	156.358568285697	156.355673005062	156.358789392848	156.358537519252	156.358554072479	156.354902459454	156.35984145772	156.355694564199	156.358980189061	156.354345637388	156.354339707638	156.359130473051	156.356702230033	156.359564577817	156.357366114768	156.359867655575	156.359124075007	156.358650675135
156.359367883637	156.354029932232	156.358027558043	156.356677154507	156.355388870825	156.356045219731	156.356574617267	156.35299796586	156.359161206906	156.3572017784	156.357170510641	156.357078211341	156.352528393829	156.350835783827	156.353068815873	156.355733888487	156.357474571944	156.353364502687	156.358931572816	156.358876127267	156.355957090856	156.356951078592	156.357512190259	156.357578383019	156.353386314513	156.353371289786	156.358473832521	156.359521911003	156.359725857232	156.353343661128	156.348649201938	156.359815967381	156.359328107699	156.353155450752	156.355834715124	156.352034991633	156.35110100818	156.352355312159	156.359824299678	156.360472450672	156.358743831165	156.349886585128	156.359375724684	156.350362595231	156.358088483162	156.359498401901	156.359778740431	156.360079004811	156.352363796302	156.358870327271
156.359718479427	156.355331514559	156.359430498451	156.357245800665	156.359592144691	156.358704772285	156.357706580776	156.35661598664	156.35710070173	156.360565410885	156.359961117558	156.358012277683	156.359113453685	156.359889832339	156.358969207308	156.359392537512	156.35914688752	156.354729047156	156.359345678514	156.358353309856	156.352669467964	156.358341780534	156.35824142157	156.358137862057	156.355539137076	156.354082464615	156.35917135926	156.359255686863	156.354014099829	156.357469466012	156.357637181666	156.355751060383	156.359156896602	156.359694881944	156.350898594274	156.352891103374	156.359122350904	156.354374959002	156.358063645761	156.359476775586	156.360058371945	156.35941877954	156.360035742408	156.355754432322	156.356542639491	156.358939388119	156.353845451294	156.359921698898	156.359443585635	156.356611437794
156.35810574614	156.358414610692	156.359814784645	156.352578555514	156.360007111776	156.357763568451	156.357736488758	156.360576896153	156.358487148259	156.360451088341	156.359734673125	156.359425677417	156.35625835143	156.359368341626	156.35936008153	156.358952510203	156.357861395625	156.354521926693	156.356475287036	156.358415179969	156.358916833423	156.35948815585	156.359724448249	156.356311454501	156.359795709607	156.360404837063	156.35745712112	156.358791106063	156.350403227861	156.360125695932	156.355937896967	156.354176776196	156.358812269903	156.359438680182	156.354308748213	156.36010629453	156.356072312726	156.359446532896	156.359186434201	156.357770229548	156.353495347131	156.355358300165	156.357549165634	156.360196331963	156.359918775934	156.360450242963	156.355984242611	156.357001277783	156.360196094922	156.355674712778
156.356990850918	156.360347015625	156.359506764616	156.358560904081	156.356760013921	156.360429128223	156.358676153022	156.359167494687	156.357450975313	156.356905394244	156.360473767567	156.360259771444	156.358553372949	156.357161452356	156.360955697713	156.358583266442	156.353590922009	156.36052995858	156.360039277778	156.360744550612	156.359538156093	156.360700912951	156.360438748576	156.360083111378	156.355940405642	156.359124621435	156.36049570528	156.359978242117	156.354327736805	156.358907626598	156.355963047204	156.359969316064	156.35678345881	156.359063368732	156.360633257661	156.355011131586	156.357681292634	156.360652575278	156.360644749141	156.357728569174	156.356004914152	156.355578249901	156.357847366958	156.358929680796	156.359130529214	156.360732953025	156.354513495911	156.360069202836	156.358710813001	156.357533784447
156.357456729021	156.360118973875	156.360593588617	156.359702929186	156.360625774703	156.358341688204	156.353575376731	156.355696125832	156.35715532952	156.360643558016	156.359160373226	156.361082874334	156.357005227488	156.358888248845	156.358542651967	156.358641558474	156.357174968685	156.358393943256	156.356886450419	156.357308912596	156.360915731938	156.360697811788	156.360473218855	156.359017095719	156.359369839165	156.359135969668	156.359038862063	156.3587940101	156.360686555943	156.356558383733	156.359290866034	156.357324866765	156.357315875233	156.359833825449	156.360857027571	156.359860688295	156.357282123292	156.357865574745	156.359286348763	156.360566105235	156.360968118258	156.356886663257	156.357540468775	156.359365603389	156.355924541875	156.360282938117	156.357570810192	156.359094994952	156.360711931083	156.358889516725
156.357957418824	156.360626305302	156.356584080384	156.3594444751	156.360709630254	156.36015984682	156.358975626059	156.3544427134	156.358744769105	156.359101500064	156.359767699948	156.360270436562	156.359194191644	156.360579152611	156.358569296791	156.359257376573	156.358250955908	156.358081544328	156.359924528296	156.359848664798	156.360840424925	156.36091231344	156.357050702339	156.359613474669	156.358567070718	156.360077752673	156.356520028865	156.359255861053	156.354705273187	156.357794506462	156.359934210729	156.357305325033	156.358398482529	156.360132906752	156.360709674556	156.35890142067	156.35881144402	156.355803580137	156.360724266221	156.360409202881	156.359594009138	156.359784362911	156.360874856296	156.358501302365	156.360909496823	156.359413882029	156.359969210391	156.360622716304	156.360800088245	156.358143353271
156.360773314815	156.358423606892	156.359608825901	156.356842382019	156.359444099551	156.360485077829	156.357622251976	156.360777064319	156.359927414149	156.361273428954	156.360867080398	156.359470531179	156.35812672129	156.360769248053	156.358801079587	156.35860810122	156.355919289181	156.36065265486	156.359237300283	156.36003964046	156.360953096207	156.359231994722	156.360020607249	156.360593079404	156.358945904279	156.358671457429	156.359482203205	156.36070048783	156.360434941662	156.359249629261	156.357218181413	156.360334274536	156.35987632067	156.358982550233	156.359961899199	156.359589631133	156.360935431655	156.356405120025	156.358874868065	156.360906069355	156.356875300918	156.360875055077	156.360139966784	156.356667126934	156.360855780237	156.360780315516	156.359040755257	156.360570104402	156.357837090352	156.357293088759
156.360912497736	156.359210703765	156.360425388949	156.360833642169	156.358518659986	156.360398969058	156.360386787465	156.359260745025	156.359194884109	156.360101712584	156.359275443386	156.360604782476	156.359459393451	156.358346271596	156.360429083355	156.357117614887	156.357819329585	156.356586574636	156.359292308325	156.360041934648	156.361148986904	156.357898775509	156.360967712602	156.358283764715	156.357666803573	156.358077769394	156.358797234267	156.359555952086	156.360834837074	156.361254487987	156.361079557969	156.360246456256	156.359756729789	156.359480175296	156.357058458496	156.358908133443	156.36124549413	156.358684967161	156.361096058301	156.360909295209	156.361296313943	156.361291406007	156.358400064659	156.360368846147	156.361369727997	156.359567724139	156.358186662337	156.360917906832	156.359128664449	156.357679996571
156.361219924833	156.359240481403	156.360540725022	156.359372528054	156.360820784547	156.360760681792	156.361408362921	156.358262591873	156.360986381345	156.359999054534	156.360432997336	156.359357437105	156.359517457787	156.360985872511	156.361225818487	156.359182795776	156.359029810314	156.359440468226	156.360669951313	156.359022753651	156.359825280915	156.361283298963	156.36079850651	156.359201009896	156.361266952502	156.359644478267	156.360099329271	156.358902151483	156.360573425861	156.360746995688	156.359896789207	156.359959150231	156.360676812179	156.360012197668	156.36083683949	156.358317298787	156.359069484185	156.36032983765	156.360804979855	156.360965848063	156.360183435625	156.360134837246	156.36082558969	156.360411960779	156.360711626518	156.361559646752	156.360804793221	156.360334807144	156.359820708727	156.360939626968
156.359060484037	156.357960730376	156.360857413435	156.360887634102	156.361032283255	156.361110049832	156.36070503222	156.359382012089	156.361048481806	156.360790931884	156.36130731153	156.36073581128	156.361086579663	156.357858123308	156.359829393793	156.360893132503	156.360302457772	156.360652423487	156.361075495825	156.360874807343	156.36000440274	156.361293579681	156.360041689281	156.360456963198	156.358988205829	156.360563167231	156.360940698199	156.361499517053	156.359704178301	156.360229455204	156.359840001918	156.361245285793	156.360088952518	156.360941966281	156.360072421064	156.360161273656	156.360815172545	156.361266997303	156.359397431097	156.357089816012	156.359256167896	156.360427183808	156.35927006955	156.360378138496	156.361310563365	156.360767841489	156.359894884913	156.35996453737	156.360207800661	156.361138010764
156.361072029709	156.358071288501	156.361483033896	156.359493485351	156.361303204612	156.360950514009	156.359160323229	156.357832833554	156.359824488024	156.359663766622	156.361230366465	156.361034180653	156.361317663171	156.360104697046	156.360956953891	156.361011412538	156.360723756249	156.361269750462	156.360567893212	156.361074710416	156.360220623202	156.35988811796	156.360674522274	156.360808394877	156.360141385405	156.361159072595	156.360658239655	156.36060560546	156.359658897671	156.360903328423	156.360095631556	156.361171294393	156.360223363101	156.360788079969	156.359265616399	156.359476268931	156.360043831635	156.360401177517	156.360553682277	156.359383252563	156.361081659413	156.360222302055	156.361283154794	156.360796492306	156.361108915705	156.36140144523	156.359139150778	156.361366074421	156.361584947028	156.359727463956
156.361461535595	156.360424930259	156.360485783066	156.360547521567	156.36055563843	156.361545196402	156.36164423268	156.359192861049	156.361165091388	156.360181850814	156.358298505217	156.359860144096	156.361200352632	156.35951552272	156.361372854063	156.359240127652	156.361161114746	156.360884292673	156.360988576706	156.361032767088	156.361405279344	156.360352930961	156.360959841624	156.360128456967	156.360493465435	156.360523524434	156.361539731781	156.360098225878	156.359608547518	156.361447128809	156.360495112513	156.358472150331	156.361466342643	156.359195588687	156.358729746369	156.360905594573	156.360783280653	156.361091993339	156.358403835027	156.360168000861	156.361206617593	156.359734317203	156.36088740409	156.361259600259	156.358859397699	156.361030163201	156.361450210378	156.361398153185	156.361592234876	156.361211814225
156.361406500461	156.360208764831	156.359755166348	156.360915634187	156.361169514502	156.360715110436	156.361302384036	156.360010130711	156.360422608323	156.359216931636	156.35932944736	156.360447944692	156.361617234315	156.361726132284	156.361294689255	156.360940539944	156.359400021073	156.361081650037	156.358474924723	156.360444772848	156.359569309455	156.360528950411	156.361598663125	156.361220615813	156.361085388507	156.361565804344	156.361369380874	156.36093960356	156.360537769571	156.360878385134	156.359602463553	156.36025624362	156.361266022095	156.360815982195	156.359633749212	156.36050297663	156.360443753017	156.36021123105	156.360040636673	156.361615815662	156.361144673563	156.361644033254	156.360982005868	156.359514165016	156.360674513861	156.361211096741	156.360892123128	156.360224025076	156.360756981549	156.360104173444
156.360025376653	156.361702001248	156.359380103359	156.360862454516	156.360254662859	156.361254474769	156.361379824379	156.361493766297	156.36153588665	156.361312577277	156.360789110231	156.360940585692	156.359878926183	156.361601754029	156.361197564487	156.360570694857	156.359110836108	156.361279867144	156.360070083433	156.361223677142	156.361172449525	156.359743134007	156.359262459353	156.359904488762	156.360940341949	156.360986550061	156.36015656434	156.361064114413	156.361662846496	156.360342073324	156.361506163159	156.361683139036	156.361003447411	156.359822547455	156.360517938106	156.361257373476	156.359362196297	156.361077214644	156.361286595548	156.36131184271	156.361735930504	156.361345881942	156.360387669773	156.361589038774	156.359184728204	156.360442324592	156.359971399671	156.36100808147	156.361088274014	156.360914654319
156.360745747713	156.360783097473	156.360421664835	156.360707054018	156.360206414697	156.361370602942	156.361582638693	156.361366024515	156.361457311311	156.361227707063	156.360666325351	156.36066646827	156.360015458883	156.361094507409	156.36003515938	156.360461208761	156.361628123701	156.361428454839	156.361240907415	156.359935029441	156.359197964391	156.360691758144	156.360544257479	156.359920027979	156.360644360703	156.359486007603	156.360861550513	156.361116683502	156.360840643252	156.361033270903	156.36118504502	156.361406570106	156.359579725356	156.361228120447	156.361550048212	156.361478487705	156.360753666611	156.361565500601	156.361138001118	156.361375115504	156.360628490665	156.361378469996	156.361522507615	156.361254341772	156.361183954412	156.360334341698	156.359625449748	156.361065386737	156.359359829692	156.360034359336
156.359925873361	156.360937068799	156.361654335838	156.360720771962	156.361778397646	156.360885290192	156.359642338259	156.360926574372	156.360703449436	156.361005085184	156.360094895399	156.361646009265	156.361342592161	156.3611089456	156.360693077707	156.361496686101	156.360958673603	156.361131670159	156.360373151539	156.360604342784	156.361465673103	156.361746767166	156.360216173431	156.36130402216	156.360765789486	156.36111974443	156.360285277752	156.3595017506	156.361372693001	156.36138557849	156.36091031524	156.360080396682	156.361078415851	156.360770658002	156.361555392954	156.36034501942	156.360496304077	156.361651840761	156.360431188998	156.361717614595	156.360499949135	156.360411393544	156.361065715032	156.360247727669	156.360007062394	156.360733555397	156.360154493366	156.361520412717	156.361330602556	156.361442891556
156.361466688639	156.360246680955	156.361040843737	156.360867477823	156.361590293529	156.360965186005	156.360306414865	156.360477199533	156.361736648959	156.361563805919	156.361288645442	156.361074155439	156.361258037774	156.361546435619	156.361738158939	156.360591311402	156.360254718991	156.360880786306	156.361885760535	156.361296300294	156.361579594716	156.360066680522	156.360220245627	156.360803950311	156.361291688646	156.361052633209	156.361681854794	156.36128216516	156.360884049587	156.360191718952	156.360659381973	156.360996330222	156.361001283852	156.361249628531	156.360512364651	156.360760284413	156.361276534275	156.360829370246	156.360949802235	156.360607580106	156.361284992736	156.361507051287	156.361365948445	156.36081559718	156.361301840435	156.361615333161	156.36155179862	156.361025813517	156.361472966443	156.36100235635
156.361079393984	156.361022781085	156.361609857277	156.361337782971	156.361779739681	156.361207554742	156.360194381061	156.361221251788	156.36163295259	156.361062959806	156.36040834423	156.361049465015	156.361731799392	156.36146931953	156.360565578425	156.361520212018	156.361039907233	156.360733820331	156.360806003259	156.361414688169	156.361671283915	156.360634108729	156.36146446259	156.361804793969	156.360361435439	156.361097626308	156.361750124834	156.361465914113	156.36127406188	156.360428257186	156.360055434439	156.361571470267	156.361793293472	156.361212376539	156.360556329001	156.361680487051	156.361607798284	156.36152744489	156.360862068363	156.360859197294	156.360671905648	156.361482359024	156.360608410378	156.361117889636	156.360800651699	156.360702517448	156.360759932682	156.361687759231	156.36068294603	156.360730144553
156.361180666184	156.361538830357	156.361548341475	156.36106410102	156.361468692442	156.36132980762	156.36075123151	156.360806585137	156.361708702326	156.361234794392	156.361514604692	156.361497523058	156.361242953536	156.3618368263	156.361129115295	156.361238370439	156.361804853858	156.361022671191	156.361392004394	156.361390591536	156.361103534161	156.361819318601	156.361742430717	156.361151717897	156.361547408319	156.361394947833	156.361742095337	156.3611311209	156.361560746181	156.361269253198	156.361626240973	156.361392367365	156.361743015957	156.361774304467	156.361469572055	156.361365030602	156.361524508652	156.36113333609	156.361546038695	156.360879482575	156.360546116495	156.361618697971	156.361505851546	156.3618598775	156.360578521689	156.36101806882	156.360303940806	156.360846516682	156.360642838715	156.361646270166
156.36153400016	156.361478499194	156.361589338692	156.361097707714	156.361084180906	156.361550928776	156.361799931827	156.361662421805	156.361099600618	156.360850706064	156.361596709403	156.360676022828	156.361365917323	156.361911926529	156.361214027355	156.361811911565	156.361464320769	156.361546797551	156.361475964307	156.361196166817	156.36084068407	156.361006426928	156.361384014227	156.361130653974	156.360839320702	156.361271992072	156.361472357296	156.361646612383	156.360794939603	156.360698498185	156.361090916844	156.361327200335	156.361119789595	156.36139507351	156.361946434328	156.361463780328	156.361752300205	156.360917396287	156.360720148444	156.360831768678	156.360872614569	156.361394276001	156.361420179557	156.361649524033	156.360930759275	156.361399659833	156.361383437967	156.361769509386	156.361364201573	156.361677215062
156.361707389946	156.361613539735	156.360915512953	156.361177163293	156.361067493055	156.361103791958	156.361449739915	156.360937799493	156.3616664799	156.361836504128	156.361593517951	156.361369957701	156.361863486074	156.361167013289	156.361472243845	156.361102656152	156.361837173199	156.361783385427	156.361987497198	156.361713755872	156.361824408651	156.361604461083	156.361662952685	156.360927190646	156.361753710771	156.360509518323	156.361504550725	156.361723143705	156.361353031188	156.361635350127	156.361665900461	156.36103528019	156.361764511699	156.361717266226	156.361543656957	156.360799737679	156.361491336066	156.360973242547	156.361155467034	156.361057500822	156.361678680095	156.361699894395	156.361314722332	156.361297760192	156.361753837381	156.36117866043	156.360957886922	156.361298645122	156.361588606782	156.361751488865
156.361520074879	156.361807402283	156.361610690368	156.362101127532	156.360661264888	156.361031833101	156.361260201569	156.361021899005	156.361527908579	156.361668698065	156.361653823939	156.361040685366	156.361698108173	156.361673100572	156.361756965602	156.360848801829	156.361759744796	156.36084518853	156.36153068504	156.361350081596	156.360980396044	156.361948379585	156.361096446017	156.361696656669	156.361091001956	156.361372542453	156.361512577363	156.361361773636	156.361438166757	156.361970436858	156.360950211882	156.361122016154	156.361714931926	156.361712286504	156.361416035019	156.361579142182	156.36129449288	156.361785789094	156.361978141362	156.361152235958	156.362044637934	156.361053182944	156.36118622761	156.36161533344	156.36118076107	156.3615124105	156.361659909818	156.361382598662	156.361471542831	156.361801777896
156.361533746893	156.361700395308	156.361506029162	156.361896550107	156.361887328056	156.361797775926	156.361708807504	156.361654467634	156.361083467622	156.361243260674	156.361625818072	156.361625961867	156.361223939568	156.361617751264	156.361271925456	156.36160736978	156.36128940072	156.361836250238	156.361228141074	156.362046648114	156.361184893678	156.361663058334	156.361244831206	156.361507582392	156.361556137003	156.361443981453	156.361608068383	156.361570212676	156.361520429873	156.361394177586	156.36167949836	156.361880777967	156.361794700971	156.361274008915	156.36167104599	156.361636955009	156.361288398478	156.361823266114	156.361145522018	156.361822729198	156.361671583089	156.361811800711	156.362054912643	156.360618234709	156.361204266621	156.361908417897	156.361497150408	156.361940210741	156.361016828289	156.36137492882
156.361304501841	156.361778588488	156.361830985699	156.361377651106	156.361626860809	156.361996570052	156.361797576199	156.361666505784	156.361874450053	156.361972412962	156.36108299571	156.361061126558	156.361216652925	156.361681220648	156.361425118363	156.361330873609	156.36151273531	156.361779829926	156.361743965504	156.361400828097	156.36159164456	156.36174021747	156.361845316459	156.362064382914	156.361573255439	156.361947690367	156.361857548096	156.361948634312	156.361867439779	156.361571822726	156.361871987658	156.361614924269	156.361951088306	156.361842335302	156.361809348994	156.361556278349	156.362126824939	156.361706193217	156.3616469833	156.361316501655	156.361214586429	156.361731800075	156.361921957932	156.361814283213	156.361328335718	156.361715635413	156.361110512273	156.362118353876	156.361101736169	156.361556776977
156.361208101476	156.361591532702	156.361834456545	156.361912510777	156.361576050063	156.361857569024	156.361159525886	156.361660884142	156.361763971965	156.361813435753	156.361829028433	156.361823699668	156.361770380251	156.361355477504	156.360913915789	156.361866793734	156.361146072856	156.362064523407	156.362141939848	156.361580861386	156.361217252545	156.361464648426	156.361885408177	156.361368214203	156.361564385084	156.36174702079	156.361498720937	156.361683081867	156.361230537678	156.361474404497	156.361540896291	156.361523692615	156.361240320182	156.361685930486	156.361394904936	156.361830108123	156.362118035728	156.3613207839	156.361633756692	156.361166285143	156.361874361573	156.361320056074	156.361985327059	156.361085815303	156.360730027789	156.361669906039	156.361578803746	156.360965059401	156.361792676891	156.361046973293
156.361799653982	156.362045118115	156.36124817955	156.361865688661	156.361708653055	156.361664240757	156.361753557091	156.361464520287	156.361891821212	156.361814126981	156.36188035597	156.36195761914	156.36133203747	156.361400694588	156.360889729535	156.3619642794	156.361736331924	156.361554235023	156.361693631473	156.361925363748	156.361295909696	156.361312908493	156.361449831866	156.361810038962	156.361651726814	156.361441989454	156.360916131537	156.362031010216	156.361601667473	156.361511127884	156.36149741661	156.361854227022	156.361925158204	156.361196999879	156.361717180715	156.361762810084	156.361160051623	156.362063253435	156.361877554994	156.361611647472	156.361918866617	156.361475396454	156.361293610891	156.361690881316	156.361412334755	156.361878143894	156.361650706483	156.361543929848	156.361941756062	156.361669493517
156.361379695426	156.361649540688	156.36162685444	156.361321776454	156.361781935287	156.361954862163	156.361650515488	156.361751466998	156.361999965808	156.361312955685	156.361782105756	156.36206988054	156.361813312536	156.361493484613	156.361872421961	156.361668639996	156.361584047785	156.361882226976	156.362070839457	156.36174390636	156.361545227934	156.362097751124	156.361904229065	156.361903720133	156.361281025192	156.361669099712	156.361223194401	156.361516274695	156.361940291384	156.361383718933	156.361805791522	156.361794095551	156.361537700215	156.361844402716	156.361487610146	156.362032642159	156.361508187614	156.361597729532	156.361465145632	156.361635716923	156.362022847279	156.361864617639	156.361805429389	156.36197605642	156.361974948789	156.362089352223	156.36142806402	156.362078824177	156.361522958333	156.361545618812
156.361752906555	156.361657898882	156.361877973454	156.36143933043	156.361611115317	156.361968906266	156.361961654093	156.361932719791	156.361381832535	156.361527975884	156.361402523816	156.361387872893	156.361866783252	156.361648327643	156.36120630645	156.361841288638	156.361516545196	156.361767818614	156.361496989474	156.361550801424	156.361934840744	156.362155968669	156.361438629255	156.361703908249	156.36188061831	156.362211844536	156.36164793271	156.362017725909	156.361476548675	156.36182963246	156.361247231866	156.361444657502	156.361915571096	156.36135412731	156.361312253441	156.361667849042	156.36190553756	156.362086067181	156.362034624245	156.362109083583	156.361826389691	156.361518912395	156.361253717566	156.361542360861	156.361837714941	156.361606428859	156.361959679628	156.362045877937	156.361407647473	156.361830362595
156.361791666453	156.361523882825	156.361347404831	156.361564763034	156.361596833181	156.362111669105	156.361470724257	156.361763206369	156.361666121108	156.361802243274	156.361779879062	156.361965891508	156.361931412151	156.361686589945	156.361417935875	156.361782808555	156.361859772737	156.361903102113	156.362013463949	156.361780081141	156.361471347663	156.361415495765	156.361825540742	156.361533449253	156.3619389024	156.361453501642	156.361781623828	156.361948192129	156.361608694595	156.361428821047	156.361925388228	156.361783870848	156.361586566723	156.361594888491	156.361445849842	156.361723945199	156.361736184899	156.361701922547	156.361746510086	156.36168054413	156.362069717991	156.361684253626	156.361831127997	156.361906756098	156.36146997006	156.361719110321	156.361470231822	156.361607536762	156.361824339611	156.361815813475
156.361438162792	156.361912678384	156.361411868699	156.361709863337	156.361850304602	156.362003288365	156.361855897917	156.361538302151	156.361729747062	156.361988300397	156.361607266967	156.361685212816	156.361519516011	156.361794099656	156.361551181826	156.361862066404	156.361784073882	156.361591676739	156.361931116498	156.361884380864	156.361590146821	156.361390337696	156.361959168336	156.361980620939	156.362139311764	156.361900415447	156.361482522758	156.361719012749	156.361684613072	156.361727585443	156.361588894062	156.361992461915	156.361756963619	156.361974063021	156.361581970904	156.361658869095	156.361438538713	156.361967611822	156.361858299598	156.361821695197	156.361396639753	156.361971641125	156.361999536439	156.36143646659	156.361844970793	156.361391461196	156.361868342659	156.362124115903	156.361930537593	156.361969481722
156.362005126736	156.361949106242	156.361934930813	156.36215406196	156.36147236597	156.361731903952	156.36129610407	156.361891828003	156.361988158262	156.362096936417	156.361641235528	156.361714811408	156.361639413971	156.361901302034	156.361624836989	156.362219578703	156.361589181036	156.361880882854	156.361610248712	156.361579847744	156.362150332256	156.361838856995	156.36192011438	156.361905221459	156.36171712958	156.361707755636	156.361862959668	156.362104058412	156.362135768963	156.361786104812	156.362229519726	156.361674442179	156.36142865535	156.361851280285	156.361261164428	156.361545031532	156.361590684714	156.361675264616	156.362225750939	156.361640628174	156.361456641709	156.362336989785	156.361689745742	156.361862732826	156.361871197391	156.361879023194	156.361567636437	156.362016222963	156.362010567736	156.362020721407
156.361645648305	156.36161727293	156.362115062732	156.362079046665	156.362232066388	156.361954208536	156.361679166676	156.361604444875	156.362133694732	156.361708709543	156.361484142076	156.361607229868	156.362122267371	156.361588574037	156.36216574473	156.361788252528	156.362003560511	156.361915588494	156.361961669007	156.362016734196	156.3615243356	156.362064244038	156.361446523567	156.361528689069	156.362097549913	156.361531079643	156.362041437179	156.361730751728	156.362146984122	156.361905975539	156.361994791531	156.361754284131	156.361755188067	156.361897654278	156.361461456406	156.36163337314	156.361927200545	156.361690636808	156.361952670002	156.361529139219	156.362195780097	156.362000504911	156.361774554534	156.361844524922	156.362085002281	156.362025504139	156.361761187363	156.361503871284	156.361804699875	156.361831075063
156.361931898307	156.36166120145	156.362162512596	156.361539228774	156.36211375033	156.361992608963	156.361886337175	156.361891777126	156.361874281808	156.362273144801	156.361947862749	156.362008564188	156.36187457321	156.362089510414	156.361801226434	156.361934481993	156.36166917171	156.361693230809	156.361921113092	156.361785630507	156.362137793775	156.361924314244	156.361855165646	156.361838558486	156.361708586659	156.361833612219	156.361685135352	156.361528551365	156.361635387973	156.361844019326	156.361694056459	156.361753410483	156.361762900269	156.361678121946	156.361900077138	156.361789661149	156.36217103699	156.361613371551	156.361805949057	156.362266565358	156.36189462745	156.361888089885	156.361507283732	156.362134486622	156.361758505993	156.362157834555	156.361980683396	156.361866062021	156.36165943439	156.36173691917
156.362152779627	156.36156335447	156.362152539452	156.362239288975	156.361816966454	156.361550488018	156.361872896756	156.361681486168	156.362112111753	156.361735629955	156.361953521851	156.361800669173	156.362221995673	156.361902804697	156.362023368728	156.361943512247	156.361534181737	156.361664953039	156.361722924271	156.362084457802	156.362220950242	156.362081073821	156.362142698174	156.361613879561	156.361726268826	156.362120232086	156.362060411595	156.362007500941	156.361929721758	156.36179239139	156.361752682816	156.361628844744	156.361519097095	156.362102074244	156.361793456235	156.361736921627	156.361582566398	156.361911908172	156.361615500102	156.361592374228	156.362079469731	156.361890272258	156.362250563602	156.361853864111	156.361527096938	156.361793180053	156.361834647971	156.361598138383	156.362095087309	156.361878498025
156.361793417965	156.361956903272	156.362238245349	156.361993710785	156.362248252348	156.36195563962	156.361907765104	156.362277691512	156.361932218706	156.361790919189	156.361638338727	156.3620178438	156.361632925534	156.361836902896	156.362319206617	156.362205432395	156.361753552488	156.362076924008	156.361826894	156.361971259151	156.361886998999	156.362244959275	156.362007588564	156.361830198243	156.361869802696	156.36145900396	156.3617791175	156.361452178287	156.362064672967	156.361922420816	156.362210668536	156.362083768825	156.361683396589	156.361926075274	156.362016993183	156.361787731537	156.362112121385	156.361873218023	156.362039694177	156.362080123396	156.362191616908	156.362068828953	156.362125995822	156.361890455233	156.362043892132	156.362283883855	156.361867293241	156.362092109467	156.361804147304	156.361936085174
156.362078449149	156.361677658116	156.361718057398	156.361957764684	156.361669793924	156.361705156074	156.3619452757	156.362010510635	156.361851585908	156.362181118875	156.361937056647	156.362076571815	156.36177206038	156.361909125588	156.361864788649	156.362300525584	156.362291813022	156.36190334395	156.361802272316	156.361709699086	156.362059496367	156.361803252557	156.361702130372	156.361806792629	156.361721318692	156.362017918556	156.362162704337	156.361927580291	156.36174726947	156.361745791118	156.361694023924	156.361637774825	156.361990247026	156.361992184671	156.362155907469	156.362281332942	156.361693872213	156.362259366173	156.362052718532	156.361603118798	156.362154982052	156.36217134681	156.361803841195	156.362175670215	156.362320009353	156.361979802559	156.36184732995	156.362048076856	156.362313151096	156.361841680464
156.361677052678	156.362005209158	156.362008551053	156.362247079834	156.362272799055	156.361892470953	156.361864021804	156.361827611817	156.361886524193	156.362014993507	156.361645725512	156.361892832265	156.361969262856	156.361961099111	156.361840996974	156.361911972394	156.362151064754	156.362160797545	156.361573404714	156.361817338635	156.361710371485	156.36188247581	156.361943959713	156.361886978058	156.361686837041	156.36208123055	156.361922063792	156.362137508568	156.362064751117	156.361744628226	156.361589629667	156.361672500466	156.361682305852	156.361781793312	156.362076335442	156.361994049668	156.362138970347	156.362033447113	156.362191281014	156.3622430895	156.362134700244	156.361880858928	156.361987614135	156.362213169277	156.362083139437	156.362025867186	156.362180482299	156.36187876894	156.362087357303	156.361830479005
156.362264237265	156.361928489292	156.362235796699	156.361611534191	156.361995691041	156.362222570714	156.361669423545	156.362023878099	156.362238145497	156.362191757224	156.362120533259	156.361816336852	156.361803739073	156.362134644362	156.361937827328	156.36167490735	156.362112171792	156.362063488267	156.361945455727	156.361803852917	156.362115928069	156.362181087982	156.362082992776	156.361777330768	156.361766442379	156.361827073815	156.361898730199	156.36192329346	156.361688948953	156.361800125099	156.361799040237	156.361835951872	156.361589955556	156.361950264213	156.361973651485	156.362017176515	156.361652528738	156.362131816863	156.362172123596	156.362126357122	156.362008094535	156.361992514334	156.361771668236	156.362006879187	156.36177693076	156.362140964745	156.361882445045	156.362231879952	156.362326899771	156.361952905919
156.361687674358	156.362074090277	156.36229396121	156.361840451219	156.36223088412	156.362296895267	156.362135793804	156.361961172793	156.36162780737	156.362254219369	156.362178389342	156.362178543841	156.361807258979	156.362285600485	156.361827137776	156.361815773735	156.362005213337	156.361638067745	156.362110285339	156.362014968262	156.362094388938	156.3616860539	156.362099940743	156.36178407171	156.362095175435	156.362038844694	156.362157280925	156.361822919432	156.361819912616	156.362166462719	156.362137800647	156.362117512655	156.361787286987	156.361952919622	156.361763059306	156.361739825517	156.361961838599	156.362065590363	156.362224525414	156.362181269159	156.361915426404	156.362203107425	156.362102857617	156.362257727097	156.361864365993	156.3621341619	156.362021218579	156.362216270306	156.361858414488	156.361990534456
156.362094889647	156.362064891674	156.362263319041	156.362127651982	156.362014970387	156.362269460668	156.362389407399	156.36209415865	156.361799856321	156.361836472155	156.362177043242	156.361890616856	156.362063735601	156.362113987986	156.361721738625	156.362263846541	156.362269053678	156.362260531587	156.3620178097	156.361912001053	156.362021787044	156.362020497367	156.362337675066	156.361938554352	156.362219937146	156.36181529553	156.362034561942	156.361986773656	156.362332256604	156.361990482501	156.362134399595	156.362032066222	156.361675491004	156.361929640518	156.36211096258	156.362100060489	156.362261080838	156.362099762966	156.361860811283	156.36215644867	156.361951746813	156.36224306648	156.362243371575	156.362447340382	156.362150339234	156.36163847134	156.362092787894	156.362079099544	156.361939977849	156.362374356605
