# Supplementary material for: The Neural and Computational Architecture of Feedback Dynamics in Mouse Cortex during Stimulus Report
Source: eNeuro. 2024 Sep 24;11(9):ENEURO.0191-24.2024. doi: 10.1523/ENEURO.0191-24.2024 (PMC11444237; doi:10.1523/ENEURO.0191-24.2024)
Supplement: Extended Data 1 — The file code.zip includes all code used to generate the figures and perform the analyses presented in this manuscript. The folder "./ephys analysis/" contains code and instructions concerning experimental data and Figure 1. The files "Figure2CDE.m", "Figure3AB.m" and "Figure3C.m" simulate the model in the nominal setup, and generate the corresponding figures. The file "Morphing.m" allows changing the connectivity strengths with respect to the nominal setup, and plotting the resulting trajectories. The folder "./Figure4/" contains instructions, code and data concerning Figure 4. Download Extended Data 1, ZIP file. [file eneuro-11-ENEURO.0191-24.2024-s003.zip › code/Figure4/globalfeedback/v1Int_a1.125.dat]

0.339168923901872	0.364104755159462	0.328444978997543	0.376165921069674	0.34286709046567	0.35603460703776	0.329037794886315	0.333744159220514	0.360411915722046	0.333645849314243	0.374072047539348	0.359382972121693	0.348659745158141	0.346240125868916	0.371720308629125	0.323768603265513	0.337151662534725	0.327081541512554	0.374196294196569	0.324581090112936	0.322034909508743	0.324886995742223	0.324399047333575	0.367088188380312	0.353516967040568	0.357537339598049	0.328898551019504	0.327942092881312	0.362615162379777	0.367936369779357	0.330455988976509	0.329276067794196	0.362188526332013	0.35310703251234	0.338422398180116	0.352710474548513	0.333205340444706	0.360289313035985	0.369543165691825	0.345100079384223	0.339499187306128	0.348395549802523	0.365640297941981	0.348089041111397	0.354743748129037	0.365827063413842	0.325038653108766	0.363598308220502	0.341512365977202	0.329923137877675
0.333295154246232	0.344191021265423	0.376414947874396	0.332535739990508	0.355948135983078	0.376444686943081	0.342627297028481	0.3494226721655	0.354129343295009	0.338273180256251	0.341286486470299	0.355908906978325	0.363076541826646	0.334564429344414	0.36005976215471	0.345107090775288	0.36822235266225	0.34154038207084	0.344866376519533	0.362563501438319	0.338782404538276	0.330781479748311	0.373183680661716	0.335477009320217	0.332302659259202	0.379874719489432	0.351589203765296	0.357914144927386	0.368568627577512	0.384451523054305	0.380370323703436	0.363210099711842	0.34402542945261	0.374294247262414	0.375593724849523	0.357403972865014	0.366437432506267	0.340397312009001	0.371471939905198	0.364972162726111	0.343409690463825	0.333699117581777	0.330496270437645	0.335914935053325	0.379358894492869	0.375507953856305	0.375189501810095	0.35342410907329	0.386892133803546	0.360374895369808
0.401958979407046	0.376951554226051	0.372397072632061	0.383122514014855	0.366490394425875	0.37823602368716	0.348669467595008	0.359447322915216	0.391922102936576	0.385813600474516	0.399785192061074	0.367970483293797	0.358054928659341	0.354804956113965	0.35905070555568	0.348510967569962	0.379785901978588	0.351033615714245	0.355678619805275	0.39441295473806	0.344843548184943	0.396556855862701	0.34823924340159	0.365897870216117	0.351223544315613	0.383712158074554	0.36608669939025	0.355129028502507	0.344648793359539	0.398151485703091	0.381167014008676	0.389635775198328	0.407085207963343	0.353179544727054	0.373957510647047	0.351217058911831	0.343630057044515	0.362016469627977	0.396647907344809	0.377979357690732	0.343078519420856	0.406108682174343	0.408613603145946	0.342914929620534	0.351043023149825	0.355234725988357	0.3603269508765	0.342213466587526	0.386879194276603	0.396398313185317
0.383112713612428	0.401758437092406	0.378685276672062	0.381007977366198	0.36834693492205	0.406791191725891	0.397711802799115	0.36649972211932	0.394718540336384	0.412031146034123	0.372589491497152	0.393958457730767	0.386359070996982	0.393224061492214	0.404413523631243	0.38316730490116	0.392956278330515	0.424934548176295	0.373979101423407	0.42071869304286	0.381699913479737	0.377771673314692	0.376058308830517	0.383894519621821	0.357020677465104	0.372248319605508	0.403271078511096	0.383192757029428	0.389259701135191	0.363804647800035	0.395590201675	0.355363608997336	0.372106821189215	0.371268752771956	0.358809159634075	0.367090796068293	0.399376985606497	0.389802999490873	0.392487245888191	0.3610161299487	0.37612289011754	0.377967133820695	0.397833130187196	0.363622469328272	0.41684023351497	0.379511831516055	0.393730634096707	0.407739843197095	0.377579245407348	0.361498597753981
0.384301424394179	0.424572690761974	0.431802056223823	0.40642550584553	0.371030557976358	0.372514055574904	0.400103766685311	0.370674289670273	0.397160312774248	0.394241708135937	0.411181906227231	0.370731146529274	0.442494370891832	0.404623267175796	0.448183545521478	0.399538291386857	0.372378746090271	0.374042135238521	0.44043278481414	0.438466724366396	0.371567242186357	0.383909911965987	0.369183947743442	0.38403191010061	0.374052529015505	0.42013361724424	0.427267612584133	0.384614514279691	0.397856172465531	0.390689757189511	0.367870883224353	0.412507214353546	0.423328489205162	0.404671090693365	0.432543752731305	0.402739460587826	0.435130336660206	0.376591960022958	0.397439394996521	0.418883226699955	0.407129289849495	0.398900032565898	0.431262713266089	0.372414213590777	0.399861092174958	0.405879027904994	0.378698157069049	0.399541492037488	0.402132298183891	0.395307653419997
0.392898588291303	0.455250532504927	0.423488628747658	0.385201912570005	0.465973278300047	0.446671299674409	0.407083836577073	0.453504967637831	0.43021350469069	0.409107377194172	0.399881631213923	0.404599071093341	0.426086047383318	0.392009443291535	0.45204216561895	0.433974750754874	0.444290244059764	0.441540281334101	0.396001097155137	0.404553603241474	0.40018256983928	0.415596978353878	0.40772367160981	0.385841355580901	0.402458293979134	0.412087222435712	0.451012545032344	0.40415162676898	0.416388413410864	0.455234193590399	0.439787809280565	0.417224387533251	0.425472506863188	0.395767835235179	0.391718400459756	0.44047432714672	0.38642787090672	0.453290735684097	0.392325933925297	0.385456849473183	0.405354322031322	0.451279066493891	0.41984594113964	0.404942848915114	0.432241223116383	0.453836252658078	0.395246073761135	0.437551662441015	0.405861467376567	0.386508558338312
0.450746174008009	0.463327344380956	0.484241477460498	0.495563703989118	0.425239090511812	0.422593880939627	0.444264248510758	0.400527782829249	0.483500312252684	0.419531466098438	0.454967731554085	0.49408512193161	0.429921676805859	0.428025034489778	0.47133805873466	0.434439488711438	0.469299405337904	0.470718463213228	0.437633888253477	0.449549804377115	0.400763599127249	0.449092282758017	0.411602220747842	0.41957991813795	0.466234086595952	0.417851545733151	0.476996867264794	0.484850293257193	0.402431346302174	0.479493659909168	0.498884263342629	0.437848621804118	0.450969776911672	0.450667613558016	0.484439236756509	0.473512200261173	0.41365836401039	0.411980360052445	0.419550821564019	0.426306299262952	0.398434388896854	0.426137909016041	0.402391303723823	0.48190473778801	0.428452377858428	0.43913193849437	0.474435306282484	0.482249061381889	0.47325796159993	0.474355600797689
0.513264347134338	0.420287850332857	0.48665633332263	0.522735560290991	0.443624401785406	0.463318997665145	0.456422225998398	0.450321282054234	0.518103796414472	0.429640721860045	0.438942731709625	0.426412414686092	0.476626520048009	0.421566675745632	0.462733600968331	0.479172409885907	0.464656138486925	0.490929188839831	0.457368973746903	0.508124370828681	0.498522902772541	0.493737962587667	0.503884707003214	0.475136398573948	0.454924714746882	0.429936049290966	0.444410235852925	0.514362237447125	0.466498684427366	0.448631356764439	0.445504033548051	0.435463640348314	0.501825558496842	0.505819499897095	0.523868173280854	0.419907599425382	0.46561168071624	0.452202201440618	0.438606887645838	0.499416544397302	0.454389683641995	0.504669288628657	0.497019614418988	0.514726547329144	0.445009841698496	0.487833770323005	0.426860075206435	0.426297524161941	0.455296055963303	0.485756948848121
0.492743086875105	0.554573357308401	0.490967620725776	0.509690330116894	0.48069681046194	0.485153791140134	0.467083278378307	0.438914120969119	0.53875619496473	0.498642088992601	0.464853121379174	0.555633029955518	0.481800145942237	0.468232839308306	0.552802499572376	0.444657831516015	0.498836349174446	0.44765760174802	0.453618347514359	0.463852236572797	0.541638830465729	0.502676228133479	0.455518172860969	0.48412442219139	0.538543614390901	0.510572264749279	0.527429793843428	0.482707129620996	0.525818655106908	0.521616133445795	0.447969338666856	0.500214236493555	0.491873804452868	0.480170780428536	0.460351831373408	0.548447380618083	0.470908892429564	0.474067589437174	0.523922531300683	0.485466706283947	0.447611862084605	0.529559947745995	0.498513679602045	0.486141274836632	0.505265014410068	0.445230839523461	0.49359586555549	0.485154935075254	0.541990524452098	0.545945717523225
0.570017530527948	0.504520704961463	0.598297783807394	0.564934045718729	0.504607157483129	0.565173078415821	0.516280403268734	0.481329895001396	0.510111974502316	0.495749025632074	0.486912893683788	0.479514578751856	0.493878856222054	0.494568029433687	0.547985280731165	0.484900105611861	0.543214707288718	0.476909796193461	0.468344842916159	0.539600038081525	0.529726302951835	0.544220186252476	0.517561299300443	0.539061827515575	0.527815480767164	0.526493191159908	0.497472953116364	0.481470496507289	0.474263094637849	0.513810279294871	0.499204811163228	0.479344305958097	0.584232010241092	0.569296649850451	0.590483878910622	0.538557112318533	0.517456856912854	0.488461536046048	0.517787579518004	0.482738813094822	0.594240008577751	0.546760058347385	0.586170064212698	0.566968331540083	0.602804450009611	0.554328479777494	0.578105977281344	0.507469419735452	0.523449232928049	0.49542959625552
0.590664671288532	0.560735754828445	0.593797470501472	0.517314274097795	0.61136483329187	0.550072319325632	0.58807224113926	0.537821075057457	0.614952039933824	0.610395502373298	0.577001495044933	0.532316085811447	0.555723543618598	0.5033128189569	0.603059240277152	0.581292999098196	0.606178803102252	0.533145152739105	0.557773584991149	0.504190320853311	0.507950139670043	0.555237695814161	0.610456330724355	0.570328220254162	0.60967716017181	0.539123790984223	0.527136481936443	0.50487078174098	0.51766300378023	0.508426962786557	0.5508169845321	0.504449396482575	0.503462151888417	0.555859847047127	0.616681639824255	0.557543614683581	0.538189294326172	0.630714890664764	0.573602330765684	0.504086006904129	0.607191037893708	0.519695843221105	0.527028378629789	0.586881938092122	0.610465015678277	0.601306410570449	0.651264480935905	0.614893259809307	0.55723172671648	0.541603510157592
0.617372266126131	0.638586717739401	0.571474076672413	0.669194853412177	0.549839062870842	0.536049305722641	0.660194910331922	0.552861216430526	0.705516475233183	0.686481389388131	0.578751687267576	0.610820939449758	0.630889401411713	0.65553375326481	0.592096521290546	0.695343117655441	0.587756565398191	0.540621180112165	0.561731803708474	0.55200327972174	0.659820579719813	0.672141112564627	0.547553559319842	0.600770247483481	0.588558619873468	0.574334496238543	0.690398914408628	0.552358697642547	0.682379310030531	0.64712147203759	0.628139540594029	0.56160744158353	0.58424792859843	0.55568418775647	0.566108991763588	0.687433619468717	0.647057665667612	0.651577962521179	0.696810642810562	0.533924540288006	0.526129330215767	0.596760037286935	0.636494478047598	0.665444489212584	0.69739647933636	0.604142675578463	0.578086492220182	0.566329630805773	0.526647115092592	0.576307608302228
0.676094188626063	0.74431063589843	0.656166849752284	0.601722124339467	0.704735205827691	0.754799346449433	0.614244364913943	0.752877927684606	0.672934504698718	0.637624443343059	0.609451186660872	0.614638541278684	0.679810598922166	0.655558647729261	0.672249750273344	0.69335290903654	0.723382533852135	0.754469713219753	0.61264744592853	0.689833364990072	0.60690477291693	0.707776279693277	0.621817865308788	0.595503996864979	0.668183839322281	0.637981039751542	0.580795374875377	0.65017447308945	0.71084175291125	0.584183681661887	0.563615712095278	0.602495682206568	0.636488281497369	0.597126078780907	0.586594482409146	0.724044736005466	0.686761824900943	0.585538168034047	0.694064044774465	0.690760338471032	0.688405758237448	0.736546521038004	0.573473808254083	0.614358597212252	0.725061171590447	0.640714177143426	0.561114281282386	0.700318237054208	0.631921823142349	0.722312360564505
0.695806603052387	0.773507477573537	0.768665193515266	0.63114930376912	0.637493677345909	0.630833276844438	0.649417751387935	0.602549106298297	0.663594761574914	0.738316589906825	0.609736041782589	0.673305996060564	0.764096248457976	0.688365369097938	0.822118869909665	0.637443812321414	0.656385265963175	0.76624430797097	0.777942393525098	0.804365706546862	0.686953433844278	0.746219414759136	0.827121496069539	0.773536383182718	0.690117727589274	0.767408971578446	0.784305191332115	0.708680901414763	0.766920084099131	0.681167790212956	0.808849686550634	0.723907502089905	0.609780585794163	0.787535137872176	0.768301110653429	0.818652247424361	0.796804109121693	0.741388749994839	0.695497286506131	0.74140517300787	0.606799875926407	0.737363895479736	0.732724175408671	0.729956764733794	0.69875485962183	0.618592634898129	0.752950856709383	0.801885825533369	0.644515473766489	0.675331962885558
0.827553928994194	0.657568209081055	0.715939431516635	0.893915983244082	0.690197846647959	0.725628939721413	0.723234456404031	0.764521989863949	0.726062724439999	0.804367014289648	0.680746836478417	0.752216292967464	0.730120958311061	0.860736272491851	0.680912039871417	0.798425392079234	0.688082277129119	0.713820457770046	0.673182451146862	0.863110575303536	0.852678459453255	0.716516650038164	0.852915725376934	0.851707986627155	0.79610358477484	0.706381856947194	0.732363985577612	0.684220776047361	0.850206613929674	0.783280964991336	0.677666271663747	0.698399261919955	0.729882883680541	0.767915902530768	0.7276502459981	0.786764857034756	0.730190033998122	0.834546089288323	0.705001587155677	0.856605464376151	0.791033018969745	0.79851683143507	0.721320583298435	0.840212916715283	0.857374427217365	0.717232296086363	0.660179321501923	0.701268752089644	0.649049357457447	0.732016693694269
0.746845200717112	0.946691777931638	0.795587905331255	0.755395109976187	0.871424732681227	0.817620729141398	0.73369623171699	0.761302056704146	0.860392390137055	0.919643159799992	0.792011737109829	0.868234803190769	0.719271602490004	0.851190896098627	0.915263444902817	0.915732727932401	0.882264890263545	0.699457787568724	0.779973569578688	0.769012524817939	0.918358889833776	0.751900553608561	0.927875412019171	0.734601175122203	0.825326397149541	0.746537050978524	0.73232035839967	0.955361900609068	0.742013072780129	0.708664237391495	0.807076044407443	0.895542625442849	0.749506174637852	0.805878685085162	0.869487437473243	0.822613400480245	0.720630092961483	0.883598119509963	0.977973531872307	0.708379533550941	0.731850017194995	0.741263819711273	0.813102698076848	0.844307713227633	0.908770449012649	0.933371956785106	0.75059647276598	0.706416531593528	0.730642758003467	0.755079293762547
0.847915156420385	0.82535013026812	0.86114486975268	0.830984361509845	0.782117777403579	0.966113772967343	0.842889861040232	0.804132900266865	0.917800321433607	0.803598291201712	0.817654902980882	0.770281799929485	0.90211465836128	0.772648156776762	0.948318963688993	1.03310342993554	0.989698020876736	1.0503038022232	0.966256459643499	0.832078178266832	0.96246927283794	0.898277308175165	0.913060659926373	0.807859762794117	0.812905091231809	1.02410155809198	0.981735229328814	0.827641572348344	0.818188493271179	0.837415610481075	0.779277490280864	0.971698917752608	0.999091797520149	0.927362764395818	0.906399867096504	0.771684185279393	0.784652472050073	0.897197745233389	0.834636491307334	1.05583710888482	0.854405223209318	0.953465420203724	1.0336822710584	0.96668334064013	0.844808111521406	0.972734462465042	1.00678176108468	0.782149679819497	0.97371298960119	0.844035322259353
0.96119993271516	0.901896962347717	0.857646274665701	0.98458041162349	0.901082101801861	0.878884190929975	1.10906888154657	0.946292807309229	0.847754448658014	0.823551946575442	0.85749090722296	0.905156037433912	1.00088400941854	1.04494064311234	0.880393669206181	1.18410252305562	1.00879153154358	0.84954148307176	1.12796270968014	0.95506064169449	0.868897136553215	0.956044649109956	0.92296487054225	0.892310784938534	1.02657517285989	1.12634399140727	1.14992764525842	0.891983671112787	0.937110626178613	1.12718324922502	0.992391971027721	0.981857122730827	0.868269904682511	0.986794649004553	0.95576892616909	1.03778266277703	0.850390200015784	0.923011960741381	1.08655110256201	0.856465938182121	1.02247382569222	0.853969699343923	0.906802233906521	0.916208637811379	0.946662743387022	0.858613337170835	0.966035437034174	0.897863792235594	1.15279096818871	0.845544930907839
1.0714386884021	1.1237370623222	1.06712850224838	0.968953122316015	0.988892174296012	0.950386731381652	1.13061807539897	1.08604037024358	0.99703156608362	0.985117636017279	1.08202730639709	1.0711075389921	1.25453050896584	0.975362249997614	1.08070362520963	0.973967824403103	1.05699563388649	0.995198182803279	1.10369892855169	1.22731664163943	1.0187641069522	0.932847462288898	1.16164139144196	1.17458718148151	1.03128048525965	1.19345036234655	1.10286660537873	0.912594401405582	1.11935396456092	1.10390488273413	1.01943081893155	1.18763788224437	1.13726463512173	1.09338578957747	1.15914549718751	1.1856674582764	1.28333743663674	0.938906864427037	0.915499084594236	1.01838284966204	1.28795806863179	1.13897662701764	1.15962904155591	0.975731211453938	0.957213733899608	0.958256419987566	0.955046039605807	1.31467883742006	1.14573932010624	0.982848188110391
1.02395620904501	1.20089284823495	1.05809580012759	1.13957675473035	1.37473107648799	0.995393039524932	1.35080647865674	1.11299132528493	1.27599225562795	1.35466882477346	1.13902287701051	1.0606911007587	1.03921422255473	1.28785411362595	1.41960069385694	1.06446525176802	1.01046953695179	1.11817164317295	1.03593506711265	1.15732439682566	1.14789090311664	1.08963078243819	1.29277105790697	1.19018991696223	1.40880211991963	1.1688230539972	1.28821997840967	1.23500438854947	1.21087656661672	1.15523605216418	1.18577188070852	0.994528701372448	1.36509449997802	1.05210618977155	1.14645437981058	1.12424142335734	1.17566043230987	1.17430791184416	1.21588657926585	1.22916944581696	1.20789575793928	1.01708152524794	1.2485982274636	1.31619686263392	1.03736379505154	1.11650342059025	1.41486154692986	1.16817254637456	1.03289163587629	1.3163400417958
1.20884428474866	1.54065526755601	1.41089543761895	1.31667838126083	1.45722563732356	1.53984575470421	1.54956384041702	1.33793073451607	1.21466308047896	1.11553007541278	1.13087924524461	1.18971602699008	1.41698203232897	1.15451760225059	1.24929682707196	1.1805673316999	1.1812179916749	1.15179290382956	1.29060896075577	1.22960777109012	1.47910495280238	1.53116229591999	1.42509316701448	1.47147042888576	1.45581076386648	1.32575173438387	1.55344722977752	1.53801737686561	1.32660239161992	1.32227141794375	1.53850961943935	1.12744076946985	1.12666181612967	1.24139316781504	1.47642194085139	1.5566889041661	1.34791883554522	1.10282207589849	1.42838077024552	1.18019502959913	1.24876603198572	1.11429983694615	1.2872700210736	1.46368961793666	1.18081816213364	1.55224471129198	1.36703561311167	1.09851731300085	1.41434970683563	1.30836706163801
1.43716143467922	1.71315875897849	1.27170686601236	1.67060684071546	1.31788842157141	1.40667691511582	1.23956037324194	1.44917810613081	1.67720450442607	1.32492236260374	1.30258903615497	1.29304128455463	1.44648147640404	1.21556012379563	1.58192689015081	1.59352969192869	1.38785268129643	1.60367211905852	1.67525293587152	1.50485474311308	1.70734731085871	1.7584455909324	1.44920173277922	1.58626268767919	1.556580663208	1.37533180963683	1.55769471766158	1.42517483423463	1.23971197765668	1.38071346368384	1.37543804455364	1.45834370834195	1.49654420317934	1.72241246165812	1.46518452665354	1.6442282856229	1.54105897612234	1.78327932753415	1.7677010702492	1.2256474756244	1.38449605098015	1.51819038333817	1.67312475722279	1.29835208673361	1.38073685134463	1.30820010204773	1.76601724508696	1.6884923507787	1.32371208849793	1.28817376186679
1.51251606807377	1.92208790643109	1.5526570613901	1.46379879149331	1.67309856832801	1.646853953288	1.60785397230611	1.44169789477594	1.60084632383191	1.38619078705101	1.72966185622251	1.33295128972322	1.37993104684869	1.38687533853507	1.76389259166382	1.86479867835443	1.34484003151663	1.39989399018914	1.34995619201958	1.56781676719553	1.57082289112268	1.85662082922836	1.49549958288115	1.8014655709296	1.93954602374713	1.75152995602741	1.79908080185833	1.48208310470687	1.43363754161027	1.53619813212942	1.34053263559907	1.52720993474696	1.34615062932541	1.92619423417123	1.81565552654321	1.49069319274526	1.58489001652248	1.7283139674854	1.53491942669052	1.65366086064145	1.59493345607255	1.58099268609184	1.5052390751261	1.75586869838787	1.3763406996784	1.93735339595978	1.35574622103314	1.80178421206156	1.44455268226197	1.92034421272592
2.19465501799801	1.4931674790932	1.96768688061613	1.57383222851664	2.00378737850826	1.79535173737042	1.80062917374531	1.61237763946897	1.5374670910503	1.91820151548412	1.81861430756095	2.15812468828339	1.87748653559253	1.85489193663867	1.63841626685348	1.61973282052415	1.83235452123216	1.94022239392592	2.10295926614518	2.13426707524561	1.87639647602513	1.76474161057783	1.69630078513969	1.9549301175071	2.12463182229815	2.0314682473175	1.76709020865034	2.04744028697313	1.6378139882898	1.80988024433044	1.93269166693482	2.06976265840114	2.03632852449217	2.08986435626938	2.03964163685325	2.05015674368817	1.78432933959423	2.06233292839264	2.07595683459284	1.88867295306471	1.95850408241175	1.65981519012615	1.88973158395388	1.48715723748279	2.08811819495138	1.97777986729746	1.49676637619615	2.04618827523838	1.61405989869007	1.91781638975851
2.11162545123223	2.10229504108316	1.93121421388029	1.93084645306607	2.04142707398938	2.39375620447862	1.68666113340297	2.38635477204849	1.94825256664379	1.98441237067573	2.23113880748665	1.96762822201421	2.22055786649932	2.43307413003685	1.94799246874859	1.86028906993736	1.98826929648812	1.81379163932168	1.79923537391928	1.96712655918626	1.8132113379478	1.95681926594885	1.96657149264222	2.31460709384653	1.73231003238532	2.30531256149365	1.68701458061071	2.20178630278846	1.71112254417847	2.40205021438852	1.71748862436111	2.1364074263477	2.25722666340941	1.88880000608044	2.10995384938562	2.28924274461405	2.1097672324581	2.28225247771778	1.91468296725664	2.04111735816395	2.18306345359126	1.89681319498189	2.01927371377539	2.34990619616739	1.86516643907197	1.89258556821133	1.83608326204114	2.30911875693696	1.90461722204767	2.40758542412366
2.34927498125789	2.05078819345182	2.21954696955552	2.5655112850306	1.83466179053807	2.55884795607333	1.90494475669608	1.95912124663369	2.66252909589149	2.04245638599304	2.09069564147068	2.27719733915231	1.961473010448	2.07200402943491	2.42222764612051	1.90033127781816	2.11264174230991	2.04380596915647	2.48727813231823	2.01590023441769	2.43532041544871	1.92427390785336	1.86775290209807	2.29767962611437	2.22618825499376	2.04711668712042	2.11551519906336	2.2429662387207	2.23509141730008	2.10473597077266	2.07095865674969	1.87135431850167	2.2726181660486	2.24478041351832	2.68924984762323	2.55277325980592	2.23514709708556	2.10376527795933	2.25123519937196	2.40223665849805	2.33302188066801	1.94757820936215	2.09432139252762	2.00400503885331	1.93360733065303	2.25315131090614	2.01149121733004	2.03829545012466	1.87970933296985	2.19719193608504
2.65684394128188	2.74653393190005	2.39569328240091	2.5620914617812	2.57004455981357	2.66699434998055	2.16375548518147	2.43675069531781	2.6028468083217	2.72980320516747	2.06135530925512	2.94148187431567	2.65494229232019	2.69483375974724	2.31171949871031	2.1917825943036	2.0198652082752	2.84518167183403	2.1115063161996	2.71812023986635	2.50146798025555	2.92006324477461	2.40773871738466	2.75760828863582	2.25982897200186	2.4511236305541	2.54883662025534	2.35314167260295	2.29103784588322	2.8989787911503	2.6713101725498	2.87451545543692	2.07868745355163	2.34684920291086	2.38994715828779	2.69353169028764	2.5988931326043	2.75029773717443	2.17491019140857	2.39650678198516	2.96498297146438	2.68976826078955	2.98351192485513	2.45186119172	2.18062474469631	2.90540121692651	2.56947911617559	2.33298825238363	2.52588151179904	2.12545307192761
2.60610703987771	2.69536840529044	2.55465001605312	2.67425031487445	2.98546336658584	2.50071279087343	2.78917464729044	3.04829937045292	2.7717218531717	2.41009631544607	2.58832199482317	2.69098275927211	2.92917957169329	2.47347174790493	2.49090885600376	2.69393034252785	2.98199568069736	2.60995205644263	2.73557315903521	2.78929264562709	2.92322046297272	3.2632261899699	2.90992660818026	2.52936207649444	2.96123321429836	2.95758035536042	2.80124704768059	2.97206937927806	2.60712333952829	3.1476943977482	2.9031299722308	2.76725607986263	2.46685406139976	3.230777066315	2.54365716025175	3.24185501014263	2.30413992190675	2.47324452078917	2.48720280080827	2.70034986188564	2.34671424843894	2.28244430149257	2.60244134887198	3.20882341564174	3.19123950160375	2.48546767127767	3.03532911409236	3.21546765496177	2.57869159130972	3.24909573623
3.45406037110105	3.41969153868535	2.65806192481696	3.34276372890347	2.8736191620905	3.50563468608157	3.23600863822807	3.10255381654584	3.46910460825899	2.79487726718905	3.01594605963005	3.11076200363346	3.10888896216124	3.22443728556284	2.77884863515854	2.81251609615409	3.50961867420569	3.44279269006511	3.41558273605663	2.86563859951602	3.03913706356414	3.06097942699787	2.90061475081844	3.31534225488274	2.95715019421738	3.41247426438236	3.54823346148576	3.39912545172374	3.22727171579744	2.75882759140103	2.57851184585818	3.02241729956168	2.7084524588494	2.54123286401684	3.20649854053355	2.88913819830505	2.71689428261536	2.71453529820678	3.48364722314234	3.0899365041489	3.25995074987118	2.56676547733109	3.25992479946344	3.4763368820493	2.79642287302456	3.00849995564544	2.6143781988306	3.50192245752185	3.52988895377187	3.11282781949527
3.62150282895686	3.68916874700202	3.74527285134518	3.43234039086473	3.08083017170082	2.94688538138914	3.70355693051286	3.80493300228207	3.86766144763925	3.02745473033914	2.95543976044025	2.98133058257028	3.76661465852881	3.29462555899882	3.77141572132013	3.48565702999941	3.03698451262736	3.83181703044689	3.43923531465296	3.01770044305209	3.25390415959879	3.54788571617246	3.18193399886086	3.21422319486894	3.6716189116573	3.07258587137926	3.70370296437543	3.83157252760421	3.76523854080725	3.1456275521126	3.32981945123328	3.76950996804626	3.18236176377388	3.25782009703498	3.59980921538495	3.51397502422684	3.75613130932681	3.33448526303218	3.25544017012539	3.62190235274247	3.79513593250978	3.56263959000669	3.36267360743013	2.92359906641936	3.0438621045866	3.25549572612943	3.00429626283452	3.36994042277952	3.03563419758761	3.47073038716898
3.9942702007233	3.27234980784134	3.70549266262776	3.69969524155873	4.17687844733889	3.95735484509303	3.83902542310808	4.13450767040776	3.79256685633248	4.0247276421841	3.84043037371461	3.5197590414805	3.80051463630723	4.03920950131944	3.70887567083202	4.10950712813109	3.99902528411512	3.2466187160632	3.9877503011281	4.03392803962033	4.00498094009805	4.05652069713163	3.97444862457419	4.11024580822001	3.72504232504729	4.07149311951195	3.58826414513664	4.04288570680248	3.92706616863082	4.00559482421553	3.76565580910628	3.64012660906372	4.06436996573565	3.46691428476671	3.93576765293943	4.01765110893166	3.39289429766013	4.1092332332034	4.10358517056419	4.04322956968769	4.05210392016715	3.82033952507705	3.82756602476355	3.91219132950128	3.67349288328341	3.78633808655117	3.85665476745986	3.70201085420973	4.29048230133368	3.53210821322248
4.39561000173261	4.38391461624566	3.9483080251178	4.29516785606305	4.33840434656874	4.34373931147174	3.82361789987763	4.49346021416538	5.02793857581055	4.36814980713206	4.28384976468885	3.8229025111848	3.90998813648869	4.09118846748576	3.66219371393566	4.12873736486202	4.37395244286357	4.4243787902257	4.43431587912969	4.34106886346573	3.99492263504971	4.40964248027178	4.43480720755331	3.99693837017485	4.30887109031579	3.75676646626576	4.22302326670733	4.37560809900039	3.68040665173566	3.89818674467677	4.02109488240463	4.1847536252513	4.40706019880698	4.26178250786218	4.270369168606	4.15576725922663	4.62478798810972	4.41162586057897	3.92970506662472	4.36437177866107	4.07848092633033	3.92691082526687	4.12762257944575	3.82626703541747	4.19677069063334	3.72434535287055	4.01382355748035	3.78927336715292	3.94483911472825	3.87965581203664
4.2080559072628	4.20459828081016	156.22178497511	4.67374700818745	4.63287868113669	4.70383783287588	156.282338083489	4.62565278934742	4.60274729304175	4.40306766729421	4.40139787102118	4.6782910351477	4.6740317838813	4.6246403150301	4.631763517532	4.37527597947868	4.63042886637	4.55415600137186	4.53894105083499	4.26865332501357	4.67535746392983	4.63833396622084	4.70432329649796	4.57705941288735	4.65379726282244	4.32722319757944	5.25125159114124	4.08802916922401	4.70056531736901	4.56790135940084	4.7547553374828	4.6039631419878	4.49982397839658	4.66466672162437	4.33832448714778	156.167378048082	4.4145997635722	4.18595225759397	4.2422323182277	155.702079066848	4.66965715095813	4.49583600901668	4.60764257817808	4.54549037111561	4.40533821487169	4.81067396899673	4.76097720257688	4.63862805209169	4.50217408515426	4.30245274076342
4.59062300031069	4.97387476681076	4.96021516915603	4.70931354970565	4.80991845046595	156.298799983042	4.94218403366901	4.90170107853069	4.98370420407238	156.286104516202	4.94234311855407	4.99831934695865	4.94657262882041	155.894756221665	154.891200596037	4.8340948849153	4.9947354124976	4.92986998436082	4.95117582550276	4.6973390586987	156.260305597049	4.76405451766917	156.259252286804	4.58074674151815	4.81146853060668	4.78207340677161	4.8829992492055	4.88696313583024	4.96339109651608	4.59802959178347	4.66472527708417	4.83034176569817	4.86015072679705	155.565707750629	4.92976868620862	4.89507384996079	4.8223041656112	4.91679832433713	4.83584877449203	5.01605138978036	155.816524870239	4.96094784241018	5.00859008700372	5.17882585917545	154.301615772013	4.95862705559931	4.99597861607176	4.98042636991318	4.95509991611753	4.95124053844057
5.26104937735284	5.07643067207371	5.24093791652078	5.09750659715526	5.24409251657013	5.32994301463731	5.25865799539625	5.22633420977271	5.35457122005956	156.125864826888	5.23442002090546	5.29135567000244	156.305346495797	5.24475628624248	5.31043961152324	5.04357532165497	5.22443458332275	5.09830729268052	5.17979648760966	5.15945821183722	5.2022316812882	156.275701825312	5.26858083986825	156.299515036714	5.24414926008759	5.27347863590877	5.23771662147226	5.23332752779116	5.21345217450145	156.075670498357	5.27388461062062	5.21700441946662	156.310154841099	156.290185242992	156.301424041486	5.30020905342814	5.00610036526784	5.28704079957215	5.29479032131182	156.273828744601	5.14802158726475	5.31472271463454	5.25537848657665	5.16000287662984	5.34159099252108	5.31376225075822	5.32208319951894	5.26383465716142	5.2509065439291	156.287296600552
156.285332796135	5.57909645579819	5.66231034935174	156.241851908545	5.56624847203839	5.67756860672464	5.53264355403965	156.33307488432	156.303365067326	5.55766243627957	5.65539051540823	5.61755421689486	156.318813922013	156.232968914734	5.61151330903262	156.305692392648	156.243696227472	5.58391979884862	156.30345991759	5.60602589474572	5.48714315109551	5.66175854495119	5.59461957983901	5.45148902439843	5.53548664753134	5.56907976047963	5.53580258384922	5.69604346025224	156.244836602908	156.306730738575	5.63109385835272	5.4592222378749	5.58855155558864	5.63401098689606	5.68223572640179	5.56204241007683	5.4772451314178	156.318394473574	5.55559571473485	156.321017449483	5.57711362086951	5.64442554812224	5.68146031411854	156.302154460584	5.65437429641231	5.51470015416524	156.210076985368	156.320511156686	5.61122993876688	5.65168730383179
156.265156450622	6.04095597293171	6.05347245520228	6.65380979279438	5.95885854629113	6.00812652436248	5.90301037369909	156.332313756632	5.91695618386089	156.225440215066	156.33364113364	156.31945667951	156.287816646165	156.326323548391	156.306266699538	6.01479164511476	5.99121973502965	6.03075093112863	5.89965399178641	155.794463202482	6.0412325667597	156.225186468404	5.80980161421267	5.95633723229235	5.737893561257	5.98369494660449	156.172892078861	6.04409882148857	6.04231646085803	5.95493138721528	156.290316448548	156.301649327391	156.235909756427	5.8424453226949	156.315633052802	156.329856946108	156.329265905807	156.30849685954	156.310103848145	156.327385927506	6.04085592799438	156.256132349025	156.204690450099	5.99365170015143	155.842632623678	6.04987910697859	5.8794396414198	156.226982052834	156.291684404249	6.02035372021137
151.859449592579	156.264918277883	6.21363579258117	6.37593064260101	156.333109189663	6.05404731602192	156.324768747257	6.42713843312565	156.335362817663	6.34948316715912	6.35528164500509	156.32685769115	6.40304710409182	6.23357276812972	6.07728026018975	6.39152933723773	6.19737355701699	6.05654459185884	156.295397522127	6.43719899382121	6.98749966115124	6.42757610426664	156.230707320812	6.18109239091231	6.40136644952308	156.238023454274	156.299871032418	156.323963940466	156.336077255236	156.340698490001	155.515014123945	6.04108096055339	156.293576855876	156.334492397043	6.33690205689226	155.967043585595	6.1742946152553	6.16638412928881	6.10481845427112	156.108518796546	6.05656224142879	156.330179411297	6.23561656981384	156.134939931196	6.94815213598697	6.4056527588411	156.242142073938	6.35143536278595	156.307855627265	156.308788477501
6.72729203030201	6.3630839962575	156.05518117355	156.334321617834	6.51172813438437	6.56555070103479	156.193605585138	156.307226416107	156.198495985368	156.30680182707	156.276706113206	156.304756368845	156.327178587444	6.60322540407706	156.304636337731	156.316392382744	156.208790049913	6.66263278743998	156.222429199266	156.341730621199	6.52491088089344	6.36249306144909	156.201062422577	156.327071255272	6.39144936597756	156.330143112044	6.72519547397319	156.344292833101	156.322296652411	156.323263029319	6.38357583691857	156.333737567714	6.49859203308059	6.42437474546659	6.45092844983525	156.222441865309	155.49431476998	6.44048411371489	156.178765206412	6.33616441915488	156.307939663263	156.331845830636	156.301558969601	156.279945975968	6.61223679759993	6.68404211753578	156.344959058689	156.328071353259	156.30473182555	156.225173928111
6.78337624453546	156.307544160603	156.336303216386	156.282362680588	156.3379052055	155.990256183129	6.9119061456193	156.206216570834	156.327748641788	156.342498210364	6.62937050355715	6.87435232711845	6.7821331065908	156.240542782971	156.318426271889	7.01677402809247	156.267749741049	156.326760747841	6.81540830773262	156.173844164386	156.285872915158	155.750805956519	6.6590730696528	156.232475588092	156.332718611104	6.6343157841435	156.329817235285	6.92022976456336	6.79012670151541	156.310192355513	156.326542081113	156.336583078258	6.92893245097938	156.06349822877	156.335140748845	156.344064296746	6.94038134410901	6.7501428286157	156.340776086685	6.54663337697799	156.157355928055	156.334241355508	6.67109421762238	156.343929153532	6.71519978439815	6.98874149544625	6.73381027938889	6.58271498831584	6.6368805730747	156.344030687974
156.343823046431	7.0294754376505	6.92257753892625	156.332131055254	156.336059441683	156.278723029353	156.234639908879	156.333583970698	156.044188712441	6.91106847504448	156.329057077677	156.298579025053	6.83231002427448	156.322547396361	156.326177657903	156.32104098707	6.96756866506469	156.263446051916	156.318599972771	154.637749776853	6.86379775071696	156.320740651679	7.07297338410627	7.00170461028222	156.34132067764	6.94530657997511	156.315541866518	156.273247143245	156.273233618955	156.351273434855	8.12997553908162	156.306055336255	156.238883128166	156.319570257535	156.253635832189	156.324236072838	7.02624962962129	156.308438172284	6.98794823136113	6.85659174822531	6.94681745362453	156.294132836249	156.305663748055	156.34958625154	156.331410282465	156.335528195107	156.313635195983	156.343181787021	156.338050386794	156.335573842341
156.350104064716	156.098878507186	156.349701937674	156.349327911753	156.324297142852	7.07609502011653	156.19126496656	155.552362201838	156.341013085615	156.316642935848	156.261618347077	156.328344177099	7.11057669240259	156.344144372731	7.28091470440224	154.331725421443	156.33995735312	156.346545361861	156.352331176168	7.08420684536643	156.270731382253	156.295651042839	156.34353930274	156.340150189767	156.323944433001	7.20842107119254	156.313374015001	156.321930875642	7.04786406452159	7.71925307542255	156.344264592596	156.305531607908	156.348756609076	156.261889994945	156.342895886008	156.349915281826	156.336853977465	156.352202439129	156.333671612365	7.73125741261515	8.04015962433978	7.0881900139763	7.46057076141105	156.292634764459	156.352898369901	156.33967275994	156.296247088232	156.311772706674	155.399156393473	156.323187329788
156.347889068246	156.222283208945	156.340177494159	155.470692057695	155.469118098469	156.341459085255	156.307909657392	156.245526193771	156.345959733389	156.334968771586	156.349835657149	156.327717810182	156.327896145996	156.276594548338	156.337052901774	156.333515613855	156.304216044025	156.342207635866	156.288127862146	156.34566983496	156.343859571769	156.18065930354	156.331803703132	156.258985241089	156.350778224983	156.13194915984	156.34533299548	156.29631892887	156.291715964668	156.343421617215	7.2419706519448	7.26053700546895	7.39752373864773	156.31190609557	156.350739385552	156.160773926796	156.246783029379	156.300213651012	156.348554390461	154.520394852031	156.349761038922	156.343409277937	7.64454657019038	156.348553002352	155.549040339683	156.337040357552	156.352240728117	156.348621583412	156.219708992688	156.347978099805
156.244855871228	156.344552575913	156.19527452169	156.347242731692	156.280666796686	7.4847709211619	156.350910644486	156.282230876954	156.343544950081	156.340894741292	156.25836625956	156.321350127364	156.344501876766	156.332663075574	156.342243275445	156.262292377371	156.332552984729	7.49350861557076	156.182283822065	156.344045581087	156.350982568106	156.313832904649	156.344251764696	156.354690902913	155.869593316081	156.321164011445	156.353233458693	156.2909438634	156.351063798702	156.353420783605	156.337968112984	156.323197645123	7.51248076764641	156.333595880439	156.175534304507	156.33868202329	156.341704721256	156.353181667931	156.338582423001	156.340456900432	156.351091702682	156.341301488951	156.134114208674	156.353360047303	156.349114290526	153.123964395321	156.348117749382	156.338429880207	156.283702396857	156.348057598413
156.274422802838	156.315803224398	156.354625460848	156.325091080001	156.331560129237	156.334339936718	156.343713804086	156.324507072304	156.352672159977	7.743418156123	156.333757517618	156.23176473349	156.3508028753	156.351731791201	156.332874941507	156.351878958201	156.336741343714	7.99973030026857	156.326075993766	156.347589064741	156.267838598294	156.190443311693	156.347245189234	156.250424619005	156.275175889597	156.217066555345	156.332807419405	156.342268530791	156.352699577592	156.349233161142	156.275854019335	7.89813993662554	156.349443102318	156.339512772308	156.347816117612	156.353247630863	156.354185193654	156.320112302672	156.354489030203	7.84963192371594	156.352384911271	156.258507271829	156.351214520698	156.350584201065	7.61709922129485	156.34792466219	156.349224157904	156.309007699397	156.355343310326	156.287832472909
156.344178963303	156.251491813252	156.352370998091	156.336749645976	156.341308662194	156.324151316145	156.353884590093	156.352997920196	156.308820864621	156.352022131221	156.35353806687	156.345368322149	156.342119179553	156.272493132786	156.352353987184	156.346070047884	156.352224238236	156.22550716299	156.319906203424	156.317700203639	156.315772573378	156.343614775198	156.27278399093	156.302110758818	156.262700572069	156.353189916046	156.344243481042	156.239060077449	156.352830330249	156.313268729744	156.342378134596	156.332117564473	156.353177979109	156.355129868011	156.345143122178	156.20674962503	156.298218067872	156.303741934125	156.348216662473	156.347566839154	156.319523439503	156.306746132649	156.263398886904	156.351334796454	156.353638596412	156.34999656996	156.346332683923	156.344176822509	156.356452663622	156.200507955552
156.335251253294	156.356748420353	156.334324214149	156.357153455401	156.328791963638	156.32064080791	156.347772803742	156.348671195697	156.347310095092	156.336248271563	156.354305646527	156.348605054954	156.34811157224	156.315178344798	156.340340061872	156.339045705069	156.349559750883	156.338746049749	156.348151121008	156.353468175018	156.35205338541	156.349755073457	156.327698912273	156.351546865874	156.320189241588	156.333651041233	156.339235137647	156.352773160057	156.295612137402	156.347729811869	156.353272062768	156.332304849328	156.356342982332	156.188593460612	156.357465210823	156.349671471759	156.355052110192	156.344524698634	156.1820846646	156.319079435992	156.319340592555	156.301557670612	156.288977958359	156.335284514962	156.286621561659	156.34874243159	156.349599991352	156.34412789331	156.324992750335	156.354613453912
156.311808344064	156.279311982951	156.299888903339	156.270960331485	156.344725900842	156.355970230861	156.354123872719	156.344172176904	156.357607651573	156.346430235893	156.350298083048	156.356632266051	156.356757235942	156.356196252403	156.335582375388	156.356477427157	156.350577453146	156.272744208503	156.357221306656	156.286066390942	156.353072264375	156.356200453985	156.352776213289	156.346645463539	156.353190518663	156.355183095317	156.356102970974	156.354063855594	156.344495091732	156.300667001228	156.344724740866	156.350767868893	156.336764921472	156.287207257995	156.330379809816	156.357236815337	156.340735043159	156.348179514599	156.353175870925	156.342308954583	156.352925992904	156.338545499734	156.351080689567	156.299332082094	156.313679583531	156.35652259582	156.322733733243	156.244645413691	156.343808752053	156.344369179674
156.357508375338	156.348008314779	156.354605791098	156.315246087028	156.344940684499	156.334400675564	156.354640543082	156.356296492406	156.347584532956	156.356807672681	156.333760825931	156.329055770857	156.356358523978	156.336316577322	156.327026007274	156.337000718661	156.325872651832	156.351466419246	156.346152191433	156.342099269957	156.345934582235	156.346200936884	156.350370126855	156.349977823072	156.333758429244	156.323706492239	156.356055662013	156.355735758338	156.356074848959	156.339448324649	156.355472131534	156.336048838563	156.34255803808	156.322116406242	156.358160000888	156.351545785868	156.356643171857	156.346702940803	156.354065163872	156.338614929937	156.343240563277	156.334400989628	156.351981775297	156.351870952459	156.356615895241	156.356790621415	156.353262766456	156.317337529066	156.35076851943	156.357002846471
156.339218170724	156.294073161119	156.325522275368	156.345950369674	156.346111662004	156.328056000412	156.353081722011	156.341457771224	156.356388360546	156.34345972785	156.331618084125	156.343090120861	156.35800620336	156.345581998792	156.315837725519	156.356010859908	156.351939320173	156.343920939976	156.357512344155	156.339475747704	156.346373244995	156.330976184038	156.34094983801	156.348753348272	156.354174866926	156.357927943332	156.35857907495	156.349774622813	156.355728544891	156.339523030849	156.344122945582	156.348313275098	156.357553936347	156.356404793137	156.357139779677	156.353224429858	156.343832894482	156.354554198371	156.352842693452	156.333618225923	156.332212182976	156.336999872976	156.358120661994	156.334924419551	156.337956579821	156.354468536179	156.353020118212	156.355073280344	156.356217366618	156.327344246789
156.356293454379	156.335996366983	156.334818550614	156.32555026986	156.357312585919	156.339551971663	156.356192226989	156.349994043792	156.351133038265	156.329796833112	156.353990628603	156.358315041582	156.354228007512	156.358698101852	156.3575680301	156.352448374544	156.349149877645	156.332448076393	156.347344141471	156.343412961002	156.354004146045	156.357693749887	156.357138033256	156.337240474709	156.356720380103	156.353910285182	156.358193555085	156.351801214071	156.35241178433	156.354963200796	156.356250414408	156.350679668957	156.357160387796	156.354411116413	156.352547517616	156.342334787753	156.355017265305	156.356653511108	156.357510683401	156.356373507524	156.355794739431	156.356822905615	156.34388115863	156.354942889815	156.351279857365	156.336392177794	156.331767386283	156.356557987702	156.358257620171	156.354316864785
156.358432925022	156.35208675062	156.352486658415	156.35555585138	156.350867347044	156.355322954653	156.353205928551	156.353132281551	156.355460936377	156.358182718856	156.351286249706	156.349720120744	156.347656982302	156.352358921368	156.357973021418	156.357481108772	156.347565814704	156.354673972376	156.359142927521	156.35680237708	156.358001730754	156.352492887163	156.357826635141	156.359025790226	156.358074526796	156.343658928128	156.356305502527	156.35527414557	156.32819182861	156.348112934505	156.349277915555	156.359252160156	156.350853490577	156.348448337876	156.355393438416	156.352305847887	156.355641340972	156.359220545549	156.358628358252	156.35235961617	156.350437552536	156.352146722656	156.348217290122	156.354756200024	156.343882935167	156.359213416813	156.333319019208	156.341675425023	156.354485112386	156.344184699605
156.350665955364	156.35244754292	156.350883250113	156.358943265401	156.358855225385	156.356501985634	156.357531240067	156.350256233028	156.357771997243	156.355976788157	156.356860816644	156.351251062271	156.356967962948	156.354892930172	156.345951147818	156.349179546413	156.354267597521	156.357436618142	156.343973698228	156.346632322353	156.343575329128	156.350828164658	156.358464750518	156.347104463427	156.35074390775	156.358089532812	156.359250530699	156.353523104455	156.35962370348	156.35485291025	156.349637048917	156.356027641389	156.345000290441	156.356279764607	156.356423768047	156.357064822472	156.359623499155	156.339952589619	156.353501503845	156.352302169676	156.347726532822	156.359097153963	156.356551358616	156.358878975023	156.340060547595	156.347900912875	156.339157436014	156.353251720362	156.355288923567	156.352426618501
156.359069466684	156.359436841606	156.354182962281	156.345441902293	156.347046730158	156.358900955339	156.340799505512	156.342152304883	156.344138744536	156.348635998866	156.359465554436	156.346467491771	156.350362028034	156.356390999929	156.351053264873	156.353854258199	156.357015269887	156.353963603544	156.359050794123	156.358109705549	156.35932171941	156.358569691476	156.354925932638	156.349821261192	156.347934613168	156.342266213207	156.350130917479	156.352439941468	156.354976369486	156.341539001501	156.357488129555	156.35881830017	156.351029544255	156.345910379249	156.353776145575	156.359210008127	156.337629208116	156.343022511729	156.355289418497	156.349457153558	156.359426385588	156.355755566092	156.346527926658	156.358879507837	156.358461216916	156.357382525585	156.35451070441	156.358630173019	156.353909724229	156.353132097167
156.359262552577	156.35716619609	156.359160875433	156.355250983999	156.359672904169	156.35632200114	156.348336875912	156.356786582175	156.359832610137	156.358281079251	156.360262136599	156.35026013552	156.359822067043	156.355749820136	156.358628645467	156.356417323605	156.354794954812	156.347277587212	156.344744541232	156.359491670737	156.357391191091	156.35886435579	156.3556056204	156.359344630197	156.358502803577	156.359679559334	156.360370374823	156.356346079259	156.349108709717	156.359749175613	156.358569522809	156.35849624479	156.359183238756	156.358687261817	156.359103894543	156.35925048828	156.352039783716	156.359557765156	156.35899405843	156.354625956825	156.353958711709	156.357013162199	156.357983074361	156.359276642201	156.349339950473	156.353917121725	156.356574761461	156.359639949592	156.356383131224	156.34943348124
156.355933206588	156.350648583201	156.352646335834	156.358770287428	156.359714550258	156.357948143569	156.357588095227	156.360039247612	156.360174214603	156.354584901746	156.351249074136	156.355648725768	156.355491064015	156.355826136212	156.36038269327	156.359876940619	156.354283786153	156.359079167469	156.358800938811	156.359688972572	156.349268689351	156.351417740013	156.360144244423	156.359322052125	156.351518925353	156.347710604579	156.352434571178	156.35560074081	156.357812666579	156.356726372782	156.35973389485	156.350684585684	156.358460593829	156.356935099004	156.347548313086	156.350970661125	156.359927575504	156.343716720812	156.35222458492	156.350304674123	156.360248048979	156.359889252785	156.348378614632	156.350027236696	156.348951370434	156.357816291161	156.354958773959	156.359048857705	156.357851029223	156.352251307375
156.360135905436	156.356895176202	156.350022990356	156.358195760917	156.359417611363	156.360122847414	156.35926982056	156.358933067157	156.35311491143	156.35957370354	156.356794702505	156.359515239028	156.359087252368	156.353578562312	156.359405709976	156.35399071458	156.358190617749	156.353114462937	156.359572644552	156.354111666358	156.359544558931	156.357010540619	156.360389509104	156.353504904409	156.358690689273	156.354303464068	156.358162412582	156.359760611009	156.359791447579	156.359601432623	156.359093007202	156.355842678528	156.354819271321	156.348247913509	156.359053169883	156.359592296991	156.355038228468	156.358482243651	156.35788507406	156.358957629809	156.359723621331	156.349066212537	156.358256194238	156.3585262045	156.355609468762	156.359163828862	156.359683708661	156.352769646686	156.359200878216	156.358910780152
156.357095768376	156.354207625935	156.35953095336	156.359923706145	156.360211101215	156.35813953688	156.35693207221	156.356726317463	156.352810643218	156.353237365144	156.358918944572	156.360214727558	156.358469695026	156.358762295754	156.359936236381	156.348275731999	156.358260636746	156.359451741075	156.349341501892	156.35954432336	156.359210248661	156.355789260843	156.360027248731	156.356401342567	156.357950541371	156.360123421564	156.357453912515	156.356557040246	156.359533728064	156.360324764655	156.353327631101	156.354960130288	156.359034348215	156.355056105704	156.358685003142	156.354150717089	156.355210174278	156.35875976073	156.359275148778	156.359267230333	156.360312156615	156.359033372643	156.36066315583	156.359274791515	156.356848748073	156.360371952949	156.358871801103	156.353845988431	156.359974226814	156.359800055131
156.3563825398	156.356349310516	156.35222709478	156.359876187943	156.360121783102	156.360120814298	156.360228175165	156.356323296524	156.354506111212	156.357667618775	156.354362241999	156.359635058643	156.360636487325	156.357901709841	156.352108193558	156.359821238352	156.352689018853	156.35992474437	156.359995210518	156.360354436643	156.359450382543	156.357076557225	156.359154344505	156.358793397345	156.359836222911	156.360580189747	156.357803018045	156.359142637793	156.360464328168	156.357606679664	156.359507062663	156.358629759206	156.360114927223	156.352647799991	156.358126239922	156.356127329218	156.359101855852	156.36041832286	156.360286911416	156.357306445419	156.360338390872	156.35905849223	156.359880999754	156.360421815479	156.355853514112	156.360237087192	156.360350847662	156.358952985583	156.357161003753	156.359253621246
156.360832179147	156.357468314908	156.357002819679	156.35802284781	156.358235261953	156.359957530113	156.358227957298	156.358953114816	156.35874221196	156.359864042891	156.358273319959	156.359345741254	156.354925260156	156.357700685928	156.359240126499	156.360703529704	156.352581874886	156.355831798841	156.356376119586	156.355129633245	156.359145748237	156.358725333085	156.357862451267	156.354520218557	156.359123251872	156.358209927728	156.357272973556	156.360196502112	156.358760813591	156.354389007904	156.360471202671	156.35971509072	156.357323510043	156.359898949169	156.35716085657	156.36044842209	156.35479524158	156.359484495515	156.359063206319	156.360268785157	156.358333123743	156.359099263959	156.353409999845	156.358094692717	156.360206756516	156.360668709923	156.357313943496	156.358665051989	156.36081732903	156.36030106733
156.359882280035	156.35515469285	156.358718615179	156.356429168635	156.358570023246	156.359941738217	156.360481153981	156.3580778178	156.358101903096	156.35965070066	156.360350959591	156.357866101644	156.35662241006	156.359122554368	156.358827711207	156.360184773842	156.358467288192	156.354884975543	156.360341957393	156.356461266673	156.355502728298	156.359023348566	156.356933009401	156.358503258484	156.357180473652	156.358205319747	156.35535653767	156.354893821044	156.360998227688	156.355604980527	156.359473267564	156.355546276346	156.360056144875	156.359064880969	156.35865040092	156.352841041495	156.360078843675	156.359448960137	156.355516795176	156.358597010192	156.357067839872	156.357637085829	156.359430416925	156.359266154042	156.359411662497	156.355874437379	156.358926900906	156.359904927557	156.360709149424	156.360564918638
156.357411231364	156.35939463505	156.360826522786	156.359336362275	156.360528285891	156.357664275834	156.359276625719	156.359178553351	156.358786524092	156.358925448397	156.360327936201	156.359329308872	156.360023878661	156.359657676134	156.360239529998	156.360675333477	156.356945181988	156.357481751386	156.359441243576	156.360921005895	156.359756772167	156.360543652025	156.360925429055	156.360314444781	156.354581923995	156.359643116354	156.36056000839	156.359443104926	156.358625404357	156.358809539058	156.360894014081	156.357342684684	156.360569298379	156.360160207789	156.358247103191	156.358124806726	156.36006854256	156.35545883705	156.360212196379	156.359939525075	156.359672702512	156.359077299367	156.358171029203	156.359242172508	156.356674630898	156.359956784498	156.359064678956	156.3567046181	156.356679862737	156.358830932509
156.361131960569	156.361374661751	156.357044187866	156.360670410038	156.359778902654	156.359175422222	156.357296487154	156.360294858041	156.359391270335	156.3594984571	156.36009693366	156.359778621019	156.360063492012	156.358801309028	156.360657280471	156.361063807935	156.359521054755	156.360946807733	156.359108236887	156.357192795014	156.361090934812	156.356515088191	156.361280900406	156.36120826343	156.358572378511	156.359613961169	156.360507006318	156.361018221544	156.357250424601	156.360941234708	156.358107525267	156.354785052103	156.358357047863	156.358365535182	156.360685291309	156.361233389919	156.360595105347	156.3600587773	156.360466775128	156.359965325267	156.361151611498	156.361154666488	156.360545696745	156.358361793761	156.359989810776	156.360308922804	156.360653589798	156.361081696341	156.360369625626	156.36091361677
156.360853117666	156.361062304196	156.358236984728	156.357021985228	156.359088196839	156.361439356235	156.358718457832	156.359837596926	156.360794079142	156.359673180036	156.360899848186	156.360302371266	156.357946469328	156.356467529429	156.360440386037	156.360634501395	156.359817864412	156.359932280224	156.361142809966	156.359010763413	156.358533803734	156.361047640061	156.36088306176	156.358225389786	156.361151671633	156.357727299201	156.357062838555	156.359542430358	156.361153683957	156.360823608776	156.359463926646	156.36100650113	156.359545065498	156.361140159191	156.360436719235	156.358990056249	156.359074843589	156.360991972361	156.360265493773	156.361412210354	156.361187533889	156.361409052455	156.360127059799	156.359535494009	156.35984191524	156.36085025858	156.360992300674	156.359504872403	156.360191218949	156.356748439442
156.36126542242	156.360220615456	156.360263489249	156.360653729793	156.360552280528	156.361341894965	156.360314214318	156.360267280523	156.360385888905	156.35892860129	156.360175123867	156.360301012342	156.358669658301	156.359206698735	156.360636899357	156.358215825571	156.36053113884	156.360066226758	156.359707485436	156.359683439437	156.358760220956	156.359659218182	156.359098316341	156.359237711802	156.361269977599	156.35926297103	156.361310839949	156.36029389449	156.360938523363	156.35950826517	156.36039676431	156.360121769152	156.36039834146	156.361449241794	156.361387589106	156.360933356714	156.360708051309	156.360123125663	156.361191039418	156.361028242982	156.358153733759	156.359019228323	156.359625643533	156.360651815752	156.358760822057	156.356952772374	156.359539938927	156.360335632207	156.361280087568	156.361349048557
156.359830474337	156.360059176036	156.357837730643	156.360781750403	156.360442155212	156.361028383482	156.361459557062	156.360576600621	156.36131846017	156.358869301867	156.360689043094	156.35796029372	156.36062751493	156.3602600449	156.360923577145	156.360460668318	156.361196896019	156.360839673788	156.360902044752	156.360360742135	156.358371875587	156.360101736087	156.360678846984	156.35932402192	156.360828727974	156.361102838236	156.358498716463	156.361436482425	156.357845837183	156.359643949769	156.359060021857	156.358844242901	156.359933700733	156.360140190468	156.360359417958	156.358395963252	156.358143439955	156.359605472078	156.360962507473	156.358182106396	156.360820464973	156.358228854637	156.357965548987	156.360610198839	156.360536958272	156.361055375084	156.361285309679	156.359822554233	156.36132460664	156.361424878842
156.360623063318	156.361209740962	156.361179216119	156.360105100727	156.360413689398	156.360405236932	156.357949129611	156.359498171781	156.360273871746	156.359597473586	156.360491939654	156.360631990748	156.359707704074	156.360427966062	156.360243830767	156.36121002713	156.360277202616	156.359004087261	156.358370078961	156.360330396362	156.359632219935	156.361206094214	156.359995005479	156.360454037079	156.360776516152	156.361304581616	156.360200601355	156.360494939259	156.360752699542	156.360887266483	156.359448723052	156.36006220557	156.360615231598	156.360265937466	156.358816869781	156.36020502254	156.358166585133	156.359524362288	156.360117064596	156.357878675125	156.360720657401	156.360326070647	156.36086794752	156.361258162455	156.358570639876	156.359636708397	156.359842773021	156.361523789923	156.360622457775	156.359683075995
156.361191948695	156.359868472705	156.359334060386	156.361430457217	156.360749097693	156.360213150183	156.361051825575	156.360045013118	156.360844065225	156.361230594746	156.361108902332	156.360641544038	156.360849509925	156.359785924829	156.359669137113	156.359592085455	156.361519983618	156.361067973931	156.361412591806	156.360532397555	156.361176852347	156.360521398281	156.359403157422	156.359953239735	156.360008880417	156.36091012844	156.359848462799	156.358654227518	156.360391272499	156.361218696149	156.359079766163	156.360792416611	156.360018546381	156.361128508487	156.360672236547	156.360599312832	156.360780173384	156.360762911792	156.360034894346	156.360996669838	156.361018222347	156.359300570669	156.358711214193	156.35960596396	156.361286975002	156.361075609284	156.360784145639	156.360601439956	156.36156255042	156.35942816864
156.359803497284	156.360953206342	156.361112751514	156.360040214201	156.361564907829	156.360310698658	156.360331721876	156.360810665719	156.36098027172	156.360758088648	156.360925124877	156.360871004941	156.360511522839	156.361420219459	156.359994532898	156.359960871115	156.360559129237	156.359252572187	156.35984620392	156.360788772859	156.360680792192	156.360270705681	156.359196732756	156.359628074909	156.360267517414	156.36098541176	156.360672461286	156.36131559364	156.359925786008	156.361449071092	156.35975755277	156.359744919699	156.359608751862	156.359553809074	156.361290555535	156.360491253383	156.360364637754	156.359710668384	156.35998404426	156.359958048157	156.360609461148	156.360951715187	156.361638062425	156.360699730478	156.360838687538	156.361607846943	156.360204630697	156.359802501579	156.361183696167	156.359741236035
156.361362008023	156.35990193286	156.360964275009	156.360609593159	156.360862832606	156.360040629023	156.360315350165	156.360328716871	156.3613158049	156.35992645299	156.361167371596	156.361152416691	156.359688504978	156.359770124713	156.361634389625	156.361197224937	156.361227122114	156.360607697786	156.360078190758	156.360267711722	156.361487272193	156.361362477197	156.361052044202	156.35996325719	156.36000475968	156.35971188755	156.361348817414	156.360833052747	156.361439503359	156.36124539613	156.360945610931	156.3606539007	156.361623041752	156.361397319903	156.361482111054	156.361252959883	156.361049638801	156.361133342606	156.360993697569	156.359759383426	156.36108909236	156.360891560525	156.360289201637	156.35986977008	156.359997567907	156.361521047816	156.360298893477	156.35967629066	156.35895141914	156.361380563418
156.360852842906	156.359856087989	156.36095893084	156.360719375194	156.361153174769	156.360659550396	156.361030507247	156.359737384924	156.359887571473	156.360435728572	156.361411444437	156.360081184708	156.361384314269	156.360657112816	156.36117714066	156.36141762104	156.36092966823	156.361115847158	156.360119336571	156.361409601324	156.361573723818	156.361278857815	156.361924829863	156.360087306682	156.360794100761	156.360807743297	156.3611858043	156.361234893961	156.360621746157	156.361516224216	156.359972354241	156.359301442207	156.360864137745	156.361160018092	156.360217751962	156.361538273993	156.360287183839	156.361457483383	156.361230360339	156.36023408877	156.360101064128	156.360411998309	156.360352384594	156.361582282853	156.361156418448	156.361596715586	156.360189084285	156.361346751074	156.359502345383	156.360629052595
156.360899677083	156.36147162112	156.360414188467	156.361511387061	156.360916335755	156.360447910836	156.361505008835	156.361223856125	156.360772482437	156.360682627978	156.361536488356	156.360897399958	156.361607837672	156.361720877664	156.36175097974	156.360850262017	156.36150792908	156.361489531514	156.360847440731	156.361210821964	156.361442159362	156.361621819036	156.36108695191	156.361058442053	156.361369456751	156.361495352956	156.359847059584	156.361297915052	156.361164447549	156.361060579106	156.361406503342	156.361332528425	156.360287202457	156.360379117605	156.360771480817	156.361146851654	156.359812105461	156.361592434734	156.361274626826	156.361662575802	156.360902590373	156.36019678412	156.361358875041	156.36031154278	156.361186414236	156.361634216897	156.361478473884	156.359951172486	156.359632731695	156.361226661271
156.360998227684	156.361369975015	156.361512518322	156.360479818564	156.361421295781	156.361707128124	156.360376878427	156.361297629816	156.361811269688	156.361312352212	156.360871849214	156.361294531358	156.361082009454	156.360377327075	156.360230663671	156.361137627253	156.360805839105	156.361173990315	156.361459890751	156.361379468374	156.361532637431	156.361315711136	156.360516971105	156.36155318218	156.360620060901	156.361150293767	156.361702514194	156.361281897396	156.36134563121	156.361111103353	156.360315135957	156.361563042527	156.360996163331	156.360272572319	156.361075260906	156.360521874584	156.360890669403	156.361317958644	156.361278039634	156.361096716776	156.360271333379	156.360526716942	156.36120839104	156.360672942061	156.361404459657	156.360852638704	156.360901688306	156.361644032261	156.361256908821	156.360576056322
156.360433670672	156.360124397847	156.361404664408	156.361263002876	156.36057869606	156.361380464764	156.361268589706	156.361125245869	156.360376448203	156.360611355726	156.36129063616	156.361878797805	156.361732186426	156.360891930785	156.360886320664	156.36119871832	156.361479706043	156.360559142322	156.361448542603	156.360193698489	156.360390062485	156.361792051178	156.361539087774	156.361059780186	156.360204972341	156.361282329937	156.361077738332	156.361512965446	156.361733051793	156.360141529541	156.361839740362	156.361053742435	156.361394545196	156.360971501498	156.360686363095	156.360649598559	156.361733007501	156.360950749147	156.361793128208	156.361293354919	156.36060653511	156.361275280363	156.360381741961	156.360830104166	156.360446985648	156.36140145303	156.361082828869	156.360325627924	156.360677230347	156.361091315178
156.361430672697	156.361579342962	156.360855754547	156.36101455798	156.36154315754	156.360882588038	156.36099182113	156.361355427448	156.36163799588	156.361631658232	156.361546348427	156.360556778804	156.360633119862	156.361179315846	156.359986111687	156.361404484755	156.360929780045	156.36186169027	156.360406096966	156.360969294025	156.360787865112	156.360173975081	156.361472113932	156.360735923008	156.361372065473	156.361495051366	156.360659702113	156.361358943799	156.360998276519	156.361150035806	156.361075065266	156.36159740198	156.361332865415	156.361404118376	156.361811735029	156.361128110594	156.361801278471	156.361443431724	156.361101493544	156.361721351583	156.360571942779	156.361032420729	156.360756890675	156.361787966421	156.36139110368	156.36163295157	156.360814192115	156.360940782418	156.360883651444	156.361931761658
156.360449750518	156.360312586291	156.361450652373	156.361354107209	156.361391993847	156.361847942377	156.360449159273	156.361575234434	156.361204507829	156.360984001874	156.361433090386	156.361330756157	156.361698132626	156.360585990077	156.361522528637	156.360999734514	156.360672398548	156.361243157218	156.360517314884	156.360889259717	156.361524965581	156.361312605056	156.360862205061	156.361147509999	156.361488022582	156.361384987898	156.361214829691	156.361704243132	156.361665805009	156.361485826119	156.360152237011	156.361819407703	156.360600460609	156.361672356371	156.361664483479	156.36081607906	156.36125681597	156.360538381682	156.361125082742	156.361369178278	156.360817579908	156.361503336663	156.361608849976	156.360965156912	156.360827174359	156.361487538611	156.361594939511	156.361569947258	156.36167210371	156.36160650346
156.361054418288	156.361318262568	156.361538224879	156.361484247877	156.360870597097	156.361118758485	156.361745469483	156.36118726623	156.361664346488	156.361725500773	156.361000588743	156.361168802751	156.361381056634	156.361081226546	156.360574717782	156.360546696158	156.361740166132	156.36145464828	156.361338499671	156.361469549536	156.361454252439	156.361822132621	156.361496646332	156.361572966245	156.361724888326	156.361254458373	156.361129283577	156.36190704391	156.361059151356	156.360881687774	156.361346526617	156.361339288172	156.3618141721	156.360827954461	156.3609727068	156.361428081855	156.361892680944	156.36164322103	156.36132785465	156.361470151424	156.360845608905	156.361739237868	156.361390531018	156.360699722393	156.361265487845	156.361863665597	156.361539410269	156.361656576042	156.361856949469	156.360538889246
156.361412515496	156.361457504979	156.361488099127	156.361929207106	156.361740434923	156.361484323927	156.361011897702	156.360985066051	156.361072313476	156.361459729261	156.36103798967	156.361437906435	156.361427585859	156.361056151562	156.361355783209	156.361030519872	156.361055223755	156.361409070238	156.361527337614	156.361797705051	156.36088863545	156.360828986669	156.361789771847	156.360891708577	156.361367784206	156.361317350482	156.36149513469	156.361284168472	156.36174611298	156.361832596537	156.36050036184	156.361593743931	156.36163111752	156.361719134533	156.361934536663	156.361363872694	156.361288386291	156.361812084047	156.361335948654	156.361674987963	156.361208092833	156.360934813073	156.360902857177	156.361354378674	156.361212480428	156.360814886547	156.361446368733	156.361546949208	156.361515619878	156.361217550037
156.361897155586	156.361747167172	156.361467461322	156.360986136822	156.361152855008	156.3614923036	156.361686213411	156.36110734918	156.361002819896	156.361737518531	156.361680285801	156.361708153741	156.36118442115	156.36185607072	156.36161619226	156.361252548306	156.361291726159	156.361932703627	156.361577907514	156.361770541549	156.361309277807	156.361672879345	156.361753467212	156.361263596754	156.361436230064	156.361974917063	156.361791593298	156.360978508826	156.361542810968	156.361144485168	156.360915156911	156.361592421097	156.361663121645	156.3616885372	156.361760444309	156.361495607066	156.360806137572	156.361507361615	156.361776404458	156.361484647114	156.361621913572	156.361313164085	156.361870650792	156.36152434906	156.36152996445	156.361387100387	156.361522666833	156.360968208039	156.361394823596	156.361545315931
156.361408104714	156.36189558918	156.361602967482	156.361274710218	156.361513900034	156.361731735646	156.361595567281	156.361411204304	156.361578028474	156.361401779263	156.361974948299	156.361589419329	156.361251114093	156.361865668287	156.361301037437	156.361278903469	156.361616494337	156.361737648513	156.361666071702	156.361560735404	156.361230687775	156.361079602485	156.361804787532	156.361447034014	156.361467121802	156.361655344847	156.361058031555	156.361884403196	156.361203156054	156.361629449615	156.361595291961	156.360948042142	156.361823089136	156.361803611014	156.361614142343	156.362023383584	156.361722624429	156.361106155341	156.36150214824	156.361437204656	156.360997053109	156.361150368164	156.361549860113	156.361619813407	156.361170076927	156.361822103451	156.36173579054	156.361888241388	156.360892811693	156.361024444942
156.361105334005	156.361653239573	156.361657170735	156.361813803879	156.361827962362	156.361358731261	156.361287078462	156.361332795715	156.361405842567	156.361995893121	156.36147575521	156.362096142089	156.361823994519	156.361577493411	156.361743681786	156.361571714467	156.361314287106	156.360917416258	156.361702019072	156.361549994428	156.36191151317	156.361589783148	156.361963363269	156.361525232602	156.361382911086	156.361318521349	156.36151779578	156.361630272327	156.361852127278	156.361578129349	156.361128082742	156.361887515201	156.36156954326	156.362016682107	156.362111988836	156.36206265153	156.361744699911	156.361213893872	156.361293650261	156.361745147875	156.361609512407	156.361491719342	156.361258464857	156.361711388039	156.361487110366	156.361593621098	156.361301738955	156.36183311373	156.36116211922	156.361523234865
156.361791199961	156.361503492054	156.362039410134	156.361310429185	156.36162445889	156.361236822417	156.361323658458	156.361747480067	156.361267125789	156.361719308424	156.361841657527	156.361832942621	156.361394760415	156.361581556643	156.361315755469	156.361631778504	156.360845049577	156.361688580191	156.361370130755	156.361629257152	156.36159887521	156.361906807334	156.361709490572	156.36160179527	156.361751338176	156.361770186389	156.360998150751	156.361938470255	156.361693484077	156.36154020104	156.361810967652	156.360961953031	156.361552097502	156.361783818625	156.361197175234	156.36138480083	156.361796955701	156.361740393182	156.361084044029	156.362013611257	156.361848240782	156.361462657879	156.361028779306	156.360994245645	156.36156106305	156.361252130865	156.36174196425	156.361300906191	156.361727773087	156.361369538011
156.361632935522	156.361679157036	156.361399710908	156.361243185038	156.361586301164	156.361737868452	156.361994128004	156.361430593351	156.361375326838	156.361508530917	156.361532358508	156.361950530935	156.361946569638	156.361491369154	156.361794006906	156.361518775241	156.361266652684	156.361360515926	156.361805932788	156.361910951731	156.361331014224	156.361104410042	156.361166929018	156.361851406291	156.361517096145	156.361695920583	156.361442641201	156.361568491989	156.361704096685	156.361879737655	156.361957988835	156.361652655881	156.360928706492	156.361665340787	156.361824876482	156.36119055102	156.361918778632	156.361449552198	156.361148746507	156.362000344484	156.361276519673	156.361331819766	156.362052275981	156.361754197618	156.361701038552	156.361578103709	156.361399863562	156.361297689694	156.361507630568	156.361369657236
156.361701382262	156.361185691268	156.361514627443	156.361830271857	156.361599453125	156.362040289636	156.361369142419	156.361706116526	156.361441653872	156.361961067287	156.361485085406	156.361837801311	156.361581674605	156.361614026767	156.361783468631	156.361673694796	156.361763877949	156.361628824462	156.361562225907	156.361749027223	156.361461772607	156.361957260338	156.361859268793	156.361920151119	156.362049862313	156.361624614218	156.362054056625	156.361608900101	156.362011310989	156.36144661213	156.361658603328	156.361802490393	156.36179077808	156.362046700981	156.361280420552	156.361733170204	156.361477985075	156.361876319507	156.36193469342	156.361445887341	156.36182473802	156.361568458783	156.361420056976	156.361485718101	156.361810955961	156.361904151052	156.361371208798	156.361720950052	156.361702298238	156.361881866173
156.361881808311	156.361966601112	156.361560994064	156.361500593843	156.361855325943	156.362013804575	156.361936418961	156.362144735843	156.361407420442	156.361852412352	156.36162356969	156.361894607897	156.361964228572	156.362142193672	156.361332290412	156.361709700051	156.361561880955	156.361162927855	156.361968124763	156.361714935327	156.36155912943	156.361449860367	156.361868193218	156.362091989766	156.361046707985	156.361386451171	156.36175816906	156.361670133848	156.361365684655	156.361513523277	156.361608846174	156.361169762362	156.361859854688	156.361874711445	156.36190628066	156.361229601856	156.361868637457	156.36177567334	156.361456560663	156.362056189836	156.361979687578	156.361338097693	156.36179290538	156.361389833305	156.362144445192	156.362026663691	156.361388369315	156.361332152984	156.361806486821	156.361864335614
156.361689567915	156.361919485977	156.361708104253	156.361449937928	156.361583445305	156.361628549769	156.361762430487	156.361769293789	156.361860350187	156.361431006335	156.361464761342	156.362017841814	156.362070563583	156.361807181497	156.361694485056	156.361402052309	156.361763332034	156.361546634407	156.361765407121	156.36146163286	156.361912432081	156.361782766795	156.361685482362	156.361946504085	156.362139676965	156.361588167388	156.361948695556	156.361787900686	156.36203617426	156.361680155942	156.36188918904	156.361277611322	156.361504328207	156.361565984452	156.361792496919	156.361756303209	156.361484522588	156.362051320619	156.362033761867	156.361800114799	156.361392100592	156.361589822132	156.36176865966	156.361839448329	156.361267394724	156.361424112684	156.361485374444	156.361922970347	156.361727077275	156.36199827003
156.36164911702	156.361334426354	156.361461630545	156.361760562822	156.3616708814	156.361782056297	156.362075099369	156.361728700617	156.361408513065	156.361936785979	156.361945596087	156.361721564369	156.362082887724	156.361564506882	156.361860382209	156.362165537717	156.361865756167	156.361577724882	156.3619890949	156.361991012303	156.361825438606	156.36132415609	156.361546583761	156.362029907283	156.361428234722	156.361950031169	156.361671108014	156.361652661671	156.361918092707	156.361978364912	156.361561133425	156.361454488081	156.361368484119	156.36178740198	156.361703192774	156.361383150666	156.361545565746	156.361550175307	156.361962029308	156.362086819822	156.361413017676	156.36206913177	156.361385126106	156.362216009569	156.361872051336	156.361422901754	156.361475156046	156.361502500986	156.361567540065	156.362028317175
156.362087138341	156.361836214213	156.361823867109	156.361793418847	156.361469748176	156.361869037736	156.361859858325	156.36158304846	156.362195357091	156.361720887121	156.361857051181	156.362219625058	156.361673134936	156.361457917542	156.362032483112	156.36145943705	156.361806714927	156.362102509689	156.362152422871	156.362081859072	156.361954925695	156.361659306718	156.361452204502	156.361686200481	156.36123192403	156.361811879315	156.36210378747	156.361679466012	156.36177765611	156.361668856623	156.361595931242	156.361562794627	156.361884185126	156.361341539293	156.361527450551	156.361802337734	156.361487827176	156.361446286027	156.362079467652	156.361648307892	156.362169569337	156.361728903859	156.361897903017	156.361848276213	156.361787423886	156.361782752037	156.362034183026	156.361505935997	156.361572423196	156.361984948294
156.361851742409	156.361806491136	156.362092160946	156.361606530773	156.361749276002	156.36199781082	156.362056112939	156.362127277129	156.361937030556	156.361585534266	156.361811424259	156.361975868665	156.361774477826	156.361482814409	156.361628394743	156.361608227296	156.361581923911	156.36163177854	156.361681132611	156.361621690994	156.362064666877	156.361697256087	156.362109648795	156.362149346282	156.361856550676	156.36174270521	156.361782898542	156.362110636165	156.361448347354	156.361894955737	156.361771544724	156.361817935118	156.36139382608	156.361786787764	156.361480006375	156.361713212977	156.361737666241	156.361538770766	156.361859885882	156.362198655536	156.362008873555	156.361863629573	156.361551042868	156.361770829388	156.361864557198	156.361898302814	156.361865883138	156.362048334174	156.36157252641	156.362131746118
156.361787181561	156.361738947073	156.361618584235	156.36181554813	156.361995367634	156.361933197339	156.361875472784	156.361358167596	156.36209273796	156.362093915027	156.361712950699	156.362074491803	156.361554861412	156.362038238132	156.361541013773	156.362232625633	156.361697439639	156.362055799166	156.361782627364	156.362041377383	156.361405452786	156.361567059394	156.361825107378	156.361620076266	156.361606555785	156.361305369228	156.361967188935	156.361540302868	156.361900193474	156.362011274265	156.361999851558	156.361926349211	156.361968439025	156.361993108774	156.361649250854	156.36212987783	156.36206445357	156.362036752136	156.361958435342	156.361582904454	156.361677658575	156.361894905576	156.361440891735	156.361808113508	156.361931230129	156.36189395346	156.361875996386	156.361814846516	156.361888652433	156.361775328981
156.362038286498	156.361816237469	156.361498362299	156.361933973218	156.362196733441	156.362330714507	156.362007179161	156.36185454957	156.362074202272	156.362157534489	156.36173039994	156.361488524628	156.361715155383	156.361702146427	156.362042630419	156.361686999047	156.361524907934	156.361659734873	156.362094165667	156.36203702558	156.361934163434	156.361551942309	156.361938884925	156.361952242896	156.361692915976	156.36169704767	156.36203788854	156.361653828738	156.362118730154	156.361808063944	156.362103874501	156.361479421476	156.362067110334	156.361790378898	156.362191982039	156.36190636025	156.362211694162	156.361470525032	156.361980806568	156.36204571077	156.361885081065	156.362050562958	156.361709605909	156.361788680264	156.362132354174	156.362124804114	156.361621847989	156.36160821166	156.361791150376	156.361682301827
156.361621606383	156.361623182028	156.36175903293	156.361916719421	156.36170067623	156.361740980592	156.362010794066	156.361868453814	156.36196936206	156.361849738636	156.361933990962	156.36226698008	156.361788226558	156.361814122312	156.361981598013	156.362026829796	156.361738167822	156.361999439501	156.361634517043	156.362192798577	156.361538226062	156.362051454464	156.361855901353	156.361975354992	156.361834889853	156.361742101984	156.361756271934	156.361921429661	156.362011169299	156.362298251398	156.361713865889	156.361885443626	156.362254691377	156.36199679546	156.361879771017	156.36162369069	156.361590825615	156.361641989568	156.362193363351	156.361950362611	156.362013797671	156.361752550127	156.361909277753	156.362170975919	156.361914969938	156.362102872583	156.361608346281	156.361759173698	156.361903484874	156.362019400097
156.362027706032	156.361854241996	156.36176222901	156.361877964044	156.361916957456	156.362037801658	156.361895575583	156.361585437546	156.361975782453	156.362134938513	156.362036915009	156.362062155221	156.361874878801	156.361759186227	156.362078673009	156.361912257586	156.361748878812	156.362153478811	156.361651284666	156.361865502619	156.362035687538	156.361831531134	156.361777662648	156.361763412517	156.362191609931	156.361828202603	156.362040760111	156.361578270423	156.362194123675	156.362111163528	156.361727146058	156.362074355155	156.361953044119	156.361681415886	156.361895646361	156.36210690103	156.361794157487	156.362158675082	156.361875618608	156.362006396839	156.362271397576	156.361706694083	156.362145181757	156.361775031667	156.362070825829	156.361787729162	156.361600487525	156.361763766878	156.362228842435	156.362020024275
156.362104080048	156.36174295612	156.361901126684	156.361782178603	156.361772870729	156.361749518722	156.362124635285	156.361810765398	156.36220367649	156.361816046169	156.361817648698	156.361967748801	156.361719485257	156.362112376776	156.362042105793	156.361878078643	156.361910407984	156.36166117705	156.361840994354	156.361791383447	156.361885797605	156.361753623131	156.361872132893	156.362174297964	156.362152839408	156.362074844972	156.362304700872	156.362263497681	156.362199970326	156.361665470287	156.361914784344	156.361786161021	156.36156228099	156.36213554817	156.362112175227	156.361705206082	156.361938984113	156.361593054683	156.361881693376	156.361679666526	156.36176050964	156.361913241049	156.361920301945	156.361913929598	156.361911358658	156.3617924646	156.361700826848	156.361716485235	156.361755581669	156.361609614716
156.362064712415	156.361917706529	156.362225596822	156.361760105073	156.362027816034	156.361781989912	156.361605200975	156.36223143282	156.361624688763	156.361876827442	156.362025293169	156.362262512982	156.361702075604	156.361858665555	156.361615135659	156.362076665091	156.362065844418	156.361839506118	156.36195548914	156.36201224551	156.36203961867	156.361691968662	156.361871238589	156.362059639983	156.361632770362	156.361546214168	156.361877282085	156.361730139033	156.361827821488	156.36196009863	156.36213329719	156.36227568816	156.362078258844	156.362132663274	156.361722894655	156.361713202514	156.362315286029	156.361942805538	156.361611299455	156.361684867549	156.362182253824	156.361951167818	156.362207513527	156.362186298079	156.362105909272	156.362182414746	156.361926304688	156.362099173507	156.361867734928	156.362092404708
156.362138546589	156.361704903638	156.361855480207	156.362146674105	156.36210036789	156.361962157153	156.361759841028	156.362130883319	156.36206582855	156.361841866753	156.361928077015	156.362003832161	156.361945369968	156.361842557135	156.362119301735	156.362262455547	156.362286005542	156.36187587059	156.361772883857	156.361651776549	156.361807957623	156.361905027257	156.362031896779	156.361959126841	156.362259983225	156.362157559506	156.361969407127	156.361637251171	156.362257805189	156.361846733798	156.361940398104	156.362318428818	156.36184383115	156.361962335608	156.361880736652	156.361920287939	156.361888047766	156.36203688526	156.361906426759	156.361894738115	156.361868061528	156.361632612449	156.361752675737	156.361694125158	156.36219035598	156.361678428331	156.362127173054	156.361803934702	156.361944353915	156.361662501613
156.362217613896	156.362353560583	156.361746357739	156.362332385467	156.361944747884	156.362118361618	156.362107300117	156.362086135882	156.361651340193	156.361651084557	156.361948250883	156.361943517208	156.361959137983	156.361929909388	156.361991125099	156.361769040143	156.36213843224	156.362117706691	156.36218272516	156.361621472182	156.361966599782	156.36160019322	156.362068002765	156.361855641511	156.362001032197	156.361900017639	156.362149017789	156.362127798955	156.362122322954	156.362100191715	156.361979210381	156.362098930153	156.361942462839	156.36215137424	156.361881647105	156.362212954187	156.362092418544	156.362077296834	156.361865343581	156.361920855277	156.36191102951	156.361637596543	156.362304490044	156.361611299767	156.362084659608	156.36178057402	156.361723624935	156.362059616913	156.362154604085	156.362105294791
156.361955677271	156.362042581047	156.36172553276	156.362220412242	156.361773948537	156.362233178787	156.361755835278	156.361864912815	156.362120606889	156.362370039141	156.362127014347	156.362000420795	156.362073664165	156.361797995159	156.361775314827	156.362094695193	156.361819142705	156.362070327842	156.362018099871	156.362138108516	156.361633611936	156.361701012442	156.362297579836	156.36200000561	156.361837827811	156.361963267155	156.362258046161	156.361684074269	156.361899472814	156.362198847403	156.361758814514	156.361994893712	156.362195324157	156.362015849822	156.362197910454	156.361902160537	156.362067151844	156.361964446268	156.361881697201	156.362229243729	156.362067086595	156.362177953127	156.362166425174	156.362287013772	156.362159353539	156.362070305909	156.361906796381	156.361873272814	156.361983092388	156.361873137057
156.362129716869	156.362160721421	156.362264285054	156.361848887542	156.361870611016	156.361979343616	156.362045018933	156.362029800569	156.362071078628	156.361825256232	156.361898205491	156.362151792235	156.361894095888	156.361922622023	156.362045245004	156.36189860919	156.362107856358	156.362063465308	156.362139714835	156.361802720801	156.362098657084	156.36213674	156.362238594711	156.362032023422	156.362168289299	156.362045950035	156.362226668519	156.362351624272	156.361851927102	156.361904670904	156.362102041366	156.362030441572	156.361882103948	156.362125657851	156.361997620006	156.361735952674	156.361935325327	156.361941807677	156.361829440375	156.362365735841	156.36184976508	156.361791293136	156.361917305764	156.361909736231	156.362163918905	156.362282697388	156.362185442947	156.362191705884	156.361962935765	156.361804003588
156.362216434529	156.361676926417	156.362088748082	156.362242635372	156.362069989792	156.362219586347	156.362018501614	156.362288303265	156.361837055695	156.362004345051	156.362210967195	156.362155434684	156.361983824745	156.361879013406	156.362352547651	156.361858692412	156.361905612355	156.362235076492	156.362365159808	156.362316182639	156.362268079192	156.361958022163	156.362233933503	156.362124024496	156.362128704251	156.362178975386	156.36175233984	156.361689780059	156.361922657137	156.361723805565	156.36175115942	156.361804197123	156.361998528842	156.362370859382	156.361946771209	156.361945793879	156.362337093327	156.361823726508	156.361918811403	156.362409357347	156.362424203225	156.362043454019	156.362197274417	156.362135808455	156.361997225082	156.362134143972	156.362238213606	156.361913132451	156.361815213676	156.361786640628
