# Supplementary material for: The Neural and Computational Architecture of Feedback Dynamics in Mouse Cortex during Stimulus Report
Source: eNeuro. 2024 Sep 24;11(9):ENEURO.0191-24.2024. doi: 10.1523/ENEURO.0191-24.2024 (PMC11444237; doi:10.1523/ENEURO.0191-24.2024)
Supplement: Extended Data 1 — The file code.zip includes all code used to generate the figures and perform the analyses presented in this manuscript. The folder "./ephys analysis/" contains code and instructions concerning experimental data and Figure 1. The files "Figure2CDE.m", "Figure3AB.m" and "Figure3C.m" simulate the model in the nominal setup, and generate the corresponding figures. The file "Morphing.m" allows changing the connectivity strengths with respect to the nominal setup, and plotting the resulting trajectories. The folder "./Figure4/" contains instructions, code and data concerning Figure 4. Download Extended Data 1, ZIP file. [file eneuro-11-ENEURO.0191-24.2024-s003.zip › code/Figure4/globalfeedback/v1Int_a1.15.dat]

0.369199257545498	0.349659466043114	0.367248616612721	0.369636922707817	0.337900525708331	0.36381359842866	0.375244369065986	0.355633875645094	0.368485823193262	0.360396125640652	0.36031994294139	0.359702605225637	0.378577067903926	0.367138260448733	0.339535179684113	0.330297187152238	0.33487948356172	0.340220594062835	0.343394790306956	0.323665141592188	0.340868785185604	0.347341110360713	0.337214528681187	0.325867472568577	0.343883909814922	0.340415878518672	0.342677734562267	0.326831420351889	0.350705557420611	0.325300636369233	0.363635357675395	0.332262201099183	0.366159141151766	0.353180288100189	0.340916337766426	0.358817250631229	0.352840219178382	0.373974867802101	0.374918580212407	0.362085380147107	0.361714167941989	0.346362404218349	0.359716640540686	0.343637436784853	0.340062318042499	0.331594653891081	0.324917667700086	0.36352388102755	0.329592941496707	0.324620427963595
0.357919489280102	0.382727267125058	0.336723341300705	0.34368890073806	0.34890832163463	0.338940617981497	0.37813521767672	0.390144733034705	0.366370183595196	0.34684422963645	0.344999934178966	0.360322263110925	0.339001641397287	0.37664126903176	0.353749828220969	0.365909263099906	0.341361664299523	0.366358208647705	0.33921323738606	0.348477588279559	0.381694523114189	0.377195209870107	0.343750081223627	0.355050176430472	0.336374326788038	0.332699624743851	0.387040547576594	0.372881601316801	0.359817271811015	0.370098508632545	0.389999799036434	0.341804589411199	0.367517401977058	0.373756418711041	0.356325159589768	0.372045396283373	0.336042640432271	0.350906394179087	0.330248033249134	0.351043053273114	0.347481506496917	0.33289273315817	0.364366068912275	0.35240100508228	0.391854941840158	0.336210771124605	0.361274846949833	0.372482843898524	0.373153916140408	0.353510092044507
0.385326250237972	0.357047071492356	0.367893348469192	0.378596433772848	0.399264307069449	0.3586678267734	0.355263582540689	0.369449339711239	0.378684653280689	0.369457369653992	0.34586312527433	0.382859483878309	0.378695116435283	0.391221820155201	0.395623111167912	0.3494900382706	0.383047870147122	0.381800657898668	0.377460748110374	0.381006538527658	0.349160794262611	0.361635294726218	0.372188434604293	0.393713285721739	0.388163817503889	0.386266731853619	0.358187648817589	0.36485697686921	0.400207230563027	0.389841901614747	0.376208735569519	0.362456530851454	0.366953970396624	0.369946126186337	0.36655158782089	0.348067911076164	0.349799535802365	0.368482970813565	0.392777634552118	0.371798383142318	0.381869515557141	0.365702583443662	0.4036036881785	0.384472146324491	0.350769289098368	0.38758102642226	0.384690298315159	0.397864298378501	0.348894686067289	0.396678094400583
0.361755727154555	0.377012714022865	0.363682069968579	0.408082639794966	0.359117207114356	0.371395854866802	0.412093740661915	0.401622527443956	0.401970952158778	0.409164308117352	0.398652475812093	0.425132847672509	0.412963221421405	0.398942176903733	0.375469544302559	0.379617690545991	0.363167344196319	0.41986855187482	0.405236332999873	0.357850235073164	0.396482243659973	0.400621994880646	0.394233539154379	0.381696682475962	0.371463438802801	0.361404818209392	0.402697503123004	0.373225152403987	0.359632313282103	0.406991295769984	0.372269488424551	0.389834579802433	0.362252789004918	0.37761062805654	0.41022464492893	0.373897668736929	0.427862723555083	0.40650786549734	0.372731810315851	0.364241156602852	0.421965727164363	0.371873232703067	0.369442658375461	0.420690044805691	0.407769193302965	0.36057073915932	0.424643885771891	0.422218086916605	0.354855500110142	0.389931215308188
0.431839930107534	0.409284444524066	0.409908850518171	0.418965488338836	0.441924708583907	0.413891160016655	0.390191344060588	0.406087559563448	0.420540946556964	0.405688213233453	0.39822795347914	0.381315319183058	0.37336327979912	0.405395589353764	0.39131109812824	0.374327750964681	0.442579707835784	0.419172357600864	0.368576784407143	0.428133988566213	0.374247240597557	0.372240315351232	0.420736838119295	0.421443849457767	0.407485861726292	0.375827102959762	0.40112775324027	0.379023036281482	0.379301328598989	0.382053900217307	0.438112254750497	0.394964333527629	0.42802065880522	0.403861125693545	0.394158560279663	0.42092567416011	0.36892011226537	0.381950656624697	0.423707880566192	0.384441419446597	0.410708228666181	0.3877236811104	0.40137506592044	0.416683613970001	0.388861486028128	0.40575902676273	0.428425830233764	0.376973123353617	0.401124633337513	0.405899511264829
0.40357736661047	0.385948012196644	0.468591096351249	0.426259042707607	0.413601936198796	0.385698547916808	0.412528483959273	0.466841667173746	0.40555381683182	0.423656584635803	0.471604521972265	0.409151688309403	0.395646148169025	0.40642859822743	0.417086818805908	0.40886517624817	0.424826762218649	0.39907285638216	0.399083094913533	0.395889908926983	0.428651274780774	0.450477850254948	0.463202926242356	0.429614009629626	0.386896869712372	0.465121870326014	0.423923289957989	0.389144200430365	0.455157104228315	0.429323274504954	0.381800108862392	0.443268523140115	0.390153489097268	0.432597478680534	0.462405432909842	0.456363926052983	0.467111868311309	0.467491165976898	0.385111018647819	0.442480013831283	0.397870371020108	0.455167818342465	0.386195553952671	0.394962749859924	0.43950499092667	0.442722536281955	0.416961301827468	0.428891494964229	0.387402498791519	0.457181040247643
0.404510180837802	0.453963263119561	0.45009031273926	0.40557787089637	0.492037786339573	0.452541551109569	0.399801432052194	0.412429399776639	0.462671539453369	0.471280642809624	0.459502341356927	0.414442153200949	0.485328386412193	0.486279507382223	0.456936777553614	0.441425202772414	0.447924500310391	0.413612682300296	0.498957052663254	0.484672670567976	0.457500588482221	0.436457672438046	0.41926270895053	0.429653386593503	0.442933131992837	0.455572470155217	0.480195636292312	0.451650058918991	0.416233056768476	0.411399508764612	0.493064448978623	0.434077004088789	0.489479959472859	0.467682028974955	0.451648302251109	0.472973481678426	0.44589435734984	0.462507736643513	0.472279816161314	0.434674954324686	0.493834252984537	0.47869026488981	0.429154694876944	0.409064718890221	0.459338270738864	0.489677480966498	0.439772979090762	0.405447161106395	0.487801011047011	0.503314959821002
0.498535699188018	0.505485775245737	0.425217120734602	0.451531493242329	0.504318744292716	0.461715852685061	0.488956978155602	0.491946226495227	0.466044009023264	0.444561938901959	0.470302777431187	0.514035698123905	0.502684297791044	0.435976949837876	0.450971891147606	0.468135191252544	0.45986524911726	0.494164572865059	0.441719533680261	0.534864332531583	0.445977831257743	0.427033314773985	0.421595762308935	0.503165168768112	0.472994391815248	0.426995598931921	0.441557947906645	0.439631067803282	0.529974977455018	0.522344329521164	0.470628885280514	0.473736572210992	0.425671164123843	0.50541094510303	0.483379096419689	0.470627737130189	0.533843619653294	0.496508106059569	0.424589649660271	0.460681584885369	0.494678334522002	0.459610673271913	0.454157683665485	0.460206631868183	0.464902333191018	0.49028482049859	0.422864056210648	0.454987596819274	0.52481821210989	0.439230397251652
0.549381699238882	0.48405136663959	0.510211895501561	0.559256796149965	0.495453498521647	0.493184394824	0.516643216809944	0.462931640998871	0.481838083614794	0.447392760481837	0.509823712532798	0.476793538559619	0.464924460732358	0.448978266478994	0.448605963273045	0.501476575814212	0.48431351710149	0.49816118714249	0.558765893139074	0.456935517952433	0.501639997299869	0.517165593378402	0.569095592358506	0.511016883368062	0.52599220835428	0.458160287621669	0.462242302705212	0.454514166582071	0.565319919833666	0.542896245182262	0.490008676080497	0.460243694528808	0.500911667821449	0.463624879014281	0.476586552832658	0.465688334477458	0.445243849866938	0.499464644905834	0.472190280771707	0.568056347902286	0.545361302482374	0.449510443097802	0.492291255109311	0.523257220096961	0.505779248095174	0.479837855010852	0.491038450918558	0.532876240376089	0.53066344638568	0.482999398574498
0.471417739399082	0.489461997623587	0.473941202691416	0.547432298379041	0.510245166070634	0.526573230457599	0.51533394796459	0.599664973847569	0.517690451548884	0.543245907577912	0.502700660895098	0.512268164157558	0.590202919363705	0.567061544703546	0.592847884550663	0.541868403469232	0.605191186685281	0.481100018959738	0.508869992176538	0.570768272189503	0.487407947572162	0.472842628766305	0.563248651240897	0.479130888461082	0.521412897332042	0.585515384198211	0.472086564409935	0.483621779129167	0.479341131647934	0.594110004444227	0.483971276571532	0.489475295871213	0.566210706897633	0.555123193307946	0.522836728550167	0.470678295946229	0.535712040241148	0.607078956982571	0.480978188272196	0.504110673227361	0.599579049796822	0.602358349155356	0.48164471350832	0.579755419603769	0.470428537254431	0.550199592072764	0.491458174734073	0.574273164069014	0.604414821887036	0.499905598161765
0.505260542499535	0.574309987740865	0.604506781943681	0.598142850424744	0.598580725788064	0.554632235971383	0.508074844370176	0.63600187570231	0.59165479393571	0.523597625760052	0.566435787534427	0.559291831587337	0.519307351054611	0.539441913782795	0.585806906091718	0.575183284306691	0.500527641008359	0.591873351687512	0.536846791392872	0.524543324507265	0.637950224701869	0.557683944132081	0.503423668967995	0.5224630987823	0.538428338264833	0.58290182979334	0.579102396051881	0.567465104603756	0.606855957143662	0.63403407747692	0.586226372305602	0.653782161682956	0.621768121236342	0.531752013679277	0.498756323857105	0.556996547133211	0.568584815178159	0.575848757635738	0.512622480633468	0.53687011571348	0.503169597912553	0.500823909277116	0.594959607486167	0.512414454566572	0.516959856105418	0.558153300891883	0.533434077273816	0.596561641120617	0.603183149917647	0.587615826926886
0.575525036114086	0.5710902873205	0.710215451669185	0.693641653872883	0.675105928711476	0.582912682605129	0.560485880765972	0.578059575408228	0.574305187089176	0.624034640319598	0.56407758542925	0.596395575533215	0.585441191316477	0.605105655773299	0.711075036974487	0.611216532957739	0.578279304363628	0.537660631556016	0.649209788767558	0.531656983914933	0.632786802590902	0.549050820381	0.676318582231003	0.574114005737568	0.550283535843885	0.585109510032005	0.560543050942556	0.642538860736187	0.527139563678823	0.563501065658845	0.57734705884903	0.705774316554501	0.660511073605818	0.553790403111593	0.54419686800164	0.616753388393636	0.656219037383479	0.643570268948826	0.5899844220774	0.533285652523802	0.565793737945109	0.656680633084016	0.634224502538841	0.539218023138077	0.703402142361568	0.578870111085467	0.626599694518069	0.705066617752756	0.664245429198528	0.534485776440688
0.725371895955109	0.632609332793677	0.688525531690781	0.640426375365074	0.63390641956773	0.581602718236638	0.633440137296994	0.669247314840908	0.567161356165116	0.621275462641996	0.739986702522286	0.629043058301544	0.639255643595893	0.618478600053904	0.609107511723273	0.621331110387557	0.57675432154254	0.753809851713603	0.574143688714751	0.729863397607736	0.612470374913848	0.681906512085029	0.621604966194005	0.755682565624669	0.741631050843064	0.766006233542495	0.71069557993624	0.745731848058014	0.56875474585135	0.68754261802303	0.576497540509355	0.564348188981167	0.656724906786822	0.691992967727151	0.68000440322941	0.595727444020157	0.636852239210111	0.66613063847822	0.575967526171702	0.580624854844687	0.569032449223266	0.622581297055721	0.666383147049891	0.574342996438527	0.719463727392557	0.623168858921458	0.563245213322887	0.662595209253643	0.594175792204426	0.730502680442404
0.754751842511002	0.759407498073453	0.758828650444415	0.708312040586276	0.72202152649149	0.816315935510258	0.747941552118499	0.636299269699988	0.650105384878213	0.776670494376948	0.811754204432681	0.651735772662307	0.703177144152985	0.662103747957469	0.770785817573592	0.815833255310503	0.665960812667684	0.667694774050341	0.656222917641402	0.784758311615011	0.620209299294971	0.616287594062845	0.663004459051249	0.641906225865237	0.681080025890199	0.662173062018265	0.635007004332286	0.78498321839945	0.623690463011987	0.788643604890095	0.621392252596957	0.75739758812302	0.782845887981869	0.769556033423602	0.793590525115334	0.628099001140056	0.612911953171038	0.637650141651876	0.792447752885212	0.778535028466434	0.645616529457818	0.78882504529421	0.707651502151031	0.694635198402659	0.772093962922681	0.76408039423677	0.62745340643181	0.608777754563927	0.698773592689009	0.711791503953374
0.856314816262454	0.85185095003916	0.880906269836671	0.66213888559452	0.883732183450747	0.840295644508526	0.830398958082247	0.711364590451828	0.885573804810157	0.806386789803878	0.820780411907632	0.751578968510247	0.803799781372105	0.785718383415115	0.838690876578268	0.909227566730848	0.85690519026098	0.675493425524294	0.759561925928333	0.748606911649839	0.842820010644088	0.7245471662632	0.779925341842989	0.731203089269583	0.833828037394089	0.864108239798065	0.866454712950275	0.875927709217399	0.723824380064731	0.656628614182703	0.888586312503857	0.66543983243128	0.900443123355736	0.776443402640948	0.884499473475146	0.904540999937175	0.827123334904051	0.825129196556639	0.663461966786765	0.86594907746103	0.765802782171489	0.79012187945952	0.766716964019583	0.833445593079842	0.759129244774868	0.72141181003208	0.74528379640193	0.763764008172351	0.888511688921241	0.91028767590439
0.777861666194885	0.8422520723313	0.721455369458123	0.87223917632646	0.854331740224869	0.918756906035133	0.774220083974661	0.815409495225882	0.877838431829589	0.77975343814527	0.712534231820453	0.83114387655861	0.810984967198908	0.702416751977051	0.795755896598053	0.831747394941427	0.85086000242953	0.899900148465581	0.834683226232481	0.721954498326873	0.924249191332492	0.824224923059206	0.732400132175484	0.981286254171347	0.943471193385163	0.825821311352594	0.97249069224205	0.860882352962513	0.836176138835761	0.762062518690447	0.824055795470332	0.851080348503037	0.728119251466021	0.887016980180149	0.767782226648426	0.742078465666817	0.824704946503782	0.718847602932724	0.707862233338437	0.873159183175126	0.815458980372569	0.866392144352927	0.917585021882584	0.806239643863685	0.91930468749051	0.729340334224049	0.804712030574559	0.729144305491171	0.730579331760141	0.835301713134377
1.02716701668791	0.836677930497024	0.778679065117856	1.04929378297939	1.02079970373325	0.944438030816626	1.09301323591879	0.80141866542379	0.938559224073311	0.800787701021217	1.06759462969644	0.861465609325981	0.898248803512249	1.03186149936127	0.958183980644501	0.80838429151623	0.904610648300497	1.00905860320108	0.939177744166383	0.773358224915997	0.89700072008237	0.932393872067791	0.799017815513952	0.806984951641066	0.842961063302287	0.792811898506269	0.846604257017834	0.803968909418183	0.837234623800808	0.835927285719607	0.816372873730322	0.891283005031399	0.760815961310421	1.00269097149415	0.77725165137475	0.995506432743429	0.839282964093771	0.86407545477769	0.829622553378032	0.945521726043861	0.835237502270088	0.837715532683293	0.829754009092296	0.898953631764315	0.867995711015545	0.887940656633689	0.938236870135235	0.82970376483668	0.986753537606232	0.82831644594194
0.855115513212606	1.1089909535973	0.867694883633709	0.857335885282113	0.931020234406097	0.879500155857748	1.06414263790357	0.954716658274176	0.855940120451245	1.13967355546855	0.920641313217018	1.11020152270546	1.08324248396622	1.12581375404671	0.846616382700914	1.05008242916493	0.88134591451391	0.913238295616255	1.09024571458921	1.01029817869038	0.924775710080395	1.21409897016451	0.882822143998562	0.841693334328058	0.836161263927781	0.846074697112646	0.942240441040799	0.915706633966828	1.09521734044718	0.868687961532397	0.997936912070534	1.00160032881737	0.971875345965035	1.17116856364989	1.14325163972676	1.05783891692987	0.898199494014716	1.1373886436264	0.94501202287308	0.92364994561272	0.878226228535735	1.11943587040535	1.01456511633096	1.12603679762142	0.858306743018216	1.09261370419161	1.00393837086794	1.09206360881956	0.834931551221935	1.03385409646799
1.25085389609294	1.24780618690522	1.09736490103798	1.12895186770704	1.00617297852664	1.08758638868717	1.04706256334463	0.957067396227872	0.964079183272877	1.05761740304543	1.27716308443244	0.927839516642787	1.07724865769019	1.19349649788289	0.957440080943504	1.27908561073918	1.04293564291074	0.925524353739022	0.930090179288453	1.18390570482855	1.2730366420401	1.10081413583973	1.19195793832745	1.22413873360326	1.25686977256066	1.09728241643645	1.18159793846776	0.964497822158705	1.01345380181157	0.989255007564523	0.96361341855147	1.11085676964718	1.07803620714144	0.982138886535703	1.30542612391581	1.01322538672375	0.915525432988091	1.02987329231028	1.20075719155146	1.04857489275101	1.06452719184387	1.20622039252919	0.984071633968402	1.14627033735173	0.96125390062466	1.09645755645075	0.977223424286641	1.28714379713329	1.16669860287282	1.09516659261471
1.33186756554318	1.03191293033296	1.40039570048321	1.40678231048572	1.39523467196403	1.2852843469316	1.26216589395862	1.3383344476836	1.13815857077933	1.27853858797421	1.19653541882325	1.08500215036919	1.19945579776325	1.45291763331662	1.14159761310392	1.29969400108463	1.37809344792115	1.13508352268714	1.14242693450988	1.13870834130145	1.02650327521269	1.39572889725938	1.10764358803512	1.17031338155665	1.07119166194056	1.46199127509872	1.3423345323618	1.41206411586678	1.4557281574962	1.02283055880701	1.19874167911521	1.42425185078512	1.24294357828884	1.10195002283093	1.14241893862121	1.42001734431627	1.34769555631015	1.2302626846391	1.14035464156261	1.26974028079285	1.13759465141247	1.02329876858062	1.38332226240645	1.09021463246261	1.37046388299501	1.24532991187767	1.2213743460454	1.16731218560964	1.39166544982529	1.31252011100972
1.47970403992719	1.21491900705781	1.17036483895694	1.12664879184909	1.49555309440456	1.25456535845178	1.45942900001779	1.46190373935242	1.54196530303707	1.49869857828295	1.44333473840933	1.2868623289902	1.32619335453849	1.56040874378334	1.35200294837285	1.52350521115974	1.29416383954082	1.39276465614502	1.55645898689004	1.57263733433643	1.17362810426871	1.24277113844687	1.46012657582008	1.08935484526803	1.1489621664028	1.217237789227	1.44848700288405	1.19432372256977	1.1237196473247	1.57948967376954	1.10875051158725	1.24853297036806	1.29572746206798	1.17433513633161	1.1306851200507	1.41848062126619	1.34089168498102	1.15714452653576	1.48584504769542	1.32034220698225	1.17548241579801	1.11580884558611	1.58065307967444	1.39988071176263	1.61774175045352	1.30582620884347	1.18982745189418	1.36251958730724	1.2312853162199	1.27931310814155
1.54833428669754	1.7166523308894	1.51169297431623	1.59576452763651	1.2690131933379	1.38532470486661	1.35700349856854	1.79022920314613	1.32254214494703	1.7230491470636	1.37299464981224	1.30331593444428	1.30872175475347	1.32472360536889	1.42802079672728	1.25882559563103	1.62748148014473	1.5535149377805	1.26606208669113	1.73570231661764	1.52810814016849	1.31718584860715	1.29674427829724	1.67383170077597	1.70962207638112	1.25910613327105	1.70364318581542	1.24529403963842	1.46904494849196	1.42970685911121	1.24994255586714	1.37515077430031	1.68389531166688	1.39480912843632	1.21939795554898	1.50996364206187	1.33541378613021	1.32771480892126	1.44504440234712	1.55975808357507	1.52621613790718	1.74449719098086	1.67284840255617	1.62161137694984	1.54626509065384	1.68267862482657	1.54869073519931	1.19981801222536	1.43776985509611	1.26035230039281
1.91449868295087	1.60308813491581	1.44700217084992	1.35847822632067	1.82603975216585	1.37569446130586	1.6223696228213	1.85533565985693	1.81905789613427	1.45747517301742	1.45994365477702	1.47234186569031	1.80174733547445	1.58463384175054	1.37690093015402	1.50701191484637	1.5345384073776	1.40181059211675	1.51833492312294	1.46363921081717	1.39814922355556	1.59517086893505	1.82030600209054	1.44950156201664	1.39850656050188	1.45581409973077	1.49956238126605	1.54332330238652	1.89589015091122	1.66024256109788	1.92479892498755	1.99860585415728	1.82210047692241	1.45700541096799	1.76723645527769	1.48279307010065	1.32757491768762	1.96472382872979	1.92282998644396	1.6366989478411	1.89010247946334	1.38188559811933	1.63477637929517	1.40242559354848	1.47250989506414	1.38141975822914	1.34790900206506	1.41570309075066	1.3869571102904	1.51607414920765
1.75557034997385	1.51186800729283	1.92285887166606	1.70227066953078	2.13695746599048	2.19218805286395	1.47122410866899	1.78436896695645	1.7064802265415	1.50566808257414	2.13792006876814	2.15057858988619	1.96663712316161	1.69812928672913	1.81559859684688	1.80499854750881	1.90126114487713	1.67576887191392	1.57734133067729	1.63341771470845	1.96458856505458	1.83219530645754	1.85260600290844	2.01592444376413	1.53087696054017	1.5861728153221	1.58856906527471	1.65006436499791	1.7414270206651	1.93335486156165	2.0296849000207	2.11952928332399	2.03044412183932	1.82375524127625	1.87453667323926	2.16979021626505	1.99060859860586	1.56282140193639	2.19075151021181	1.61095680075917	2.18598611323781	1.70967225765132	1.80746239228753	1.6815866735762	1.73100563846147	1.98278131122257	1.68372160432292	1.56637958058527	2.01564762926977	1.98789816880091
2.22248323396842	1.89850100010008	1.80894144246113	1.97340634264941	1.90997561500593	1.79063683629981	2.28073765516097	1.75531661020796	1.70667962114749	2.15628157040275	1.79203927468282	2.33443950350289	2.09598698407648	1.77348216280897	1.8365827530022	2.15549029606229	1.84426760459775	2.10202270048278	2.11677055024007	2.17995359104064	2.10205997084544	1.82885741240037	1.77188719824761	1.96986207491817	2.37517045333557	2.10113087044419	2.27218942289328	1.95868006543521	1.76103991866967	2.02093714794147	1.97513160996523	2.39788966362405	2.18681782709322	1.73281839523844	2.18693041873643	2.14387393984083	2.33658538397469	2.35393058234594	1.8307856666979	2.03265652488474	1.85182052632568	2.39020929411319	1.95864983237121	2.02192371426702	1.91870033227531	2.08884902132832	1.77863854479256	2.27022740724908	2.33131843493101	1.87704081721449
2.09354271151491	1.99862911308723	2.04375155576652	1.94783372772357	2.31134940799389	2.43521287396342	2.26364361269407	2.4182374125302	1.92786339019905	2.21690070736472	2.23177496165647	2.2344808489442	2.34970186427755	2.11014429184794	1.85194455622239	2.16307416146633	2.52278914369619	2.3787991038541	2.2471485123318	2.57186662465835	2.68819247691491	2.36791253546107	2.29119319339075	2.64620588359477	2.54208829439605	2.71571704325854	2.33190691515477	2.51901214303793	1.93742910653755	1.96960795505035	1.90002416317726	2.06744415531709	2.06977044117867	2.56463560171624	1.93818367536998	2.04281056384811	2.54844631486468	2.24538448102145	1.96586370645923	2.0080135352538	2.48910010928023	2.30280874182114	2.59076301473642	1.89221143916056	2.71318604361306	1.88079297312311	2.51965372391783	2.00112640018096	2.01138289132583	2.60508356642884
2.36998485478336	2.37116161253863	2.90923073856961	2.76453829757379	2.82481230471747	2.14195790686689	2.23543412152226	2.77165374938033	2.39295458261541	2.64170611222667	3.03728552886302	2.10304750799968	2.33675141881716	2.39959817875594	2.7168797459459	2.53087792258235	2.91006303705329	2.68088632209839	2.47403090816455	2.89937943551557	2.70921504795267	2.81472679335475	2.93107518321801	2.60461782923248	2.87664235618181	2.63901181343496	2.89439586949767	2.24801773694036	2.15155845737745	2.03818113021454	2.36745936715281	2.70334291762066	2.8407781297188	2.5599169248183	2.7163181824043	2.35808965185405	2.60394596353679	2.58844569038584	2.66111631079425	2.77517718454581	2.87570433931718	2.99624011775744	2.79281793173369	2.14415624125657	2.05336477787964	2.34835688101306	2.86285054466751	2.28385590478129	2.73452154481799	2.57455390786469
3.29042010045014	2.7365102732203	2.32664550092076	2.49293875503831	3.26082242085538	2.69633503944473	2.67617431181662	2.33979208534502	3.04329318078261	2.45905570206251	3.26362559063315	2.54728434888643	3.05016866602385	2.3561384188064	2.66110369604197	3.14248299478581	3.10307814406372	3.0953740085377	2.50313374606085	2.83750558354205	3.19460441563547	2.96199100117906	2.50385793622335	2.51334978629816	2.44670700308198	3.2618165919848	2.37726839514627	3.08543385783118	2.94424199938304	3.11833445422969	2.6577293874433	2.47032360666269	2.77510755012323	2.35615646487886	3.08217742228386	2.66458718183611	2.33155935469729	2.78144236355084	2.99861632211312	2.48875016779692	2.93777889559276	2.99984087398282	3.18879866165407	2.77607908322349	2.59416776921313	3.17680657456673	2.50753146588593	2.58726133979791	2.53309020113354	2.57398525226371
3.57776821344147	3.29411365560244	3.03005247989414	3.2684419895141	2.78193954392696	2.59840784172867	3.17559081439956	2.9474189110096	3.0767149517994	3.22521971093376	3.40633872140739	3.32883806984082	3.07312505945822	3.37439691932075	3.35684487127074	2.88024596002109	3.59524708128645	2.98300921612941	3.44359740534952	3.59152187291178	2.65050813978663	2.59546285950108	3.15032194928512	3.06266878300171	2.80370403018243	2.79273726011227	3.51776466462317	3.40798311251474	2.79071786615921	3.48261497628967	2.65903262875695	3.52368844667602	3.40495904188948	2.89794161844395	2.58179490698117	2.94873950831537	3.15274565434743	3.31884460957366	3.01797836867545	3.2458522302564	3.56815931267367	3.23703556081728	3.5368838433093	2.98092003954557	2.85109163563615	3.67679961669087	2.56339744845249	2.97380526468298	3.17919882557905	2.71823279203112
3.3466854026421	3.79088053146285	3.29564573727877	3.86260120143129	3.67824222293702	3.37315137506075	3.44869457846802	3.27114817692048	3.70715662985982	3.70273935014682	3.20209833190236	3.86713360106802	3.70348101760367	3.33886299269833	3.82055638203091	3.30381956211615	3.89336655313746	3.37079929795323	3.61771196584841	3.74150983125983	3.92530650143575	3.61824938905875	3.58219237917613	3.50299102307641	3.9034550248769	3.84448322926422	3.81843476727547	3.45063780217032	3.40795190786057	3.23003182492255	3.45404567323129	2.94582494155139	3.36090887145272	3.49484077478638	3.73539018870454	3.19312870775798	3.88018463186553	3.25457084518533	3.76950021596946	3.3731068914521	3.11839890211428	3.33412520348118	3.03596882183879	3.63990031409659	3.61456917414654	3.44520926361869	3.58890306696144	3.02144381853983	3.25156451959413	2.91686982917228
3.34860877606064	3.87871575045135	3.67794416766108	3.91978760003115	4.22619930358775	4.12987334503317	3.90211693966113	4.13000224175572	4.10228816270644	3.45971774431754	4.10390052184191	3.692177563541	4.13019651048009	3.83374360732011	3.95670546613472	3.96032670872542	4.11423042590236	4.03189212052188	3.66125389008985	4.1125376424024	4.21173757590082	4.03145824758712	3.65369371643552	4.10723692394762	3.3247951623093	4.01028680714598	4.14796003052272	4.09675933889405	4.1219024848267	3.89471371266241	4.14468101802883	4.16485921125375	4.20280633751454	3.61390386454106	3.36729308411989	4.11080095308726	4.03897513123192	4.06114687036074	4.21674168498179	4.0005040648407	3.63712202684763	4.90442498009521	4.05965767070912	3.87698985770789	3.47792328728802	3.42338928674592	3.48438438655248	3.42713602109435	4.07591943572821	4.04494812708154
4.31142616109149	3.90499117547587	4.84990717521228	4.24161701432353	4.62931811174359	3.84686167966753	3.81845112949937	4.42161297492537	3.70544602494824	4.19022796539846	4.30538546568323	4.06606514177985	4.23749007948093	4.30932734132234	4.45266677552727	3.92943568751244	3.96851193152566	4.1868533178249	4.35578993957317	4.3273119064859	4.18427998871977	4.26259819381231	4.3837341911404	4.5055081008205	4.3875145271269	4.02676122339931	4.40596596211038	4.10198341216496	4.40119857503911	4.13114733633993	3.86382407996398	4.5559510524736	3.65883031335199	3.78184154082425	4.23308435997915	4.42670288207884	4.22976112561121	3.93035692666835	3.91257487722768	4.47480629852704	3.80316714754641	3.80657314345808	4.30941301732751	4.36482669679557	4.46056352471884	4.34145894860906	3.87607678609412	4.78195417172835	4.18237136964557	5.22952213154175
4.68285259388047	4.6262297571618	4.71505452009489	4.07451329300973	155.983651125977	4.19783907881097	4.47807191643818	4.35412783186097	4.39957357901415	156.226822746125	4.64835896434513	5.46358074897582	156.308289396181	4.48470995376449	4.67223049446965	4.57938656874076	5.22766285625051	4.71849562896529	4.65121220450188	4.61611934887614	4.61039828639181	4.24678400250889	4.65175351672962	4.66832932306929	4.69186457256522	4.14801560264644	4.3038657469854	4.29591409645064	4.67093199559351	4.58244909329625	4.77528657674207	4.75006486782364	4.23966899434651	4.59016188846031	156.191592785892	4.65965308985319	4.29407849940727	4.25406382431853	4.57753179071256	4.63178547025172	4.35121456695625	155.121283362839	4.70255386143219	4.35349185491991	4.70060372361622	4.68841324647004	4.67021223231393	4.68039268197619	4.5595690052455	4.6408364643847
4.94801161160202	4.74969002910252	156.194601021567	5.14235367136128	5.2961025051655	5.01592333511523	4.75378168127324	5.05724362325799	155.127913165375	4.94962639060404	5.02035017166937	5.00519795698937	4.87926769738552	4.70161570423408	156.288313166918	156.245591163694	4.58222793623288	4.82945797604841	156.323325328499	4.71947269628041	5.10924478356562	5.02772311444173	156.281325352493	4.94847638038276	4.9542593612255	4.52601086165019	4.67924582794733	4.56110069008868	4.98230031341468	4.98655412719588	4.86689670675574	4.96393124203959	156.311596549868	5.02130538572369	4.89616058864302	4.65269712549755	5.04388758433351	4.85722705108469	5.26125176266801	5.06953362404773	5.06028801086009	4.80132152640622	4.5694717212354	4.94253956151026	4.9655810220374	5.02940756899151	4.88945275079318	4.73800013369124	156.269575525592	4.82703208708522
5.3640991775195	5.26733353785165	5.33371554335033	5.13965695158474	5.31814892312633	5.34094597751853	155.209944483945	5.25469314971593	5.11989301526543	5.48186362596235	5.34298640263292	5.34993456657531	5.29376569731246	5.29992679082915	5.34781798830163	5.34577350021497	5.3316677644472	5.3816105341382	5.35754219965184	5.20916676973113	5.29014239765138	5.30690204867476	156.295507873341	5.11139721409466	5.33331323794745	5.18762099069685	5.36694567126167	5.31394851243839	156.10046104855	5.35314401761216	5.154064655877	5.36878058444927	5.22967810873833	5.28764854463411	156.28410319805	155.974104597113	5.28152165209737	5.21202078283167	5.25030076182966	5.33621414358336	5.36919155665385	155.0788450056	5.32151851242148	5.282464816918	156.298129047179	156.294701968162	5.36233262016092	5.30026574944724	5.13491874830243	5.33508755502965
6.02454849871056	156.340311812761	156.329262742936	5.68205859092683	5.57637323662267	5.65824741305725	156.239424066171	5.52809048668805	5.7183512289455	5.6983275698508	5.72156382356052	5.6463354301423	5.57495161369293	156.331084719354	156.237513168961	5.58031934055279	156.33419141053	5.60284073910044	5.60599513273719	156.301961343136	5.65668531635803	5.59723938506891	5.69536737238553	6.16554126533503	5.71255296509149	156.335404814836	156.331560133947	5.53071674674584	5.72267794269577	5.60272303906735	156.250732487299	5.6444982652507	5.57874610428052	5.70466909381728	5.61284454837848	5.65910015546224	5.64616043353706	156.148080477453	5.63164744772508	156.06367356564	5.70874303790417	5.65922547222516	5.635253397004	5.54335418997346	156.292806019901	156.254907114243	156.30722653483	5.61221456282864	156.304552213829	156.336697215281
6.07006175811274	6.06346731560479	6.06573181312327	5.97305109940277	6.0170102327076	5.86542387335605	156.262261589097	5.85914530958961	156.23727865151	6.09537080761421	5.89404998514517	156.300824883623	156.138465886076	156.338617389988	6.07552423702417	6.02019074507949	156.320820539772	5.98803801897308	6.01901526895751	5.90506621959173	6.05422085130663	6.0375688825997	6.08942098785901	6.0697490773356	6.04980432779057	6.02868773357015	156.299919177584	6.08613713884068	6.10834107883248	6.0658032297487	156.33575790578	156.319142461828	156.291557751658	156.308706791512	6.12912683006041	156.260132647564	5.91193889333059	5.78897004853486	156.344057171228	5.88332733999004	156.170504865961	6.48955075258452	156.30205746258	156.339375705592	6.01093612105513	6.02905870321085	155.821460614482	156.330210738208	156.324083866063	6.00226933995883
156.323442485715	156.327555629958	6.35434065878632	156.327403055786	6.3109721621938	6.43100055804491	156.34441186498	156.347402109265	154.795491395476	156.347632451735	156.346469844216	156.263363540758	6.48455573450127	156.225117514714	156.33124881438	156.306619120192	156.33620466513	6.3195069786811	6.31310743014685	6.25984001460571	156.194938105308	156.272620265775	156.284043446688	156.332500027536	6.35575953601991	6.43237245970867	6.282551791328	6.28072027097855	154.977058837202	6.33746002697983	6.39706926694055	6.28436655177691	156.30603741022	6.36085207506832	156.112429772728	156.339047632573	6.39240943756226	6.45517115631931	7.08040814240375	6.34561514274934	6.22231497949749	156.339914458207	156.305103764827	156.330808300438	6.12514447631259	156.321891025333	156.209180052788	156.289551319732	6.4041007199627	6.32182765314718
156.343731424881	156.156879892372	156.336791057019	156.09582594868	6.8081731933694	156.320455021538	6.72087047794156	6.39380226406033	156.336832813143	156.333880110098	6.43716815159614	155.820863494615	6.54943982693828	6.76647665378102	156.286736439296	156.311825937152	155.953831118905	6.38708716849498	6.77482058353976	6.69818186358529	6.75279863059082	6.79174333204278	156.329893561486	6.45775651056498	156.349923972588	154.880675502612	156.324070993383	6.67265870454516	156.326103326314	6.51408414519577	156.331917760264	156.330849072516	156.25839559716	6.76439375863447	6.75486828678027	6.56312637539866	156.345314905278	6.46935345700721	156.340431654768	156.226508623982	156.347994264231	6.55592812786572	6.4294807747288	6.63111014435885	6.34641995283197	6.36201104892998	156.350835173025	156.326302287636	6.53228739874264	156.347276830762
6.65188983105039	156.331357812834	156.339819969159	156.342355672499	156.319734672686	6.72993086821235	6.74757495189631	156.320777484477	6.76689455335857	6.77669365673303	156.333243727088	156.346376558717	156.324617032662	156.225879039194	156.345435421799	156.339899885214	7.04829436966901	156.313066313343	156.344167911554	156.336178142432	156.347709745309	156.334445342761	156.331165626522	156.337241386843	6.73306798096917	156.349472596306	156.316276397141	155.824021573761	6.79296704723708	156.258771710677	6.78459094073062	156.344363506042	156.318936997894	6.68061333819452	156.269036503734	6.66377028392203	6.61499352695358	156.322437094031	156.2157030791	156.040167603637	6.8901422338236	156.32339604558	156.343419055085	6.6767507641431	156.306620846589	156.346225096057	156.326420787663	156.344113640485	6.67907056975481	6.66170139475689
156.345177596025	156.353949730763	156.334126372623	156.331962360191	156.352260168733	156.347213416429	156.276803625209	156.129282205745	155.448725824076	7.24602414383077	7.25104143612255	7.30171830813276	156.19924472809	156.056001498624	156.298885907108	156.327329206524	156.333296805176	156.351516101591	156.30355445001	156.348379849928	6.85234512894008	6.97088428348918	156.352864471659	6.93337590529067	156.342424784011	6.92293178998844	156.334822920546	7.26772412181142	7.16557169176197	156.342959051834	156.328485432466	156.331220426921	156.267701686075	156.332186740593	156.339512528779	7.101379233373	7.51863648897031	156.352214782258	156.160270186294	7.09090455227794	155.62770109001	156.346322134775	156.344225463122	156.183684197775	156.25473965966	6.98731539345527	156.319654995718	7.01293911714584	156.307487040456	156.263879999049
7.26576273406357	156.329424133467	156.322868619661	7.18278349767139	156.328800359892	7.39921804484242	156.330946516937	156.344535010819	156.35134137953	7.16412715191907	156.253608004866	156.345212705267	7.42556830322812	156.206191037361	7.22447259539192	156.348887959573	156.284173076757	7.35512892478534	156.253030756118	156.029396109374	156.080327828675	7.15129068842592	156.103537978212	7.13932177233835	7.2268107340859	156.289308999551	156.349732164119	156.334117562215	156.346956912001	156.345231538782	156.344867988886	155.153323949947	7.1197118053454	7.11229645529539	156.345959998047	156.336001623348	7.39732554543083	156.352050927496	156.310724170029	156.348790010498	155.870373795505	156.305428275144	7.20960754445534	7.2189010332841	156.294337647208	156.32374382705	156.341890435184	156.271274103329	156.338581888105	156.345332521836
156.352163161152	156.316756168824	7.37155834852799	156.345218489159	156.251371895967	7.71298806524885	156.337977144725	156.325642485438	156.349710710755	156.353517993858	156.254948941399	156.328579994986	7.43370267592405	156.338617433283	155.575713325103	156.350479905549	156.323975573709	156.346158345605	155.965535022786	156.356737713363	156.348162497448	156.35112116909	156.348721519641	156.35346131904	156.348053869614	7.25709326972516	156.341327561486	156.348534673374	156.308948930798	156.341709180248	156.354438480254	156.338471653743	156.33944513324	156.348660514401	156.337725083316	156.337634190291	156.339608196939	7.36579677548792	156.348630205631	153.400434318876	156.339470790968	156.353804043337	156.325903524895	7.31019876058895	156.349992671759	156.355362865702	156.353079737566	156.350401715379	156.115507386454	156.344110100034
156.016142886192	156.310338106321	7.41141909542639	156.324465026195	156.354486231997	156.339153085481	156.353334082163	156.356007581906	156.354922961001	156.27361505873	156.292568950659	156.28738648991	156.35089745362	156.350173627777	156.305931662267	156.349502987638	156.303126927318	156.31363010634	156.315223641126	156.355273934654	156.348802320332	156.317773036631	156.31372249807	156.31553075729	156.33561440399	156.355612475132	156.337851343451	156.348158166655	156.346904739179	156.344007166632	156.27076818228	156.082879931601	156.123323379939	156.315119385398	156.326913948982	156.211762542483	156.325379899603	156.348199155325	156.330386988849	156.352962891559	156.35527106467	156.348289130765	156.351964094918	7.63674054901166	156.338775602265	156.300865870862	156.355786656151	156.349865154623	156.352133786083	156.334173827344
156.349815011608	156.351949204651	156.335776219075	156.28137325693	156.349293734188	156.315933346213	156.302451613672	156.322375473262	156.351785271336	156.334901891791	156.341342319742	156.350372159602	156.311141089058	156.353292220779	156.312164019964	156.261149113115	156.308498908057	156.19985468739	156.330973259633	156.326333030948	156.305506146726	156.337408702206	156.322401844856	156.353443393933	156.321938420977	156.232426111088	156.292474959406	156.320935027743	156.353818315305	156.333752510238	156.353950967256	156.310187458516	156.237907505234	156.318897024667	156.344123684826	156.352521093681	156.339031771286	156.352962275859	156.325180962381	156.34920795685	156.350003223865	156.245797183782	156.336177580195	156.34760820909	156.325970751393	156.339101107219	156.172441839678	156.294761985621	156.277315933848	156.3186327391
156.352781362602	156.350634457453	156.167249027328	156.344288251609	156.347527425291	152.634276984794	156.243004259867	156.347773801091	156.357441798929	156.351296954606	156.344886535253	156.353260204334	156.279687509698	156.282490947129	156.346095555272	156.354180977516	156.218137449377	156.354976097357	156.312560824007	156.3390484266	156.347322293191	156.270497503343	156.268025285365	156.260555433192	156.328849181102	156.320507851227	156.340114838072	156.354808246253	156.352931634408	156.354991563659	156.328296513155	156.34752256128	156.357006748041	156.30172458866	156.332577819142	156.284155416528	156.349798539691	156.312258921646	156.357672730726	156.349920199081	156.265444910751	156.355579010393	156.349976825772	156.293536037193	156.353126686211	156.337831503516	156.341582536014	156.335273108893	156.34217381971	156.356046477864
156.345496924853	156.356297082382	156.355287843473	156.353797962896	156.325316646213	156.357760949408	156.357312724227	156.357125916006	156.35206845756	156.314434492349	156.355894933996	156.347113929455	156.31350606902	156.354719833509	156.344012207185	156.327506026467	156.325456599742	156.348364911471	156.356466002512	156.340548310062	156.356195661151	156.342833995965	156.343841429704	156.338508561866	156.323848056636	156.303383703062	156.354266586472	156.347988021914	156.344169194854	156.331847519289	156.210130436336	156.3476514521	156.351451414411	156.353394700369	156.355288852114	156.333495334465	156.356108486635	156.333361341472	156.328948561369	156.352473272054	156.355937463667	156.35482039024	156.298164552573	156.349547402377	156.344199200894	156.349960702757	156.3291898963	156.347048303325	156.322326508942	156.327557754617
156.344014614833	156.308076848786	156.333524405262	156.308255238003	156.357110323235	156.339754688882	156.359213477002	156.358462282654	156.343377115195	156.307316179725	156.356917448458	156.357096657266	156.354060144188	156.351535870025	156.352648489883	156.35651830903	156.309628309421	156.356308012286	156.356199898024	156.350420089813	156.356064451024	156.355202179346	156.349568541166	156.333319730245	156.357238063586	156.354500237134	156.296702982724	156.353388742991	156.341250676466	156.352080755074	156.356671027665	156.330654362409	156.34787584004	156.309358293349	156.353079708584	156.337890030092	156.346707282765	156.355769422604	156.319076357402	156.3290946394	156.343804394442	156.349320101224	156.346840124316	156.35571497632	156.351320307789	156.349231714512	156.303172127726	156.322346364598	156.355773348129	156.354823571016
156.338515096996	156.354722994094	156.351812246774	156.355416323474	156.33769363278	156.342559741605	156.350216364282	156.354673845551	156.358179767679	156.310188205811	156.356139531422	156.358051621207	156.357946196985	156.339930492164	156.357015055469	156.343285619896	156.359377373805	156.356834414162	156.358104196229	156.355338138108	156.351584902165	156.358678978935	156.356009184985	156.344316102859	156.354059628696	156.353725798714	156.358690907105	156.358838410509	156.354060348275	156.358701491773	156.35551075821	156.357344488056	156.348243693643	156.357268197072	156.356122423798	156.357030604326	156.31753372776	156.357914773296	156.354500562139	156.347448038657	156.319812764556	156.339527223788	156.357500175276	156.346229631448	156.357979615088	156.356249879581	156.356362580096	156.354159134765	156.355073156987	156.320097112502
156.357964799094	156.357724101503	156.350906687432	156.359190189971	156.347367508021	156.338788308111	156.358215481585	156.358062535837	156.355865881813	156.345171888223	156.35507294443	156.326915396385	156.357707010281	156.354500880726	156.356288261197	156.359495761893	156.349500468947	156.341183369015	156.357044933501	156.353461997152	156.324309018659	156.348841098224	156.331070864053	156.353187795048	156.357045917715	156.357772630006	156.342685413366	156.354628758918	156.351612667647	156.356815758823	156.35728986553	156.348343438481	156.357842620759	156.358876647937	156.33784971491	156.356529033658	156.338997389151	156.304143494421	156.354412595673	156.345217598781	156.338403404548	156.359331927217	156.357352223143	156.350948605819	156.358283932357	156.330189250894	156.358882620147	156.342622282573	156.358483032258	156.356309565114
156.356021352671	156.351729442408	156.356475500762	156.357692117759	156.358406386409	156.337195664316	156.34417734959	156.339312456356	156.359202574607	156.340430411664	156.355193691384	156.355756184152	156.348332138106	156.356870684506	156.344808097535	156.3556003292	156.357769532449	156.355750849047	156.354611363204	156.357712862888	156.355714420101	156.357080013041	156.357989511116	156.339935736724	156.356864707589	156.346787233559	156.325576270539	156.357144511347	156.358712477883	156.355114893178	156.348684485551	156.33766605508	156.358031590661	156.358705344123	156.35638131419	156.345873212664	156.35366880283	156.354569312846	156.355528884404	156.349239974969	156.348819958578	156.357526054876	156.351595056198	156.356887423483	156.354481235307	156.358123943404	156.350530448328	156.352766937265	156.352716881693	156.357490012357
156.358970104538	156.358269476692	156.357879883625	156.354464304849	156.356523333872	156.355899366844	156.345396745292	156.356571896046	156.355776325211	156.35763138666	156.356679110967	156.3596751083	156.357481314513	156.357866814524	156.341551092768	156.35105586542	156.359044833831	156.355610612935	156.346387574489	156.354494256009	156.352810562464	156.352847837139	156.358101194522	156.356879584425	156.359259869107	156.348754534794	156.357215071361	156.355022091422	156.357745707644	156.357998308101	156.359689105269	156.358738092274	156.354363683836	156.35734652379	156.3514095376	156.35254583974	156.349236944388	156.358365207882	156.35291489184	156.358796098117	156.354889153392	156.358747084121	156.357954499613	156.352982839031	156.348438462749	156.337461747338	156.351277442125	156.358639248785	156.359714537885	156.359867877626
156.359103749943	156.351765589998	156.354727175059	156.355742776455	156.353358688057	156.350832967903	156.356927715453	156.359095778836	156.355417550062	156.352310321453	156.35437768957	156.358883781211	156.359245491222	156.355131560158	156.355295281954	156.356112201057	156.357276238329	156.354486529025	156.358517139388	156.35966318191	156.360195093403	156.358570329658	156.358274150954	156.359797622343	156.356277882455	156.358955457976	156.355323553804	156.355081104803	156.34898652843	156.358543386021	156.356271834902	156.359052605629	156.360124716041	156.351789868329	156.357100826201	156.354602944898	156.356586211325	156.350781434908	156.359355164073	156.357502733286	156.357705038601	156.35971935088	156.358564786638	156.351541333367	156.357660609121	156.354189617	156.358310126368	156.359258126907	156.357144513268	156.353624088781
156.354119903313	156.35926184107	156.357175753471	156.357877038864	156.354697371272	156.350337287752	156.3565210448	156.359247654526	156.359123608798	156.357968422479	156.360319402984	156.3467875496	156.355277900384	156.356548570875	156.358655761729	156.350662366884	156.359762441668	156.359691731372	156.352318708206	156.353109502359	156.358985145577	156.359072661949	156.357223789534	156.355455348003	156.352912963062	156.351975868144	156.357022390476	156.350836811408	156.354595803701	156.351540245159	156.357624853062	156.356126672045	156.354168287316	156.357748971788	156.349301196151	156.359726936415	156.344888519418	156.35925212186	156.355889628997	156.360141967429	156.360110061127	156.358283433371	156.356169984108	156.354582232202	156.357803480672	156.353788109593	156.347633576677	156.359214743647	156.356110508535	156.358891775654
156.355174962464	156.359788758023	156.358222641376	156.354231411204	156.357065706158	156.360232821233	156.360002049045	156.360116549573	156.349828636131	156.359326038695	156.35925578161	156.352052605077	156.350026152254	156.356713429992	156.355061578601	156.354759664342	156.359567676056	156.358003369254	156.357698535606	156.35708879258	156.354108524543	156.360037405704	156.357103662599	156.354879180263	156.356923720762	156.357095270127	156.35758133841	156.360152830064	156.359540156344	156.358719841819	156.360069889276	156.355878798288	156.360154968093	156.360469515296	156.358589529448	156.360304363844	156.356854553401	156.357613412332	156.360574392005	156.353220483112	156.359463110157	156.359491380203	156.353647167715	156.360339426473	156.360315073502	156.360278481166	156.356042403468	156.357731536317	156.359856265	156.360257602474
156.357975964454	156.357645162068	156.360393359738	156.360780148299	156.359894795725	156.34773409203	156.35931996467	156.356626625102	156.359591123335	156.357992417896	156.357358737984	156.358605861337	156.358889873343	156.356575244517	156.36067678814	156.360474060405	156.359979517605	156.35699698372	156.353530699281	156.360519314192	156.350374679297	156.358270512564	156.3564371484	156.352856397553	156.348501211319	156.358675097077	156.355999937986	156.360107055755	156.359130640976	156.359655829419	156.360143483436	156.35907751409	156.360474474251	156.356847459609	156.359730797353	156.35677586262	156.359641707947	156.359458901606	156.360148629744	156.354044681456	156.359008322481	156.360602065046	156.360660614218	156.359394376219	156.360410074426	156.359884613617	156.355069354802	156.357882169617	156.357191044911	156.359001641708
156.359715795145	156.358517803135	156.354778585676	156.359532320202	156.359988542082	156.359034674797	156.357764094681	156.358992139158	156.35747776974	156.360156439146	156.355220397639	156.351190031811	156.35845507324	156.360040742621	156.357334130134	156.353403355054	156.357829695011	156.359927381585	156.360407264408	156.35950348666	156.356612732326	156.353624941338	156.360269981674	156.357245198307	156.350217640339	156.3558390353	156.356783879854	156.35996469784	156.355340146164	156.360773412831	156.360425226734	156.358058817776	156.356643967644	156.360232002558	156.351694071798	156.358774080154	156.360098201402	156.358004288945	156.356175004746	156.354399179072	156.358303545972	156.357314715428	156.35806467496	156.356264312372	156.358483362703	156.355690175123	156.351793970815	156.360703586856	156.360109333167	156.359593612689
156.358776838872	156.358278130926	156.353025424823	156.359421047707	156.359706488668	156.360834605379	156.357624169369	156.359728352015	156.356992853422	156.360191269915	156.355788640584	156.355016141808	156.356060886969	156.353365599512	156.357301791356	156.356879813157	156.358945369779	156.354125471701	156.359779918916	156.357846817353	156.35892890739	156.360149216156	156.360405444691	156.36007924695	156.353258162398	156.356640936648	156.360791896252	156.360012103866	156.36004364051	156.360073674875	156.356203776068	156.357955898037	156.358026780459	156.359210538379	156.359718179287	156.359062572484	156.353299698557	156.359455112064	156.360614319248	156.357479445819	156.360444558712	156.358380323825	156.360122913452	156.36039315915	156.358548355005	156.360432945812	156.356553703965	156.360403484787	156.36079329503	156.360499441428
156.360650979584	156.358650624361	156.356965606375	156.360473131361	156.359980787561	156.358823939541	156.360559428233	156.361050267542	156.359980315528	156.355827255087	156.360341755398	156.357658122547	156.359651813344	156.359200568969	156.360394148758	156.360184265132	156.359292133178	156.358464671434	156.35620803294	156.357577976868	156.35866353374	156.360115252481	156.360314756398	156.358739493905	156.36048977317	156.359264084174	156.359560302854	156.357378038209	156.357704620511	156.359079705616	156.35876107545	156.358475233199	156.35707617549	156.359840104714	156.360506586758	156.355684286375	156.359630068059	156.358064333378	156.358222421311	156.359948763331	156.359006394953	156.35734575563	156.360253311519	156.357583621733	156.358341275378	156.360613607207	156.358454431209	156.360536441078	156.359130189754	156.359165605035
156.360902964129	156.353704367149	156.358572218523	156.360838032305	156.359150919447	156.359827634517	156.361121752254	156.35926411061	156.360903542762	156.359549659767	156.358506067527	156.360839966881	156.360211258869	156.357853173146	156.359581732611	156.361061228985	156.358335542772	156.360367806632	156.360403446176	156.357472022904	156.356652631956	156.359040211255	156.360324642133	156.359130363266	156.359394723315	156.360822107765	156.360277122566	156.3570072962	156.358228792636	156.357285832681	156.359667237582	156.359892313823	156.35964928483	156.356599041175	156.360683562768	156.359861055828	156.360672026166	156.359039854535	156.359719789854	156.359674843013	156.359401189333	156.356992383161	156.360852199036	156.359026190084	156.360295812926	156.358633357198	156.358506946742	156.360806947587	156.359561270516	156.360176044418
156.360000610949	156.358703910814	156.35865763453	156.356479184017	156.357046766613	156.358309312009	156.359935994844	156.360071849714	156.359798560688	156.358265142967	156.360593759806	156.35948050909	156.360943776421	156.357030098694	156.357268866887	156.360267467169	156.358921101178	156.360298174521	156.361047536593	156.360216118824	156.359474344772	156.35942031716	156.358898278891	156.358429420204	156.358166561249	156.360967905445	156.357187660827	156.360061199933	156.35922444363	156.358680100127	156.360471256165	156.359501047076	156.360936349533	156.360161364371	156.360628946082	156.359576457931	156.361020943255	156.356587363354	156.360482992103	156.360920466123	156.361023696851	156.359395482877	156.36021470191	156.358498277225	156.358557203794	156.357751051126	156.360458845981	156.35880835615	156.36020553133	156.358855012079
156.360785198349	156.359313118902	156.360963940352	156.361021585846	156.360278466631	156.35995762912	156.359913612114	156.358539436406	156.36006201042	156.358071956491	156.359294184731	156.356566175156	156.360912210758	156.361060361156	156.360240506675	156.359792433599	156.360415945318	156.360775293752	156.359847580243	156.360906640033	156.359996735036	156.361334035005	156.359204435257	156.360396214719	156.361023265868	156.360419750489	156.35825126577	156.360317290794	156.35827756737	156.360642270974	156.360506259666	156.360488859752	156.3568348466	156.358472516455	156.361171572494	156.359163552517	156.360341940982	156.357838106644	156.359890214425	156.360326382178	156.35844696976	156.36095956678	156.360374770454	156.358494116892	156.360539758733	156.360882520056	156.35787876789	156.359349052733	156.361156261443	156.36043060501
156.361246164128	156.357901515257	156.360787584517	156.360944532714	156.357594832664	156.358432765918	156.359675988827	156.359531142914	156.360716980369	156.359843263212	156.360336455068	156.360623453181	156.359302786853	156.360689925025	156.359808906906	156.358667407298	156.359774465884	156.358693563261	156.360978451978	156.360883735722	156.361050599259	156.359875512182	156.358892861156	156.359183735445	156.360655948826	156.360451552604	156.361204263262	156.358749252398	156.359498185264	156.359131222771	156.360347872382	156.360152289111	156.360610796542	156.361112828274	156.361088376148	156.361024575175	156.36138552999	156.360974347265	156.360770295968	156.359543020569	156.358296956709	156.359714498936	156.361194969277	156.360858904913	156.359138324446	156.359720262303	156.359447818608	156.361127235764	156.360501699984	156.359436877102
156.36086149575	156.360144829525	156.358797317868	156.360473960403	156.357931874448	156.360904866094	156.361065549947	156.358915988641	156.360374240316	156.360327368456	156.360701258002	156.35923211385	156.358950974252	156.358562643866	156.359471063437	156.35933293684	156.360817158064	156.361036397228	156.360791454439	156.359369526365	156.360744817916	156.359906741534	156.360779290896	156.358759691511	156.360568234923	156.360857480484	156.359658342553	156.359373553609	156.359241998531	156.359514298052	156.360978440264	156.360364043573	156.361075110905	156.359237316181	156.357937738721	156.360921130375	156.361138361922	156.358557134961	156.361357914376	156.360910417244	156.360682047544	156.358374232974	156.358926136123	156.361139308221	156.36037565443	156.360193875613	156.361353671118	156.360971315478	156.361050446706	156.361296100938
156.359190685486	156.358628549517	156.36051169868	156.359971518557	156.3605521042	156.361037647571	156.360724775351	156.361312485229	156.360808881402	156.361038748466	156.361381323323	156.360134733697	156.360335956428	156.361073119307	156.360439651095	156.36135910753	156.360702020327	156.361131529374	156.358874237014	156.359859022689	156.35984138487	156.361184074384	156.36105511822	156.361103469143	156.358588242324	156.36117653937	156.359843769158	156.359608715154	156.361380343425	156.358911336182	156.360352447296	156.36109906755	156.361191192936	156.361070266099	156.359112042205	156.360487698436	156.360974495883	156.35937066673	156.360794936379	156.361105332911	156.361302192019	156.360260837131	156.35874176571	156.359849634224	156.359860969494	156.359346965275	156.360411554974	156.36119829133	156.358912138125	156.361319873038
156.359869285642	156.359979067868	156.360794336189	156.359765035863	156.360892130118	156.360183956368	156.360397434584	156.361278469621	156.359657642927	156.360687306745	156.360366569115	156.360115867014	156.359777516259	156.359510098622	156.359657226546	156.361205086227	156.361280453529	156.359041444636	156.359233688201	156.361628007944	156.361226498767	156.359896733044	156.35994258203	156.361085401299	156.359410628118	156.359696646073	156.360894664528	156.361270399309	156.358852484422	156.360101716745	156.358851462536	156.359380092317	156.361064091804	156.360667080629	156.361065506262	156.361253331139	156.359762554078	156.361320028648	156.360559473595	156.360474314513	156.360704862007	156.359668781031	156.360313186133	156.361038314181	156.36010988885	156.36129879626	156.361065047197	156.361282095987	156.360558677331	156.360524194461
156.360892371033	156.359910669018	156.360596696563	156.359255491014	156.361366981937	156.361121643081	156.361149119607	156.360596565848	156.3610230789	156.358975616556	156.361304837734	156.360324224455	156.359834999516	156.361335314634	156.360579163131	156.360327410225	156.35865257891	156.360422147053	156.359710375747	156.360696386754	156.36066317945	156.35908006674	156.361410401454	156.361280521988	156.360851882139	156.360341100441	156.359783220236	156.360483832903	156.360241637054	156.360276666591	156.361198948725	156.361340395801	156.359570053286	156.360515687367	156.361420782659	156.360663046027	156.359922186868	156.360462391945	156.360202177593	156.360938574788	156.360293537606	156.360657086821	156.360676014196	156.359341181781	156.360593013594	156.361188763004	156.359906116164	156.361329059651	156.359849212702	156.360197429796
156.359978696185	156.361411302571	156.361375235814	156.361425376274	156.361240155545	156.361400554663	156.360841712775	156.360065528553	156.360570465585	156.360098868889	156.360324129933	156.360981784473	156.360672457107	156.361207126858	156.360558665995	156.361070938976	156.360000295873	156.361674096504	156.36076910166	156.360299830666	156.360007542651	156.361220045664	156.360724512358	156.360627581231	156.361515732823	156.360919149439	156.360431622758	156.360981511752	156.360390080813	156.360254590166	156.361009415221	156.36134912316	156.35985507855	156.361107617905	156.361393603181	156.360391760249	156.360317988859	156.360720038083	156.360766839705	156.359333061999	156.361455318146	156.36098260076	156.360364766245	156.360549170383	156.361183165163	156.361128901045	156.359682030843	156.360976292418	156.360740331714	156.361219438547
156.361099162058	156.361580309144	156.360036547429	156.359860991652	156.360760608743	156.360994410337	156.36097953233	156.361045657441	156.360923450945	156.361532881605	156.359773636703	156.360432153911	156.361288384626	156.361332960803	156.359547849958	156.361044702805	156.361147120522	156.361083400003	156.361759491245	156.36080434821	156.360814300045	156.360521890156	156.361037170235	156.359859832563	156.36107582194	156.36082639801	156.360729931681	156.361653750602	156.361288890991	156.360701200216	156.360936339255	156.360354331788	156.361443280131	156.361570352489	156.361300235823	156.360839424964	156.361408227964	156.360419765692	156.359677981631	156.359388329733	156.360738738409	156.361575414659	156.360793667461	156.36130534359	156.361283329276	156.361553382551	156.361337146654	156.360759304009	156.361058062057	156.361041999528
156.361020909714	156.360990327251	156.360722053256	156.360890107208	156.361260641512	156.361113840965	156.360174999456	156.360201619237	156.360562437974	156.361246613992	156.361550530209	156.361382912941	156.361271702796	156.361038518267	156.361518654078	156.36123904872	156.361588315768	156.360099312182	156.360487025913	156.361689127696	156.360462615863	156.36068923733	156.359967221308	156.361715180741	156.360185995171	156.361405627704	156.36009297585	156.361109943711	156.360833960527	156.360920362532	156.361261315963	156.361605371452	156.360839273194	156.359560700387	156.361399767658	156.360437388561	156.361460664879	156.360687113645	156.360447672267	156.360565089547	156.360729004784	156.360209158278	156.361095827038	156.361344723128	156.360582750208	156.361502481753	156.361098107348	156.361131671067	156.361141877626	156.361493655486
156.361615949019	156.360596664711	156.360843651501	156.361152654252	156.361683848219	156.361142476349	156.360836440555	156.361572572254	156.361204590746	156.361049105676	156.361111401782	156.361370499758	156.36127973784	156.360189711898	156.361350590006	156.361526952654	156.36156638639	156.361566195656	156.360203690866	156.361736657895	156.361218329399	156.361526022096	156.361596458738	156.360766916727	156.361213763593	156.36128025075	156.361723341057	156.361625672345	156.361583176762	156.361334270498	156.361401635527	156.361387224565	156.3614523733	156.360607213047	156.360781886857	156.361280521641	156.360599198763	156.361808918333	156.360770751764	156.361220242822	156.361426411622	156.361719676921	156.360936446781	156.360871483032	156.360816358794	156.361177032854	156.361656711281	156.36097285016	156.361783229477	156.360256029808
156.359999093834	156.361043125908	156.361454545871	156.361139764533	156.361795961528	156.361820099323	156.36095985644	156.361228032829	156.361225126154	156.360926889641	156.361676733139	156.361453964182	156.361277734017	156.361441816764	156.361379583842	156.360786957223	156.361406259914	156.361773754478	156.360621325432	156.36125407601	156.361335107276	156.360691001764	156.361423452405	156.361086638068	156.360464305813	156.361641770465	156.361554577942	156.36129702038	156.361110485501	156.360833737243	156.360751477318	156.361088239276	156.36130667009	156.360671776642	156.361170896226	156.360837922044	156.361555989677	156.361588973085	156.360810055162	156.360902061456	156.361568226194	156.361579402326	156.361019294375	156.360218682769	156.361427527066	156.361426586547	156.360620430102	156.360965714684	156.361291870188	156.361002088096
156.361294274558	156.361732415124	156.361705170447	156.361469753685	156.361381069602	156.36156356964	156.361018639254	156.360668263859	156.361153957198	156.360792343452	156.361563190477	156.360541584557	156.360958473245	156.361666702112	156.360847949638	156.361628280077	156.361131532619	156.361376611055	156.360641564094	156.361349818895	156.360763476446	156.3613831133	156.36137250348	156.361514678625	156.361664091626	156.360452597523	156.361733430034	156.361358251293	156.360995175334	156.361414034212	156.360946322032	156.361465753044	156.361358809285	156.361669781239	156.361334821991	156.361496051706	156.361353049609	156.361339859417	156.361564974913	156.361814850253	156.360638160483	156.360380676456	156.361268677446	156.361828468066	156.360933358873	156.361731830759	156.361523651743	156.361267586878	156.361663968043	156.36126446037
156.360638528717	156.360790498416	156.36191279947	156.361559003336	156.361129199043	156.361254907708	156.361497305469	156.361160730512	156.360588188023	156.361222598094	156.36165803799	156.36115995027	156.361758074192	156.361883489893	156.360529446117	156.360490472329	156.361408181607	156.361224582345	156.361289538324	156.361336926117	156.361500163266	156.361099422951	156.361431498382	156.361259908126	156.360467864228	156.361844252995	156.361081816424	156.361223448632	156.36052065101	156.3616385875	156.360648531673	156.361844686304	156.361339804808	156.361576776136	156.360990573555	156.361210309754	156.36118509706	156.361118955055	156.361321716411	156.360771179942	156.360739028456	156.360714493061	156.36165354935	156.361138043567	156.361142859244	156.361431792128	156.361677262709	156.361772473174	156.361663868366	156.361468293467
156.361657929109	156.361741867494	156.361537798383	156.361255761638	156.361485293644	156.361580939893	156.36106473472	156.361692171717	156.361651842477	156.361450228544	156.361337635358	156.361622017885	156.361045603864	156.361037753074	156.361836500588	156.361562638982	156.360637990076	156.360875576041	156.361446122041	156.360848740051	156.361047837557	156.36080585538	156.361411595419	156.361778576099	156.360537179008	156.361314190573	156.361593902163	156.361251831539	156.36177831734	156.360821410701	156.360657608165	156.361038441201	156.361380435952	156.361024575981	156.361361960415	156.360786166279	156.360894247756	156.36192075952	156.361203983221	156.361502511091	156.361681203127	156.361050818849	156.361569518622	156.361588626364	156.361789180064	156.361220718692	156.361534270042	156.360841878158	156.361232391846	156.36101959814
156.361330566224	156.361387557931	156.36091929693	156.361643964427	156.36153995469	156.36182623341	156.361773276207	156.361002859405	156.361672738912	156.361469329515	156.361343942807	156.361290843965	156.36078818194	156.361727314504	156.361932351852	156.360619037465	156.361524881227	156.360999339201	156.361913102913	156.361363414338	156.361340478662	156.361585350652	156.36130235575	156.36061501457	156.361841367494	156.361680646578	156.361746463208	156.361553021213	156.361927258645	156.36091875166	156.361731371533	156.361714663787	156.361799913862	156.361493143143	156.361252375601	156.361718877856	156.361278464324	156.360945429998	156.361408620472	156.361564269138	156.361780168969	156.361449316853	156.361176160532	156.361427513078	156.361659446731	156.361823819258	156.361792616569	156.361304089326	156.361057313956	156.361802506083
156.36185295766	156.361647410257	156.361789555555	156.361637091549	156.360904730532	156.361986621095	156.361134045342	156.360955635395	156.36112357467	156.361308576158	156.36188631358	156.36158927565	156.361637733428	156.361734418373	156.361385849789	156.361688398681	156.361117924595	156.361795638368	156.361266527302	156.36102325662	156.361769826741	156.361615232587	156.36160859879	156.361469860852	156.361620765388	156.361495005125	156.361651922203	156.361436061893	156.361558839527	156.361664676024	156.361634629462	156.361493827138	156.361646543649	156.360884109689	156.361821873055	156.361006912419	156.360680977475	156.360897831726	156.360969010536	156.360910889602	156.361351804196	156.36188942904	156.360785701134	156.361723156227	156.361713799948	156.360847728453	156.361179422118	156.360858106639	156.361835109684	156.361286598153
156.361848125208	156.361748150231	156.361380620393	156.361877025435	156.361688096946	156.361898675184	156.361493241547	156.360807641736	156.361568920842	156.361275779136	156.361633107248	156.362022227266	156.361825789062	156.361587824146	156.361738117262	156.361689831472	156.36164611435	156.361573057243	156.361440106049	156.361720493351	156.361784051836	156.361774505697	156.361550673004	156.361489823873	156.361455137345	156.361659146532	156.361278644324	156.361382305137	156.36112436764	156.361839847591	156.360731171926	156.361456022843	156.362092314366	156.361775551809	156.361364113688	156.361276692389	156.361386693014	156.361832698348	156.361641108212	156.361857370505	156.361046549917	156.361994015887	156.360962000791	156.361418250313	156.361323517235	156.361300315335	156.36135423033	156.361485302742	156.361486732176	156.36180483257
156.361213769386	156.361570981713	156.361717279493	156.362120475493	156.361664204957	156.361440439496	156.360880784504	156.361545843542	156.361824764973	156.361596926849	156.361847706799	156.361896702875	156.361674258207	156.36131936577	156.361795689035	156.36103372888	156.361660902731	156.361474010255	156.361587830047	156.361788340972	156.361552807825	156.361599529171	156.361743617465	156.361142820558	156.36162744917	156.36104436917	156.361232340084	156.36165355196	156.361339976235	156.361480566773	156.361861428568	156.361854001391	156.361811670797	156.361684659303	156.361941067949	156.361434057586	156.361710479579	156.361116869474	156.360964675017	156.360802891728	156.361579508853	156.361437282725	156.361812042267	156.361149570933	156.361599075628	156.361421820807	156.360929216832	156.361591840859	156.361021400691	156.361736868156
156.361339718276	156.361546659659	156.361830060645	156.361453247576	156.361649239576	156.361719223822	156.361210625024	156.361480333659	156.361224348648	156.361269575847	156.361714211865	156.361910561124	156.361470773427	156.361155380456	156.361562934145	156.361577250288	156.361716300708	156.36167162882	156.362036832726	156.361254177589	156.361126638264	156.361111956833	156.361615971881	156.361760743261	156.361527308902	156.361341040533	156.361288044114	156.362108000375	156.361644570718	156.361678131198	156.361632884436	156.361706626831	156.361639812902	156.36151877285	156.361349576442	156.362052125852	156.361388477535	156.361325075038	156.36117481583	156.361834562276	156.361610195537	156.361547337835	156.361023665828	156.361693820283	156.361114010656	156.361754938703	156.361991294717	156.36147864115	156.361801306732	156.361233364516
156.361649503244	156.361431727952	156.361778170906	156.361455538272	156.361718666711	156.361629442204	156.36138314098	156.361660729691	156.361628509814	156.361425660135	156.361848044727	156.36176378547	156.361701037245	156.36108038683	156.361126505875	156.361309738272	156.361400280325	156.361438739627	156.361121016076	156.361723363802	156.3616118118	156.361776078845	156.361561149228	156.361845246936	156.361901991449	156.360965991399	156.361450200162	156.362004000014	156.362058399317	156.361616595199	156.361955454999	156.361228672729	156.361799412453	156.361669546706	156.361798849972	156.361957943757	156.361661740295	156.362030608984	156.361542553327	156.361786204024	156.361440221811	156.362015359721	156.36127708721	156.361955056941	156.36133668358	156.361816178256	156.36179758184	156.361776824955	156.361909302649	156.361824913161
156.361540340199	156.361655294166	156.361436741261	156.361791888632	156.36180929671	156.361782272571	156.361693715866	156.361626629076	156.361733926827	156.361626533335	156.361433439308	156.361305053797	156.361476264783	156.361632932772	156.361851529525	156.361796556685	156.36140383465	156.361350472327	156.362026513862	156.361268254164	156.361815316904	156.361792294157	156.361829071829	156.36167071571	156.361993047801	156.36183036095	156.361677144798	156.361113311471	156.361321214432	156.361259794607	156.361834137658	156.361623296845	156.361590616883	156.361659728426	156.361799532844	156.36175507475	156.36143762065	156.361989485652	156.361792003633	156.361338275074	156.361260053847	156.361837964304	156.361398919826	156.361773208653	156.361146120573	156.361977109083	156.361755836949	156.361951175642	156.361968611322	156.361215615008
156.361555842883	156.361918326695	156.361846391625	156.361438648964	156.361761339961	156.36129925118	156.361866603337	156.36158855329	156.361439419331	156.36200189844	156.362033059972	156.36156068456	156.361337739241	156.361282663288	156.361218089431	156.361927661909	156.361448155921	156.361882822832	156.361381281787	156.361941767972	156.361910031917	156.361812878355	156.362073951008	156.361847323123	156.36168265999	156.361124713076	156.361180241518	156.362146100334	156.361381846688	156.361844025263	156.361212891685	156.361282412167	156.361043511502	156.361266164247	156.361791714899	156.361481703848	156.361694336182	156.361678013257	156.361592426394	156.361709762971	156.361475771512	156.361490059954	156.36214098134	156.361851641834	156.361600810786	156.361392919325	156.361521701863	156.361796103344	156.361422418235	156.361894640885
156.361984947399	156.361481972661	156.361826739971	156.362176906074	156.362178429153	156.36161479267	156.361761346442	156.361840544621	156.361684148264	156.36135556097	156.361962828647	156.361912757558	156.361856932242	156.361716557367	156.361717045348	156.361469168087	156.362103165116	156.361812665412	156.361473288581	156.361485531012	156.361590836005	156.361984718479	156.361477133009	156.361770543574	156.361848231012	156.361881243338	156.361607524818	156.361650056789	156.361721121039	156.361287056736	156.361959351026	156.361853465638	156.361479736459	156.361272974177	156.361874978078	156.361491201484	156.361514445343	156.361419428116	156.36146384554	156.36202277558	156.362057283297	156.361344986253	156.361785661213	156.36148577413	156.361816577903	156.361647811793	156.361671760421	156.362108559292	156.361711432804	156.361387193243
156.361687709099	156.362132625785	156.361912035568	156.362034649115	156.361526171046	156.36127370721	156.36155380228	156.361641326884	156.362084721636	156.361634653057	156.362112303359	156.361534401485	156.361491043057	156.361615252472	156.361425054651	156.361856081485	156.362126789477	156.361481744273	156.361897357294	156.361622712914	156.361970840439	156.362035403466	156.361707812947	156.36169688529	156.361662293593	156.361942875599	156.361297661179	156.361983634076	156.361528720858	156.361879095525	156.361941651283	156.361387318172	156.361632822106	156.36197477936	156.3616780172	156.361631997137	156.361997178444	156.362024361967	156.361703772359	156.361860337655	156.361686722453	156.361499529999	156.36184124561	156.361437380339	156.361694443053	156.361364213458	156.361676988467	156.362183393033	156.361590281286	156.361729050535
156.361740893958	156.361370668994	156.361953120099	156.361411448416	156.361988513059	156.361434981884	156.361911452039	156.361818924001	156.361490723479	156.362164893944	156.361502803909	156.361962716296	156.361703951516	156.361614057311	156.361553301459	156.361776131587	156.361909489816	156.361501728195	156.362015833805	156.361539011413	156.361854864157	156.361803340826	156.36206319313	156.361552968571	156.362067168732	156.361409078422	156.361824906441	156.361777168931	156.36163346466	156.361467637958	156.361620868018	156.361335334304	156.361514548605	156.361688086544	156.362184936145	156.361824515245	156.361940879426	156.361658170652	156.361685995167	156.362025351482	156.361429792725	156.36145377017	156.361491882354	156.361411460579	156.361408629271	156.361963469262	156.361632241909	156.361343938196	156.362095079971	156.36156109323
156.361596682632	156.36194974652	156.361408183759	156.362158368166	156.361627338917	156.362074227565	156.362102986596	156.361997018814	156.361784236676	156.362061546407	156.361796331092	156.361600063506	156.361734775468	156.361762150268	156.361543297204	156.361677061293	156.361850993384	156.361719128802	156.361537313029	156.361660359023	156.362062937493	156.361918709382	156.361946990818	156.361605106865	156.361569705722	156.361509462732	156.361436897445	156.361656976777	156.361650423358	156.361618181702	156.361823188828	156.362172252881	156.36204169608	156.361701299332	156.361565857567	156.36141646762	156.361603058403	156.361431458016	156.361707319702	156.361487656655	156.361645856567	156.361765767101	156.361448025667	156.362117556869	156.361831139206	156.362033836038	156.361566728065	156.361826667068	156.361592294047	156.361972358727
156.361967942015	156.361789258622	156.36140454272	156.361846576743	156.361408125571	156.361995099397	156.361774360543	156.36153971285	156.361745629009	156.361683329223	156.362163961491	156.362050071723	156.361804923897	156.361743521817	156.3617823576	156.361913811724	156.361786776057	156.362078829189	156.361657098538	156.361851803109	156.36219926995	156.36183522901	156.361747448286	156.361949245082	156.361409655746	156.361346818445	156.361877095562	156.362084106545	156.361721392257	156.361589309449	156.361696388408	156.362038806667	156.36189483813	156.361488508809	156.361819765607	156.361485134823	156.362014412549	156.362018363877	156.361401165136	156.361613884647	156.362028720375	156.361390914137	156.361883948806	156.361661211052	156.361997490979	156.362076856468	156.361771693628	156.362203357335	156.361428159922	156.361732561928
156.361937810577	156.361943538919	156.361711846307	156.361777632841	156.362079704994	156.361854870939	156.361887209838	156.361794079969	156.362081442958	156.361885873119	156.361670278383	156.361801960291	156.361877992184	156.362011113819	156.361952670026	156.361759558665	156.36220985582	156.361868737683	156.362019479133	156.362151800032	156.362103425732	156.362062426209	156.361397248757	156.36193157543	156.361632385156	156.361597901226	156.361887764624	156.361433848312	156.36166509483	156.361625947613	156.361946009087	156.362051305916	156.361829439712	156.362060150145	156.361558683968	156.36185497332	156.362227858444	156.361801999412	156.362079451285	156.361806441055	156.362055438259	156.362218879225	156.361763534947	156.361577781419	156.361570785942	156.361732236499	156.36210392713	156.362021921653	156.36154507005	156.361533475892
156.361954629541	156.361865669785	156.361897348426	156.361627192532	156.361624395867	156.361394166811	156.361611170407	156.361785195764	156.361911930019	156.361644232943	156.361700584471	156.362149597857	156.362077250703	156.362347771307	156.361934987429	156.361622649788	156.361845808213	156.362064331514	156.361550361655	156.362036077239	156.361944814635	156.362083028554	156.361647324878	156.361732659438	156.361814096539	156.361984799828	156.362059282382	156.362101403771	156.361993686665	156.361920761924	156.361641401748	156.362033897409	156.361601944653	156.361869562044	156.362174211735	156.361795866687	156.361555457438	156.361541455963	156.361714048414	156.361937823654	156.361806150508	156.362174432366	156.361649044588	156.361602798202	156.362024014904	156.362123662158	156.362218819773	156.361949676981	156.361710418843	156.361842146103
156.36180287246	156.362099201114	156.361936877304	156.361907431193	156.361433553612	156.361540700534	156.362106073985	156.362241976827	156.361641975916	156.361484921317	156.36171093766	156.361490054276	156.362189723508	156.362293649133	156.362062199365	156.361777587841	156.362191030403	156.361579115973	156.361701772842	156.361848720779	156.36202540387	156.361558188968	156.362098238851	156.361635704064	156.361594617473	156.361963130969	156.362015804926	156.362056078632	156.362114817567	156.36191908675	156.361483888705	156.361910084055	156.361953780753	156.36159275046	156.362018440318	156.361747703736	156.3615310524	156.361555533813	156.362147571789	156.361888534543	156.361456734382	156.361903318296	156.362155827812	156.361937874972	156.362008156738	156.362049631236	156.361887265654	156.362043073392	156.362195750987	156.36202782
156.361666524808	156.361519453387	156.361901220317	156.361703696151	156.362109824236	156.362301078801	156.36216681491	156.361762120334	156.362317854237	156.361709235416	156.362086131755	156.36189991517	156.361985196955	156.361981545552	156.36194745743	156.3618108939	156.36157546805	156.362225961803	156.361618338413	156.361893090483	156.361802664212	156.361718302558	156.361916963918	156.36197081021	156.361976761217	156.361868523989	156.361956400082	156.361863474211	156.361785913249	156.362141183963	156.362213481617	156.3616260953	156.362029272706	156.361569768506	156.362137874114	156.362089142003	156.362001452206	156.361724388915	156.361908740966	156.362092907907	156.361748709456	156.361958870233	156.361871012358	156.362110282218	156.361972323456	156.36195214329	156.361977116738	156.361982384542	156.362034781444	156.361704540257
156.362036665035	156.361832104721	156.362012317677	156.362118175602	156.362001231253	156.36208150492	156.362136649661	156.362072246432	156.361680551359	156.36186151552	156.362061111334	156.36201424509	156.362266251418	156.362044053633	156.362326981328	156.361553891685	156.362049812039	156.361919145952	156.361686404738	156.36206551049	156.361950407411	156.362095280675	156.361574667893	156.361825180592	156.362248994661	156.361944701945	156.361863050436	156.361614629465	156.361642603668	156.361814248622	156.362145039114	156.361947063512	156.362093545663	156.361917611275	156.361654213564	156.36204041765	156.362117291813	156.362200542559	156.361867492047	156.362061056424	156.362051346388	156.36178311498	156.361852151894	156.362113159466	156.361789674754	156.36184898405	156.362122203645	156.361608513105	156.361962960282	156.362056774134
156.361563923018	156.361751231197	156.361952730149	156.362230899109	156.361877949536	156.362107424794	156.361703616645	156.361920395474	156.361915064872	156.361959702846	156.361932689164	156.36199800765	156.361863536801	156.362111100064	156.362200538632	156.362291822973	156.361790882695	156.362030602314	156.36186400003	156.361810360705	156.362042750216	156.361940426069	156.362042630495	156.362188595134	156.361922898805	156.362163880016	156.361875854845	156.361932645044	156.361910706537	156.361896881269	156.361720889583	156.362206458128	156.361814357736	156.361884420284	156.362145699632	156.361852313991	156.362088083844	156.362136017447	156.361911159317	156.362278488413	156.362141060258	156.36189488787	156.362048376996	156.361824088997	156.362093899015	156.361666901273	156.362228688901	156.362108675953	156.362092653924	156.361761719719
156.362133497776	156.362016040988	156.362040475465	156.362020751734	156.362147289384	156.361991726807	156.361574489782	156.361973325425	156.362164481027	156.361727219989	156.362145206127	156.362003376491	156.361985148181	156.362131750823	156.362102717105	156.36170994968	156.362193140951	156.362172380185	156.361647296684	156.361906609972	156.361913616397	156.362005263651	156.362274168226	156.361762975654	156.361614872583	156.361677294359	156.362369420465	156.361809508681	156.362196891639	156.36217147052	156.361980052262	156.361927443497	156.362273406944	156.361844261678	156.361872453175	156.362113755415	156.362325275111	156.362272238057	156.361831225608	156.362258259316	156.362116881963	156.361848398033	156.36179945562	156.362075989626	156.362059409084	156.36199590824	156.362282194046	156.362103218576	156.361850662345	156.3615775116
156.361751061765	156.362304872499	156.36212968941	156.361926346058	156.362015358309	156.361648606426	156.361891428591	156.362149594345	156.361890421026	156.362197424783	156.362158255059	156.361981466529	156.361802286431	156.361907334133	156.361659891011	156.361928753786	156.361724512548	156.361671348523	156.362084334519	156.361839789512	156.361779346181	156.362059737015	156.361863121616	156.361927313039	156.362073775141	156.362076005649	156.36164314967	156.361776411908	156.362219462363	156.361972361551	156.362076735062	156.361834626928	156.362091041737	156.361701606441	156.361982511858	156.362098304728	156.361863599436	156.362230643299	156.361907329489	156.361680332715	156.361676654338	156.361935804359	156.362128757478	156.36190837755	156.362386668666	156.361780643395	156.361800572048	156.361898420875	156.362120988278	156.362069347416
156.361910307529	156.361699429179	156.362037642442	156.361908639902	156.361904629145	156.361852610835	156.36205473839	156.361947714107	156.361959345378	156.361778798747	156.361838017807	156.36180700247	156.361883085807	156.361963577374	156.361857476864	156.361949533785	156.36231321378	156.361813828978	156.36229554852	156.361779111863	156.36225567031	156.361758033089	156.362128690092	156.361926943261	156.3617813072	156.361912396734	156.362097933414	156.362156959623	156.361963918108	156.361856404238	156.362156604854	156.361620854285	156.362189015969	156.361961986703	156.362058631754	156.361960740314	156.362231473766	156.362000228544	156.362241182919	156.361893309502	156.362046095297	156.361810047825	156.362169414929	156.362237943681	156.362177994403	156.361839701123	156.361977110591	156.361886617497	156.361771216351	156.361717382608
156.362112451157	156.36235753319	156.362320075991	156.361806445415	156.362163660044	156.361779023804	156.361898281032	156.362391691394	156.361989832824	156.362199099944	156.361914049776	156.362060630717	156.361834801216	156.36183358793	156.361905906663	156.361787151395	156.361926463361	156.361923107858	156.362121666665	156.362241584499	156.361865842575	156.362120096114	156.36206225526	156.361890054024	156.362299270052	156.362116775376	156.3620311725	156.362310660676	156.362098021841	156.36235391629	156.362176424171	156.362223185659	156.361691533437	156.362062862146	156.361814902516	156.362006229138	156.361871619145	156.362090353131	156.362286568817	156.362018628017	156.362189062531	156.36235502849	156.36216873154	156.361841926877	156.362181325324	156.362323839402	156.362177588945	156.361999199391	156.361712972986	156.362074347891
156.361711436984	156.362000053627	156.361962687809	156.361957104198	156.362039372904	156.362310326794	156.362270975533	156.361671340567	156.362277247928	156.362057140858	156.362174847903	156.362248682632	156.361928664408	156.362161478305	156.362120770061	156.362098102372	156.36217612088	156.361952301914	156.36216879741	156.362156083518	156.362234265847	156.361954480949	156.361983804417	156.36209012012	156.362213853637	156.36223430009	156.362295635085	156.362006564856	156.362242219428	156.361932071671	156.36234171113	156.361766560382	156.362354501081	156.362265593378	156.361940872441	156.362034043397	156.361879850075	156.361901622706	156.361848013339	156.36207256926	156.36211781353	156.3621091565	156.361818193447	156.362154129721	156.361939022923	156.361861822183	156.361945344002	156.361841037564	156.361938114028	156.361725062607
156.362213736848	156.361938812345	156.362326272638	156.362198255096	156.36209488509	156.362172904577	156.362149188199	156.361965101564	156.361974338494	156.362368119261	156.362227983897	156.361892455279	156.361796276056	156.362072901134	156.362260261638	156.361936118925	156.361737155003	156.362063613072	156.361824214793	156.361891112503	156.361980889739	156.361910610517	156.362056222534	156.361993238031	156.361796821274	156.362174727843	156.361855993497	156.362268028232	156.361950621106	156.362082680225	156.361931509568	156.361720094557	156.362013050267	156.362181154371	156.362139575215	156.362110304972	156.362046378711	156.361770541397	156.361833773297	156.361889342362	156.362005293881	156.362120722089	156.361928123935	156.362252373812	156.362174059097	156.362212033809	156.362169391372	156.362297388989	156.362291609035	156.362049834798
