# Supplementary material for: The Neural and Computational Architecture of Feedback Dynamics in Mouse Cortex during Stimulus Report
Source: eNeuro. 2024 Sep 24;11(9):ENEURO.0191-24.2024. doi: 10.1523/ENEURO.0191-24.2024 (PMC11444237; doi:10.1523/ENEURO.0191-24.2024)
Supplement: Extended Data 1 — The file code.zip includes all code used to generate the figures and perform the analyses presented in this manuscript. The folder "./ephys analysis/" contains code and instructions concerning experimental data and Figure 1. The files "Figure2CDE.m", "Figure3AB.m" and "Figure3C.m" simulate the model in the nominal setup, and generate the corresponding figures. The file "Morphing.m" allows changing the connectivity strengths with respect to the nominal setup, and plotting the resulting trajectories. The folder "./Figure4/" contains instructions, code and data concerning Figure 4. Download Extended Data 1, ZIP file. [file eneuro-11-ENEURO.0191-24.2024-s003.zip › code/Figure4/globalfeedback/v1Int_a1.175.dat]

0.331821725081922	0.329947380118327	0.325333680340158	0.373341694280717	0.360603402763416	0.356805551519559	0.333973032350419	0.323231162139811	0.355868812461673	0.352007171581964	0.341459231695285	0.380219266288779	0.34463782095156	0.340170752878315	0.376604514501431	0.338454932196765	0.373631163397836	0.354735571759652	0.347152771319021	0.369346989730509	0.363304014861046	0.330724194459489	0.353314560417079	0.376367059734	0.360336436891101	0.335189548542339	0.332071712719902	0.359509899006765	0.34285048145771	0.323945892834862	0.349676184270033	0.363087692871906	0.330333291156128	0.351454082213018	0.345480497953412	0.324343491439976	0.335373160206602	0.365124231124036	0.35012339323969	0.361661937879866	0.356981608503887	0.357414930592741	0.344257062573307	0.353613997449692	0.348599899177495	0.325879728019488	0.323094828779992	0.323626385937142	0.367115540018648	0.333082184245986
0.357581647464392	0.377039026913903	0.387587198344122	0.353641740872951	0.353941856169858	0.347797803490852	0.349971172741467	0.364514676074856	0.381766127612471	0.350502843865735	0.336066524606798	0.350485426460918	0.362070977123954	0.376272897295705	0.332853093526719	0.363462788116868	0.34489892654002	0.342228442542507	0.34957069926219	0.337727394566899	0.344052458506166	0.347645572186754	0.347745055649103	0.38818609565905	0.346350896184774	0.336814694953251	0.34444360898027	0.389098384292877	0.34455202039101	0.363626826771251	0.333776962867134	0.362663463162007	0.368895348460512	0.346522839127341	0.353920387648206	0.380549364232469	0.379085107667375	0.355403074411743	0.332167427845869	0.343990468813393	0.347359048656558	0.35078712812736	0.347506063641169	0.355456969735457	0.339929490824263	0.380833851369945	0.355194815981281	0.333175843728717	0.347918879086975	0.335642178740837
0.360753653474676	0.399418541414744	0.347896429377175	0.395968697883386	0.346926718985289	0.364327426858378	0.369701676771023	0.39650290880051	0.405177709404178	0.398365300766399	0.405503067887179	0.373839407802666	0.39139566213786	0.369763035328807	0.387522054126218	0.392260260822448	0.374917831154782	0.397511266936383	0.343425317945496	0.393251335371537	0.347619764267373	0.389166515519259	0.405437071024575	0.395164259056455	0.36466509974287	0.397766447402326	0.367803614088863	0.3416808916931	0.396494209828881	0.413884965258877	0.396706370516398	0.405849294746768	0.3492392420282	0.391014366740351	0.340784573714543	0.369049314357541	0.351956048701663	0.381119994230217	0.356893349659932	0.355135665826035	0.398825965817592	0.349475829254999	0.350101309897691	0.385038395934338	0.406106304514598	0.371908162514566	0.38413961406706	0.381290357588354	0.354605653582607	0.343032334413202
0.362259487375432	0.417813064603098	0.373459278580527	0.422166153147095	0.386441551089249	0.365747360754662	0.355906191879073	0.353866412314827	0.383359149944325	0.38311685520914	0.358436265020517	0.361943548143711	0.387007414475622	0.356669798368238	0.393456985541025	0.400445277576347	0.408390131242623	0.387086294367206	0.393893404651473	0.397088231866473	0.398054191209508	0.394162686302785	0.394026166907827	0.385043743493644	0.369148680468403	0.376050013766005	0.416674252626439	0.392579308990898	0.360537864046196	0.373789700636674	0.414486951549749	0.398182730116389	0.368265050095893	0.393446468558437	0.363900630040142	0.409248515644412	0.358256098080951	0.403378421305737	0.423106841142848	0.404447166437239	0.40669865175455	0.3771329831242	0.357702344624711	0.38976922943775	0.426301558811559	0.419389903948428	0.420329490849326	0.358572885682535	0.429153017562682	0.358660018857231
0.405613721069689	0.383093445716733	0.405428984200355	0.444495940763658	0.382635275882513	0.372794092068735	0.399057038347326	0.373911575887106	0.378164102887572	0.452323390446851	0.446832816683246	0.372063075916505	0.436126759644047	0.386012411575624	0.445923464592168	0.37484266090341	0.390115539027247	0.443494899241805	0.441168171242402	0.374776272905593	0.450518684736145	0.406382075704344	0.433877198524091	0.405947655788473	0.437531546626787	0.388488086253269	0.440580840095584	0.424327665313015	0.452493734974828	0.440224581853217	0.412641854564959	0.389704035888269	0.370795438956404	0.436883395332039	0.424084483778376	0.442727336898251	0.424782704207229	0.433583556541613	0.376024429790283	0.367632495603804	0.451081508796228	0.420543640704615	0.414200399280802	0.386876941394521	0.429309043528451	0.397875962921715	0.406670562299541	0.376508924221985	0.373298835365121	0.428594789736532
0.409321375230777	0.405057802843887	0.447384557050939	0.40145336646316	0.401792522728487	0.39359108960957	0.398139003436623	0.449900177271318	0.434184584864395	0.453207141104289	0.402817618303584	0.448170331003226	0.441109322005631	0.471840126241494	0.387160139140405	0.424527929087555	0.400826135087611	0.390893225324368	0.41906517259816	0.399734557203122	0.431165996416529	0.389821701574007	0.435503230138093	0.45112355980656	0.46905621606939	0.42246546864359	0.403046698090249	0.392812884717661	0.386032961926206	0.403443839300898	0.446126594838177	0.385016816776395	0.447363194819476	0.436804347998386	0.434217729362409	0.450759440704756	0.386573930133213	0.408108030610644	0.413564243866314	0.464152306236998	0.435109951837511	0.441011974270037	0.403026295176491	0.385597491015314	0.404422927997624	0.432677362175263	0.451033239616025	0.469885343352891	0.38619334654463	0.409324122818991
0.43478550785264	0.466358255878471	0.42768330481071	0.465335279106638	0.423525890496909	0.405403390625461	0.441074287997946	0.433263616123291	0.418914295284854	0.496827844111922	0.445933831549728	0.430435866022829	0.427462948474041	0.40076260486191	0.428512638404455	0.409752107955116	0.420342997887331	0.479299980803872	0.406280279264029	0.399346155491271	0.464178611703737	0.452088233766008	0.463388923745804	0.446686616791776	0.48178990616426	0.438488718606957	0.43836303448374	0.473830416978666	0.49770969732004	0.470710292658958	0.418076816620847	0.410245288101762	0.457397506294839	0.399002234897164	0.415082582706512	0.483137216998151	0.495134407812195	0.441827728425309	0.410256771912795	0.438283646308578	0.419960239590822	0.434927256223137	0.502796462935348	0.423960363626804	0.431154158234779	0.412761882338514	0.446392432549748	0.501368791537603	0.432145724994593	0.491416159800792
0.529687941288914	0.432251753995164	0.43176229031705	0.420163511630561	0.430205133526137	0.454126162593958	0.522609815773215	0.462902039327224	0.440319180505035	0.421903414781742	0.441241275770458	0.424831405797498	0.420658132232018	0.476148570038836	0.4218793703253	0.452037060067084	0.45545005948965	0.426369306762105	0.486170593018189	0.482600121804951	0.440384362904019	0.484010472203054	0.465372967911435	0.436051688609087	0.45630702278385	0.494933082180628	0.458834634973309	0.454777876541353	0.500481877129506	0.515423333156309	0.487280529132055	0.468447484716477	0.464885477004162	0.442209214940063	0.490678583076849	0.444049797756714	0.425476409810195	0.488469745097339	0.468696917853694	0.446473123046694	0.519951689124064	0.448308483301379	0.497873859375096	0.441203914992679	0.54020199506244	0.457337197848518	0.477014892869267	0.478059088562165	0.427218137998581	0.470094035246602
0.488506145788747	0.443567297767073	0.524316051142985	0.494034994945552	0.540369938061655	0.451157808532405	0.459950543844189	0.469072803234979	0.548279193708691	0.459368524159262	0.559518298212021	0.461208341853509	0.552433215305097	0.474888188563355	0.49488501085635	0.451854891153529	0.474490791543165	0.462786370196235	0.448344787178661	0.518925996338521	0.484428260904481	0.573701040321137	0.523099002525584	0.509636527123311	0.459322089390982	0.544697243484919	0.492606659150706	0.463691534670493	0.479664094033122	0.478801047210508	0.506696967651822	0.502432894763245	0.560952871514132	0.489449565310351	0.462596656322985	0.56279398900005	0.522836603650469	0.507782577000397	0.529572451726611	0.553000930944585	0.493874595542925	0.484894097535099	0.576252093643725	0.492435840093053	0.521885240267129	0.560927081888434	0.500730317705254	0.542089690691733	0.470552541142368	0.511482684993648
0.562853743255708	0.520817499021576	0.561084484721352	0.523046884805258	0.503085149072813	0.611612339835488	0.583960512483902	0.487775473593005	0.522655578348464	0.576808636715947	0.524628271805704	0.516798805869569	0.60431397570381	0.491760942944622	0.527838751914832	0.54916655033491	0.507454598277538	0.508245066673884	0.506634387723631	0.500465680208687	0.509395454004215	0.612549712864972	0.597362590114363	0.493928196314438	0.581267889358015	0.578889905391644	0.58520533719442	0.549828786618643	0.472003838246909	0.514543175307694	0.567372517579641	0.495116909193355	0.579186230902896	0.601034178049395	0.53785562186885	0.503385277084182	0.514493839819818	0.580648810015473	0.513865439453497	0.578256445885291	0.473358236005957	0.470807449617706	0.592039747838831	0.537243097188034	0.49709504114919	0.507380616052895	0.560884932443709	0.593001799925949	0.520757913243554	0.602600565811152
0.494878421754554	0.520713361062144	0.552974273782435	0.514861359066897	0.565301087336406	0.535017600255511	0.539615179791545	0.522047773419051	0.566150915371348	0.649018504464247	0.506703973557084	0.502853659576837	0.5259164966642	0.574525928157199	0.601020597652395	0.575948300048864	0.51229527910046	0.584158931396029	0.508083395203691	0.536915243093211	0.517903600082051	0.633827841893395	0.555133582263826	0.504003557386951	0.547675436442039	0.555244138426292	0.584922849834306	0.621967886101455	0.524550172584015	0.538999771554162	0.596034366227287	0.533188574545241	0.614666362218654	0.532284985924867	0.525971800799447	0.499968378056436	0.519179066903236	0.549207102337186	0.596356116495776	0.600162304210182	0.597718442252226	0.609504891823516	0.517235124011117	0.616625030646596	0.592020235568083	0.638312801749408	0.544518296025128	0.599623424598284	0.540159372612648	0.606004456493405
0.635600145218646	0.570227301564726	0.579485094146575	0.645768456190656	0.640386054733793	0.648669368287823	0.594600683786338	0.539312821387123	0.58334845167863	0.606198608705708	0.65455413166334	0.633371656814185	0.589639884657578	0.686695446945918	0.612281187696685	0.593355425784873	0.580140915801654	0.668300921617711	0.621842732110765	0.597371217944342	0.664603250604221	0.527184975402678	0.647471817743804	0.545250286529244	0.67672896140467	0.555166479842116	0.570309060725268	0.690589427192402	0.538367782970493	0.615553416922312	0.621924076877373	0.680777936653703	0.592788406037304	0.711178437498724	0.602665057410081	0.578850005635121	0.666714630950616	0.620180567340174	0.625916036745465	0.673376079827932	0.617614266118779	0.548873776797547	0.611872697175362	0.709318994157751	0.685848511720828	0.701472002680251	0.666953707486356	0.697971747407467	0.542443312820639	0.690610028073846
0.610043397174989	0.604289139263502	0.567131988594077	0.760111404228292	0.747367606212729	0.759251281139358	0.758416682728259	0.569506838565585	0.630216087351935	0.758295021686594	0.622052497605291	0.603202800805796	0.609122515619365	0.621082895264635	0.638926978660012	0.579390176294625	0.711770091130929	0.661894295056071	0.615228765422015	0.584942423077296	0.652990667430012	0.764803882143008	0.693249947996773	0.610448655880825	0.620161093574714	0.667585507054944	0.642312784307312	0.619521461608584	0.603491149871163	0.59040189911907	0.688493245054066	0.742955136994359	0.68093754683875	0.727908867298446	0.662905381674769	0.631735095247	0.613278709969455	0.702524702703363	0.68355374286539	0.621835863273244	0.579069610223578	0.579269838625134	0.620596401889254	0.758842728196594	0.586282817351616	0.640932345914755	0.618983667518999	0.705159112401426	0.586094633031373	0.645249025164909
0.719672849585157	0.616249670680148	0.668645112572316	0.707802353784789	0.671860334983103	0.681581084972341	0.663507730932493	0.715767979459747	0.720601274454117	0.800894559622979	0.762518021586878	0.766725358001306	0.635006196422865	0.749931118726927	0.680356966376377	0.680111434513436	0.750480585627921	0.717228855716535	0.754369958093828	0.627458786997146	0.690846555493482	0.634273623381642	0.674629790535738	0.645293780057701	0.642473756303796	0.625977851542066	0.73591645904508	0.706384002423356	0.607635822799115	0.780118936315462	0.636536350015406	0.610815779123845	0.794431336617324	0.663625179209964	0.807714755876826	0.812637286514653	0.778198586809283	0.609508687101889	0.768317854779721	0.725073742291089	0.667450038455473	0.625261461067756	0.731428733175096	0.641786038483629	0.700165537976482	0.669838780027035	0.615199479076815	0.694815594637128	0.658378787711608	0.815770530112094
0.730500267383452	0.899381217962124	0.763525647885607	0.785551898355741	0.729077354368693	0.751901568330618	0.805966167875128	0.78544291479366	0.809177655471031	0.768281531733338	0.738804115432281	0.872103648362006	0.664188574623179	0.759620048227317	0.761069696953035	0.683690490177597	0.763696656761661	0.716666068386973	0.727438324793711	0.819174695574743	0.729599332048499	0.679874828742153	0.870085200064412	0.744148873378148	0.798209964795102	0.698798538494014	0.847046201012001	0.705657281538933	0.692225913659728	0.708241262180632	0.724698447745855	0.678447741381222	0.90785150391684	0.727197505402277	0.736605905795643	0.88319956874766	0.8567970040751	0.880044272708202	0.780338330344972	0.753378162653596	0.901148834128539	0.802052806739846	0.907795288282909	0.705402524439138	0.669312413070266	0.715177570905012	0.72991996924031	0.831236027963927	0.722431171143688	0.780613445018509
0.745403658731405	0.71494197569052	0.71238778006304	0.863543989703838	0.957886716979488	0.95235447527194	0.984387783563287	0.99079662441772	0.880007639762846	0.901380168950372	0.827751268137898	0.762682873416708	0.802129402339988	0.966402214694794	0.798943800660441	0.977712390996226	0.824831899295624	0.766077877919346	0.769922328178888	0.777870976334264	0.730918631109526	0.753432310091327	1.00279138513444	0.886301511879927	0.84031738505144	0.952709958003359	0.8283117339704	0.862894140301716	0.802404334327309	0.787042147588229	0.715934201952173	0.922346977971711	0.917763222721171	0.87696330869322	0.769025935672079	0.89818683501143	0.887700325508783	0.862550595329581	0.952031631636921	0.906501980472796	0.852248297027496	0.904687357659817	0.797870782567101	0.754568634790386	0.831547886093782	0.954610849555324	0.773215953276036	0.742099289960322	0.848696460477404	0.785836722473738
0.867329722063935	0.892859038260808	0.904584062120015	0.857030245536854	0.930998660324736	1.05543272935134	0.786934121502912	1.04060212807973	0.785885469950618	0.822471419823132	1.06524337419719	0.843899390538699	0.826011646793581	0.813208835360809	0.95693805775278	1.00412247631434	0.911078186841875	0.901154428824059	0.922115513513289	0.801089085042745	1.06920275017209	0.781390166936009	0.792496972237859	0.780085554146658	1.04975505376111	0.933263908087975	1.00184861585584	0.804938494231903	1.03202122553348	1.05746269041269	0.819230142351344	1.04577629448637	1.03848040975137	0.971829064629682	0.908512619468566	1.00069711724289	0.93693450240855	0.857591798095799	0.875580450285092	1.06048921676346	0.805449708225034	0.783512549704174	0.839640289135354	0.956602845432368	0.803033913045224	1.08709650624076	0.914990163774415	0.967759413195768	0.849667307534036	0.949891877859335
1.17958406220677	1.12370516576925	0.888079366072444	0.95980438930333	1.20160874841389	0.900170528812166	1.01251215066805	1.15770424119766	1.12441818820661	1.12293615343562	0.853818019334451	0.852729311659779	0.989296678541048	0.873789396011133	1.00906886985179	0.939436149372367	0.946565904448832	1.00620921880204	0.980354981143837	0.901832029416433	0.842805550995605	0.886310338046704	0.943970767462839	0.974234475962648	1.02124277277131	1.08425290078214	0.918441347177908	0.906196788762498	0.953463300847111	0.842393102472393	0.991622040668683	0.996923489687062	0.961696286141165	1.11926772899006	1.01344327844733	1.04181791530753	0.92691612935966	0.856894550726816	1.12663857622408	1.02371656723459	1.02608905195782	0.868095386775478	0.846921284292052	1.16725971554529	1.0579820086086	1.08421360778434	0.832620503631746	1.1321188872133	1.16793268710454	1.12443146918776
0.984343386466375	1.31005660568595	1.19290508899004	1.28678353291081	0.964664099799287	1.14333096510182	1.051693132574	0.951576727751086	0.942644970026752	1.12370167303108	0.915320161369551	0.957325323336808	0.968650121409348	1.03760060559191	1.08025275385735	0.956132870392882	1.09585991363478	1.12583741589679	1.23047117620784	0.936481116928221	0.953287401336818	1.06380368872519	0.937676523336107	1.31474904554862	1.17300614217576	0.918775811423961	0.944073645658498	1.23498491669968	1.19628383458919	1.16848878241809	1.28338109309268	0.911001481954435	1.26945921775913	1.29328629341599	0.964381562233167	0.994218481231264	0.935482341632292	1.26028760179029	1.231640792635	1.05531950825224	1.03768316545572	1.14747710455141	1.0468248358924	1.29021353990532	0.971010179131565	1.02979411354773	1.10143496273591	1.27678088722632	0.949807086306911	0.928694869985514
1.24976599066736	1.06399970695694	1.31272867826226	1.16411907346053	1.07541254854851	1.325627673477	1.23318624602268	1.09119225999029	1.41145203920919	1.1655329967624	1.16632131355722	1.14790287562466	1.06921898422254	1.31067275650582	1.20001499710099	1.41520866108996	1.24994738611118	1.32446117683369	1.48187349191717	1.3129430908757	1.12065389717975	1.46636146589395	1.30591407682043	1.10912530348156	1.01278171770019	1.09760219808265	1.11911320810648	1.19570195705929	1.07886655765887	1.26951198755252	1.23576637019666	1.23164921447121	1.45204254888455	1.01714518751297	1.44233802203375	1.05042531006563	1.36726113774701	1.08312504624445	1.02197580643818	1.12400144588375	1.12284639924332	1.18287403708245	1.03407623064356	1.22538807019733	1.10028795354935	1.01702196678471	1.12170492001239	1.03099703309215	1.28659529635478	1.03456466427877
1.37361716720113	1.49715677804132	1.1065871970782	1.51177234007869	1.25555694059878	1.60299741550584	1.24970999460552	1.15655216171671	1.1341141313488	1.28918942213286	1.35191880457855	1.36617429485112	1.11940633151088	1.62122272186153	1.18041139833558	1.1340408003428	1.28608322177632	1.13125836602854	1.41361298853309	1.43558183346923	1.349410864301	1.3893032136927	1.11198576902936	1.31807855648461	1.25687452468719	1.20091621594092	1.41722103111426	1.53448243908925	1.63740206152134	1.6177458783098	1.25767209359918	1.29222979776382	1.31201733653337	1.57622046338579	1.30665042847716	1.43166344646904	1.58992178352267	1.5111086926082	1.11605158610595	1.18233007128444	1.21548344461485	1.22495614077803	1.42646654735252	1.42807956949843	1.54072206027918	1.40685861829545	1.28817530613973	1.41685362695606	1.28138502228629	1.16277235941044
1.81172724491272	1.31753487905236	1.49902429048498	1.36377817538124	1.29274167718335	1.47291929939029	1.23363626788092	1.42461394487918	1.61692856695344	1.79220016343011	1.33697484968605	1.49456678767143	1.73751062839801	1.46549998312759	1.46350615302346	1.42525948208181	1.42277309925195	1.69431139371835	1.38353074680419	1.74335350241282	1.5344769483731	1.3328039534167	1.52205653028547	1.2724958209624	1.48304197433849	1.73902066470341	1.34862714622893	1.35841872061779	1.76927997320469	1.62872657997098	1.71920304324146	1.80201512814859	1.28822191511406	1.56582890522642	1.39187995940889	1.57620416123832	1.34073762119412	1.75410691967125	1.57305290831493	1.73964062750163	1.48452549147562	1.47460044695162	1.53473649217688	1.30355673091124	1.62550894064916	1.48591508687471	1.28717720437423	1.47504975287135	1.38235993446003	1.73448555517064
1.89116006202689	1.69356475439041	1.49300028038249	1.50308483821296	1.70361390365423	1.37921629242645	1.47216835584382	1.60678299910528	1.84722690856272	1.89299486060149	1.90309943577348	1.49846827318909	1.98663047721615	1.38121668369656	1.95357299010254	1.55255173764783	1.93458303257532	1.890789467384	1.95560957933791	1.88375371551055	1.62697462562283	1.35407198312405	1.37525110232294	1.57038848467669	1.62416178253189	1.97505873424577	1.78084777227206	1.45980815710358	1.60170209360253	1.50638641141942	1.74476311391155	1.84352561808774	1.59158657551225	1.50652394666697	1.50594096026328	1.81428795240695	1.74326471293413	1.66380367484085	1.74880060920351	1.60785874188297	1.33913355311469	1.49874423619783	1.45393636326906	1.61971472496108	1.72112096494192	1.7810469177156	1.8562490755451	1.7170619450617	1.50619627994868	1.51444359370775
2.12479942767401	2.21531711313962	1.50483311617184	2.09517928493662	1.99965524558966	1.70838567474509	2.194169674112	1.99878403608667	1.84821730584279	1.54157542627566	1.74136207672453	1.80427653614425	1.73798703824169	1.77012394031443	1.68397670492196	2.23536646415304	1.73001154073655	1.8063752454254	1.62448175364939	1.94002271650933	1.64099585308852	2.03708260626064	1.58708172148423	1.68169835740916	2.11707606283635	1.60318447601569	1.52922764591831	1.5647465040288	1.55925495599624	1.60963246790064	1.83413490269199	1.94994181508026	2.17940000693472	1.686660695361	2.05694334519352	1.98697972534612	1.74524140912296	2.1746624130362	2.14752489417569	1.57469920002691	1.96566608201865	2.10261224841621	1.71071759639508	2.06756451324026	1.71160432279734	2.1376472514039	1.95875062675204	1.55568113410382	2.09650948080335	1.5954371185635
2.13036369628617	1.93931242093186	1.66133547081067	2.27396579546293	1.72295799837974	1.95785019714854	1.82661584205769	2.49238856610086	1.724042862756	1.82502316417928	2.27102220913343	2.05257348093763	1.83782044999968	2.36240580893078	2.20272541166699	1.74722620019329	1.77191878842075	2.34684634204017	1.80580245266219	2.31824073375454	1.9121867921125	2.47170534432457	2.35151684033091	1.71436979204723	2.34632134609574	2.47859895523255	1.98558101832829	2.18950239626324	2.48490745157643	2.09467963233663	1.99338678615863	1.68975060156995	1.93570475696793	2.3956337019252	1.76343397606946	2.46866875173891	2.18419881873676	2.45612721362067	2.15701922498336	2.31012878116386	2.05214134056114	2.3644937423845	1.94068319228955	2.30893357437667	2.1510103549687	1.99313376472951	2.14594957263882	2.47148037271292	2.24749408629046	2.04295119400818
1.95793555186648	2.75656473265781	1.89160175589412	2.52608048649747	2.05132317268375	1.88643304375379	2.08899845498411	2.04188878933362	2.5178903233665	2.40509049922538	1.91620637504441	2.15516718374913	2.06993637716893	1.96035015574168	2.12167287918576	2.2219753334347	2.55983526619276	2.58444793359817	2.68550039968004	2.73300162438942	2.26083887107688	2.32729197130764	2.08961835706271	2.19374173982515	2.32777080871924	2.11512276323566	2.37441432377057	1.94298416716772	2.43032660902323	2.62000741391384	2.25099577241557	2.04066470886957	2.39621098303452	2.63523272452831	2.37480821290511	2.28826634244382	2.44481064284181	2.27289946155321	2.39458542413222	2.48002747424674	2.02354941046135	2.09525874026407	2.05059590859706	2.65426640576726	2.36482633836249	2.16294207950369	2.09376574308323	2.21237381492683	1.90947736878036	2.32139897087242
2.6935831085091	2.4816421313822	2.34682452234744	2.40714545285012	2.31602628304756	2.13611117013566	2.87387644187372	2.53026568613122	2.33566675780791	2.38795533080331	2.50833997576589	2.57048569238554	2.6696337246467	2.83041367900865	2.05370016304633	2.33870409338966	2.31979465633512	3.09347368763881	2.20149447964516	2.76000365301728	2.91311909943195	2.07549984954082	2.94861005702294	2.85460425740694	2.92804675225385	2.75606330948615	2.29952100164479	2.24456436850453	3.01586990001674	2.32801143984361	2.18372899116432	2.10504600313829	2.5888440133877	2.91841880569424	2.195518931121	2.70818150868416	2.48941653131148	2.46602422753947	2.59379093121665	2.77012550096655	2.47237878062875	2.13986646114956	2.59440100856143	2.37710346872572	3.03380409439718	2.12440895722043	2.7992679474166	2.28998459263915	2.45762405464922	2.90700751668695
2.3540066110741	3.07934893592352	2.36502114452524	2.38370855477121	2.86249784542064	2.65904896819306	3.04533399949291	2.72247367464629	2.54037798602913	2.31921272836703	2.87609448723052	2.42246889239557	2.40279891820804	2.68584355860351	3.00639704190605	2.79279735351643	3.33188214794167	2.83876089188461	2.36727623783133	3.00004249491356	3.26106394781148	2.37758364591481	2.47764246920722	2.67606379713698	2.67137112784892	2.58560520053654	2.574998474739	2.57972758180004	2.37709610927515	2.99681583524443	3.31033803385757	2.61858555835124	2.38615988845412	3.00430979800504	3.22087938883179	2.84436958362752	3.29444270410809	3.36443109735034	2.93381174296396	2.37214722685516	3.19119841965103	2.85376232677116	2.36564386180156	2.36313601938773	2.35425362372086	3.22780760065918	2.53125959230821	2.90916698459496	2.44117200203855	3.26865534580858
2.82787330391274	2.60183744374774	3.56901292972811	3.52711096233547	2.80698817755664	3.31938196373976	3.46703087845355	3.68611675680042	3.55405844809423	3.18481485559315	2.91155004567198	3.436634953133	3.00097288810795	3.40353857430629	3.55658827395531	3.29338119259746	2.69668569288951	3.30776136575009	3.16961348024528	3.61607285863136	2.70914961222323	2.92323659406079	3.51402477739989	3.09655656723663	3.07953356574131	3.28861658876385	3.05058177580045	3.50630994529724	2.7319666105977	2.8668308595913	3.2686231596844	2.94166798804884	3.10121588920725	3.44691427367332	3.20283334540547	3.09663151016839	3.01170059080374	3.52201263851279	3.24928608503004	3.06881809426923	3.14206560067043	2.98393746676109	3.13517054901505	3.64969420816258	3.51617550149123	3.1223460877148	3.60062397072139	2.62059588348915	3.09657846014308	2.66164021367114
2.98413011966952	3.99676883198983	4.19049145502627	3.80670646432653	2.96978370388119	3.49062368382789	3.7693501291099	3.48389078538091	3.32854340783584	3.4940150139349	3.1235385489646	3.12905393000564	3.08762294743842	3.36547193467489	3.56636243059955	2.96936442506821	3.0513740434361	3.51929388384506	4.27091293798783	3.75083736618493	3.93714205798146	3.72757100479921	3.10369568816749	3.41437821414826	3.57646171670534	4.62806299153297	3.55710344611779	3.00393768746881	3.0442889174638	3.61261247559987	3.95014807057273	3.39906385163703	3.39599412126661	3.18150869676796	3.7929232850583	2.94567594533722	3.77284484333609	3.02647800323246	3.91222530595406	3.8334423503522	3.81503346907005	3.79294501322317	3.38048829158762	3.73292319007964	3.85162363396115	3.04704503101257	2.96832850446569	2.89752414868519	3.7556537403328	2.90161647497066
3.87323522784236	3.36141912498091	4.17988692141737	4.05213540311145	3.82976051292918	3.63979003147031	3.95272690552179	3.35581784582749	3.93469946292489	3.53286519702549	3.80535937810837	6.15714705522712	4.12436143960962	4.07675811886903	3.32262826823104	4.08931388299638	4.13369882138318	3.64050786457233	4.05688247866775	3.59146193775823	4.18415547831077	4.13161910808561	4.16691261292674	3.53663258909605	3.68375467342606	4.09811130914443	4.2358944838827	4.20533913404023	3.76947010828344	3.72000688202235	3.39603414265845	4.15848580160502	4.20601125024782	4.22688589454947	3.37069732325681	4.34489446937996	3.69330824449752	3.70378504385451	3.27279814595567	4.32210690680358	4.17742078658349	3.89351130588779	3.31018942867737	4.05429180728838	4.18060312419951	4.13446744265396	4.03897847075288	4.17370443328705	4.21477931507727	3.91119604568498
3.94232393008255	4.2311423013455	3.88985756167482	4.43932229918887	4.18653062385261	4.35806497305697	155.728075324141	3.66422466014117	4.8894323776037	4.49713656558004	3.99166734483628	4.24452078082568	155.332920362435	4.30519678672707	4.58342294909479	4.43860320620078	3.83605390641322	4.01799306284542	4.09301398881888	3.83284802555461	4.4265124150761	4.26653852678528	3.69857461096287	4.42649608465541	4.9351885845139	4.13833021599064	4.23927807012824	3.99769323054597	4.09140685360731	4.37802646755439	4.40854215771484	4.25644522578847	4.40037267572973	3.93551385036862	4.48929196214544	4.18460734475756	4.34064282649297	4.60364190751212	4.25896975392346	4.45973197488728	4.0355881910074	4.43955270539031	156.25509258696	3.76084107584889	3.85117216417408	4.43380867296224	4.8835203748219	5.30047763529691	4.14515448899822	4.44473803032388
4.73291044882942	4.6382401185956	4.71751248894943	4.6202243693794	4.79106595175688	4.60471381342388	4.49883991845057	4.75017483128451	155.98264062382	156.290428722737	4.28702965786494	4.72210867808166	4.78071032779058	4.27514804912198	4.72370142545447	156.053808575555	4.78502484720551	4.65726140188973	156.205061228396	156.281522499595	4.577687773263	4.52411380878975	4.70408239410309	4.20725037353418	4.79130954679552	4.81851658621528	4.22450093884591	4.30209458521039	4.47797211963364	4.52368247055569	4.6006380545058	4.86189861853627	4.71305353887783	4.69735453110954	4.77792161046267	156.035564673646	4.23181976247535	4.53943745446375	4.49658112104673	4.7475986747115	4.48011240166547	4.95486189235026	155.784461225202	4.68876752462975	4.63380462977644	4.76076219147337	4.39933603811598	5.59290837396607	4.35205426036827	4.21635164424379
156.290686360866	5.02109001763245	4.84543440553736	4.91384145609625	5.06194233866006	5.04719212936618	156.212344993805	156.183761012023	4.78897371870882	5.06881042560928	5.31786270402981	5.08768543543614	5.0186894125021	156.260551399479	5.06503495523213	5.21974670654779	4.68912087928205	156.293015826953	4.93708848053037	5.04568851501627	4.83693509718359	156.248169758001	4.63935952332336	4.68859161480654	4.68063476284425	4.627503523552	5.0058881421208	155.376812761998	156.333928523602	156.187680243407	5.08874812686102	5.03743990886035	5.05812657436861	155.482007872644	5.09036762162986	4.87671731857469	5.3055894424621	4.77383957164689	156.314260957779	156.269209016987	4.9355262544861	4.97374611381721	5.07292622657845	5.11108298463256	4.64475007393842	5.00491424931381	156.155634324863	4.94812037615825	5.08284294122519	150.503242727021
5.3294760993762	5.16645711295349	5.21567934321823	5.46668199930342	5.31854323580977	5.2468674764738	5.10187180292638	156.312538922075	5.41478646358595	5.20586282809499	5.37091314623043	5.39780751400276	156.305792793552	5.28001244677591	5.40872126079563	155.929997617684	156.276287362526	5.35056315864421	5.34333843561134	5.38243000184478	5.37676728435001	5.54191016746381	5.38031281984936	5.40222742074456	5.27316423967913	5.37310478394309	5.28939788136356	5.34624534368751	156.084507931191	5.43900814772186	5.23545406311988	5.39771238903463	156.310480318793	156.314682135766	156.299541133089	156.284410348028	5.19324824421012	156.318954953858	5.26916835405268	5.37045001695916	5.39382949078372	5.21843114033208	156.31423314494	5.32195648822955	5.36046694443328	5.39294539207774	5.41901050410189	156.225587886941	5.31439439957088	5.35325528976259
5.9772386332247	155.977921307226	156.007220426308	5.70812866897238	156.341737218055	156.163285257357	156.158457406956	5.74087990100826	5.71362799306806	6.1295303251269	156.339498844525	156.122075659179	5.74181892897314	156.315454441308	5.64011293011635	5.60651276942359	5.71527244034844	156.13897423553	5.77433763658911	156.322495838321	156.336989872766	156.106522122793	5.65747136449442	6.11131195467823	6.01224469075008	5.70355983869246	5.75042175544605	156.337604031941	156.249562014385	5.65155016797727	5.64423197508168	156.330334944107	156.334053225661	5.66779411664973	156.129143077713	156.34175374121	5.73420071890136	5.69915813681441	156.208853234625	156.172236409853	5.62870992613075	5.68422360669899	5.68844002013865	5.74362897539295	156.319526732331	156.3043760011	156.157914328276	156.342128217836	5.75279756121029	156.194474624709
156.214137742597	156.34166281514	156.311088047537	156.307746681589	156.236404111583	6.11139642643539	6.09673036354416	156.193221026923	5.99297121042212	6.00357208138463	5.89228005784918	156.342187945286	156.295359476111	155.943431699772	6.08713777467009	156.264926688757	156.346472741559	6.00013761954338	6.15791183642849	6.13823972190118	5.9381454014616	156.332707260875	5.9654859046333	156.335029435636	5.90974934278423	155.913547000705	5.99234456145334	6.15459736192513	6.16955843005305	6.11454004944248	156.309022010833	6.11229696579017	6.0813499686665	6.02791358098015	156.260982202837	5.94593313803619	156.341175127113	156.252113617143	6.06952612367775	6.12316053924763	156.337607161178	6.14657317441094	156.280009074555	156.268554202033	6.07958683264697	5.9993768826457	6.11172219494887	156.341991863698	6.11308396605664	156.298469562133
156.321246342716	156.12188967712	6.49717626960658	6.37811775028775	156.246914156979	156.327954025017	156.345959067962	156.254480373068	156.337379186746	156.323707546278	6.37223997219917	156.348205124414	156.299530002343	6.17949367424824	6.40802729178941	156.327493530537	6.47581278016989	6.39204240481281	156.170153161356	6.18024287487558	156.236403424239	6.20245411648944	6.46270119593851	6.1727720312351	156.210003165309	156.342780971603	6.29439609234327	156.345867018929	6.19741013887727	156.3399545721	6.4886439648532	6.32686160612656	156.244346738765	156.30270301659	6.49623381317226	6.52249231352034	6.26952301679444	156.337656742648	156.346130560546	156.34492439592	156.033192063272	6.22433581007245	156.339233702375	6.52668391066861	156.2900079265	156.327673488063	6.3777626348969	6.23609672213557	156.284658355982	6.48527042328925
156.31081490553	156.309567086249	156.346594170422	156.203416956826	6.48687623412076	6.66140185704139	156.090853500279	156.346939657605	156.349666926446	156.338896569168	6.43966089138818	6.82126298958975	156.343804763209	6.76282473050722	6.57194236450057	156.352417511266	156.331129111303	6.59270600987895	156.333099227171	6.64759686202595	156.26181895054	6.680732977198	6.54668499347552	156.326654991969	6.40972412622816	6.47671220402505	156.237911527275	156.220048675061	156.269808155977	156.317087411635	6.79844339926318	156.349818012564	6.47954093539756	156.344754215465	156.329900223378	156.343685746554	6.66653530471308	6.87399269014878	6.65432104017194	155.933599216357	6.50945273685996	155.294441484423	6.88471087530997	6.46063697408057	6.65896753697417	6.87255985929145	156.266837194382	6.71112586783901	156.180282609084	156.320533674528
6.66646175354581	156.004471378162	156.214298952075	155.992708344308	156.246808656592	156.322195062286	156.33409445708	156.343195434949	6.68543875061712	156.342913017881	156.162441396031	6.78462657007401	6.81567148233241	156.247007255361	156.348556860827	156.348996742153	156.242928536195	156.224089482518	156.344930100906	156.330660529389	156.346621386163	156.338176817019	156.29984595238	156.253572931448	156.352183155531	156.353079815522	7.01919890524939	156.319970616217	6.702435214075	7.06971234944724	156.349758651661	6.87346311173849	156.289718111759	6.90020607458039	156.350977299702	7.03214303556104	6.75287190872058	156.312463541225	156.347640733269	156.275984027282	156.349423359041	156.313679853922	156.351888071006	6.99199155755203	156.345263929823	156.286647318142	156.335428061956	156.353305466629	156.338613488512	6.92460951899677
7.02246668858194	156.224125922883	156.346423477557	7.14040773620681	156.307240205162	7.11234630257782	156.33375509493	156.350583149543	156.346448531448	156.347400319424	156.278626515043	156.1151671412	156.338744575692	7.2042387233229	156.338471286267	7.16121693462696	156.345635181176	6.96196655205911	156.331400979533	156.344532197787	156.333446277055	156.344863878302	156.266293651066	156.332806819087	156.33843281635	156.330777357704	8.11427118009737	156.323730576543	156.263060508613	156.314879496194	156.339125896356	156.350219136797	7.05833099001198	7.10493157106462	156.304600828586	156.301824220672	156.309415464733	155.129373935826	7.18025661850162	156.350987462929	7.22942274446088	7.39297383688124	153.662449858636	7.17867688387198	156.226808528423	156.349599275843	156.347418026584	156.338831625435	7.07769782823607	7.17819499035518
156.327849997752	156.263990742189	156.351556951166	156.315150481969	156.351222378625	156.346079400226	155.882699170196	156.285782310969	7.38819311698539	7.19878778535092	7.21239002816153	156.350241552021	7.30773472433968	156.280168082349	156.351630895959	156.352151918899	156.349988500901	156.145075385383	156.139349760324	156.298363106465	7.31981843414351	156.128609837628	156.353913769313	7.38323426517669	7.15058485685902	156.353181537049	156.353440269741	156.330665098812	156.339691773157	156.288288547095	129.804753843799	156.352844414794	156.347090932172	156.27481063616	156.32559715894	156.342530622771	156.307087839352	156.338560222634	156.343816098715	156.35417298435	7.34319758243561	156.335567499141	156.157693978818	156.07873149725	7.19971962123549	7.24579047446108	7.34351276368945	156.342777165135	156.210844421485	156.319031512075
156.356403440244	156.17055177653	156.327541786134	7.40776305314352	156.32859235663	156.299195122785	156.350586837996	156.334259958947	156.344409773293	156.200374910083	156.335763040254	156.347792724201	156.348233646171	8.52068046854706	156.34268068238	156.355592139644	156.353227837141	7.43798080464341	8.27534865037747	156.348051974645	156.351303954688	156.337635924425	156.344409028126	156.355171586374	7.44832778622477	156.3174248891	7.43321445049498	156.352564314616	156.352886546764	156.341125908033	156.041828355123	156.270340880788	156.340120304724	156.340069277232	156.243758489637	156.337663719374	7.35949595726483	156.311003845444	156.149381631709	156.20154587186	156.346772616429	156.339960088865	156.332892742449	156.356024015641	156.354444735634	156.225538875789	156.349558519621	156.330900928188	156.339329374042	156.297038766824
156.284408736644	156.337691900029	156.335222103307	156.352248032311	156.336912818707	156.299098915677	156.34959968514	156.338692124114	156.324709063529	156.348574862392	156.348312392414	156.337874149762	156.350976361764	156.253211667002	156.353386338365	156.347596332551	156.34923821135	156.35569917582	156.34005554104	156.35360602851	156.329121183202	156.34476680165	156.353073940796	156.295646754934	156.35539174897	156.242703153369	156.333798079949	156.263759759362	156.254986467102	156.223195403345	156.332893523027	156.175070356321	156.3471355743	156.341472455518	7.51751111515948	156.348830436274	156.344654546417	156.355950754408	156.354985293132	156.352899978612	156.35527405807	156.353530389378	156.356053093549	156.298554624997	156.354019453376	156.282624085472	156.348635083636	156.237889997878	156.352449705038	156.353617536762
156.33335865859	156.349453672749	156.350363897484	156.347963178463	156.345617027823	156.323089223818	7.79612790065627	156.354589022614	156.356583782905	156.346899116091	156.357197338318	156.356244948255	156.351747492162	156.296819308842	156.192646246307	156.352785240478	156.356100741226	156.349200442171	156.327962921654	156.356648802282	156.306634850514	156.313166214038	156.350351568368	156.355270565523	156.356508371218	156.33531855823	156.353357755861	156.323944794303	156.352119805552	156.339163090368	156.342856951617	156.35317131666	156.352563465722	156.342859876242	156.32396632531	156.35436919899	156.354730583562	156.355744909683	156.356881388331	156.111272445001	156.320132745664	156.205704829041	156.351845594955	156.346809847409	156.348816417149	156.287488447883	156.339829287221	156.266672336425	156.337869054028	156.347451353094
156.353733723974	156.353557812051	156.357232585071	156.332883532938	156.351849672672	156.344986242763	156.356253400817	156.347762994914	156.35501911935	156.313657145185	156.346463350254	156.346232125411	156.350944235963	156.305072651254	156.337789972523	156.351660153334	156.355678483936	156.346744455789	156.258445508284	156.329851457631	156.345986652279	156.271827341188	156.352288679171	156.343607433892	156.338325024746	156.342351976457	156.355964591009	156.351182002361	156.338707697259	156.354739691771	156.356161773021	156.35195444071	156.290110372272	156.349432223239	156.349686757058	156.355030511594	156.254270734553	156.29630125436	155.383577536671	156.353876874153	156.356390062875	156.357627720278	156.357131377311	156.355256229626	156.352255115364	156.309059528617	156.15263556026	156.352079484117	156.357441008232	156.355312465115
156.24214044188	156.356089361189	156.338174079249	156.335600966522	156.356122056391	156.358039597563	156.343193130811	156.355784649329	156.303444392634	156.357774220999	156.197111944057	156.303177380241	156.357430135042	156.356388379941	156.355383264269	156.343977911073	156.332392326376	156.313147149276	156.356631174333	156.357289241889	156.356144633024	156.355985203631	156.355485846437	156.356769332123	156.357576749127	156.34814573444	156.355995797991	156.355637982651	156.353293850925	156.35496854181	156.347634462921	156.34071250285	156.340483211964	156.344800264952	156.357089273184	156.356669234297	156.358241607255	156.335995976763	156.327915970459	156.356226214012	156.354838588718	156.357292055364	156.339840680665	156.355815849066	156.355962463008	156.35421347069	156.309720672963	156.347994549951	156.326361000473	156.329146504255
156.34392306844	156.352568568595	156.320675256125	156.346951031337	156.355034092436	156.357985684702	156.349115070514	156.353510603835	156.35805436199	156.350741838498	156.357927244493	156.352738453505	156.353413984218	156.358388418076	156.356241764334	156.355002818294	156.346925675408	156.352549523306	156.353711880439	156.356039550574	156.349568912448	156.355187715054	156.341512017749	156.327953408176	156.358168796453	156.343167809679	156.35832434457	156.347711414266	156.356064287471	156.339340590051	156.353063316529	156.339023333199	156.341088425708	156.35570851031	156.357926060007	156.357453644943	156.333023501076	156.356038624813	156.34880801417	156.344439146733	156.356598408031	156.348700421649	156.355204610572	156.357296282468	156.357536996993	156.356107716436	156.358565992883	156.35893205215	156.352709821439	156.328641459703
156.358079284587	156.353476504514	156.354866998573	156.335160418596	156.352815722829	156.351626847741	156.351450485475	156.358159457715	156.350199972216	156.358756004463	156.352402188601	156.355780993181	156.35541011596	156.335570397053	156.354172054068	156.354594399872	156.355614306003	156.340628523731	156.351132147578	156.356835410438	156.35718227897	156.338116723513	156.355157304412	156.358547775059	156.357400316053	156.359126613228	156.353936333259	156.335230361587	156.352949473544	156.347830499038	156.355892000692	156.354825591945	156.313347759295	156.348244455518	156.344183075699	156.347103344428	156.32094788279	156.354174945602	156.33212991625	156.348496704974	156.352090330794	156.357903102121	156.356060917987	156.346747479554	156.359031159661	156.334815899229	156.347293284456	156.355372421446	156.34783480897	156.303950852013
156.359554358354	156.347590124876	156.353088185399	156.356464495357	156.345134479079	156.358919886874	156.34839673964	156.349345376241	156.358275965595	156.352865307272	156.359242138664	156.351012319137	156.33056138768	156.359230619881	156.352757015498	156.351175858057	156.352316272065	156.346942979355	156.358831918404	156.350310415823	156.358681775561	156.356683438062	156.342631300064	156.34339113288	156.359097479185	156.358768143544	156.352047459613	156.335105202231	156.357028818053	156.350150143558	156.34774138169	156.344150805279	156.356464716972	156.35803708683	156.345830979869	156.358332965883	156.348653724314	156.358557388886	156.355342091998	156.35668640444	156.353759995685	156.357132623386	156.337184945636	156.357621703228	156.34437760389	156.359300762934	156.349168696465	156.342660666607	156.340699205922	156.355695337342
156.340655871788	156.342513417602	156.348227001688	156.355739886789	156.350607204939	156.352786976261	156.348788403419	156.353461710759	156.35417656298	156.358311827842	156.33935613144	156.347448503136	156.358300812432	156.358625931855	156.355658012776	156.359671739769	156.358643740522	156.354628469049	156.357960600403	156.358039118404	156.359055025133	156.333563171543	156.347086719984	156.352773526295	156.358747974448	156.357862059487	156.345902998282	156.356284217499	156.352811382592	156.34858012475	156.359362341273	156.358563966908	156.358804864689	156.359189393309	156.358208850552	156.35770130313	156.359069264676	156.360110103561	156.355078220387	156.354778266031	156.358855927197	156.350228932926	156.359051355388	156.358163749413	156.346849242974	156.358060516704	156.349658139099	156.358605918253	156.355619539407	156.356445090546
156.358805809332	156.35849865735	156.35517597253	156.351646168273	156.354086108892	156.359507664656	156.356927569387	156.359524192958	156.359432936265	156.35289022444	156.356468357173	156.345079745277	156.358976585462	156.359855950451	156.351367575126	156.355597828612	156.3510977862	156.35851756392	156.358991169619	156.356812578479	156.356616213694	156.355311639812	156.359649769811	156.348533416585	156.358499787479	156.359029593751	156.357087658248	156.357581358688	156.358887309813	156.353742468574	156.35946149779	156.347196480084	156.358709364086	156.354548284325	156.350378037767	156.358172316387	156.359997834596	156.358736882747	156.358542738739	156.350826461153	156.339516372528	156.357686553877	156.358998891316	156.355931880184	156.356257354778	156.357482846989	156.354447521659	156.345253923224	156.352842496133	156.355640536857
156.359187551853	156.357129369379	156.356661072784	156.358195356617	156.358749797907	156.357206530445	156.352964506611	156.357945117697	156.355316737609	156.348740553869	156.359418354557	156.359387404636	156.358238090381	156.359985842433	156.351377604285	156.347887586175	156.358739900643	156.359524965379	156.358239253145	156.354002757061	156.346552796355	156.352369672651	156.357303357197	156.358743416699	156.349492139037	156.358010409665	156.354846489233	156.357796163576	156.358718388506	156.359584252657	156.350492846835	156.355829965927	156.351563112395	156.359642189115	156.356191681322	156.356647106428	156.358616213293	156.359290181325	156.360031282698	156.351926807897	156.358968212098	156.358524818366	156.358627120165	156.355723934245	156.357193152311	156.359783034974	156.356674344333	156.354479376846	156.358893398813	156.358782553037
156.358344022008	156.356258617514	156.356483227431	156.358721783926	156.359404414788	156.359790556753	156.354706793235	156.356721629392	156.358515602022	156.355344219194	156.354700851713	156.353966839825	156.357964622632	156.357657248056	156.347928007894	156.354897687847	156.358615241467	156.357246737377	156.348321776068	156.356956291158	156.357992747391	156.359543421043	156.360091010033	156.354485586624	156.359899306261	156.359860818361	156.359889026993	156.356224884924	156.358417375028	156.36022003811	156.353412921201	156.359842764854	156.355855532863	156.360447459019	156.358102864557	156.360018803424	156.355310999377	156.359324977196	156.359357135641	156.354555965783	156.356735935241	156.359975119504	156.354039559271	156.360418848181	156.355704307906	156.352621014793	156.358160424586	156.35794487271	156.356483868313	156.360075748814
156.353516837303	156.35798966904	156.354781330863	156.359116178732	156.359877050128	156.360400539192	156.360127625397	156.36002458486	156.35228877617	156.360354730266	156.358693842267	156.352493844972	156.352980344319	156.359099843375	156.353423561272	156.360402359177	156.360041135135	156.356479685953	156.359873258348	156.360114423509	156.358270452106	156.360186657374	156.352768533123	156.357803678681	156.360183046395	156.355513277029	156.360347541324	156.355097187708	156.358176507479	156.358182359109	156.35740291696	156.359465188063	156.356298975714	156.355431334535	156.358802823978	156.353604451118	156.360283767641	156.356186791436	156.353267067644	156.360085857632	156.357560592103	156.353407999681	156.354553847349	156.351522118554	156.360165919267	156.359575945696	156.358447616425	156.359549350176	156.356658364596	156.35716260944
156.354895927948	156.357688731925	156.359958471047	156.360134494677	156.359700105981	156.357676569706	156.356113206193	156.356902029807	156.355511896814	156.357238513443	156.35829760006	156.358763039344	156.359903606592	156.360435735375	156.357876971988	156.359308944568	156.356842902917	156.360078294332	156.360685002096	156.360057208819	156.358930636589	156.360101265325	156.360001328105	156.360442139967	156.356393333572	156.352232790751	156.360474147753	156.359185710431	156.359357685763	156.354179947102	156.360065316011	156.354790745516	156.357867959575	156.357575528532	156.355440432583	156.360762133475	156.360275082296	156.357201041937	156.359598174863	156.357510924188	156.357194702882	156.358848561577	156.360236023581	156.360156780469	156.359407409136	156.356750697277	156.358561836221	156.360254005297	156.359673602745	156.355739238859
156.358740831158	156.353172719706	156.355181649633	156.360474651751	156.358051884011	156.359215079829	156.35829346201	156.360727148139	156.355808527787	156.357176945316	156.359334706352	156.360295548339	156.356027478028	156.360097105692	156.359394562159	156.356514169509	156.357308038056	156.360368344273	156.357088753949	156.357653187913	156.360641487422	156.358197579648	156.359042835069	156.359274077093	156.359807933965	156.357539569384	156.360148024316	156.35557727335	156.356087528571	156.360480280274	156.355830356651	156.360548889901	156.355378021192	156.359792290139	156.360182921011	156.356603481655	156.360170518925	156.357047692436	156.356967850238	156.360348382784	156.35814283523	156.355625071418	156.35954561081	156.360341229537	156.358744078082	156.358428496206	156.354786559775	156.359362786763	156.360090933066	156.357848698281
156.360219564928	156.360008039797	156.359858449294	156.359977654078	156.360931514407	156.359585244522	156.360748631055	156.355342587499	156.360912647106	156.359481973043	156.360460532872	156.36037735092	156.355732493654	156.359714596686	156.355444367939	156.359588537944	156.357605924073	156.359940533553	156.360469309619	156.356401091606	156.360216267111	156.359338759195	156.35745199407	156.35863787954	156.358922335314	156.359169063605	156.359560158164	156.358606226105	156.359987047256	156.359307857313	156.355182105452	156.360754559046	156.35646484823	156.354790169347	156.35923796713	156.359713410714	156.359820683585	156.359112892308	156.360376234788	156.35995179402	156.357876385867	156.360753008777	156.354328925667	156.3564994862	156.357770718821	156.356514574619	156.357822107794	156.358609949026	156.359663696844	156.360563958402
156.360983909268	156.360325974484	156.360075717059	156.358403679927	156.360388934232	156.359924559112	156.358582328547	156.357848558111	156.360229405908	156.360371076969	156.360587444846	156.357402484747	156.360972636441	156.358788559387	156.35818186638	156.359508243703	156.356948192998	156.360501950641	156.358502810259	156.360443173135	156.357208636257	156.355418087337	156.358216053823	156.359675362061	156.358470012381	156.359772439324	156.360594042867	156.358752862972	156.359586469194	156.359080376087	156.3564797925	156.359682311083	156.357664944296	156.357677969768	156.361225567551	156.358829614905	156.359987309325	156.358272063323	156.357376966283	156.358277083557	156.360081446324	156.35822979686	156.355043444987	156.360971770595	156.359808870818	156.360621227468	156.357852082284	156.357216330158	156.360057673826	156.358874170803
156.360814741212	156.359591734809	156.357208870788	156.360942113625	156.360969562455	156.360318346992	156.360012055423	156.36037144376	156.360194192205	156.360618330643	156.359047982454	156.358319190375	156.360392808785	156.360725447869	156.358704974846	156.361015416603	156.360870133094	156.358867595011	156.356046141844	156.360763349153	156.360025204667	156.358567854458	156.357102367953	156.359260684886	156.357627819133	156.360860605312	156.359142042575	156.357271324196	156.359322407853	156.359631409136	156.357762890905	156.360663805968	156.361097735981	156.360200551302	156.359748470514	156.359425582113	156.357056390427	156.36010186017	156.360669971756	156.360230143707	156.36077073654	156.358475160043	156.361027164546	156.359951271013	156.356071234008	156.359701268395	156.360594638497	156.357817091331	156.358865660474	156.361140096298
156.359956284387	156.359664279708	156.360900044052	156.360320348405	156.360617480943	156.360500511408	156.361004471391	156.360451086387	156.360193857947	156.35965808355	156.35904418226	156.358427887891	156.360577565452	156.360871635093	156.360729989017	156.359057304731	156.358135215231	156.358082466629	156.360818709714	156.360530136491	156.359722533277	156.358690804586	156.360079763394	156.359990332509	156.360123858409	156.360524198695	156.357838223349	156.361145058135	156.359631140359	156.360005971134	156.358107574862	156.356944069006	156.36057110411	156.361103358051	156.358656966009	156.357031657077	156.357854096449	156.35847775601	156.361120756471	156.361027404261	156.360987540651	156.359254474458	156.357830382217	156.359816178437	156.359025070929	156.359902604665	156.358564041577	156.359815774719	156.357604018158	156.35792439178
156.3610095837	156.35963636765	156.360510573218	156.359903602358	156.359526520391	156.359410921129	156.358387821388	156.360299485674	156.358396820261	156.359208664997	156.358592688498	156.36054441235	156.357151523249	156.360901644161	156.360768771068	156.360232410874	156.359549821711	156.359863650728	156.359695681277	156.359723347773	156.361095961234	156.361031247829	156.359798820037	156.360592674582	156.361097301364	156.35973073442	156.361146027322	156.361252430732	156.358697247827	156.360040983919	156.360658183957	156.359246123817	156.358463360545	156.360073898053	156.360008225884	156.361042437092	156.360012448897	156.360640201014	156.358867152578	156.361292280862	156.36108205173	156.359799446849	156.360491021178	156.358394296505	156.360200465271	156.360196934948	156.359970163127	156.360077832947	156.360100704677	156.358435215291
156.360436618194	156.358884423386	156.360426072508	156.360977808172	156.36044092294	156.360315138121	156.360629347325	156.359351995497	156.360832102798	156.360948782554	156.360265471177	156.35840070986	156.3612866742	156.359479021075	156.359963275996	156.360916271843	156.360796795591	156.359258369946	156.361097931008	156.360949042532	156.359653166072	156.359415902255	156.360453178197	156.359124832061	156.360878326664	156.358814321562	156.359133631257	156.358929603314	156.360707408079	156.360999584443	156.359879598914	156.361216831534	156.359785582323	156.361299900551	156.359953976049	156.358710826628	156.360739019046	156.361207665884	156.360927108121	156.360802669812	156.360026848617	156.358589994381	156.35991185051	156.359608100202	156.360921277007	156.360175322494	156.360428223978	156.360707417142	156.3612549745	156.358267111682
156.360167394008	156.360154666913	156.360632527284	156.359940972579	156.360392231131	156.360711217764	156.361361335138	156.360654684228	156.360662140157	156.360510951962	156.361061263826	156.360052780459	156.359787424691	156.35901415055	156.360200424587	156.358994030728	156.360109105071	156.360806444305	156.359776291828	156.361002560164	156.360313209622	156.361102001976	156.360606691097	156.360985006026	156.361214143569	156.359534964612	156.360716341848	156.359664304203	156.359899341988	156.360686434759	156.360625981917	156.360666246941	156.360046504278	156.360698991598	156.359518515179	156.360134741689	156.359850442458	156.359271999936	156.359669147205	156.361056014229	156.359188314171	156.36095783384	156.360341449021	156.359817666828	156.360754147078	156.358919763148	156.36074016846	156.359425671128	156.361030161045	156.360708296165
156.36088460087	156.36121464109	156.360662144236	156.359814411344	156.36046039445	156.360369941182	156.358552597923	156.358280727616	156.360984845317	156.359344224481	156.361555978769	156.360232473588	156.359118371334	156.361149406558	156.35987283228	156.360935944763	156.361541360876	156.361117259551	156.359925646027	156.361220686714	156.361501680968	156.360985273915	156.360021038376	156.360985911142	156.360523814218	156.361378732832	156.361089589941	156.361377836957	156.360651404544	156.361348913039	156.359512292849	156.358912404704	156.361137755056	156.360602462638	156.360789157596	156.360625152319	156.359934592624	156.361163564735	156.360616141222	156.359623507272	156.360719851501	156.361245698683	156.361476375008	156.360604880024	156.360967854942	156.361047019336	156.358713065639	156.360491795188	156.360822758322	156.359575268107
156.360525471354	156.358838469022	156.36138493862	156.360714830229	156.359957040157	156.361009380917	156.361266630229	156.359914226497	156.359459156885	156.358635796471	156.360080874549	156.359813659465	156.360826927511	156.359763606118	156.35956826106	156.359980807333	156.360844015613	156.360169697431	156.360891174955	156.361315495338	156.360753114124	156.361271694044	156.360199601243	156.360087455858	156.360437326902	156.361519378413	156.360595333624	156.360732461419	156.36071163635	156.360917989561	156.360121695958	156.359920555392	156.35968041477	156.361232402173	156.36006541026	156.361148310976	156.360130581709	156.359729520697	156.360347207773	156.360959881074	156.359580995683	156.361521033478	156.360838731024	156.360830396016	156.360293696227	156.361078779502	156.360551976171	156.36046411318	156.359827798553	156.358578844125
156.360875763092	156.361063362552	156.361420409255	156.359610681321	156.361203638693	156.36131661891	156.360668147771	156.36149917107	156.361043020101	156.360164568979	156.359490224787	156.360105597497	156.361239310805	156.360332660947	156.360757632948	156.360308335317	156.360674276354	156.360203504525	156.359866199383	156.360697850767	156.359717547824	156.360495677611	156.360955460134	156.36112025286	156.361590141544	156.360783359748	156.360668568176	156.360609916155	156.361564127109	156.3595256768	156.360931153547	156.359575658447	156.360589100902	156.361464202239	156.360359710888	156.361462218632	156.361034898322	156.360654274053	156.36150532376	156.359856332184	156.361237635271	156.361229840364	156.361257724296	156.361355287748	156.361409412833	156.361470439435	156.361473530198	156.36134207129	156.360180212491	156.361115500777
156.361233324134	156.359856971965	156.360579087303	156.360448098922	156.361523030909	156.361451355049	156.361401500412	156.360123230849	156.360417744153	156.361110397461	156.360758327582	156.359752241792	156.360393023617	156.361468318072	156.360682907376	156.361674213213	156.360063231828	156.361034024177	156.360513172826	156.36128080065	156.361420830881	156.361099029529	156.360585556706	156.361173291668	156.361127265158	156.360728039969	156.360072791885	156.361374266727	156.36055352662	156.360170185363	156.359995982297	156.360473208307	156.360850596124	156.361295147956	156.361116510061	156.360744522469	156.360587309749	156.360068455241	156.361552688491	156.360376551015	156.361323062602	156.359782690105	156.361701671731	156.361366057215	156.360075472908	156.35999151621	156.361067656008	156.36121371999	156.361225564564	156.361427310436
156.361383256941	156.360550690701	156.360360335264	156.360247643845	156.36062329833	156.360890903182	156.361404933159	156.36147129679	156.36105209559	156.360732371757	156.361260213148	156.360297038652	156.361104798193	156.359435795597	156.361660937992	156.361125047297	156.360361651871	156.361509525104	156.360237955135	156.361110987408	156.360447547563	156.361027994451	156.360812075131	156.360386519998	156.359813521525	156.361095802006	156.360909744236	156.36030261991	156.361350741316	156.361241074257	156.361153446399	156.361127556135	156.361138339561	156.360804266567	156.361367870687	156.360743686378	156.360272752715	156.361703564407	156.360646678956	156.361260172834	156.360646648823	156.360108162019	156.361620649123	156.361403093105	156.360000580336	156.359526938619	156.361260232279	156.36065289172	156.361066873204	156.361577174893
156.36088205445	156.361384581244	156.360693090171	156.361355828706	156.360570162594	156.360636719236	156.361268923451	156.361029072716	156.361845642794	156.361308925345	156.361057566062	156.361394957026	156.361588182945	156.360867161252	156.360568485131	156.360079624417	156.3613350438	156.360269567019	156.36063550997	156.361514175313	156.360517731257	156.360846232358	156.360887831684	156.361399438441	156.361017851014	156.36065582726	156.359845157664	156.361180611291	156.361227065774	156.360138219504	156.361115960011	156.360846327091	156.361567552522	156.361537125698	156.361180267118	156.36159791116	156.360706439306	156.361437349199	156.361467919183	156.361265734005	156.360265541135	156.361248476478	156.361515569181	156.360793846643	156.361060243587	156.360373391011	156.361482973242	156.361648712773	156.359904070377	156.360666789573
156.361128457104	156.36151820964	156.361435802457	156.361293874122	156.361611223234	156.360298579252	156.361714408114	156.361153509453	156.360895678822	156.36099372336	156.361681703399	156.360416109586	156.360702787041	156.360974018222	156.361256662848	156.360401930975	156.360564156669	156.361224916521	156.361174659894	156.361567805989	156.360240411513	156.361085672146	156.36069658929	156.360806258158	156.361730508863	156.361374307759	156.360754686095	156.361064468281	156.360924952177	156.360914844635	156.361738581242	156.361473163787	156.361062823269	156.360643361546	156.360035244245	156.360627245146	156.361570907364	156.360814641312	156.360923896797	156.360137555563	156.361107631238	156.360283437926	156.361842060283	156.360724595109	156.360538949999	156.36177281926	156.360972718219	156.361523278316	156.360848411309	156.36184974218
156.360675271458	156.361388999729	156.361491960063	156.361146597397	156.361180917145	156.361476366857	156.361155848505	156.360871911291	156.360791086563	156.361652058335	156.361199051167	156.361295883089	156.36063978597	156.360911800422	156.361007990699	156.360678359082	156.360758357257	156.361387470904	156.361701239442	156.361329018214	156.361339797022	156.361266047663	156.36162291386	156.361568832422	156.361274146928	156.360546148086	156.36108231645	156.361619156192	156.360822653216	156.360987818204	156.361257267043	156.361440355145	156.360560353233	156.361690394089	156.36093122209	156.361470299753	156.361146854476	156.360774866989	156.360692546565	156.36159471601	156.361038174253	156.361910405702	156.361327611527	156.3614616651	156.360333090657	156.361449385195	156.360994951336	156.361411753948	156.360763243631	156.361054753422
156.361088470437	156.361882471916	156.36068142254	156.361572000465	156.361318165928	156.361724513496	156.361240577817	156.361249611369	156.361506279471	156.360836138489	156.36067413756	156.361024983401	156.361760750139	156.361348301986	156.361627872369	156.360552259968	156.361006325123	156.360719785802	156.361715022286	156.361176552327	156.361193385159	156.360593556036	156.360655652584	156.361858833754	156.361386060518	156.360629219905	156.360712664561	156.361377795539	156.361394966318	156.361579148908	156.360422362072	156.361483519287	156.360917995424	156.360714959475	156.360899263253	156.361382739349	156.360828810137	156.361716695785	156.361150019488	156.361183785644	156.361744479337	156.36155036358	156.361648593733	156.361241573804	156.361042378156	156.361364643262	156.361603271248	156.36097161983	156.361616107587	156.361659944208
156.361005747051	156.361334562938	156.361404818251	156.362014191043	156.361709650784	156.361774825591	156.361719290854	156.360970055968	156.361826973385	156.361624486448	156.361540317399	156.361667706561	156.361363984437	156.361721989232	156.361618484514	156.361573986099	156.360661248744	156.361512041585	156.361275036845	156.361443483978	156.361874309762	156.360916706896	156.361583322939	156.361684681007	156.361657000049	156.361692162624	156.361587087087	156.361326011492	156.36159309813	156.361551104677	156.360935261812	156.36056766471	156.361694730461	156.361093749858	156.361734670839	156.360820062567	156.36162722888	156.361815694888	156.360853105535	156.361459623742	156.360890471821	156.361729485629	156.361617865054	156.361012336907	156.361382048172	156.361828341529	156.360777516674	156.361303595457	156.361284635673	156.361881241321
156.361297163048	156.361323702379	156.361195671016	156.361802169953	156.361682617292	156.360866085023	156.361422744273	156.361655038695	156.361009732971	156.361560909889	156.361634547549	156.361675143364	156.36144237584	156.361331892146	156.360901574464	156.361925088107	156.36168033977	156.361249348683	156.360752807869	156.361270187719	156.361449640111	156.361806677183	156.361716947571	156.361541197069	156.361465616475	156.36179386251	156.361555916009	156.361783642368	156.36185697284	156.361247838865	156.360976879518	156.361571801889	156.361556350389	156.361628179444	156.361872852669	156.361130303143	156.361931323452	156.36065933317	156.361653552896	156.361621608283	156.361526884212	156.361712579613	156.361088415342	156.360923820769	156.361496361675	156.361314359473	156.361834119419	156.361313324003	156.361976554436	156.361533183035
156.36146657862	156.361672626888	156.361802452253	156.36137252331	156.360907866807	156.361689357051	156.361046609156	156.361379913647	156.361565700927	156.361128581848	156.361299658879	156.361432873604	156.361095148814	156.361334906414	156.361200529496	156.360826726221	156.360974895345	156.360803997734	156.361642340132	156.361047112363	156.362013074277	156.360739715213	156.362028268836	156.360970082287	156.361063247361	156.360921302339	156.361135034411	156.361605700899	156.36118653292	156.361873791396	156.361935974988	156.361564252224	156.361291903931	156.361201006326	156.361338007575	156.361091515243	156.361310294936	156.36126841846	156.361758361751	156.361533816779	156.361669184225	156.361937163189	156.361771509323	156.361435808863	156.361197167626	156.360863010283	156.361531841157	156.36093532046	156.361771085816	156.361578246819
156.361738046802	156.361357588707	156.361779894212	156.361776968606	156.361228652282	156.361391466252	156.361811743316	156.3618178394	156.361648095589	156.361719135871	156.36147977424	156.360961525867	156.361359678096	156.361549101432	156.361677927318	156.361699229701	156.361838286341	156.361226254891	156.361256120196	156.361157460139	156.361222154978	156.361354454197	156.36111436671	156.360974374753	156.361324064864	156.361980102878	156.361639424142	156.362085830684	156.36182806098	156.361668315348	156.361725317459	156.361653179729	156.361163834859	156.361711441552	156.361667406121	156.361035524122	156.361346723631	156.36168909944	156.361928559009	156.361643336101	156.361220310874	156.361811530317	156.361555599577	156.361371335561	156.361349228238	156.361968882949	156.36178430063	156.361986625762	156.361663120364	156.361666308135
156.361489100903	156.36142441193	156.36153203475	156.361050411362	156.361814298421	156.361745317636	156.3619203531	156.361253921522	156.361608263659	156.361066093511	156.361963029799	156.361870161041	156.361950421996	156.361868070401	156.36183192367	156.361078395985	156.361492422564	156.361465177977	156.361658639962	156.361849965535	156.361902529906	156.361524380688	156.361053713642	156.361719440754	156.361340199683	156.361941721859	156.361601680075	156.361011237813	156.361281365951	156.361205904399	156.361458215838	156.360937766116	156.361583651669	156.361447332198	156.361209467115	156.361884884141	156.361746340089	156.361894538641	156.361602435787	156.361721177264	156.36115955709	156.361754256904	156.361038375356	156.361869034809	156.362037007997	156.361197022752	156.361857060299	156.361811061362	156.360695708384	156.361611305738
156.361695441897	156.362047394917	156.361107187407	156.361811333875	156.361940891171	156.361678402605	156.361828560507	156.361899716034	156.36151029892	156.361832031797	156.361695319911	156.361409346685	156.361134044632	156.361941377236	156.361470083846	156.3613742469	156.361892250609	156.3619019474	156.361059700813	156.361941499129	156.36138366561	156.361372231134	156.361323266265	156.361411250677	156.362076874792	156.361502588641	156.361710083563	156.362071012336	156.361533785648	156.361204545168	156.36116253174	156.361355843974	156.361632022027	156.361784785248	156.361574213236	156.361391210564	156.361215562515	156.361314604921	156.361485123739	156.361968097285	156.361363368439	156.361047349517	156.362069149598	156.361460596244	156.361294597558	156.361242562531	156.360926939077	156.361309066353	156.361705082845	156.361269749802
156.361557753136	156.361810212578	156.361716885171	156.361377885811	156.361166130201	156.362040946464	156.361608712945	156.361322529812	156.361742242012	156.361753782197	156.361752094371	156.361338817044	156.361877698293	156.361613759433	156.361532473922	156.361464707637	156.361635407402	156.361637444043	156.361388725888	156.361979268973	156.361860288341	156.361516294314	156.361310867278	156.361303284036	156.361400958707	156.361660178304	156.361763504848	156.361985097979	156.361776372549	156.361375540813	156.361886905664	156.361924843799	156.361869410597	156.361543852678	156.361706642529	156.361897900988	156.362012108534	156.36111439575	156.361198177981	156.36176317492	156.361616168853	156.361384282801	156.361328732289	156.361265742629	156.361762978614	156.361784437391	156.361585284296	156.361275347576	156.361670228467	156.361914744639
156.361323280054	156.361723988305	156.361789993171	156.361569250406	156.361090164676	156.361539093698	156.361717040559	156.361622711365	156.361704740558	156.361362708711	156.361499278471	156.361898424024	156.361287997534	156.361398910741	156.36180909307	156.36186026636	156.361661626684	156.361635081435	156.361321045524	156.361589280722	156.36190979919	156.361875088027	156.361351353179	156.361780725465	156.361795178037	156.361443327234	156.361795436035	156.361169606326	156.361294983007	156.361450004025	156.361606861806	156.361661789125	156.36143480641	156.361382069982	156.361430279893	156.361153347555	156.361512296006	156.361726345319	156.361166112541	156.36169354085	156.362075250838	156.361571833544	156.361630841379	156.361702510371	156.361227597834	156.361666298801	156.362001899365	156.361707919729	156.361940195813	156.362018510319
156.362041070412	156.361770357466	156.361434988999	156.361443814714	156.361960519288	156.361649311182	156.361866570828	156.361290812914	156.361900580023	156.361851587021	156.361972301827	156.361421899977	156.361728442922	156.361432097212	156.361328235237	156.361440459182	156.36133594964	156.361653539997	156.361765345768	156.361864950437	156.361474471575	156.361179154138	156.362009845406	156.361566779792	156.361403952667	156.361417679638	156.36176200762	156.361262886573	156.36148895991	156.361729917735	156.361984164152	156.361695446084	156.361855454583	156.361919628524	156.361586179102	156.361989216103	156.361391296054	156.361264885113	156.36179038915	156.36200891204	156.361971201127	156.362092059006	156.361330815783	156.362110814774	156.361635813157	156.362051991201	156.361903546496	156.361456956862	156.36141138874	156.36167896057
156.36182465761	156.361962443347	156.361798231331	156.361669362017	156.36144054674	156.361550620625	156.361713462841	156.36138923277	156.361794599581	156.361503570702	156.361845696245	156.36179045535	156.36204165776	156.361491501652	156.361453285435	156.361549725072	156.361917292349	156.3618932894	156.361767798539	156.361671153789	156.361475854267	156.361683337421	156.361836510966	156.361399532582	156.361950909092	156.361485104815	156.361370543642	156.361787167701	156.361458100011	156.361798691712	156.361357918753	156.361793930301	156.361895406054	156.361895852483	156.36128463569	156.362142193091	156.361471990104	156.361408214693	156.361764284785	156.361744093207	156.361501094406	156.362014897863	156.362037098193	156.362100330232	156.361350366681	156.361947472209	156.362074174328	156.36184808074	156.361657074461	156.361538482592
156.361642741249	156.361468212314	156.36143722322	156.361898311363	156.361461385792	156.361833015443	156.361393715044	156.362004026015	156.362087920259	156.361760497466	156.36172121693	156.361612329672	156.361833290288	156.361873780004	156.361900214257	156.361508084961	156.361407245919	156.361242786755	156.361752798029	156.361819738923	156.361645323996	156.361957276399	156.361968339809	156.361666891849	156.36203451126	156.361877021317	156.361891178318	156.361950685944	156.361571880668	156.361916000023	156.361349988124	156.361901029987	156.361942858974	156.3615551395	156.361490878535	156.361893765893	156.361670419443	156.361958597923	156.361965901514	156.361707234161	156.361837683076	156.361930668282	156.361590870665	156.361940951114	156.3615280638	156.361861613948	156.362007898047	156.362157170337	156.361753444725	156.36203024999
156.361674373537	156.361285158193	156.361717243041	156.361837681029	156.361582801623	156.361420009623	156.3617623602	156.361543916607	156.361362971115	156.362056579402	156.361737005127	156.362181389678	156.361540769877	156.362099626943	156.361939876097	156.361972929898	156.361977845837	156.361780989889	156.361740856637	156.36188455593	156.361330817002	156.361762594802	156.361859268903	156.361597042561	156.361971228475	156.361745440774	156.361226856257	156.361999314535	156.361427627579	156.361626789362	156.361253043408	156.362186442805	156.36213846277	156.36193174507	156.361393085299	156.361457011312	156.36170809555	156.361646951442	156.361468704629	156.361973804117	156.361935139356	156.361583585142	156.361604293948	156.361511232409	156.362135007435	156.361958684713	156.36170844096	156.362054828775	156.361646227572	156.36131242048
156.361983014379	156.361509538282	156.361382227021	156.361818379277	156.361920888844	156.361588679646	156.361917511185	156.361986615694	156.361707369665	156.361613715275	156.361519315394	156.361919506064	156.361872360784	156.361472808589	156.36160222393	156.361772164609	156.361467902826	156.361820412835	156.361574005033	156.361853242611	156.361982490226	156.36174689179	156.361906641909	156.361973784219	156.361672360118	156.361548535434	156.361971137287	156.361974076625	156.361963395336	156.362183234061	156.361623763864	156.361575660355	156.36156174085	156.361572004187	156.36158894521	156.361587746865	156.361986903065	156.361842566614	156.361727761892	156.361572894877	156.361635032765	156.362274370807	156.361550371662	156.361411227955	156.362038342681	156.362000130893	156.361575004905	156.361904609755	156.361407864852	156.36217332492
156.361483739063	156.36188342741	156.361953402079	156.361884265386	156.361663006881	156.361345368497	156.361624587147	156.361585523824	156.362020438265	156.361768515896	156.361974924089	156.362061362824	156.362106384971	156.361935957901	156.361940219395	156.361614669285	156.361714346945	156.361651369886	156.361601676889	156.362018609626	156.362036966022	156.362085142997	156.361561312353	156.361689232223	156.362015731616	156.361601944853	156.361793309385	156.361838666693	156.361835830929	156.361450033394	156.361471271134	156.361585842729	156.361952462452	156.361790607157	156.361961412798	156.361994319896	156.36192918628	156.361967373249	156.361563350665	156.361495724064	156.361726352209	156.361635629688	156.362025603374	156.361709448482	156.361686296582	156.361947292929	156.362175252387	156.361594707737	156.361578069911	156.36145981597
156.362159515286	156.361588982379	156.361741614303	156.361951586163	156.362191995841	156.361615856015	156.36159898468	156.361760710412	156.362007625212	156.362135065953	156.361782762792	156.361821325964	156.361619672917	156.361712751531	156.361626209278	156.361931916878	156.361879793095	156.361582457861	156.362004694638	156.362033831151	156.36204512518	156.361576431267	156.362123394507	156.361597168192	156.361685258536	156.361524800345	156.361754904458	156.362113023469	156.3613523598	156.362119422771	156.361515845916	156.361547706369	156.362293348326	156.361546351766	156.361840376604	156.361935652235	156.361607285486	156.361820533227	156.361995502006	156.361915219533	156.362067030925	156.361898234461	156.361603418834	156.361815591399	156.362041594352	156.361472606185	156.361510591815	156.361764689764	156.361528188796	156.361525568883
156.362066172654	156.362020506394	156.361761972752	156.361441801184	156.36212423455	156.361991030897	156.361998175946	156.361746311829	156.361677985881	156.361352925398	156.361823547738	156.36151085063	156.361635587105	156.362102183817	156.361747645877	156.361641429792	156.362240637648	156.362336803341	156.362003815546	156.361642807239	156.361586326803	156.361832875994	156.361445639457	156.36209682038	156.362052444405	156.362022488594	156.361864838356	156.36218380727	156.362204915053	156.361590960568	156.361985372357	156.362059754904	156.361557427008	156.361571867226	156.361514943851	156.362088446641	156.362028985587	156.361926465342	156.361957709012	156.361717502571	156.361778888447	156.362179488164	156.362044630683	156.361523585343	156.361947512143	156.36184053024	156.361768741266	156.362098068789	156.361584367313	156.361995578696
156.361913008082	156.361824965747	156.361654715273	156.362171976676	156.36219609488	156.361654890693	156.362009582091	156.361991550914	156.361839931658	156.361971366395	156.362163933358	156.3621902082	156.361546907627	156.362275799277	156.361614751213	156.361953781258	156.361755272259	156.361607434625	156.361928772229	156.361978158284	156.361771279367	156.362070038543	156.361748907195	156.361686913172	156.36170710237	156.361743510535	156.361854893513	156.361776308477	156.361711440049	156.361917625655	156.361553566209	156.361945033234	156.362244031609	156.362122342277	156.361684808816	156.361932138734	156.362012272274	156.361923352042	156.362211562998	156.362264214364	156.362212552699	156.362104801855	156.361965165855	156.361769754614	156.361979383306	156.361685769895	156.362073418587	156.362031598161	156.361585325936	156.361815595998
156.361879226667	156.362271050176	156.362051834539	156.361763971899	156.361739243076	156.361524608632	156.362146187552	156.362140730103	156.362016156844	156.361908211169	156.361814227221	156.361656233565	156.362095660052	156.362031238086	156.362106629351	156.361900481136	156.361964415121	156.361786299651	156.361928036008	156.361899394957	156.362252895048	156.361671135942	156.361983574512	156.361440309044	156.362295280893	156.361917363752	156.36172782773	156.36231274185	156.361485205786	156.362137081083	156.361720579397	156.362123807766	156.361859778208	156.361732000615	156.362030771567	156.361824622802	156.361811885716	156.361642061366	156.36195047828	156.36217508924	156.361614259562	156.361507597727	156.361989622427	156.362282324695	156.361824696937	156.362086739818	156.36214537654	156.361674880148	156.361724512626	156.362056977302
156.361621246759	156.361787511085	156.361793200324	156.361652864639	156.361661068057	156.362214104907	156.36214904514	156.3621807186	156.361837424711	156.362180749722	156.361727401021	156.3621634481	156.361774352176	156.361768278155	156.361795013523	156.361508346176	156.362091330835	156.362205208819	156.361999683121	156.362116977993	156.361872059095	156.361866671528	156.361959040746	156.361835226233	156.361931079999	156.36176746234	156.362063630001	156.361508514958	156.362029527331	156.362228538004	156.361671045174	156.362145433827	156.361741023627	156.362037018911	156.36205851294	156.362063005586	156.361698108004	156.361497842804	156.361652455573	156.361606015101	156.36157671683	156.361927235098	156.361944669131	156.362217713161	156.361613966311	156.361577554912	156.36188648571	156.361795023729	156.361723868227	156.361560563471
156.361858720973	156.36212441264	156.362116880135	156.362250243285	156.361904789918	156.361948596686	156.362188802089	156.362015395678	156.361917032451	156.361786040942	156.362072422949	156.361778943471	156.361969821857	156.361766676622	156.362037703565	156.361995834087	156.361886732033	156.362232080499	156.361802603354	156.362004246804	156.361890956619	156.361822877239	156.362272489907	156.361762079685	156.362018485281	156.362026008523	156.362154107016	156.361843740262	156.36183954021	156.362094499103	156.361853625184	156.361991151571	156.362094032225	156.362063246603	156.36182007614	156.361961227881	156.361807234748	156.361832378606	156.36227566363	156.361763890995	156.361593068198	156.361677339741	156.361628752304	156.361972531105	156.362003493929	156.3618114584	156.362021622921	156.361952923232	156.361933269102	156.361727859388
156.362318386566	156.36199544652	156.362196276533	156.361753188941	156.361702653327	156.361728708956	156.361629756756	156.361788687352	156.362142199403	156.362027994362	156.361535646103	156.362010545097	156.361955184825	156.362033105861	156.361973951252	156.361819454841	156.362088379799	156.361868067707	156.362142055651	156.361825149228	156.362129248078	156.361876971873	156.361607679736	156.361875920948	156.361745180692	156.36160161944	156.362142795447	156.362095544912	156.362157395518	156.361655490072	156.362283908023	156.362235191336	156.362161899977	156.361996819968	156.36159053682	156.362046491049	156.361863540647	156.362017562891	156.362326503922	156.362066373805	156.361758320422	156.361772228114	156.361984897137	156.361870773076	156.361779240029	156.361932759125	156.36214930909	156.361867357556	156.361687221886	156.361909756498
156.361884532001	156.362368145206	156.362220792605	156.361693631749	156.361928682583	156.362130842026	156.362050123038	156.362267223925	156.361633447365	156.362041370324	156.361912671006	156.362006411657	156.361744170823	156.362085671288	156.362288182192	156.362145260702	156.361974776634	156.361993631162	156.362454787732	156.362016661119	156.361946860158	156.362205346615	156.361984903192	156.361871969302	156.36202948418	156.361955447837	156.361756391451	156.361978847519	156.36203291843	156.362058400492	156.362191173098	156.362150174769	156.361740176863	156.362318267635	156.36221532473	156.362114349223	156.361909589181	156.362067879233	156.362162559301	156.361708888379	156.361951486688	156.361703917642	156.361878422441	156.362152700813	156.361689418839	156.361767494536	156.361714727678	156.361865157657	156.361629506566	156.361935439334
156.361967052813	156.361917839023	156.361888280556	156.361721312441	156.362100107073	156.362311226082	156.362148517998	156.362184246941	156.362333283932	156.361859920339	156.361741752118	156.362202672149	156.361912200531	156.362234330538	156.362056355936	156.362034672557	156.361809528205	156.361900327657	156.361899119992	156.362124723778	156.361734474589	156.361940263138	156.362032316016	156.362141162581	156.3621013643	156.362101529423	156.361942087423	156.361734131394	156.361861824469	156.362144941695	156.362182701487	156.362132017572	156.362187298904	156.361864096378	156.361929479027	156.362072982124	156.362060147456	156.362035083172	156.362230922923	156.361915637285	156.362097418786	156.361841132804	156.362120342426	156.362183462273	156.361763205278	156.361722137661	156.361734510333	156.361915858679	156.362261235435	156.362010722552
156.362285548024	156.362244392444	156.36184218298	156.362244046	156.361941010109	156.361912889111	156.362158916206	156.361826263781	156.361776969878	156.362044937141	156.362069587591	156.361923513992	156.362038378941	156.36200380377	156.361767401885	156.361844319506	156.361987889701	156.361991525803	156.361996111856	156.362044049639	156.362012012253	156.361849645046	156.362387264621	156.361867334505	156.361818673225	156.36227023037	156.362053467465	156.361826962872	156.362068935696	156.362291370787	156.362003522697	156.361950685551	156.362113914979	156.36232181824	156.362046190416	156.362201760841	156.362173817536	156.362156165545	156.361778938746	156.362314960522	156.361619287705	156.362093245948	156.361913080146	156.361816601157	156.361945287663	156.362165831178	156.362047729035	156.361866333932	156.361720883097	156.362191615686
156.362168010256	156.36235663694	156.361899601774	156.361867360573	156.362267427686	156.361952631214	156.361868030304	156.362047460364	156.361870810381	156.362128149068	156.362164552472	156.36220758464	156.361823368627	156.361872124225	156.361814362275	156.361957427772	156.362284246193	156.361970073159	156.361854918756	156.362307015028	156.362062543958	156.362222226666	156.362203781329	156.361853503375	156.362093563693	156.361997180382	156.361930127305	156.362250482544	156.362159700873	156.361787431924	156.361893006042	156.362065474738	156.362048650096	156.361843521303	156.36178300605	156.36227886358	156.36174186319	156.362017510158	156.362049663803	156.36227181321	156.36220125176	156.361965906254	156.362219013238	156.361901781659	156.361986759641	156.361693841478	156.362057943	156.361881597749	156.36203273408	156.362354784003
156.361696138545	156.361987188677	156.361933638549	156.362200529724	156.361711467854	156.361897854997	156.361991686349	156.362022296822	156.361757617084	156.362306342354	156.362016920517	156.36170167618	156.361690243583	156.361958848838	156.361900190401	156.36230964576	156.36208187935	156.361915575357	156.361751097625	156.361773689842	156.362043196881	156.362114468157	156.361810766692	156.362202249461	156.362012156626	156.362067077126	156.361925799281	156.362112881543	156.36190293866	156.361973426837	156.361877063537	156.361777844519	156.361837887066	156.362103399599	156.362052315027	156.361978962726	156.361840866232	156.361997250324	156.362263064957	156.361999847177	156.362009751028	156.362235784159	156.362035140279	156.362185467523	156.361889190822	156.362167509233	156.361907510192	156.361948065025	156.362123656279	156.361716847096
156.362027274941	156.362029932129	156.362109767183	156.361879642557	156.362102318444	156.361781651773	156.361771598488	156.362279041201	156.362083750019	156.362271835342	156.361997658135	156.361794406871	156.361964721454	156.36205715789	156.361694653758	156.362338771291	156.362037631468	156.361939865912	156.361912024587	156.361913160259	156.362050907323	156.362020153963	156.362192842471	156.362130647704	156.361738537558	156.362183936988	156.362210277736	156.362148282149	156.361953049205	156.361900013565	156.36189537479	156.361951865511	156.362377077991	156.361804204204	156.361868472197	156.362121726988	156.362033279696	156.362323965837	156.361860605884	156.36211248779	156.362238328718	156.362107271987	156.362044994048	156.361941016496	156.362160362049	156.362158421438	156.361932855162	156.361794177311	156.362004103919	156.362017516686
