# Supplementary material for: The Neural and Computational Architecture of Feedback Dynamics in Mouse Cortex during Stimulus Report
Source: eNeuro. 2024 Sep 24;11(9):ENEURO.0191-24.2024. doi: 10.1523/ENEURO.0191-24.2024 (PMC11444237; doi:10.1523/ENEURO.0191-24.2024)
Supplement: Extended Data 1 — The file code.zip includes all code used to generate the figures and perform the analyses presented in this manuscript. The folder "./ephys analysis/" contains code and instructions concerning experimental data and Figure 1. The files "Figure2CDE.m", "Figure3AB.m" and "Figure3C.m" simulate the model in the nominal setup, and generate the corresponding figures. The file "Morphing.m" allows changing the connectivity strengths with respect to the nominal setup, and plotting the resulting trajectories. The folder "./Figure4/" contains instructions, code and data concerning Figure 4. Download Extended Data 1, ZIP file. [file eneuro-11-ENEURO.0191-24.2024-s003.zip › code/Figure4/globalfeedback/v1Int_a1.2.dat]

0.337004938822047	0.343473011456221	0.373935755073111	0.361643179772639	0.325342533948916	0.359627419148966	0.32747450612707	0.375142250302045	0.325667751451472	0.3387899551053	0.335710186817905	0.343690342830692	0.330734132509467	0.336246352768037	0.33360164161878	0.338225351016138	0.380372691430209	0.349324572124406	0.361416704370996	0.337269821831996	0.367594618743439	0.372475559654267	0.363520971243062	0.374864447224505	0.375398985910543	0.366748895704578	0.368129976585216	0.361660918980669	0.339917103473859	0.34567442166161	0.376055062190676	0.341847857894913	0.328896614483258	0.331017771374362	0.352506699528092	0.341174864233715	0.331475961341205	0.358147861766438	0.378625521386621	0.336702756158294	0.344033433017441	0.343766666881649	0.327345463253744	0.347338530930922	0.381590575057766	0.339343615565047	0.335298174093132	0.336338685171942	0.370707645538109	0.349556619962577
0.367542951769949	0.395818920927884	0.383033841199929	0.377036359307717	0.370287546251961	0.343086443572397	0.377816738196378	0.371483735015399	0.358346609568924	0.382862358314599	0.377974023434818	0.350825794025043	0.337611772319001	0.3474215984919	0.360693495177695	0.358465647944808	0.380224826395122	0.337775688376668	0.377164493381356	0.342254884892991	0.343288072621454	0.341587722840649	0.35796836981463	0.388656063703653	0.364614007288869	0.348598553937646	0.366916751414022	0.35372308649894	0.382368387227204	0.347228069312031	0.397297996299234	0.336005013484977	0.360043649631369	0.373587658196835	0.376861283369044	0.393184518533506	0.371669933469591	0.340830568869276	0.344108476906762	0.368754607395854	0.373021795602609	0.340353813378437	0.343955330529409	0.345066296282029	0.365504472401643	0.349201035628337	0.338600133583662	0.367036605836757	0.336325461541076	0.391842440557695
0.410188800266837	0.348336073017752	0.367771158161776	0.385064432888425	0.364167213680793	0.406377623967864	0.370343300741011	0.359778718873166	0.405245446087348	0.349934305644678	0.351915665927776	0.387916622983429	0.368166275736908	0.361236289227271	0.360937809757769	0.385546099716232	0.37860229000467	0.381987075684502	0.349191586815113	0.391602500801798	0.399893018622096	0.363506365827854	0.394860239473632	0.396993129840237	0.382769777057547	0.395450465756354	0.361427112882138	0.396854102291032	0.389143994922956	0.376052170899719	0.391317521663463	0.35420018592542	0.348640985645935	0.382425588135342	0.41123376292502	0.355312121604003	0.414516121120473	0.366787451807614	0.397957837977766	0.375984320558176	0.3964568146386	0.37196201816892	0.367512114332943	0.34400022317954	0.398257790519423	0.363388730263839	0.396033724326624	0.378282727144797	0.345636157460253	0.370085943051551
0.388660084948476	0.395046969995443	0.395439813376066	0.424499043530988	0.396827080460682	0.379727323580912	0.383002956630538	0.431265199705969	0.357187316349109	0.380950398162024	0.421251868686134	0.427171229967273	0.427522413753892	0.387234181034443	0.354854987697154	0.356356271344203	0.382120699922892	0.419627344566624	0.420701291495226	0.38105186152859	0.414450517150116	0.374001558072714	0.40310683538187	0.420695296299975	0.376314250082518	0.36538492722878	0.36263891975626	0.359228379542045	0.430490874934257	0.406090277845322	0.370323977042833	0.360892101257987	0.42496558292044	0.422930286800412	0.3566740800268	0.358299105680504	0.411074326855645	0.417011579607393	0.37809148591028	0.357657156246319	0.35911439466518	0.359595530785063	0.395085127220869	0.393055593159637	0.391416011877683	0.402007321446834	0.361129036125701	0.365638861153998	0.407145794961404	0.427846501623491
0.444580908296792	0.368747519607621	0.371805628165206	0.419650401699946	0.428384196656511	0.383360187250977	0.41760999920282	0.415270063861952	0.406077179847256	0.409296210644949	0.444032421671879	0.425409361153806	0.395155207263203	0.454912137872584	0.392799208842779	0.447636804830965	0.425647753474648	0.437320078557167	0.377587718269058	0.411257012823875	0.39720530918118	0.410717038556107	0.405322159641715	0.416245249589755	0.387008555970767	0.374691903665483	0.43483079061317	0.415499603696332	0.378374915693751	0.45183587025481	0.374838523137592	0.382878204854923	0.389029176549855	0.390518211707088	0.455651651012825	0.372872829889392	0.387085752680695	0.397450891426755	0.377772699550197	0.412224984990985	0.382275379926348	0.378431286769228	0.411779520658361	0.434163467154429	0.444712036190131	0.430857326188317	0.447802708262302	0.379304310970397	0.389248749297856	0.369190034690306
0.40819616637301	0.444929897213423	0.418364793583759	0.4074854789758	0.441164396098986	0.419105010960264	0.409845763872614	0.465241698563615	0.45076398130207	0.465597490909849	0.386083453654574	0.442875993975343	0.400375617995469	0.478027399032953	0.468519644845224	0.422937902300558	0.398929746670651	0.389216281964302	0.3957116577514	0.41576939525222	0.392089384839332	0.430255986635266	0.386635902943639	0.412243160672913	0.45183927690584	0.423110027379234	0.391280414273573	0.426415142910101	0.437852794572337	0.401133339503984	0.394514487520186	0.387287789647274	0.426607444139096	0.392594458768502	0.397224207853946	0.412402906226909	0.440133797838186	0.430683426150852	0.421771889458689	0.465505052484325	0.420904393602289	0.4751790646823	0.463525969089979	0.436086475032045	0.473141295980479	0.476456323288193	0.438479646063629	0.424688312703638	0.434121476635133	0.409575500928481
0.477044804117155	0.404898664957053	0.430255765257268	0.500198667480428	0.441589994716314	0.435766234216845	0.428341049333721	0.411705155168027	0.418178523218313	0.441038732148881	0.416005731862611	0.427821529696354	0.461652152241221	0.456685486233818	0.428797483182723	0.507631552829666	0.438221761284571	0.421220322746998	0.436991210151312	0.433451900787062	0.453843554301	0.451158386008777	0.44772095465068	0.40483755707721	0.437411507385718	0.441618344386459	0.448202886364677	0.448676194213463	0.489307275532363	0.482380067398325	0.44435308158825	0.488269478478872	0.502108353698124	0.444405854339154	0.454410552632943	0.505851437507469	0.483232983970072	0.40956923622067	0.418186712120295	0.401786464873252	0.498601012429106	0.481100459416798	0.407986226233608	0.438218619745598	0.510556490913049	0.452353605216416	0.472095720652881	0.469654134883429	0.455479003453787	0.420703466758266
0.537959279865197	0.456892756040017	0.444162704848503	0.499650821737686	0.456394800204935	0.44024106260366	0.446344420782489	0.438364197012139	0.438960474894163	0.503290697020447	0.433222408433118	0.533845449668446	0.475554396946837	0.498428624225005	0.527788559180739	0.48998902975064	0.458699570172361	0.539237937204779	0.427161279918631	0.524972253550236	0.475899771594359	0.449015355113724	0.488046736441984	0.442174221205704	0.530267893122448	0.432724974992998	0.435682525203859	0.528003914519696	0.444878611431214	0.506894410666784	0.428760920635939	0.449347091741019	0.477416669609952	0.521265749296309	0.466034587510217	0.437462740796428	0.459114197494089	0.44812264453481	0.543478920821017	0.44223419831819	0.441427858084039	0.463159053628916	0.456828491725551	0.536413152488181	0.45095106106453	0.478756264965672	0.464000868121976	0.430001614180983	0.449857934378523	0.5346062041189
0.468038066049128	0.444501474347591	0.45920028312961	0.526793139794179	0.537785678108887	0.44772246116922	0.463433495433408	0.452256918765468	0.486685241855914	0.562711185631658	0.486322600329127	0.486039087581864	0.44730034590786	0.480682553104684	0.506972880862946	0.465634615867839	0.559686893041509	0.477130858784618	0.513239438165944	0.580312042098885	0.506102742063304	0.48998144146697	0.501227610862072	0.499660590976338	0.527800619540103	0.508430869868681	0.549339265042749	0.471046145175609	0.528336331521968	0.49459090911599	0.515423427476603	0.552636890863465	0.481416864850306	0.523628428508005	0.457388990086242	0.464508648905469	0.563397863085416	0.472743728866327	0.48581812693204	0.549673893342894	0.545404006150631	0.51565811629138	0.552677893874025	0.445164276746319	0.465212206695291	0.44651096743087	0.557721450172827	0.563169650697534	0.459843898016936	0.532355114545956
0.486539979802943	0.489465969199446	0.500723704607145	0.605607804427633	0.574674568777537	0.538947066686255	0.615687005728214	0.586424584317571	0.552384351296056	0.567646885081217	0.605534490165954	0.602106300045711	0.527528829706351	0.571773404008927	0.523605600611586	0.555392564617099	0.528473660153312	0.558360336460364	0.52374216205384	0.512438623776608	0.478355935703492	0.491866574509682	0.517138960382382	0.603389694144151	0.567654318556056	0.539169891256461	0.571898788890858	0.561055260462989	0.506117840790364	0.477085368217023	0.477838965898706	0.490849050918285	0.548583755067279	0.476098546797044	0.538593367123262	0.579699473511405	0.49547115963329	0.472629827929222	0.606449146948916	0.590474491079358	0.492440715093449	0.609705211562551	0.593729103063051	0.563724971405045	0.589412612115254	0.503161199960953	0.5970189050634	0.581779634984886	0.540272685819032	0.481759204888027
0.565719710276024	0.588717715341636	0.546047415011652	0.538916950349876	0.641864110087195	0.534131962925503	0.553086707973679	0.578301273828398	0.584795534568994	0.615097657542691	0.543003783790248	0.537868374243068	0.504542806573666	0.56121177894254	0.58480036001581	0.542804098893812	0.554314911845862	0.582653495333285	0.600897301832261	0.547954499860925	0.582468877040964	0.529485748493361	0.525716493820369	0.534625359262618	0.618600055758003	0.600130875463519	0.594269435152183	0.660755328160578	0.5614353052272	0.651545106810276	0.605801115883326	0.612109570411966	0.508266891189405	0.608836628607298	0.639391875368517	0.546935056916994	0.518352854069903	0.65659091278217	0.609020071806533	0.514052511252678	0.537518588023559	0.565151378126448	0.603986441617449	0.626719884257786	0.659477273299275	0.664801478925232	0.512197252163383	0.533530247231946	0.607957129913474	0.519361946175564
0.697395219125682	0.571683753496446	0.627761069259844	0.661515232932072	0.576254975898826	0.545684160436565	0.631712673041236	0.595202501469575	0.643918052489998	0.547171727791764	0.58320847572797	0.677281970752989	0.665761572072077	0.539813104264622	0.627084298857011	0.701186505784674	0.609403847774246	0.609579455801488	0.686378865882071	0.550555948367268	0.678579281471205	0.683513963244472	0.562107638977427	0.53595552714888	0.659590465502619	0.570872655705996	0.534188786698238	0.625363384644891	0.548902573862291	0.535710880459918	0.546673392960492	0.653633514823804	0.700748884477034	0.711195381735791	0.555299518754411	0.582510023458638	0.647551135334438	0.571729768314885	0.547468245320249	0.712573627197568	0.614314599771367	0.648495296575341	0.535310778756487	0.637316291373571	0.604186356461935	0.602973660546851	0.701880825859228	0.666116455004206	0.556121200158184	0.681023994842608
0.58803654343578	0.671378619740307	0.619942336854557	0.614380447939255	0.598022836947966	0.746254478498378	0.706498132631512	0.658648931295658	0.590600779975018	0.691162156828467	0.65860545858614	0.624738096112863	0.728627827659138	0.581643575471613	0.657358748142664	0.673374187899685	0.626990405440157	0.62390742537247	0.741875782149428	0.732659634487844	0.740048348168235	0.721033990789822	0.615868161047758	0.664800203538657	0.696559142075554	0.65033953555482	0.605330621262902	0.647184384749959	0.624176825082124	0.605342434308474	0.589620566744317	0.745436538073417	0.692810970029502	0.657737250828511	0.609946718982403	0.755305075327487	0.623496554779043	0.679358018005596	0.676408901611937	0.753199261493388	0.611291773089124	0.660260104909304	0.59361780031211	0.658090491020837	0.661000526165471	0.613440900968559	0.598492437339599	0.672687587484657	0.621936098521039	0.660533897278553
0.691484180989017	0.7249208603113	0.640591495458531	0.637316814475062	0.763321883976006	0.794735161673923	0.697846963411741	0.652087369449138	0.704265415959765	0.751337608117578	0.635612902492166	0.828075233962342	0.679592516832774	0.842884386454777	0.652259152900012	0.646193403645785	0.731125485490131	0.616583583352649	0.609260473581862	0.629651666842673	0.664700886308149	0.629334247333471	0.800797779600373	0.737157793916267	0.647744281066239	0.640393706172248	0.757912142355899	0.702073985627775	0.61712352896007	0.697087357344854	0.721385809997286	0.774907894892595	0.632667958644632	0.782574591612523	0.784336263148537	0.621379046626507	0.661947427535724	0.701930711601238	0.615727115276589	0.828636994025658	0.653128919340587	0.674145417353588	0.698849592793881	0.689837840294425	0.680861037652448	0.814341481210164	0.661863733590817	0.677684444074364	0.848148463041173	0.663981411931829
0.709504254333467	0.786691784838277	0.690588932002885	0.846462602098885	0.74626266256099	0.837334076088653	0.655840125723408	0.775653381036249	0.734532560608697	0.686839384020468	0.91225506794326	0.865737216582841	0.868610840250338	0.739354878808585	0.845001717944796	0.843713079965705	0.737206742797262	0.881770715473874	0.808001475086368	0.749256907107041	0.784106786021076	0.753100642793575	0.717539259454143	0.872396066217808	0.853663488380395	0.756186510128538	0.708962586759235	0.794935032196062	0.874070331834287	0.852834823865297	0.781386707628547	0.873700694261468	0.817919027526163	0.918561468088508	0.810828446036618	0.858355205504407	0.825852260045314	0.89490673013188	0.816236648977513	0.66515615383322	0.716213602601737	0.816219823055589	0.868464445051074	0.70361711248965	0.836414078105805	0.658714163853307	0.713686429425904	0.709343611178183	0.857109875164231	0.747976476161715
0.933514242041518	0.967842268943242	0.96727855840201	0.71018353481349	0.725254713720912	0.745696251663442	0.934775810732746	0.767964415464594	0.752302576939067	0.837989034192587	0.955025249445294	0.934100787884852	0.879099159124504	0.72464064187882	1.00516393342198	0.793760787628242	0.864132460348918	0.851518620258287	0.772104747849168	0.764847212166259	0.724049184566327	0.928218142149179	0.842231900943604	0.944755737937619	0.903899825132049	0.969273656815115	0.849871876164588	0.91834080128048	0.762487194037752	0.815525090874286	0.828677385572112	0.861784505576221	0.797586008730517	0.795806504486193	0.74030117048761	0.717918529241443	0.824452953995864	0.945679599125998	0.911554241753483	0.718025051224018	0.746528769562973	0.748204178153817	0.781304347785526	0.885753202168725	0.77848017999209	0.851636421315635	1.00443587381388	0.934807081375775	0.975092312074287	0.955614333408414
1.03398465347067	0.914367590861562	0.865354665552756	0.872155512873698	1.00360809620924	1.09014136277876	0.893712507706152	0.897515426381949	0.995101228245819	0.993825774167956	0.806943705130916	0.929431392740716	1.03333434183889	0.981125840914422	0.780350843663006	0.84035368452616	0.770301717157343	0.921683382250762	0.941609157275195	0.981205029806354	0.821409280031386	0.891896449081881	0.976098113886927	0.954264571736079	0.777825309014672	1.06497090429006	0.924343108326294	0.800095779613107	0.802037235253581	0.946278508392193	0.950367578863407	0.824341623666545	1.0584802918786	0.953504254037359	0.86510649689056	0.878008397405406	1.03239694995962	0.998031933877012	0.988235107323798	0.80891806029815	0.962362828763772	0.784704084659242	0.862317070502682	1.08609737824778	0.813393681989801	0.894527247414405	1.04091521856164	0.863515102541493	0.946650661971322	1.08836555748714
1.20150377079527	0.932170522827203	1.06194870095121	0.849106357269643	1.00198151798195	1.10224196446691	0.891286492813339	0.960572891568674	0.963714631769241	0.955417426857768	0.884462135496883	1.1795236815296	0.927044591378533	0.905357509402843	1.0197402931729	0.863687058011027	1.03834010547094	1.14687276038289	1.01783784229506	1.14569838646378	0.958220590968966	1.14102892521695	0.904192001500485	0.949425522358095	0.8772434346399	0.849885889894053	0.932732827363562	0.938001497693299	0.912120108963552	1.07436734938448	1.13440304064012	1.16115537790515	1.05006417355159	0.942988842741918	0.931402404525496	1.07658381243821	1.05389476440197	0.883057811726735	0.996202513301818	1.17768026869677	1.04770994116872	0.992217934187093	1.02553788691581	1.07257569913548	0.913198003008152	0.917879036094693	0.992080376449857	0.981680279267373	1.08850542656344	0.872060209375952
1.03330087701096	0.916002057209724	0.985235072902098	1.26706815333415	1.13580799340235	1.29951178400755	1.05825598241462	1.09671871513673	1.07591667815921	1.09998453743892	1.15155799751524	1.32341829222678	0.948534536562612	0.994462683104447	1.0499063674974	1.00170642038322	0.946412376349256	1.04228167702167	0.995519578121464	1.06193427147961	0.991965215195891	1.14343316105893	1.17190942391076	1.07137213439708	0.998316057519842	1.33194675923347	1.11380815821951	1.33241345596733	0.909070424324423	1.25209506315295	1.19947874080878	1.1564208125226	0.945050185442849	1.13444341385374	1.20542241597096	0.995754877526808	1.12532410218646	1.06981472389534	1.009207437401	1.22455366954313	1.13798250793348	1.29540096347705	1.09188123336701	1.32254546239366	0.924635289204117	1.06929523093719	1.00368092722257	1.14820848141878	1.13541269389529	1.04183415255477
1.09638859660107	1.21798974672139	1.23631312215577	1.28616500143901	1.23285105946849	1.06579082416736	1.33884421263108	1.05743103375353	1.4234076237044	1.06571900236406	1.3808056828423	1.0216896404218	1.37565573564722	1.14535016405507	1.00528368947788	1.33809999972269	1.37584487622022	1.23498704503589	1.35133706725958	1.12743367497784	1.00238913978682	1.29570598120023	1.16726650612614	1.03385849959494	1.17755552359997	1.15962741561325	1.29656719099198	1.26324260411168	1.23509201824525	1.01221491274555	1.27928583429315	1.2539988315941	1.20395014931328	1.35856673139644	1.29107087631921	1.22500564938633	1.06760859696034	1.04146202801783	1.28650139918062	0.991908571981642	1.23636833757262	1.13615813454054	1.01538346652122	1.35735040237722	1.43119713098771	1.2921637535015	1.04988684743473	1.00026719601729	1.41386939586708	1.3265765367284
1.53952001681987	1.28217552829564	1.32108206872404	1.50911319549564	1.43884071322282	1.38167064047375	1.62143924536781	1.22627524676752	1.35943262383888	1.19689753029826	1.53080152168065	1.32922447885275	1.51281536887793	1.49962579431011	1.58627976195933	1.61072303254777	1.47562499182725	1.6027256819025	1.26438620141563	1.61788457628182	1.55309477258293	1.32580360446172	1.30258803172165	1.52893618213987	1.52879573464376	1.17062265345047	1.12206873204607	1.24265455677296	1.10666779279694	1.42540385638599	1.48218741584982	1.58573156931207	1.35062803579373	1.42336772949287	1.18235394802479	1.48383301667455	1.19823039069663	1.35412975507633	1.51028661748553	1.43612175584525	1.53995374580694	1.18557088268738	1.19818205126432	1.43312047737285	1.4665787767442	1.12847516205377	1.29376816053886	1.59302851717182	1.51715341512327	1.31053328858663
1.28258911424259	1.50717010140284	1.65037400948454	1.48934681167538	1.40050733100997	1.44302199937291	1.5441381672481	1.3174904130064	1.25257496606619	1.3850376987642	1.33595026567366	1.5855474154242	1.2289966090393	1.41629680259906	1.6565088993077	1.7234316328431	1.65083421001774	1.22848172097317	1.22369388449346	1.69757248915821	1.82196725130619	1.7071853340063	1.58710148877483	1.27589843811124	1.59552167679817	1.35994299233204	1.54629285349241	1.32090920019126	1.51700382665384	1.77492638902631	1.65233763789051	1.63172724952213	1.76865593779611	1.73969182652706	1.31127629099217	1.82098817733649	1.34007487188291	1.74150898119128	1.36143342617549	1.28460976259714	1.29696928429154	1.25880563753071	1.50437126204265	1.303389412615	1.30047786775654	1.58526580764197	1.48679308115315	1.34017093820075	1.77090117541226	1.26977851944058
1.89035881408724	1.54857553168911	1.56964333128917	1.94053858372592	1.59725074177282	1.7224590342688	1.51122454112566	1.44026896738457	1.4772155734013	1.82982372198878	1.82279592986608	1.57517857510165	2.02440911129263	1.49118801910545	1.65644345793942	1.8225103085345	1.87738839751744	1.59645425883631	1.69854875266455	1.75837371576501	1.97514318874689	1.66083872722841	1.53710524729996	1.78187774165997	1.49305442234719	1.68101249777944	1.56757705820994	1.66765321482751	2.0209841449284	1.93989974156088	1.93229337150222	1.77522658016245	1.85144194201607	1.82730268645176	2.02123856359613	1.4454639429585	1.65939074822508	1.63109166519075	1.87309976260273	1.78555427341654	1.36368531511138	1.76350946016353	1.52193697140299	1.75241024009506	1.65946475182064	1.33714901135822	1.63752430338889	1.62285808546242	1.54785737515645	1.42166088719265
2.20727445113554	1.69517967922932	1.73360835323951	1.67692040465111	1.7269243657758	2.2125337600823	1.71172611219809	1.94329928430687	2.16706801859091	2.15776478591085	2.15655197357893	2.1222159192003	2.11878376008014	1.5838299975958	2.14541480991988	2.2539411197058	1.5669896122035	1.85050220863795	1.82229870419299	1.76593381934124	1.96367572890842	1.68797995096326	2.23825572077573	2.1349431350544	1.49525008957888	1.66779374005305	1.50312272693592	1.68420590972769	1.59252860327058	1.64015124324874	1.95413062975617	1.80592712904678	1.7203347215088	1.80937663225723	2.03792151585494	1.49617334362228	1.78621267800194	1.61364736701547	2.09232303401129	2.02540409114475	1.5174135094619	1.52557165322549	1.67933068693177	1.75433898334047	1.88114421946181	1.81944652336762	1.98419420866523	2.14549049423921	2.20869560034499	1.64496376197508
2.5184471112568	2.0245096251846	1.83873467188908	2.10613212592403	2.31900488103048	2.09504999695225	1.94137476503654	2.04110178257409	1.87254374517954	2.27399382230954	2.37687964467347	1.67893792619415	1.79056477736307	2.20394435483007	2.47490026609749	2.30859237377704	2.22768182290167	2.21690852827148	1.91180048155537	2.00002877396455	1.92170638174104	2.04529935606804	1.93971626417062	2.2444689192775	1.74710796916291	2.27004946937191	1.74791168631041	2.19787055321984	2.54491464572158	1.92933244838533	2.08032638534716	1.89978717415117	2.07622821197013	1.8648066530377	1.94849151319015	2.34247890442866	2.46078037744813	2.20851762569633	2.32995141130839	2.08976735958469	2.16409495986736	2.18931528076429	2.28413430854434	1.77502516208403	2.2422803821659	1.97611542563754	1.93908579394009	2.26246231250983	1.65498277975825	2.38826128607537
2.67031333373903	2.581946735282	2.3360467050123	2.5321120647191	2.72809540270902	2.03586844953048	2.35598706983517	2.36287307942209	2.67302825336548	2.36176067197781	1.92334526217778	2.50377314242506	2.40805209264584	2.0613775694061	2.70115557282047	2.79507952353481	2.2561067967674	2.36897343900647	2.01045128096801	2.23115477533248	2.56405228042272	2.67759580857214	2.46415692990073	2.05441956910279	1.87407568055125	2.72977764344459	1.86486922353629	2.03226475293277	1.99225182519409	2.73188029675577	2.42072540979749	1.9233405798253	2.06096844468322	2.00701995082629	2.27626012837841	2.53730464664234	2.42364940956779	2.04454007943892	1.92344296603502	2.58707403433873	2.53975833576518	2.7083484438323	2.4033536967051	2.53967973975082	2.07515952467506	2.16873715999214	2.71775392064624	2.16938948844844	2.59877257628251	2.0419597525409
2.21074329322104	2.7543829340086	2.84608107754519	2.7705894637674	3.04054653846634	2.72015473554503	2.65725628213804	2.20312247450748	2.68417588250748	2.35432568543733	2.83245573651843	2.2418634881535	2.68169737504348	2.67963114420244	2.29346971330563	3.10241487045199	2.33313438684938	2.38797318616497	2.33654034500622	2.18436418207413	2.19523048741105	2.80217446821758	2.49316995047954	2.63341027647885	3.02584777072776	2.49782517747371	2.6217530406819	2.08373015690586	2.2820280640978	2.96001331648071	2.12930385623861	2.59927116650909	2.28622625006224	2.70931643441801	3.04364958572255	2.97185072297543	2.93452332615602	2.09338907022923	3.0578665755707	2.85895939707728	2.27091836463448	2.23412571350061	2.08328892240944	2.24912770023087	2.30694278093584	2.68324097309416	2.88501533831435	2.62673573148058	2.08338705279058	2.55623645900277
2.75594801534481	2.98425244948222	2.81710733789028	2.7263822397411	3.17631115870591	3.14277981872494	3.3402153756654	2.38607358591458	2.36803096679503	2.40656106638305	2.81240305886572	2.8209569810898	3.07233109836593	2.59763693834646	2.57406411864023	2.59238992510263	2.34858083307385	2.83125355458563	2.61221131426419	3.34955714433813	2.37762752121381	2.43913541462346	3.0785909442873	3.34968503941389	2.62029401951788	2.69870883273279	2.89600593798718	2.64921211372345	3.12052905963803	3.00595094763059	3.16133299833731	2.98520080774506	3.14215967450172	2.91088632914933	2.60922315052957	3.3227308902816	2.91705085636141	3.2638939771416	3.04704852882714	3.11506710149795	3.06406777475125	2.83426344597419	3.06822552769345	2.70158271428423	2.91569865590468	2.96269489805987	3.31434934991743	3.16605869703188	3.48020055889269	2.82275253336613
3.60617990034867	3.44881410196352	3.20314506626206	3.67486687464125	3.13406870500603	3.25223550451401	2.6475835073573	3.66324171129533	3.53564623410003	3.51350784113616	3.27348226350572	2.76754954831303	3.39919633245674	3.3751112691875	2.98147288026704	2.62452697359821	3.68981147693192	3.58128623893919	3.3421554572881	3.11274710791917	2.88916722531495	3.45943494456771	2.91538770112981	2.77579910508929	2.81604769567672	2.66035623188749	3.47418725646525	3.20454130774662	3.15668711855959	3.70465355732257	2.59897360566984	3.36248638491826	2.92360870456879	3.25467254727531	3.18732042498809	2.83380622199812	3.13943293013293	2.86027724205079	2.67822362593843	3.31415375989598	2.65225044888979	3.58917570268922	3.72113610427246	3.07014219411302	3.73766417431224	3.21394786971519	3.18044471850791	3.1488928045767	2.73973436291601	3.51637347352377
3.87623459954914	3.92588273029206	2.97104917779021	3.98224678863522	4.11596864005144	3.9894722307578	3.45340463848643	2.96575801053046	2.98961158047305	4.07288150156776	3.41956516263835	4.1742641355748	3.50909485049839	2.93018151236586	3.72021618290856	3.88891821655912	3.45507698166937	3.10413111949693	3.94096594855234	2.99150611863995	3.91197296321028	3.96783927402733	3.51616820969403	3.5935812102027	3.09699289129016	2.95916813130637	3.64445647473411	3.02509353512627	2.90880692227285	3.97191675236143	3.21217213708509	3.29779483199822	3.0731306126636	3.76277591447549	3.38806055035295	3.94846383245816	3.21228173109244	3.34572178002318	3.18607851764072	3.60228383465479	3.80421884136183	3.80227190986711	3.10117337020735	2.98512405729828	4.20758804412373	3.39197411009983	3.47765181870553	3.60319328737822	3.14071848669245	4.12061148568412
3.51202265045329	4.33227820456091	3.94006664105059	4.07395059885735	3.34995963117342	4.65704473712964	3.61382943209698	3.95141246191576	3.61889075087522	3.8858683914687	3.76169451351688	4.02591194045561	3.9992733799314	4.32101866501069	5.71859159516796	3.6519913016239	4.03099803016909	3.8312071351329	3.49062411093918	3.46490507673458	3.32904762162897	4.10370693231701	3.57120320090172	4.01383201358736	3.96328220944828	156.172923507338	4.17356407931818	3.99973515611522	4.18604008201966	4.11963213714797	3.50636263118855	3.66585476121622	4.23009027267684	3.97801023359338	4.00938209248736	3.76157504122417	3.57037497523588	3.37806067384273	3.35008122823695	3.86362153757889	3.45501261984373	3.82340451738968	4.12722080487062	3.9055788878097	3.32330474861685	4.11289605241932	4.03673543948647	3.91309804379127	4.1965616087321	4.15934770001465
4.16291817010392	3.86147756558934	4.04171708932832	4.23071317428276	4.44186823190679	4.29565560594709	4.12294120030282	3.77251501643546	4.24431346896402	4.71802684460531	3.88907877437574	3.68264132756014	155.200825952991	4.16524327890582	4.39775734115473	4.48943955300326	156.259159438158	4.21463675788199	4.65631470472214	3.87159707679478	3.72694951896455	4.47367358712923	4.16472236415315	4.13142631617503	3.89167496583284	4.35075453405369	4.41473269764286	156.249756935845	156.182843679395	3.67443108165177	156.250690026416	4.03912250539217	4.23135353021296	4.26090605640559	3.74173865869602	4.02264668353384	3.73053239265916	4.38898378148052	4.51896360429132	3.81881284904233	3.90060657474443	156.258053919775	3.90731808892893	4.42800876710302	4.26362253185276	4.34434329753665	4.28018520231606	3.84107544709711	156.267313645979	4.4262981223033
4.74455079861866	156.204127875433	4.77525609491163	156.317191600057	4.76760840230249	155.573023566918	156.074774638553	156.319453917564	4.82118139666621	4.84926133531127	4.74269564540788	4.33203853038242	4.78842165320686	4.34779160220217	4.41009176927944	5.04225829215062	4.83028295992974	154.420177469833	4.54042784713826	4.15637532889238	4.84975582509238	4.82749135252885	4.78177354545975	6.74726290242195	4.21395277653271	4.32403703133215	156.26973329566	156.275969293778	156.310633047735	4.74998831704122	4.59438424264768	4.98480603235179	156.240144758615	4.7210402991465	4.78807156855193	4.5734614595872	4.27611926989174	5.32138654487537	4.84185957478598	156.23755644399	4.54233942633604	156.263709118253	156.321157830967	4.27847484524447	4.88398075497583	4.59906351700528	4.19364830157458	156.270251902905	156.255083538928	4.58486218502965
156.316229491192	4.73460091553662	5.04415838072022	4.72705352032329	4.78022872444922	4.98408746069285	149.843320988814	4.94593652334346	5.04727008657378	5.11596425822816	4.81611813260106	5.09052798277412	5.1480039112839	4.77637535308055	4.91006246292428	5.22525976857345	5.1767546673514	4.92795093208542	5.08194106440946	4.82005400413351	5.04773733251199	156.323610843164	6.28911817444695	5.20426172882155	5.13970608374668	4.58065441329009	5.05887083277857	4.96536981883747	5.18522322072584	5.19472819965328	4.67971658110808	4.75391987384599	5.11541855000941	156.050740072533	4.71863823504381	5.07712270923348	4.88633862654998	4.94382526187142	5.19300354582639	5.10038819229143	5.21870646638877	156.306670549287	156.221585472217	4.93113472923909	5.16741285726716	5.07633853737289	4.70519595410734	5.09896147845937	5.1340724598167	4.87724017292508
5.39051715570381	5.39407443626901	5.40225411260056	156.256043595709	5.39817919697479	5.18721199242815	5.37816555898284	5.39915560133538	5.49394364874852	156.277059070358	5.41842718218952	155.899491900808	156.039269017289	5.24125096560307	156.315728427281	5.33454442060496	5.21788688748933	156.210322855767	156.334042537487	5.45995231339184	156.239097603947	5.44808523509476	5.43874953945237	5.2587037926181	5.46630910900521	5.18665603847758	5.36041738574002	5.23490423784614	5.3615573159966	5.32044771090683	5.4963069318856	5.44527926128381	156.31548645401	5.35295420361507	6.35220655335605	5.23825934845656	5.40903756293194	5.25728431897259	156.329135056979	155.711174371423	5.30304151871784	5.15753254443356	5.4450255357724	156.337483878956	5.4378970198462	156.3348098873	155.663306033517	156.208022924034	5.48290764288941	5.15981875520414
5.76381027753983	156.3310079069	5.79986445712166	5.79153109405507	156.133209310433	156.335774302704	5.81125046739594	5.67924881605158	5.76113147328673	156.202266109465	5.70243573827712	156.339196772127	5.77210887242973	156.334781184107	5.6747302675721	156.315185351924	156.345152463247	154.104816775279	5.80191587432193	156.341122608563	5.7902695866918	156.336397587995	5.76247152099369	5.6417104385135	156.323269031215	5.75052794317302	5.71454930712053	5.75730355811783	156.30438329182	5.68372272427185	5.76044447899246	5.78984699455461	156.222557398079	156.3368114606	5.71320332613905	156.329207818322	5.73918704176275	5.8138991662833	5.74718771325252	156.344563815315	156.28827268893	5.7586205971257	5.8114586656156	5.70747581807214	156.342192616581	5.80274665444584	156.315186113505	156.310320180232	156.28343014248	5.78554305890972
6.16699846990731	6.153908942842	5.99729465580239	5.97144596643989	156.140107066313	156.313526455584	156.278220353544	6.14288640240489	156.112518680016	6.09841599654453	6.13477321975895	155.922657324032	6.12774765190746	6.0709843930242	156.330295311543	153.958302626846	6.01750935190303	6.05574592272064	6.10736074083742	156.313480784581	6.04649947312093	6.00856731730739	156.100549900669	156.339617499312	156.34787314327	156.324563229948	5.95737152381959	156.330804068889	6.14886327427469	6.1164874384219	6.10345839468344	6.0349015176624	156.340787793636	156.263440170287	6.12387777203731	5.99470353346456	6.18368015178744	156.302998856365	156.349224301766	6.02159009199311	156.259741263012	5.99746649222079	156.326939929181	156.25751120353	156.342875204563	156.331107069121	6.15483711795473	6.04035174926804	6.02353125971592	6.18106705768472
156.280860249656	156.345627599365	156.319697219783	6.49374794962283	156.265021304376	6.56742607991937	6.33991433509553	6.26232730321402	156.342798139717	6.22343889076573	6.37850600685781	156.273256704026	156.326888794954	6.49377164802524	6.37704266364703	156.335966621021	156.333406836457	6.48491044974658	6.31098871351806	156.335944816069	156.345538422082	156.217088610016	156.334894590273	156.304882949875	156.29375254052	156.324164769804	6.28845664352206	156.338139831282	6.55052765058578	6.56043447409561	156.327158388173	6.26018230565499	156.22640058691	156.290643290343	6.38304735568654	156.324247358032	6.50242890483374	155.811177941906	6.28195206498591	156.321869083914	156.323971881062	156.328338748171	156.291047512209	156.351106222423	6.23524638373046	156.319977188876	156.343844102763	6.4286037258962	156.347916056105	6.22736409328925
6.57128846082051	6.69978616584624	6.71598656037726	156.351057341843	156.346012996935	156.239387371832	156.345742890256	6.50769925960041	156.331653323059	6.80485599857181	156.334408384363	6.85710279109606	156.34750310005	6.79817786863915	156.31669566858	156.324395470785	6.64374155751788	156.290197709004	6.75720518869418	156.335792304435	156.345078410782	156.273597270749	156.329918963202	6.68665087660527	156.155606387314	156.328266489712	156.346597443863	156.315973891598	156.343541735806	156.346922035489	156.327888284313	6.50164358558013	6.64123200952155	156.346595239406	156.351554041228	6.84972626175851	156.250019908299	156.34165286322	6.63604396690954	156.350171257171	6.94633942062271	6.7339207167895	6.50978230229407	156.342259170158	156.337803368403	156.351670313244	6.86064301431453	155.90139765894	156.290996186233	6.87967423337357
156.350609059911	156.349910011333	156.347245158677	156.346534356769	156.350214276267	6.86973091923415	7.00504739498637	156.349297274743	156.261592267069	7.02605588609926	156.312633971637	156.301818289511	6.76865079742805	156.031888252467	7.13667583331156	156.333966820708	7.01963297178429	156.342214795474	7.15448952544203	156.350030212863	156.268067590324	6.90783608500846	156.325372193643	156.307116841446	156.151592179155	156.348030289904	156.304177780931	156.305688381547	156.322545281135	156.340064780454	156.354168398401	156.321778342713	6.88436707855219	155.275690442792	156.165200592169	6.71523799121394	7.05034442066968	6.8497061164871	156.324825254456	156.349809339524	156.340219672539	156.348030701387	156.350943091041	156.346233964664	7.06916922065546	6.95994800358137	156.350707097417	6.8424685211445	156.326788063282	156.325032217343
156.344477473509	7.35071669266376	156.339806314054	156.352525945343	156.348812192502	156.302234250897	156.337403861972	156.346283473853	7.16683688328184	155.98631978882	156.353572239516	156.332694806993	156.349140136314	156.344416320904	156.302771317866	156.295645967792	155.284429519721	156.340727101957	156.35395016133	7.01145365350578	156.271628170498	156.350064229766	156.070143668194	156.341761449941	8.70188118947708	156.298648501708	7.40434064918628	7.21408192061226	156.349828707888	7.32386607771406	156.214863675136	156.35415798617	7.09077914646005	156.095102305134	156.350917757816	156.326670209384	156.353105387206	156.143387384325	7.03419860791171	156.352605244332	156.337627388931	156.353545601137	156.349780328384	7.35271360441689	7.05875144748461	156.348448669379	156.330182308441	7.20310108711863	156.343947847137	156.341925900556
156.324679924925	156.334808434011	156.354523311497	156.350304669369	156.340346396995	156.335659892404	156.169701502584	156.263998586597	7.32206506269405	156.338828830978	156.341892447868	156.174614270212	156.348426839806	156.340039550426	156.352083898323	156.352330366788	156.342489851074	155.74596961965	156.099836907	156.258044732582	156.203376618078	156.353039894035	7.26310366439581	156.249415931622	156.342289643323	156.273007118021	156.349882173578	156.351967699045	156.256926026755	156.351308676566	156.353979834293	156.324906512946	156.351044204734	156.344723192585	156.337859225562	156.346579663789	156.351238628111	156.354940676817	156.214087714942	7.5315377432976	156.336017450023	156.354084366926	156.356392890477	156.291591294019	156.351748209497	156.348025518119	7.31760333078412	156.309710284681	156.353789606556	156.201336434222
156.334015178824	156.345399081014	156.348811981474	156.350037565518	156.220197828001	156.345994734105	156.339175641097	156.244295251976	156.341063710032	156.353576374023	156.353350713795	156.348358876265	7.69735458015827	156.355423042326	156.345520861878	156.351896609083	156.348237329781	156.347924092301	156.354658293854	156.343572552779	156.119909432311	156.297950503417	156.355292950533	156.308492576001	156.313319497653	156.329979739655	155.910961692063	156.315100396032	7.41027030343971	156.356374106024	7.52263411127459	156.331197632098	156.317833538366	155.994894040222	156.345762832892	156.345165876527	156.345542842382	156.317696606187	156.344488695029	156.341619006035	156.355290922168	156.35535647179	156.269960229495	156.351268274126	156.315329133752	156.355534229971	7.37235680659673	156.35028888357	156.345804023833	156.344665726863
156.351966708977	156.35173356404	156.314164441471	156.297687267712	156.337078459355	156.351177992078	156.343372381746	156.357857792477	156.351147493287	156.350445183755	156.356206185667	156.321220324809	156.345112751393	156.348272873503	156.336539011907	156.35694369516	156.350246643693	156.354006222114	156.34911340384	156.353425124726	156.356335603786	156.03343422225	156.340777971108	156.330849817849	156.348332949403	156.347421406724	156.094434746392	156.03598204047	156.351053997226	156.347254624699	156.349183950722	156.164257328644	156.338157728053	156.34639054211	156.352612416685	156.335686402436	156.35203669478	156.32279261703	156.314822400225	7.6389423350093	156.332651471405	156.352923994941	156.335709991	156.328337666094	156.237376179919	142.003828917904	156.333670549061	156.354443633473	156.35367214033	156.344123362303
156.357898696549	156.353541013271	156.299725183876	156.357051791739	156.355075321502	156.287369056561	156.316920202777	156.355777941192	156.354188716038	156.348839935253	156.353938389581	156.327602859613	156.330966431933	156.338850836179	156.35783383828	156.353891772928	156.341508063125	156.209489171442	156.354438334606	156.355885098003	156.337806864586	156.358546223249	156.313866424304	156.328492925926	156.330272568534	156.3553447033	156.353342558638	156.344379415509	156.354713210111	156.356293193058	7.70666947382502	156.319386962638	156.355351883744	156.341767315866	156.300789704001	156.341809840281	156.357677269078	156.355038837619	156.355653654791	156.355499667544	156.346807581113	156.352031758596	156.353309669256	156.351797309367	156.332703064891	156.343883032083	156.356680939998	156.321249060794	156.355075739894	156.339267426094
156.357408075592	156.356778347231	156.220104840601	156.358473899471	156.346240074719	156.353657183229	156.332299907217	156.355478697381	156.354768415348	156.326293880076	156.357767112725	156.353943581829	156.340994401369	156.320873704707	156.355086485568	156.346453536634	156.357759146724	156.347965194269	156.337998590464	156.356296915263	156.312175134717	156.349418477608	156.342051324695	156.318256155739	156.349435089252	156.348999062111	156.355949365438	156.354802676744	156.350450490003	156.250355347666	156.355300725812	156.353492793574	156.351222872353	156.345146172439	156.343108183096	156.338476613022	156.356330220984	156.287060082714	156.356807076895	156.345933853566	156.334729735583	156.356900588843	156.335714872507	156.182942449337	156.358002576054	156.357927504313	156.351957315495	156.304674214313	156.356398833136	156.312483761385
156.357682714987	156.338911403242	156.358651037389	156.356343485613	156.354831977781	156.35317462247	156.358316064284	156.352163841217	156.357976256464	156.350201958043	156.349928784711	156.312898616493	156.35249041563	156.353814028441	156.355916909771	156.351379843995	156.356666821135	156.355637816043	156.345874974165	156.343665231771	156.356599236834	156.324985684321	156.349187733002	156.356088120897	156.356550543815	156.358842981068	156.354897028937	156.359140458843	156.357107597511	156.356039638963	156.354394902521	156.341454158026	156.349348341207	156.35759048044	156.347702170243	156.356900823983	156.329394470711	156.341522465021	156.349644467626	156.326016671227	156.356485842589	156.349544863542	156.35739853455	156.356733407859	156.348717029999	156.320090749244	156.34899831132	156.354125688351	156.357721100696	156.350528218647
156.356931307951	156.331283044558	156.358531684285	156.359524116207	156.333941820154	156.355940388862	156.358235583413	156.34460301205	156.355389152593	156.3373926002	156.356600236975	156.356688530513	156.35784229474	156.336811326898	156.349498258309	156.341667125697	156.356719172903	156.359211914452	156.358691089349	156.355065375672	156.358529317487	156.35783749421	156.351504289181	156.357321838673	156.327911026978	156.356296452677	156.356660486837	156.332564908214	156.354008368555	156.358085659719	156.351352293091	156.354748154892	156.356538385547	156.357861800267	156.339002860331	156.319086013464	156.320788471349	156.355892795417	156.346889157302	156.346429942268	156.353439115838	156.332595475683	156.348455093781	156.355404318026	156.35558227	156.359004734964	156.355265287858	156.358299808911	156.351523238595	156.317588634279
156.357953401235	156.349602913253	156.353455231073	156.323769521581	156.355184202531	156.351691529916	156.358895798603	156.357463747268	156.358170773114	156.332801031225	156.346494414009	156.359103966904	156.344834023026	156.356394440016	156.351166122709	156.355923654992	156.356867461613	156.35442486525	156.350805136865	156.356211479611	156.331005173561	156.353355259226	156.358440623896	156.359541774911	156.353034004575	156.354080833425	156.350534308054	156.351859306914	156.358361159126	156.351997013494	156.359292070021	156.35859386481	156.350603926856	156.358442212666	156.353598243632	156.333485600791	156.346828708353	156.333157550923	156.344815919082	156.350598121489	156.329596938635	156.358548319391	156.358439544142	156.345406703628	156.34301374654	156.356123327947	156.340965169365	156.354108741445	156.35469256232	156.352664598493
156.339008593128	156.357913222473	156.344718835202	156.35477600973	156.348859021296	156.354757479247	156.358272722232	156.345428855115	156.351863669591	156.355845584635	156.359191196029	156.359601458065	156.354819557934	156.358772926346	156.355376815398	156.350591224139	156.355043492376	156.358859452773	156.344054809169	156.352608745813	156.356564091366	156.353150532907	156.341143713161	156.357352372336	156.349484114547	156.359735923149	156.355098107486	156.355673581129	156.356095923317	156.354287552344	156.357944397776	156.356753491303	156.3596384053	156.358050577104	156.34807715004	156.358688003394	156.357901910666	156.355540744069	156.349798161818	156.357480431716	156.359597528196	156.359347909302	156.358526673563	156.333724183389	156.354586000418	156.34924915691	156.344446887452	156.354589895453	156.358282141989	156.359393881148
156.344965090057	156.359312389692	156.354921027881	156.350857774579	156.359869497395	156.357989548633	156.351526359422	156.350232338748	156.356852209368	156.349067576582	156.357977618096	156.350050243718	156.346237861334	156.359347546744	156.340310537377	156.338670446654	156.352970633242	156.355646708537	156.345970415327	156.359999320778	156.353239137559	156.35778512817	156.359410751906	156.357926500821	156.359557102948	156.348607118491	156.357679364431	156.359331306799	156.352198849193	156.352232237625	156.357371180574	156.355285423319	156.358692812444	156.351511031334	156.347184961157	156.35073196063	156.357930141318	156.354981261087	156.354478511369	156.349149858713	156.35813433394	156.359941779835	156.359641739269	156.3568932463	156.356473628809	156.355320936637	156.353488169182	156.35982264879	156.349972243395	156.356896005417
156.359940489708	156.358535897945	156.360000349413	156.359517005981	156.358037213983	156.353319498738	156.352950641244	156.357095951342	156.354791105515	156.358942397332	156.358554011432	156.352217601929	156.359549431496	156.353665535584	156.357639920235	156.347611599784	156.360027894604	156.357874896531	156.350700667362	156.358748842903	156.356721013171	156.358902841142	156.34669004656	156.359419639877	156.35977393878	156.357406071853	156.357655659651	156.354892800755	156.357958760455	156.359874432918	156.353675340486	156.360194580582	156.358727058606	156.353025683408	156.357674783611	156.345854616852	156.357397125116	156.356552149836	156.352618583436	156.34939429978	156.34432555686	156.348829850278	156.350107975971	156.357450324278	156.353333827442	156.359478004176	156.353637871424	156.359541435636	156.35981219852	156.348828041079
156.359386372116	156.352684067867	156.359456659036	156.358451532374	156.359914161723	156.354588741498	156.357269901238	156.35912657894	156.35851513844	156.353264799577	156.359829592013	156.360632768526	156.359553879613	156.359529510034	156.355558528056	156.354715701981	156.359202263891	156.36012267575	156.354445738863	156.360002412157	156.358845906162	156.360154360541	156.360276885449	156.360324195259	156.36004356544	156.357135682984	156.356102886851	156.358865917422	156.358603870789	156.357511862449	156.35764716336	156.355768940753	156.358859897848	156.354110943257	156.350423726306	156.347361376	156.358095193017	156.360132515748	156.35883162916	156.35527960591	156.357822043264	156.354228662811	156.360584120829	156.353988350993	156.358197508323	156.360117023441	156.357263216772	156.356177690964	156.357255790729	156.353976017378
156.356487901384	156.359134283788	156.358264415122	156.356868171652	156.358528654048	156.357302096883	156.358283001247	156.354643277759	156.359142038295	156.360130504995	156.359005800287	156.359511602117	156.35967272088	156.358255052998	156.358374434108	156.358651241681	156.357600581219	156.355332437027	156.355218448789	156.359799151163	156.351616007839	156.359643235165	156.360108567935	156.352947774284	156.358747468774	156.355039166226	156.359732530859	156.35635618798	156.358628944177	156.359776421697	156.359157483046	156.35563192797	156.356661691147	156.351001118341	156.351004109296	156.351235715447	156.359744543118	156.354552964288	156.356724744901	156.360535786897	156.359242028292	156.35346602376	156.349328656358	156.354289252803	156.360432559851	156.357349910286	156.359631431083	156.358111184787	156.360172580976	156.357182608798
156.355564798135	156.353759636397	156.358963345331	156.359975149941	156.360827422263	156.356496059275	156.358403703694	156.356816898627	156.35783677812	156.351284901488	156.359662597594	156.360004223285	156.359992682713	156.360433120582	156.359682379207	156.351959829323	156.357229871269	156.358264113122	156.360189513414	156.360016099272	156.353097067949	156.353242016404	156.358716273174	156.359774431258	156.358762908744	156.359499769512	156.355100353902	156.357220831112	156.360725577547	156.359560407844	156.357279236971	156.357748313667	156.353072854985	156.356222244531	156.355753325132	156.352870032241	156.352288180931	156.360453473099	156.359085490319	156.358648856604	156.353860673065	156.360593976061	156.355904569512	156.35077361442	156.355182008897	156.354338790181	156.354606258993	156.354876372816	156.359141453089	156.359420050403
156.357683044877	156.359599229337	156.360375419635	156.360270400805	156.3586308916	156.360767473047	156.359120095864	156.35498555034	156.357890831895	156.359321827984	156.358444057824	156.359042227164	156.359177348037	156.355139840031	156.356686841899	156.357300365927	156.360420609517	156.359598745318	156.356152757188	156.35786431826	156.360327432357	156.357197489662	156.357862716849	156.356439322125	156.355954485207	156.359757413083	156.354304011034	156.357254866979	156.359871046744	156.35970085394	156.360091326183	156.356957159704	156.357232813493	156.357132412907	156.360414084137	156.359662661881	156.360881227695	156.360265068577	156.357961273478	156.356825311816	156.360253780355	156.36018084831	156.360498628123	156.357285545884	156.355795695511	156.357739031704	156.357922976176	156.358968995956	156.360062582839	156.358564970002
156.360348001075	156.359532598586	156.357977118004	156.35958972015	156.361119610785	156.356721027676	156.360557023192	156.359682820578	156.360418375724	156.360564080279	156.357962269193	156.356565876001	156.358674054173	156.36092198081	156.360453682822	156.360266860597	156.353311706914	156.360159939107	156.359534364623	156.360758631087	156.355919153571	156.360004805473	156.360481960266	156.359732051232	156.359485803577	156.359219464938	156.352815752511	156.359898562028	156.357600732334	156.355108591248	156.359188732549	156.360338850893	156.359182384099	156.356301102947	156.358276142116	156.35954053626	156.356677678566	156.35551850822	156.360489309404	156.358609410088	156.359830928298	156.357396053046	156.360397847816	156.360300614896	156.359805805554	156.357092473504	156.35960236617	156.360201959984	156.359506839213	156.360178113775
156.357918644116	156.359318428414	156.356623377843	156.357324330094	156.359495979412	156.359973658472	156.36086178516	156.357200979315	156.360282342842	156.360546550834	156.360961214528	156.357038193851	156.359584818131	156.357475335111	156.356271655698	156.360727070059	156.359721012226	156.356589125295	156.360515735767	156.360246147391	156.356095786745	156.358098909767	156.357112547337	156.359365462157	156.35981779167	156.360248458983	156.360266615085	156.358761041077	156.359451607858	156.358890870178	156.36090542248	156.360694400598	156.355084968874	156.359751797794	156.361056296561	156.355845773148	156.35993265647	156.360817479523	156.360445901085	156.355755171434	156.358420479564	156.361056389217	156.360123501783	156.357864999852	156.359887949515	156.356468991549	156.360417021208	156.360444630793	156.360911051315	156.359655123861
156.357770149177	156.360436947978	156.359680728742	156.35938511286	156.359859850228	156.360899842817	156.359707526785	156.358050248366	156.356672932658	156.360309479595	156.357394821796	156.360383945928	156.36098310971	156.3598542356	156.360861697501	156.360687465337	156.36038249928	156.360487438474	156.360727296798	156.358517807857	156.356837073507	156.359578154522	156.358680519554	156.357049040802	156.359440692602	156.360483159224	156.360838157793	156.360177849291	156.359526015855	156.358780986027	156.360078021942	156.359215951443	156.360269410137	156.360499485589	156.361096854677	156.359727134775	156.36022222318	156.359239731895	156.358157947851	156.358988297807	156.359309803187	156.360223299893	156.359738048967	156.36054339528	156.35808617368	156.356756704746	156.360011144753	156.358048152178	156.357493026454	156.359300903291
156.356792676048	156.361188734265	156.360848113454	156.357796136777	156.357647836009	156.360677272652	156.360592811431	156.361039953107	156.361092925004	156.360959411578	156.358359506412	156.360122731198	156.359821277391	156.360918428311	156.360245790032	156.358821958628	156.36098100849	156.360403141649	156.358547809735	156.360563674173	156.359961036082	156.359770186595	156.359582193303	156.360362132073	156.358744319739	156.360718707711	156.361066435437	156.359606018998	156.360824610611	156.360832557344	156.360705551877	156.361169091298	156.361044002097	156.357826378606	156.361160400312	156.36118477129	156.360981735642	156.360329540335	156.361174180032	156.358912216134	156.360855465362	156.359517181475	156.35915663259	156.358208445151	156.359931134674	156.358499651502	156.358830436161	156.356448877519	156.360178319715	156.359503993621
156.361063102235	156.360564027098	156.360480619975	156.360874047992	156.358121035915	156.358017257485	156.360545198459	156.35844311452	156.358198439439	156.358989023049	156.361432977875	156.358478211567	156.36094332823	156.360480862266	156.357726259472	156.360458141381	156.359324044789	156.360968076673	156.361085704577	156.360609184041	156.359214167085	156.360781601554	156.357900006146	156.361010639789	156.358951265545	156.360175868995	156.360883542827	156.359720076759	156.359654652459	156.361284516249	156.359969113382	156.358004361875	156.358164135623	156.359944278301	156.359647904163	156.357843174498	156.358471901456	156.361220704437	156.359414122247	156.359082907681	156.358079990156	156.360052266919	156.35774334119	156.359449164488	156.360909725022	156.361109826781	156.360242782165	156.359588349456	156.359606358872	156.360585418978
156.359836779227	156.361121044094	156.360030568648	156.360936769457	156.360633938511	156.360514258279	156.359030337483	156.360827200578	156.361295411986	156.360796992268	156.361325232595	156.360437504026	156.360361354378	156.359674501639	156.359712100772	156.357992414557	156.360501803802	156.358929378667	156.361187459556	156.360281868714	156.360693534214	156.360224670703	156.360207379098	156.361237645248	156.360426822503	156.359075859628	156.360458812155	156.360227520657	156.360685116668	156.361102591131	156.361420226789	156.359238207805	156.360690102251	156.35847024908	156.361327517102	156.361089850424	156.357476737915	156.361138643884	156.358776015875	156.359481082446	156.359047647929	156.361293834424	156.360792560843	156.360934562712	156.36106596877	156.35944874322	156.359344938478	156.360820092471	156.36106409426	156.360514101966
156.360084441994	156.360581097127	156.360647891661	156.36106023055	156.361068636457	156.360780207869	156.358649510331	156.360982706016	156.359824715632	156.361068980136	156.360127514661	156.361472625034	156.358657712832	156.359007379633	156.361181406328	156.358860252539	156.359351453886	156.360793608034	156.360838954557	156.359832778681	156.359653691852	156.361109175564	156.361029910824	156.359128190871	156.360738335045	156.361057350686	156.360137241988	156.360306395081	156.359479543209	156.360214172171	156.360977778696	156.360456515045	156.360835238169	156.360125496445	156.357634138734	156.360123038592	156.360141745639	156.36046984909	156.360710639393	156.360798058441	156.360324283005	156.359691634032	156.35966351493	156.358212688679	156.359214889411	156.361222082863	156.360959029776	156.36134762946	156.360538548643	156.358693531127
156.361365505688	156.360203261393	156.359141543848	156.360773621828	156.359628409743	156.360068426397	156.361087139409	156.360525811217	156.360890928536	156.35868004563	156.360787708636	156.360920513205	156.360383206053	156.359215407031	156.361376338277	156.361126709707	156.361214340886	156.3602598592	156.361050183147	156.35980618761	156.360312537904	156.359378998606	156.359933900225	156.360487240092	156.360244868657	156.359493860665	156.361161718184	156.361200388934	156.359938777206	156.360143472037	156.361040053537	156.360208580894	156.360468824124	156.361106876166	156.361393485827	156.358663060667	156.359516613496	156.360373424418	156.359907655212	156.359881660902	156.35970116944	156.361276256395	156.36088226713	156.359045318538	156.360681045545	156.360851445538	156.361058880672	156.361415951989	156.361303239497	156.360669491247
156.3589157964	156.360870232024	156.360712340543	156.360419457658	156.36022483342	156.35930719102	156.361498868732	156.360824276758	156.359738991837	156.360927913133	156.359509828469	156.35944839667	156.361191312475	156.360936463476	156.359978853589	156.361166375176	156.361250056742	156.360913418623	156.359392501008	156.361013038585	156.360181843275	156.361494689833	156.361296697089	156.359686787726	156.360012787514	156.359592788094	156.359773885287	156.361503804737	156.360250865549	156.36103661423	156.360109238812	156.361481749132	156.361458677768	156.360832993301	156.361057798792	156.36164490996	156.360652366324	156.359480422857	156.359229548403	156.361601765766	156.361165870996	156.360765940579	156.36090713061	156.361284627542	156.360340413492	156.359963782749	156.360547817328	156.360821593413	156.360468640615	156.359841599885
156.361026356868	156.360972134769	156.361017450897	156.361080091737	156.361054834929	156.361458754674	156.360535019652	156.359639521397	156.360887098626	156.359577531442	156.361537001724	156.359838233804	156.36161464033	156.359526171463	156.3611982728	156.361118248934	156.360738319159	156.360884085795	156.361129154746	156.36044771687	156.360581237206	156.360599746905	156.360324805594	156.361012267465	156.361024602914	156.361285488203	156.360152508602	156.361775015343	156.36060060787	156.360512686657	156.360638736684	156.360655826266	156.360459007734	156.361442279932	156.361366240199	156.361404367776	156.360244169285	156.361096786422	156.35973748144	156.360648808978	156.360118516147	156.360883197244	156.360057565425	156.360876755634	156.360070525962	156.361305195695	156.360788734853	156.360313155587	156.359371936387	156.360388202284
156.360559237922	156.36096274876	156.361556018867	156.361295700701	156.36055933018	156.361678505336	156.359765104571	156.359825814385	156.360439580558	156.360732668002	156.359678745744	156.361114911984	156.360549665942	156.360819717869	156.361457980858	156.361514045457	156.361405569313	156.360121556806	156.360558356731	156.361494978796	156.360161503077	156.359689984449	156.36144206423	156.361633292254	156.361582278179	156.359954401301	156.360632208901	156.359975652626	156.360662133798	156.35951656999	156.361276329132	156.361127656547	156.361491971817	156.360357414765	156.360580739135	156.359907578049	156.361259472856	156.361256449621	156.360648613446	156.360978552973	156.359041496653	156.360074298117	156.359761702777	156.361374987139	156.360958878422	156.361162776586	156.360142235121	156.361579830264	156.361020098648	156.36095913043
156.360472776467	156.361101454808	156.361253181016	156.360005360451	156.361362329151	156.361530265813	156.36020046159	156.360441302391	156.361373346255	156.3604759984	156.360612381741	156.361265017722	156.361439677317	156.360699837414	156.361046570648	156.361612634859	156.361482252275	156.359963399042	156.360671443041	156.360907567802	156.361545987929	156.360148257922	156.36129560844	156.36050425272	156.360175850294	156.36134607419	156.361159749256	156.360131213451	156.360291064349	156.360698510339	156.36071218372	156.361030352045	156.36174240237	156.361519680315	156.361559433847	156.360634613629	156.360950308113	156.361116584803	156.360306731641	156.361355842274	156.360800937017	156.360742438872	156.360439416507	156.360183586616	156.360662513984	156.360075654976	156.360889977694	156.361347528178	156.360882789306	156.360724726478
156.361593471593	156.361201493343	156.361495015954	156.360264507759	156.360161177865	156.361376292881	156.360466509705	156.361048059688	156.361036457156	156.361766908044	156.360479357194	156.361562222079	156.360703477433	156.361286543086	156.360673220502	156.361279805049	156.361119993042	156.361685812305	156.360811814987	156.361561964263	156.361497921872	156.360423970766	156.360942578187	156.360937828985	156.361162235377	156.361200379979	156.361580026149	156.361550207471	156.360623343452	156.360498276643	156.360311106656	156.360287416745	156.361379965916	156.361126544219	156.361251308631	156.36180888038	156.360762880803	156.36122820014	156.361769965673	156.360309284706	156.36135337201	156.361716060885	156.360530869037	156.361323060522	156.361192599984	156.360413422485	156.361299803663	156.36070785824	156.360167428637	156.361367194367
156.360422783471	156.361528490271	156.361083639401	156.361268358855	156.361520242081	156.361814529907	156.360863905666	156.361097012632	156.361086380808	156.361467435999	156.360686133568	156.360778391134	156.360530289614	156.361399912743	156.36094953646	156.361278158192	156.361015529541	156.361528929929	156.361197410205	156.360830308672	156.361292940859	156.36108848456	156.360886861626	156.361381782064	156.361382631007	156.361324794508	156.361286277539	156.361056948835	156.360972500362	156.361077640291	156.361437386218	156.361174087661	156.361509434986	156.361108184649	156.361567935569	156.36087176089	156.360371219995	156.36135782545	156.361419712321	156.361164694976	156.361391269112	156.360333295452	156.360855579812	156.361487248458	156.361270871903	156.361552946675	156.361315196083	156.360148138003	156.361653657546	156.361088326283
156.36158913132	156.361038910584	156.361159985192	156.360519663521	156.361339396207	156.361240474393	156.361483432875	156.36115977808	156.360429558735	156.361589505336	156.360821372023	156.361121102702	156.361737421189	156.360500464102	156.361595159495	156.361195766244	156.360554757416	156.361509595407	156.360445944092	156.360857451614	156.361369799081	156.360417106087	156.36169901431	156.361011386631	156.360918318939	156.360131693543	156.361808465474	156.361244255779	156.36034234868	156.361027559433	156.361647791916	156.361724290419	156.361331848834	156.360076807602	156.361533408471	156.361117716514	156.360409202481	156.360569881063	156.361469771812	156.360910588747	156.361578086399	156.361765003726	156.361373576423	156.36149860997	156.361286889018	156.361675116337	156.360844576433	156.361492621646	156.361805631383	156.361609761874
156.361834978098	156.361268861992	156.361901691085	156.361611177933	156.361653822087	156.361620887824	156.3611734578	156.360688257126	156.360969514441	156.360486543677	156.360680859989	156.36094538506	156.361262770661	156.360787346799	156.361236760002	156.360748613975	156.361298729828	156.361682138295	156.361528488498	156.361552821106	156.360539250718	156.360600769561	156.361818604341	156.361712553025	156.361153146024	156.360854912379	156.361584853222	156.361510206858	156.360760068559	156.361408619769	156.361023428695	156.360987721093	156.361715167196	156.361134019851	156.361436180823	156.361304609462	156.361857566321	156.361402535393	156.361387147885	156.360922154528	156.361882534652	156.360518869385	156.360519124402	156.361743312289	156.361537124997	156.361688140766	156.361034020703	156.361619740585	156.360709887893	156.36066112816
156.360703407404	156.361824183954	156.361581123959	156.361507508479	156.361654162881	156.360844944964	156.360803173209	156.361340092404	156.361090910866	156.361031161262	156.361030412179	156.361227140635	156.361195284023	156.361973028768	156.36140515311	156.361283989322	156.361290148972	156.36070283733	156.360858790217	156.361144668367	156.361741063995	156.361253199156	156.361749865501	156.361511834436	156.361649417668	156.361524460926	156.361873430416	156.361444903039	156.361205788409	156.361804566722	156.361042660951	156.361499644114	156.361019129989	156.361802039932	156.361998515925	156.361381605869	156.36186982205	156.360599685808	156.360745610695	156.360888272504	156.361292361406	156.361644517877	156.361213660827	156.361088218817	156.360953166462	156.361714657671	156.361481338611	156.361351935082	156.361307313188	156.361834303
156.361906687083	156.361671656146	156.360958495122	156.361418113255	156.361764042703	156.361751042522	156.36160848159	156.361673323256	156.361737457205	156.361568305303	156.361900105098	156.360873667107	156.360638235244	156.361685836561	156.361893922632	156.360816906198	156.36178629475	156.360991458786	156.36183586727	156.36174460051	156.361650151261	156.361441861447	156.361336189353	156.360655678725	156.361738794914	156.361684038489	156.360724331174	156.361655568925	156.361946090889	156.361713607804	156.361505982238	156.360553387117	156.361583697718	156.361140022853	156.360900450584	156.360788331151	156.361230660909	156.361670573507	156.361010665867	156.361491078421	156.361364615166	156.361403788236	156.361425233083	156.361872482532	156.360913950107	156.361415281334	156.361674905296	156.361271888952	156.361826815232	156.36124558024
156.36118624475	156.361813330561	156.360958242401	156.361440467522	156.361613415976	156.360758337247	156.360997119267	156.361679873391	156.361066562408	156.361370140117	156.360813842188	156.361604937881	156.361492171887	156.360797107168	156.361713686616	156.360898239385	156.361800481924	156.361442338577	156.360831106622	156.361138059247	156.361794387576	156.36169610542	156.360957798532	156.361514384509	156.36109628756	156.361462667521	156.360776938036	156.36166558518	156.361007216883	156.361936597849	156.361659522243	156.360686637551	156.361931704191	156.361639909727	156.361390185373	156.361919469157	156.360983427634	156.360880183311	156.361685312329	156.361902195754	156.361736849771	156.361586341717	156.361876788691	156.361848766509	156.361552403163	156.36142363295	156.361487403143	156.360701269468	156.361711472464	156.361045870596
156.361511481696	156.361518273827	156.360818727298	156.361000062129	156.361187527133	156.361935488724	156.361809717161	156.361907774343	156.361323336528	156.36118842796	156.361521840332	156.36109637643	156.362012464904	156.361249848296	156.361796403144	156.361847443381	156.361284421124	156.361750052093	156.361762886292	156.361899466368	156.361015534488	156.36115753255	156.361615514798	156.361758642229	156.36135952639	156.361108168357	156.361603240842	156.361299108025	156.361131483972	156.361788819534	156.36086902475	156.360821452565	156.361945671749	156.361452958495	156.36174395472	156.361781282788	156.361329531671	156.360903019318	156.361160854532	156.361229366258	156.361363919404	156.361290234775	156.361272771228	156.360978331339	156.362035870137	156.361914792041	156.361015954022	156.361507354177	156.360930317466	156.361043140056
156.361780291273	156.361724339537	156.361249964125	156.361750682666	156.360890913554	156.36127927563	156.361606626322	156.361139866688	156.361154668809	156.361918081547	156.361139640975	156.361545891619	156.361815239627	156.361601166011	156.361469737909	156.362002651282	156.360838774427	156.361581879546	156.360764294788	156.361331914678	156.361340286511	156.36146684966	156.361491284548	156.361359183963	156.361341517326	156.361488696088	156.361543087954	156.361655224273	156.361032749404	156.361329852571	156.36111069522	156.361353229726	156.361224204009	156.361845407009	156.360845375751	156.361730062087	156.361367021345	156.36160765036	156.361479970028	156.361129826653	156.362079795669	156.36118194377	156.361277893671	156.361933596955	156.361481341136	156.361799445695	156.3609958683	156.361745687522	156.360918699423	156.361744400988
156.361787720227	156.361846476221	156.361495568914	156.361282328886	156.361755696033	156.361541895148	156.361445018633	156.360962516089	156.361283586755	156.361346608557	156.361179474999	156.361267966623	156.361231530045	156.361284440452	156.361226439582	156.361378352899	156.361982577468	156.361067769723	156.361199030514	156.361825651549	156.361265835898	156.36151985635	156.361901069509	156.361870741716	156.361835870809	156.361118122354	156.361830101749	156.361784702426	156.360929459081	156.362092221407	156.361541099337	156.361548312535	156.361393037025	156.361103301173	156.361691011231	156.3616580413	156.361180176671	156.361373799682	156.361071927079	156.360877088148	156.361757572534	156.36104257162	156.361601808378	156.362106858536	156.361755283004	156.360792164996	156.361233661611	156.361654940437	156.361809431008	156.361808524865
156.361682410175	156.361892883066	156.361352611159	156.361548682013	156.361250131444	156.361930577166	156.361505529254	156.361397844412	156.361442727055	156.361349730107	156.361381045817	156.362037896559	156.362009546316	156.361515363676	156.361225937176	156.361647296447	156.361176274424	156.361858571304	156.361960798978	156.361665316926	156.361856543714	156.362110239753	156.361470489477	156.361664938599	156.361837763822	156.361658041036	156.361941067159	156.361258579642	156.361101759212	156.361842835937	156.362013657705	156.361737847044	156.361455397814	156.361841028797	156.361684225951	156.362021423889	156.361986342745	156.362062472891	156.361359997139	156.361344604443	156.361787124917	156.361836036158	156.361404352568	156.36206207786	156.361451960564	156.361524490871	156.361910307073	156.362114604784	156.361375577254	156.362046928784
156.36120839625	156.361330988428	156.361694501752	156.361490629194	156.361251705575	156.361650204174	156.361917835567	156.361932219028	156.361187257373	156.361899548936	156.361881369225	156.361685066493	156.361144554409	156.361160697594	156.361276118821	156.361422993895	156.361338080846	156.361737518298	156.361873588973	156.361212146333	156.361897826619	156.361426540579	156.361370960867	156.361968375991	156.36192098993	156.361695406969	156.36157308091	156.361223569038	156.361565269651	156.361905737815	156.361124318839	156.361855232545	156.361816803845	156.361513845534	156.361894598116	156.361137842845	156.361751607699	156.361053402903	156.361728173017	156.361901700938	156.361253284374	156.361579335132	156.361659654901	156.361974392692	156.361434791765	156.361412981881	156.361097195406	156.361818660792	156.361806689412	156.361630055157
156.361469331282	156.361491133941	156.361515629543	156.36128864534	156.361951377331	156.36152114063	156.362124210967	156.361954609654	156.362036777955	156.361928890549	156.362095938272	156.361733155052	156.361662670487	156.36165471888	156.361810422276	156.361481735881	156.36184181741	156.361737343349	156.361998118366	156.361296042088	156.362075674459	156.361517257266	156.3613291149	156.36128378193	156.361935385518	156.361422223285	156.36127097616	156.361708920385	156.361785306028	156.361794465611	156.362062149738	156.361875001909	156.362001477736	156.361494263144	156.361298045826	156.361407035713	156.362060482401	156.361518274034	156.361905901005	156.361477463447	156.36165144028	156.361567231328	156.362025278465	156.361627181811	156.361393403528	156.361943517273	156.361432140424	156.361844319482	156.361676981666	156.3615846152
156.36175833955	156.361865356204	156.362045875702	156.362001406696	156.361548879776	156.361577810367	156.361860795558	156.361338975144	156.361697589442	156.361727522718	156.361927174085	156.36152235164	156.361877550202	156.361828927024	156.361471598119	156.362094997307	156.361833880909	156.361764750784	156.361611926597	156.361788623624	156.361219763704	156.361967396503	156.361859460911	156.361434664866	156.361843380181	156.361541756602	156.362022147922	156.361214659136	156.362013211631	156.361449637408	156.361418575422	156.361438783922	156.361684359674	156.361383617494	156.361144716073	156.361727941957	156.36155904859	156.361458089252	156.361847573188	156.362291325531	156.361660372684	156.3621388411	156.3619020102	156.361580127436	156.362002444457	156.361517146395	156.36174806943	156.361267315369	156.361250433781	156.361701572676
156.361749046164	156.361953893971	156.361265103863	156.36154721963	156.361821063305	156.361290936488	156.362058628881	156.36151796661	156.361904768301	156.361644946001	156.361852977715	156.361202729827	156.361797036096	156.36138148961	156.361758043787	156.361562191452	156.362108241494	156.361376531331	156.361830784212	156.361195234291	156.361945265816	156.362069361874	156.362119631996	156.36147674526	156.362061620771	156.36173955128	156.361525259924	156.361192140496	156.3614703991	156.362243281061	156.361756837435	156.362038654788	156.361358986008	156.361530803876	156.362232760493	156.361873885629	156.361741793875	156.361741130113	156.361963071225	156.361384460733	156.361806912843	156.361198739439	156.361496152877	156.361638849864	156.361670103045	156.361612515014	156.362080513764	156.361333520634	156.361854933228	156.36197931847
156.361285846727	156.361477616102	156.362064553015	156.361444905204	156.361252240963	156.361791514853	156.361984184712	156.362088230836	156.361792965654	156.362040253011	156.361832249983	156.361640613951	156.362142684025	156.361580284545	156.361484540759	156.361823133533	156.361530691077	156.361569539898	156.362011145457	156.362058844585	156.361859088434	156.362067947775	156.362008013283	156.362200308736	156.361452367729	156.361977097199	156.361983051827	156.361435640665	156.361394724116	156.361657962377	156.361571982668	156.361202631763	156.361303320573	156.361427765799	156.362130056037	156.36205163826	156.361879767826	156.361554628532	156.361262347276	156.361841772946	156.361688909351	156.362194837043	156.361744752764	156.361701119938	156.36216732725	156.361689848946	156.361623184464	156.361379726665	156.361536668187	156.361319756929
156.361994670146	156.362013208881	156.361443736987	156.36172723742	156.362018531048	156.362031893525	156.3614222599	156.361788004428	156.362147547817	156.361702828728	156.362170454998	156.362247023375	156.361914823784	156.361966571676	156.36204510702	156.361777909807	156.361770930867	156.361606385377	156.361856109395	156.361749652191	156.361945371635	156.361518368784	156.361552072661	156.36128196866	156.362198449748	156.361827604869	156.362005622946	156.361622913424	156.361496692529	156.362097504486	156.362237706195	156.361552238161	156.361651203444	156.361484396716	156.361939895504	156.361684663384	156.361899419195	156.361555644116	156.361466361566	156.361569908598	156.361427474638	156.361525371835	156.361607936081	156.361981865007	156.361759179723	156.361333424882	156.361625293479	156.362104832262	156.361831241089	156.361611144033
156.361740261672	156.361598015701	156.361742539865	156.361964660921	156.3620121448	156.361755990072	156.361867338837	156.361765180352	156.361767214513	156.362083526956	156.362119490415	156.361567826144	156.361904393934	156.361916177478	156.362045491192	156.361668089656	156.361662677011	156.361806951176	156.361619736034	156.361444378569	156.361738467037	156.36158329088	156.361799126258	156.361564352918	156.36154736916	156.361504473252	156.361550969686	156.361981877389	156.362256531981	156.36201138686	156.361554284245	156.361743876122	156.362014838571	156.36163184187	156.36161095123	156.361808737343	156.361528583322	156.362118368796	156.361710141173	156.362172376374	156.362088523488	156.361493389347	156.361981203623	156.361743462336	156.361470583693	156.361490660302	156.361686867533	156.361936240608	156.361713038362	156.361639647483
156.361746986211	156.361572981044	156.362105794785	156.36218655676	156.361738972173	156.36179491573	156.36192588062	156.361907033242	156.361712375435	156.36142655118	156.36208410504	156.361868940788	156.361414575252	156.361630808441	156.361771911806	156.361965412461	156.362187588371	156.361549947537	156.361988428964	156.361492483963	156.361794000687	156.362126289222	156.361725490762	156.361650738964	156.36210371129	156.361612850347	156.361952357788	156.361605456655	156.362121782092	156.3620969636	156.36200775121	156.361685129548	156.361981928012	156.362140698722	156.361841483661	156.361284284009	156.362036542454	156.361506755812	156.362060541126	156.361365515531	156.361972228109	156.361752789935	156.361895585569	156.361770223244	156.362027016838	156.361873865533	156.36200694442	156.362030894126	156.361672891823	156.362235894209
156.362124688209	156.361930703047	156.361401467261	156.361900539897	156.361742015123	156.362197504925	156.361879809164	156.361940194966	156.361829851333	156.362016057084	156.36170228737	156.361614260717	156.361810967536	156.361745692233	156.362172591288	156.36193432853	156.361542696201	156.362136116553	156.361614539288	156.361877116659	156.361742556218	156.362121750476	156.361769233753	156.362110900951	156.361435900707	156.36176831483	156.361960847335	156.36151435905	156.361386146837	156.361784440759	156.361638127422	156.361947374979	156.362018317976	156.361853243703	156.361911471165	156.361697013011	156.361853892422	156.362062949545	156.362116014014	156.361968615774	156.361883471885	156.361606538665	156.36160574282	156.361811005623	156.361911693666	156.361743495551	156.361588687171	156.361975530211	156.361990988958	156.362042757683
156.361761365464	156.361594978792	156.361828412194	156.361778256122	156.361548641705	156.361877700689	156.361779831669	156.361916597252	156.361947589856	156.362092147423	156.36175369632	156.362119975696	156.362168952177	156.361822679336	156.361682999278	156.361527358198	156.361860893941	156.361962512541	156.36207805794	156.361552070592	156.362222487941	156.361896842901	156.361804503663	156.361556522344	156.362177688417	156.361743997256	156.361824337327	156.361871630811	156.36196148126	156.361935761445	156.361671261191	156.361862878715	156.361774462262	156.361537766329	156.361701725274	156.362194089161	156.361680658114	156.361872616026	156.361697496905	156.361933792708	156.361701437759	156.361889534086	156.361678310121	156.362069151521	156.361865871793	156.361489647503	156.361689691036	156.361833610863	156.362137548622	156.361466992704
156.361847525131	156.361747281134	156.361721145324	156.361851502932	156.361734621213	156.361679548286	156.361571391698	156.361643986939	156.362140743961	156.361650293117	156.361985109245	156.361492060502	156.362129266344	156.362106925327	156.361921071698	156.362070686329	156.3618203214	156.361925330374	156.361640467143	156.361915666079	156.361921857282	156.361998533892	156.361652811286	156.361758735509	156.362043996474	156.361857338427	156.361795322859	156.362010983358	156.361902211586	156.362058304665	156.3620202985	156.361769489567	156.362097454488	156.361774916474	156.361803418805	156.361766488414	156.361712060657	156.361681403195	156.361868475144	156.361938251396	156.361760221855	156.361848351349	156.361565005672	156.361763288846	156.362188971402	156.362067271162	156.362066888089	156.361597877247	156.36191031515	156.361535978887
156.361709084081	156.361554358933	156.36203115297	156.361602425467	156.362066191102	156.362032517469	156.361522046966	156.361916390165	156.362021599223	156.361634073363	156.361783530984	156.361751835578	156.361745901628	156.361669630755	156.361712339998	156.36184248603	156.361700104541	156.361902218569	156.361849486751	156.361590253433	156.361850975189	156.361641913516	156.361994615469	156.362008377336	156.361853864935	156.361826032224	156.361707405521	156.362179142141	156.362001989265	156.361996841987	156.361601909819	156.362068090235	156.362079999454	156.362092041851	156.361911459769	156.362039537352	156.362264173107	156.36232736852	156.361761038749	156.361741999297	156.362010319196	156.362248148556	156.361699787637	156.361781072512	156.362173853186	156.362087653334	156.362089027853	156.36182808804	156.361723207158	156.362097211107
156.361922313868	156.361940536773	156.361827493269	156.361722599766	156.3619034055	156.361659325524	156.36187771047	156.361780900848	156.361764827201	156.362251963179	156.361662006888	156.362308095172	156.362070935444	156.361964142005	156.362058878173	156.362012178024	156.361921423026	156.361888739669	156.361570190547	156.361842237828	156.361720100196	156.361932979096	156.362169876512	156.361554309749	156.362076633738	156.361737252056	156.361684769711	156.362061277998	156.361627892986	156.361515171798	156.361928550906	156.362137157179	156.362013967712	156.361626338187	156.362134648388	156.361956098719	156.36204420771	156.361754440397	156.362001425191	156.361832768598	156.362125997807	156.362188345669	156.362055026996	156.362167599972	156.362336604947	156.361996043429	156.361640933845	156.361706932079	156.361835285667	156.361987847104
156.362011693731	156.362077708301	156.362238418557	156.361646042348	156.36185158189	156.361978334066	156.361645193244	156.361904608669	156.361972778987	156.361860684565	156.362331326697	156.361862970846	156.361924442606	156.361598597243	156.361989823945	156.361727349429	156.362036054109	156.361978245115	156.361728872176	156.361989911127	156.362307579563	156.362206549348	156.361985398871	156.362105396106	156.361876480979	156.36189545738	156.361972409151	156.361539330489	156.3617823659	156.361878493508	156.362052072156	156.362107146311	156.361592067002	156.362194216063	156.361793894351	156.361725497308	156.362000300683	156.361545247144	156.361821589992	156.362092589894	156.361796705462	156.362258231363	156.361589567074	156.361818655509	156.36175334007	156.361871212859	156.361851827872	156.361863544226	156.362221452131	156.362321576393
156.362122560867	156.36183391583	156.361923081686	156.362083211311	156.361781323557	156.361766463056	156.361998355728	156.3620400175	156.362380740559	156.362182556996	156.362041242808	156.362111425472	156.361746342528	156.362047150247	156.362094436643	156.361915860451	156.362135882974	156.362164435992	156.362353486783	156.361945560701	156.361903268699	156.362123587034	156.361867340236	156.362165721764	156.36171711393	156.361760245881	156.362106759575	156.361998015946	156.361713279863	156.361924305147	156.361911697165	156.362419170682	156.362271877288	156.361719020454	156.362194506388	156.36203764829	156.361940308753	156.362295380734	156.361969177309	156.361669573904	156.361712111295	156.362011998839	156.362020189179	156.362004901691	156.362162818644	156.361801288849	156.361980342509	156.361906264557	156.361693506963	156.362253686633
156.361926582541	156.361953635046	156.362241615181	156.362271367797	156.361982915701	156.362109527833	156.361790235757	156.361635776704	156.362136250405	156.36189816354	156.361821094683	156.362198470739	156.361793825942	156.361767177023	156.362128917022	156.362071853229	156.361759157221	156.361622751273	156.361877209108	156.361926421664	156.362229058397	156.361853934611	156.362285371545	156.36224172128	156.36210490882	156.361952502937	156.362048790391	156.362087866099	156.362235813806	156.361716750542	156.361619884297	156.361709043682	156.362130204094	156.36185410865	156.361979566917	156.362045433886	156.361676689725	156.362355242069	156.36229502076	156.362317837184	156.361858405279	156.361924534291	156.362338524427	156.362102246889	156.362296896628	156.361772944041	156.36200495323	156.362005258823	156.361798909718	156.362330644575
156.362172500301	156.362108969967	156.362005786698	156.36236085048	156.361797145296	156.362062107394	156.362087670562	156.361764663425	156.362161040741	156.362249628813	156.361684658875	156.362074506339	156.362084024324	156.361821087897	156.362240301865	156.361980470161	156.361797626	156.36211036937	156.361992818381	156.361720200793	156.361723389591	156.362021945448	156.362086473129	156.362247208128	156.361940964163	156.36200350034	156.362292396365	156.362172878662	156.362174880392	156.361720574514	156.361745950809	156.361971184276	156.361867374759	156.361993288083	156.361903261747	156.362187515133	156.362061129726	156.362325467503	156.3618479309	156.362244407326	156.362289744719	156.36207970308	156.361858538833	156.362093492691	156.362369510973	156.36176845371	156.362104428541	156.361931105076	156.361724331028	156.362205311795
156.361849284115	156.361966119991	156.362043155585	156.361950798358	156.361924180057	156.362206420695	156.361700307646	156.362091394221	156.362289106208	156.362116437705	156.361809567913	156.362261105167	156.36178779945	156.362016103631	156.361769408641	156.361949387658	156.362271671994	156.362066518162	156.361798689842	156.36196293457	156.362082006415	156.361969618163	156.361985051039	156.362291200767	156.362227984754	156.36211477972	156.36205682032	156.361826007876	156.36167320367	156.362216231511	156.361841103987	156.362027464705	156.361789317485	156.361926751858	156.362035319536	156.361772741024	156.361667902663	156.361708163687	156.361980965554	156.362282494674	156.361820378206	156.361814336468	156.362203095934	156.362159897549	156.361765600617	156.362051006212	156.361921559507	156.362111827168	156.362153050061	156.361801469837
156.361813131957	156.361740247041	156.362215535167	156.362243924401	156.361830855225	156.361850030762	156.361884623105	156.362053917845	156.361823171659	156.362157736998	156.362220957871	156.361835503117	156.361849557531	156.361875393262	156.362334556505	156.362090183204	156.361876694448	156.362225601607	156.361857393186	156.361989273395	156.361964040766	156.361898012948	156.362147073207	156.361673886616	156.36210070749	156.362128747238	156.362088857793	156.361857756333	156.361733818458	156.36221167254	156.36186631867	156.362038206737	156.362002260338	156.361798562911	156.361690195353	156.362148961222	156.361756190202	156.362281012509	156.362167025784	156.361865313062	156.36188836272	156.36222280781	156.362062595988	156.361876324153	156.362014538733	156.361931515008	156.361835980948	156.362297555667	156.361711814452	156.361630560579
156.362122988943	156.361684221026	156.361745802527	156.362021938275	156.36185873814	156.361943956146	156.361713223538	156.36228334857	156.362081545472	156.362158054973	156.362061563133	156.362189659532	156.362382852338	156.362010482462	156.361974944962	156.362068422289	156.362014714279	156.362083143175	156.361784641462	156.362212902743	156.361778784707	156.361617682934	156.362106994833	156.362239742797	156.362202025804	156.362138838794	156.361838999096	156.362242244818	156.362302381091	156.36232982234	156.362302298976	156.361780052975	156.36186962019	156.362315148575	156.362155676322	156.362072468314	156.362222586984	156.361921235186	156.361935693593	156.362046933265	156.362424317678	156.362103854509	156.362036464382	156.362149409689	156.36222062828	156.362082345756	156.361962065319	156.362258176725	156.361955757936	156.361784408666
156.361896563241	156.362139828287	156.361996944871	156.361931315623	156.362094005478	156.361935393056	156.362390836627	156.362168148388	156.362347683989	156.361765956763	156.362254528403	156.362245434747	156.361945533931	156.362229515898	156.362079600778	156.362006056803	156.36200770092	156.36196193474	156.361875714151	156.362414163966	156.361781819849	156.361803750296	156.362136602436	156.362152100964	156.361995594042	156.362032558574	156.362106841898	156.361912397792	156.362208742243	156.361966140509	156.362098222226	156.362022250377	156.361887353194	156.362220179181	156.361947577021	156.362035413329	156.362143911428	156.362336748904	156.361889065297	156.362238236387	156.361743415269	156.361824161258	156.361870157366	156.361777752793	156.362005907571	156.362424304054	156.361951985711	156.361865735559	156.361969136139	156.362002086348
