# Supplementary material for: The Neural and Computational Architecture of Feedback Dynamics in Mouse Cortex during Stimulus Report
Source: eNeuro. 2024 Sep 24;11(9):ENEURO.0191-24.2024. doi: 10.1523/ENEURO.0191-24.2024 (PMC11444237; doi:10.1523/ENEURO.0191-24.2024)
Supplement: Extended Data 1 — The file code.zip includes all code used to generate the figures and perform the analyses presented in this manuscript. The folder "./ephys analysis/" contains code and instructions concerning experimental data and Figure 1. The files "Figure2CDE.m", "Figure3AB.m" and "Figure3C.m" simulate the model in the nominal setup, and generate the corresponding figures. The file "Morphing.m" allows changing the connectivity strengths with respect to the nominal setup, and plotting the resulting trajectories. The folder "./Figure4/" contains instructions, code and data concerning Figure 4. Download Extended Data 1, ZIP file. [file eneuro-11-ENEURO.0191-24.2024-s003.zip › code/Figure4/globalfeedback/v1Int_a1.225.dat]

0.380102103484159	0.352611097772642	0.355842933770156	0.378801632438708	0.359403136050978	0.349150549360465	0.3521585512814	0.374443902629343	0.363679265870649	0.382060217884351	0.381209083912679	0.380379697814776	0.336266567280409	0.343539198023028	0.348858616128609	0.382141344666124	0.356210936694466	0.340833368966952	0.336543409279613	0.348949655834098	0.333663513783227	0.384469560005704	0.341275179699205	0.347848907295805	0.375942828046365	0.32638216519555	0.343948166167602	0.355173425713991	0.368423449231964	0.354789023756762	0.326631614057292	0.34468259972464	0.36064711429742	0.363326362136452	0.368624761508846	0.32814993834	0.334944637663759	0.382038376081782	0.337813469472434	0.355382607266301	0.364489633956261	0.374226439781281	0.350074240949453	0.329045003913035	0.324823064556338	0.359632240217689	0.329245482420418	0.335703537818623	0.323671288350337	0.355255822320031
0.372133765740732	0.367330397396076	0.382050280938364	0.343871341728121	0.37446672115838	0.384327597053614	0.341136230579461	0.338967052122599	0.376099113941027	0.386251384178594	0.350452110360478	0.370365992360272	0.373745001965256	0.384362735811242	0.396139894558669	0.355621394298987	0.391718742576443	0.386076291722544	0.359501590203313	0.3623753863369	0.359614601757689	0.374403359862891	0.359757887937769	0.352616478824792	0.3577821572726	0.342298822168834	0.39548425170409	0.343442084371059	0.336497954924277	0.382849474437434	0.378623047421492	0.360947910047257	0.339297629403881	0.386712204515009	0.378353820346202	0.339965635326167	0.373236835094113	0.39083549190432	0.357681531516213	0.381712234811238	0.355514209416985	0.332760212591997	0.382947572537648	0.35044130973869	0.349873178483489	0.342068496317091	0.372621567666413	0.368322674267233	0.371691511559648	0.384653761622619
0.411181318663116	0.36681016509376	0.366837951557259	0.385027085504221	0.35395790440446	0.355126472670917	0.363555209185616	0.386861661654089	0.376566672837223	0.407365516502846	0.369068946756766	0.410831864401068	0.364344225474882	0.346701107381675	0.363452899307123	0.353564053974883	0.415185483912728	0.411230586670656	0.356078830857126	0.386125228193452	0.360970186239915	0.345518036422643	0.395649700543199	0.414804585864848	0.349131187604776	0.408188089555247	0.373054072241509	0.364273374991638	0.391044838585425	0.351264123465098	0.360674792451134	0.368202040967542	0.399406765080184	0.413392826421764	0.346835220163133	0.407008755095659	0.37182589722761	0.364413098851599	0.38190037761376	0.395543851360469	0.415033460465243	0.380825548726826	0.372292063390976	0.357390763790185	0.404040065660858	0.357972884974874	0.410537329675639	0.349396824964246	0.372005448592987	0.359592402884219
0.364119159402571	0.428496306291615	0.389948608554154	0.409175784221436	0.410097458300937	0.409377819826105	0.399389345100833	0.373369156004892	0.384615944490559	0.398709763060683	0.363552819805694	0.373113446454436	0.385017512655401	0.372213288242628	0.361204261851149	0.393425396544916	0.407585000254653	0.419632209888963	0.400822452243592	0.419864107433284	0.387775370591629	0.382289547448998	0.361902683062432	0.382218951526048	0.385574204769763	0.362906811239772	0.396327603518171	0.429758112684783	0.360311060996363	0.402366228034812	0.432433830711492	0.402192822836925	0.381935882893612	0.436435527234322	0.40807800252268	0.374446621637207	0.413991932016968	0.407703614822372	0.379857488366836	0.372008643312431	0.374984695251147	0.399016870966758	0.382267101003327	0.406428053291665	0.374660845347893	0.395609649454879	0.385136243154107	0.421949308203505	0.381467035328873	0.357644313112988
0.404374240132231	0.375936197092854	0.446062548541879	0.412880728310077	0.382037368554344	0.430820818174778	0.428857460595312	0.430794500188922	0.422573886332025	0.438004183909283	0.374069198029349	0.442189227865383	0.436624037197985	0.379237961942795	0.440662926697919	0.387897991932141	0.412301234164357	0.437967272745483	0.429889231833384	0.431935103758691	0.376013025118134	0.389330458975529	0.417572816993775	0.445484370425925	0.378147973229569	0.384312202999535	0.419297091176346	0.405323935559838	0.378735036885688	0.440970680047225	0.413393886280875	0.40131124516929	0.448770498502827	0.445936943984087	0.390249378574536	0.453617285469741	0.431796134184572	0.386138410699385	0.414564039463497	0.369757907085326	0.429999033348894	0.374694773652304	0.41311288060468	0.423152642833654	0.400582174137914	0.407986189738463	0.421576876164937	0.376138459021045	0.456233399143801	0.38304653133424
0.410878955866726	0.3901230552158	0.478758696502216	0.425842493174473	0.44811171559771	0.475989755539879	0.476232291598146	0.407819511845297	0.472421050789039	0.473255014477069	0.38924143233131	0.412656942447054	0.454977147028458	0.411314915502907	0.461039111657317	0.403357536704831	0.43863688010029	0.398693810789455	0.417460269263344	0.452157348402913	0.461980542269443	0.410943889533641	0.425051933077552	0.411252725509271	0.419681129347764	0.47145256814059	0.413673399472795	0.453007373323064	0.475574013939784	0.403102206034427	0.409303701149512	0.397475119898829	0.433546547235001	0.461474960644394	0.426842211061698	0.475642658522823	0.441467307640948	0.471522064862272	0.42273882387596	0.413842810504575	0.478185260977563	0.480083847776001	0.448141473401016	0.385869456376415	0.429526713688313	0.419093470780906	0.419339986839801	0.436528133554605	0.424562973805543	0.420641255971027
0.473979180843359	0.484976118850021	0.503836504643559	0.431852530024338	0.429178534766089	0.469727530888159	0.50472412765035	0.509583025759373	0.465546773344073	0.404775008075434	0.496843070790273	0.423528240746479	0.498094377382619	0.420731618617234	0.450922354970587	0.482342455707552	0.45015793120634	0.497435565122137	0.468243773285825	0.491115128588763	0.474384310462163	0.453379263115499	0.41175309724114	0.416293236532627	0.50500228271419	0.434252153292171	0.496879950292494	0.494047492670928	0.439495786708041	0.427275906565506	0.483959437097149	0.514439321571812	0.421528903879776	0.459718988086471	0.485187317191083	0.41643606470052	0.459648430364086	0.418379600496459	0.448386373170674	0.418041904778365	0.504085163458913	0.407878518282215	0.43101413745771	0.479953812629023	0.445461160252244	0.428318896852937	0.445181531843148	0.45996527567131	0.433328600572638	0.47471287083363
0.458159295239327	0.477245808201012	0.488956763994092	0.427143409453434	0.501813134548432	0.472378983914269	0.519382648398151	0.470187942640457	0.446589137711881	0.453454499425741	0.509516315131584	0.523362337865576	0.449127022010108	0.517853979641769	0.514515671275815	0.448440387395001	0.435775524857641	0.438906966278999	0.487143521429034	0.463074542782393	0.529657546996623	0.443252348062436	0.480460976251188	0.487268239444081	0.545237132990133	0.495756123895407	0.424215606226523	0.530140814267903	0.45142950648323	0.518677023109394	0.448581188287418	0.438723519702123	0.5301691863152	0.531879823235442	0.479383852951203	0.455621944245444	0.478167306580404	0.506952197721509	0.54464525049361	0.473551992260084	0.540320145063941	0.487781989341224	0.423169986007341	0.488618393473214	0.511797799871379	0.530354874857674	0.44625968359534	0.456478439153126	0.486129621002741	0.502097517751714
0.504113685473174	0.477964157501528	0.562669901165732	0.48916084631862	0.441878161983813	0.449125015183331	0.460592191345323	0.456708868585673	0.455599553435386	0.52045616033684	0.45637816217462	0.452702567743164	0.442354931671468	0.495855929289294	0.469428818461427	0.566930902408575	0.524076874312711	0.480904686190772	0.495157073073041	0.450118894472067	0.56616338715483	0.55548952213894	0.507146120840752	0.504755636333561	0.463919345800874	0.520339721032408	0.505941396994895	0.576474811645394	0.563900100437777	0.451400290669134	0.456865872430537	0.48899645757967	0.493637347403595	0.549304070682635	0.513213869052327	0.545879092547468	0.451050704918256	0.530818839718002	0.478643112966555	0.465300219195297	0.467332243524155	0.542018687250352	0.515976910524379	0.518328397924935	0.512180741155643	0.54342382288523	0.495817702498288	0.461519779516338	0.450209865724479	0.443713923418756
0.527519698746831	0.632226867049893	0.612275345198784	0.593569810059497	0.471994127591046	0.483975341911616	0.4730080275234	0.553473174414444	0.603763376187709	0.533175163585501	0.498195692970986	0.513930753664506	0.538838755415843	0.481867885629294	0.51657914713195	0.567753549931589	0.540501767937146	0.498822639862183	0.480821321723333	0.55247246969512	0.593523853703157	0.589516554305276	0.615931461195538	0.501162294226961	0.476719555205496	0.59940275092683	0.523685194204452	0.497584526577324	0.598484176812223	0.602383510390518	0.574175971057532	0.49702296831072	0.620369625240414	0.486941919199981	0.531772908128012	0.575490481677519	0.521604653509605	0.616980229601345	0.615943467641176	0.520214224913584	0.555953377836684	0.527888227943908	0.54788662166277	0.497502430628531	0.601946923963059	0.500108984414283	0.560629644300978	0.550264996932827	0.606899194254334	0.542630788817646
0.512382665698098	0.629047733635872	0.642835225249514	0.535064169538796	0.628492589610792	0.574610180261162	0.615613616129803	0.520717740967836	0.529703686264464	0.648075657995751	0.615954526723535	0.592570028774134	0.649819097829217	0.519452590373115	0.52667846597287	0.617967405005762	0.517969374027097	0.506650843885871	0.599891167869255	0.503737968377369	0.549053752792359	0.57067806002117	0.529712907546473	0.555874984999361	0.599466248110318	0.524754058099914	0.527264780072851	0.565440757862474	0.608069218871452	0.568681379378485	0.576036940211114	0.538856578112654	0.515932972484646	0.578325132546491	0.672870576138104	0.513765047434241	0.545033243845761	0.65611050357289	0.560986689091928	0.645159016885541	0.56446142599547	0.660133971231921	0.635113577456396	0.522781913114569	0.550206871273798	0.549997157279983	0.531340038736213	0.507667957532478	0.645236827720781	0.510506565383692
0.630458900693171	0.697846609480146	0.590241276571443	0.669724324876286	0.557190769577181	0.554949403404663	0.690747438908421	0.590246940078087	0.566051509099404	0.574397294562789	0.616987294986175	0.634876170157611	0.581815686751774	0.608413557340669	0.657007546018597	0.691296976730681	0.603553533482182	0.540692560602981	0.559767406380328	0.645449827259264	0.672532523962599	0.627869535899919	0.528453814326768	0.624073268057361	0.724265010780353	0.539550483168905	0.716698752690557	0.562012621040838	0.582049141571749	0.550555168180706	0.643188365743264	0.689751753101014	0.564132793398904	0.612313172285271	0.609491410538131	0.6138682929884	0.655113707701366	0.551121073765242	0.548165602008512	0.535723093798918	0.535942801063276	0.593480671422973	0.535393943228409	0.546613679017659	0.596472369403929	0.621083132943493	0.643023134795055	0.551063187500962	0.638485849974717	0.615441798558355
0.644988697835399	0.687412879734506	0.720727680709212	0.683784980995033	0.744110875971737	0.604304597520493	0.748512219064491	0.674596298967388	0.602180458434026	0.694618032634576	0.68274667365389	0.725479369404354	0.6362033151898	0.665726775680625	0.724158946064588	0.760800337594917	0.598265488310229	0.606301293673209	0.571424511896322	0.774260892945488	0.589164222540368	0.691190880052037	0.691505551113499	0.678515798565442	0.586822243022142	0.588784964894309	0.637568669687495	0.739139601640317	0.620171368354247	0.641788268393277	0.764591172317085	0.759588302905314	0.732296263286129	0.648269670410762	0.622984646403025	0.614552425368224	0.643541892220738	0.653961669970627	0.594175853214177	0.684671119570565	0.669908012991857	0.612086780077246	0.621543252465189	0.682132149928852	0.614582464263322	0.768466790251485	0.692036969711493	0.735179387236393	0.675451077231871	0.726411808115187
0.672795368009303	0.791563361225457	0.642206504002745	0.70042012654101	0.749102118940538	0.72168110792792	0.728852006587453	0.611665479276592	0.645685132426445	0.699279999163213	0.849266956238739	0.719573773677381	0.688142020265263	0.75908331215903	0.660658904508317	0.611234814953343	0.766046867863648	0.698479878900578	0.656040129207751	0.629822410812655	0.642343017960619	0.718909672818297	0.794986458275771	0.680453166018975	0.680714249213216	0.741058081125481	0.637986377514276	0.698150468910396	0.822629226267391	0.835347379149029	0.721170864772058	0.782432617144096	0.675437668325304	0.698675626667079	0.67600227758376	0.741142598003109	0.745463418370106	0.663222437337307	0.818307279700306	0.711946834307894	0.675499746373488	0.733457854046111	0.684488356154428	0.846545420829249	0.764390568533175	0.754572436392869	0.659949583645918	0.635044887768736	0.773856000159652	0.776113674542496
0.662350086846994	0.916773443865974	0.813495421492127	0.776646840472018	0.727478245657478	0.834687918603856	0.854209236543948	0.659453528097053	0.787010381926303	0.679956021996781	0.681961752322553	0.675679568696687	0.686192081698802	0.808315557240916	0.835614976450792	0.782388410218527	0.686494878880922	0.796292961587523	0.711257301758508	0.753191084206974	0.869017025222148	0.925483013847305	0.666571339955566	0.743879631556283	0.8667587160941	0.675692486525855	0.687020588247698	0.912460837563707	0.84456006365621	0.684764884986997	0.695749364908278	0.782542356415674	0.727809091796749	0.878556073065405	0.745518773670587	0.807863666690062	0.654893771326356	0.703687920937562	0.868447249387484	0.765239314444236	0.655068899391723	0.72938156914468	0.772370330850441	0.854925226601288	0.660751840753983	0.689948592478713	0.816932170420912	0.814681370073297	0.889150818306374	0.898216946753317
0.809445290127712	0.718303687618508	0.720000144132988	0.746213772309394	0.927895823695816	0.825377392570626	0.771134131416005	0.976676833336138	0.970628786390931	0.753896978715547	0.933340872982025	0.740386387540714	0.976842438546121	0.920896973132791	0.917025086444218	0.946383807463893	0.734745774656684	0.899555766041078	0.742954088477718	0.923963829179645	0.882573334884042	0.807072008223028	0.859996919114047	1.00677850425583	0.761535442086537	0.981078017039201	1.00302540783113	0.959584428351012	0.794017826539416	0.737537072685356	0.747721112704588	0.882419990740057	0.793798646308998	0.99571999618757	0.807298348781615	0.744775950359365	0.891058397105491	0.994221173317236	0.886338015137144	0.921647927979999	0.89234374830513	0.728077376487742	0.999113422771723	0.934540360857614	0.751177735635059	0.75037029132032	0.839566977671464	1.01802766813301	0.708971013678645	0.816987448484237
1.00071086373038	1.05195911111766	0.87022763639495	0.949334727630539	1.06244472308149	1.05178768764583	0.832673577407816	1.07458779524502	0.847846219847538	1.01387357832301	1.04229139464815	0.803551658813556	0.79832060781386	1.0843740124747	1.07845710856751	0.88553148192928	1.03490721624068	0.98412765597907	0.892225071922391	0.965324858435815	0.874520861600924	0.77723556303864	0.941647018068885	0.800876687785887	0.842683609858972	0.807693315464704	0.775214427341951	1.11421576052937	0.877139169850338	0.879279362980368	0.88368472239558	0.805149020800183	1.10393788137497	0.91479604458628	1.07662811680529	0.864946446363047	0.906684928568015	1.10961721585255	0.809760099217606	0.808775532193622	0.979379901594877	0.903224863626274	0.915322767430186	1.07500401769961	0.93818410043418	0.961125785752784	0.950180911823716	1.07737501230482	1.10283248973437	0.930945024292555
1.08654866171439	1.17676950597602	0.859733407414534	0.863069795689699	1.13993747876306	1.14352016970629	1.16431460035744	0.926033322939348	0.987377465652623	1.0384742441288	1.11366039336103	0.973599715839762	0.942738464853425	1.02242577890242	0.980392711664195	1.21021209119087	0.963200632882463	1.23430249132347	1.21954462771496	0.925123334441704	1.15046113853851	0.840755862612564	1.07263876412426	1.00678531279549	1.09325889833167	1.15437563544291	1.14682450839032	0.896376883704781	1.03552548791909	0.881781837727986	1.18392706814303	1.02069728365466	0.865950666878046	1.09031682688165	0.885194673418048	0.916165365776893	1.22000566360264	1.03655189695258	0.891161793144749	1.1933961694442	0.977447271192254	1.11713701887761	1.00016464126162	1.06241574906117	1.20574502108445	0.837374764929379	1.07803678299013	1.1076854640913	1.08683772436183	1.1942823998147
1.23607657885015	0.94099658125113	0.993498849616423	1.10832367034998	1.31671900709348	1.20311192485408	0.967809227182485	1.2056064910544	1.02751405111752	1.1010348955825	1.12573692914036	1.02726016254858	1.02757337041268	1.15608069969675	1.20065548189303	1.00227370348469	1.14783967223004	1.03837367694023	0.926699004548106	1.04921266937363	1.12070121851428	1.06295760563292	0.980334119341434	0.932132121705876	1.08192702960865	1.01755085067064	1.30761995610264	0.950314054468676	1.21710416398079	1.23687862277315	1.16238024877957	1.11070989944891	0.981666575518471	0.931260921143096	1.19355526407891	0.911394098959112	1.24140695636122	1.10177982599287	1.09226272637566	1.20115426983001	1.27733974865931	1.17539649109175	1.33805513420305	0.953179286293691	1.16981189203221	1.34495612626339	1.20319822730507	1.10568985721046	1.34922908351559	1.24709989264378
1.48653307537972	1.17140315486305	1.33881686953272	1.06870384647134	1.4559208292968	1.43793135295007	1.24003985743602	1.027508611436	1.45050432458904	1.29692732735502	1.11711168269182	1.33810588456235	1.10119597781439	1.52032310776766	1.24446585156457	1.45582917429353	1.46754578018929	1.10337172837396	1.44438213558882	1.35005469840078	1.05123883176176	1.3700643593459	1.13536983491302	1.03444249952623	1.21228955590035	1.47699720194778	1.03825544377808	1.4139645507381	1.08710264698531	1.34760851057866	1.20243802209526	1.05957844136819	1.43794093564995	1.20311353400447	1.04249159424019	1.05432918328095	1.4859278214231	1.21331001331633	1.28620652418491	1.37293096538757	1.43177061136863	1.1428227570018	1.13362413845877	1.47917464898582	1.15281104553328	1.23753683711579	1.34454828647537	1.19397134041309	1.02661662912027	1.21580412604419
1.6346327034771	1.38134079709674	1.56424719216872	1.1253386284985	1.37612592848349	1.59955431314395	1.23389156210652	1.15532834118753	1.15435826914726	1.16307188656978	1.41380998034537	1.30665597135538	1.45408642286196	1.24292284845696	1.40404768221535	1.37455902210548	1.51904998539993	1.45205989390813	1.62960948487324	1.33388223164512	1.50884775349351	1.53392458122954	1.60276282440951	1.36168396122186	1.5430883092002	1.35723560433956	1.32290783971599	1.19022048886319	1.34386393912894	1.30050731275023	1.22159932441593	1.6163921063108	1.66855194412442	1.28243853584708	1.1820830347588	1.50130155924598	1.1704921518039	1.45029509786248	1.36107158522668	1.35057027358137	1.57979552519071	1.19534309476674	1.44556085884517	1.60609275124253	1.39340041328963	1.14962734024093	1.40517117505628	1.26112634706801	1.16016332765144	1.42342136101204
1.23599830398864	1.41200994952892	1.32311283437696	1.77759456149286	1.69658349463	1.2591214447325	1.42785480929944	1.50824027979055	1.30370320532442	1.22166779745735	1.68406339615974	1.3330772105855	1.53933947156351	1.29326013801591	1.22925210012533	1.77529194631897	1.64897540665274	1.25699911622074	1.37674033311123	1.57942300735956	1.80162804842911	1.37450316987757	1.77521004314056	1.59339381992983	1.75942687894637	1.8388312942027	1.54707516322913	1.61866947526502	1.69964406624104	1.42417717896119	1.281471447486	1.50431114291959	1.49718441849078	1.68669903081537	1.47286791099998	1.81034768900369	1.43270413116441	1.74849991863349	1.32140642603964	1.45673873112216	1.81848509376155	1.35083196270015	1.63898501630981	1.6686638976669	1.8456841369297	1.7126577267671	1.61142764660633	1.50638181515552	1.61049383140881	1.39403696791779
1.56813942167262	1.46663543942636	1.48785938409941	2.006920872499	1.95600069517246	1.68602959466994	1.78230971840452	1.86214021030289	1.47191456862914	1.94127485717307	1.81842720188646	2.01839192261695	1.99665252964261	1.54144565779732	1.92318777995193	1.88619250109601	1.60120791390372	1.77404533359652	1.59124706817556	1.74775480651037	1.66265119780654	1.83400246711173	1.50619685853401	1.44438270307826	1.52164835021741	1.54343798197302	1.55126199441547	1.52145759419254	1.84364731962709	1.64221914670218	1.39456949381715	1.39824512897522	1.45781095420206	1.57365225509001	1.44938502779027	1.72683313248412	1.8769909678093	1.64004337786225	1.57810874310595	1.97671156315349	1.893300735598	1.55273631913338	1.4608225815902	1.84632577946473	1.90863179638958	1.74400758123877	1.56261646182331	1.45750144045986	1.54566822244497	1.48059201503247
1.94011275246543	2.15756003432207	1.89003867730189	1.54695804334752	2.06966257698602	1.60441127160777	1.94723580733677	1.77934173042691	2.11377807361873	1.61262498568135	1.86342335890187	2.15384425851595	1.7198477212145	2.04682416806306	1.9555969436252	1.79134164628553	1.79837632085401	2.0733178555518	1.61686846680816	1.60873682984447	2.00097900754942	2.10227560379648	1.52026626102992	2.19445269593192	1.77418874355742	1.55142553818442	1.89440991777646	1.79771444397813	1.64052338336037	1.97708478076371	1.8119022529466	1.96234964840956	1.95125170310456	2.28902614570684	2.10253240238876	2.19401044759068	1.86191804216314	2.23044888473138	2.11119051045655	1.99894601534718	2.1879573790803	1.61066440151027	1.92834362577302	1.60879835409269	1.57243531210504	1.960109773469	2.2929496037731	2.06986011851995	1.9865662915866	1.51174523587225
2.09379355469547	2.27276514068338	1.69714989808984	2.40917556297267	2.00255218286087	1.72555953250788	1.74338997161141	2.00443619703829	1.92627704730957	2.134243375927	2.36619859120734	2.04942999385081	2.07575258122224	2.51956775705345	2.05994425957517	2.4691431124592	1.87980082197756	2.08094180971876	1.75720318178052	1.92031335068542	2.40339371794541	1.92115330086474	1.78525251360946	1.80799370342834	2.09973414161158	2.47402931463736	1.71326366041008	2.52072569164295	2.09535967550069	2.40931383852281	2.47760179562773	2.53040964960851	1.91385861000383	2.3644558950357	2.01102780876632	1.99155489434816	1.70042677425111	1.79104492929105	2.03358370045273	2.32527586498425	1.87375333095418	2.18015511979603	2.02776275691411	2.24545005539031	1.95544407913773	1.84083201286194	1.79779308113556	2.14989283394427	1.70024458998576	2.35248862168143
2.31915973447201	2.52796165920958	2.08646861496548	2.24443794812448	2.73536392890361	2.09581321330429	2.54598829700199	2.33363845036155	1.93426038088235	2.54566169811563	2.42879421375863	2.66500448059204	2.70679897643791	1.910432147441	2.5756217741636	2.62478337867051	2.28125080250828	2.14946046207653	2.30404519169055	2.29125044879185	2.37631588271382	2.05937956870914	1.91471861518222	2.51452568739951	2.11845893628433	2.57172662701451	2.42834063510486	2.22843403728673	2.68260903187089	2.03589029162403	2.19886791611184	2.58074061293441	1.96974918475232	2.43285498840281	2.15973157870321	2.27425585480088	2.29394577268912	2.67328669784342	2.39133629161106	2.28920445795043	2.13292342900889	2.69007893165152	2.73976594628113	2.13432941555425	2.64346363672262	2.00404929999148	2.47305313072335	2.10845366938227	2.65489108395987	2.40476430260467
2.86210058827874	3.08313092277689	3.06212613485595	2.4759186272543	2.59441853274825	3.07655834504014	2.23464518032822	2.96909802365372	2.24636748920747	2.92528060984372	3.06313076207631	2.50369085098081	2.36205945294446	3.06057520459323	2.83140839311551	2.43342922306872	2.72167056666216	2.17624251181315	2.28637992339315	2.65386432383123	2.57782519979901	2.87708983181766	2.67943902144098	2.71259240828092	2.30219936374448	2.18763302420424	2.78164759315888	2.13694694100998	2.9235607653127	2.664459449897	2.36033049256378	2.55420659856059	2.81539693983748	2.58230937687612	2.41130554665263	2.68548222655312	3.0277839515755	2.44679271922642	2.25675045256962	2.76993302426642	2.84940624123109	2.19564781982425	2.42523802711278	2.76485627210479	3.06986228916345	2.855749266495	2.92280793922981	2.56396273357567	2.53549526142815	2.20746760479225
3.4953003459534	2.78445994417893	3.38840359727671	2.91136931962402	2.68219336409515	2.41560014673889	3.2591721148971	3.26766794652417	2.93591197481017	3.21977213469957	3.04428406966231	3.11997518076578	2.39210540820028	3.30192420662768	2.74956553454923	3.10382599280651	2.32059699443316	3.4657007959705	3.19667895937431	2.89758692185433	2.62840392798999	2.76570590434439	3.56966571130223	3.35060368958729	2.56938522720826	2.90879131039502	2.73823322079628	2.62137313874176	3.11640063197745	3.30375790213932	3.22495683012184	2.51607789201306	3.40887683382424	3.0657805385368	3.36045204784228	2.93602995829978	2.32673697369037	2.38915330438196	2.49118662724446	3.01569101986137	3.17848687147382	3.41659217123206	2.99298196404842	2.71432456087016	2.86199924441831	2.61215549478092	2.48763384682121	3.10199522553519	3.38475933861306	2.5146230677997
3.69466425721132	3.00622543767466	2.7646791566116	3.5429942447661	2.85686449852327	3.34065017120144	2.60392907682821	2.93498531792646	3.80313877427142	3.38892290679952	3.33643388884249	3.39809964730082	3.57938010988399	3.14627016364883	3.7338612525297	2.63264900926491	3.40532141135259	2.88229637755198	3.02729135526384	3.4747964517426	3.16533772643865	2.70679494519548	2.7695274368699	3.20730553216055	3.55971348987635	3.65003336684822	2.87687728546527	3.16092539270039	3.19579440598685	2.70374771020526	3.64377553155079	3.40621446533294	3.5728169088812	3.4759873738704	2.90427884045018	3.67137316711822	3.58592068766217	3.0660702422693	2.87307487117958	3.16840382162122	3.29662965742854	3.25480057683637	3.72833530727912	2.99848128331127	2.65477894608984	2.64732922482291	2.62713292803998	3.46078714209448	2.90205838121373	3.505632858298
3.73640446847254	3.33942675161613	3.01771197869032	3.58169062717628	3.07870779084921	3.19339291771665	2.93946330495392	3.99966767385985	4.03136588211734	3.20614491839618	3.49676796448015	3.11684817170024	3.08989205862828	3.6318692976291	3.79741798282456	3.2586726004209	3.4505279717094	3.88798707228244	3.56328190164911	3.58223019788722	3.43163588800437	4.08034799497694	3.85777796872541	3.66123198339869	2.96477114077841	3.16635033655772	3.03186175806569	3.89662524531346	4.05132448534027	3.35806826859057	3.23384611473136	3.37272870188862	3.43365586166968	3.62733657134827	3.21891519466309	3.96798706433189	3.11384066438697	4.04131976482333	3.68729687401019	4.08550783049177	3.9536470919454	3.13490330430105	3.02802774385594	3.14704285765829	3.47755192893401	4.03410067095518	4.72510291038146	3.21130851241765	3.13706803055014	3.87161202668522
4.1508021398112	4.05794942605353	3.57945429360089	3.90133274448896	3.71821367151033	156.202320293008	3.73976187834141	4.20069769924597	4.15559483784591	3.47755997018605	3.61317528237002	4.01210584639871	3.74911375046324	4.10553505120461	3.32231641770582	3.45027835327783	3.5761407568138	4.4840487914835	3.70617779828669	3.86418768231415	4.46881789159829	156.209929857713	3.63975256162856	4.04598349750525	4.08016512761431	4.09447456851677	3.51949188536993	4.61750515480304	4.02710402297779	3.32415119168932	4.0276460438325	3.86004609666284	153.890295841907	4.10449609294683	4.31397500912343	4.11485113895342	3.44737867451996	4.11496799969525	4.3557944634953	3.46626814231203	4.10534431263304	3.64534019286748	4.34795954735128	4.08276358274838	4.30429142326065	3.5103332426288	4.35899497918408	4.37168656665622	3.79063651127512	3.75754215457161
4.23946195479895	4.70302706854473	4.39580847163263	3.75578908620671	4.34061851387699	156.167945959651	4.52419525572168	4.14187651742576	156.235158441649	6.47873508873062	3.82055084639691	4.45560199857632	4.12157051203206	4.81158455221938	156.224586898754	4.18516491610308	3.77474802706815	3.78352309696873	156.23824767349	4.13951761942391	4.25496905001715	4.85425126717811	4.10657422571734	3.70558898497734	4.77876247969097	3.755719049926	4.52055103634514	3.95187709035679	4.3426871239169	4.57617396824676	4.24730825388637	3.84512672358136	4.52353801844292	4.52278698466664	3.77713019272598	4.25616053114113	4.40505119623262	156.195213265032	4.12963341376924	4.14932930892106	3.93501208150535	156.10460943353	3.81807244347085	3.85943650354147	156.191273948142	4.56133333309979	4.4393385977939	4.48254168563286	4.54948660462851	4.63499841385177
4.13763795430158	4.25027199583608	5.39708319919985	4.26883442788337	156.261769364799	4.75646198375534	4.78504952273534	4.82862145419174	4.91227013615075	4.6344917140396	4.66148955026761	156.305391241916	4.95808253084606	4.862814016382	156.246967320106	4.88769744485703	4.12842659726382	4.69887439605781	4.38689474198924	4.60325091799859	156.274391422691	4.8079501629153	4.77443351888917	4.85508243617521	4.77989208155009	4.64437400634567	4.51683820824007	4.19998123409115	4.78439597925596	4.73745650359193	4.87899609499762	156.262993546166	4.78423501652752	156.30287861189	4.82723879593582	156.319071919322	155.882963526858	4.4623530837134	156.308254234472	155.479388012265	4.72653709232763	4.44722461091745	156.139560378251	4.84016528202006	4.92241699490886	4.83497969677445	4.60136092896516	156.302275750176	4.22222775105133	4.79286629092732
4.89017119076705	5.16675430408909	5.14356941488106	5.67176543120982	5.11022957594339	156.26083115073	5.12186822080894	156.316645243195	5.15176708654698	156.283872310951	5.16190300499462	5.15003142010343	7.74450974478729	5.08396191896325	5.14825628423894	156.249214580085	5.08780730739183	4.86029831206676	156.282773465591	4.97762056972792	156.316582949283	156.315132115152	4.90087118337816	5.16026619749845	4.82468066755578	4.75269018613754	5.07205827737257	5.16902631618119	154.604572768128	4.93720768800362	5.10627776954192	156.249230400323	156.262440750138	156.206090684991	5.12455951013046	5.11721764899135	5.0486417790847	4.98112262056291	5.07542224042504	5.07230751251231	156.318338294883	156.325113743083	5.18797246081512	4.99476811431908	5.16885683307068	5.6885411678534	153.550086073675	5.08733527401994	4.78091669408232	5.11018000515508
155.780450511524	156.322775541442	5.1886653621164	156.337789458409	5.41478855496981	156.301955906442	5.29199506047485	5.44399160401592	156.305721498542	5.46772721986629	5.33579577220781	156.308650359014	5.46922437066737	156.325355499533	5.37726588695264	156.206268967874	156.308658735255	5.98790510363123	156.226738394315	5.23930899855186	156.329611459786	5.17540102437212	5.12879473283584	155.998718983659	5.41746926357942	5.45542345317265	5.41058543697163	156.323757905665	5.4705762156273	5.48398206539842	5.49099115728611	5.32933765333167	5.4672077031114	5.3326630393393	156.320124067854	152.914217363213	5.5037976304614	156.215897893324	5.47689197402954	5.5179558409181	156.261158720465	5.44442773797792	156.289282273141	156.107767868565	5.25255198301273	5.26589148194504	5.49713001108793	5.62303599521709	5.47407754365652	156.199924889593
156.316054217429	5.84072675463309	5.86033156320459	156.280173493422	5.76703878011737	5.84768191620403	156.331521791734	156.243976177107	5.83675994822047	5.852858482066	156.329749303393	5.74112695556411	5.82625453842355	156.294704462402	156.336199667332	5.86469172712396	156.066952722841	5.78615808638918	156.309523154398	5.84538087812843	156.140938671359	5.79627113007286	5.82956755206713	156.314689980398	156.328191150177	5.74950462730483	5.72802999887555	5.88768795936413	156.329888797285	156.311781518991	5.73710360190781	5.7232889318131	5.77311344724674	5.83418405299128	5.80511673601792	156.326704549044	156.320131555612	5.85142300129986	5.80900405661026	5.78263092844074	5.76206435127933	156.123199315956	5.8645175763388	5.80205102432616	156.231019290201	156.276279551081	5.75676325771662	156.24665516738	5.87520646156589	156.154498559611
6.19364667565439	6.14372903549063	6.20917674310808	6.26539689503897	156.343455235175	6.09000220910291	156.271631076207	6.21780554475212	156.346733867697	156.326515505	6.23661180767265	6.17371148408962	156.293364281883	156.325354796051	6.03176556417934	156.346648085513	156.332385073862	156.317290388723	6.15136450316664	156.34082614207	156.343994043574	6.15798870144817	156.02883499518	156.341957779777	6.13016898545461	6.05506996056052	156.304761909949	156.333812799234	6.07358020222962	156.340307379549	6.15845621032865	6.16252313582764	6.19576787996091	156.314682436026	6.09578885687496	6.10554657182941	156.26943014406	6.20044201807259	156.29511435856	6.17152936123734	6.12213940431285	156.343903331934	156.317232059028	6.22588001748634	6.23484057567902	6.12654080200141	6.20839896382936	6.21274301370997	6.22150858161331	6.22985352301398
156.347657903141	6.44871927619638	156.338318570651	156.340969738461	156.199863040451	6.42148429402453	6.46639870842483	6.50411386590592	148.290546123383	6.51865535337388	156.165363464002	6.44746804125161	6.59042405339847	6.25263079719142	6.66001713929576	156.332745371016	156.296129927215	6.60821418205522	156.259951376857	6.55825848007549	156.35160151055	6.63198346993169	6.41391790065172	156.213701367018	156.342162547218	156.342165192898	6.55819100069239	6.4764071206243	6.37068479680351	6.39748256461008	156.281102650279	6.23790325287883	156.307090702267	6.30404764259686	156.350371020562	156.345962485667	6.51155965184435	6.64698567170391	6.61900468549503	156.317701864899	156.344481022448	156.312545719508	6.56334887000239	156.33804675208	156.280610733711	156.349022205712	156.34214912421	156.294468854639	6.60721783090814	6.40358380532774
156.3495354792	156.319502550772	6.89511935538535	156.260263133341	6.88421225818433	156.309844650613	6.60165571550433	6.74804308245414	156.311050968829	6.59781366054897	7.00275900699634	156.126252672501	156.290221936472	6.64079134432516	6.8792113228444	156.025369662523	156.319376674237	156.332024133114	156.350842019886	6.58043615322484	156.335527125417	155.924622638147	156.300624966302	156.330986595843	156.134939785075	6.88983953272871	156.347734282559	156.336082075582	156.307033611981	156.2534240081	153.715392334565	156.330984519369	156.331094696046	156.166931658943	156.232019877879	156.315582137847	6.64005262399247	156.327152685125	6.92985564525863	156.348915434112	6.82157578613404	156.349895135223	156.307815636334	156.309991210205	156.302833606518	6.71491581072903	6.8056677426203	156.326074396808	156.325918514421	156.346138819826
6.91059540621989	156.332714659974	156.353066823429	156.272890607324	156.345293423172	156.351418559919	156.292467287685	6.9710661685068	7.14491529782751	8.01207884562111	7.09429135877931	6.81396332224831	156.353251810525	155.905078521272	156.322143739478	156.347457324446	156.245744733403	156.328760302033	7.19065910816389	156.352224101353	156.218229478949	7.03770945230274	156.321281635474	156.350597765807	156.339437748746	7.10818967109225	156.230423274944	156.348291792198	7.04445604315742	6.93877045865164	156.34724552694	156.352761061496	156.252829318477	156.336755696168	156.30070092952	6.97113872837252	156.350381404849	156.339379121345	156.352094839598	156.283912399278	156.335744486736	156.35506809593	7.00864519728876	6.90467996017411	156.203167306626	6.77078450242593	7.17401811729819	156.161869918712	156.334402583151	156.278441663567
156.352480780315	7.26816030783762	156.332292048558	156.330083865253	156.318661272557	156.321598364776	156.352789712623	156.294165037808	156.340978759758	7.04999581574156	7.02249183451383	156.328653888681	156.355367463784	156.326895520073	7.11501548961521	156.346025771535	7.51318115681382	156.346478566123	156.351745096739	156.191901711404	156.353091449376	156.348126682941	7.10423818952379	6.99735992535987	156.347745275511	156.340609546709	156.347462875579	156.339898722019	7.41842724479502	155.195616863051	156.349334363342	156.340986037429	7.01391605180702	156.272592818146	156.345458330112	156.350437254547	156.339612511491	156.352898010224	156.351939603552	156.17477314253	156.351762669634	7.29207508912712	156.33203713027	7.21403657051537	156.347970738303	156.350751474244	7.8038025644454	156.348845453879	155.991992168234	156.337398509381
156.338936039175	156.265686918845	156.165764564084	156.34023786673	156.353752544973	156.356131605295	156.334345465153	7.25907620301629	156.345816153367	156.354270479899	7.2081543860255	156.228722275914	156.330792623996	7.28653740256429	156.33738033966	156.349811681831	156.200883110808	156.347487428206	156.355652965398	156.33509288472	156.315983776203	156.336522064535	156.352434295054	156.351960757186	156.32122830843	156.349356182919	156.332329589907	156.226281199561	156.3456289573	7.48005524980997	156.319135329228	156.297837414085	156.353635234991	156.355197367011	156.356355291676	156.350795322281	156.237819403823	156.259430009196	156.34763865902	156.29424901453	156.28799809597	156.334727598352	156.351879612921	156.264526055573	156.355720871337	156.289497178877	155.643772001255	156.342250310296	156.347545321544	156.350876568316
154.534344837972	156.356485096987	7.83588791988337	156.303870015267	156.343096680931	156.35580239793	156.344523598578	156.337136229587	156.357518433856	156.288586453857	156.351052607677	155.977669261207	7.48195730093528	156.354980099163	156.34843609537	156.32451207849	156.344186277801	156.352044933394	156.344888831571	156.354216008765	156.354352787429	156.351470602398	156.337922423069	156.356437291632	156.211427674469	156.352066314479	156.350164008879	156.340018212528	156.354191943916	156.354327325734	7.54097337543503	156.343394560226	156.353793937416	156.35664929834	156.335731661092	156.311443805398	156.314918078499	156.346353677661	156.353550776534	156.3425921082	156.301480110296	156.351335231675	156.351391606936	156.35519590842	156.335547643184	156.266139699126	156.315241051037	156.355052533664	156.319999309157	156.274466942973
156.355408801913	156.315263565147	156.199031425876	156.177950768042	156.178553159691	156.341701182497	156.342461581081	156.341133638963	156.349715527379	156.28766313586	156.35352386176	156.267751732588	156.324466717695	156.358140976383	156.353381390647	156.35182489121	156.3389001919	156.331991257248	156.35494459006	7.67537951013378	156.235458828462	156.352717250918	156.34521252545	156.338778700863	156.354348895342	156.351995648538	156.31492878513	156.351211047525	156.251824313365	156.355711007691	156.322457956613	155.937998917334	156.334696718736	156.252549723814	156.357150573884	156.161915066607	156.336564206304	156.356087315995	156.301701187515	156.346650972396	156.356067072734	156.335004740459	156.355844434054	156.354058870035	156.309886016419	7.71156395671098	156.356287420916	155.980917541371	156.344480770679	156.326364580603
156.287152859554	156.309829463443	156.338802628221	156.335289159729	156.321564707674	156.356595066173	156.355959099773	156.356640737323	156.354111182703	156.301521296531	156.356781810028	156.311279004556	156.356419684796	156.336159256707	156.338715304277	156.347151264673	156.351396086424	156.357159163447	156.326527716703	156.356830375962	156.343097954934	156.315097900547	156.342523031554	156.35760352359	156.354826088624	156.345706904337	156.346871882176	156.232520308675	156.357884472981	156.34445174871	156.309749184512	156.355745647207	156.329382095331	156.357341292597	156.318351999575	156.353057113924	156.353322620156	156.357630935518	156.347438811978	156.029937789062	156.357672811703	156.33796910465	156.332416316604	156.261555889219	156.302677585877	156.352484908936	156.358078019659	156.320919465074	156.253397101045	156.352815874156
156.338177857188	156.281582087673	156.356289989993	156.354993687238	156.331882561395	156.353918041945	156.290845893966	156.350472701056	156.303365252025	156.318238351595	156.352132624632	156.343622191063	156.34307603967	156.35700914788	156.317650409034	156.349881080615	156.355603932666	156.357216859972	156.356157040394	156.3516500461	156.216336246626	156.353327553179	156.355916817962	156.356595706062	156.356837048067	156.356011289363	156.335714296401	156.351995044862	156.332099677504	156.34410117065	156.27769046302	156.356887998645	156.354739576306	156.355068521107	156.356449365804	156.347871374114	156.353587188065	156.353894664275	156.302305357878	156.337791659743	156.354428003953	156.31221499484	156.351959331319	156.356896556072	156.291818922795	156.353513342873	156.351029501137	156.343304694515	156.33134967284	156.35148584352
156.311227550708	156.326364582809	156.346249975601	156.357191337116	156.354839138319	156.35777054144	156.340176339898	156.356636739811	156.353938792533	156.321489652726	156.356169667893	156.344993945781	156.322780596167	156.334975659976	156.358097531549	156.35823599253	156.353973236502	156.347314518245	156.35667199259	156.357312951944	156.323740160637	156.356649522983	156.289605374499	156.350133432635	156.354306343943	156.31732092701	156.34767005146	156.358044413191	156.330327231346	156.342117068639	156.345298912084	156.353147533383	156.345079560573	156.355162369928	156.355100568406	156.344048571774	156.35826205616	156.353741024789	156.350215068742	156.353327116846	156.356630861777	156.346609967393	156.334104429112	156.35293243279	156.350382500915	156.338536467225	156.352585103034	156.35855784169	156.344404345197	156.350245272684
156.347506764844	156.355620110677	156.358144365721	156.355788956786	156.359687439397	156.332062810555	156.353594367	156.341492241785	156.354647933004	156.358786526193	156.306739699597	156.359288284258	156.353462972267	156.329029632589	156.339989762768	156.355555140289	156.357880103858	156.357872500924	156.358929476425	156.30942184232	156.32437095445	156.349058274725	156.355251505043	156.355739482495	156.355202849929	156.354144655363	156.358522012468	156.355280375762	156.355229114261	156.347716709014	156.359296559549	156.358621597089	156.349338159575	156.353976705708	156.358648379426	156.345336607781	156.341738288866	156.358996848043	156.353217308146	156.355662400108	156.358516768432	156.353740272048	156.358896878783	156.357839644981	156.335023762391	156.353262607415	156.356025625863	156.357824978028	156.358381380875	156.35068170228
156.357148785303	156.353133552266	156.358224943143	156.35835532082	156.356264587026	156.340544626453	156.358789831626	156.353671099211	156.34836458773	156.346892516507	156.355541307047	156.351656594582	156.345685117337	156.350221207788	156.353548236542	156.350295447689	156.356127850877	156.34189438404	156.354396601883	156.35087308098	156.349171391032	156.350571302421	156.354988120132	156.339092148161	156.353110382702	156.350954328475	156.356911452397	156.356659979747	156.35394646044	156.354423334509	156.359572269117	156.338082797682	156.358099147138	156.358533546286	156.338150271411	156.347017132391	156.356225757878	156.354442712987	156.354254271868	156.358958713063	156.358560708595	156.359600439287	156.35734313059	156.355932141668	156.357831475975	156.359728716877	156.356088523357	156.358026183841	156.356446794232	156.353050667076
156.356972567203	156.350813693445	156.358208260343	156.35160803546	156.357422497243	156.351022512217	156.359207102871	156.359163080353	156.357312333127	156.358031335664	156.35234852398	156.354387800586	156.358914171491	156.353050935084	156.359820377242	156.355245737847	156.35222428503	156.3525288399	156.356876501994	156.333635664287	156.353103742651	156.352499849678	156.347004546626	156.342840083378	156.359031459388	156.35133437211	156.355708918446	156.358005130778	156.346582015664	156.338967384432	156.359625764517	156.352575917391	156.358010977457	156.353371163338	156.358218607966	156.358935523231	156.356871773812	156.354327732313	156.359227505119	156.343008418559	156.358130998958	156.354574050926	156.340860618293	156.344863881053	156.350602337164	156.35619505188	156.359098343567	156.353878835419	156.360032984495	156.353195241385
156.359133113314	156.359878424488	156.355253187853	156.356788780349	156.354817482437	156.357911123953	156.35335108263	156.342286636308	156.357650411109	156.359450094263	156.358018527089	156.347850649154	156.358290214953	156.353104370815	156.360062742725	156.356233769326	156.358128918962	156.358567446955	156.358784249406	156.355152576827	156.350247290379	156.356958191143	156.358761002943	156.357982411978	156.353124677303	156.358964792949	156.359238433599	156.359495146262	156.358272284094	156.354973485982	156.353539519303	156.359242602198	156.359384248842	156.354553341614	156.356478114169	156.352168462262	156.35597659816	156.35711119151	156.357519781795	156.360287955327	156.355910384005	156.350290114076	156.357235790877	156.356795414977	156.345949347518	156.352903133887	156.359016310783	156.358293632492	156.358954516549	156.35320371742
156.358654323859	156.347587572277	156.359383556185	156.352362970545	156.357853279158	156.357744563474	156.357106702303	156.356719740922	156.358131962294	156.353881135167	156.359322762609	156.358563209651	156.352610617486	156.358272153293	156.351209269314	156.347060207422	156.354653750326	156.359181061489	156.360196586804	156.360265391016	156.357845902754	156.359773029662	156.351573102478	156.359864913308	156.353832962845	156.3551441884	156.357978713269	156.356563066034	156.358507097108	156.356739460224	156.359540177013	156.358207452717	156.359143813365	156.356214727059	156.35844446108	156.359960850925	156.359024047062	156.352083646625	156.355575043259	156.358419806524	156.356538878168	156.35248472298	156.359223758722	156.354624073126	156.354847272516	156.356689740771	156.356266196217	156.358309780586	156.355049933101	156.349176278257
156.355841999168	156.351144670969	156.358897707439	156.358929167394	156.359348934825	156.360697038784	156.358889674722	156.357260763956	156.35583043838	156.355085850031	156.359789877578	156.359540905191	156.358436066786	156.354146829391	156.353682256417	156.350635955996	156.349181592946	156.350048569678	156.355232013806	156.357697113553	156.349978383662	156.358511727338	156.357633723442	156.356857659828	156.353691667268	156.360127022952	156.360388957373	156.353786037143	156.357323115541	156.358026315674	156.358838417562	156.357559263424	156.357144603535	156.359665431117	156.350809847495	156.353016787518	156.357167832135	156.352185737496	156.358804998091	156.358865015261	156.358081190987	156.357134297323	156.355719252451	156.356462754729	156.359767814999	156.355201000386	156.352266297701	156.350396224437	156.355574164288	156.355942097224
156.356818920927	156.354698106063	156.359535430149	156.358967655975	156.353517316964	156.360044544854	156.352289658719	156.352983480764	156.354545499025	156.355265153427	156.35231818205	156.357934343277	156.358367888769	156.355800242849	156.360015565634	156.357029250812	156.35651270815	156.360322748505	156.358810452318	156.354837833204	156.360395142285	156.356759413288	156.359630803946	156.359756149216	156.358753211149	156.358204905988	156.360096285942	156.359608424661	156.359765716669	156.360235151683	156.354123724604	156.353166005142	156.358437362451	156.359044641197	156.354832048344	156.358446292624	156.357513483563	156.359502714404	156.360340981263	156.355679692587	156.352677419878	156.360541729233	156.354143670792	156.360439684297	156.353980496594	156.358155228049	156.357527318195	156.360498148975	156.354247349103	156.359986676521
156.355527509582	156.358464530342	156.360372153766	156.35911237664	156.357340168829	156.360176625695	156.35359815528	156.360041124872	156.359000825643	156.355109705171	156.359857874699	156.357687142235	156.353092044243	156.360172366247	156.358875788967	156.35693000073	156.355519639274	156.35687283979	156.356664505116	156.359605707923	156.360035049198	156.359644167156	156.355777895206	156.356329790883	156.359904343597	156.359581301216	156.3596990785	156.359614470844	156.355221335965	156.360202695775	156.360290816663	156.352753125211	156.358079854562	156.355031129438	156.35813869652	156.356741886834	156.357657989883	156.360474986186	156.359634414511	156.354281422373	156.358073043073	156.359312474252	156.357927964267	156.357746412651	156.359750770155	156.359899489682	156.359389168757	156.36035338685	156.360792709362	156.353551521544
156.359411415883	156.360259113566	156.356158511234	156.353023656254	156.359831299343	156.360020465282	156.357839495642	156.358935225333	156.35786880353	156.360472368559	156.357509755727	156.358614643674	156.355012420332	156.359929384626	156.359433404786	156.358077735411	156.354842463327	156.360189275013	156.359566842572	156.360443188841	156.359363632532	156.360521080172	156.361013627256	156.355876016822	156.3600502508	156.356334394338	156.354426838524	156.357622122141	156.360349080745	156.357069759921	156.359263190888	156.358070425296	156.359750550257	156.359245576151	156.355098644391	156.355331095322	156.360819234925	156.360095286594	156.360510523195	156.356750501817	156.353435906245	156.359653144595	156.359520647493	156.359774565465	156.358029666855	156.360102490591	156.358227537582	156.359265276392	156.360360568557	156.354314897698
156.360003073587	156.355471386736	156.358632373316	156.360330494031	156.356913476849	156.358401188931	156.357917104858	156.360213874102	156.358926460832	156.358980565595	156.358360946577	156.359689628451	156.359399499638	156.358691245623	156.355245153635	156.356104756029	156.35724296823	156.357989192516	156.360215610123	156.359926029615	156.357492111128	156.356784905777	156.360173317769	156.359479057118	156.360684603772	156.354896000528	156.359362091145	156.360889498713	156.359546629287	156.356969503579	156.359953240092	156.358114370363	156.359996131762	156.359920087142	156.355723538102	156.359079969526	156.36004265858	156.358869485825	156.358974513659	156.35781078261	156.360025413273	156.360512369117	156.359674941711	156.359984148203	156.356343870839	156.360974700264	156.360231300574	156.356442964628	156.360769268394	156.358297932237
156.360738982884	156.359055587585	156.360896177183	156.355623222746	156.358543105976	156.357243963182	156.36041583318	156.356712861096	156.356003214995	156.358117567666	156.357040218122	156.36024610088	156.36084580262	156.36076956657	156.356683082301	156.360374857699	156.359751143972	156.356580319687	156.358093369752	156.359995738657	156.357346346721	156.360181393141	156.36038663066	156.357964843957	156.358612846522	156.360689400364	156.359847223028	156.360130755042	156.355285579825	156.359287798141	156.36038379916	156.359582458677	156.360161760801	156.360537242066	156.359963176741	156.360721764679	156.360566607169	156.360430902509	156.35942276852	156.360005942617	156.360272703767	156.358088316927	156.360149296541	156.355977344571	156.357456928512	156.36083435672	156.358083289867	156.359183467321	156.36021830497	156.359836715575
156.359392124764	156.358024850766	156.361264510697	156.360840773475	156.359302657674	156.360653173857	156.36096268352	156.357613775425	156.361056055783	156.3574018388	156.35972454764	156.360513002057	156.360365889928	156.358223381682	156.357553392514	156.361052165801	156.35826873905	156.360853865032	156.357223242477	156.360477070246	156.360059349395	156.361043063335	156.35788679465	156.358976148064	156.358729053426	156.355520986477	156.35984197792	156.358996907989	156.35696697993	156.359423346445	156.360446040025	156.360785016777	156.359597425271	156.359370969258	156.357554327551	156.356734172195	156.360601163588	156.360984659912	156.360246068496	156.358949457685	156.359278491378	156.360121372512	156.356184818909	156.357538052462	156.358790394635	156.359259799707	156.358225609734	156.360614583943	156.358597753469	156.360015034131
156.361163247448	156.359118759087	156.358291236254	156.360926071658	156.360783164174	156.359198218428	156.357954927822	156.360401958616	156.358364456869	156.359970002545	156.359037504579	156.35816149879	156.358810405246	156.359925806977	156.359582714403	156.36126817578	156.358702321256	156.359996566485	156.360397988046	156.359854986026	156.36003550733	156.360972099703	156.361231521047	156.357847841309	156.360001223943	156.359413341014	156.359531168795	156.360472975906	156.360539350223	156.36027943246	156.36013426716	156.36091809473	156.358232740897	156.36051011828	156.360844039992	156.358643212592	156.35909979958	156.357604200078	156.359096763115	156.359517248898	156.36008662859	156.360320443502	156.360982845319	156.360457353778	156.360069656807	156.360606038143	156.36067900609	156.358372965293	156.360130268929	156.358515468614
156.360729048124	156.361137926673	156.361184912918	156.358845864443	156.359929961941	156.360355687215	156.36072634781	156.358710803459	156.360473327013	156.361061176085	156.357275982757	156.360770930474	156.358765105879	156.357979853216	156.359561995873	156.35969516931	156.359390425486	156.360432374505	156.359661946166	156.358869797763	156.359528842517	156.360752760681	156.35766143055	156.358968400539	156.358648484555	156.358736212743	156.359276765104	156.359757801115	156.359994110251	156.358399244483	156.357710092245	156.359232756171	156.358473801735	156.361187983814	156.357916442913	156.36031879917	156.360624261283	156.360273373703	156.359341984343	156.360099852952	156.357517244531	156.361268718471	156.361241996355	156.360645444752	156.360129433755	156.358924713621	156.358842127807	156.360819249822	156.360596770093	156.360804464464
156.358891112208	156.358690714152	156.36087237788	156.359197375085	156.359718396879	156.359861259113	156.359121958792	156.360871147181	156.358813776628	156.359025906097	156.359436604116	156.360028908321	156.361508400373	156.361250813883	156.360482403003	156.359341379669	156.361103904488	156.361250580855	156.359387625807	156.360654755437	156.361291237133	156.35972860839	156.361381456895	156.360975790436	156.35845381974	156.359433625584	156.361223280721	156.361180886471	156.360089303348	156.360295795284	156.361270522225	156.359025833803	156.358136640473	156.359693468836	156.35991383465	156.361483623492	156.361430093438	156.360520692882	156.36030874255	156.357549769648	156.360234636714	156.361521791333	156.35941337096	156.358724652491	156.360056901563	156.359090372325	156.360838714422	156.361426232479	156.360709400907	156.358604575716
156.358865415639	156.361352586304	156.359149221602	156.360601331709	156.361331948216	156.361361132322	156.361537026529	156.360498270004	156.360828233998	156.360687249202	156.360720838011	156.360512326891	156.360516216096	156.359464949536	156.360039168051	156.36094804456	156.36055073196	156.360133177077	156.360286551014	156.358636549215	156.360115573389	156.361091988837	156.360805538835	156.360223726044	156.361053158373	156.360697880988	156.360500147124	156.360594400996	156.360371916208	156.36081293098	156.360277396539	156.361360040135	156.361217502523	156.361319758342	156.360136647089	156.360504217259	156.359025399391	156.359249563647	156.361013844093	156.361180532646	156.359816467899	156.360900380022	156.36003259636	156.360515106691	156.358735659607	156.359650952657	156.359812089825	156.361077534925	156.361325368414	156.358555693153
156.360358519377	156.360792271924	156.360222811395	156.36153771239	156.360622779245	156.360472665472	156.36156488934	156.361259575595	156.360812646419	156.35989200992	156.360091221259	156.360357448984	156.360344438538	156.358981176764	156.359062184155	156.360674570563	156.360493607508	156.359242790124	156.359733415858	156.360971104772	156.360158990892	156.360687816469	156.360001976696	156.359870485621	156.361575342703	156.360559924877	156.360889707255	156.361108312787	156.360623692059	156.360183465965	156.361285140263	156.360983253492	156.361518865429	156.36147137933	156.360371250821	156.361183798577	156.359820970637	156.360033779991	156.360909944679	156.360296896275	156.361175161836	156.361710262455	156.359513927168	156.359078136027	156.359068622129	156.36067296585	156.359367383363	156.360479153677	156.360473442902	156.361556124436
156.360787974772	156.360087684241	156.361095995387	156.361625073937	156.359842917759	156.360076062659	156.360594139722	156.360091089441	156.361248753787	156.36053732848	156.361029859582	156.361416894414	156.360591424412	156.360159052888	156.359170497397	156.359308830385	156.360971721163	156.360543712007	156.360202364998	156.361124065459	156.361625448324	156.361590143865	156.361177209796	156.358933089979	156.359718792021	156.361079442827	156.360270597296	156.361402831088	156.360189589479	156.360067682511	156.35998401655	156.361407254449	156.359158477065	156.360547049221	156.361326906947	156.359786604234	156.360136578314	156.359700774383	156.359948756105	156.361081694313	156.360908329193	156.36166365089	156.360915364206	156.36128700127	156.360496408969	156.360124848781	156.361053693452	156.35934343533	156.360390103771	156.360282991663
156.361213947421	156.361517744764	156.360697900051	156.359233172441	156.360008610083	156.361050549248	156.359988147585	156.360691015949	156.360034111058	156.361571149201	156.361265482042	156.360324025169	156.361470174299	156.361354083019	156.360461521135	156.360947319759	156.360401297948	156.360998964182	156.36138842225	156.360526844524	156.3599743043	156.360173003548	156.360758029145	156.361309892642	156.360879106958	156.361380835688	156.361388204832	156.360758287902	156.360589492498	156.359850673128	156.360616542189	156.360755217022	156.36132303744	156.360195747379	156.361287881844	156.359566841303	156.359634850242	156.360490986502	156.359604182532	156.361468889705	156.360001035445	156.35999745005	156.360313838464	156.361066962122	156.359775125805	156.361130110704	156.3600722496	156.36041167977	156.361184857566	156.360523486029
156.361095578186	156.359576322894	156.360045263471	156.360164007918	156.360817601959	156.361016998045	156.361387445066	156.360972051191	156.360742629854	156.360517134335	156.361090570929	156.360593851972	156.361300779743	156.360984105893	156.361265243256	156.360144188358	156.361387295172	156.361112151455	156.361301613954	156.360409263478	156.36152020226	156.361437363476	156.360863601365	156.359987217964	156.359725611873	156.3607500257	156.361046988585	156.360762452655	156.360935878539	156.361785305147	156.361006543592	156.361302326736	156.360838791784	156.360190767774	156.360836066707	156.359831243273	156.360291026379	156.361641457476	156.361603861053	156.359767827439	156.360141518825	156.360438647536	156.360693354901	156.359870989694	156.361266554319	156.360415114177	156.359943236939	156.36121968412	156.361000097549	156.360975305304
156.360911639811	156.361417075916	156.360792298676	156.361704497292	156.361299972712	156.36099023492	156.36069661789	156.361002206946	156.361085612674	156.361242659801	156.360555893593	156.360509953443	156.360177393898	156.36151597088	156.360985361061	156.361054356139	156.361644812599	156.361638776002	156.360479107847	156.360226021538	156.360764383223	156.360994836429	156.361089246905	156.361089293391	156.361237706458	156.36106978311	156.360340458533	156.360910544844	156.360422188541	156.360957133041	156.361368688753	156.361725795923	156.361089911596	156.360415508463	156.361538586054	156.361067837104	156.361500271446	156.360161169847	156.361530388558	156.361374176835	156.361026008377	156.361298983012	156.36076156968	156.360401709836	156.361537714519	156.361410579921	156.360286525602	156.360731020864	156.361652402033	156.361295767653
156.361189041694	156.361710913498	156.360883509108	156.361448603663	156.360941832045	156.36101336514	156.36051709416	156.361555130086	156.361163925456	156.361127309397	156.360883590784	156.360001707512	156.360230929813	156.360773511678	156.360658891496	156.361337127601	156.36135584515	156.361681600354	156.360790963914	156.360600246855	156.361115327909	156.361131223993	156.361110008496	156.361652368561	156.360516962714	156.36161029243	156.36107994184	156.360209573903	156.361165707354	156.361611995133	156.360053034353	156.361619122643	156.360878593257	156.361282842972	156.36070056514	156.361509700051	156.360364164433	156.361640527659	156.360192505958	156.360919061501	156.361168227918	156.360669333958	156.360869428208	156.361063844098	156.361597368795	156.360626164048	156.36167586119	156.360760576366	156.361234929248	156.361673556981
156.361302736101	156.36068290894	156.360475174558	156.360647633124	156.360752621435	156.361518150612	156.361060532987	156.360592049503	156.361447498114	156.360647294668	156.360627711156	156.360205277436	156.360642962942	156.360981189143	156.360997298229	156.361322047655	156.361212433223	156.361234666121	156.360446046797	156.361322342108	156.360625169617	156.361322038847	156.361019104209	156.36150206153	156.360675153497	156.361544315489	156.361638812793	156.361323907883	156.361323568338	156.360857395562	156.361062113392	156.36127599903	156.360590545501	156.36129430688	156.360298194891	156.360543460428	156.36044533615	156.36051665322	156.361078486172	156.361187345554	156.361764676373	156.360591488381	156.36171664285	156.361037766879	156.361211952548	156.360860419239	156.361503921412	156.360637477263	156.361960124144	156.361361671118
156.361043350613	156.36030022062	156.361511700289	156.361241328573	156.361288676517	156.361335575657	156.361787042536	156.361123737456	156.361394259984	156.361857227146	156.360648478548	156.361033472658	156.360839112708	156.360893437496	156.361147452209	156.361261037751	156.360974009815	156.360342897656	156.360605815277	156.361503829533	156.361797679187	156.360325620991	156.36188643426	156.36114168348	156.361601897266	156.361293368102	156.36147128356	156.361011723886	156.360466954542	156.361404175658	156.361673405305	156.360872548613	156.360817362236	156.361684324424	156.360903798674	156.361445751811	156.36069215529	156.360637282749	156.360888908872	156.361108172265	156.361001057138	156.361388955876	156.361347734936	156.361270791245	156.361740638398	156.361207941506	156.361584180611	156.361127947771	156.361658456465	156.360692853175
156.361671125921	156.361768688984	156.360945959467	156.360751049392	156.360400453988	156.361651425244	156.361698689454	156.361070363808	156.360963960463	156.360657279117	156.361614429894	156.361330111699	156.361025158921	156.361208119871	156.361283079701	156.360799605439	156.361663884461	156.361499824305	156.361129349514	156.361734275001	156.36073304391	156.36094816214	156.361402060948	156.360533697506	156.361580442695	156.36093451032	156.361606966314	156.360822465907	156.361689655576	156.361740331875	156.360791972294	156.361479912869	156.361541048944	156.360836618284	156.36068674035	156.360474651261	156.361674590128	156.361514446101	156.360761055216	156.36146682822	156.361374889104	156.361772044721	156.361536016881	156.361519901575	156.361621568725	156.3609842754	156.361541883891	156.361367499001	156.361409213331	156.361315534631
156.361784937425	156.361042717666	156.361779779731	156.360842859718	156.361122810552	156.361928406383	156.361574632182	156.361829824461	156.361074785847	156.360684587252	156.361211500412	156.361199900364	156.361843529614	156.361610923663	156.361052070755	156.361087591394	156.361823588945	156.361676375845	156.361290350788	156.361456974432	156.361222522453	156.361822786249	156.36071927928	156.361146499557	156.360741349692	156.360631538623	156.361523358856	156.361412708964	156.361244269173	156.361351405223	156.360704194374	156.360867453914	156.360530781205	156.360842434296	156.361624249567	156.361574041062	156.361169140015	156.36103626436	156.360500503791	156.36079995612	156.361402392399	156.360798301254	156.361288989798	156.361292276778	156.361904939369	156.360549056479	156.361208205201	156.361592124346	156.362053437635	156.361894846207
156.3609777821	156.361726245269	156.361577942908	156.361249050445	156.361000502499	156.361468197605	156.361756430488	156.361092576308	156.361267110466	156.361031077571	156.361375580035	156.361451226547	156.361762572428	156.360672348524	156.361031072513	156.361586742655	156.360955364854	156.361701928464	156.360776164524	156.361135581969	156.360829010687	156.361936323048	156.361732464808	156.361803754089	156.361170493793	156.36186410288	156.360581885257	156.361112089171	156.360770382534	156.361619240634	156.361786277835	156.361168775899	156.361816245279	156.361049645705	156.360866363024	156.361551833902	156.361240827903	156.36096260745	156.36110321183	156.361684137331	156.361420019534	156.361189094584	156.36184032824	156.361014479952	156.360756549657	156.36203935731	156.360623047689	156.361538294969	156.36066925878	156.361449037514
156.360801719404	156.361290711301	156.362046388412	156.361748922548	156.361757588141	156.361532845222	156.361938806876	156.361768892529	156.36144124054	156.361266038953	156.361505781403	156.361212111506	156.361426833152	156.361784587197	156.360651916899	156.361367126342	156.361497469665	156.361197701764	156.361784606657	156.361849026156	156.361557419491	156.361457085554	156.360680065472	156.361713856134	156.361281512128	156.361609975468	156.361932909662	156.361555147077	156.361655753126	156.360972608296	156.36105166877	156.361977453127	156.360922727353	156.361341125691	156.361580836219	156.361711050464	156.361526372888	156.361557406906	156.361901126403	156.361450432974	156.361146565252	156.36087583427	156.3618076805	156.361559871087	156.361696675043	156.360838109755	156.361447531162	156.361250107067	156.361069789165	156.361700343707
156.361039136966	156.361566889576	156.361489648092	156.361705359405	156.361822707969	156.36182879118	156.36174356531	156.361368653857	156.361457466361	156.361817900252	156.361219713604	156.361933592603	156.361556509733	156.361390606519	156.361303415991	156.361797865507	156.361824245964	156.361195822315	156.361142632817	156.361790067763	156.360914240074	156.361468569848	156.361365090879	156.361497670567	156.361911871146	156.361333867283	156.361917792056	156.36109324487	156.361085990288	156.361776254913	156.361430213361	156.360994250122	156.361067356425	156.361626352473	156.361143897459	156.361270458889	156.361415487931	156.361271672329	156.361942179166	156.361810973353	156.361652862066	156.360988230785	156.360986564702	156.361073380675	156.361887383277	156.361254143853	156.361269286174	156.361970385139	156.361263232649	156.361722933046
156.361504633501	156.361205847422	156.361585759256	156.362031017947	156.361622056378	156.361370897217	156.361388445235	156.361362327033	156.360928177117	156.36182034997	156.361445698529	156.361612397144	156.361884722428	156.361072994543	156.361593213857	156.36146376924	156.362094787552	156.361511840521	156.361575401623	156.361742105749	156.361078914409	156.361823178106	156.361568943884	156.361851986727	156.361662584168	156.361046995732	156.361218759798	156.361547891726	156.361581561036	156.361058293396	156.36136544979	156.361568350409	156.361698432197	156.36135159827	156.361922549545	156.361627348745	156.360966399963	156.361789943306	156.360861310583	156.361586942841	156.36098820199	156.361219249424	156.361470307968	156.361855743408	156.361505717333	156.361471152823	156.361536296604	156.361796668103	156.361718555613	156.361834323194
156.361375290276	156.360982896766	156.361583017284	156.360905347661	156.361257629887	156.361317746141	156.361581198353	156.361788717999	156.361802722693	156.361705278941	156.361375093852	156.361658602679	156.36123137798	156.361914173845	156.361570179994	156.361046303764	156.361738228068	156.361704067682	156.362004593266	156.361177677926	156.361643826331	156.361690144835	156.361815508199	156.361102614635	156.361779820499	156.361465742587	156.361322205886	156.361413336461	156.36176562511	156.361507275568	156.361402202221	156.361364085259	156.361607532334	156.361710145078	156.361436833809	156.361865957714	156.361594555542	156.361957255543	156.361839630093	156.361220866416	156.361214333395	156.361866064318	156.361677091404	156.361554891984	156.36127888318	156.361630936414	156.361557318203	156.361363904229	156.361048267451	156.361315362745
156.361592608983	156.361617231279	156.361778369132	156.361836101969	156.361326730384	156.361586777038	156.361901175621	156.361583028529	156.361836718171	156.361955791789	156.36101793355	156.362013187938	156.361933274484	156.361528336371	156.361150925609	156.361329682286	156.361858963545	156.361940707601	156.361208317143	156.361631500782	156.361002933602	156.361869487215	156.361318528	156.361951510184	156.361819236513	156.361917691733	156.361737296718	156.361864231747	156.361194959758	156.361306485735	156.36195900345	156.361959505934	156.361430177871	156.361280968341	156.36201383324	156.361519402835	156.362066635455	156.361422971413	156.361823950061	156.361793321495	156.36196567465	156.36154248258	156.361753438541	156.361183002271	156.361313649917	156.361686204891	156.36127954643	156.361397473466	156.361739891896	156.361435355663
156.361977151812	156.36152681912	156.362035687916	156.361341202861	156.361629122077	156.36178973353	156.361729240137	156.361192749983	156.361335297427	156.361646939617	156.361780710934	156.361706873428	156.361599516177	156.361649312812	156.361758622703	156.36173042905	156.361729055559	156.361295979666	156.361719907815	156.361342621342	156.361711156779	156.361575203464	156.361640275648	156.361911736824	156.362177508111	156.36142997441	156.361440458513	156.361217323488	156.361103789034	156.361491249499	156.361530349511	156.361607752709	156.36098699738	156.361928174973	156.361710528031	156.362092982705	156.36151206934	156.361542527055	156.361516595428	156.36155227191	156.361224026259	156.361803534178	156.361635010196	156.361754673225	156.362018589943	156.361402632875	156.361203060352	156.361999490218	156.361610085101	156.361972766574
156.361978166459	156.361120045485	156.361850033142	156.361930310024	156.361846011159	156.361795008527	156.361736039205	156.361924116706	156.361158687273	156.361179015943	156.361315924897	156.361876825363	156.362201672939	156.361384863008	156.361885695497	156.362185123248	156.361973203384	156.361584266544	156.36203515966	156.361827103184	156.361934807879	156.361258431289	156.361818167382	156.361943340312	156.362005816113	156.361262488113	156.362213037264	156.361793277008	156.36182561527	156.361219386815	156.361233011356	156.361440843022	156.36101445783	156.36147621029	156.361731827288	156.361531778664	156.36169628072	156.362094113559	156.361571476882	156.361718562509	156.361651529953	156.361931923695	156.361535747669	156.361425130961	156.361373980553	156.36163820731	156.361679648292	156.36191063874	156.362005108013	156.361242295507
156.36167022464	156.362081578761	156.361261369902	156.362076435834	156.361334762083	156.361514779701	156.3616474452	156.361430734463	156.361907412636	156.362215030029	156.361810414174	156.362151827277	156.361370819722	156.361513700606	156.361380707739	156.361731383918	156.361638055902	156.361750013875	156.361980681814	156.361794453818	156.36128099129	156.361741025416	156.361819803976	156.361635321858	156.361944057362	156.361511445912	156.361835485788	156.362125696473	156.361823845984	156.361538302854	156.361927200254	156.361861702475	156.361858571245	156.361726529561	156.361251716619	156.362013633529	156.361626412358	156.361830550336	156.361465065996	156.361985460612	156.36157014279	156.361588897944	156.362107956122	156.361641025395	156.361588097456	156.361572799575	156.361606647872	156.361829422061	156.361390131996	156.36191605025
156.361952251401	156.36181690622	156.361979177899	156.361479598884	156.361898834886	156.361580982043	156.361875897864	156.361271299514	156.361260261995	156.361680785394	156.361822196802	156.361694096999	156.361353797373	156.361953502345	156.361710366944	156.361250405873	156.361541838293	156.361804618388	156.362083887554	156.361682167045	156.361788591282	156.361638917325	156.36178842572	156.361886235625	156.361549006316	156.361936451977	156.361694622124	156.361466411205	156.361507084574	156.362055735105	156.362193529424	156.362016750147	156.361791526826	156.362241659077	156.362139919831	156.361966546425	156.362047536812	156.361601729301	156.361991389177	156.361981410209	156.361590166096	156.361432904051	156.361601322144	156.362071994323	156.361211664597	156.361820149402	156.362004988278	156.362280835678	156.36173357485	156.361552243866
156.361789429974	156.361397428097	156.362033853935	156.36198573767	156.362122618689	156.36218108665	156.362229501772	156.36203311599	156.361682043475	156.361694219833	156.361872684147	156.361806253726	156.361913531436	156.361323080057	156.362170025138	156.361549429567	156.361454055106	156.362129447121	156.361909420518	156.361738634178	156.361911356799	156.361954779918	156.361673047602	156.361657993026	156.36222748539	156.361867631061	156.36185035412	156.361208117949	156.361338429979	156.361953158767	156.361957966045	156.361845373476	156.361826270336	156.36227823484	156.361223197853	156.362086669672	156.361429836379	156.361906750818	156.361468803042	156.361673728669	156.361941833048	156.361879247834	156.361376831762	156.361674149147	156.36193416162	156.361429856867	156.361583825099	156.361690349964	156.362008558868	156.361796546346
156.361873354708	156.362121650595	156.361766807642	156.361505864889	156.361350330932	156.361879460327	156.36169535043	156.36187124473	156.361539098005	156.361946982031	156.361705665668	156.362171221598	156.361553844063	156.361771457659	156.362100183655	156.361633242436	156.361892751749	156.362013811058	156.36151637372	156.361497183969	156.361771496929	156.361827113492	156.361403836651	156.361506300602	156.362058067842	156.361938010275	156.361548692335	156.361712288789	156.362015992342	156.361601812913	156.361858385494	156.361630848852	156.361694026472	156.361627134069	156.361696839114	156.361802276099	156.361827040527	156.361601563373	156.362211289106	156.362063868037	156.362116403605	156.362000595491	156.361599065452	156.361459681876	156.362029768757	156.362050002179	156.361809903695	156.361686162873	156.361936017344	156.362106981837
156.361963172312	156.361790638909	156.361464924879	156.36194138045	156.361498553047	156.36192244438	156.361640429106	156.361760210302	156.362066536183	156.361745911321	156.361776440421	156.361576645742	156.361520306675	156.361791515452	156.361946540534	156.362094559256	156.361793412313	156.361904412004	156.362195217266	156.361591287699	156.361675694194	156.36154755366	156.361952370658	156.361876436803	156.361974542081	156.362062070274	156.361742434732	156.36179115695	156.361736427755	156.361651773917	156.361444071713	156.361869303955	156.361537635045	156.361977657843	156.361646448714	156.361627847542	156.361867175167	156.361873276076	156.361917758246	156.361564685391	156.36194404219	156.361559139231	156.362265237254	156.361551560955	156.362151473786	156.361704820145	156.361427594162	156.361729863643	156.361528061434	156.362114679676
156.361733849433	156.362207264241	156.36191041793	156.361518430292	156.362133748637	156.36228129	156.362068490587	156.361836827996	156.361611782732	156.361954675703	156.361889398452	156.362254058283	156.361652450127	156.361522489429	156.361690854056	156.362343302441	156.36204193893	156.361842481262	156.361891955241	156.361870232904	156.362102477819	156.361557286473	156.362085496845	156.361829773354	156.3618442125	156.361810242715	156.361884479661	156.361666074506	156.361935123327	156.361965663343	156.36191283803	156.362173677775	156.362003640782	156.361762445514	156.362147916684	156.361940823737	156.361903653321	156.362129449722	156.361921500185	156.361565150486	156.361670104455	156.361998290272	156.362200252515	156.361827809999	156.362035671127	156.362251076759	156.362017230919	156.361962084745	156.361582307799	156.361945470788
156.36200950761	156.362003781773	156.361988778168	156.361572177329	156.361857939365	156.3617028488	156.361653717086	156.361735672646	156.361634942548	156.362101161642	156.361842284518	156.361629732996	156.361556474195	156.361959473667	156.361430768783	156.361978971181	156.361720332579	156.362012148992	156.361610219393	156.361417780924	156.361947320766	156.362068782921	156.361872452052	156.36158182977	156.36207536065	156.361597365945	156.361614807604	156.361702711612	156.362118979676	156.362077921571	156.362043984848	156.362242281834	156.362170993457	156.36168324095	156.361486445417	156.362015898383	156.361893063717	156.3620865795	156.362139292261	156.362038999629	156.361470575605	156.361954314134	156.362175109753	156.361620447776	156.361733332759	156.361651230561	156.362009679927	156.361393922741	156.361798336646	156.36191599709
156.361639949016	156.361956676923	156.361931597666	156.362285527742	156.361928168551	156.361802905341	156.361667384203	156.36171002135	156.362159009567	156.361683012425	156.361780730688	156.361781396028	156.362290979408	156.361737831231	156.361661481263	156.361943919588	156.361677989223	156.361615294646	156.362172578627	156.362267432332	156.361739020924	156.361581819933	156.361707269756	156.361675931093	156.362012540421	156.362007398507	156.362199634505	156.361908908142	156.361769808226	156.361811735706	156.361863165388	156.361408260701	156.362157926342	156.361905637661	156.361747244649	156.361894091524	156.361602465109	156.361877855222	156.361683031247	156.36222683054	156.361865773657	156.36201331444	156.362133128364	156.361798846497	156.362123621487	156.361734861877	156.362040862996	156.362005056065	156.361741351382	156.361886690041
156.361863504582	156.361905522937	156.361743599008	156.361772267716	156.361609061054	156.361760763033	156.361582091324	156.361860878594	156.362383249199	156.361749630753	156.361512014507	156.361875336365	156.361763694253	156.361645762421	156.362090668237	156.361736354516	156.361945633137	156.361764257974	156.362042415082	156.361770567863	156.362038023954	156.361865869065	156.362067449921	156.362063438878	156.362159071077	156.361846802445	156.361843473413	156.361974530001	156.361715549252	156.361901372954	156.361514331942	156.362239319992	156.361572359428	156.361625358754	156.36176314912	156.362127464915	156.361666085188	156.361761266857	156.361634750034	156.361610237058	156.362149609888	156.362037006917	156.362013798493	156.361849187934	156.36182653352	156.362219480903	156.361882885273	156.361643331529	156.361976560412	156.361815190886
156.361978066568	156.361671919528	156.361567087242	156.361861108836	156.36235237058	156.362103528069	156.361973108133	156.361875068039	156.361908228128	156.361922245107	156.361661918538	156.361829072653	156.36215443175	156.362043020676	156.362156144627	156.362122105974	156.361872032906	156.361813372662	156.361992329231	156.361929040552	156.36223599557	156.362095429346	156.361732870793	156.361765275839	156.361623110489	156.362037192092	156.362007558174	156.361780708356	156.361705271642	156.362087586419	156.361887735653	156.361507347008	156.362001069626	156.362036469512	156.361994266813	156.361948625056	156.361689418402	156.362031231572	156.362037864632	156.361933702269	156.361730317785	156.361999273271	156.362030628627	156.361760398353	156.361892726415	156.362211712063	156.361666801823	156.361822832154	156.361554942671	156.361945572297
156.362092813107	156.362085163728	156.361912665075	156.362005419648	156.362229224796	156.361903064193	156.362290065487	156.362351922775	156.361810470883	156.362003940334	156.362039103729	156.361908204892	156.361797768867	156.362228512515	156.362222594338	156.361645082355	156.362300256849	156.362130989535	156.362303941348	156.361984225202	156.36203515686	156.362270135156	156.36205646096	156.361671721098	156.362144434475	156.362206883833	156.362305461621	156.361606639617	156.361662541483	156.36198305276	156.361733319764	156.361806829767	156.361908691856	156.361869942641	156.36191648856	156.362094644224	156.361915858289	156.361786765469	156.362082541429	156.361846120271	156.361651295877	156.362012763131	156.361893897601	156.362136163011	156.361763954382	156.362012163749	156.362045489589	156.362309568515	156.361567752952	156.361820882308
156.362129988664	156.361731018872	156.36207798751	156.362215255275	156.362016751426	156.362190848016	156.362090930901	156.362006658064	156.362114292491	156.36154993917	156.362118956306	156.361723620583	156.361917909102	156.361992026186	156.361772818216	156.362028385541	156.361655212367	156.361559993976	156.362257366232	156.362124709933	156.362262179721	156.361701749283	156.362002359055	156.36208157861	156.361849913119	156.361942341258	156.361711969555	156.361960714768	156.362077301428	156.361594608987	156.362230834784	156.361895740569	156.361755129854	156.361821709838	156.361771412578	156.361782708142	156.361676182027	156.362284311985	156.361606995996	156.361725361516	156.361698003019	156.36173217428	156.362147014575	156.361625299677	156.362189316011	156.361702076475	156.361735692836	156.361941279865	156.361794749286	156.362114316143
156.362111115902	156.362009302902	156.361762793493	156.362039069029	156.362260864998	156.362276837705	156.362017184693	156.362007489316	156.362141205648	156.362128686592	156.36158689652	156.362362590652	156.361705020111	156.36197457499	156.361837083247	156.36209675837	156.361757238775	156.361749787692	156.362119444073	156.36213731837	156.361861338921	156.362212854337	156.362339478457	156.361828380743	156.362237843298	156.362313642357	156.361671427683	156.361821129154	156.36209557819	156.362064688092	156.361976222274	156.362119528585	156.362451055317	156.362198908109	156.362163354007	156.362333604725	156.362300155083	156.361706803972	156.362200425737	156.362393754851	156.361882101005	156.361765321737	156.362217314493	156.361840666209	156.36171437849	156.362131355282	156.361989020812	156.362156694889	156.361994205281	156.361747797387
156.362122642106	156.362214504678	156.361883337279	156.361939055966	156.362064391077	156.361872640757	156.361859777307	156.362064136236	156.362339317004	156.361737973223	156.362180064813	156.361988257803	156.361966339866	156.36211634054	156.36176951284	156.361777098227	156.361945333416	156.361717015682	156.362020962745	156.361835615803	156.361716538309	156.362122175094	156.36174147006	156.362275979086	156.361835551172	156.361861153989	156.361673975911	156.361646163515	156.361924169936	156.362109109361	156.362275935238	156.361928902487	156.361959812488	156.362400325776	156.362046912271	156.362014694921	156.362344869377	156.361718191496	156.361845182739	156.362019598314	156.362321717831	156.362063300557	156.362216643075	156.362069709249	156.362055184902	156.362080034426	156.361908465206	156.362132333604	156.361777353084	156.362065839509
156.36195285396	156.36196750695	156.362237862369	156.362013218008	156.361776441327	156.361831288789	156.362155640085	156.361812393984	156.361939174469	156.361790234596	156.362128325082	156.361673206982	156.362443879714	156.362343129223	156.362395170945	156.361732382026	156.361998728209	156.361784158335	156.361958137769	156.362212446193	156.362032108066	156.362120456567	156.362194942738	156.361968876092	156.361704326948	156.362224697703	156.362013902044	156.362064730721	156.362051112514	156.361763257811	156.362001190292	156.362189308547	156.362100101193	156.361986651074	156.362340643878	156.361702645075	156.36195919571	156.362297214723	156.361892199823	156.362307052551	156.362121636003	156.362063419907	156.3618161116	156.362166367897	156.361818276924	156.361791533056	156.361960477526	156.361869879384	156.362216618148	156.362171667427
156.361702526374	156.362308285548	156.362141437573	156.362071792098	156.362269319614	156.362246870809	156.362110556936	156.36202394411	156.361972745332	156.362022804123	156.361886832177	156.362099055528	156.362133696783	156.362309518589	156.362189344965	156.362313812771	156.362301708682	156.362070526406	156.362117734031	156.361655834656	156.362029659785	156.36171318619	156.3623189	156.361569388889	156.362228259918	156.362219320982	156.36200465139	156.361849924175	156.361908935806	156.362056558621	156.36188112852	156.361919297629	156.361997669463	156.361755776399	156.362235195182	156.361830714468	156.361850098771	156.362048590678	156.362201781697	156.361878295648	156.36225790601	156.362135178951	156.362394770359	156.362217629181	156.362108548397	156.362168187231	156.361862713636	156.361865474587	156.361838336729	156.362228356182
156.36197926076	156.36221391465	156.361694090434	156.361999369987	156.362208675794	156.36218785718	156.361880992797	156.362292898836	156.362113909952	156.362269745001	156.361946859561	156.361865009825	156.362438169892	156.361855781721	156.362045616756	156.361756811912	156.361948620794	156.361829816484	156.361928133253	156.361981379567	156.362137038477	156.362299333056	156.362093277605	156.361734842573	156.362286601183	156.361951314881	156.362258809365	156.362166832191	156.362440454728	156.362046017902	156.361855040527	156.362067873695	156.362330006112	156.361871592008	156.361979134316	156.36227497318	156.361928886513	156.362152101538	156.362361450919	156.361946549094	156.362069329871	156.361999783851	156.361830453155	156.361911484157	156.362109421124	156.362297168937	156.362222922279	156.362110352623	156.362465708497	156.362085120493
156.361744458225	156.362195580035	156.361897114384	156.36196962915	156.362181775917	156.362340446881	156.362279210936	156.362264078684	156.362056859831	156.361789718971	156.362263379514	156.361803144818	156.361912961718	156.362157312866	156.361986484755	156.362022737331	156.362262581805	156.361990049138	156.362290212561	156.362084896374	156.362213766089	156.362037174523	156.362141562114	156.362124180107	156.362199739057	156.361864790724	156.362384029046	156.361767873248	156.361997101195	156.362100984071	156.36221537034	156.361994214764	156.362202029844	156.361973297692	156.362095356496	156.361851678575	156.362016209346	156.362243430833	156.362322090693	156.362298229307	156.361904257684	156.36225370429	156.361849866812	156.362134116971	156.362375570055	156.361873664151	156.362205521264	156.362252385534	156.362181733377	156.361740636981
156.362302708225	156.361798566409	156.362232396364	156.362134809631	156.361905460266	156.362229831126	156.361939972389	156.362023560642	156.362101972103	156.362051832814	156.362393361243	156.361886184337	156.361917154128	156.362059045517	156.362053486782	156.36198968001	156.362122485317	156.361852739523	156.361799830616	156.362291490001	156.362129370464	156.362079282528	156.361905588603	156.362076539754	156.361795485922	156.362166634942	156.362299259226	156.362266126499	156.361831503276	156.361849749019	156.361782825383	156.362145361726	156.362101929261	156.362237261686	156.362045697515	156.361733254889	156.362154386491	156.362279511405	156.362046430009	156.361977046218	156.362160224066	156.361999530649	156.362100193796	156.36187919049	156.361773599065	156.361845367607	156.3622712129	156.361761024639	156.362110211499	156.362025962262
