# Supplementary material for: The Neural and Computational Architecture of Feedback Dynamics in Mouse Cortex during Stimulus Report
Source: eNeuro. 2024 Sep 24;11(9):ENEURO.0191-24.2024. doi: 10.1523/ENEURO.0191-24.2024 (PMC11444237; doi:10.1523/ENEURO.0191-24.2024)
Supplement: Extended Data 1 — The file code.zip includes all code used to generate the figures and perform the analyses presented in this manuscript. The folder "./ephys analysis/" contains code and instructions concerning experimental data and Figure 1. The files "Figure2CDE.m", "Figure3AB.m" and "Figure3C.m" simulate the model in the nominal setup, and generate the corresponding figures. The file "Morphing.m" allows changing the connectivity strengths with respect to the nominal setup, and plotting the resulting trajectories. The folder "./Figure4/" contains instructions, code and data concerning Figure 4. Download Extended Data 1, ZIP file. [file eneuro-11-ENEURO.0191-24.2024-s003.zip › code/Figure4/globalfeedback/v1Int_a1.25.dat]

0.35404318100859	0.382614526279739	0.344361881327202	0.328316503630144	0.34133915364742	0.325237703131903	0.339076466426966	0.328517995926676	0.360164860604296	0.32745062779053	0.378006259429063	0.351571795837408	0.357693969700886	0.385247053867746	0.332518714949347	0.3257592948655	0.35078037957851	0.34821756925977	0.35211070409113	0.337272720105685	0.367866782457181	0.357684502391371	0.343698603813102	0.368266515613968	0.344259370536381	0.355988616979017	0.383314352091797	0.337675526551157	0.353289626543162	0.379666504609169	0.362142422447029	0.353974773800611	0.377381942024188	0.377918156782473	0.330014450147951	0.361944912991685	0.379839123822467	0.340663523561215	0.378180628026652	0.384282971680417	0.36473817135107	0.345331883767493	0.34224238896541	0.337496343104951	0.364437119059865	0.375831484633314	0.344472640544973	0.367680763131319	0.340367672071553	0.378431721543208
0.339274926709856	0.393933254653423	0.342605952850835	0.371598302784667	0.386863182203719	0.351547913109842	0.355956214432038	0.388330188886027	0.347720222069797	0.365409610725681	0.363046292024299	0.356462886241213	0.343422160966533	0.344961632493336	0.389333745481276	0.39239356424558	0.385423870575207	0.380596216479342	0.353479437803746	0.342837809479417	0.355991708288571	0.33542180845454	0.347054670095117	0.362284436699768	0.394127070703268	0.368565848357496	0.357409330151569	0.3591309479389	0.34243734208233	0.368372617744424	0.340774376814462	0.335549997189454	0.382264319234573	0.385917130498301	0.349589829670022	0.337751401784673	0.377961634855497	0.354800772308611	0.358635999408746	0.346173022277703	0.386737061573322	0.351951953378117	0.361583999990298	0.399565756568605	0.36522133887907	0.346429611807461	0.339744726783576	0.362826053165303	0.335255023394807	0.380182098357353
0.373579928982341	0.397107494975705	0.406965758160021	0.375011176566675	0.387413716615997	0.366013056144383	0.358159895805011	0.412036325109982	0.398119632041508	0.38652489098901	0.395395103105506	0.361433672047834	0.363350697298294	0.346948537608706	0.368030191711284	0.351527471311234	0.369109562705125	0.381546881498082	0.35183385255192	0.3709175485916	0.382548252071857	0.390801541802588	0.367581534697169	0.358892989029269	0.420605677509277	0.378415208712047	0.416340048379047	0.369006967642948	0.359823559036658	0.345152969257689	0.403739988457757	0.397222268827609	0.391148312547588	0.369109713583755	0.355063635965758	0.384583663552141	0.374268296842177	0.362782292398013	0.398219245506173	0.369383460287494	0.365160194158389	0.413001064754798	0.402271118361528	0.398858427255351	0.365502065052572	0.365485385065074	0.421175646908572	0.411207708367081	0.369036846854603	0.39223097616147
0.426996396886284	0.437319537922023	0.383743743811689	0.389979753909845	0.401225168282635	0.436159971342485	0.367416061145094	0.385738387543715	0.367630040171375	0.43595665169649	0.409475199491845	0.371905393219635	0.361230780032615	0.385647220906069	0.38823807044527	0.359917615685456	0.357672899125982	0.429831822902434	0.405510715153524	0.381049920855251	0.392057428782291	0.398692850464398	0.404624401133489	0.389466537223647	0.372327524353638	0.426026489484197	0.387952373024541	0.369409716055314	0.379215641208458	0.410481656586644	0.433769241822204	0.418846981330059	0.373553941012964	0.434932704325326	0.3893081739392	0.409926783425942	0.373983726614135	0.38180691597874	0.364658393878939	0.3831904738092	0.355992812887177	0.40948598799292	0.392537053380633	0.408427848434592	0.396191424765225	0.360674498138411	0.413590468934672	0.413105600072241	0.388991861481973	0.362297064589725
0.386666460306895	0.410200380818268	0.379570654246128	0.422159280163976	0.385701056641427	0.427095254217458	0.440142447435823	0.373982569239407	0.39303985835386	0.417302959675364	0.462194884896673	0.380710522119508	0.391415762392872	0.460953773876906	0.408323099925268	0.395711904025315	0.443097008774293	0.402467755223482	0.392494042484909	0.375006060279505	0.455377125550646	0.432579686260626	0.41007541176403	0.440174373091243	0.386427929594125	0.454890122747681	0.38945284456686	0.414790745746447	0.394399029485441	0.434511724399436	0.40294482872585	0.451630566947559	0.41439136096028	0.401640579425562	0.446472384986892	0.424382253032687	0.437009792424499	0.428157424022013	0.416462680307488	0.409392605536629	0.438385369390221	0.44482462186532	0.429950687972216	0.416977555077761	0.417258326526181	0.388384660488698	0.443381687365752	0.429446886006823	0.417586906234393	0.372650532792487
0.473779050160643	0.470909943694229	0.429094432891556	0.462977318567526	0.410653572575174	0.447262857373573	0.387411253017022	0.457392860111521	0.429367947585215	0.431206811242338	0.410800610074784	0.465032479221944	0.421976645695824	0.400576750551896	0.465648853005889	0.389528629870931	0.435198143297369	0.447731719108402	0.427906229008868	0.482235816046568	0.401162932322564	0.456920625369551	0.412717012504122	0.421228124124163	0.439542846358119	0.444470855605992	0.462151035068305	0.390612400038175	0.404597597462447	0.39617677580258	0.472977671163639	0.480159290302356	0.463837144128138	0.391108711479003	0.41540625139336	0.416882317762544	0.407173424710273	0.385954011723542	0.421893318174172	0.44376214636358	0.416081360057763	0.41589208415904	0.393198458178443	0.440336185170159	0.470275063628293	0.480448686345471	0.435806702765727	0.415753891097734	0.423464748461636	0.470159896149372
0.502935952071513	0.427867552132555	0.508510562815174	0.503888188924082	0.43108981731813	0.411020006470964	0.473072662583763	0.503178417161495	0.442749307514703	0.441580400312291	0.507708051648184	0.477703355270927	0.409769681135035	0.501566094189912	0.504587373807403	0.434903260371549	0.437443140825044	0.47265741429375	0.455909270934407	0.40518579253729	0.426706566757315	0.436502545505318	0.412122505696974	0.438677955380965	0.467486950914102	0.431781410103079	0.495095426771761	0.4272252618132	0.402613802354497	0.476072382876507	0.428748798591344	0.485142178849012	0.445753381342717	0.508090879185609	0.508819582688693	0.474137511738096	0.45185678743802	0.424387684579098	0.433984794909844	0.425780700176829	0.455715501939701	0.479741713350804	0.464253208952263	0.459878192452299	0.439816976078912	0.412552588105978	0.465142694480591	0.473044869839684	0.456294236581285	0.520429810255372
0.485125430286494	0.463730342352144	0.458525716297039	0.420508339152386	0.493244162778906	0.442404302871973	0.473428349125277	0.484043613386723	0.433478101258644	0.425730398700803	0.479450182027134	0.520465042781555	0.497994670614464	0.455441475707119	0.515170647412321	0.482528387248467	0.54360967067423	0.471399243770893	0.465373227534643	0.503468693602164	0.450263512993585	0.542583715344482	0.452408120921803	0.543081021294925	0.442944734992523	0.435125388417566	0.453636817102976	0.475384037044633	0.522378821931568	0.456383209953404	0.499900486736128	0.453222051286139	0.489544540087645	0.432287669150918	0.489204313402561	0.431717961860868	0.504179745091195	0.518393999372833	0.456020875690156	0.476689025609989	0.51876602296833	0.460301512146689	0.43559783913809	0.446944033192746	0.544849986688282	0.487871504342548	0.441927718953952	0.426241775737779	0.469759978942116	0.430957621415227
0.508798951616669	0.480301261904603	0.57516977291296	0.453733120212598	0.550991520473732	0.451957743483284	0.494048460075799	0.553794180207825	0.448180987362048	0.560166857883415	0.550140837654795	0.567255096060602	0.539749271849683	0.542457825182271	0.499230973788695	0.491128732133733	0.541130458390896	0.447530889487355	0.49687073691824	0.493172626160727	0.571870740923276	0.519283065039515	0.578532694346084	0.564930699259177	0.557952489492412	0.490308932641705	0.524598433136298	0.526917299616624	0.528787993688325	0.56162111974017	0.58373383859481	0.461982943278716	0.513326323590046	0.447836997550279	0.531827634082894	0.5522332344619	0.558412531538015	0.476799177496339	0.469774260468259	0.524993989257003	0.526649314175398	0.483017813384307	0.492847605317674	0.487971552993119	0.574117161687926	0.464455634937714	0.552365463520245	0.502270334788476	0.564659327170692	0.57851253326623
0.516642641733833	0.593951676883901	0.523069731714654	0.570664314699271	0.480252450001732	0.597664361644658	0.510100213106431	0.487154412773356	0.586245940957068	0.498328532041	0.475102450504412	0.588908236727388	0.562504179241288	0.491699737369277	0.552423413924121	0.537963623832073	0.561949614220027	0.587325800798838	0.620250012165097	0.47283461802959	0.494745123075917	0.531148983733092	0.61840822412063	0.506913162456177	0.493477310895685	0.543470013126627	0.621774345356175	0.546230151763323	0.533306401593733	0.589631674340616	0.518321550275769	0.475796527622814	0.491975173408433	0.524339649177072	0.588869902922192	0.474303726529786	0.628110564959162	0.492952544747714	0.488419090245961	0.51719445334471	0.552721639895375	0.573782977425689	0.58801989593945	0.58307401494731	0.623885451010836	0.481902739074877	0.602024403052621	0.596182899730603	0.61966595827608	0.539826213753565
0.534567590289311	0.611015399753365	0.53261934727597	0.606737652421176	0.536562583560661	0.505066417516762	0.657306640325199	0.61497293354511	0.504149430860174	0.590109834667585	0.608220141569639	0.563917456421763	0.529642717455493	0.614634090910517	0.507588589136144	0.683090963705945	0.641159045560513	0.538571550585908	0.578811020934547	0.619845850950132	0.57683438633752	0.50670306627086	0.600233344109641	0.515973092087433	0.52129137855818	0.540182620015168	0.534482617499447	0.533177757070714	0.561126989176998	0.608472829540823	0.644866435353287	0.544281765509039	0.643876181336522	0.652110291131628	0.66163883653714	0.608614502258743	0.622549878630798	0.532157969021059	0.572228375613243	0.559415079102048	0.586357446290948	0.600223146142515	0.661424813210806	0.508470230421508	0.577217905291162	0.539574197918778	0.550750070774671	0.592252189461414	0.517979510662357	0.572664324523584
0.577034917149832	0.560890208051252	0.626059912344973	0.543670436217428	0.710302427550077	0.557146036158727	0.652698033298546	0.627359892788456	0.651997528724492	0.664233147722191	0.577108659098875	0.599148915993014	0.539296973976618	0.634690217281108	0.66270592882371	0.574726338906788	0.681096773034937	0.564294370070203	0.663823479075247	0.644613152494494	0.635810780183077	0.702185221024622	0.706784964513887	0.580945033765645	0.705154215844158	0.705158946912255	0.654214934350433	0.728407739914844	0.716221707533051	0.548468867849379	0.663937321479283	0.659956396197188	0.582310473633912	0.714799096181743	0.615411807129024	0.703206836409105	0.698465061296584	0.659723030715196	0.545661900994987	0.687171658638573	0.719841856969229	0.577581515359191	0.690860837416413	0.544806463769261	0.623978987925585	0.630744653219592	0.548112502865066	0.606041780207948	0.614043321385074	0.600173504163935
0.779813347040959	0.616211103132756	0.799262691968697	0.608201630189199	0.697107967616985	0.649933167475411	0.728719198184463	0.664237501084045	0.699997404231412	0.618468128874389	0.746984786025139	0.618541558482993	0.578832820793404	0.598810455624819	0.658803458365	0.574968493184635	0.603804387077733	0.644033417991063	0.707768127753109	0.620640976610355	0.768611806112255	0.725774582548673	0.685111330011341	0.573493977284286	0.640269875349158	0.753325915205686	0.640396599498522	0.646146803347963	0.747060237323578	0.787623874512609	0.709419717463018	0.609298332350749	0.751587563447542	0.778892288242746	0.774378205683932	0.752128047159421	0.680805576562125	0.655082750203088	0.615730002462874	0.584795495989174	0.762786971729466	0.643610912152069	0.585170071021897	0.602109639049554	0.640844561027747	0.700704061953276	0.627116579882125	0.59802824960675	0.740657853837002	0.744564263435455
0.668576127452771	0.620927910349567	0.7987894368736	0.695421223081516	0.768285421735041	0.749637338032091	0.847284531419469	0.734458954522037	0.837628057283787	0.823325574755987	0.710619829592932	0.683495998723271	0.633372510829166	0.69772949322269	0.823168223731016	0.689205936508116	0.73915233362978	0.697345544400854	0.723716862625373	0.632889478930426	0.79783730916042	0.825251406160428	0.746920663539709	0.686047638052981	0.806094627463182	0.650991966740892	0.697324004684282	0.775862947758515	0.622305023963507	0.669504411380808	0.70907700378369	0.845631708986538	0.678872748066873	0.823192301224563	0.797226816088479	0.665594700736342	0.780456313071086	0.662727979854235	0.661618586650129	0.849364891777942	0.637945578940788	0.847885264699475	0.68829757760552	0.680004634645064	0.618049598337777	0.832825302064985	0.613785733044299	0.673920412071162	0.833037743668815	0.679304557403705
0.840243505928393	0.670282889692445	0.922754396177449	0.781456259898664	0.9386143880952	0.927757035203706	0.819856690490193	0.705813112601181	0.783478103894117	0.941868308755605	0.899948031663449	0.746216479573894	0.715131081793179	0.718534730736663	0.780154507670089	0.668977141625271	0.845233056803186	0.810200532464869	0.724041892552687	0.674338323163576	0.837319697956897	0.72095126289253	0.941459913424536	0.863223793772359	0.861926023834827	0.684552082971794	0.819352197089546	0.827699225499807	0.717926738751173	0.829644907602929	0.934301966701096	0.666375362900999	0.87929023913162	0.755995726565811	0.845804289217268	0.751286864970769	0.69276943146241	0.91717566753921	0.787180779005113	0.793989946701833	0.760774693696032	0.892543628313503	0.876182917411792	0.679603339398843	0.712262068971301	0.654238645334684	0.805487296405166	0.663184011725054	0.658557869973931	0.852967348739091
0.820415774669921	0.841879792434454	0.81011433181369	0.943170878800147	0.840197639192553	0.883109778731962	0.929677910247073	1.00175545936874	0.823504588304215	0.866785333043103	0.708519924628902	0.825832339250313	0.829028917543598	0.782487537088713	0.818701322869908	0.900782215069904	0.977508651997084	0.776502544009571	0.792567744831028	0.710753281886109	1.00520951178356	0.815041143510723	0.917051309180239	0.894875285801719	0.942934561524217	0.811250072843666	0.852130923601997	0.951834735342001	0.965254923238222	0.750387148176935	0.8671753114239	0.945877417247172	0.738762042515578	0.895280777497998	0.89787554160863	0.726975260083153	0.782556258868293	0.878192481785498	0.887465219071847	0.915418428926903	1.01513428073969	0.943924042453662	0.944336140430732	0.794324830283741	0.998416964506128	0.719184615824159	0.732408337522921	1.02889192803777	0.853615792432026	0.771087708587483
0.859943463600159	1.01749946355648	1.03164193016317	0.831287787880302	0.969600756369382	0.986650177341785	0.788190002607822	0.883409137327843	0.810691575447283	0.993162621780788	1.04443419476424	0.848911568829996	0.970443243768925	0.952886973970184	0.789745512242728	0.857935940701739	1.03526502498405	0.858513270752582	1.00844630392276	0.780535017592864	1.01958866285623	1.09810154375641	0.954733974842003	1.05329061226924	0.853328340246235	0.877775471388271	0.971807550756938	0.92901346505635	0.993068689702566	0.917005581878084	0.909318789625883	0.829071603793845	0.824953301303223	0.836203294764725	0.984081802034473	0.904865212841562	0.775536304789064	0.998768586764236	1.07702568459567	0.780986769788826	0.920447421824753	0.928040595266002	1.09661424467867	0.773392128634154	1.12967662969066	1.12199046862878	0.886714480488775	0.774580866272734	1.04877271836754	1.1076898925411
0.971850863588975	1.19269809534087	0.892524483096748	1.00336861852615	1.04247224097771	0.843788463577061	1.14465386767808	0.890471564262755	1.20512824088371	1.0001416552128	1.18921822280653	0.913504854012056	0.937813732089394	0.907059949085429	1.10994987748509	1.01005307219758	1.05479233325951	0.861645475597879	1.07390535473344	1.14024694112539	0.850152253476427	0.903817528694366	0.976894836533903	1.06941723454687	0.893458582927044	1.16498312106524	1.20028590242431	0.973672187895139	0.908237502934969	0.865359124058716	0.982168450373459	0.953952604311825	1.01606567146504	0.83085260557186	0.902596083269221	1.0186814644675	1.07368171817901	1.1353259043471	1.16715795376067	0.908220346352456	1.18099495209298	1.05886655630639	1.22434233465606	1.04205680842147	1.07631438139424	0.962621088939611	1.11801635579129	0.985991301645662	0.990135517747063	0.980575560205485
1.10164402537329	1.08858029746789	0.979385361936565	0.936801614487063	1.18942416835992	0.976043684082512	1.19894362557382	1.3623530218305	0.969703243908638	1.07327389036463	1.14678421147823	1.31357382224953	1.33467336746948	1.03091896293211	1.35801270160784	1.07575436090519	1.19166521595958	0.945888380625615	1.21685522154508	0.988254762499007	1.22986066706552	1.26256184400223	1.03696945593457	1.15275401306408	1.13089803762734	0.92964342367392	1.38799285586738	1.09566462399852	0.983165530149809	1.09250518845563	1.06958990866962	0.98463642358442	0.955701681609923	1.22030104678197	1.25266806113124	1.30466809535097	0.997163605776142	1.18810884340275	0.948949730966179	0.994131253538244	1.2832547614092	1.22730756802529	0.96077225697281	1.13070265120046	0.944482892078081	1.09534907629146	0.937117688580129	1.09957110041908	0.991497708695875	0.975146653819018
1.20718688943265	1.07373048858094	1.22523794159805	1.10450037263011	1.34800784487808	1.05235535603206	1.17353044774538	1.31566545889258	1.21534383407509	1.19773403604841	1.20189058504036	1.48871494376069	1.14257236053025	1.02849108161213	1.39091538842843	1.04906147294023	1.29865960261089	1.29877079002617	1.49676513467071	1.17904943225659	1.05801557133409	1.45482690269401	1.10486158018491	1.09109018987927	1.30190713267348	1.28149376682688	1.0245171984599	1.0938275842736	1.50506938381825	1.14678097020466	1.28793957962872	1.36059738297907	1.21807656524279	1.35752264481786	1.4362396349314	1.48182320917869	1.06513033951387	1.51977869731611	1.07424671495847	1.52366862548822	1.24216378718363	1.14091229675071	1.00437221942538	1.33675193244902	1.07923157225967	1.05911839408768	1.23241215634429	1.12611444841725	1.29498246768583	1.19156128723566
1.25114008694629	1.44123712294425	1.19142451965187	1.13083344458187	1.15178368801	1.27102768278204	1.60977116719198	1.67144117573661	1.20767222497614	1.30983927809179	1.13760236244383	1.31326456149294	1.47477735206608	1.13100535479354	1.34598999354602	1.1925609796664	1.24806817758618	1.41691705588727	1.16544129933771	1.46616627812496	1.47380333242319	1.61615982669784	1.2936102548739	1.22516171989284	1.21552283362763	1.24927937146892	1.40806908992561	1.52159847344299	1.61912959373416	1.28891244868358	1.34809373441971	1.48656779637656	1.50672290273485	1.15458865564679	1.46065756698373	1.67233965455271	1.5459238324647	1.14214812282897	1.62634530194861	1.27512384291477	1.53639357121371	1.54701255985029	1.31611517922136	1.12369213244302	1.2272394720611	1.27986092694215	1.15642182891296	1.11875122040835	1.36898590866943	1.16084762017797
1.56906287283657	1.42165173476845	1.66027308150413	1.9017529724214	1.52275183740977	1.43495102340602	1.42847289491001	1.65326534483203	1.52934776548689	1.26486533231944	1.33020361152212	1.21581348823807	1.39582669467735	1.52459966181792	1.37395675848342	1.3461940164049	1.28359815822163	1.78498371716192	1.85130045921418	1.58696515458225	1.79840008214774	1.27097225290301	1.47374942231946	1.3473693122275	1.64282719473861	1.30668854829953	1.31176017138472	1.53076467210554	1.880782730648	1.80293514954598	1.46496942873895	1.30378745897501	1.53009225801921	1.61886128835039	1.37081367748385	1.72365822318218	1.57100906703117	1.84590026461368	1.72581084842302	1.65265862524996	1.49491493284096	1.37210483127689	1.57527155202983	1.58870816691473	1.25371911439794	1.56147867483785	1.56063133831286	1.23422885139183	1.35289003023912	1.34392688918906
1.54874276954197	1.83242936655568	1.48689606759745	1.36638273596935	1.5923976413842	1.49090852982271	2.01966447432628	1.5429923971109	1.51662067487894	1.52875098210526	2.02785876152797	1.86779961248323	1.53237541223098	1.89930908944625	1.69183759997133	1.72143712184921	1.61493804334537	1.45416605689409	1.65918125948766	1.53697999885474	1.48332681415407	1.43660734982233	1.96150823909734	1.72331737335411	2.03096471406379	1.48102003364446	1.82822363374167	1.65943353450761	1.8071354088628	1.41933857533667	1.6160765278846	1.97934829836795	1.47577929788897	1.43030818664274	1.61194707409721	1.41943627623586	1.50418507543039	1.47133596405583	1.39978604206839	1.84806384200228	1.37689364143893	2.01150309937898	1.93558522107886	1.93175804361257	1.62031783532404	1.77979949859794	1.38114894254659	1.75660663006381	1.65723952442617	1.91153672212558
1.90197707110899	1.77952357210763	1.8986420662739	2.27198965363951	1.71633708219359	1.72861667951802	2.24471861343181	1.97051809287079	1.51833807482728	1.93975235489093	2.2346025768193	2.07785581374605	1.87700723764163	1.98800946691718	2.28173624217085	1.63784182143418	1.5548545135134	2.12694351669845	1.52154567419789	2.10812201544141	1.96905576952245	1.74798085711281	1.69581111517706	2.25717954930908	1.57410917290547	1.55459760587724	2.27011637725437	2.27944827277358	1.91784429637026	2.34999700314404	2.23257137324726	2.2525007744583	2.11175737058439	1.51991856347858	2.21076024373668	2.28006788383241	2.16669016899582	1.67839491558828	1.97443993000535	1.5932717680921	2.2152876854846	2.24430975446696	2.13679778436599	2.21325522184988	2.18356039500479	1.55691076086135	1.77143722470979	1.72803348276303	1.71465655825275	2.21278265677386
2.08286646694957	2.24302696568395	1.7621715705875	2.3365798552133	2.48276934143085	1.98491182626457	2.5702636667825	1.83660787201289	2.39162574347381	2.41707117246731	2.21017896587777	1.97447457440771	1.77731580927709	1.80216878119995	1.75117122780041	2.06271172485271	1.99489515854927	2.312085433673	2.25690356525634	1.86531512620619	2.45785393982037	2.01987450624629	1.74392140355409	2.35115436967069	1.97266854732988	2.46601452631773	2.08586373687589	1.69525535423026	2.11017194582712	1.75947881618832	1.9001872497457	1.82371857312969	1.81092634558481	2.06888732420198	1.88966882617801	2.04918466005152	1.8530307271536	1.81747236906014	2.15825284928918	2.36307006919101	2.35942285994216	2.25604237622236	2.14409411400621	2.14618162785631	2.12016767743803	1.73066686566362	1.81690841314958	2.0246037949306	2.4966136535996	2.23306758230023
2.74780443130577	1.97300846459485	2.1590340002343	2.66259082109812	2.8178841327991	1.89588893425085	2.71115641691608	1.96099957218106	2.49691113231781	2.23416959526166	2.62150452621039	1.85349129889922	2.76884010591632	2.65854907004939	1.91670370279152	2.3228075663318	2.20389970549155	1.94538279142122	2.46255188597629	2.79169685297644	2.30434218480102	2.03991660422744	2.27572747620798	2.33329424894529	2.76271914677284	2.63224538841141	1.9514145329138	2.71165934727964	2.78608251279687	2.8745149813427	2.66715459268442	2.73186310895959	2.73385218146049	2.0058232982122	2.1554001898911	2.58962786319081	2.27710843637286	2.35988242183845	2.13602085411248	2.56900237048708	2.0351950778338	2.5810648043044	2.62818014739665	2.6706173325788	2.35614103855154	2.36175662051133	2.11627654308714	2.05697077628948	2.69545263686678	2.51381662272653
2.91847529043294	2.18847504128186	2.2834038493264	2.75639622909395	2.22732515158662	2.6880291942806	2.39031568600472	2.83364343889296	2.19471929633798	3.15134073924066	2.23865818752787	2.28060596257018	3.07083228904807	2.35652640976243	2.84106784659422	2.61914028135229	2.38800275963715	2.81466447570261	3.12479701635584	3.09568172958823	3.10822804216461	2.81721303428053	2.58746931471454	2.4478817816893	2.49301710062381	2.85816617295673	2.36463528436786	2.10030700065504	2.89705163575605	2.44637872918285	2.58660446206464	2.41546450441095	2.78140105012657	2.97835230526608	2.946548116983	3.12413025806181	2.49254207306714	2.70705048996865	2.91176488818761	2.21764262624583	2.21975082794728	2.87051373239211	2.98559640108272	2.09319079494032	2.94874289516361	3.18322354567813	2.76165700422487	2.94645723715223	2.6155403095189	2.39934981320834
2.54626240346601	2.48148038363347	3.13932068042595	2.49739628548481	3.34561877900969	3.55734245218278	2.42214581227492	3.1051727900029	3.47323555649874	2.46807941496308	3.46170697080514	2.90713230326136	2.42515820857563	2.39407642341535	2.40581612057521	2.59755434267013	3.25535087680691	3.01611653240745	2.47485631664056	2.75897851222934	2.5687657308372	3.43405298378038	2.3769644308987	3.75815081779249	2.60278485538085	3.42240718722618	2.59750265525265	3.2981949631509	2.46968921184234	3.11219633445116	3.33105146668269	2.93728099260698	2.92385923489873	3.28204491487187	3.23110602120546	3.24692240572028	2.47000225565518	2.97197553368568	2.98101020326766	2.75046390818045	2.77500029272274	2.32375324468393	3.06456420518043	3.25646098837044	3.3762555399173	2.41317373162594	2.93858233037531	3.48265095070697	2.47811111587839	3.19009279140574
2.69879076351127	3.04616502974855	3.33706145140642	3.36017897971005	3.86647469984355	3.51598071612109	4.05922568853567	3.64296556829202	3.23578089750825	2.98802646063694	2.80373891882736	3.13770330750644	3.77209175691384	2.80167486353517	3.31778365539636	3.47660864421568	3.2749672015302	3.56665649443235	3.02317890918848	3.02296532717863	3.07388415004812	2.73299334801763	3.23593084267921	3.37945176175014	2.96365077014869	3.52057595002134	3.67848005289186	3.23579951272899	2.7261630964993	3.17900298955987	2.97052348221726	2.72446432443281	3.744297693151	3.34714681314208	3.3700998998931	2.85900210895408	2.67834873084111	2.72479768560523	2.62659449288241	2.91292779828239	3.69567665482441	3.45125205802146	3.57608440710743	3.43216542629345	3.58896155155906	3.38513468430255	3.26916191284174	2.8177675472395	2.76192690613118	3.39408181975973
3.55361459490086	3.17593283529773	3.12383018660943	3.42474138909289	3.25426768445367	4.03843863753587	4.09850011851825	4.00586497259246	4.09921206439907	3.00052228218314	2.99175066792855	3.91244429778068	3.2189671447657	3.91706970680475	3.05438268354989	4.06964187012601	3.24657113745837	3.3834767424911	3.87854853656355	3.39262844409641	3.36408168926763	3.12641083809921	3.80279057745484	3.45918492869489	3.36305546423303	3.36721390771385	3.16577947532449	3.02492110273738	3.17818128845759	3.48309077260803	3.28268863042986	3.4622736679226	3.99821847282204	3.97845737715272	3.68881176289713	3.4961763843304	3.24841052460578	3.94550688263949	3.76891177047517	3.23317010192748	3.82263059154978	3.6817830504612	3.10522583731444	3.21723421613195	3.7151728717977	3.42788078133329	3.53508555746246	3.31964207077055	3.61505310838958	3.27236259228895
4.13583326431825	155.504019283181	155.587988587986	4.00680497391229	3.56176678899911	4.6506899928098	4.23835209971891	3.98106223444924	4.72137352211485	3.47194038247374	4.13920304762365	3.46986301588152	4.22220400677688	3.74768761424965	156.257420909252	3.6403191414817	4.18700850706381	3.30099970603159	4.14551977663651	4.17077525857529	4.01333310883243	3.59383205631539	3.37789536750931	3.67003687186419	4.21743997969056	4.31605570973336	4.15646978003516	4.02322786187409	3.41488695931456	3.41248449940623	3.79649316162696	5.31609508983785	4.40484607585274	154.256281134772	3.55016280699622	3.66222547628904	3.32892916498655	4.0298643287575	3.3431394589172	3.52056584299911	3.53798460848995	3.7446125713299	3.72837202942859	3.97773011120772	4.21918424127575	4.63235992098376	156.27795218488	3.43231232215523	3.67786394245487	156.290796743582
4.47593412371141	3.98790146066397	4.09897705262725	3.77535807973109	156.241778853927	144.187892892046	3.74232689071754	4.09293052507871	4.59672120413784	4.52624270607119	156.261348365543	156.190980747338	4.52756590672122	3.85977860896826	4.47458780546531	4.34146544982037	4.9019761764385	4.68444539899283	4.54067414599568	4.36786448842237	4.28627096672286	4.17886662523209	4.48315235763883	3.9196959116479	4.63762952808225	156.092645976787	4.74080979724322	4.75364091649598	4.35401550548732	4.4582378954732	4.16077149064176	4.21557722447377	4.40705083833394	4.11122941449069	4.52929754070653	156.181312880241	4.7571747455393	4.19774303643882	4.35738934759701	4.33285173348004	156.306625257491	4.50409128801707	156.170788351994	156.289420548295	3.66884558758406	4.42810142332812	4.18083794516706	4.64448710035106	4.88761429759548	4.08410650593192
155.636025739378	156.195943485207	4.83718794910878	4.61134854915916	4.6115694616925	155.985823430654	156.310231579176	4.38665346083178	4.85318433249989	4.53956426736754	4.25087496199315	4.45715814737605	4.55527257473101	156.326556293661	155.359820673239	4.89514913245165	156.282171746231	4.81944092859405	156.194716584014	4.84496490596476	4.48010189635515	4.68215142915487	4.77822301641447	4.90254210446615	4.3862373753225	5.00312263987936	4.33447412452561	4.43004936676351	156.15820077444	5.04785691575153	4.72566497435145	4.82446311965317	4.58352739034261	4.32746698418785	4.51876730544897	4.88854169841503	156.236601253885	4.2625557655267	4.39580712428434	4.99084374904465	4.7502771804309	5.69679164766314	4.72103014499786	156.214222516951	155.073381571068	5.29821423712095	4.84791117113294	4.55094111739669	156.232841313606	4.54696332563975
5.2031803223399	5.23466036038811	156.326052847935	155.958747893572	5.27061165731499	5.29700335288831	156.308386133594	5.12190731838188	5.12119677117409	5.06902522558925	156.302034956534	5.36923300343637	156.203821418408	156.20666801042	156.204080736053	5.09225138444593	156.331951308457	5.06522791900736	5.16285048099721	156.31956200897	5.23860094198402	156.174146252481	156.324027352247	156.319812740529	5.15718178675304	4.76918145599772	4.88490572638603	156.254272452047	4.82295638850543	5.24963440209232	5.08600270863745	5.14770470765583	5.51709188335572	156.329259189903	5.00841453541403	156.266302519072	4.89709984255055	5.1263629291232	5.1430036036769	156.333434163938	5.17584604241304	155.785147123242	5.06329822404163	5.22562039585177	156.318524976225	5.04768386042401	156.328226489509	156.309412010246	4.66668390588578	5.5290535444868
5.41043915440331	5.49146767392874	5.5730372150766	5.37633852399058	156.27140496938	156.330856902926	5.5439445022863	156.346299407071	156.230825226385	5.46652204864101	5.37654812356931	5.51986210664774	156.337820890586	156.321376933458	156.25273987239	155.553389433045	5.52404959336734	5.58179868155322	156.297660580605	5.7663280168346	5.53297279301412	5.17624702796398	5.41674271533877	156.345456746435	5.51325238874205	5.50699659563558	5.53938270395553	5.21503646972387	5.5001388240971	5.58638723812073	156.30687442891	5.50779745075958	5.46409396685135	5.45322866378986	5.33507546244662	5.36306187445758	156.296100630224	156.322053722775	5.54743393745007	156.335151884617	156.343330057857	5.52654156520274	5.52515086224086	156.173231317388	156.249051820795	156.253144892063	5.52174341945819	5.26544741874671	5.68423438913435	5.24280847737888
156.276340443534	156.237592662715	5.90587967861421	156.335326566403	5.87394219080466	156.343816112668	156.25930724824	5.92899370845054	156.343767067004	156.310678401483	5.79549111356583	5.840782756295	5.92986458959926	5.76596499784264	5.88394517626933	155.477663597614	5.82239392606528	5.87977718932384	156.313983362546	5.81167013286465	5.92671360042683	5.8640719487578	5.84366366203396	156.276924351443	5.86711369830977	156.298501395451	5.90738464575822	5.90989191160066	5.83616467498595	6.34695766251254	5.98751337258273	5.75479496671834	156.343683194905	156.348626183029	5.86387555131303	156.265132012209	156.262316424608	5.76271080317746	5.76610131522003	5.80885331051089	6.46285863250737	5.86206380998457	156.304316565692	156.345968126619	156.306369386951	156.335387262772	5.87601054280897	5.94374736770169	5.77494865990488	156.343638828512
156.11466836351	156.196017703313	6.21102137350335	156.337049413448	156.267084353772	6.2983402545826	6.22525219996446	156.343829581522	6.20218817466056	156.310848185692	6.20982077391663	6.21411767457365	156.277844457503	6.24664310861806	156.337355528532	6.28315809547148	156.340882684529	145.164634807864	6.19821856790753	6.21650404503795	156.33183146602	6.16413292117902	155.896222338132	6.27832677578526	156.333704506957	6.25802985186447	6.30250151688592	156.349825057434	156.236539703621	6.13994889495129	156.306237382735	6.15683019045295	6.2207068525765	6.26635002599041	6.31053458147736	6.11055453803048	156.347110034514	6.20706854188737	6.2949581150537	6.2273848952995	6.21981516413337	6.21354778567407	156.316466871867	156.315412107749	156.110974612333	6.24127548671975	6.17014716289684	156.324815441155	6.05500778431573	156.343532102583
156.342319040138	156.330879495939	156.352282939585	156.350550193971	156.235671471195	156.10662652176	156.241613058711	156.350757117848	156.315229127458	156.3219916372	6.48879450725014	156.343685990447	156.321114720621	6.62508203305278	156.33721203077	6.82398536893184	6.62702639452801	6.63938977089153	6.51682156397023	6.50719681292007	6.56205345339563	156.350669009355	156.342030230679	156.320680305235	6.39255365148997	6.46894563306289	6.36262177676859	156.306075587553	6.62062183594631	152.938459675744	6.51292056026339	156.1753280352	156.330989101904	7.51151476129881	156.217853839815	156.350443064092	156.343418381621	156.195325889596	156.332422342699	156.280519698991	6.51159967780655	6.67082167917928	156.288307320842	6.45263578055179	156.34646731283	6.63069596674217	156.25961354288	156.349176008225	155.17155896588	156.295867034305
156.343097700168	6.620148053855	6.8310865158759	156.343996032502	156.235007830649	156.307649191393	156.345805622017	156.263117869575	156.333965431217	156.304987260619	6.91514929229828	156.344290339512	156.322576049776	156.351377945473	6.93271999538139	6.96584872900081	7.00743649167698	156.350315417979	156.255132197589	156.351884254942	156.350274459435	6.73480629679777	156.283676607926	156.28806286147	156.351383861666	156.338646545178	6.76854025820697	7.00479954923634	156.343639742832	156.342000504613	156.348035302925	6.71089094973243	156.331899152095	6.77047493042806	156.312022582455	6.78167984774483	6.81597351862213	156.333117887299	6.81062492584281	6.66515596428447	156.349317231246	7.02255298648833	156.352034180195	6.69252051459094	156.342442875995	156.349123592729	156.222750783647	6.88251384493765	156.347827992545	156.337821360151
156.353538128081	156.208235505851	156.281234236409	156.348913086874	156.351270200826	156.336449181706	7.13925204862469	7.25861672986498	156.312083323682	156.320502495523	156.320262372246	156.351344185002	7.20938844113384	156.33449618433	156.354469750334	156.335432395942	156.352807876468	156.303250946976	7.12653281756759	156.347841470538	156.346449379525	156.165479677416	156.351059759376	156.340827032496	7.1528166517584	156.354864313293	7.1393103964733	156.329518509893	156.326565872278	156.340663323793	156.336409451468	156.171047494109	7.08252850733115	6.87674109248352	156.348145296625	6.87245825116431	156.189869575569	6.9535207790163	156.332231848734	156.344791897642	156.284404032609	156.350809253972	156.351294584345	156.328254069601	156.341867918018	156.350310765522	156.345124111236	7.05509507402292	7.04299793355759	156.259818457451
156.349387195486	156.308988261746	156.353103711738	7.35871629072263	156.3341247992	156.346159182517	156.3413280234	156.290118309952	7.22764432053977	7.25897287696445	156.335022684294	156.330506607266	156.302103312058	156.355585480836	156.355657201428	156.349175397504	156.344850063725	156.271697220056	7.14134223689809	156.346432674203	156.209018544882	7.4689364957178	156.349274276768	156.352008908089	156.348537819412	156.352524723144	156.349620982758	156.351672764312	156.349206050382	7.91615109745393	7.32684463808347	156.352496388065	156.351342474733	156.346445015917	156.291848726367	156.330262074767	156.288855760764	156.348884577699	156.061080305063	156.325708016254	156.219357788689	156.355271656265	156.355654997153	156.324403026198	156.350965923449	156.350048473796	7.10354225909677	156.285438472778	156.344002195431	156.354443526965
156.349136866656	156.327898131177	156.353834653648	156.223695425047	156.298857445538	156.352552464235	156.299433938895	156.347162059866	156.142276672021	156.35543982357	156.344216977484	156.345329772696	156.315883399834	156.326912131393	156.289997958453	156.338677294079	156.349960445697	156.343431741598	156.334182147306	156.322499918064	156.352975028772	7.40340047572412	156.334643657865	156.345337454228	7.64542374785331	156.284686107841	7.48786024817119	156.304305475948	156.26158447676	156.344355300301	156.332428579035	156.355404231136	156.350702987074	156.356715715924	156.354585894471	156.345982456677	156.352678244208	156.251544673251	156.287836463379	156.216170302781	156.356239212938	156.350115862052	156.250597050471	156.317431445779	156.349013234567	156.333013024725	156.334437624391	156.352718821879	156.338861419483	156.114079808873
156.356761701233	156.355721351192	156.356445240032	156.328182072951	156.346164412774	156.354118180924	156.30059185558	156.329197144039	156.35160291958	7.6577807037139	156.200361943491	7.54545725218166	156.350292296656	156.303983000833	156.345683003439	156.187918394843	156.351162659972	156.29409389605	156.333513798253	156.356940377573	156.356654435452	156.342399717538	156.301678924739	156.334125707696	7.4996898434453	7.70532356639449	156.351728060188	156.249631827933	156.354053276567	156.300984572993	156.355691806136	156.356599313425	155.004756907797	156.332348537524	156.345753120728	7.49921827328755	156.356841648367	156.356859890968	156.355492770845	156.345775327507	156.302418901959	156.331582503356	156.351141204607	156.036840179804	7.56300364916327	156.330926567322	156.35375977228	7.54530730259702	156.356539262273	156.352459068208
156.356407062028	156.344583176731	156.323211686011	156.328891769165	156.341554374743	156.354989147451	156.345973799126	156.352834757985	156.347590015225	156.315403009517	156.350974286927	156.332068095142	156.202488438406	156.297838828572	156.338203857255	156.314997142977	144.771064312378	156.352390932148	156.251755823682	156.235701831561	156.353016106488	156.284082963032	156.35285009362	156.343082509806	156.332566747106	156.340961700212	156.348896012811	156.348221508501	156.336640634815	156.35813986182	156.357912564436	156.346091919297	156.239473320169	156.348156401685	156.337694148623	156.31197450338	156.354644278199	156.355477002817	156.334463319474	156.353299508781	156.356156290415	156.35509858927	156.355120437474	156.204607141743	156.322341842559	156.337885076503	156.299568042777	156.336218188533	156.306313110784	156.351459031062
156.352128472408	156.3379699438	156.355709151918	156.31784248719	156.35637073256	156.300392831698	156.332127106652	156.357622717591	156.349785147298	156.357401777407	156.354585771146	156.354869925041	156.170132351131	156.317141559324	156.355374823573	156.34763069006	156.354897559885	156.354455350563	156.357886050699	156.338521009905	156.258100762252	156.345357563566	156.355697866239	156.266759906233	156.313148687182	156.357844916798	156.353633752125	156.02412124857	156.34484852713	156.350884103353	156.35336295813	156.357442206783	156.357072329536	156.298937829237	156.315025833496	156.349363645429	156.332289835649	156.355641182911	156.357568692707	156.256284346468	156.350040583267	156.35799691971	156.339534819976	156.347292814735	156.352228183615	156.352512865105	156.353583532155	156.303902723938	156.356913129995	156.349433015551
156.358003024445	156.325343428356	156.350399029215	156.356944481833	156.353112930886	156.357723222128	156.353773298263	156.334256383064	156.351618982204	156.358059050791	156.351246666644	156.352004524412	156.350223448013	156.356588872664	156.348967432844	156.357431245251	156.353280708582	156.353580502767	156.352622383053	156.359148241344	156.341791248674	156.347107506193	156.320416626594	156.330627141817	156.34985908173	156.357755133382	156.345504676234	156.340293535887	156.337623511389	156.339184664939	156.35751384906	156.343500719584	156.354461560405	156.35790951757	156.358540415221	156.346719729816	156.346098866701	156.347556247702	156.314648164961	156.355970717423	156.352844928276	156.342339617064	156.358086603901	156.356682260043	156.344687497388	156.353882270096	156.345146266737	156.357658174536	156.357525439864	156.35682620841
156.3556513276	156.333364517298	156.331643438359	156.357972376813	156.355289257775	156.358839895906	156.356181850636	156.356458220548	156.354499920142	156.357286697795	156.340591373743	156.347000044818	156.321718806304	156.30337488791	156.327573846267	156.356523308852	156.358442386768	156.353169750428	156.355118163082	156.356197077023	156.349665917361	156.359390178236	156.331028680695	156.311525605744	156.358752357678	156.351613669777	156.355505378444	156.354689139832	156.347167281014	156.330090251826	156.34493301397	156.303478611431	156.356535555766	156.335768452155	156.356765999559	156.355816690982	156.345825435155	156.353107052203	156.34914949989	156.355245673477	156.350009159106	156.330670224858	156.325005005646	156.357151199487	156.294736786382	156.35593001899	156.357259358204	156.345442119714	156.354689763614	156.34650798276
156.337508494445	156.34980151424	156.358868224136	156.34939702857	156.346300775297	156.358153706483	156.350262049469	156.359000129296	156.351405900531	156.356458666072	156.357938093593	156.350126975693	156.357898109344	156.350423422155	156.358133038984	156.322676891532	156.354756939583	156.33608617157	156.3588577242	156.347873183658	156.356872245038	156.355818337656	156.355685587728	156.349796502672	156.359327431392	156.358612930125	156.353874545151	156.356952275535	156.353409745008	156.335480440973	156.346749309733	156.339931302285	156.338909339879	156.349861176755	156.357381382351	156.356005695843	156.359304286141	156.359513087049	156.35392730144	156.358803307443	156.357346777792	156.344074229944	156.358659400587	156.354319556019	156.351330251025	156.338394944432	156.346966442307	156.347181077505	156.349743731925	156.357902213391
156.345405497244	156.355242572009	156.359081323707	156.354513866879	156.358627438614	156.351385552526	156.35568796897	156.341730313795	156.343293032828	156.358249246862	156.356966699945	156.356126859352	156.357894861698	156.342682461769	156.351929452621	156.346561961937	156.332561870459	156.344155828452	156.358571299676	156.352351583181	156.358156877455	156.349404154465	156.358180890982	156.359352225621	156.354246989864	156.352716983055	156.358145163794	156.347349616324	156.358097014687	156.357832861312	156.33783212841	156.339492986376	156.339103027101	156.355756113114	156.355407091856	156.355054231594	156.359132063716	156.359426271703	156.343197340403	156.357635634531	156.357514625365	156.347448893399	156.358719466995	156.357549736901	156.359059618012	156.359450501585	156.358583649625	156.359951839596	156.354428238049	156.358242334072
156.348838916204	156.356115346613	156.355019829691	156.346683696753	156.355249144567	156.356039436324	156.342794956088	156.357527784532	156.339107302052	156.356059384745	156.35019531904	156.357833554311	156.349574000461	156.359125327376	156.357222354654	156.357454161858	156.355467816103	156.354600753134	156.35085636405	156.359380379929	156.346211644821	156.357873536239	156.354183614449	156.350373512931	156.349268564441	156.354715434323	156.358767406988	156.359089794453	156.357865230329	156.334539120959	156.354166657064	156.343293749215	156.356083782558	156.345216401209	156.358781218321	156.357914803176	156.3593025757	156.341904395383	156.359090266589	156.352365753637	156.352165063726	156.348300575779	156.359425768581	156.340255854119	156.345546154197	156.352309868939	156.350008985762	156.34606548498	156.352828178198	156.355463766734
156.359159452077	156.34504833057	156.359361885972	156.346800666989	156.355417833424	156.359051903521	156.349036716768	156.351178688549	156.358629942059	156.352373995765	156.357552670461	156.352162799722	156.358859945017	156.356756229324	156.354345531183	156.357156356385	156.354051564591	156.35861231931	156.355513837602	156.355093460163	156.359766983457	156.356728677993	156.354296527843	156.358943316912	156.350615345573	156.351425433922	156.359159650134	156.358562294444	156.35798050437	156.357609919474	156.352994475509	156.355143935356	156.352302856794	156.359480782925	156.359043219112	156.356616542901	156.359908689569	156.351276842802	156.358856290916	156.355851393834	156.345919830004	156.356161790292	156.357143514283	156.359051546536	156.35660549665	156.343446163656	156.352707631531	156.358518407624	156.348807525338	156.337027879756
156.349228296731	156.359610944157	156.354852456619	156.357000101405	156.352719556448	156.358298894647	156.354920383165	156.359406079806	156.359021469865	156.357262474878	156.359174204715	156.359162398336	156.358304605738	156.354813568422	156.359704965643	156.35877287221	156.358705877582	156.357164521431	156.359225146305	156.356075414131	156.358069962379	156.357611514893	156.356816523803	156.352649702838	156.360035795767	156.356859639697	156.357766760188	156.356424636427	156.355683634137	156.357381041802	156.360424379814	156.358565990372	156.358455691021	156.350583621126	156.357504929035	156.354080863571	156.357058706312	156.355634283623	156.349115860896	156.355269815597	156.358503214419	156.359765729927	156.356999978099	156.359905719189	156.36007673001	156.358558724495	156.345675248772	156.357892392326	156.350560071397	156.360126099594
156.357634970661	156.353473997062	156.359834523979	156.358047287355	156.35415980081	156.360095528389	156.358213841343	156.359388444907	156.357683399218	156.358641838866	156.359933036221	156.359738801223	156.35405577403	156.356305566829	156.357200555492	156.356724472547	156.360323340684	156.35404510939	156.355903852261	156.359621020992	156.358816545143	156.360567159239	156.356526212228	156.353214836391	156.357713539367	156.359310531008	156.359238710963	156.359492532449	156.354577209252	156.352866076671	156.354301681071	156.356337720756	156.360218186379	156.360276044236	156.357827537516	156.350463019781	156.358151143732	156.359467741771	156.355162820837	156.351977452773	156.358374073529	156.359990102662	156.35987894596	156.359877989575	156.359200362227	156.355452739246	156.360029798098	156.359267882707	156.358707704057	156.359079219841
156.351250433632	156.354675592309	156.359887295323	156.356645704652	156.35903550645	156.359959185127	156.35939706003	156.360279755525	156.359791711725	156.359952682829	156.35567186576	156.358714350264	156.360371386248	156.356990541708	156.356687234753	156.357107086938	156.360718842066	156.359340812271	156.358925888029	156.355282068326	156.358023796411	156.358190567704	156.35994876724	156.355064786461	156.359071973222	156.351998646687	156.359694593776	156.359330714929	156.357016586967	156.356562008767	156.360271581531	156.35945206973	156.355280415517	156.359887497747	156.358179208453	156.350909792383	156.360354694185	156.360111210498	156.359999945817	156.360637233502	156.358793472297	156.359146582111	156.359912969216	156.360768038712	156.358245729209	156.353248520348	156.356723423242	156.360933399667	156.353041363918	156.358066320955
156.358377660534	156.360491030769	156.357397541451	156.360417557816	156.354577696869	156.358778711588	156.359759891528	156.357926190774	156.360037035927	156.36057673993	156.358794682391	156.354809599538	156.359503936064	156.3562039061	156.360137931251	156.355220873253	156.356908020489	156.360549618731	156.360738743116	156.357415657376	156.359838265122	156.360206006414	156.359039475983	156.360131263061	156.359614611237	156.354405396269	156.357317014591	156.360615924311	156.358739158481	156.356902978377	156.360471719651	156.359566369198	156.358371290684	156.360379243313	156.358754980309	156.359663231776	156.358867095378	156.360059483757	156.354131316922	156.360523872005	156.357404860358	156.360420810002	156.359791074326	156.360890733336	156.35882652796	156.360600540745	156.357141565522	156.35957961442	156.359372958778	156.358331253077
156.359964856448	156.356154970692	156.35845833318	156.357094342004	156.358344854039	156.360680849332	156.36042766259	156.358507674419	156.358035190553	156.356166105451	156.361090031027	156.359061167679	156.360025950423	156.359455654308	156.359877579688	156.3591607779	156.35873788623	156.359608919358	156.356520035067	156.360369162819	156.359371804524	156.360141595664	156.356057284261	156.359176923992	156.36068273062	156.356577552155	156.354342252566	156.36080521103	156.358551018519	156.360523931073	156.358989221418	156.357393805237	156.357723215405	156.360356174621	156.358497759193	156.356486615036	156.356995149164	156.359909371412	156.353736790416	156.356099806828	156.35974391616	156.356648890152	156.355004720849	156.360110476545	156.359028809419	156.359295000464	156.358850259437	156.359591680265	156.360111288043	156.358420954296
156.359459125816	156.36118090603	156.359924774658	156.359779680864	156.354300157673	156.359104379081	156.359509046692	156.361045021746	156.359437508805	156.359855430605	156.357920741643	156.36097080343	156.358695912113	156.358559357275	156.355785938221	156.360340649545	156.359322133066	156.358906385508	156.360962727952	156.360634060859	156.360037060749	156.356140588208	156.359876816548	156.359546707659	156.35889807533	156.36038641081	156.358081835788	156.359834903158	156.355368720957	156.35853630624	156.356274351115	156.356954718226	156.359527935569	156.360471977907	156.357547581975	156.358878797126	156.358391095432	156.36032732142	156.35883088974	156.360709847348	156.358052029783	156.357215980384	156.359095074242	156.356352409104	156.360107183183	156.359656227745	156.360187495257	156.359477382228	156.360731642274	156.356551980548
156.359740815369	156.361138294942	156.358549496707	156.360694831072	156.361010744924	156.357937917975	156.360389230517	156.360165542495	156.359542007639	156.360819425817	156.36085002099	156.360125941626	156.359587505991	156.360726735032	156.359421095159	156.360902441556	156.358086595332	156.358953507126	156.360960819004	156.358813166889	156.3608334299	156.360846894255	156.358775964482	156.357914051456	156.358696200084	156.357197235504	156.361115606206	156.358563916252	156.3581059868	156.358034230202	156.358378364536	156.358321160718	156.35878558295	156.3589229398	156.358494699347	156.357757466818	156.359621091198	156.358581104368	156.35992433526	156.359037796051	156.360844897549	156.36001200561	156.358501485533	156.358472699858	156.355631798618	156.360319394858	156.360788894839	156.358563923836	156.360564791407	156.360250431082
156.358902255836	156.360131467797	156.360426858436	156.35986388667	156.360891865573	156.356273199657	156.357306415284	156.359939948164	156.358662889445	156.3573926509	156.360421520277	156.359999428419	156.359752351255	156.357622279425	156.360535381712	156.356812631768	156.360818128103	156.361334942699	156.359862633315	156.358426466621	156.357631026756	156.360667912385	156.359592557926	156.359771240192	156.360139391288	156.360417386042	156.361065666868	156.358116228359	156.359677430978	156.360459902963	156.358635124442	156.357832957151	156.359861076274	156.359431910967	156.359329654003	156.35850068173	156.359689081369	156.358471302582	156.361072758399	156.360159892562	156.355172784518	156.359581968795	156.359761588436	156.361160691456	156.36104847994	156.357778085479	156.358216596822	156.360976083868	156.359129698522	156.3599949965
156.359458668386	156.360820352181	156.36061391241	156.361370133929	156.360695141418	156.360136964571	156.36056764524	156.360224866683	156.36045968401	156.35932498579	156.360747778983	156.35971340808	156.360322702866	156.358397227938	156.356884280481	156.359777177549	156.360827092911	156.360354388387	156.361121249352	156.360037202155	156.360680211825	156.360390573242	156.359667988109	156.359866900619	156.359904659066	156.358145415317	156.360239146503	156.359671819932	156.358948696391	156.3601800042	156.359969739476	156.359695966417	156.357272823724	156.359046454692	156.360751116235	156.361047705554	156.358707798808	156.361529488011	156.36045865993	156.36052900091	156.361093824588	156.357528662276	156.360976236428	156.360634191978	156.360679995367	156.361027677292	156.360859430875	156.359597545625	156.358426426668	156.360404529659
156.361186275445	156.361267558181	156.36050963747	156.36140213808	156.359239109292	156.360282649479	156.360830849455	156.359613947479	156.360945910435	156.360985777121	156.360379213399	156.359448693361	156.36050695389	156.36074717071	156.358418584235	156.358681826212	156.359638963198	156.358677873347	156.359396737144	156.360924245526	156.360398740021	156.360504197794	156.359451851534	156.357116162397	156.360664208974	156.360109985272	156.360099439419	156.358270100284	156.360656298708	156.361054013131	156.360917767422	156.359857457446	156.36003703019	156.358383317899	156.360797163779	156.361052365154	156.36042524586	156.360541543929	156.360202183417	156.359160466606	156.358752619731	156.361119354667	156.361293866629	156.359871884755	156.360390838411	156.358427870429	156.361084936989	156.359785969457	156.360375858573	156.35859269219
156.358945188239	156.360473691339	156.359616443149	156.360596527715	156.359852003665	156.360861450922	156.358363761188	156.360473430949	156.358404061417	156.360793839229	156.360768708168	156.361207831093	156.360043584917	156.359867801628	156.358837482147	156.35869567558	156.357717735703	156.360386143802	156.361376474201	156.360186253323	156.359727960203	156.360407232056	156.360903030262	156.360810400681	156.360751947347	156.360270594632	156.359424044442	156.359933460974	156.359228280319	156.360457234058	156.36123984091	156.360528076269	156.360781614347	156.360921940335	156.360069615692	156.36057871647	156.361137897652	156.361169662446	156.361410761228	156.36091682955	156.360938396481	156.361406703772	156.360091356115	156.360810068986	156.360878324298	156.360160611553	156.359625892816	156.360048833509	156.359191089334	156.361129944631
156.359409976511	156.359699316452	156.360596998517	156.359766493733	156.359875086696	156.359977964486	156.358533661782	156.360286663215	156.359758658632	156.361149019315	156.358995254316	156.361100797658	156.358537719361	156.358807333413	156.360559635247	156.361343372355	156.36130799277	156.358996480233	156.361342959863	156.358645468692	156.360242354839	156.360595130017	156.360343365255	156.359998316332	156.35986471801	156.360323395124	156.360884845477	156.360377521108	156.361178658102	156.361040639361	156.361568509435	156.359144181799	156.359999348313	156.360847903097	156.360101551468	156.360275747432	156.360367917669	156.361000209714	156.359194442297	156.359811845349	156.361234036364	156.359175832527	156.361026963453	156.361098417195	156.359036938742	156.360844055925	156.359188420129	156.360437311972	156.361262723035	156.360615561113
156.361073298471	156.359432725267	156.359700532027	156.360384756858	156.358990848836	156.36058790453	156.360586224026	156.359735668721	156.359892933774	156.361415043479	156.360594114771	156.360763626543	156.361423686213	156.36112913309	156.361049753442	156.359341669417	156.358834503704	156.361483436938	156.359978603769	156.361061462102	156.360629204985	156.361238233469	156.359136985232	156.359366564372	156.358997339641	156.360421292729	156.361437897956	156.358949251941	156.361024879448	156.360926821602	156.361520536972	156.361190717051	156.360061123309	156.361567152587	156.36064953318	156.360461034652	156.359851714992	156.361192477182	156.359531504647	156.361235214297	156.360398697186	156.361337944003	156.360581638492	156.361499475027	156.360428086832	156.361179065696	156.360927965533	156.360432625131	156.360912574936	156.361195048138
156.359550788121	156.361010558262	156.361103812932	156.36180247054	156.360140971751	156.359452362126	156.360613962878	156.360159657658	156.360624239703	156.359658770364	156.360889643858	156.360118158425	156.361012987584	156.360513615329	156.360825534387	156.36075088856	156.361416519065	156.361397881416	156.360873487854	156.360458050808	156.36003324266	156.361167491214	156.360767383677	156.35946240595	156.361456067549	156.359268588778	156.35976610997	156.361046911891	156.359980655642	156.360642120133	156.360687036029	156.360740229817	156.3613367538	156.360328355644	156.360426965306	156.359672316273	156.360590100403	156.359835196341	156.361079379568	156.3610813259	156.360644328247	156.360513723877	156.361720558635	156.360940842116	156.360380935715	156.360913480006	156.359872280059	156.360765989021	156.361716892164	156.361317720703
156.360666964116	156.361386909045	156.360071275913	156.361036351119	156.360703201126	156.360215440145	156.359506249094	156.360135074263	156.361371787007	156.361887045645	156.361566244469	156.361656636583	156.360523889581	156.360946878251	156.361049386783	156.360233988071	156.361333170013	156.360132533344	156.359562448458	156.360669700435	156.360352778169	156.360880642445	156.36056208765	156.36105054036	156.361777088376	156.361583632064	156.360003919601	156.361044912107	156.360895799758	156.359919752828	156.360242285097	156.360974339238	156.36089009076	156.361791427216	156.360420822869	156.361360940653	156.360940267741	156.359913731936	156.360388143319	156.359860770751	156.359861146174	156.360642916857	156.359942999303	156.360987304374	156.361065150522	156.361360679207	156.36116247851	156.360833571958	156.361371404164	156.361369898684
156.361664781342	156.361270311199	156.361360438308	156.36130192164	156.361811794607	156.361166848693	156.360337299942	156.360654301791	156.360818932808	156.360886300476	156.361472363128	156.359870454109	156.360736420374	156.360852685681	156.360329419254	156.359870165786	156.361086937398	156.361508274523	156.361342790834	156.361260331652	156.360929343267	156.360735427142	156.360881937866	156.361683562438	156.359937529083	156.35939636139	156.360015009563	156.359936790913	156.360971112427	156.361438865653	156.360829134206	156.359796928593	156.359777143704	156.361761451229	156.361196251106	156.360449400139	156.360916092535	156.360736401827	156.360361075099	156.360262112859	156.361319281135	156.361040290279	156.360635589733	156.361204802832	156.36057113751	156.360206467052	156.360013885431	156.361413855181	156.361379597402	156.360916209685
156.360136542689	156.361351921753	156.361281415984	156.361687043766	156.361435698735	156.360733581652	156.36032062761	156.36162902853	156.361214921253	156.361051637266	156.36082617201	156.360447332237	156.361586840161	156.361510062175	156.360341723755	156.361095543714	156.361436894693	156.359797387404	156.361398571062	156.359945363541	156.360055196216	156.360466689695	156.360560709415	156.360881261606	156.361837294777	156.361554407682	156.360836246287	156.361041030293	156.360622025841	156.360558705586	156.361391573296	156.361240518313	156.361175140538	156.360665626583	156.360395562082	156.360456158547	156.360883481516	156.361090531877	156.360350395973	156.360140041484	156.36056695643	156.361139145526	156.361156798594	156.359710065467	156.361621334939	156.361428463477	156.359979941836	156.360683966475	156.360407197629	156.361772297152
156.361135563481	156.361523385999	156.360437314243	156.361352805608	156.360825447639	156.360192403002	156.36179240571	156.360600988784	156.361612618228	156.360639698317	156.360617550853	156.361469599547	156.360900787893	156.361201137307	156.361560227462	156.361164582319	156.359745419613	156.361705975214	156.360446849693	156.360696296032	156.360734327603	156.36154100383	156.361430876403	156.360635724576	156.361668635745	156.361039429069	156.361663867595	156.361416737685	156.361649925201	156.360553987584	156.360905681579	156.361238398772	156.361282281121	156.360951768323	156.360982173167	156.361082876398	156.36069838486	156.36108167165	156.36109853329	156.361567997773	156.361519052105	156.361584084461	156.361542976725	156.361425284739	156.360476173307	156.361100083638	156.36079434484	156.360804112814	156.360394372422	156.360958722053
156.361287333212	156.361403571488	156.360580617793	156.361094986676	156.360880667483	156.361457752858	156.361061239495	156.360628511711	156.360956764053	156.360812811166	156.361204544956	156.361106310632	156.360417546709	156.36020332456	156.360908691642	156.361623407296	156.361009746637	156.36159352013	156.361151980252	156.360935227903	156.36032522758	156.36009679022	156.360806337269	156.361568830248	156.36026092741	156.361576941506	156.361180025585	156.361260233358	156.361765901064	156.361320279864	156.361086996247	156.360426994933	156.361123610742	156.361390869249	156.361729276404	156.361744731552	156.360597041501	156.361533884322	156.361578471927	156.360994343619	156.361201227028	156.361559251105	156.360809506643	156.360423522091	156.361513681818	156.360699598164	156.361336294571	156.36182382209	156.3615778907	156.3615917669
156.360732950557	156.361107395143	156.361819533751	156.361525029232	156.361721484296	156.361136143931	156.36160414381	156.361368782757	156.360170610049	156.361866052972	156.361769911166	156.36102866853	156.361112157945	156.360583367434	156.361152103073	156.361737280293	156.360213196343	156.360755445758	156.361078366136	156.360645327291	156.360802726286	156.361407785006	156.361823845805	156.360902263273	156.361711317313	156.361847854406	156.361508987703	156.361556009168	156.360702117585	156.361573763351	156.36093854129	156.361096497867	156.361828091752	156.36152525277	156.360929258916	156.36039263076	156.360513854457	156.360783641869	156.361243524969	156.361413163078	156.360500752888	156.361134033318	156.360481228249	156.36121213181	156.361803853325	156.360556503848	156.360443834633	156.361876461639	156.361287306535	156.361382436795
156.360861879763	156.36152058992	156.361636335604	156.361466033203	156.361776517042	156.360671556415	156.361761564508	156.360344187962	156.361722100247	156.361274322435	156.361431445005	156.361804476236	156.360804541025	156.361691841867	156.360995737393	156.361255585077	156.360518392266	156.361487214162	156.361905647344	156.36141746659	156.360907475852	156.362012634657	156.3617970652	156.361803633532	156.360933758211	156.360616957038	156.36158268031	156.361568619238	156.361430730544	156.361477077967	156.361675668424	156.361735356184	156.361727088204	156.361146050286	156.361537514705	156.360969740831	156.361776930435	156.361249962909	156.36107949971	156.360617604424	156.361656599962	156.361101347794	156.361355227534	156.361773660784	156.36078056932	156.360571505154	156.360958785073	156.360566353875	156.360537604044	156.360456972427
156.361242767679	156.361528197745	156.361497403791	156.361321728674	156.361724607263	156.36077447649	156.360999805041	156.360501577248	156.361828358398	156.361490572621	156.361765738894	156.361018547632	156.361243842684	156.361140297314	156.361820455184	156.360974810916	156.361669836649	156.361330336881	156.361871528162	156.361230360586	156.361361591192	156.361378832145	156.361260815577	156.361689324504	156.360793668911	156.36107358738	156.360929638144	156.360466201359	156.360927474497	156.361429084629	156.361238993185	156.36084739134	156.360679441468	156.361695561193	156.361648286935	156.361892512033	156.360834228157	156.361740694892	156.360668874274	156.361800253079	156.360988120344	156.360972281082	156.361002864714	156.361451961706	156.361575323838	156.36170552362	156.361398409044	156.36177984356	156.361724898042	156.360906123122
156.361614923658	156.360629008634	156.361690752201	156.361082589609	156.361020584832	156.361293097916	156.361180287286	156.361845701099	156.361118534554	156.361286850033	156.361976856083	156.360748499472	156.362019614449	156.361588108105	156.360785625252	156.361661258163	156.361738290038	156.360932979591	156.361501151974	156.361443837791	156.360672256034	156.360522236109	156.360775331271	156.361945194016	156.361668530604	156.361441375227	156.361285057732	156.361892224519	156.360600535698	156.360942702003	156.361853227195	156.360459324977	156.361325516303	156.361151117596	156.361067307459	156.360769471895	156.361667123196	156.361962349197	156.361360264091	156.360782071237	156.361175981921	156.361484397845	156.361274922859	156.360783037259	156.361618654712	156.361858199804	156.360804593844	156.361764207578	156.361440359324	156.361105017115
156.361467248883	156.361817037091	156.360804608899	156.360961647948	156.361936780432	156.361946780989	156.361371215517	156.361435541745	156.36190443699	156.361725327835	156.361646248625	156.361137184744	156.361261934376	156.362023007896	156.361732500718	156.361736621777	156.361684320376	156.361116555002	156.361875216055	156.361407191395	156.361214695158	156.361787015504	156.360825009729	156.361903121	156.36161955307	156.361123073016	156.361733005172	156.361412443891	156.361427987408	156.36127035561	156.361404303356	156.361525021678	156.3620482126	156.360905767851	156.361239105915	156.361591356093	156.361722619531	156.361760810152	156.361727371505	156.361392231329	156.360985207965	156.361571480845	156.361855009018	156.361702736137	156.361546841985	156.361725792257	156.361810818857	156.361620618679	156.3608113143	156.360904194101
156.361175417385	156.361678601331	156.361595277317	156.361247824667	156.362096696374	156.361436023788	156.361323427658	156.361765252515	156.36152215172	156.361494561054	156.361489673517	156.361634083096	156.361842565308	156.361890646773	156.361623006453	156.361920241385	156.361448417921	156.36134466438	156.361495476944	156.361861255272	156.361361105934	156.361156809993	156.361541943703	156.361449769695	156.361174534222	156.360853440272	156.361763637576	156.361234813165	156.361405335158	156.361486665996	156.361258419947	156.361034889991	156.361101551749	156.361425001238	156.36099571658	156.361162070336	156.36112464295	156.361636440008	156.361246417293	156.36088686193	156.361296717701	156.361668680915	156.361652912137	156.360847672056	156.3609689628	156.361969282456	156.361748874621	156.361187969329	156.361068834689	156.361656231557
156.360939660962	156.361639020475	156.361919041355	156.362139032392	156.361459170647	156.361730933986	156.361996359259	156.361927116413	156.361764277383	156.361574514227	156.361630560032	156.361324007831	156.361542852255	156.361148408579	156.361951000328	156.36164995669	156.361357937386	156.361128397369	156.361631220607	156.361131659133	156.362073411225	156.361862090978	156.361567763524	156.361281809352	156.361224203612	156.361451236687	156.36131294392	156.361556941672	156.361611796295	156.361309641971	156.360760726337	156.362008626211	156.361694083707	156.361022789023	156.361484166352	156.3615515765	156.361738018293	156.36188248589	156.36121413316	156.361567138466	156.361488398926	156.361899293728	156.361878153322	156.361928291115	156.361049576272	156.360774800932	156.361368759737	156.361357653051	156.361360223648	156.3609998411
156.362057573655	156.361399615459	156.361386809439	156.361512647316	156.361109221209	156.361588190202	156.361574586387	156.361467131322	156.361592531029	156.362075960212	156.361767969862	156.361923409794	156.361624441906	156.360878483939	156.361777497974	156.361670978746	156.361405792109	156.361104308732	156.361808006629	156.361765231177	156.361085709955	156.36140982284	156.361904629143	156.362014828707	156.36180680422	156.360924126345	156.36198727845	156.361782816128	156.362097974825	156.36176264049	156.361010438457	156.361627110985	156.361077472523	156.361230356723	156.36158418755	156.361675350252	156.36137018965	156.362005794002	156.361549925262	156.361220756724	156.361451944472	156.361248465604	156.361737063423	156.361689940725	156.360998309022	156.361678775515	156.36149482066	156.361189768356	156.361122873124	156.361986999629
156.361645820833	156.361937730415	156.361177501225	156.361640487729	156.361948453807	156.361873934628	156.361717942865	156.361503700826	156.362075059926	156.361828377244	156.361094480583	156.361424570603	156.361976866269	156.361930841153	156.361523464009	156.361451696179	156.361636778841	156.361537471741	156.361354437581	156.36143398985	156.361720281101	156.36147757557	156.361577152097	156.36126595627	156.361456798359	156.361472725161	156.361647107031	156.361766552272	156.362018711629	156.361840045645	156.361686710666	156.361515701472	156.361008185495	156.361670133379	156.36169418655	156.361456967159	156.361609851203	156.361943275117	156.36126297854	156.361548952075	156.361844214317	156.361753041247	156.36167995954	156.361450805594	156.361733163342	156.361739603519	156.362075523562	156.361913928827	156.361248814403	156.361604097044
156.361625186364	156.361122602945	156.361668677313	156.361764130059	156.361390007321	156.361816495543	156.361723398633	156.361748496388	156.3616936658	156.362059130338	156.362004005006	156.361834788836	156.361958647455	156.362164230187	156.361559113395	156.361985384916	156.362155533879	156.362015652668	156.362096140027	156.361543388403	156.361862061267	156.361141302324	156.361975055277	156.361637825255	156.361464780678	156.361886644044	156.361272967405	156.362145180293	156.361841959275	156.361841440195	156.361497429467	156.361564067724	156.361980890676	156.361264067002	156.361365312418	156.361781476978	156.361137358435	156.361764753178	156.361916118837	156.361892374789	156.361949404823	156.361782049132	156.361945100793	156.361325644455	156.361153351355	156.361940300475	156.361821687805	156.361229381863	156.361278434233	156.36133499255
156.361389560638	156.361721928592	156.361510206454	156.361624803949	156.361286293792	156.361287764571	156.361977092572	156.361722384884	156.361510591321	156.361893423112	156.361711726868	156.362230006306	156.361747936479	156.361520083917	156.361406029883	156.362011749733	156.361419081192	156.361328575258	156.361612127467	156.361367771004	156.36118849925	156.361757052822	156.361917815832	156.361851254097	156.361820596566	156.36220195622	156.361129049757	156.361579488495	156.361734469657	156.361613775154	156.361937332211	156.361555460599	156.361423459739	156.361639180799	156.361964226186	156.361786346811	156.362009679485	156.362213092425	156.361750484404	156.361804133138	156.361328093859	156.361622046988	156.361206752866	156.361730095695	156.361903734205	156.362100151027	156.361423520364	156.361500164516	156.362049330513	156.361751199646
156.361485151387	156.36150941404	156.362083692638	156.361771445608	156.361251990211	156.361629830315	156.362006092435	156.361865223949	156.361972064595	156.361381941343	156.361955943797	156.361375207569	156.36179006291	156.3615370461	156.361995660309	156.361495413934	156.361945718418	156.3616017229	156.361363297702	156.361968626116	156.361484400962	156.361573657207	156.361824664054	156.361474560862	156.361567946681	156.361572663327	156.361432810232	156.36160115894	156.361636318973	156.361918671034	156.361714945547	156.362075688017	156.361764566953	156.362042626187	156.362192107426	156.361854967334	156.361943445028	156.36217238128	156.361534836727	156.361484011783	156.361954219755	156.361933297556	156.361482278718	156.362073513945	156.361644083778	156.361718003905	156.362052088148	156.361499890581	156.361775103675	156.362068564018
156.361951920152	156.361963305856	156.361322919313	156.361872754874	156.36157005841	156.361461042424	156.361537620109	156.361921180363	156.361924007812	156.36128974785	156.361903131469	156.361570695837	156.361832944268	156.361908982961	156.362091439036	156.361390989621	156.361738221761	156.361714803629	156.361992398218	156.361994128848	156.362015919183	156.361343579842	156.362096614535	156.361170415367	156.361893102813	156.361521511675	156.36157163718	156.361592334272	156.362033899105	156.361904573903	156.362018058681	156.361673738604	156.361500613264	156.361818558481	156.361629820365	156.36210937967	156.362093078604	156.362101235516	156.3615587657	156.361708152973	156.361475925769	156.36145384438	156.36180522061	156.361862821943	156.361889133259	156.361430184956	156.36200429743	156.361806136291	156.361940559727	156.361494880638
156.362165490591	156.361361791032	156.362098794378	156.361836602573	156.361722081796	156.361793438434	156.36207127197	156.361872207349	156.361706732965	156.361356063279	156.361722364398	156.361486468591	156.361744775806	156.362050071555	156.36153413546	156.362103503391	156.361277938	156.361369405812	156.361507826498	156.361704810374	156.36170007408	156.361828806066	156.361884179428	156.36160593482	156.361515582087	156.36182136683	156.361921395372	156.361867318422	156.36208795034	156.361857335102	156.361530088181	156.361872059225	156.361695458376	156.361745416973	156.362119296433	156.361881470971	156.361713078489	156.361462722365	156.361509068826	156.362011064922	156.362125359174	156.36172084184	156.361668906447	156.36192551555	156.36181716453	156.361979375493	156.361635016933	156.361429735033	156.361418845029	156.361712331968
156.362074288574	156.361844869318	156.361834472398	156.361585278985	156.361447306797	156.362035373157	156.361899978419	156.361736750525	156.361587881036	156.361984504129	156.362236530361	156.361948803668	156.36165289094	156.361571750126	156.361710725165	156.361822842656	156.362188150853	156.361801479828	156.362169765711	156.362011182289	156.36202697283	156.361855039124	156.36189192891	156.361622736022	156.361830342862	156.361942466992	156.361263900943	156.361650679783	156.361784691115	156.362111829315	156.361919984557	156.362016123248	156.361504026564	156.361701373589	156.361889354825	156.361929352113	156.362203497323	156.361648527455	156.361550224978	156.361900400408	156.361588968941	156.361878030683	156.361655937717	156.362011959436	156.361638984921	156.361491691352	156.362085403931	156.361641849019	156.361851801585	156.361537579408
156.362000098937	156.361668087832	156.361417059002	156.362062656697	156.361598662866	156.361823796723	156.361801396165	156.361898788963	156.361677501211	156.361588472632	156.362091483483	156.361734384894	156.361776942642	156.362031027627	156.361996672173	156.362148767016	156.361606453642	156.36157067061	156.362290004657	156.361413638255	156.361892126895	156.361930651855	156.361788975909	156.361621126621	156.361586234767	156.361510789172	156.362038357513	156.361789115173	156.36153351764	156.361636045628	156.361964198789	156.362361013666	156.361525785126	156.361754585773	156.361817360479	156.361857187924	156.361771128687	156.362177229091	156.361671312728	156.361454620612	156.361717556445	156.362150216014	156.361530357563	156.361703403656	156.362257357685	156.361557223566	156.361919023158	156.36191835587	156.361504668244	156.361535379305
156.361999300817	156.361885995933	156.362063620716	156.361774428198	156.36181893339	156.361679454627	156.3613479501	156.361551160807	156.36219871909	156.361978707446	156.361724704802	156.36149897625	156.361738229829	156.362092777084	156.361453133335	156.361918601121	156.362264098722	156.362049028649	156.361968210412	156.361938501452	156.362031101743	156.361640453021	156.36199437215	156.36205244655	156.361821411771	156.361980358295	156.361600129753	156.36202076104	156.36219596057	156.362262193621	156.362145652267	156.361561472739	156.362083915865	156.362273955695	156.36195450729	156.361583057563	156.361602384798	156.361446799926	156.361592157969	156.361344077649	156.362328548306	156.362182306732	156.361538859212	156.361520636177	156.361566814204	156.361948071355	156.361658952206	156.361442216994	156.362077531962	156.362223808943
156.361681842185	156.361957972345	156.362136920837	156.362153008365	156.361646615083	156.36166659656	156.361744084849	156.361834615536	156.361972193035	156.361497661764	156.361906933138	156.362265872254	156.361963652849	156.36156991116	156.361641162224	156.36167256713	156.361619901128	156.361600563921	156.361425682914	156.361817974567	156.361716908561	156.361705049707	156.362258073739	156.361972609221	156.36147585023	156.361892867561	156.362158121493	156.362211791347	156.361800723655	156.361785748676	156.362013936096	156.362174428456	156.362251962639	156.361496581346	156.362002519564	156.361755788085	156.361742013304	156.361901445065	156.361930615719	156.361926067368	156.36160005614	156.361545018467	156.362008384055	156.361811152568	156.361976445422	156.362230575945	156.361508163477	156.361593398344	156.362041673317	156.361849287234
156.362151987805	156.361790163962	156.362156504328	156.362063694087	156.361691404186	156.362101569254	156.361835238167	156.36217322208	156.361878256552	156.36143064564	156.361996779946	156.361831069563	156.362156433058	156.362103368769	156.36234628019	156.362311583314	156.361909985607	156.361739657445	156.362024599166	156.361764856906	156.36219256895	156.361976515073	156.361790985797	156.361605753548	156.362088865572	156.361996494745	156.361757058659	156.362279804604	156.361571670777	156.361610679226	156.361553740147	156.361883691945	156.362171753198	156.362032677241	156.362050739234	156.361580922166	156.361966824102	156.361941076919	156.361680400705	156.361878809043	156.361996363556	156.361920392337	156.362067042891	156.361675893634	156.362263607629	156.36193375385	156.361609610736	156.362006040817	156.361652210522	156.361915403202
156.362040504867	156.361707661763	156.361898414189	156.361787461455	156.361475635798	156.36160326481	156.362036922128	156.361883691768	156.362180624772	156.361828932172	156.361684111976	156.361616899732	156.36162017362	156.36202994375	156.361778584502	156.361886141405	156.3616969126	156.361824530326	156.361985263321	156.361784631247	156.362140775114	156.36179205134	156.361471511007	156.361714603711	156.362189070909	156.362057035263	156.362344449079	156.362144364844	156.362158878927	156.361623446893	156.36231472712	156.361554524279	156.362096064273	156.362122260721	156.362264661401	156.361877100633	156.361762781979	156.361665685253	156.36173850645	156.361655528056	156.361864295226	156.36174935284	156.36162844928	156.362101675941	156.361644693057	156.362308144585	156.361620412456	156.361605696815	156.361919840965	156.36182416291
156.362148225384	156.361800260234	156.362338968184	156.362095677137	156.361578652566	156.361895927918	156.361909136704	156.361555122622	156.361702674642	156.36185720721	156.361941076652	156.362038581472	156.361972422981	156.362157820078	156.361944588957	156.361829152147	156.361997780923	156.362076700837	156.362147916405	156.362074529868	156.362041844466	156.361561605818	156.361997376679	156.362022248425	156.362234385387	156.361875809283	156.361930433113	156.36186983592	156.361566010674	156.362017499583	156.361799955635	156.361621794572	156.362265789141	156.361742781207	156.361846715409	156.36159380681	156.361676756252	156.36171566114	156.361616424638	156.361974879306	156.362014169564	156.362102163183	156.361958153726	156.361993490598	156.361756991944	156.361439056651	156.361861219568	156.361884480546	156.361700741094	156.361811421857
156.362043274905	156.361618139464	156.361838012526	156.361773788584	156.361823495417	156.36191855921	156.361716616721	156.362203814134	156.361777953269	156.361999100605	156.361987823026	156.362083443437	156.362244910809	156.361888826019	156.361801826907	156.361788471626	156.361496943897	156.3618498754	156.362069860846	156.362001210297	156.361905227969	156.362401210776	156.361509678996	156.362115823355	156.361711754431	156.361724119407	156.362010454202	156.36173308654	156.362061492873	156.36155257044	156.36181600969	156.361911055077	156.362199060275	156.362024853172	156.361847311751	156.361717868179	156.362245069964	156.362004952763	156.362126429926	156.362057675912	156.362237911211	156.361932688035	156.361523931884	156.361889940995	156.361928089715	156.362117283366	156.362085295963	156.362146818993	156.361848979377	156.362067523206
156.361964617049	156.361783360208	156.362062008194	156.361756246713	156.361801225036	156.362047677505	156.361792011213	156.361858047873	156.362084377308	156.362104420006	156.362306182545	156.36217530826	156.361715501789	156.3622549338	156.362238933554	156.361752214054	156.361935446168	156.362017855523	156.361886534812	156.362140785204	156.361946329629	156.361987593585	156.361908718697	156.362069195828	156.361985956721	156.362131361406	156.36192098472	156.361852685569	156.361776811229	156.361761648269	156.362357316512	156.36206912805	156.361735813773	156.362050975895	156.36226369589	156.362202564443	156.362343946819	156.362195406271	156.362216249574	156.361964396827	156.362159037299	156.361913469432	156.3620901744	156.36197374134	156.361568847787	156.36219667045	156.362238204928	156.36212459287	156.361980327128	156.362013302805
156.362374316183	156.361721765966	156.362179113054	156.362078869252	156.361996873651	156.362020504272	156.361710909235	156.361644939833	156.361862810731	156.361832314121	156.361763020486	156.361820813854	156.361927393787	156.361798491024	156.361975100517	156.361693307663	156.362208154409	156.361887305921	156.361841806602	156.36196551565	156.36183384107	156.362139801233	156.361722363372	156.362071049017	156.361868741189	156.361872323735	156.36184830374	156.361641695581	156.362324198842	156.36196048429	156.361684146086	156.36246922686	156.36180382995	156.361790015099	156.362181759412	156.362323312975	156.361723501648	156.362131664693	156.362178529067	156.361793498104	156.362147778701	156.362013239208	156.361687287939	156.362134805005	156.361966642912	156.361798317638	156.362149894274	156.361864963729	156.362434456316	156.361765617824
156.361773649107	156.362004796444	156.361774435422	156.361625086189	156.361721640975	156.361983172941	156.361733736547	156.361708634536	156.362096150574	156.361998701157	156.36166633459	156.361970259661	156.362155479476	156.362069148386	156.362351968981	156.361785543536	156.362130578773	156.361706933923	156.361685651147	156.362209458722	156.361982059067	156.362288635674	156.362111109681	156.362137344272	156.362248425377	156.36187026258	156.361723538136	156.361980391096	156.361809654533	156.362197659747	156.361841557164	156.361799727576	156.362033931966	156.36205758168	156.362260304175	156.36196547092	156.361863393259	156.361691811897	156.361844965991	156.362052818244	156.362157690094	156.362084908677	156.361955318837	156.361879926831	156.361788470649	156.362190172273	156.362010330711	156.362025891224	156.361976040961	156.361625064009
156.362036853033	156.362009583687	156.361666755161	156.362121693106	156.361799593746	156.36237548652	156.361985382502	156.361855713296	156.362186421495	156.361875653593	156.361937820943	156.361940579082	156.362281632658	156.361744401586	156.361952164101	156.361832791678	156.361958533746	156.362265995365	156.361862271846	156.361854808698	156.36167078676	156.361983052613	156.362210828875	156.361672739354	156.361812480956	156.361870984466	156.361773386401	156.36203813988	156.362078482854	156.361699200081	156.362015623259	156.362119607258	156.362003904369	156.361834957139	156.362267501172	156.361916527009	156.362077269767	156.362296923581	156.362408663908	156.361679245711	156.362342277929	156.361844718715	156.362131296808	156.362166066808	156.361993669772	156.36168670712	156.362426615617	156.362106089232	156.362352925374	156.361618085851
156.361861284947	156.362069190854	156.362033372989	156.362128479411	156.361832689876	156.362111766583	156.361903372305	156.361770586216	156.361714441686	156.362095854176	156.36210097463	156.362120795004	156.362344863244	156.362427499827	156.362327048198	156.362242401565	156.361643604702	156.361736518873	156.362282225545	156.361990283378	156.362101809443	156.361903592553	156.361665735123	156.36211811177	156.36216079488	156.361967133634	156.361958726323	156.362152177797	156.361634626404	156.361786921884	156.362268847132	156.361666662469	156.362205479502	156.362155980597	156.362410124365	156.362138977966	156.362061298932	156.361995961707	156.362072378195	156.361770163184	156.36183418203	156.361899736131	156.361957033183	156.362310071629	156.361841228842	156.362178503439	156.362112278656	156.362183881572	156.361699224637	156.362169572495
156.362006728822	156.361854934515	156.3620188638	156.362343381079	156.36251505254	156.362036628262	156.36197391383	156.36246720736	156.36183535349	156.361991435105	156.36211945444	156.361703914347	156.361927602994	156.3619553182	156.361865081956	156.362074024804	156.361973805134	156.361778053134	156.362145959531	156.361733181542	156.361752728593	156.361847793321	156.361979365676	156.361982556144	156.361808429171	156.362402376398	156.361687464649	156.362437805641	156.361656061739	156.361701294398	156.362045550098	156.362046486803	156.362252698859	156.362185303024	156.36220737475	156.362288093017	156.361773795317	156.361788026102	156.362277255167	156.362022040291	156.362005296485	156.361815667229	156.361950943183	156.361995261999	156.36223511956	156.361819713348	156.361730214565	156.361880177183	156.361814529506	156.361959566286
156.361701854166	156.361829786152	156.361838203028	156.361987556396	156.361982431281	156.361915129965	156.362221496382	156.362424905847	156.362067481571	156.362149750015	156.361801060633	156.361952950628	156.361820447129	156.361943873994	156.362122335909	156.362105220298	156.361922294796	156.362130351311	156.361935336728	156.361958111372	156.361896851148	156.362249792388	156.362093523426	156.361827187365	156.361884676167	156.362377712684	156.362402923054	156.362066355783	156.36168287959	156.361865723939	156.361909344454	156.362418936259	156.362185535739	156.36192530285	156.362095391813	156.362027516391	156.362335317865	156.361897939688	156.362286438377	156.3622695622	156.362130854101	156.362388776283	156.361926614202	156.362079116625	156.361920436815	156.361836362052	156.362141631988	156.362006074737	156.362263211793	156.361844473072
156.362236339936	156.362275427769	156.36197298139	156.362088101562	156.362259207327	156.362006368976	156.36223425211	156.362209955724	156.362461356356	156.362432821902	156.361848972249	156.36231181228	156.362096554131	156.36174453618	156.362183671475	156.362346845698	156.36208257505	156.361718950989	156.362361667873	156.362245684878	156.361955467261	156.362347382311	156.361981906401	156.361992763082	156.36213664553	156.361848289968	156.362385116906	156.362078095601	156.362480138501	156.361931893863	156.362423822895	156.362245211756	156.362167859631	156.361764050058	156.362242736046	156.361853804879	156.361851108542	156.361821148177	156.362013092467	156.36177913764	156.362035878503	156.36237989321	156.362169925242	156.36206592566	156.362055498045	156.362152027611	156.36200419023	156.362023655741	156.361844070093	156.36181770712
