# Supplementary material for: The Neural and Computational Architecture of Feedback Dynamics in Mouse Cortex during Stimulus Report
Source: eNeuro. 2024 Sep 24;11(9):ENEURO.0191-24.2024. doi: 10.1523/ENEURO.0191-24.2024 (PMC11444237; doi:10.1523/ENEURO.0191-24.2024)
Supplement: Extended Data 1 — The file code.zip includes all code used to generate the figures and perform the analyses presented in this manuscript. The folder "./ephys analysis/" contains code and instructions concerning experimental data and Figure 1. The files "Figure2CDE.m", "Figure3AB.m" and "Figure3C.m" simulate the model in the nominal setup, and generate the corresponding figures. The file "Morphing.m" allows changing the connectivity strengths with respect to the nominal setup, and plotting the resulting trajectories. The folder "./Figure4/" contains instructions, code and data concerning Figure 4. Download Extended Data 1, ZIP file. [file eneuro-11-ENEURO.0191-24.2024-s003.zip › code/Figure4/globalfeedback/v1Int_a1.275.dat]

0.350309055736225	0.330849437062559	0.330501208503663	0.332428616261235	0.388572802859424	0.377448553468638	0.373541903584765	0.33968350787819	0.338048548690743	0.328866699128449	0.360797039755893	0.34297026001878	0.330549211469476	0.375197574086692	0.341457289518624	0.360984208078702	0.338014114747495	0.37660924845488	0.347038519353803	0.349414564471707	0.328139615776388	0.359997764375053	0.325060323752355	0.332702405948289	0.345617898120329	0.346751184514822	0.379326957567144	0.376304323279074	0.326329700036916	0.341155727862152	0.356070926115258	0.351640299362579	0.37240936078307	0.358153988832538	0.366844542093271	0.360869498199249	0.384919389983289	0.346455628233311	0.375490505523077	0.372428736904888	0.344704117805739	0.366596906614614	0.371379011573579	0.345447264949026	0.376988379405495	0.352640554849627	0.370484491321175	0.344174148143869	0.369919953302873	0.366984996093358
0.358902384707207	0.347100471830419	0.393206815433927	0.33747542845359	0.388615047910743	0.354846017366561	0.35409572905751	0.33799678876561	0.337863437422397	0.375090154663058	0.356424511064814	0.402159378803083	0.338315222416557	0.353918574656953	0.337620959986268	0.370713401862168	0.353892720224566	0.39445020836276	0.334611595408823	0.372027348580903	0.335982123214404	0.360253277498921	0.369245963622051	0.335413145847701	0.341723982253062	0.360873250329526	0.343912865459889	0.354290168511298	0.337625732943337	0.343086009529845	0.383121570072977	0.34688206561065	0.356620125180781	0.344473711423375	0.389702940902552	0.334400700362769	0.366910083692771	0.336908330634576	0.348061797436937	0.384118053952772	0.338063735797068	0.338378212679665	0.365970682185511	0.366308278046895	0.341875662706494	0.387672754152585	0.356108682771624	0.398102129044962	0.341209192203607	0.375117510925862
0.409860112267512	0.368579894221262	0.420157171293273	0.372082800545474	0.420916814182368	0.398749401157543	0.417415962724692	0.367013563200392	0.364396162811436	0.37950855150981	0.349986711537314	0.398197110157303	0.420636689237347	0.390458198876117	0.401475077037006	0.35887199225811	0.37089367652218	0.365809084650078	0.351338510764699	0.387448486012959	0.386626024190339	0.358425435160114	0.40055089076162	0.366352535216673	0.415679343987391	0.356366732735159	0.370340819072567	0.398528410466884	0.363931434852673	0.363886208809227	0.387581364517399	0.404673427782538	0.395974719126638	0.351974047617164	0.383175010220368	0.414544597741334	0.364412197988895	0.372874056509667	0.387770157087145	0.374982918274885	0.414126435696394	0.40966833240574	0.345784479507107	0.395192905697243	0.413839361561864	0.396949705916796	0.401990735049835	0.393805913775263	0.402956071688114	0.361034286646156
0.433716331693895	0.417149612820382	0.3673360194535	0.386397256868422	0.360669275159851	0.415213874407453	0.367881126043367	0.39008936266687	0.399428205255007	0.387799306659219	0.365594031536753	0.393152039006495	0.396870131745294	0.418016300649375	0.375466863463898	0.395470065620459	0.386522086338616	0.387865313351726	0.405692691281946	0.387947193673158	0.379303775396587	0.404842287192479	0.38478078506466	0.410761968117053	0.37881548680234	0.421164189362522	0.407627722898685	0.378556533333375	0.414071497875981	0.363182259747456	0.394557514815141	0.403933828275862	0.385078020679138	0.378597669802666	0.437478402144766	0.436819143096612	0.372694235839968	0.438736976950019	0.370684667771223	0.365737817264239	0.391342563260322	0.359794869315738	0.371592432486386	0.402274490580372	0.391695534148809	0.359717363751115	0.4173227877134	0.376351146255691	0.362693908065886	0.433809798200822
0.422864810104581	0.415402360579962	0.388846573684527	0.372443478815144	0.391940381027552	0.391678872856342	0.387208971644128	0.380158933144648	0.413064454567356	0.442950680124779	0.419510414534547	0.383317164230973	0.429452000087723	0.39896242554243	0.398097779055168	0.379415654825139	0.376346799471662	0.373317801092441	0.428107916163535	0.388825343736856	0.38865857027011	0.425303513271722	0.39707383849852	0.373802092970869	0.452508884095675	0.428324952565997	0.457126616939375	0.419606647722513	0.415274805483119	0.446482959801777	0.451338497068172	0.374579418853948	0.456635673527588	0.420071741912092	0.452884738127813	0.426839351266647	0.4637856269306	0.44364372274676	0.440162699712481	0.406567907733652	0.421347647670089	0.403253515764698	0.372646993979076	0.431183123274591	0.466237561685623	0.444440892415442	0.374701067482989	0.401806101487037	0.449413348495707	0.386484641732574
0.416217674793527	0.448015541465777	0.484649969721806	0.441251508012461	0.489881539259512	0.435529007592806	0.441172014263673	0.43409960276979	0.420124962976912	0.40139536935315	0.405322093636806	0.448629764510366	0.426829833500446	0.424648365708526	0.404017181125019	0.396941952021434	0.448153781500627	0.440701681047008	0.432160709233943	0.395002165008829	0.418248902335295	0.410222788861483	0.468204046431536	0.46411307683126	0.468966841421882	0.455255647309246	0.446210840381779	0.422381643028926	0.474487137530901	0.401865952025968	0.404106336009146	0.468103827256079	0.446528529254822	0.483706238232895	0.460588815700602	0.471781814526813	0.463114477739397	0.449484241757985	0.393609390433271	0.486680987120967	0.481172862223129	0.458735846921904	0.416562049868807	0.391452679157768	0.48000931020963	0.436184275322365	0.417089755894234	0.387691113860929	0.440694206193754	0.487500639579554
0.413440865931104	0.426014307491435	0.431247325542655	0.467101639091721	0.442849456672993	0.518404772808114	0.414555485864482	0.407086192801655	0.514173575968145	0.466087788084655	0.488985786923586	0.454685446713057	0.45548187090255	0.411465143363473	0.444622637819058	0.489719456544139	0.435654627639843	0.432513829818858	0.426130795773734	0.512603175730976	0.428152700908677	0.513839073274589	0.434187469757459	0.41116076909859	0.474256150551755	0.46814070175664	0.484402534191732	0.439064878086213	0.406598576640572	0.404920612088854	0.410819109895283	0.418699439466949	0.517533175762287	0.419902909206923	0.431182354237115	0.42632622328521	0.428270497844078	0.506090744941845	0.507004930444432	0.434301498621614	0.513964090580729	0.491283887677654	0.426167616633167	0.461123731865726	0.453019189419944	0.479765480278963	0.475519368864014	0.44319259525887	0.486129407747674	0.491684055918221
0.491508322169959	0.509405195894409	0.520665446494295	0.484453517348773	0.448999917793267	0.466097738527475	0.49910597091859	0.461870362727182	0.48054026575851	0.470742343732418	0.430853367835505	0.443836430695215	0.441283250587926	0.531722075480414	0.500217429220723	0.525724886991768	0.510454895811632	0.501194088515673	0.52817424855724	0.443004113375112	0.445715347571043	0.449255041742913	0.484030659539137	0.459954012247701	0.427750508884886	0.446725038474507	0.428772969590768	0.531997217131818	0.532134337685454	0.471029628069841	0.514234202983618	0.456179841320372	0.483445631552745	0.513865077403432	0.522214696580156	0.425117442212506	0.436579883309751	0.430480606088664	0.516573487899442	0.526987506166204	0.536701682147296	0.453678417279255	0.453845778129381	0.433548086142159	0.439935705019161	0.429156941048601	0.483830229737791	0.510508507191308	0.518243284356528	0.449177324500034
0.560810610160603	0.520305034526975	0.498994876247344	0.455647732392337	0.49985275329345	0.565888202895184	0.566101054246484	0.579460673500319	0.572066708364302	0.526716534445619	0.496102955704407	0.517093846641609	0.544555843994992	0.467567043664405	0.523543200624474	0.516551365399946	0.46556575176787	0.488864777374103	0.539203662643904	0.574791459966453	0.460917982610157	0.452459651771525	0.581222507950204	0.586506628036265	0.512000199164015	0.475723082520731	0.512066188467299	0.466692611312239	0.453600291371082	0.454492541906173	0.553214136033374	0.474997865431739	0.534001446332996	0.536253893728642	0.488137202950795	0.554999699786406	0.58804271212764	0.544559716916562	0.50935909911018	0.465655228253024	0.54243621440713	0.512697886882883	0.458484298500202	0.491562543676378	0.552847914756254	0.524158058586262	0.566531513665314	0.465326014339802	0.470540112769464	0.565268190764245
0.560278231223021	0.567864235765858	0.580034247431464	0.504667911556637	0.519044615378272	0.591448973953667	0.491424932388606	0.517828696779975	0.481993591925575	0.523067773375876	0.576142253499584	0.494351852307363	0.493534142946134	0.517458158866522	0.528793383653373	0.599880242340983	0.476849674879093	0.512078231701962	0.636689233050493	0.477139496931218	0.575980820221683	0.516019231577821	0.508842554296199	0.477862803364656	0.577354970813061	0.609406067079661	0.61747355815338	0.5169784060958	0.576761805941662	0.498367853200052	0.57484061682604	0.560890817786655	0.477386762874707	0.477028287662281	0.603624717943018	0.538268419878521	0.613028084970763	0.499565781696788	0.583690243776457	0.505186183037945	0.547631638837535	0.514702129973453	0.514622153349068	0.502360243201462	0.573807264790296	0.535357659861121	0.572483840272577	0.609101265393774	0.530857590589173	0.595026349856944
0.646377797035557	0.642092845625167	0.601434692984131	0.665040255715537	0.571740499311853	0.669764110637657	0.664947560978372	0.551314097320395	0.518427996007636	0.570074391753798	0.656701186642433	0.522422484857425	0.563621894142445	0.505957629778029	0.574981957713154	0.630690191700457	0.550038575228221	0.6511372464418	0.682053318259167	0.608084999002918	0.525893613639771	0.64360901405417	0.589577048673942	0.63440357525492	0.526646679184031	0.633912275104222	0.519514309613174	0.584026908022534	0.640509806438247	0.535173790955959	0.607501776310053	0.601359139853414	0.546860087981882	0.549442862039861	0.651593803848097	0.612756535475652	0.508879517771949	0.576775429948706	0.534673606815345	0.647850920415065	0.569121995551581	0.617991980680858	0.507989522458594	0.64439103950153	0.529351736694587	0.621044355542737	0.59775790263954	0.628571076587138	0.651730201674444	0.681971436719714
0.610903469109307	0.533080811964913	0.555233570735279	0.597623939455235	0.607899899909012	0.550302256187468	0.572481584250973	0.563712513887311	0.542306230937683	0.715817587530729	0.556184069565491	0.593052007250851	0.667165614641865	0.594491125300139	0.570418718446489	0.651792842811783	0.561989453687834	0.656669429291478	0.595439788393871	0.698956722249677	0.709897963670556	0.61144353399128	0.709557810789022	0.667506244727984	0.616924649762032	0.690152080455804	0.656508445120185	0.610972908091999	0.687609089273244	0.586163698424792	0.564016156294654	0.737652160903968	0.705991479702112	0.696904457583126	0.590258060454441	0.549337361240507	0.56323999979524	0.660349455479725	0.704720566565757	0.604352435373154	0.618848452920753	0.584840044744057	0.585852553294328	0.591876265415423	0.707605244066839	0.647953983328031	0.574251428956239	0.54264181971558	0.604887479999894	0.634717838423139
0.636077821412559	0.687586790921507	0.716640426108661	0.735639603234216	0.772295286742077	0.628785490256331	0.719489443345453	0.781758510880444	0.638071363272586	0.73487356566048	0.637731763760045	0.677693285205388	0.784107727763845	0.645784723671605	0.757727792711246	0.586279381081442	0.594623953967241	0.717827217818769	0.798968644081843	0.703358677008168	0.602484646515347	0.576209694438513	0.728234242421284	0.629192627391283	0.658755766359083	0.704568880308052	0.721131041834437	0.57630719979709	0.674186950054564	0.592504084452888	0.797276316338629	0.573916131936611	0.734087383990327	0.750600952511631	0.77771944671319	0.600729500018876	0.745931099083246	0.743535781316042	0.733225301478311	0.710196528238792	0.686723802781495	0.762556992509919	0.744752827537033	0.759191043138596	0.721455993391635	0.614882221839396	0.688525525346935	0.581340736411408	0.649197949889899	0.685887001499804
0.835276640862429	0.64718031897782	0.772105296582346	0.83860671516155	0.772347611511844	0.671569434551603	0.644423797498841	0.618239427876859	0.802747872898757	0.730116693673664	0.696369180703531	0.715437851722432	0.685511012113608	0.827148832768859	0.70034176207229	0.825835744301958	0.759656634111384	0.81398136478369	0.748957854243172	0.858995834098835	0.820250228623349	0.6264421115337	0.815690511556116	0.631498522132047	0.808295820848709	0.673728497262371	0.650461175530153	0.687007215679439	0.809739291348939	0.84505336543253	0.629146931463108	0.708951614647692	0.644225962502253	0.662828276495555	0.779519060942251	0.79173795945691	0.620316984354558	0.803262233585132	0.686142461158961	0.759717830749406	0.778283651220731	0.695052442837596	0.797039637766283	0.720508924201313	0.704683656797304	0.62522431761546	0.822006959172707	0.842259728538012	0.805344282786489	0.619189776551879
0.723502046055367	0.815724115917632	0.791247864908619	0.948078651816483	0.753390288244347	0.853886675411157	0.846346011944119	0.839290306262225	0.762282703899669	0.685127945565309	0.707236111555794	0.92771151315347	0.71812489534458	0.826725945575327	0.827782033246863	0.705382032612876	0.767732307204734	0.874758028331146	0.827546833913115	0.783872400339642	0.663845107651753	0.765140924117488	0.899425728093229	0.762081599241795	0.817449466691218	0.845833835189551	0.659059875472725	0.877250762312803	0.748597719611235	0.820121462544952	0.904673864264621	0.678146874281583	0.917302507119553	0.705688680618034	0.818984929807272	0.923682835434829	0.859002388138171	0.812128177989985	0.696814072302944	0.691329878462154	0.700478516903117	0.772421817227256	0.697483094162952	0.793726682436343	0.901989095585615	0.710377954586378	0.903742457409378	0.688456317250243	0.761802368521735	0.875860214085301
0.749819404045708	1.02705031546383	1.01744229643841	0.924497739467624	0.877006822960925	1.00566319975062	0.716337364932752	0.994864394811588	0.724060536703053	0.905168400869496	0.811874274514636	0.746465278081151	0.97879602294043	0.749122147419941	0.730039925063869	0.84547618976781	0.810866942287898	0.775846964642562	0.909775620770514	0.990559133065727	0.863522685036	1.01058964549976	0.846941443598168	0.84912141535545	0.799132859501666	0.931399517792734	0.876547132323407	0.831117211541145	0.754121543841904	0.784988464892083	0.980842078059935	0.731851028738081	0.885674759223735	0.789312497322437	0.821780682609233	0.797697430234642	0.830956134736356	0.96278857841196	0.797478802692956	0.89991712900667	0.963565360502626	0.85742070821475	0.965364183906692	0.943891091389429	0.932414409335126	0.739910027228641	0.939525779176648	0.802616542685835	0.772107683697329	0.925569466976592
0.848134410583872	0.879106189958899	0.89034183629231	1.04420159439629	1.00566795130005	0.930410820669419	0.859940974275419	1.06236506298176	0.892883117718046	0.882945662300574	0.889504487056958	0.946379381863989	0.840609725189944	1.0219697308941	0.829598436850002	0.954581398660006	0.855737010053443	0.793998464497747	1.06067212728038	0.845723427560136	0.882681573812128	0.854457897336902	0.832301279573352	1.08922040837318	0.874579177984035	0.829924288593183	1.06838660141641	0.817439395500045	0.863900142174627	1.04393670533205	0.934707913822762	0.958870889144187	1.08697101332301	1.09652662761252	1.14340926739314	1.0032304581639	0.77942369549238	0.819294041349127	0.92714888789138	0.778472903089068	0.82091803866677	0.941953808298663	1.0659681846319	0.939119640026858	0.887148326747406	0.956611475628333	0.808499865771188	0.834620002132144	0.851598697153033	0.853819266432869
0.957358354470556	0.864916956819739	1.0670529301995	1.01050986686873	1.24028595483337	0.947714883395025	0.939179128613042	1.08574656584403	0.956844545278689	0.923353544313201	1.0346308262898	1.09852357505736	1.07670597385536	1.24073691352123	0.860085472203255	0.955954723069607	1.161992741161	1.11395299834322	0.83179085166701	0.917438938755902	1.01601367231604	1.24724829612892	0.9738242572065	1.01389999462471	1.23482981137112	1.214603820654	0.898996217651747	0.904469003629827	0.916150108486006	0.967791441746585	1.19702974371741	1.01838677722333	1.12169896545511	1.25677619478427	1.00984557402214	1.23377827618979	1.18462971827826	0.978309424527993	0.908063212160108	1.11071666389331	0.891500648833707	1.00432294857869	1.07618671100501	1.21017527013398	1.11743695933155	0.908018984729988	0.960461668339003	0.871215959041692	1.08615296267784	1.1514984557998
0.92629769179989	1.13728653965269	0.991359294875675	1.33467573162783	1.28277508839967	0.946836404501125	0.999587702275675	1.06936833112888	0.947037065920235	1.16080976150735	1.06508841217875	1.16656009389516	1.02112953207338	1.38534284575365	1.14267346463455	1.12824067228461	0.931630225302432	1.17661858639002	0.968673637847188	1.07197572738453	1.17692751783533	1.3172528825402	1.11760699521146	1.0513324688587	1.0429160057193	0.971801017457462	1.08510262940863	0.925663068373733	1.06673628959347	1.18233538446549	1.38582167980481	1.1311620496698	0.928584167545417	1.23106838952931	1.03115778344857	1.12814130329037	0.986771543362153	0.940283033504575	1.26823554201269	0.972620973949191	1.15085875364203	0.982733535155616	0.992682700442074	1.35883660064484	1.31966707286491	0.970372062378095	1.28502235343331	1.26331529842148	1.13269866298322	0.993476594403274
1.23167203232795	1.19780702974152	1.43185679793495	1.18956108529784	1.14833168622838	1.45731302333861	1.37279289333536	1.0690560938623	1.12024697313497	1.41787992895427	1.30375291278135	1.14348630273367	1.16463720519581	1.46178316058051	1.32943319698196	1.17170147200388	1.49601890196585	1.1140590573568	1.36781179019682	1.13377925880251	1.46539237594409	1.22345836719012	1.35033379800825	1.15534968210726	1.34348864153624	1.39274007715046	1.08208425823963	1.10436369522558	1.07053064033581	1.5475964048836	1.17436736256072	1.54694764422104	1.29267877515404	1.4246690848478	1.2599151312763	1.28650376740764	1.45721623394719	1.34130708914067	1.20564000413381	1.52208318495287	1.06615744533589	1.3252054700619	1.34442647918095	1.13524556802262	1.18221354623593	1.16065888889165	1.2758546640008	1.47587030974354	1.11994544419072	1.45071512994683
1.27540513721407	1.159670015569	1.44717066664094	1.22279673296414	1.50208465883454	1.43411618969701	1.21378257727592	1.56507151596742	1.35299901214796	1.5712472484951	1.27761933892703	1.58573954452582	1.56548820141828	1.65484472214063	1.19370349143125	1.52174071128095	1.58199690615621	1.31493592570922	1.24713415739439	1.37979102232412	1.70318867830328	1.40114540588203	1.51721918904079	1.40438794891567	1.38920064844245	1.68938428612816	1.36140826669202	1.57130749300782	1.47635396718119	1.64020301345116	1.1910572664764	1.49448541255408	1.27839478874793	1.44713810791439	1.17015338989218	1.25267957696288	1.57753898512989	1.35752513956263	1.19340450904639	1.21525423204806	1.20955505382013	1.63111713512599	1.38853206316684	1.3551028358372	1.45142976996485	1.35274096754152	1.39179350203496	1.59502053389874	1.13796748623909	1.44065433409579
1.28152154229534	1.55535702119765	1.28968927908624	1.7009038548321	1.63128344215632	1.77688204155657	1.48577165594127	1.48954792668817	1.35768194198549	1.64598901298665	1.35786295369964	1.34984836539955	1.49691339684419	1.59954633153066	1.86254600637625	1.62690633247405	1.67249360583679	1.73039633488665	1.77731900247065	1.55650521007246	1.64330032133053	1.72318494951615	1.71486202781447	1.3651477365717	1.47925316908045	1.46365345293904	1.74989191859905	1.87335897816124	1.57706479002065	1.88059293721578	1.2871181149564	1.53086517204678	1.70976756863802	1.67294678080411	1.22630610402956	1.74003065086578	1.80095421753664	1.26014328046877	1.419072820473	1.71051481678975	1.31073509061391	1.61276167710243	1.33926376961889	1.72270126696222	1.41187043544564	1.63195999499141	1.44776154746686	1.4971095783984	1.35588987632169	1.50857058709367
1.47738997247927	1.43415623613616	1.5156059159394	1.94505255576599	1.44653447474022	1.97480924033909	1.53332871302906	1.59960511839141	2.03322861011816	1.91538453069495	1.66012448859196	1.88037679586349	1.43186186529641	1.45585150072475	1.86814784087841	1.47567618648135	1.95491680286671	1.49213253100331	1.80140926417737	1.79300386989593	1.96170714368766	1.39063696811056	1.80640337629145	1.80444859628047	1.86119054890426	1.90414308414195	1.5917879752098	1.49085173874999	1.40079383060373	2.03510530062251	1.48016628784521	1.68021503209862	1.44477477704536	1.99599540040356	1.63359752563065	1.72760076824982	1.97267755449875	1.93583433127437	1.77402855971087	1.9777098672094	1.87606826558463	1.92364019886607	1.68020931486021	1.37858152669419	1.8093529843889	1.58846750783644	1.36302368563718	1.39851926121554	1.37623246556259	1.77979442729698
1.62403511168599	1.6622624220164	2.09743918346246	2.2277137673854	1.76972471914974	1.53747628113102	2.08978436949786	2.02081211917637	2.27671610131605	1.68266077947738	1.68604970001868	2.11819872276564	1.89582653024089	1.87640790288895	2.0677318013468	1.49951837959199	1.53251969120732	1.75422491375192	1.87479858969765	1.57161119536305	1.6420192491157	2.16885263035279	1.5699922452046	2.02459030120468	1.81129228262356	1.69657677102023	1.75385660271769	1.90370269712845	2.13198166927776	1.71364128000841	1.67464599429997	1.8909734109766	1.93310369133165	2.12506971002522	2.01770180719214	1.95121205002094	1.91014133035438	1.79795476684555	1.72539215192094	1.69942997008235	1.82216660560529	2.1286236796488	1.87056883528495	1.81655132025815	1.56839268099562	1.96132491700885	1.63982940033869	1.64379656537674	2.18829974265002	1.9786916255482
1.74952122690356	2.32596165769748	1.80587573537933	2.37883090137506	1.95251148558022	1.81174044602371	2.3226376435303	1.70712420420332	2.49684955962674	2.0116915223027	2.41638266140765	2.27857105520706	2.36876502583235	1.85637586582256	2.19498065139852	2.23220533043088	1.6846647099506	2.15990643095985	1.72657530647214	2.28860615926151	1.95401554700964	2.09658258707216	2.44555518882355	2.26561034697937	1.68227467651339	1.83321133846994	2.30282293313772	2.09514213684482	2.25896414063045	2.21696868820312	1.70954731613727	2.04291845955107	2.19742600619807	2.27279983462899	2.14378380277374	1.97252695168273	1.83813714293189	2.06344025904187	2.00616179608455	2.29380477370769	1.73060264714658	1.87782870604934	1.98668853134845	1.88647794181538	2.21889935879637	2.57045124496685	1.97896965720058	1.97611749857385	1.82570882906768	2.50691483533859
2.51953202477932	2.74862210800601	1.99770971041487	2.05613176725107	2.04768312222381	2.02102902790565	2.86233591082544	2.58229763509618	2.75961952799905	1.96741453648698	2.18310095676325	2.85665033838478	1.89594487675143	2.31435392771453	2.43014876434171	1.90231615425071	2.88993527242443	2.50167348450637	2.7713017530739	1.88203300062524	2.1405858602522	2.73277238840554	2.1211385724732	1.96332306439585	2.09633183786426	1.97349871320008	2.77394561063323	2.62489303087754	2.29538876721852	2.03508030483653	2.03676722527744	1.99057268373052	2.79502150610008	2.86015449592646	2.28672890269008	2.36625962992034	2.03551520484455	2.35007229117813	1.95790892129806	2.21291170878401	2.6101647265007	1.96211928308516	1.90690418119067	2.63746632096195	1.90216650266857	1.96249217539436	2.8324603502654	2.92049192125191	2.16140149778638	1.96907142201328
2.62673470821859	3.11128792575146	2.80909528966663	3.11453276728545	2.61677214575327	2.73517718683669	3.16896931179538	2.95859402326069	2.79985577065485	2.27945816932343	2.96280765598315	2.56877562153434	2.77239662487251	2.11754881716991	2.38366129710763	2.25937899025219	2.77094550460738	2.95874519127216	2.23998871945916	2.86125295419469	2.91619498496876	2.9528643184069	2.56413084958853	2.54572325800868	2.07564680768985	2.08069097428513	2.21748453855304	3.12727403187034	2.98776776017271	2.50931636659527	2.12806109195756	3.07771350463388	3.03227728386827	3.105478440175	2.3714224171475	2.79732111254213	2.2673838307631	2.96252278854183	2.34346731929239	3.06772047504129	2.84928955418751	2.43854285853884	2.28341866080229	2.18225214193741	2.66235984923331	2.32199433712812	2.30244067860769	2.76218885994202	2.43941045238631	2.65299599998035
2.40278509641598	2.72778689384323	2.53786046122523	3.11958180664373	2.96221194505177	3.14802034385589	2.41072455337072	2.39923976073359	2.74139893180342	2.30092756867159	2.47937163961898	2.50413123460379	3.38485362642611	2.510814581059	3.40037897503376	3.18538176528762	3.27212762686611	3.25722805682792	2.76399776260773	2.98850233853661	2.58717611884054	3.54986486465886	2.74514969347757	2.39577386206322	3.49976126264671	3.07166215050201	2.97880336212688	3.48565115694219	3.17803886937993	2.8445662911028	2.39733252577778	2.93004378364681	2.64573364032896	3.14123802268666	3.37571686966844	2.84262733566946	3.55760694967782	2.99989339239314	2.47702231756773	3.35147280481983	2.82127575019812	2.43991409551987	3.41600060951975	3.29512186740133	2.76883337928476	2.43517868219497	3.6713045080722	3.03575143413704	3.16358865042926	3.29054414028784
3.45453114684787	3.51320113555643	3.14971066875599	3.69884261028416	3.44724584051716	2.80148842651567	3.22395501191741	2.94878705762326	3.12490201546128	3.62643530925842	2.98574220898807	3.58376035822057	3.81340339945905	2.90980761002938	3.03802959201674	2.66926567932022	3.36395965480232	2.7570993222009	2.70120570130227	3.42094249889212	3.12439528856765	2.7708155156877	4.21004426264668	3.62973505335072	3.33761044094132	3.6285811517323	3.48983887365438	3.92219048720689	2.80962801408757	3.86872346655664	3.63006510320778	2.86649019567857	3.29929340104298	3.28849846010547	3.56110468000067	3.60200498943972	2.69123666109486	3.27389137895066	3.52922507119807	3.87074725620279	4.13626910287191	2.90966303647454	3.7237403587774	2.70111712782765	2.71343708581129	3.61604638460077	3.84034126441333	3.83338898157779	2.78265368305614	3.35623878986182
3.94698479253528	3.48912428427499	3.04907012822955	3.42857994291995	3.87392400072958	3.92012551836057	3.4317784490775	3.74522887961822	3.55363371213469	3.07141915559721	3.18205952577941	4.19313641278266	3.19307903276086	3.84566696969196	4.53547296626197	4.08914775013125	3.60195883156721	3.35364758957505	3.55175196437156	3.12387128072117	3.89984770755541	3.11330985806735	3.94552969351903	3.10836209710814	3.25068941256584	4.31831614679882	3.33132319727322	3.53010370414088	3.00950512954423	3.15853691847452	2.93788741015358	4.0819403761439	4.77114482446592	3.47553111925985	3.25382303921888	4.36653059159975	3.2397492465636	4.03614079553571	3.22898241456929	3.8134510503086	3.89567561220769	3.64248769856699	3.90019810349048	4.22738804694195	4.12649635155536	156.020337968545	3.07404715646065	4.24694705936934	3.80341250036901	3.9895709739033
3.47761186267457	3.83023816946012	4.23830952100108	3.45621875701376	4.20920233014545	155.699018676946	3.45249279518689	4.16376199724824	4.64087813227186	156.223960935277	3.78907972060195	156.300024844993	3.33322079671631	4.11598936767462	4.43059173547185	3.76809158295553	4.24870036294038	3.54011084862008	4.27958749115021	155.847086829421	3.95559830095969	4.40675645571782	155.992507314589	3.91852860504502	4.22600448403058	3.63979639585539	4.04917994833167	3.61075176719205	5.09676939734814	3.8733306821786	3.64670971335275	3.98239724015983	3.61330646596014	4.12258654885871	3.67646619455092	4.79337115187361	4.27056049187872	3.36303126677178	156.295968272943	4.28882220218848	4.26351625117433	3.8220854180977	3.70645864427313	3.93889561286779	4.16748664275281	3.95357810532522	3.63236889171524	4.29381039239811	4.26716383490397	4.08146183678429
4.23074364378923	4.61030394783531	3.71590581335028	4.35221767077016	4.18514334828157	4.46597972223136	4.50300667413026	156.301689211997	4.70601367192764	156.202106352383	4.21290778331925	3.99609164214028	4.32831203571358	4.66307961849152	4.1359154813519	4.31104306764216	4.62529667806893	4.3980490771841	4.79383225115786	5.82831907603735	4.52289002199156	156.292898588209	4.60974255356314	156.18653026977	4.11435752184028	4.86703104567049	4.47542528122933	4.41580918615825	156.30218172365	4.44827039652512	156.23594522859	156.185304679397	4.05848513372752	5.3449793315095	4.20986464707179	4.6047091093114	3.88801908571761	4.57721904534274	4.36833985128706	3.93716646922513	156.289134875981	4.32760605569697	156.204444488555	4.00327532896732	156.225418898081	4.24085097336477	5.32512537202006	4.10945573816489	4.49067943681199	4.47450761171831
4.99160045228325	4.60084825526346	155.793111059836	5.1066344518891	4.80648461862539	4.23849043503055	4.91995004266872	155.978619349162	156.213542030133	156.309011492436	156.298012812482	4.68750642161995	4.91670417157518	156.33097137661	4.85983546043071	156.238154880582	4.88645436818611	4.43686613958597	4.8502118954437	4.89525875638575	156.291759010879	4.63289452131138	4.78162161316652	4.74627007725548	4.79210497446143	4.43087599907859	4.80037747132653	4.8690550519904	4.72446433773711	4.85403424450156	4.25621205931164	4.38524026340895	4.83680058610226	156.29734291427	4.85593091422613	4.25646894330066	155.886777257252	4.3820808987623	4.81676568942714	156.320382611398	5.16810478067406	5.01486653545093	4.68890855654699	4.40628603872776	156.326013310448	4.4180746103919	156.227062006641	156.244010398033	4.85460766642948	4.89786851508898
156.037061171018	156.117677832394	5.23258998439272	156.323723386605	156.291550410879	5.35591061131382	4.98606856728588	156.299142306234	155.999719370912	155.519734943529	5.19605086760065	156.258359593616	4.97619055366367	5.16261081958034	5.16232048589025	5.13110173986341	156.315813643342	156.32851019805	5.23177137104037	5.31748150994047	156.269117662423	156.333294359663	4.80228912508211	6.04306909380054	156.34318993145	4.73618061874226	5.1738039399042	156.200693112032	4.71070521988721	5.18020193111012	5.2395881298457	156.335580901301	5.22183142677425	156.328561228191	156.121575259767	5.14329796061572	155.921023053111	5.07350793655418	4.819771758382	5.30375003802668	4.84319167140597	4.82638162409757	5.06702682771308	156.250815019261	5.0117309228581	156.336022547181	5.18422599073731	5.17840833257224	4.74364997303121	156.057095207246
5.58883038413914	5.24099910510701	5.5416466761711	155.776461375076	5.45284072523421	5.56570796416822	156.322879806624	5.83767473835361	156.341299384664	5.21944687708833	5.55005063098954	5.60493550164331	156.128115669814	156.306570687054	155.546227532501	5.47786688521004	155.181722446312	5.25123369412248	155.010375401392	156.257837889944	156.327547533086	156.345912977171	5.36229866642504	5.58797597966199	5.61399565532343	5.51340798512737	5.61070139172893	156.325015767811	5.29584508149144	5.61058192712739	156.343231653646	155.794539399562	156.21496389784	5.58565074562172	5.63688917443695	5.68458472756443	5.62216616655349	5.59328570244619	5.62466812125918	156.335904971484	156.325985339618	5.50665519954735	5.6955907564896	5.63602429152209	156.344766574882	5.81813302534897	5.6562361020271	156.306533406732	156.342302562989	156.33897880706
5.96334838207782	156.292235990607	156.336648790462	156.330454200433	5.90642066380768	156.342810987394	5.94936042607324	5.91232101721055	5.77025727151744	156.299912760637	156.328507072257	6.59959398946709	5.91133666168727	156.324918721522	156.322248219337	5.91410735972736	5.928888403329	5.95498898656944	5.88938695634503	5.90246490523292	5.84737423293281	156.34513122742	156.341471265796	5.94571914251264	156.331446311292	156.297952494112	5.89835904818834	5.93986263233843	5.92729028971291	5.84382174059968	156.318507046264	5.94935201596963	156.345196418939	156.257731279311	5.97403718375794	5.9626785898045	156.303012950472	156.347580136853	5.94111830191826	156.337216933846	5.93178114263054	5.86410873325632	5.91433848602346	5.93269193469416	5.94892720922345	5.85003992506827	156.342186949608	156.056081343316	156.328701713847	5.89438773437374
156.331112001855	156.334157937468	6.34526721531016	6.33452932406516	6.34297208866645	6.33596501188434	149.790540120489	156.334137688879	156.324976729321	6.30988195835138	6.19355543992997	156.265259649068	155.87676320851	156.346796689553	6.27166750414412	156.206307338531	6.31616424298313	156.141538529428	156.333878470889	6.29844701740977	6.76827984300749	156.339738587713	6.27119705166057	6.27130439151713	156.335800901357	156.349964909391	156.286621758558	6.24341640590442	156.342577747278	156.217048643887	6.24995965140167	6.28276200856573	6.32140027541059	6.33018660434681	6.29629461389672	156.306309955629	6.34232410635353	6.20848780372699	156.341850704285	156.333287891837	155.860574510595	6.25147621648713	156.349124339643	6.31564026125487	156.341716499684	156.336557591473	6.26332093477795	156.280245227996	6.21137353297186	156.342385218534
6.48021608753772	156.343886309108	9.40624300624888	156.272452516716	156.348561232965	6.43729402995589	6.71801616580026	156.352183513215	156.199623647589	6.72255068692355	156.344245883156	156.288455263591	6.72363714670594	6.4971092109429	155.253775071669	6.69193772293728	6.67159517070906	6.72960936662366	6.56510525835011	7.4485716307958	156.346715689116	156.283211609916	156.317054447229	156.343938197563	156.322174080165	156.348073101228	6.68606022043675	6.49330439795422	156.352503200964	156.350542890363	156.353123190249	6.51316967456709	156.310590075598	6.62920780819501	156.343136434299	6.6970821932243	156.340699082965	156.307867537816	156.345758748027	156.280171850311	6.74087909755362	156.346079270052	6.59660730486518	156.34865805866	156.198061829503	156.310795894438	6.73030599512977	156.306893976601	156.349458765687	156.2284877947
156.327748832362	156.352582866414	156.348960692904	156.351136113994	156.338454716207	7.00398274734442	156.111665782688	7.23374061112684	6.82315209594981	8.24098645897227	7.02825207479664	156.282091770708	6.74035693854919	6.79066068046758	156.352995482145	6.8894435470357	156.348971876137	156.332254395101	6.86743218731144	6.7375337561661	156.339675987097	6.7047599363352	156.184130086319	7.05570405999909	6.76538132006259	156.343125016724	156.334031331645	156.300265499773	156.333750023491	156.331227352983	156.332609002634	156.335234205702	156.28207929832	156.017023328434	156.352043108028	6.90591129139732	156.350103489098	7.04294954069544	156.351378129387	156.258170780098	7.10938711338304	156.346214708848	156.345931518919	7.0834795811043	156.345420482799	156.345077844571	156.353407448632	156.353342466157	156.351876827703	156.34392404949
156.352508973447	156.353143776001	156.34544597692	156.304511939553	156.352481407826	7.3961074152163	7.02599501147373	156.344634062708	156.343261891872	156.352673888766	156.248821491795	156.136185890429	156.353890955417	156.35580973865	7.13774096988099	156.352813603831	156.316528474716	156.352880032571	156.192717897546	156.111695709573	156.32272560598	156.322323763101	7.11948262521968	156.132755176036	156.356740430675	156.317809645403	156.354191845053	7.24108413234901	7.00803259926086	156.293656057276	156.329087921162	156.330304915802	7.66521503158599	156.350304834551	156.350084158366	156.3543538983	7.11893578080547	156.345626375483	156.216913626886	156.306444556713	156.348266724546	7.09515209914999	156.330848784528	156.353370365508	7.16040403241751	156.286226041744	156.339579554187	156.184537616875	7.19081389682079	7.03314531532651
156.235954348179	7.29925745823523	156.329133927758	7.39934361800159	156.256089413285	156.317620637601	156.35156651327	156.353774332567	156.327806936022	156.355201284524	7.33189801364344	155.375084725091	156.337488864049	7.1734144396103	156.351021143413	156.347856208673	7.54684058897487	156.316327230295	156.32169680448	156.353843764806	156.351833239789	156.353546343366	156.3479555513	156.354115406199	156.355326348109	156.214186417465	156.355235854615	156.353882549627	156.349021458654	156.349571612505	156.355111723191	156.344394955195	156.354258931658	7.2299772023525	156.351854214164	156.338868541721	7.38097569693169	7.44420381237627	156.319069085367	156.339303925364	156.335585483755	156.355213826557	156.353707570112	7.16290251914474	7.28009881738557	7.14493671736116	156.342704531178	156.346266722137	156.344765036682	156.332672504922
7.72712429673627	156.318825971734	156.342854640421	156.352091272335	154.370195472085	156.347953485633	156.354862677174	7.49829598410425	156.292241276596	156.321277746123	156.344005959723	156.339445077152	154.065397401286	156.3071979197	156.293523305177	155.406818701624	156.341782710231	156.354339437444	156.348839966655	156.204478547341	156.345136643529	156.353733805831	156.195329115183	156.334211304948	156.350728244597	156.326384382238	155.847740933139	7.60364855342972	156.042091914522	156.349255653029	156.35541275625	7.47405647093374	156.347936485851	156.354427725469	156.265262656505	156.347905762628	156.339863296579	156.313848244658	156.352959359503	156.046003508612	156.355971483164	156.336799802555	156.353275081244	156.279182413435	156.234027115472	7.47619028635992	156.319075015116	156.333390230105	156.348257215641	156.351161256862
156.351347652892	156.352343518978	156.353517342259	156.356405822383	156.100432840488	7.70474701649045	156.345926361592	156.339086459493	156.301101234696	156.353101595937	156.352119586577	156.217296394096	156.355713436427	156.348589813128	156.178637446151	7.59605802835224	156.357345132124	156.352379296665	156.345526077359	156.356707061253	7.58460170788291	156.337937567065	156.357163750217	156.356966986387	156.351401614615	156.351367843686	156.353095203102	156.352904713379	156.315710142316	156.342529009958	156.350174324485	156.31438869007	156.354138616708	156.339550383097	156.2593997994	156.346669745885	156.357523388548	156.352010254186	156.071336360214	156.32463303939	156.330406785876	156.351857840144	156.330263630961	156.327162401259	156.314206546866	155.666533129532	156.292248226399	156.350017901326	156.346797971096	156.268601386728
156.357364282094	156.32830216786	156.34060022747	156.345345240589	155.926361026571	156.352966568704	156.357554732577	156.240489706952	156.353312595167	156.355382170101	156.356519348671	156.350562182855	156.328080998649	156.354300892926	156.336989154103	156.356021841772	156.352470345592	156.352464658586	156.355845634373	156.354580492866	156.329967095263	156.354709902774	156.358482399506	156.355721308536	156.345284682062	156.357980852362	156.345256483769	156.311736286159	156.31371053677	156.324364558676	156.356778147467	156.272808937288	156.339537976524	156.355908255497	156.213084055091	156.333465124007	156.346481195708	156.346506694646	156.350619112671	156.076541821509	156.35771546749	156.291624591911	156.331434904251	156.352945634705	156.345616505168	156.356287246101	156.352413613018	156.346389999531	156.352906138208	156.279899987647
156.320552525102	156.354910681457	156.355354781398	156.35800689796	156.345005531104	156.344528072107	156.242502665589	156.347779716368	156.356001672946	156.357961946314	156.355223759405	156.356039395008	156.357433373258	156.326680537431	156.313953602675	156.344906663527	156.354622127279	156.35759593608	156.341070993096	156.358143267849	156.339668094819	156.35084581873	156.35044140552	156.350035059031	156.331471125545	156.267910118633	156.358060176121	156.32425891323	156.325656647437	156.282355510208	156.356643854044	156.298927380766	156.324793115173	156.356551037424	156.357499971532	156.354419395864	156.320283989052	156.354836276846	156.35302894428	156.348010373496	156.356444959872	156.355769248691	156.356148033887	156.357618160182	156.34767505272	156.33061258241	156.354675602026	156.354337332699	156.33597166589	156.327828179728
156.356034818539	156.352762008322	156.3159613961	156.354460664541	156.325904569481	156.314523770477	156.356665406863	156.352857958819	156.334194258462	156.312394362479	156.355307959078	156.347506727406	156.284570767155	156.343131494393	156.357544649615	156.337061009612	156.356309037997	156.336899620107	156.354256074703	156.352966881555	156.285813956212	156.357645885128	156.356959855917	156.356169820244	156.352068729977	156.345880631979	156.355206881004	156.35259231092	156.317422402177	156.347672637059	156.357159901238	156.346663120903	156.320753530268	156.317722057746	156.313971927094	156.35213851115	156.348717250798	156.358220010186	156.346900243615	156.358889947556	156.325278917324	156.308325404389	156.357841168399	156.351258702908	156.351270052285	156.35398500794	156.332270141883	156.350437457652	156.347390147794	156.357886773806
156.356815643762	156.351896996403	156.354880145029	156.351187174571	156.357822596853	156.34870545027	156.352447315498	156.358346346004	156.356898062103	156.3535588342	156.357133127308	156.350533595666	156.337910817411	156.358835192772	156.354534052662	156.33670847346	156.353776526159	156.358208470675	156.348662211915	156.350966481035	156.356840136968	156.355274503695	156.35900306209	156.356291619885	156.356270402063	156.355678230701	156.353514228511	156.349348460282	156.355239534156	156.358185801516	156.351816939763	156.348853175914	156.333087594813	156.352351763782	156.356715029662	156.357255224482	156.331214218489	156.325639668013	156.357158238856	156.345767742525	156.331210621741	156.329831967662	156.348885660276	156.317752805639	156.33896694494	156.353418800959	156.337980693501	156.329899193179	156.350536497772	156.304774360324
156.347187693482	156.35480036258	156.359611108216	156.340590770752	156.35086309436	156.359172241428	156.350325234941	156.358601051944	156.339213335078	156.347760597443	156.343891497133	156.352503549886	156.353634488501	156.359190647262	156.357346482933	156.325163588775	156.353950879645	156.352707997174	156.355315815835	156.353651453211	156.351476379524	156.355430325992	156.356451723438	156.358295808931	156.359544991664	156.346630970163	156.346487863817	156.346405579173	156.353410421482	156.352078367385	156.358033430832	156.342391985272	156.335461839575	156.339768803887	156.34532109892	156.346268403513	156.341423518358	156.338619962783	156.341103815798	156.352081976645	156.358591779849	156.335219809922	156.350135559299	156.344331271126	156.358925972636	156.359610638678	156.35123460237	156.355858289846	156.350611362458	156.358445599823
156.360323884281	156.326277863017	156.354962697618	156.355547188155	156.357064368545	156.356522576931	156.354740677568	156.347177293195	156.3584591253	156.3582164241	156.356968010464	156.354056032453	156.355514869508	156.354904942446	156.351537061051	156.350229685361	156.353524607192	156.351601072522	156.343111078681	156.342757130526	156.340920531372	156.354618681659	156.359662582109	156.359276688552	156.353622911274	156.354325252889	156.357926727204	156.355314622657	156.354100199586	156.32904255305	156.357473499764	156.358319179028	156.359046361198	156.354662423261	156.356719058386	156.358410075353	156.341515593166	156.34969447316	156.353447189567	156.355105989882	156.350888375228	156.355548412408	156.358533191801	156.355662708108	156.358223522104	156.358823184506	156.355137101114	156.356273658699	156.349728079833	156.349143722068
156.358692312501	156.346227361492	156.359784595395	156.351383912747	156.355238568255	156.357395110437	156.35888793596	156.358395350547	156.358859703961	156.359988742299	156.357551855309	156.349890594122	156.359196509398	156.359936195211	156.358727435071	156.35962940683	156.357527774589	156.358761782245	156.355360077969	156.359463106089	156.35773881665	156.348988685421	156.358982015587	156.358561532795	156.356998965581	156.358799246622	156.349174767373	156.357797956538	156.35472680072	156.355617652465	156.358921053575	156.353789247452	156.35248566868	156.354704069247	156.359011332533	156.354039311669	156.355935941051	156.347950326069	156.35942009817	156.359353321707	156.358970268469	156.35111237199	156.357053349662	156.353585514034	156.351724104846	156.35882013687	156.358434224613	156.354942769008	156.347487712948	156.359336813188
156.348637405575	156.356937112916	156.353818985129	156.356107570374	156.352031843736	156.359791130816	156.360110227298	156.356621437593	156.357878517423	156.359332488035	156.352934049789	156.35816480227	156.350169523365	156.357141593332	156.350750619294	156.360091061341	156.359767061066	156.349716379493	156.352501306751	156.360353744765	156.35757899658	156.360250558191	156.351033199875	156.350311615753	156.356998170403	156.358718494021	156.358952682641	156.35925590586	156.349618123057	156.349793259412	156.356469423596	156.347069842144	156.358207541839	156.356367543567	156.358803846222	156.344204332684	156.357262708907	156.35363741596	156.359427661731	156.356420669107	156.359791493541	156.354806040769	156.359744013319	156.355927516864	156.352337024973	156.358354378158	156.357601155801	156.349356938224	156.359495785283	156.354697514798
156.356130916831	156.359664209641	156.356744382617	156.358975897401	156.358312555285	156.360691599256	156.360485589754	156.354731454505	156.35791457409	156.359937579366	156.357784863025	156.358526571437	156.345941746232	156.355261702006	156.357461565779	156.348310996766	156.358049710289	156.359617541967	156.356965859447	156.345554229498	156.353286013306	156.359397529765	156.358046307044	156.351295791637	156.356713852382	156.353188071765	156.354194520372	156.352353871182	156.349991632645	156.353803962634	156.357871703504	156.359816121987	156.360146260994	156.356727925147	156.359437491029	156.35874972035	156.356727100195	156.358084563287	156.359800467811	156.35669066464	156.356377258327	156.358436159796	156.354995916293	156.358712889689	156.353768022049	156.355874787086	156.354861027707	156.358220988687	156.354619759523	156.354703764888
156.358657629457	156.358165303975	156.360206253023	156.354983855552	156.360663999287	156.357212447848	156.357618629285	156.359828698415	156.359917144937	156.355726175307	156.355406856691	156.359421859353	156.357510241871	156.358208014974	156.359891761107	156.35867095131	156.36018232153	156.359124969074	156.35675909065	156.352335217104	156.348836767639	156.359884072283	156.358379597824	156.358472213047	156.356652718964	156.354270219749	156.354690411247	156.360030605777	156.356993117284	156.35917926313	156.356893290902	156.352808058144	156.354141083514	156.360066070357	156.356110538957	156.360212576075	156.360707281021	156.359069359698	156.351126328418	156.35924318421	156.355906709298	156.359759178537	156.359328951386	156.360126699467	156.359183085674	156.36038442364	156.357148852822	156.357379798607	156.359803069732	156.359833963414
156.358107808148	156.359856472842	156.356801962394	156.360879667811	156.360660779782	156.357940809582	156.357576632411	156.360684982147	156.360348541616	156.360194480853	156.355264913857	156.36057574384	156.355869461205	156.35764611602	156.352135977916	156.35569923771	156.360586881407	156.357719979065	156.359574418973	156.353719091917	156.360248878898	156.356608832544	156.35754338498	156.359466814384	156.354861068848	156.360671704169	156.35717869532	156.360623064375	156.358457230882	156.35542858724	156.357702678158	156.359636575457	156.356182454315	156.358729213526	156.359431810374	156.355229849274	156.35471999198	156.36042168586	156.356107487662	156.355523357601	156.35973769653	156.356732264475	156.36028064328	156.353658387419	156.360209060624	156.358840767279	156.359632954913	156.360957317928	156.357095247048	156.352804765275
156.359626987068	156.356666495639	156.360681970884	156.356883883035	156.35961123642	156.356918751362	156.357121672498	156.358671321318	156.354721216344	156.358860942015	156.357276672847	156.358694134018	156.355349293079	156.358669390942	156.358955761905	156.3590964811	156.360089809485	156.360357441574	156.360660635939	156.358754368763	156.359643549885	156.359157448798	156.360713646468	156.358672899662	156.356279904107	156.360147791739	156.354495663394	156.358511177216	156.35562883196	156.360251377534	156.357285052173	156.355957045054	156.360275395566	156.360811824111	156.356899395883	156.360711418203	156.35875787954	156.355455001069	156.358412152656	156.359185017565	156.358606376382	156.356891337706	156.360486662445	156.353400375892	156.359293450218	156.357869459978	156.35920483492	156.358457483701	156.355407275174	156.359205006164
156.357495115893	156.357908380532	156.359354466199	156.360155670315	156.355870839461	156.358804266964	156.357833026156	156.356099228923	156.3608979794	156.359963074452	156.357675890848	156.35963539052	156.360611390957	156.359520936361	156.359207071161	156.360323667904	156.35746402136	156.355476109954	156.36038020466	156.360068129854	156.360196354525	156.353973290098	156.358113065569	156.354071403589	156.358635136641	156.360305982525	156.360720225719	156.358102823474	156.359567461674	156.359978127404	156.359210366665	156.358101122929	156.358682466107	156.357750186527	156.360308284273	156.358152792301	156.360111407727	156.361043738022	156.355970319841	156.357298665127	156.359541265286	156.357711849802	156.35926533665	156.357073821777	156.359442199235	156.360154193875	156.359638076012	156.359268283659	156.358874558032	156.360673383226
156.356960920482	156.360688309881	156.355519749524	156.358888742542	156.358137072973	156.356237578479	156.360090820662	156.360098063794	156.359050497524	156.359518750786	156.357376611271	156.358248957445	156.358708774861	156.360939346016	156.359178950613	156.359752993287	156.359135646199	156.358686015571	156.360420864573	156.35853425184	156.357097750015	156.360450385315	156.355636013442	156.361001669804	156.359640374317	156.356482636697	156.359518874797	156.359189573617	156.359357848605	156.358130799991	156.358761506638	156.36097763334	156.358838901915	156.35951871927	156.356091514352	156.356180014562	156.359527842595	156.357400420229	156.360639621718	156.359739242421	156.360417826671	156.36057840459	156.358034767863	156.359459888888	156.35987489711	156.360414537512	156.359859573064	156.355953477261	156.359362504245	156.360767791499
156.35922364945	156.360931459206	156.358728093331	156.357566954211	156.359534575365	156.360527010666	156.361343890574	156.361111788702	156.360871923772	156.360830971617	156.35961388792	156.357007591799	156.358668269946	156.361161250168	156.359845205153	156.357018415593	156.358168882166	156.359671566851	156.359379791395	156.358033288849	156.359952455992	156.361185797416	156.360080558631	156.358802312995	156.356870190737	156.355801390053	156.360619692722	156.360962476214	156.358062438372	156.360872871009	156.357545594034	156.360309574409	156.360895836559	156.360544750675	156.359376800671	156.358068772514	156.360054069852	156.357880078801	156.360701625542	156.360212303126	156.360630441469	156.360117409415	156.360424602679	156.360730365949	156.35696726402	156.359801831875	156.359758922422	156.360745908609	156.360664549444	156.361003357856
156.358329282462	156.361135725974	156.35953814625	156.35963623716	156.361277626704	156.358637997874	156.360298207987	156.358895491519	156.359740526082	156.359342857869	156.361004290405	156.357790971763	156.358652635985	156.358284525281	156.360517108599	156.360555386532	156.361373477475	156.358228141272	156.357196621826	156.36066661271	156.359070813031	156.35654095674	156.360569867813	156.358138387426	156.35898876429	156.360178797985	156.359465419824	156.357371388725	156.358233951087	156.360337426214	156.358902451227	156.360658922841	156.356956651219	156.3613514634	156.359893088924	156.360870272	156.358769180588	156.361194178211	156.359990753935	156.358673918003	156.358776968512	156.360821389927	156.359397007697	156.359972681169	156.358635041295	156.358449557841	156.360827020057	156.361394964288	156.360230500901	156.357644028017
156.358323210395	156.360045849381	156.360285216991	156.35953220716	156.360566726682	156.361031920012	156.361123499282	156.361130195911	156.360558737639	156.35905348838	156.357537231562	156.358592882997	156.359246813848	156.359720420969	156.361404410924	156.35941137079	156.360704297192	156.358984754246	156.35741070606	156.357842413459	156.360820845321	156.359671981403	156.361035645863	156.359526213075	156.361077480257	156.359672324676	156.361274540667	156.359770385897	156.361121592072	156.360677920501	156.360185213864	156.360308413806	156.358593179209	156.360522065211	156.360044778199	156.360492363859	156.357607486153	156.360984954597	156.357622973462	156.359728770383	156.360583746882	156.359946619573	156.358026769658	156.36091720117	156.36135980901	156.360402295989	156.358256413649	156.361366553891	156.360662612703	156.359316649944
156.361189329805	156.360679153219	156.359311080651	156.36064469771	156.360982936425	156.359867815562	156.360444661606	156.359307422721	156.360315743597	156.360438492157	156.361420662845	156.36056989213	156.360924449951	156.35951002691	156.360297580597	156.359697606026	156.36068446613	156.360431832133	156.360560024074	156.359893334764	156.359858259045	156.361383765848	156.360591020249	156.359956168956	156.360731131837	156.35930299453	156.360342648245	156.360649686483	156.360874369371	156.35977291241	156.359866017333	156.361627689497	156.360137414669	156.361372250148	156.359426365169	156.360220840544	156.357322166734	156.360545645002	156.358673833741	156.359519008995	156.361194426555	156.360041465694	156.35846997687	156.361028225571	156.360658953764	156.360119517207	156.358992648859	156.359848258251	156.360845005231	156.360076954623
156.359933068112	156.359318002442	156.359821647094	156.358342267801	156.361167496411	156.360488185124	156.359059264961	156.359281438306	156.360658931093	156.361229146542	156.360413864874	156.361225352719	156.361182769773	156.358682568153	156.358839757227	156.360873737522	156.360484863613	156.359542303252	156.359258605147	156.359832015441	156.360747186112	156.359277845008	156.35862398891	156.361034282579	156.360998131184	156.361517002352	156.360275779833	156.358365664711	156.361307117925	156.358805931322	156.360456147431	156.361290564018	156.359111904713	156.359081482492	156.359258189426	156.360277640755	156.358501722751	156.361270505536	156.361082203741	156.36160596943	156.36146027299	156.360138648955	156.361056486663	156.360235995725	156.360137986245	156.360111693807	156.361389305003	156.359336426709	156.360849173457	156.360260402969
156.359143209114	156.359395744941	156.360764903261	156.361157363502	156.359186070457	156.360147080907	156.361501839136	156.360346058437	156.360679524157	156.360732209708	156.359970751151	156.361177472744	156.361607945854	156.360091994835	156.359772626375	156.361115379818	156.361043042069	156.359465948256	156.359395917674	156.359046094841	156.361479038921	156.358829158355	156.359562992792	156.360904087474	156.361723974	156.360480276546	156.36070491912	156.360634657603	156.361568106291	156.361331481476	156.361606147302	156.361063424118	156.359656294347	156.360950341523	156.361286322807	156.361438100182	156.359224257588	156.361129025643	156.361472571105	156.360828999175	156.361131355135	156.361686076851	156.359567421165	156.358683238438	156.360752962312	156.360192184071	156.359909200531	156.360773334238	156.360331701465	156.359630150771
156.359395468292	156.361105135184	156.359225155877	156.361161625164	156.360863213699	156.360288873915	156.359738298214	156.359399889748	156.361136503037	156.360582537989	156.360389742933	156.359364659868	156.361188490529	156.361292820993	156.360643154517	156.359293603464	156.36108890744	156.359967726004	156.361305865161	156.359389640119	156.361525911796	156.360678581124	156.361373011165	156.360682742709	156.360703146519	156.360798584458	156.360978760649	156.360367037463	156.361460621516	156.360271360248	156.360057322069	156.360190589024	156.359542230507	156.361538786995	156.360450926042	156.360413083465	156.360711458989	156.3598517706	156.359874677752	156.361301181953	156.360900118046	156.361278674046	156.360076549511	156.361365559061	156.358964295647	156.358920980831	156.361068236582	156.361058428577	156.361276605483	156.360349072095
156.360751129977	156.361738826862	156.360876633068	156.359846409624	156.360903439087	156.361068995609	156.359929005328	156.360664732452	156.360321460946	156.360953609599	156.360257249451	156.360320253417	156.359937805585	156.361465715517	156.361449029748	156.359956078068	156.361506971836	156.361246360505	156.361531184881	156.359908082135	156.359922149396	156.361534231705	156.359733206869	156.360329949053	156.361096056961	156.361480728541	156.359997282631	156.360678313179	156.361520283178	156.359567875179	156.360493391747	156.36093702843	156.360121937018	156.360083096308	156.361064993042	156.361578089315	156.359510452859	156.361502492984	156.360672127532	156.360177999744	156.359561255159	156.360905013254	156.361610604071	156.361526417489	156.360762710851	156.359383980638	156.360092214775	156.360937117969	156.361279903104	156.360903554452
156.361264159513	156.359622846023	156.361349004377	156.361174512462	156.360126291273	156.360701958506	156.359987276095	156.359782728575	156.361516324423	156.361151420287	156.36128101654	156.360894818778	156.361413851298	156.360410645397	156.360795324781	156.361522056765	156.361442690569	156.360230896624	156.361595474134	156.360279429185	156.360961159679	156.360985379907	156.361025116046	156.360103383941	156.361107132258	156.360996104531	156.3601345018	156.361616702069	156.359932943605	156.359311779365	156.359437920721	156.361466707656	156.361068825527	156.36126100105	156.361146714263	156.360785292098	156.360349055523	156.359720171585	156.360576842474	156.361313758378	156.360241300561	156.359779641519	156.36039537613	156.360743887199	156.361447630918	156.360748021431	156.361063165656	156.360224069881	156.361401599525	156.359689424276
156.361309956982	156.361094232114	156.361246564298	156.360031611216	156.360188170445	156.361396583641	156.360591307509	156.361694446587	156.360135377405	156.360863643939	156.360204774247	156.361198110669	156.360588047539	156.360912227118	156.361855740027	156.360736773344	156.36159784946	156.361504297712	156.361279608158	156.361498862728	156.361531556651	156.361137245902	156.360955009467	156.361756233203	156.360365254558	156.360668965481	156.360997026685	156.36062546901	156.361431202075	156.361591037189	156.359820845066	156.361215759143	156.361091304576	156.361440748558	156.361467848966	156.361748577908	156.360052845629	156.360985386654	156.360838086461	156.360951297301	156.359566945118	156.361844055706	156.361018146178	156.361212884277	156.361432961735	156.361525217032	156.361380938648	156.361335102543	156.36013360744	156.361399698505
156.360869128927	156.361674199332	156.360890725908	156.360600035599	156.360102950116	156.360528750733	156.360781889093	156.360317424491	156.36135784762	156.361291705038	156.360976944152	156.361817997945	156.361841651113	156.361505085297	156.361263698253	156.361649781249	156.361334885601	156.361452748942	156.360967792372	156.360906387669	156.361552498552	156.361720483553	156.360676428868	156.361482716947	156.360270667977	156.360757442543	156.359962344881	156.3614222859	156.361375019988	156.361751005494	156.36157906543	156.361656993944	156.360386954456	156.360390446378	156.360854602458	156.360007749347	156.361306110036	156.360958975057	156.361462366701	156.361356062766	156.361220802995	156.361371802695	156.361368804971	156.361013562775	156.361487629146	156.360777892674	156.360117699127	156.361770691549	156.360390842803	156.360117279331
156.360890504023	156.361460633616	156.360935433211	156.360626799868	156.361661265345	156.360183081563	156.361696366414	156.361664020016	156.361386452	156.361515822773	156.359998493876	156.360573833941	156.361002756671	156.360967787616	156.361490822438	156.360800255159	156.361745968171	156.361441221203	156.361004852901	156.360580430763	156.361646551805	156.361704016215	156.36051362483	156.361598896449	156.360357793753	156.361243112669	156.361307879683	156.360644741068	156.360423965482	156.361768143504	156.361429536324	156.360164091412	156.361105315143	156.360568985597	156.360467429599	156.360924978655	156.361235206766	156.359851941572	156.361448705156	156.361746399796	156.360468058584	156.361586704106	156.361216016349	156.361896736836	156.360216434383	156.361146480411	156.361562877797	156.361140878352	156.361240982389	156.360775739677
156.361879345876	156.360144935662	156.360247624581	156.360354310106	156.360347447081	156.361032658567	156.361577594056	156.360563066881	156.360474066546	156.360220282618	156.360409762516	156.360841255187	156.36124833164	156.361323816694	156.361580695621	156.361101722869	156.361215152503	156.361786586134	156.360972145918	156.361477532618	156.361740295472	156.360246926177	156.360078447915	156.361877980869	156.361674594728	156.36161726447	156.361131657099	156.36162587363	156.361780815074	156.361705500358	156.361386154919	156.361615905318	156.361718061164	156.361270259109	156.361293194917	156.361242462517	156.360752143564	156.360997243076	156.361879128853	156.360547465572	156.361217238364	156.360600805713	156.361805074488	156.361838795765	156.360813765627	156.361697499258	156.361579442494	156.360969651027	156.361244061489	156.360502495181
156.360842541955	156.361275211299	156.360934564737	156.361503886381	156.360476991652	156.36142979112	156.360991371154	156.361044116638	156.360658397195	156.361714285719	156.361655981452	156.361683076574	156.361792532091	156.360667437309	156.361605796022	156.361583047658	156.361620575918	156.361114807183	156.360941528774	156.361505446068	156.361548092763	156.361905782675	156.361083424677	156.361246848071	156.361767923397	156.36059510307	156.360897313573	156.361409170972	156.361242021233	156.361479786579	156.361452967351	156.361679184971	156.361604777871	156.361720371956	156.360487249372	156.361885626495	156.360932955791	156.361499668951	156.360775259601	156.36145058836	156.36167254165	156.361500271038	156.361744706128	156.360621237665	156.361134693295	156.360689095413	156.361386354105	156.361867348403	156.360680244192	156.361528019205
156.361853487285	156.360974444429	156.361849307497	156.361929848052	156.361422023916	156.361164801539	156.361896212285	156.36103856802	156.361879945667	156.361988203802	156.361815867917	156.360534076191	156.361623739161	156.36084782278	156.361809222847	156.360742891588	156.361393115385	156.361591267509	156.361371417815	156.361555270472	156.361657103215	156.360946181681	156.360683939278	156.361250452696	156.361567651875	156.360559657039	156.361056933905	156.361756112606	156.361524907274	156.361442366216	156.360778206186	156.360590129636	156.36164319718	156.361086464921	156.360513312586	156.362029031551	156.361546709058	156.360680500066	156.360680501919	156.360851256357	156.360873042083	156.361921031928	156.361840226225	156.360828496432	156.361652200552	156.361538116471	156.361826142894	156.361046938809	156.361047026955	156.361205246477
156.361729249605	156.361038438195	156.361576541134	156.361376266324	156.360838145984	156.361138776117	156.361557979917	156.361880573233	156.36101515036	156.361882931738	156.361044409836	156.361351512501	156.361233558959	156.36147054667	156.361094561363	156.361317004406	156.361379089731	156.361085344724	156.361269761454	156.3618874804	156.361020559155	156.361637133537	156.36068331305	156.360268995771	156.361483685182	156.361487399522	156.360976191293	156.361757841895	156.36147406995	156.360948840445	156.361810431011	156.361176860584	156.361709471149	156.361516471591	156.361912835951	156.361326325286	156.36169993299	156.361484770243	156.360841077152	156.361708629306	156.360801133991	156.36152783329	156.360910391018	156.361997236214	156.36097650118	156.361940662272	156.360690337765	156.361728496154	156.361628537688	156.361492600655
156.361109795352	156.361832231974	156.361269012276	156.361595182714	156.361702971295	156.362117976822	156.360739190477	156.361394860538	156.361616651934	156.361507909073	156.360994727488	156.360779404136	156.360803608558	156.36149356454	156.361764584486	156.360844390022	156.360928197082	156.361765037001	156.361262720499	156.362003038474	156.361635225165	156.360888422435	156.361073194415	156.360921725358	156.361107712191	156.361814319505	156.361386744356	156.361513740185	156.361517532083	156.361561333276	156.361670841563	156.361806978473	156.362092609189	156.361910752892	156.361077655411	156.36129590884	156.360988185577	156.361862906358	156.361622553841	156.360998545367	156.361628708725	156.361605806998	156.361070799171	156.361873701291	156.361570428202	156.361363002184	156.361591753508	156.361999022129	156.361539747429	156.361176562276
156.361791861487	156.361903624018	156.3611710135	156.360757434923	156.361244674659	156.361046504663	156.361138197929	156.36069862991	156.361172777284	156.361426927176	156.361342337004	156.361136212432	156.361561469278	156.361693990296	156.361359420302	156.361940022106	156.361812596016	156.361894753829	156.361639052654	156.362070511359	156.361471995919	156.361383342844	156.361055969221	156.361956261901	156.361819695758	156.361973805448	156.361252356067	156.361619008939	156.361621067255	156.361141763792	156.361783918723	156.361801037062	156.361802865652	156.361699969716	156.360999010441	156.362010853461	156.361128563936	156.361011077609	156.361432209287	156.360778492597	156.361597861668	156.361709321311	156.361357836753	156.361339253725	156.361027219437	156.361416536726	156.361767511644	156.361529790531	156.361594897545	156.361798701498
156.361334594934	156.362013451412	156.362079339214	156.361384714755	156.361292341342	156.361367050218	156.361742119088	156.360855490422	156.361741680959	156.361594604939	156.361138587075	156.360867399087	156.3619117022	156.361699464878	156.361580071182	156.360971972241	156.361767972577	156.361351715516	156.361277808777	156.361764829363	156.362025466759	156.361941355742	156.361462948072	156.361267447891	156.361273879486	156.361731876676	156.361145249243	156.361928823323	156.361726136605	156.361737655389	156.361199887439	156.361812624415	156.361837791775	156.361043954535	156.36144207449	156.361572551644	156.361870841818	156.361849858964	156.361543488135	156.361692353087	156.361778854606	156.361573476118	156.362007441258	156.361313683382	156.361612639774	156.361722709951	156.36192116351	156.361379362452	156.361540465733	156.361181717841
156.361122222528	156.360954987068	156.361697646885	156.361671745031	156.361766524445	156.361939382987	156.36092771814	156.361800346207	156.361961783046	156.361579690512	156.361357672886	156.361255997994	156.361899509177	156.361194383787	156.361435240039	156.361257862425	156.36177033971	156.361245314202	156.361869760918	156.361819773137	156.361986717721	156.361878815032	156.361902388483	156.36166501566	156.360881314666	156.361618308474	156.361552704175	156.361725670863	156.36184354596	156.361392475978	156.360810187411	156.361952024405	156.361729143568	156.362001632382	156.361472881046	156.361717088292	156.361087042668	156.361379977473	156.361728661249	156.361713536976	156.361621803646	156.361739124449	156.361615188418	156.361722210759	156.362038028129	156.361780377482	156.361069153167	156.361490504843	156.361328922166	156.361845320639
156.361487355159	156.362117519959	156.361321862461	156.36195964232	156.361209675761	156.361178398408	156.361332944563	156.361254196208	156.361945862996	156.361440879908	156.361056710163	156.361607387915	156.361918187354	156.361311294673	156.3616646627	156.361846387166	156.361451483675	156.361315842019	156.361626920691	156.361075732045	156.361749341003	156.361699573257	156.361857620243	156.361808409536	156.361095715493	156.361746357165	156.361429183197	156.36155100999	156.361273894353	156.361930119564	156.361511886366	156.361317694286	156.361350886813	156.361993559354	156.361677486549	156.36205986372	156.361454344239	156.361779930714	156.361694261027	156.361830623756	156.36163964649	156.361207927431	156.36154734257	156.361952080359	156.361604847716	156.361855351393	156.361574328483	156.361472431911	156.361331404438	156.361573504638
156.361459553995	156.361887269936	156.361995881269	156.361539001973	156.361177912828	156.361584253399	156.361680757411	156.361852569595	156.361746644016	156.36137190564	156.361499738116	156.361674100074	156.361720302908	156.361483421188	156.361974254974	156.361349615264	156.361485575176	156.36184444052	156.361889847819	156.361804725289	156.361972706923	156.362208837792	156.361901052637	156.36198222334	156.361622677681	156.361764611536	156.361475555615	156.362053894662	156.362066283028	156.361273464246	156.361977063847	156.361888724794	156.362079919426	156.361747841078	156.361788371337	156.361294119027	156.361434731241	156.361169645144	156.361231820735	156.361700483784	156.361270046354	156.361247414465	156.361610358344	156.361432492799	156.361880923234	156.361982040157	156.361394271307	156.361960881907	156.361703477392	156.36187318434
156.361485746669	156.361926400365	156.36124979811	156.361514178956	156.36212626441	156.361128941543	156.361770219054	156.361450197103	156.361952514043	156.36198621016	156.361281165816	156.361902793302	156.36181118273	156.361868659607	156.361680736467	156.36134177079	156.361812078023	156.362072928161	156.361141293644	156.361259621626	156.361486149778	156.361476239077	156.361165454095	156.361434831378	156.361620944817	156.361748430053	156.36159605786	156.361210657494	156.361328563151	156.362104687877	156.362145272789	156.361808887949	156.36198193066	156.361494085832	156.361444012318	156.361662039286	156.361558162729	156.361296882912	156.361182306123	156.361729552988	156.362107896058	156.3618612391	156.36130368214	156.361284787091	156.36145965384	156.361456477961	156.361772064058	156.361653405021	156.362077946447	156.361439756775
156.361711398303	156.362167776572	156.36126825073	156.362267238765	156.361886507288	156.361316916536	156.361693199888	156.361635911389	156.36223548038	156.361394289764	156.361537852793	156.36163337885	156.361843548747	156.361264350763	156.3618193252	156.36183595255	156.361124586158	156.362022362431	156.361497641177	156.361718856214	156.361564895482	156.361214376642	156.361616943689	156.3618262975	156.361762968876	156.361168288221	156.361937123144	156.362208720523	156.361850821937	156.362055743833	156.361803773269	156.361911457627	156.361340078379	156.361702018814	156.361359185505	156.362040024471	156.361543036304	156.361397778756	156.361441973684	156.361321092512	156.361413618986	156.361687297722	156.362315398333	156.362067421816	156.36177914972	156.361553004257	156.362051206883	156.361907969628	156.362104968949	156.361668449596
156.361691806955	156.361512639588	156.361752976066	156.361743095116	156.362187972847	156.361897100349	156.361892103213	156.362095541802	156.361644907147	156.362103293493	156.361759167064	156.361335930382	156.361844439338	156.361371095302	156.361748687	156.36188898867	156.361425745419	156.361742167227	156.361703314652	156.361744907316	156.361650092686	156.361781750277	156.361334073171	156.36148348432	156.361266083924	156.361286907085	156.361532695538	156.361640411286	156.361755495941	156.361648088276	156.361406753672	156.361800824634	156.361807784344	156.361755623824	156.361585668108	156.361503799085	156.362111049906	156.362039846415	156.36197185046	156.361667112163	156.36170424169	156.361892239762	156.361722713949	156.36135820171	156.362211537005	156.361615698275	156.36217047832	156.361581554337	156.361836044177	156.361479253022
156.361739007023	156.361941479028	156.362000493926	156.361338029902	156.3619756003	156.361794963669	156.361408045749	156.361803107619	156.362158696345	156.361515436523	156.36195965987	156.361685661844	156.361282582835	156.361715324257	156.361955991883	156.361824822443	156.361527241377	156.361982076684	156.361627795766	156.361221840783	156.362092800959	156.361567472285	156.361515020373	156.362013273871	156.362019906919	156.361871039545	156.361972760194	156.361477684644	156.361695372412	156.361990568911	156.361632636633	156.361735962936	156.362052525952	156.36176086073	156.361485991469	156.361345120075	156.361546666948	156.361405401181	156.362076787645	156.361759644433	156.361901512717	156.361923970175	156.361723280731	156.36182354242	156.361995876611	156.36193836032	156.362040385426	156.361588859775	156.361713202158	156.36127930758
156.361706132317	156.361822288348	156.362051201152	156.361956388429	156.361157228683	156.361392730303	156.361287713426	156.362203039578	156.362082502735	156.361905790224	156.361697496802	156.36204196862	156.362031014841	156.361866063776	156.361511479366	156.361575449122	156.361743477516	156.361719306325	156.361361415922	156.36208251443	156.36224024871	156.362046854441	156.361783627412	156.361448737368	156.361564312692	156.361592151774	156.361996006321	156.362080845923	156.361360499213	156.361810970055	156.3619938457	156.361851587113	156.362180193299	156.36203967956	156.36169167162	156.361511450203	156.362038108436	156.361668029852	156.361994090681	156.362198560139	156.361760150612	156.361822909747	156.361703552162	156.361484073999	156.361847091827	156.361871162896	156.361627520269	156.361610637363	156.362003246019	156.361569413369
156.362094335426	156.361609480922	156.361709679767	156.362049602011	156.361793546433	156.361891809712	156.361348774498	156.362144905141	156.361972598095	156.361779774991	156.361892717589	156.361689617805	156.361809242047	156.361956588795	156.362070219152	156.361347036833	156.362119424163	156.361705569747	156.361871159952	156.36179401804	156.361842136543	156.3621146655	156.361983418806	156.361651585419	156.362199940494	156.362030577854	156.36178635548	156.361489368289	156.361746242597	156.361826794192	156.36201212824	156.361564814305	156.362248563181	156.361733216169	156.362218507914	156.361441983553	156.361883917715	156.361611597389	156.361584231862	156.36184823729	156.362171629777	156.361913081297	156.361650318813	156.361748811422	156.361321314048	156.36191192289	156.362077042529	156.361897507748	156.361606823975	156.361704097031
156.361693209815	156.361393699883	156.361905807737	156.362145233026	156.361897417879	156.361656428853	156.361735383338	156.361786256775	156.361702956527	156.361648428632	156.361721970646	156.362120390484	156.361777280846	156.361928897898	156.362160635287	156.362242394515	156.361491138628	156.36175236488	156.361605005176	156.361634966079	156.362037167931	156.361972829235	156.361585646817	156.361661163669	156.361681279208	156.362162717815	156.362080354791	156.362356361709	156.362075129741	156.361563098488	156.362210465456	156.362039871512	156.361951574579	156.361907921402	156.361871088106	156.361757737085	156.361648246578	156.361863340445	156.361630944466	156.361685940399	156.361821412567	156.361401728096	156.362195015195	156.362094891792	156.362026992126	156.361324776927	156.362130588808	156.361558014997	156.361894988974	156.361732335423
156.361575401309	156.36188793194	156.361612550827	156.361941410456	156.361838731597	156.361883986599	156.361898297209	156.361998514218	156.362018180227	156.361618061167	156.361692325938	156.361974729546	156.361685040772	156.362187721404	156.361864334166	156.362240423084	156.362035670434	156.361705037272	156.362223872618	156.36208632338	156.361600620469	156.36201575357	156.362018430699	156.361600113681	156.361823623903	156.3617434255	156.362105380859	156.361345162637	156.361903150729	156.36133190181	156.3616836968	156.361591324868	156.361999685707	156.361759884805	156.361757546434	156.361788040353	156.362280880132	156.362036574032	156.362212898936	156.361753479361	156.361797258085	156.361866687539	156.361714464239	156.361832578439	156.362295426652	156.361952974593	156.361875315359	156.362034640441	156.361962314407	156.361738159084
156.361553400939	156.361703673124	156.362236464919	156.362170305359	156.361686093205	156.361564530388	156.362060823737	156.362292162628	156.361972902308	156.361803832224	156.361639383295	156.361633100288	156.362373115229	156.361898362533	156.361792983568	156.361966172373	156.361682326703	156.362072677695	156.362405133634	156.362220281996	156.362225049418	156.361557961765	156.361851929558	156.362238105361	156.361524464416	156.362132377252	156.362219026622	156.3617042134	156.36158190336	156.362346950224	156.361977577566	156.361767419155	156.361849940093	156.362303052075	156.361967416991	156.361892889891	156.362084435556	156.362104279703	156.361858659715	156.361821161059	156.361787446141	156.361792830371	156.361560983994	156.361755604757	156.361671693811	156.361585316437	156.361800165344	156.361560869526	156.361883108519	156.361875000715
156.361730576476	156.361637566076	156.361845862957	156.361796978012	156.361656272753	156.362070933621	156.361684076395	156.362029002564	156.362181574484	156.362052048346	156.361632240506	156.361730614209	156.362276832015	156.361806879733	156.362120323709	156.361805327096	156.36189271751	156.361530077183	156.3619223038	156.361493120278	156.362070302716	156.361644147002	156.362002138145	156.361714973308	156.361653453801	156.362141276547	156.361769414365	156.361930105732	156.361866625896	156.362060618643	156.362298645163	156.361590518233	156.361751006608	156.362051292802	156.36178427073	156.361807699599	156.361605824022	156.36204503165	156.361691510808	156.362202704242	156.362138023719	156.361769393946	156.361792635512	156.361580623796	156.362381807037	156.361485734956	156.361749571826	156.361531962689	156.361718449148	156.362242868716
156.362139266447	156.361688528708	156.362044334518	156.361656332127	156.361763436824	156.361550902663	156.362310373231	156.361718238646	156.361542342755	156.362053210676	156.361629157257	156.361897556108	156.362150947771	156.362111045094	156.361980796471	156.361973468379	156.361863645519	156.361942113819	156.362442558545	156.361754841681	156.362207740756	156.362386766214	156.361612405107	156.362276952653	156.362071184725	156.361984539	156.362286109693	156.361846540539	156.361940850114	156.362018792419	156.361914477646	156.361775364852	156.362285599703	156.361691012525	156.361889537391	156.361721822993	156.361872510156	156.362074278301	156.361942441558	156.361923733124	156.361626138844	156.362172754045	156.361583687837	156.36205805751	156.361870748072	156.362044612729	156.361592581661	156.361853855285	156.362272959083	156.361881688026
156.361802818975	156.362138869329	156.362089166563	156.36211846098	156.362099798419	156.362089828445	156.362208850069	156.36166561433	156.362088296493	156.361902300445	156.361754516921	156.362048916258	156.361481111886	156.361558234431	156.362198268637	156.361894738754	156.361686419934	156.361894591293	156.361663103794	156.361602859779	156.362109095306	156.361647267922	156.362096759138	156.361510193119	156.362077742425	156.362263522499	156.361612619216	156.361927288672	156.36145757736	156.361938560506	156.362051714678	156.362014298424	156.361715764418	156.362012751406	156.361988200993	156.361939299159	156.36208355374	156.362118950471	156.362179668036	156.361945376385	156.361943843741	156.361676565525	156.361794381898	156.361839792005	156.361860558987	156.361651606492	156.361698482378	156.362300299874	156.36203238329	156.361963301033
156.361618845487	156.362064266258	156.361797800283	156.362171199333	156.361877844872	156.361895058254	156.361642687942	156.362155548021	156.361836236885	156.36178634289	156.36170002034	156.361703027548	156.361937047955	156.362013049531	156.361731439505	156.361953732541	156.362038243406	156.362138799302	156.3617036637	156.362334020462	156.362021873517	156.362092241881	156.361854251428	156.362145218316	156.361771134573	156.361922204901	156.362263348223	156.362174195652	156.362350342382	156.362193627426	156.361793475168	156.36195609418	156.362313257977	156.3620629732	156.362082720021	156.361923129323	156.361984641955	156.36211217354	156.36211330229	156.362416359453	156.36181924656	156.361704294825	156.36216818379	156.361532900309	156.361788658137	156.361691825871	156.361627356658	156.361518859157	156.361696730562	156.362175610623
156.36178549563	156.361560172796	156.362422208316	156.362174339501	156.361991956063	156.362198909693	156.361963262687	156.362019193575	156.362169530143	156.361917780979	156.362080459356	156.362020134378	156.361859779081	156.361753536448	156.361734413577	156.361999557958	156.361833662006	156.361759532196	156.361909428887	156.36220573085	156.361922626596	156.361807801867	156.361717399408	156.361607355556	156.36211559254	156.36182926318	156.362218400324	156.361959342266	156.361618392096	156.361869072423	156.362340028725	156.362057197767	156.36221024035	156.362137499306	156.362156672717	156.362242616831	156.361920482164	156.362068336875	156.361908919394	156.361700174754	156.36244830176	156.362001008787	156.361724086502	156.361682056968	156.361930824299	156.36180858025	156.3620685026	156.362146739072	156.361788666036	156.361797917391
156.362219447798	156.362044562817	156.361978871257	156.362480540526	156.361783504438	156.361824395279	156.361774191045	156.361888053797	156.362138201327	156.361683147059	156.362206349924	156.361983550777	156.36232692917	156.362142353856	156.361956543559	156.361894521448	156.361962324288	156.36220514459	156.362205092065	156.362017310421	156.362117489814	156.362358043229	156.362094255805	156.361935250776	156.362180347377	156.362121168122	156.362101789266	156.361808179062	156.361957402384	156.361869147206	156.361888494128	156.361814593616	156.362192931953	156.362384594984	156.36213307156	156.361866065247	156.362171924912	156.361798472024	156.362239760329	156.361908936523	156.361602168234	156.362303586719	156.361977869778	156.362191097851	156.361721072159	156.361973539883	156.36217451979	156.361854087114	156.362380967952	156.361748888326
156.362342989459	156.361730546399	156.361616277828	156.362309434607	156.361767982125	156.361880734331	156.361926268064	156.362145542923	156.362273853782	156.361915531696	156.361614420208	156.361882663549	156.361750404181	156.362145743047	156.361917438117	156.362303987189	156.361863203584	156.362319173967	156.361793336399	156.362201460674	156.362252866513	156.361906888901	156.361986802379	156.362340883459	156.362250221059	156.361681206375	156.36191849235	156.361768189401	156.362410541007	156.361829703383	156.362038776418	156.361739995731	156.361706511434	156.362291831829	156.362105947918	156.361830481932	156.362099968499	156.362196430298	156.361978126439	156.362088106912	156.362299738069	156.361659146656	156.36183733324	156.361776487072	156.361790369513	156.361981231394	156.361806811201	156.362107093193	156.362442157546	156.362048187532
156.361855263517	156.361982853591	156.362035416889	156.362140104375	156.362071855196	156.362029114919	156.361989732985	156.361928391546	156.361886907582	156.362163040615	156.362106484119	156.362316392025	156.362110537918	156.361710023419	156.362197332809	156.362041768948	156.361793407696	156.361858095536	156.361839569888	156.36209753435	156.36222275342	156.362039473136	156.362006797394	156.362081869869	156.361849245982	156.362437999834	156.361935007076	156.36198534591	156.36208682113	156.362188729459	156.362109690191	156.362278575944	156.362108958974	156.361777634603	156.361860550697	156.362152145064	156.362201856774	156.362466243281	156.362396390922	156.361950801285	156.362104188021	156.362120565486	156.36184500231	156.362192656022	156.361755120451	156.361716555187	156.362236188939	156.362005893571	156.362165418057	156.361897292932
156.361857499509	156.361952464864	156.36189882687	156.361902026529	156.361801391473	156.361720451581	156.361896690901	156.361718272912	156.361944666181	156.361661974806	156.362152373674	156.361756439258	156.361829219974	156.36170876503	156.362250567409	156.362148980097	156.361610451057	156.362075924328	156.362390035248	156.361602804221	156.362182544948	156.36197171683	156.361705500995	156.361851914595	156.362219546195	156.362241731753	156.361877016908	156.362085172393	156.362190494375	156.361855902789	156.362033959075	156.362228348446	156.362213861007	156.361946446714	156.361954721728	156.36217047445	156.362115086334	156.362292711925	156.36198396613	156.361809359322	156.361957760962	156.361921920565	156.362076441406	156.362017627338	156.361930859216	156.361820469358	156.362067351502	156.362198138732	156.361900948276	156.361770384457
156.361877100222	156.362028161163	156.361970798326	156.361847233556	156.362326538665	156.361823463152	156.361745634782	156.361875336846	156.361879686365	156.361885121574	156.361849114903	156.361834860558	156.361887073824	156.362017132929	156.362171202099	156.361887587302	156.362206421886	156.362361572014	156.36191648676	156.362302846993	156.362265916382	156.362469856507	156.361751702472	156.362245425593	156.361706776244	156.361815532114	156.361761667731	156.362168890612	156.362002041002	156.361996575413	156.36174348723	156.361962955946	156.362365614597	156.361712853715	156.362069555229	156.361909757252	156.362092233071	156.361870535108	156.361865639784	156.361926167403	156.361971431253	156.362477782501	156.361989871129	156.362069593815	156.362138557818	156.361815394863	156.362203663415	156.362269814391	156.362129388627	156.362117312595
156.361847787012	156.36188125822	156.36187437681	156.361746151381	156.36182855414	156.362031170085	156.361773738024	156.361833973596	156.362185878892	156.361844839235	156.361994931447	156.361803605539	156.361817653114	156.362383834023	156.361757609407	156.362169815696	156.362226869295	156.362059912743	156.362046179296	156.36195242945	156.36197031076	156.362146794491	156.362401495538	156.362255307867	156.362332701782	156.362104423481	156.362094125834	156.362487164313	156.362145064302	156.362101558904	156.362137835955	156.362120319646	156.362138195252	156.362115899803	156.361906346008	156.362246615197	156.361962174657	156.362241688122	156.362062281592	156.361969035377	156.362246221464	156.362459200435	156.362210856365	156.361875980592	156.362273650725	156.362289981433	156.362178359057	156.361959825867	156.362371644166	156.36214650319
156.362167012225	156.361932075057	156.362429537952	156.362566787781	156.362073615675	156.362194815035	156.362222188661	156.362033655056	156.362348204573	156.362085703867	156.362030901268	156.362083493907	156.361922174693	156.362229014952	156.361715426302	156.361979587846	156.362146462482	156.362025362935	156.362205315943	156.361937321303	156.362052029	156.36198148116	156.362418194809	156.362354954694	156.362024352272	156.362291595654	156.362110663824	156.361944336338	156.362118861579	156.361932184073	156.361864636171	156.362211545665	156.361861770214	156.361952979885	156.362313310973	156.361968708013	156.362292220403	156.362149828684	156.361956187513	156.362245449535	156.36222910972	156.362044594223	156.362492412458	156.362106832965	156.362083082173	156.362345162018	156.36178737722	156.362135206328	156.361971737396	156.362104210004
