# Supplementary material for: The Neural and Computational Architecture of Feedback Dynamics in Mouse Cortex during Stimulus Report
Source: eNeuro. 2024 Sep 24;11(9):ENEURO.0191-24.2024. doi: 10.1523/ENEURO.0191-24.2024 (PMC11444237; doi:10.1523/ENEURO.0191-24.2024)
Supplement: Extended Data 1 — The file code.zip includes all code used to generate the figures and perform the analyses presented in this manuscript. The folder "./ephys analysis/" contains code and instructions concerning experimental data and Figure 1. The files "Figure2CDE.m", "Figure3AB.m" and "Figure3C.m" simulate the model in the nominal setup, and generate the corresponding figures. The file "Morphing.m" allows changing the connectivity strengths with respect to the nominal setup, and plotting the resulting trajectories. The folder "./Figure4/" contains instructions, code and data concerning Figure 4. Download Extended Data 1, ZIP file. [file eneuro-11-ENEURO.0191-24.2024-s003.zip › code/Figure4/globalfeedback/v1Int_a1.3.dat]

0.328475325651978	0.3278304708567	0.361027730292752	0.343677077506123	0.390254502463739	0.363723284687758	0.34355916505554	0.388543553638268	0.358659763024021	0.330719438296036	0.327724446151494	0.380086840701614	0.34327855746226	0.386733371857628	0.32668009319802	0.333468016815218	0.386966956540466	0.386130846626193	0.337212316795926	0.384550505300698	0.352154518444795	0.341083307734341	0.326502001860344	0.347362499213125	0.38829843290304	0.333800005663256	0.367037782185898	0.352903832316317	0.362075435758533	0.326034685246549	0.390488438010508	0.357451972695673	0.342760394270929	0.350375271036628	0.332150057126405	0.339166767823847	0.346853498913788	0.359480019301873	0.367776987208262	0.34101329183175	0.383211049092231	0.350825183592329	0.368165284338329	0.341918837158741	0.383108001705873	0.360154989226785	0.387975007350842	0.385492541821095	0.349036483919424	0.358634029924395
0.40624561657808	0.389937930767641	0.370826720631142	0.337952598611406	0.398988725895119	0.342211381538416	0.376988830457974	0.38574851518257	0.354130653663285	0.340338570941957	0.355691332946933	0.338770111936236	0.383324327083213	0.339969121528575	0.345127380777978	0.349783223674019	0.383398313719783	0.343305327931609	0.357454115099645	0.377440431360228	0.348221426373467	0.356345917666959	0.343016258234738	0.375156198793493	0.370192549479135	0.358364857171738	0.401489446171532	0.358377413834188	0.339655734970654	0.337500660050203	0.353223336863991	0.383410623402765	0.343584723571236	0.361972383120089	0.361836745824518	0.37130382116188	0.353580629799161	0.393568459134399	0.381634989375147	0.370380014937959	0.365036557644989	0.356030839514724	0.382774220791662	0.393175773495791	0.362632897107656	0.337108701736006	0.390902733878853	0.347485398202278	0.379622529569266	0.398496418276196
0.381755105810743	0.415750420690923	0.411780567901455	0.380535894261084	0.37295862730297	0.416238458068542	0.352549896129016	0.348204748429357	0.424172749852993	0.379768614821695	0.355808775156582	0.417666570363805	0.347399467387411	0.366937500264442	0.389870542569909	0.377147078149423	0.361075277404293	0.403231561772294	0.393017627295342	0.368556362386463	0.393660999065384	0.349753596752999	0.412351451930318	0.388567454259596	0.371378682920387	0.372506245354035	0.366034079391572	0.414498141160288	0.401635747601513	0.347626646890454	0.409698775772369	0.412865346275521	0.396818640832828	0.403843360884571	0.361863403179314	0.368729400587823	0.407539705985495	0.348395170441404	0.38709815788716	0.350547552179315	0.377809620766301	0.380261079746522	0.38011610460459	0.356290841816175	0.361106272254775	0.415359273521699	0.418211350328029	0.370834254200699	0.392160862359688	0.357008494199457
0.400413399477558	0.396975919057745	0.402114314884777	0.366006012995039	0.406101167842225	0.366678674669391	0.425047015627589	0.371071074825906	0.401250255088606	0.380062525536325	0.380930713381398	0.426223508802414	0.363451802196208	0.406221557717652	0.397388325633353	0.38569127715304	0.369638024761554	0.360244002507285	0.382426898939603	0.400692036873784	0.410435481254157	0.419502727648684	0.419797542213099	0.383845861966501	0.44011484315679	0.443336345397761	0.430764544511974	0.370348476306536	0.384411207013208	0.373318860318436	0.424710224470903	0.424559485745284	0.37137629717851	0.403616249045653	0.396161122344807	0.433421046538995	0.386966370078959	0.403734365778062	0.358300225344587	0.427938754307702	0.402060214300747	0.429493053245692	0.418118839165866	0.410452355693214	0.413237695975064	0.385412183187133	0.375355833885521	0.402159361896418	0.372703007584145	0.423415812858812
0.383219062296272	0.43782395074338	0.40337006510241	0.464555777898214	0.427672293591955	0.442183300946399	0.438432714701132	0.375383298603587	0.404610455999483	0.402234021815102	0.413970846208682	0.407854412082357	0.423385355771343	0.412699083356836	0.380399147678374	0.397395391697802	0.379540438762237	0.382948332510375	0.431933637430912	0.408324904998696	0.404702810415933	0.453981623331459	0.396421995564196	0.448310432937296	0.37489247094502	0.421462980779392	0.401532700013531	0.379459332210198	0.41495610915943	0.407116322734954	0.4423591201316	0.446560527866718	0.446560556891652	0.376363225781093	0.377528037399398	0.375547681841088	0.38775190398642	0.442532169264886	0.440935583001436	0.468355372321564	0.4443479034606	0.463843590027568	0.412713826793668	0.428957078442334	0.392950333320461	0.400554472862432	0.415279399443432	0.434720131982315	0.394466240092121	0.464603406915892
0.411965836917739	0.435467764586642	0.476400475616468	0.38921519338573	0.401811386815311	0.432657784714206	0.490804028223744	0.40546481938038	0.491798155330649	0.418088500363372	0.471179209366044	0.438637874005784	0.453844907363419	0.482187905055342	0.454906220948898	0.41715052022387	0.406823583412068	0.485914879475511	0.467308831800241	0.451970879741456	0.461586789277382	0.442750805068587	0.494241841560817	0.417202502920213	0.447207300068528	0.40069265901418	0.389603887028884	0.418802112967973	0.454842256289827	0.430471093614198	0.446144712704508	0.414875120430776	0.472798010003327	0.396209643411604	0.424667037113922	0.394344374174377	0.432004704640457	0.414331723200999	0.469473871226326	0.481926733574467	0.400506766859112	0.437456132864441	0.401743932264754	0.389697639269719	0.440752105035894	0.474737161529288	0.476732111291388	0.394383769965562	0.404548952244415	0.438841644169483
0.445277148812571	0.435481794107957	0.42263190058202	0.418697371274807	0.427959794672759	0.502992479730591	0.463000840373387	0.407327993216882	0.412934405543622	0.448448786825897	0.468631122317704	0.407059971424273	0.43204211892163	0.516476493345396	0.453983015389551	0.505438977360696	0.425220362919259	0.513414049727618	0.484380723146406	0.501102936134247	0.470903406726544	0.48153200822711	0.493865601842675	0.508633758083867	0.426906745929649	0.416818257219723	0.498056280601855	0.424625262550969	0.435644550711488	0.513462762009811	0.487553927417784	0.473061064947938	0.497878619015061	0.441565898490444	0.500301380061172	0.466186079760215	0.411450616851724	0.411113709039814	0.447223471581583	0.427951103583349	0.465630390590583	0.407217097171959	0.447044687366086	0.424164575631789	0.490483778324532	0.441419580564416	0.4843233763789	0.446296541888839	0.486724960503971	0.434554158147041
0.431931782016047	0.462988044747267	0.453844185482177	0.447900053540674	0.431345847877408	0.511099403685133	0.469238443659394	0.522880472449009	0.470960085898584	0.517919914692539	0.504779031904017	0.488044894263362	0.505254634558773	0.423684204926412	0.511055269535715	0.482301474155882	0.457481948041315	0.471800984615058	0.487072020502529	0.549327669350385	0.515627169637808	0.501377660719214	0.465373859910012	0.434773772872114	0.486958952319361	0.438400330134513	0.436194475953531	0.481723004935525	0.497032158942088	0.556823641531943	0.48645472032986	0.550134611040557	0.467089069788374	0.534723328570256	0.540319693963284	0.499305508237401	0.506925801800038	0.534034012767264	0.548624914089766	0.436496972961167	0.542292708738176	0.43506440592554	0.481035865496657	0.449967781091504	0.528469137413224	0.49385920841673	0.441504864782932	0.505404317162225	0.497756082981277	0.477862797085071
0.533411646626851	0.511683366904438	0.503361924354196	0.563823074503759	0.596650141899521	0.515701598103968	0.47062712971238	0.568644904122478	0.459331233310644	0.575666759254078	0.466680363184029	0.485350282981333	0.588784808794704	0.568879999913339	0.575361455188467	0.474346505602321	0.485594150716461	0.511101811247156	0.546082926550456	0.458391640852639	0.555340818234895	0.519961737548439	0.554505828681939	0.498394974889315	0.514550664680894	0.465941053937819	0.548955959910822	0.466108380831862	0.487848492726655	0.53446442175236	0.527639097931559	0.478431163186188	0.453729888368851	0.469161362678491	0.52342196138233	0.520559954459397	0.541298085126177	0.486341369418715	0.529775960309587	0.513222013557972	0.484878201161859	0.511147770582287	0.571241811584123	0.473749702322936	0.532543647025743	0.590742803544272	0.460709217365631	0.574763767967479	0.541622031623709	0.477271542977393
0.607358943366096	0.484405302093524	0.49755361038361	0.510140416312686	0.639473610050134	0.484849018832781	0.500908702383006	0.55108939289971	0.525500372235646	0.57313132769882	0.506733796402258	0.499319964117366	0.51292844695891	0.570108325399336	0.585530450728871	0.561176728306574	0.488298986556073	0.641044723037335	0.584375860633618	0.486557502004365	0.490511702898279	0.50841813859669	0.548024720319661	0.535443680821685	0.47992631059703	0.522268146006974	0.493423534493567	0.644388026659455	0.51341086788716	0.494383951778972	0.568492100015642	0.546709450747917	0.584700702237334	0.481596630348918	0.602670088448181	0.61501495266064	0.625923709839996	0.487292075428146	0.60798270346165	0.498714130688905	0.611493797092399	0.503009425186367	0.523728737060093	0.48117420248439	0.588433275017649	0.51056735220574	0.588728309805554	0.570963988698641	0.6246465626916	0.545022842657985
0.509574343437935	0.586471228568876	0.597040231891835	0.616812020603616	0.514622214871732	0.658568768016479	0.502037990863086	0.538553623666056	0.638456812161288	0.64014128798159	0.509009196289783	0.549967381550394	0.54797675377975	0.663964692193459	0.661830984272158	0.65232402322738	0.516587163749077	0.556753882397753	0.60768132877079	0.521259789450511	0.594227985856552	0.536800038382814	0.540948396847514	0.657597838946648	0.602270006057006	0.663207368448625	0.540990864219319	0.631400781794844	0.660411739097486	0.573102104621745	0.614159200659334	0.51706109869058	0.684313715958198	0.534737028793983	0.502688228729544	0.55831460949957	0.518400660888918	0.579028762895312	0.655426067824623	0.607652116548434	0.521201030048393	0.689472610341022	0.574486500142633	0.534473567970974	0.693214190217663	0.553823121918404	0.594215777099889	0.543236825610451	0.617069616981694	0.637112953608924
0.663999343342282	0.663811627705003	0.704038863120494	0.683810087532769	0.664759172232448	0.543684592200248	0.709772292943387	0.727138298203489	0.64218672648759	0.719874858037231	0.645829632185136	0.608127547436973	0.534776561172283	0.577674860024972	0.601464468363561	0.548972519425795	0.641929583997123	0.612321135912686	0.54212585381354	0.626232670809728	0.685935113906144	0.601071091293626	0.610322314767362	0.718061286431619	0.723846050698547	0.576265439859334	0.706984507354772	0.567073865049405	0.536980869425765	0.64907008682279	0.68992936809482	0.667908751689456	0.640172106986328	0.556409019847607	0.684003519890711	0.60073640354788	0.592271534446302	0.658226057928451	0.569322411815735	0.693353733542411	0.715639252991818	0.554612844936002	0.593718338924524	0.545406606075006	0.555962924759194	0.726898915769592	0.714853237368473	0.571801138545553	0.684968581914984	0.676927121247265
0.739367550515299	0.602252458164152	0.620972322063292	0.725362703321782	0.714286918132307	0.755533130857935	0.623254526926472	0.646549920181364	0.734398123221069	0.757525620154492	0.696797631760165	0.713484047564438	0.593971099809337	0.622222646385547	0.682844329133136	0.602920292927483	0.738137092218473	0.75836431727078	0.623039566403096	0.751076169228751	0.760107545004606	0.578461434485152	0.782030873073252	0.800053700986822	0.756723765067634	0.773540771620008	0.611395667557717	0.697368627587388	0.630307372913591	0.635312685715151	0.649546030066328	0.578945599931926	0.572443410826602	0.688041083132121	0.640635709638134	0.594995211052171	0.675979797852769	0.65733672052691	0.593895941488286	0.775188227852483	0.657046963420599	0.750420276041256	0.66414186919789	0.740539891795478	0.793059390321846	0.691374618273456	0.59902305480884	0.742880323792361	0.626347983779477	0.700682651978491
0.740220236273514	0.73310426710424	0.727004632325578	0.876561396375691	0.867260198423035	0.823438311785672	0.797969068164335	0.734754057076905	0.727650592144522	0.683958716216322	0.64802237123339	0.624107343543654	0.641622971875099	0.607419204736513	0.622052565727471	0.694016608117602	0.777572079516206	0.807527704400855	0.652633569529781	0.672227836455704	0.707031533509068	0.656120271441881	0.784636738062916	0.649282304987666	0.817028326171867	0.774563511071547	0.612400225518035	0.855482023409732	0.72406746484996	0.830434320681412	0.637147440193594	0.684207631295448	0.795847930170312	0.658420725609794	0.733064527205992	0.827365338458758	0.710944816418244	0.671909267171479	0.852876139945664	0.623717011004104	0.81651360595273	0.73401884797428	0.873184799486712	0.816591650686393	0.719226113787855	0.635714000764702	0.647731861687634	0.854413705707814	0.77045564550596	0.798582372008402
0.76799837054752	0.688016332619886	0.803481100832107	0.846928518347376	0.860662205359578	0.791878732731419	0.773358705597144	0.753853112827721	0.865292120576569	0.666522489690007	0.763387898407263	0.67450301338939	0.858371465686304	0.714897502298522	0.712782792947048	0.779235239160281	0.887993686832542	0.761282040516868	0.810999581963721	0.712518207008671	0.787429909353855	0.680283684022262	0.768996498134039	0.839351520724968	0.882786098338473	0.894283261359638	0.839410113375769	0.926634057088269	0.653842656634009	0.856575295279679	0.77267063972671	0.667407563846111	0.798830683266531	0.878304515172802	0.720594242566233	0.671217513960458	0.888083741602809	0.92287479694485	0.711526412750008	0.687436038512017	0.853400483741122	0.676147028084885	0.674831981701111	0.721422321602001	0.934375487874362	0.722117425657427	0.83403830935443	0.702703805249773	0.844896892530529	0.743593854106577
0.899636977076291	0.791870678089873	0.968878130654948	0.950204789829721	0.95315412933731	0.769524955296144	0.820297372837694	0.896999958481975	0.847752716326164	0.94427519014084	0.758375000377042	0.834297385976611	0.75305598572944	0.783100714429395	0.887602886114977	0.765950812591839	0.874978501681115	0.864569152475893	0.943896171018872	1.02156683445376	0.736155969765683	0.821816386535522	1.01228168118301	0.921374719691491	1.03285202228636	0.734102470813113	0.728848921631002	1.02175198807715	1.03499691680386	0.807872487075861	0.936986706416455	0.744158024938472	0.834293285402585	0.837981956811803	0.709810058798433	0.942653212951297	1.00071454437909	1.01620987139991	0.721295679287294	0.977954289345843	0.770162531941839	0.744921490598709	0.824255950224007	0.820383684799152	0.864226510667738	0.91639253897133	0.719852950159935	0.948983091150156	0.990061073344861	0.926163918334559
0.91794277228022	0.986606037195966	1.12575553609407	1.1461908866126	0.813221160193467	1.12851223397171	0.790750318631708	0.897642083954944	0.918948928555258	0.883632150583992	0.959287331961553	0.827069768447825	0.872030705850218	1.14371853118358	0.875093959548665	1.14498922156779	1.08946587222782	1.14583141541003	0.98134594555196	0.987006629329178	0.784341397312045	0.826209788970168	0.855984739206352	0.856077913436384	0.979585525510224	0.929748347955845	1.07410299909015	0.885014721144379	0.801655503345137	0.924811620628189	0.910176238593257	1.04296670828839	0.93680314073903	0.86019632344089	0.867896396512052	1.04017971031576	0.948092739522147	0.89972015213829	1.01320663659241	1.11315797127834	0.81770803046795	0.919216125650172	0.963084539060891	0.996356350827498	0.989571532908821	0.991132123466278	0.826577114135644	0.960787401587382	1.0689619879755	0.826842781720618
1.01049427559512	0.92334730528161	0.902056374113529	1.11983306188837	0.912242235510397	1.13173559426126	1.20222440865333	0.850572097528901	0.86366553597869	1.18372427311702	0.96971150155692	0.92077526325922	0.89449516248989	1.25759899477292	0.848183010213094	1.11730231133228	1.13389813290172	0.850417462047016	1.0437886299619	0.956337193949021	1.22891357075162	1.07118474530956	1.21295396641442	1.14904734435359	0.896458665959699	0.852498091590359	0.911713776157751	1.19775738596671	0.974975135428131	1.08668314246076	1.29000734588101	0.998643857709878	1.18290276245251	0.92361834925127	0.995154807487735	0.850627371751696	1.10450606161522	1.1218926111211	0.942328433928979	0.974806080366295	1.00317720237932	0.967194490923415	0.959928068688595	1.03231758911014	0.972819703482432	1.24636982521351	0.947608812382088	0.956697789459451	0.946888737096921	0.99473366687073
0.943725701581826	1.3680790655844	1.24550074884755	1.25288299030447	1.10676535766567	1.22246101282671	0.98246494041674	1.07617075104744	1.30956609885806	1.06755777726165	1.24643174766622	1.38061899469918	1.27588330306069	1.20518085024793	1.23672060205562	0.915776903125456	0.991710835285836	1.34904876675396	1.0288168587309	1.29344650220645	1.30488518852581	1.0958357678605	1.07453860862763	1.34091516791371	0.946678639277124	1.37559510721812	1.17288381579357	1.13773729624135	1.0855269382992	1.05483862008483	1.02747852787057	1.21305709005823	1.22901882422719	1.1502140497465	1.35598503270059	1.01188049289117	1.16890721346729	1.08815759968667	0.969108155053669	1.00039374872963	1.14158935810584	1.33978671350639	1.10271190737032	1.39531475356968	1.04315716801121	1.14329816563486	1.20665087231746	1.39355086137691	0.957756503449732	1.34793980601832
1.10349311641823	1.05865885514124	1.12005520927422	1.45542640782122	1.1635418429341	1.56011067191423	1.46150689346223	1.27033840682598	1.02390277320882	1.32908294714632	1.29634510496817	1.35924135154873	1.41870638291041	1.53858156175225	1.03810945801018	1.1617161643158	1.38079156783121	1.22127343513465	1.34688409560249	1.04402313314538	1.04099648074453	1.38256355702406	1.30752784235081	1.28417461868294	1.52674445395377	1.00760141064529	1.34603165682894	1.46642545777	1.5367111601162	1.08567592711612	1.32979694303679	1.49308829367954	1.06156236962386	1.29243514137087	1.08573142372632	1.05985318396966	1.33762110707216	1.58150308994074	1.4031948180569	1.167432368421	1.17270479225518	1.09716287386849	1.02649239447445	1.30847247460223	1.2616325882225	1.41421647862655	1.07727580301547	1.04260771168855	1.15294556880473	1.04103813708374
1.52656711283761	1.50518540696332	1.27410525417851	1.22101107056186	1.48227245413058	1.35935779474295	1.56422601870558	1.26805913175024	1.28775015119183	1.60714876184553	1.57344249030986	1.45717510643149	1.24946319777317	1.72888313959281	1.43317327515509	1.22970033532432	1.58205821348163	1.24948691977673	1.26297327316667	1.62185516100016	1.40883919447993	1.13233648296303	1.62026208490195	1.18994669883415	1.37276881411772	1.13751896015996	1.59070753901781	1.26840162181768	1.17645343396799	1.58565123649821	1.32281522081107	1.69913428279194	1.43855790098906	1.42074271015895	1.13427404548558	1.19658208668832	1.19990726383569	1.33242181893376	1.12817793200882	1.55450648229404	1.25255792500678	1.28586008996074	1.65462324600431	1.13115172512398	1.30729180912925	1.64415844301721	1.21004613422807	1.30925579450594	1.27720038256314	1.5542983709135
1.32411618160099	1.37706311597851	1.59300865687778	1.52127708543746	1.25754631401337	1.38918175730064	1.64571763641669	1.83297133770882	1.61544312344695	1.26518434682355	1.48686177010885	1.24480254378986	1.33037090189544	1.4379344842091	1.63747560795568	1.60301508697784	1.41004689940949	1.39903715477219	1.87667279249828	1.82215160495123	1.51426005715232	1.79060888651678	1.35869064175323	1.40851998786647	1.32699372131375	1.41469856095992	1.58800609860505	1.26513621818364	1.59946015529875	1.28591808416488	1.90004143118618	1.39222639236497	1.24211789027141	1.61511234773339	1.32730629598987	1.22520408976084	1.78132482078252	1.90235907246487	1.90328222624744	1.40918149510594	1.53738482786033	1.41243829899513	1.31148243568303	1.5692602254277	1.72066463259558	1.37001516394682	1.56770587920849	1.26818294618478	1.22606020117532	1.7856810089575
1.78566516566334	1.76334860803965	1.47153357033014	1.55733751712742	1.4165239223859	1.43644687252633	1.67506103652782	1.51459172227797	2.01893720739742	1.59743596374712	1.39479538116537	2.08909836399865	1.83631473881287	1.89697340800144	1.45341139924621	1.43892366037411	1.50895073305523	1.652180208569	1.7288978681075	1.81421281066032	2.08123654030659	1.69768789274495	2.10300502746268	1.54517292479569	1.4397190905799	1.54565436711757	2.10477529855857	2.1503478872373	1.43291134292377	1.37063635094191	1.85157759741233	1.83858938962134	1.88623028776262	2.16319476291532	1.40442193736409	1.38972377491184	1.68841586394471	1.78650160490574	1.46046798106149	2.12542452515431	1.37279133655762	1.65084930840365	1.85433139779488	1.42943046095671	1.69624293391792	1.79767092497302	1.73460819840881	1.68903753227538	1.68205498278104	1.51558353863951
2.29774719064865	2.32534799375557	1.65274736726197	1.54767737283336	2.21668271391863	1.60054595878294	2.30003603938794	1.66164552968352	1.86764691927779	1.8736407524925	1.95541385911728	2.03081173897038	1.71161418120907	1.8676047302278	2.35488494979103	1.86816195837296	1.71892707211785	2.09575005842287	1.6376800144068	2.29815631451631	1.80168637407994	1.83581805971615	2.19034028154528	1.97866596005344	1.67869697992513	1.9933729498434	1.91285476292381	1.94564112360806	1.61621929551521	2.37749758305333	2.06063895098823	2.0374243038754	1.53781622079949	1.92518033796101	1.94794296966092	2.35430968848897	1.94898242994268	1.71569879588936	2.07516974727792	1.52433729108195	1.90015609255599	2.29791012960028	1.54065484194115	2.37531220493416	2.15061504269557	1.74287762680812	1.86544483396126	1.81809334649558	1.52339996753131	2.05983116133032
1.98906321090245	2.08957871767232	1.9908619094776	1.73026705113856	1.98831888538383	2.15220540992053	1.92356297024172	2.28134346794837	2.42389110052026	1.8010234410014	2.40872251934016	1.99502870653796	1.93582985650712	2.35269843144754	2.16390224172774	1.68999869510946	2.22375707242491	2.23242706478417	2.3871662784412	1.66491491301858	1.68788767238249	1.71027704388731	2.19203511179327	2.35400177952447	2.06066152156183	1.85727616232582	1.66967686993047	2.54815400222324	2.12294626761836	1.85939603825478	2.46730360729293	2.64340080337915	2.03260885967717	2.24731075029412	2.40283032356825	2.23995412221416	2.38058229726863	1.77540888774696	2.66777701528114	2.56995872392296	2.63909466575059	2.31966401407733	2.04637713043686	2.43227346212006	2.13256214293743	2.06148617465316	2.47677346742885	1.87079389833726	2.258661902505	1.70064557652804
2.51610595520385	2.7554009896378	2.30287863252694	1.90597374276869	2.19078169854148	2.60000163169181	2.3430082480347	1.96150404230622	2.27172437475972	2.16701597492378	2.11103390650208	2.23833230859193	2.71137097545712	2.30966280512944	2.06338819446888	2.68946239478787	2.32473143661329	2.79066127630402	2.80497174087716	2.62547660122528	2.05647008844717	2.86031138808519	2.08053773075646	2.89117385868859	2.66275724288199	2.60185169806086	2.96122401956975	1.90003146100422	2.41442172526378	2.37414277429861	2.33365665033575	2.74315277688669	2.52217153331024	2.75914645122707	2.36028286271253	2.76094104693489	2.47466241991493	2.49295163821374	1.93734332860488	2.17908210414262	2.80869328834783	2.79038389736398	2.0263459146307	2.0731269991528	2.41755532177898	2.46116580935965	2.89144645556273	2.07277412866872	2.32796080635145	2.8441595406743
2.55618703699499	2.66918297880795	2.86687659769685	2.53006797580524	3.00158652645864	2.82791706897599	2.29070383337399	2.67631887258607	2.50959489734573	2.61702836147092	2.11211055355157	2.32226828135528	2.70774809483137	3.18122229715995	2.66064604226139	2.19834413155722	2.61094395268962	3.01032427465689	2.83430005477298	2.81438034407718	3.11155799063253	3.14301596816386	2.8012400719607	2.4966534896776	2.82953140911264	2.48573570375678	2.46372200570551	2.48211151748	2.63410760357293	2.82855503294731	2.82202891007265	2.70027967948504	2.41300468265381	2.23795888417177	2.26688634608051	2.39830631166821	2.39861659375672	2.75015433858877	2.84814667428401	2.33206149108321	3.17946548353198	2.41440237910204	2.15076306164181	2.62804985420903	2.69043556445855	2.65780063957563	2.24648604316309	2.35465372615159	2.91325390606357	2.52752966427181
2.75601083733175	3.38773860763938	2.68551125978193	3.06280214847778	2.40112012499822	2.738263013064	3.01519600037851	2.47219758238891	2.59013837286119	2.89500037780783	2.81887219275348	3.30507600586454	2.41190623125574	3.31457384752462	3.23777966170222	3.19347419758624	3.03857075033098	2.50167254630487	2.76890965576714	2.80344643091492	2.91187368726498	2.37508397214359	2.36872275351681	2.90997541852998	3.41998946864052	2.44611757567283	2.4264323511826	2.63334424508661	2.84715689980875	3.6161248076475	3.4965204725801	3.34034799991599	3.47589151462466	3.3492344602614	2.74425285720071	3.15637376466849	2.7511645840445	2.75331445979217	2.72536010176686	2.8661136410147	2.81839670740051	2.74962602431001	3.00780225322827	3.22579459374324	2.97187958173319	3.72793747846168	3.0389402954994	3.343561882524	2.84138242031131	2.63793929590389
3.52791153925487	3.76140093847908	2.7781304577579	3.32906150327649	2.88202874251855	2.94330979140079	3.90813637647742	3.59036347589584	3.07823189686469	2.70165779932616	2.77787179956241	156.090628853253	2.63445291082905	3.6715253134012	3.87138696723876	3.54865868377443	3.39942533961193	2.7643236409539	3.15160700095426	3.91414833267553	156.236059154322	3.21139826500234	2.90491090000963	3.62674259692652	3.06731478437594	3.88415678403476	2.68967774110521	3.82112168515103	3.53648964265959	2.93217338534032	3.58583443385403	2.85619784777087	3.85380527330154	3.72000090836632	5.13480732021169	2.714398194638	2.80178431706528	2.97167277272586	3.18680253414588	3.75369810582599	4.12119188673401	2.966322554185	3.68898941745932	3.11142275490212	2.85148196163782	3.75640862346627	2.63042527384665	2.61119077503779	3.22171871721839	3.7345280039959
156.311385026316	3.31081685427964	3.96001622763658	3.56082460828113	3.52488767285452	4.9417376621396	3.42330436211278	3.24464925657419	3.63621975044474	3.95325093876429	4.41050201457914	3.5610963574801	4.73424915555139	3.05259304824746	3.99845812011915	4.71251465858506	3.911989954388	3.2563644353342	3.31050226680573	156.292470319063	3.80935200336931	4.60152511395262	3.49419671546215	4.07560059129266	4.17680706735031	3.41124289593795	4.08393362841554	155.994578347635	3.64299343636418	4.72028500436351	3.07159218531718	3.48805142563605	156.084654058713	3.58826592987066	4.22814686332605	4.03383023408079	3.67242615448261	3.28501644013946	3.91396985256963	3.50553297911978	156.057007310656	3.57589727430031	3.66734923757216	4.03551988053291	3.09630400238304	3.46074561952574	3.94666295661789	156.242362232024	3.93153034902668	3.02880582782416
155.817439925669	3.79570126457451	4.20280637469322	4.18138671966854	3.5593808729869	3.44651176279825	156.286152205216	4.02269707364948	3.74172102387345	4.27499661310219	3.94389535416739	4.30258436816982	3.87199163822302	4.81748700689186	4.11483577411735	3.48631143751054	4.24612495164208	3.82434532982614	3.6634914366507	4.13924857239749	156.298408322238	3.46544440221296	3.45902140829879	3.72974452504319	3.91382179972626	3.74355222919017	3.51955216507253	4.34331331072245	3.65861534306863	4.21733111385479	4.3616891479962	156.203386553851	3.65601372897995	3.79571586432437	4.05294442714282	3.30062796182603	3.45516766374009	4.64692679615687	156.134058934331	4.36849378378976	4.0784025251623	4.19355021091568	4.94809774928129	4.03868843152733	3.41817903598614	155.464125112368	4.33562301170209	156.315498682232	4.80988701593579	4.12131531827387
3.88695199107821	4.45905405819632	156.182043332058	4.30868025224965	4.43767482305064	4.52143883265147	4.04071053533607	3.95951385057932	4.37736964682445	4.29020670483594	156.311590161945	156.331863656041	4.08833466727278	156.250628172149	4.49957089572081	4.33799330277712	4.26098643228072	3.96188450440072	4.54206267867881	4.21539502465321	4.47980307423266	4.43294820059298	3.8915364108738	3.73392182982967	4.74474454256849	4.8772070873793	4.6323235097346	4.29564128073129	156.321218014076	4.46349093544049	4.241129203955	156.325784479907	4.36058255768043	5.00704947042729	156.296493134017	5.26895997846133	4.78371426367233	4.26784105502893	4.9022209400962	4.34763046761183	155.966383425003	4.45327764273976	4.25668604188907	3.94747439314112	3.88712114984188	3.8418587624519	4.45330081074156	4.39823881200871	156.188290034242	4.08840237380327
5.28131658529589	156.332048865899	4.94076835457713	4.87256386770165	4.72105238936465	156.320614069422	4.93050239385416	5.07932995564182	156.317489884483	4.19776942811762	4.76026424886297	156.334040267439	4.37931606391429	4.96753106601209	4.50730922959737	156.325278329257	4.85538018495449	4.46944944192189	4.84158424409986	4.81907659844811	4.19481919359358	4.55327202334008	155.891841683799	4.94272815019704	4.43391072102541	156.314495846115	4.3370600447827	156.137930024849	4.59237147480503	4.37280240863484	4.23949979739154	4.77044664911781	4.93969238453861	4.91993079829577	4.29041430341028	4.73086354375324	4.82840800638226	4.91104743666214	5.14958154892928	4.95553836774731	4.50130036975047	4.41147664224581	156.332959167887	156.336261243827	5.1576839657061	6.20894509363436	155.705716097826	4.29703836096392	4.5782453921361	156.310882771615
5.25287545321453	156.289676164392	5.01820371474721	156.323193158929	5.08639607658729	5.14895674260505	156.340133221135	4.80530148240739	156.331816673999	156.337399227119	5.31185853465638	4.91634766017032	5.38994987219551	156.328122044477	5.0183292152765	5.13785125868316	4.71269330034675	155.727964509011	156.336779794477	5.3570572404403	5.18172827657887	156.321081777725	156.324923217422	5.44293155361477	156.312799698672	5.26603650966909	4.73082786966788	156.324193414406	156.343629897196	4.70650912565781	5.03082786764904	156.229475995809	156.326607720274	6.19047472214634	156.235638924089	5.07420891816736	156.163247741295	5.11632665103833	5.02277510476851	5.29725503409829	5.0857038708063	4.82185785019845	5.43688684586136	5.31167128377703	156.342521548089	5.26042315260315	4.85482106558176	156.189951146755	5.19676790806039	4.83576971549132
5.8747780988661	5.40870185545078	5.27463681441541	156.343382230578	156.324627712061	5.42110888871456	156.310425561895	156.338408683103	156.34130622002	156.340682750644	5.48696502638002	5.52401218302779	156.322237674586	156.345079990958	5.83818244340506	156.338936950919	156.316933630403	5.6826883787566	5.96596619124386	5.90393490370526	156.32687681175	156.319482684771	5.68076396754838	156.345457652183	5.36488977972986	5.44128706084281	5.62863347836878	156.341558542839	156.341529094857	5.43737639663951	5.68723777771043	5.56475448661473	156.316293535735	5.99604154148157	5.55947128492312	156.335747023706	156.301770236846	156.042892649652	5.62636831177928	156.343031817076	156.348432283569	155.884507181193	5.66046057380495	156.317896939712	156.34462091612	156.335028726159	156.272195442621	5.92518808319753	156.339822817849	156.345980358468
6.17147477831301	156.240155538593	155.59411806577	156.297114119889	6.01678708975596	156.32470233901	156.179171005992	156.341094381302	156.261818220728	156.3213006133	7.82868975769087	156.347156067614	156.349658458622	156.341564216005	5.99097687734149	156.284940477766	6.1851300100837	5.90174470162346	5.97644631006924	156.333446015218	5.97266841778154	156.158978666723	6.03375129490065	5.97504180894928	156.302431859368	5.82713768977014	156.291466001514	156.212556743863	156.337615235462	156.273321839074	156.348472858624	6.04382826336359	6.00016464913462	156.243406206687	5.98707814446114	5.99117527959865	6.10889032330594	6.12891723174169	156.312216538807	5.87231270876282	5.95640915355589	156.347134777444	156.206748304518	156.020247538899	5.94051419976084	156.344443327402	5.943693721202	5.8916972989819	5.87597654495047	155.280162702192
156.343978703325	156.350485804029	156.312742062248	6.47114931089004	156.354447734929	156.333871085264	6.35303894250432	6.37683454951294	6.30301702506463	156.303755335993	156.17520844166	6.33100438951391	156.328267202355	6.3652203849364	156.066118862898	156.337036399607	6.38376641217861	156.346294881459	156.348930451282	156.321248097434	156.352814222583	156.348529757532	156.338123651959	156.342067291555	6.31727038228705	6.43404762041939	156.350751425142	156.350633635119	6.33231840180201	6.3583471899656	7.37734114744797	6.22946959091028	6.35637145789521	6.41316199455045	6.35965830047653	156.350774763826	156.340927820875	6.36067026258248	156.279060281471	156.350222082301	156.326268281231	6.27823992875382	6.83394462672128	6.38531130173389	6.34611471794098	156.330791822396	156.337239213839	6.29975215970036	6.57227216127953	156.249689823739
6.65754594540149	156.309365847324	156.350200654879	156.311302756761	6.71378408090133	156.345352000705	156.349322203239	156.341711509707	6.57535047296643	156.35177232103	156.347041321853	6.78300589845827	156.299491812268	156.34193277886	156.332693522237	6.69793782606319	156.345626700767	6.76158594028562	6.77667584059047	156.281368362153	156.347311425259	6.68900992982054	156.348156821526	156.19421550124	156.34695692244	156.290477622186	156.286545664457	156.349477281444	156.343399380899	154.995848466258	6.82566504468742	156.329266010208	6.75551301661461	156.275365582909	6.59232679450247	156.337540402508	156.331639238988	156.251679449747	6.71088288093828	156.324071191515	6.65317378179525	156.309697644606	156.347531257145	156.341035298085	6.79897798993774	156.349092620175	156.299505807303	156.344470534303	156.237906467071	156.344507855052
6.94353851976145	6.82387618503094	7.03320666248908	156.352633738589	6.9604918828559	156.310645898029	155.596029553443	156.299360682082	155.324675358071	6.90332957390766	156.213841242804	156.340076697897	7.12279019764179	156.355173922871	156.349112029628	156.320825538383	6.7935446061846	155.868204757394	6.99388933720394	156.355498612271	156.324285562063	6.79868116691654	156.330933780267	155.175959766755	155.002317737123	156.351679251577	156.354209012462	6.96626627591928	156.302209007142	155.653554406175	6.95590335639318	6.96779337033539	156.343103133929	156.295797095498	156.320421850378	7.1083274407746	156.333458189048	156.331448057117	6.88401645834607	156.342269747051	7.11817540083738	156.351356890179	156.353228754288	8.40798018296356	7.31581521710677	7.1619605874262	156.027836997223	7.02901120066023	156.33290055168	156.350858236761
156.354341871482	7.20493338912213	156.351960868714	156.144456402956	156.333115140874	156.162252279081	156.340716098397	156.336654195977	156.356232879329	7.07089571595133	156.343466661106	156.349777092533	156.348849305588	156.336315130034	156.317830988107	7.17814031689015	156.350206269435	156.197835563313	156.343246615441	156.334630080394	7.17272787625784	156.334560153987	156.30972431384	7.19728390210166	156.31330635377	156.35393760219	6.97359418572221	7.30900658863827	156.345015949862	7.198617607046	156.352207385876	156.351915654844	156.237389400758	156.339372128082	156.355227972645	156.354180436787	156.260148969526	156.353979064186	156.355013924103	156.344773141609	156.348045472364	156.34833010188	7.09471370499379	156.327813835021	156.340264326939	156.34997352584	7.08543859158927	156.313310064459	7.19301027518166	7.28435232093688
156.351603420131	8.300243769313	156.352340379594	156.349931154232	155.9866817272	156.331604456847	156.352629772052	156.303047112665	156.337547971681	156.34439029478	7.62777113552473	156.347229854375	156.341835609246	7.38387121028787	156.351613201752	156.352689396416	156.347250555359	156.130548872006	156.257581271699	156.314688096463	156.338316369012	7.51348273912516	156.338650254157	156.335928202404	156.35590704685	156.349436639978	156.350758273636	156.342577560484	156.315664916205	156.354526767213	7.36551890521138	156.352887685571	156.318693576965	156.353233426628	156.32832911829	156.347967184833	7.3395400442727	156.350879646952	156.355990900062	7.35002839265858	156.324322267595	156.004180569183	156.330182158707	156.329046256577	156.357228471995	156.350729767024	156.318974782892	7.3059955284358	156.32966668591	156.315662010256
156.356535476592	156.073921412346	156.260279823362	156.201928308174	156.313419480772	156.350699624176	156.276835001232	156.346947105297	156.332402588831	156.351970547734	156.353320799689	156.35202526941	156.320464023803	156.353634503005	156.252335791084	156.143557708023	156.328814870147	156.356593793918	156.352975464034	156.35397344733	155.9845646824	7.62082979621071	156.339428802235	156.301808252069	156.266518568485	7.51571723178246	156.354793574889	156.344798496997	156.225015034889	156.353362638744	156.33877304283	156.357110502298	156.349540205386	156.292013256682	156.355274490854	156.317581375369	7.54282088677332	156.306103030872	156.356044398757	156.246913805317	156.35048371892	156.353413408779	156.352326005399	156.356072255941	156.299333013494	156.302553827877	156.204252917111	156.350143470891	155.189796617645	156.356866076124
156.343750083128	156.353358895175	156.355999559135	156.354602056314	156.350631660749	156.357113664071	156.346475632949	156.345948134031	156.294473927212	156.357756751389	156.338211373501	156.341445423728	7.79068231670023	156.356219069562	156.353132238893	156.356656352885	156.346567338871	156.349771607275	156.26967977661	156.349775799466	156.329774629247	156.344818986031	156.342416725531	156.356956641519	156.352858261749	156.325903521996	156.342111055788	156.332709833681	156.351615806971	156.050556349105	156.349964074593	156.268537739535	156.352646194639	156.278867363357	156.357276577118	156.355279672923	156.356593612647	156.357516377811	156.353175625387	156.350785952642	156.355779767699	156.130940474705	156.355363524366	156.319943591772	156.357123270337	156.350380176025	156.356152382596	156.357899063093	156.231819175951	156.35008688783
156.352756104625	156.322009469898	155.3152134996	156.357356651423	156.349496696551	156.341426255065	156.357702934206	156.357636284344	156.355522892842	156.355317732174	156.336125215792	156.34776852112	156.347452628465	156.353555269354	156.348020479185	156.351670433408	156.280361254975	156.357885228038	156.346223200985	156.356560098475	156.343308905988	156.357577472109	156.322530462563	156.314047403109	156.357711099062	156.348465011751	156.305463524989	156.356417518953	156.355251021308	156.343542830551	156.337268545806	156.339316439208	156.352460831127	156.337088970072	156.357063028902	156.356353674248	156.357143823299	156.331462534732	156.348963910436	156.33240859786	156.293525970571	156.355889566468	156.341926558428	156.181901243488	156.349556663408	156.351305010764	156.353456378598	156.3570091982	156.350540483518	156.351725196847
156.355120516186	156.357504778332	156.357724013828	156.321722057972	156.336280320038	156.34783663786	156.356343973544	156.358932824979	156.339942599136	156.357152615583	156.314128176912	156.306905771866	156.340008423518	156.333460643883	156.357377928171	156.342207557684	156.351364712434	156.351179489485	156.287374718734	156.357768997593	156.358576802057	156.322319644362	156.34130290899	156.358159734902	156.349993472187	156.347650056905	156.312697768748	156.351482228849	156.34973204133	156.350065345319	156.355878126192	156.355235988624	156.350161230601	156.306992197121	156.350639926045	156.344166962404	156.35713418967	156.353075047332	156.290498771474	156.359085803279	156.357775602959	156.356752932307	156.320014610385	156.329486435873	156.350519465294	156.346961281804	156.34856204318	156.345085850476	156.343324976336	156.352497940487
156.354564300424	156.348113818281	156.298743259991	156.311536694728	156.355718592832	156.351720358029	156.355338433443	156.358043736525	156.349588287007	156.321065299147	156.358798557522	156.356729142618	156.358124827931	156.340715381543	156.347713049508	156.358968008843	156.348453272563	156.330284973625	156.343998521933	156.340573152523	156.35770324154	156.357156916703	156.334868612353	156.356241931198	156.307258594484	156.355898670541	156.350509953182	156.35886278104	156.347474487156	156.35742696327	156.357862299843	156.348508989738	156.316792794432	156.357985813126	156.35246614187	156.341303451393	156.356803982069	156.348954584345	156.352650517987	156.341611531282	156.35350320799	156.353315921382	156.330187918598	156.336813405224	156.356616959423	156.309546854083	156.337593714447	156.356971637957	156.353199312116	156.358123169026
156.349073103105	156.316646307366	156.353924911444	156.355407630264	156.35423849392	156.357849490453	156.340314383657	156.358806159348	156.321781240574	156.32701202726	156.354634310925	156.351061701988	156.354852201623	156.344961449498	156.351709375534	156.350531659766	156.356129765938	156.351255518339	156.345597333923	156.358920692482	156.333689743543	156.357188652048	156.354141866415	156.342686414452	156.358412395435	156.353102766306	156.356617418819	156.356869981403	156.35536917685	156.357748202337	156.35812034495	156.346679485576	156.347196041085	156.344283625369	156.357370933031	156.359183927816	156.344408950099	156.356676235408	156.357921718617	156.35459140955	156.355960332718	156.33659041675	156.309625582205	156.356186921433	156.35736678435	156.323210658493	156.358797982787	156.354827440881	156.357684320255	156.33537045971
156.35593706517	156.356676752899	156.356454944461	156.359123323483	156.358997595863	156.338733272307	156.357954895132	156.359335395371	156.359460568341	156.337886041485	156.346737499931	156.341851351148	156.358562959133	156.341138901762	156.353563177072	156.35720195778	156.358645592277	156.340038715392	156.358865860485	156.356475725011	156.35245646268	156.35720136297	156.334767862084	156.355032327654	156.341644567239	156.333584914032	156.357801453403	156.359171533659	156.34714069809	156.343168318874	156.352646121183	156.324414845412	156.343051595928	156.355019170871	156.359001716847	156.359195562198	156.358997100985	156.352324717239	156.343584426538	156.338861408068	156.35938731366	156.338081908957	156.343542084176	156.348864496708	156.357360943454	156.3384371661	156.358971846565	156.346723588669	156.33186641326	156.352153083413
156.356336418134	156.347399662241	156.352273997858	156.354451247012	156.345829600776	156.354155870538	156.349854178755	156.357309552232	156.323277097335	156.349009144702	156.34907298795	156.352432311306	156.342793912785	156.353723274313	156.345596987009	156.357371943638	156.355391985474	156.354048911354	156.355561052969	156.359329871323	156.357765698943	156.35459574067	156.355637143701	156.356513398222	156.349845563869	156.359119809093	156.355652724735	156.357834982249	156.356975266498	156.351259199644	156.356432754521	156.357322144357	156.359036634497	156.339953573284	156.35406531191	156.340514859132	156.360206524038	156.359402766311	156.355594344721	156.346224438357	156.358994356599	156.347309422431	156.353324967444	156.358650833537	156.358305306678	156.354116825132	156.356902363368	156.360293883738	156.357574895488	156.358566902566
156.358983208816	156.345400793852	156.359702438119	156.350925359225	156.358589719481	156.351002672791	156.359929274355	156.354546714649	156.349340398854	156.350035990272	156.339354704789	156.352270879577	156.358954339654	156.347917521371	156.349691022561	156.358596005055	156.358255595061	156.351908056174	156.359051161285	156.350228369239	156.354910159461	156.358618584642	156.35819115996	156.354725765027	156.358482953719	156.356917676178	156.35704712802	156.355648093432	156.349090462695	156.349902278234	156.358200687659	156.355966994708	156.356965262663	156.347193928049	156.345603675039	156.357412353842	156.358206997997	156.360154525937	156.357669193668	156.35379180682	156.351238328945	156.358796939337	156.359775079649	156.356731041674	156.343447694584	156.359485445548	156.359620871043	156.346782591825	156.356107930638	156.358437831811
156.35972453171	156.357149011466	156.356221044051	156.34752891462	156.357016993784	156.358414498512	156.360337100889	156.344388732566	156.349724341226	156.35219156697	156.359574585308	156.358311982059	156.338799798111	156.356526261468	156.350338718676	156.357676834888	156.359372307278	156.357580140938	156.353438721697	156.34619333086	156.350722718663	156.356173310685	156.351983501479	156.358814672432	156.356884803434	156.353397086303	156.340920738804	156.346946963506	156.357226517799	156.3598026446	156.35695033577	156.360214905656	156.359983510951	156.358921956766	156.359584743372	156.358443674163	156.360337313934	156.347735963649	156.352940220295	156.360075382301	156.357494274805	156.350008562268	156.352527388364	156.35425771314	156.350169719633	156.360334203106	156.356448432798	156.360001496609	156.358825276663	156.358669443222
156.352045252727	156.358420632507	156.359729630321	156.355312967073	156.353413078425	156.354637940185	156.360042852304	156.359603235026	156.360362596019	156.357091671167	156.358088010659	156.353889600588	156.357183592645	156.350350535251	156.360212865313	156.359159510784	156.35981760267	156.358769045903	156.359476648929	156.356577390557	156.356988556785	156.356028244218	156.35936629122	156.357969643689	156.359409657569	156.352915954238	156.355541693707	156.352935529427	156.359562238628	156.356821739581	156.360264202485	156.357438128206	156.354628680117	156.35880144441	156.357935039327	156.359073294632	156.359755049872	156.359268944538	156.360189453545	156.356405718784	156.356719646839	156.359076369975	156.358611799686	156.360810347104	156.352108308207	156.3583731948	156.348536463702	156.358380705552	156.35495412507	156.347544301628
156.357257460456	156.360326691238	156.360537604237	156.360116273293	156.355358117982	156.356729951573	156.355978691133	156.355637423907	156.359853480979	156.358909706321	156.353150461095	156.352185507768	156.360329475497	156.357250590826	156.354941427333	156.3584210929	156.358907877655	156.358120721303	156.359536590211	156.356095101488	156.359699322827	156.352415735392	156.354234904393	156.359048728302	156.357945935709	156.352790030671	156.351563624745	156.3598589539	156.358053651258	156.357564024777	156.359106769333	156.35890614228	156.35984545734	156.357247895278	156.353357039508	156.358163255252	156.358392707857	156.35796622737	156.357858109371	156.358823885096	156.357074020546	156.357563735869	156.360105328636	156.36006720488	156.359151648167	156.359847164177	156.35688992093	156.358985288174	156.357314501703	156.357596364912
156.354876714558	156.359251017424	156.355051529182	156.357471806122	156.353739024667	156.359792764071	156.359878178253	156.360254243982	156.355398261856	156.356321065	156.355453230933	156.360575384093	156.353907908076	156.360608310759	156.360581116588	156.36015994132	156.356264293583	156.351264476823	156.360071264411	156.3569992743	156.360613550502	156.356877448186	156.359571478673	156.354113352789	156.358252759844	156.351435184791	156.360474676212	156.358713436045	156.354407933117	156.359664542825	156.354860314832	156.360812569817	156.35638885369	156.358903569526	156.356444182656	156.357122258683	156.359557352077	156.359102365112	156.355780928819	156.356363678428	156.359223226367	156.360911898073	156.359258778926	156.35861602955	156.357038082699	156.355521273243	156.351951609343	156.36026408187	156.360796499168	156.357145223251
156.357769557744	156.36007273972	156.360324618023	156.359982737181	156.359266780127	156.358144818601	156.358697610952	156.358972571698	156.358348549611	156.356832175789	156.358848492677	156.36071837085	156.353943792548	156.357110928714	156.359172255768	156.360330125306	156.354878444655	156.360310876517	156.358899119736	156.360268915642	156.354856820416	156.352192980027	156.355602750621	156.358875798058	156.354562958467	156.3552513205	156.359424236901	156.356986438719	156.35999454006	156.357357356906	156.352992956387	156.360074766754	156.360439533902	156.360286854912	156.359498763911	156.360694738331	156.360321904112	156.358939236876	156.35863384514	156.360549900323	156.359706791669	156.356759716614	156.360134934563	156.359325225004	156.35278480462	156.359786206753	156.360767203219	156.360108088484	156.360320733628	156.360136663717
156.358778391069	156.357695075719	156.357214867063	156.360282831733	156.358199980394	156.360269874252	156.357403002353	156.360721603565	156.359806122197	156.361100544984	156.360378564757	156.354743316362	156.355854356148	156.360215053124	156.356802069813	156.361127730007	156.360172617222	156.358804143319	156.358945956828	156.357058919292	156.357445457353	156.359707089356	156.360296752149	156.360839847199	156.357943408151	156.360714729989	156.358429579438	156.356982226959	156.360121559592	156.360485685909	156.359731151001	156.354641694259	156.359491850015	156.359995264429	156.354383424068	156.359430282091	156.359473003485	156.360295078276	156.359011881429	156.360143627486	156.356942412535	156.360470625183	156.357123421964	156.360736938026	156.359040765855	156.359336957603	156.359839053739	156.35698249611	156.358125191205	156.359141461313
156.35757451955	156.358482625134	156.360147544146	156.358710612064	156.359403846586	156.360855316905	156.36050434328	156.358855541795	156.355657634688	156.359138111221	156.359163143147	156.36066221806	156.359868792211	156.357370531259	156.359905311133	156.359672206934	156.358764613132	156.360514196454	156.360821476522	156.360131741383	156.360319927043	156.361097037877	156.360594702486	156.360542746529	156.360114772442	156.361073112586	156.35782603231	156.360608830215	156.359075301503	156.356293685519	156.356624094554	156.355934972441	156.359727933595	156.357926745755	156.359773299544	156.360226098296	156.360831319051	156.360343762232	156.359762082613	156.357923133213	156.358496237289	156.360511723952	156.358213676448	156.357695171468	156.359319228424	156.360720387955	156.356987973255	156.358926260025	156.357675928986	156.358295138202
156.360588845888	156.358764084153	156.359173132501	156.360414681726	156.358380380204	156.356628163233	156.359506409421	156.357841027042	156.359683132193	156.357215483986	156.35644648679	156.360365013441	156.360343273808	156.359762091351	156.359842197138	156.359132134577	156.360804938269	156.359286369846	156.360774327965	156.36079160924	156.361071669808	156.360645275162	156.359813057664	156.357364409831	156.357613116866	156.360870426062	156.361120368423	156.360499905304	156.360662325765	156.359697686154	156.360982133109	156.357993192602	156.358837093155	156.36088290263	156.360734140028	156.359598275786	156.358421144329	156.361082504695	156.360363522025	156.360363018964	156.360688977051	156.360080317331	156.360440944398	156.360169770105	156.360807174595	156.36076582013	156.360412338431	156.359061187108	156.359281562753	156.360784021582
156.359518410403	156.3609138868	156.359429135358	156.359235740328	156.357554369173	156.360252410625	156.360584402631	156.356167189416	156.360476469877	156.359368023433	156.359480874503	156.36099387351	156.360761308333	156.360666937099	156.357352436899	156.360268384545	156.360769652522	156.35954155079	156.359953960981	156.360072977788	156.360951114869	156.36092917725	156.360687471727	156.360429219348	156.359534869796	156.360680670228	156.360282866892	156.360850321227	156.358666371294	156.360796929223	156.360526136651	156.357001765322	156.359233258187	156.357453596946	156.357966054934	156.357011452902	156.361154111254	156.361017208909	156.360679010117	156.357988700649	156.358920647925	156.357835812727	156.361065355598	156.358485284661	156.360485598078	156.359181450434	156.358686385441	156.360868397774	156.360821923305	156.359651631902
156.360209117081	156.358887624323	156.360992308353	156.360397513291	156.360033681505	156.358084809915	156.359678785673	156.360685004938	156.36094590689	156.360281566903	156.359098734273	156.358381875229	156.361528416328	156.359884135703	156.358453932268	156.359108448343	156.35964101213	156.357156959751	156.360776198553	156.360734251586	156.358202169324	156.356932765161	156.360794919326	156.359389377103	156.3591625463	156.360584991691	156.360827568379	156.358488128824	156.357707097322	156.360867143088	156.361342202471	156.358066111172	156.360828693148	156.358480461526	156.360455101301	156.35904342333	156.359553409861	156.360327591273	156.357695453754	156.359191152474	156.359137740583	156.361190842339	156.357920286665	156.361443586276	156.360905909556	156.360899213676	156.358039238857	156.360952216012	156.359928230739	156.360173285073
156.360251203599	156.36109406226	156.36075330525	156.361226811896	156.36080095111	156.359889504102	156.361216351244	156.361252747592	156.359914244464	156.361211610428	156.357889669641	156.361218869677	156.360819902504	156.361407288358	156.360152707346	156.360426482609	156.360564038514	156.358799163812	156.359520721464	156.358907738925	156.36096705232	156.360842013705	156.358799570811	156.360386158654	156.359443331489	156.360960162414	156.360383591792	156.358642811725	156.360205928407	156.360634090935	156.360702594452	156.3598425763	156.360555237628	156.36125341382	156.360620418269	156.361174449443	156.360732440651	156.360801988262	156.359813965318	156.359563865845	156.360637182264	156.360439238047	156.359726040985	156.359889970581	156.359694761129	156.361274100515	156.360405758426	156.359809425884	156.360503251331	156.360629750373
156.361450281948	156.360268715075	156.360952818811	156.360988661838	156.359762005946	156.359728979854	156.360613108702	156.359524435297	156.360688245745	156.361539109733	156.360275528865	156.36005680337	156.361171819603	156.360304409638	156.360458961424	156.359910494777	156.359257913223	156.360974829323	156.360772020994	156.360188260075	156.360972994504	156.361225896478	156.361515839383	156.360392157179	156.361122375686	156.360927627171	156.361411554909	156.361363510654	156.359618212001	156.360040279978	156.361538679152	156.358543167423	156.360482448385	156.359580532623	156.360270193125	156.358360225032	156.359759037256	156.358064296102	156.360484999594	156.360771486421	156.360940601535	156.36104217733	156.361035537402	156.361289464649	156.360896565879	156.360736254776	156.360616872469	156.359265504765	156.359093618483	156.361304063516
156.361507022305	156.361486266331	156.360415156635	156.358629176071	156.361735971101	156.360339313018	156.360671790588	156.359131455704	156.360917431941	156.358918253805	156.360597379294	156.360112262586	156.361084339596	156.360273104143	156.359171048125	156.359516946905	156.361238693296	156.358568727494	156.359813239627	156.360747341431	156.360825899132	156.361606531956	156.36072649247	156.360110862154	156.36148359276	156.361462758908	156.361059214275	156.360205135756	156.359789380491	156.361293968781	156.359833135934	156.360612068706	156.361594762504	156.361499554963	156.359851674315	156.36109960365	156.360767383855	156.359489794864	156.36029652407	156.359778272323	156.360675733365	156.360640849219	156.360291615867	156.360167944557	156.359458006873	156.35938191862	156.360260928649	156.36010925351	156.360929431411	156.360121727708
156.35912475247	156.359127684693	156.360875900489	156.359719284008	156.361251458566	156.360375196163	156.36176208164	156.359591576395	156.360997885797	156.361362111879	156.360811711242	156.360027009242	156.361241077899	156.361337610219	156.360521074893	156.361211498983	156.359698833815	156.35899305267	156.360538573352	156.359489425453	156.359321867816	156.360208621383	156.359711986883	156.36038134787	156.360740529321	156.360318165024	156.360293072877	156.36077162243	156.359880631588	156.359178554798	156.359846847119	156.36026003094	156.36101282764	156.361350298827	156.359745454909	156.36068030765	156.360056174235	156.359402163833	156.360449764814	156.359326135117	156.359108067406	156.360961340968	156.36095684591	156.361142625169	156.361492245699	156.361411217137	156.361130774181	156.361465832116	156.360623285287	156.361579340959
156.359355083141	156.361080153298	156.361208129642	156.360505347934	156.361215360894	156.361597409485	156.359345022587	156.358867300771	156.361067623522	156.361168251131	156.361193796524	156.359691642809	156.361359580096	156.360866500188	156.36041814039	156.36017761864	156.361660107665	156.360338605375	156.359377176321	156.36077305614	156.36137847338	156.361454576968	156.360333957227	156.360170048859	156.361146851628	156.360928934948	156.361536345985	156.361572051649	156.36121255024	156.360440911393	156.361120709194	156.3607726965	156.360867985814	156.361171986637	156.361530084825	156.359659915287	156.361608991357	156.360663716591	156.359972051058	156.36004603197	156.361198657478	156.360615714171	156.36144113202	156.360707595403	156.361428987211	156.360639684824	156.360964331923	156.360743968275	156.359553884094	156.360112313991
156.361116489825	156.361702991515	156.361458073031	156.359246203745	156.361550127424	156.360598264236	156.361275227587	156.361765131787	156.361484743177	156.361592511092	156.359861895092	156.360854844298	156.359939209159	156.360941259935	156.360916012784	156.361500696708	156.360308361567	156.361329618308	156.359563869732	156.360690924951	156.35958748942	156.361305868865	156.361354825305	156.36132335185	156.361558132183	156.360802809021	156.361827944593	156.361578003879	156.36030768258	156.360751669409	156.361290866467	156.360443844044	156.361448140095	156.360130615107	156.360023321476	156.361306939824	156.360349976522	156.361201611661	156.359704328167	156.361271158426	156.360566089611	156.360311976843	156.360752685933	156.361528520996	156.36003851736	156.360375733062	156.360245710649	156.361441557555	156.360131716523	156.361654562789
156.361564903351	156.36119749892	156.360869122478	156.360302959453	156.361392898237	156.361154702008	156.360442063654	156.360987663496	156.360929952845	156.360932187919	156.360930192722	156.359401986039	156.36065422798	156.361139723981	156.36109579653	156.360495958717	156.360660334366	156.361663616719	156.361283932538	156.359992092192	156.360582331357	156.360140483893	156.361676796399	156.361730096094	156.36112544191	156.361779097565	156.36034103598	156.360753667739	156.361169634768	156.360745584106	156.361340116996	156.360882364662	156.360249366638	156.361027368679	156.36008843432	156.360372959426	156.3601315507	156.361387461312	156.360175994538	156.361057319724	156.360508031834	156.360321411831	156.361729911587	156.36069003277	156.361205382819	156.360667759599	156.360239333791	156.360902179213	156.360487420077	156.360534403695
156.360512096359	156.360526082097	156.361672867884	156.360370843673	156.360844568101	156.361460382577	156.361274474083	156.36046499657	156.361646136827	156.360501240995	156.360852352791	156.360780838069	156.360917374307	156.361677187021	156.359952956351	156.360621434033	156.361318501587	156.361448564906	156.361778511907	156.36066731474	156.36016458931	156.361460953594	156.360944554965	156.361146596332	156.361453656437	156.361293591759	156.361268256097	156.360368504008	156.361495854533	156.361202338334	156.36175873307	156.36000140721	156.360132998921	156.361540629311	156.360318594606	156.36059096622	156.361041630407	156.361333014756	156.36028275176	156.361644213374	156.361267374594	156.361435697686	156.360475868244	156.36104182325	156.360707815111	156.359980563954	156.361319236632	156.360612676424	156.36162941488	156.361452411667
156.360849493481	156.360795580648	156.361115728005	156.360799591649	156.36070211194	156.36070123656	156.361436335145	156.3612938192	156.360702198468	156.36146492202	156.361496964712	156.361341919489	156.360387588294	156.360751257389	156.361680028216	156.36149699383	156.360944670175	156.361595797388	156.360734393277	156.360489074707	156.361596086803	156.360540404178	156.360663747028	156.360320425598	156.361325957363	156.360918888457	156.36186694176	156.361467095998	156.361571750431	156.360201686248	156.361141326982	156.361884309919	156.361685028101	156.360216594827	156.360964423633	156.36052698574	156.361428916529	156.361735214614	156.36142072087	156.360498151752	156.359814607159	156.361000070322	156.361655366499	156.36173520001	156.360841344156	156.361759505587	156.360866040684	156.360160741697	156.360272762965	156.361489107253
156.361492919991	156.361491626604	156.361472840666	156.360713569335	156.361320339881	156.361144223559	156.360736952395	156.360308044008	156.361476342825	156.361188016163	156.360212942622	156.361499497278	156.360706927417	156.360590778162	156.361711468076	156.361475010758	156.361033648776	156.361727075225	156.361544563259	156.361576714124	156.361252698321	156.360834182778	156.360406297453	156.361367546691	156.361343668822	156.361788270409	156.36174022389	156.361401486628	156.361395685116	156.361544255778	156.361808596163	156.360764892664	156.360446104093	156.361475712933	156.361755759345	156.361390284203	156.361349778924	156.360304287588	156.361503588409	156.360818690162	156.361429431546	156.361206560283	156.361037676654	156.361052694272	156.361569733733	156.36150440809	156.361512459752	156.361302328007	156.361727758631	156.361044052
156.361156359647	156.360609702824	156.361121143769	156.360668786211	156.361703689907	156.3609589762	156.360475191269	156.361830887354	156.361445822885	156.360850035983	156.361581979792	156.361052838201	156.360415170311	156.361731771491	156.36183823325	156.361804394643	156.361013879936	156.361698572173	156.361257741739	156.361475849141	156.361602015809	156.361493371662	156.361080509774	156.360714207862	156.361101521164	156.36151003166	156.361541747787	156.361646939679	156.360517169211	156.36141414436	156.360853817544	156.36107623214	156.36100828462	156.361817979946	156.3613061722	156.361701933107	156.361648275768	156.361269275774	156.360844593202	156.361631245343	156.361506313328	156.361123820451	156.360966850461	156.360715483974	156.361106690388	156.360946649894	156.361715079758	156.360702518335	156.360813530799	156.361488344224
156.360654302149	156.360874178601	156.360441519634	156.360995596588	156.361011974134	156.361514270338	156.361774015178	156.361190982677	156.361307244018	156.361130175153	156.361494291973	156.361143997703	156.36149278895	156.361457377294	156.361059068486	156.361269124226	156.360676205569	156.361494184668	156.361384087518	156.360817141323	156.360924465521	156.361765950078	156.361326055881	156.361999827278	156.361287247926	156.361776271257	156.361558289685	156.360598054325	156.361612331599	156.361672888311	156.361937323589	156.361853968162	156.360594560762	156.361167065363	156.361505502363	156.361734211042	156.361799482146	156.361661112618	156.361801528353	156.361644680855	156.361780969379	156.361864165512	156.360797751941	156.361567351504	156.361848721495	156.360542252227	156.361172174978	156.360968673685	156.361765583967	156.361000285861
156.361207018086	156.361105754576	156.361768156207	156.361023034506	156.36093877565	156.361353556431	156.361019430251	156.361585932835	156.361166863615	156.361881264689	156.361684295842	156.361343763735	156.361242076128	156.360794169542	156.361456341265	156.361651345601	156.361837177214	156.361614566536	156.361193214939	156.360696830463	156.360670405432	156.36153915998	156.361745362684	156.36147333133	156.361048531975	156.36148775978	156.361025598654	156.361330495287	156.361340363472	156.3614085122	156.36079516305	156.361822826021	156.36081608631	156.361177675598	156.361352358187	156.361759774949	156.361017313177	156.361167985667	156.360733715155	156.361267563053	156.361476068261	156.36085575369	156.361636615187	156.361458209292	156.361648172155	156.361974613921	156.361897511931	156.36171070347	156.36107551717	156.360762452592
156.361352665796	156.361339359697	156.361197929934	156.361846188758	156.361438993944	156.361417802241	156.361686252834	156.361739304141	156.360818091175	156.361891924299	156.361595614708	156.361791834433	156.360545455851	156.36123615265	156.361143627473	156.361317500192	156.361914932392	156.361238983434	156.360985581123	156.361455929772	156.360797868495	156.360993334004	156.361497848252	156.36136440279	156.361482649309	156.361210852397	156.361244158524	156.36120778289	156.360573888632	156.361267059207	156.361405200529	156.361652356223	156.360718043018	156.361695695144	156.361027647426	156.361535144019	156.360847468614	156.361744848538	156.360937726483	156.36103705479	156.361866804823	156.361138270612	156.362061417241	156.361871328811	156.360797780642	156.361910704137	156.361150778815	156.361355043598	156.361832401112	156.360945920742
156.361210120545	156.361755840788	156.361911617307	156.361387298158	156.361877293042	156.361537671707	156.361215552182	156.361458801017	156.361741965653	156.362044818678	156.361376920252	156.361555865119	156.361948773838	156.36128132131	156.361489712786	156.361930133613	156.361623078328	156.361038232747	156.361879844177	156.361546851737	156.361061354648	156.361462178625	156.361152536902	156.361903730212	156.361864302612	156.360882940669	156.36178351169	156.361095948845	156.361845534194	156.361181265777	156.361302754049	156.361129194856	156.361706818215	156.361976126736	156.361595952713	156.361006181955	156.361658187688	156.36194327825	156.361939481392	156.36184377523	156.361098313235	156.361427555302	156.361683637662	156.361685312888	156.361219106927	156.361326676525	156.361706245187	156.361505414486	156.361376429389	156.361017496258
156.362058661956	156.361848492627	156.360989225629	156.361419587103	156.361308195533	156.360910007495	156.361527210739	156.362024366651	156.361522494235	156.36182337743	156.361575775974	156.361527024108	156.36158834429	156.361365947663	156.361266145442	156.361891339148	156.361004665666	156.361923251669	156.361854154107	156.361713753473	156.361275030343	156.361892171662	156.361532925021	156.361773763294	156.361401684249	156.361722853816	156.361590778207	156.361873340033	156.36194535255	156.360962919309	156.361660559517	156.361645802661	156.361196372079	156.360946084678	156.361338297567	156.361347801295	156.361316230904	156.361890506393	156.361732015033	156.361574715909	156.361736184578	156.360872732655	156.361714491935	156.361718379652	156.360937737586	156.361138191021	156.361194471118	156.361945269057	156.361853985583	156.361861404981
156.361736238052	156.361517039164	156.36187669525	156.361769163093	156.361401926548	156.36132490564	156.360788256177	156.36102729238	156.361334566287	156.361690016458	156.361388092221	156.361790944199	156.361631924457	156.362205029284	156.36154311348	156.36144525784	156.36165562637	156.361752429254	156.361289383334	156.361935532213	156.361133590079	156.361787371301	156.361599474562	156.361967431429	156.361948583976	156.36158571112	156.361838949189	156.361312790707	156.361802617636	156.361823773882	156.36120819433	156.362145453863	156.361452704155	156.361141816532	156.362011815547	156.361077895514	156.361756027453	156.361244531184	156.361394223394	156.361646332552	156.361010111937	156.361600607387	156.361728725624	156.361243457836	156.360951378908	156.361568874288	156.361146649467	156.361994635939	156.361101609972	156.361636148593
156.361440681484	156.361748259323	156.361727706051	156.361638924768	156.3611538425	156.361239400679	156.361721003865	156.361833441225	156.361910663733	156.362026252709	156.361755771004	156.361895408069	156.361343457549	156.361729642417	156.361846562515	156.3617184445	156.361845162449	156.361850629216	156.361840463029	156.361917210596	156.360990379143	156.361673824951	156.361677143223	156.361366664278	156.362050454708	156.36172297903	156.362061898052	156.361687955175	156.361816410881	156.361951298443	156.361843247832	156.361963477617	156.361607301068	156.361444223912	156.361173552717	156.361591378552	156.362114035866	156.361952918537	156.361948963707	156.361880830162	156.361782891155	156.361151887195	156.361365721363	156.36177389	156.361492049324	156.361932664859	156.36177552397	156.361128074681	156.361022306483	156.361604227445
156.361801870945	156.361302912878	156.361400497291	156.362016743859	156.361655254553	156.361354930271	156.362010653238	156.361903898891	156.361884991802	156.362142354382	156.361580473332	156.361184528845	156.361816179859	156.361913569806	156.36165589352	156.361895758769	156.361652192318	156.361345396168	156.361681835108	156.361638336572	156.361860647649	156.361973729467	156.361789875744	156.361572636362	156.361579727496	156.361897483823	156.361943175112	156.361184730879	156.36162915343	156.361619706467	156.361579903942	156.36198825769	156.361532601658	156.361485675131	156.36137682982	156.362105262337	156.361394268492	156.361355475042	156.361802470453	156.361545489856	156.36192415448	156.361637347382	156.361451263914	156.361798486647	156.36164033504	156.361239896622	156.362218020564	156.361860717049	156.361619273649	156.36129153978
156.361661274234	156.361768741113	156.361695926649	156.361380378261	156.361267713032	156.361325520981	156.361753808835	156.361012465897	156.361760206369	156.361613824241	156.361903430736	156.361644646604	156.361738994124	156.36165906468	156.361505498624	156.361728714198	156.361994236162	156.361357704306	156.362157552139	156.361437421164	156.361729564775	156.361522002097	156.361711792145	156.361758143488	156.361406543326	156.361843249138	156.36145600545	156.361344733689	156.361885976668	156.361967449347	156.361837876524	156.361517935533	156.361560885574	156.361768556125	156.36117367203	156.361840500503	156.361517273714	156.362033543645	156.361471893655	156.361821307505	156.361675832909	156.361546148595	156.36186869164	156.361613701073	156.361863245255	156.361240398151	156.361829492508	156.361176005073	156.361625851399	156.361737532458
156.361834385478	156.361936422097	156.361996067365	156.361652564246	156.361952678416	156.361572381461	156.361240145135	156.361563350542	156.361955785218	156.362116878702	156.362012523024	156.361697497516	156.362068224091	156.361179568294	156.361697785073	156.361882949697	156.361748671936	156.362045903253	156.361674532251	156.361405457868	156.361350450462	156.361994913047	156.361549810417	156.361684305333	156.362125147532	156.36178375692	156.361214407189	156.361119415444	156.362058573661	156.362208416349	156.361285318144	156.361526559145	156.361365222201	156.361411287085	156.361593363811	156.361347879495	156.361919959037	156.361399452241	156.36166152487	156.36159375671	156.361853333308	156.361718772382	156.361850754552	156.361703957986	156.361696850385	156.361420960551	156.361490549153	156.362024148774	156.361203338254	156.361487157394
156.361548490212	156.361875250892	156.361996057859	156.362149526735	156.361701904348	156.362002516351	156.361178725665	156.361744367287	156.362094213284	156.361326058044	156.362009112604	156.36177840223	156.361847458563	156.361773365125	156.362019360509	156.362023443222	156.361378067751	156.361809573524	156.361578612286	156.361701834053	156.361891686165	156.361585264214	156.361755600451	156.361919338965	156.361451841199	156.362147928524	156.362119128614	156.361748589303	156.362234470874	156.361540141226	156.362105013396	156.361499096469	156.361885386712	156.361350514877	156.361811459797	156.361983464105	156.361975348051	156.361987140105	156.361409440399	156.361665759226	156.361325493301	156.361462651842	156.36198311591	156.361880005471	156.361907286878	156.362077977	156.362105803547	156.36202110925	156.362016394189	156.361931092209
156.361922878397	156.362198045987	156.362008817458	156.361293051349	156.362214736871	156.361356377682	156.361815646389	156.361642593251	156.361679271934	156.361783694063	156.362061443063	156.361846745979	156.361868671481	156.362069989926	156.362220662308	156.361443912842	156.361528658985	156.362074789987	156.361512193974	156.361750538795	156.361273725642	156.361704841749	156.36183920035	156.361825454208	156.36153535999	156.361542491841	156.362137418276	156.36149271928	156.361884693811	156.361988735913	156.361878072	156.362270190256	156.362087724968	156.361400641579	156.362053732687	156.362023736862	156.361283038606	156.362002384502	156.361429603964	156.361400442879	156.361917373706	156.361352156918	156.361219108306	156.361912384467	156.361906685727	156.361713031584	156.362352521184	156.362031606278	156.362250407021	156.361868857624
156.361506294929	156.362149091884	156.361740844672	156.361468098234	156.362066166113	156.361831307084	156.361908123178	156.361912004684	156.362282169476	156.361951784127	156.362014649489	156.361884634667	156.361920266103	156.361905927439	156.361974462297	156.361489881848	156.361959955004	156.361797804176	156.361563365808	156.361458617293	156.361953989226	156.361912144094	156.362077081222	156.361876124858	156.361332159329	156.361415595648	156.361387065704	156.361967941877	156.3613514794	156.362245978106	156.361756009045	156.362189374684	156.361899853895	156.362077447267	156.362058504711	156.361495233177	156.362112534903	156.361778931903	156.361396839628	156.362075858126	156.361455115579	156.361552739292	156.361882160297	156.362017358132	156.36213504924	156.361706283852	156.361350079685	156.361994240827	156.36159313266	156.362017183261
156.361668657163	156.361437561201	156.361820622277	156.361406628122	156.361772024832	156.361554672038	156.361539054598	156.361994277361	156.361855235143	156.361966145379	156.362023609631	156.361360990347	156.361587720174	156.361792658555	156.361396232059	156.36214050381	156.361824250071	156.361847493592	156.362080066269	156.361496992948	156.361884425092	156.361875854937	156.361949650857	156.361504039493	156.361615676166	156.361636793858	156.361688689107	156.361526643009	156.361695931621	156.361938279675	156.361358598911	156.361906690077	156.36215426422	156.362241931788	156.362211085643	156.362099725988	156.361977190196	156.36187482437	156.36213549696	156.362091110591	156.361850517525	156.361609249514	156.361692307966	156.361893354248	156.361555054306	156.362227759231	156.362070989386	156.361976756214	156.362022032042	156.362174249236
156.362145030242	156.36165637584	156.361457716715	156.361528566118	156.361612561891	156.361566826235	156.361944167243	156.362150835325	156.361823438874	156.362250196698	156.361577926667	156.36195348562	156.361988380481	156.361400404105	156.361595572003	156.361909293446	156.361914405286	156.362096456565	156.362222777991	156.361625720486	156.361545492459	156.36188569027	156.362009679988	156.362039944411	156.361934615492	156.362151580257	156.361852454904	156.361379991673	156.362078093348	156.362191136198	156.362394527664	156.36206269128	156.362014262556	156.361999303958	156.361519550195	156.362080753703	156.361529710717	156.361595627268	156.36178853554	156.362220395469	156.362118733029	156.361413185202	156.361704009345	156.36212623427	156.362122759123	156.36173093037	156.362210588389	156.362017158451	156.362053525478	156.361757202828
156.3620101279	156.361960775342	156.361623051668	156.361493056941	156.362195999492	156.362070447581	156.362053041259	156.361731457212	156.361653457499	156.36144627249	156.361603759237	156.362176110294	156.362193265755	156.362020247053	156.361534118057	156.361851912767	156.361323632903	156.361463368962	156.361816176028	156.362007948207	156.36151000063	156.361514176396	156.361589170679	156.36183130418	156.361999191362	156.361972477956	156.362153023299	156.362091291161	156.362049356286	156.361796022301	156.361887050196	156.361610431137	156.361862970579	156.361940179123	156.362022567858	156.361484954278	156.361727660454	156.361751158152	156.36192894805	156.361395884359	156.361541576363	156.362116354813	156.361891925913	156.3619818028	156.362189033358	156.362287999744	156.362095310923	156.361495567221	156.361687349018	156.36185056201
156.361545183538	156.361580711076	156.361808392811	156.362165798334	156.36166796006	156.362165588128	156.361903044559	156.36215188135	156.362123347178	156.361679861862	156.361989337753	156.361750129043	156.361484059286	156.361555776558	156.361608927998	156.361812862767	156.361631616231	156.361665467807	156.3618511736	156.362056021692	156.36164536873	156.362072144814	156.362131795246	156.361689243713	156.361850156047	156.361763466641	156.361952969852	156.361498597545	156.361685325055	156.361853260826	156.362016676995	156.361851772242	156.362171428597	156.361732919801	156.361667084766	156.361875487515	156.361661523502	156.361573413323	156.3621876279	156.361877333056	156.362075410189	156.362113610482	156.362105168282	156.361863007974	156.361617051203	156.361558889668	156.361916972275	156.361752131825	156.361868298634	156.361569031946
156.361711251677	156.361926927997	156.362018693735	156.362347484169	156.361713773879	156.361465857179	156.3615643511	156.362040819651	156.362038064411	156.362034787122	156.36186193469	156.362167044132	156.361689523642	156.36198415618	156.361957039757	156.36188985055	156.361556096451	156.362172588371	156.362295572824	156.361690354885	156.362390112152	156.361857203101	156.361696468389	156.362052443971	156.362060323682	156.362454869287	156.361885416706	156.361819386356	156.362031224685	156.3619258402	156.36162857717	156.362033584045	156.362121537855	156.362222252391	156.362139247997	156.361994083569	156.361829284655	156.361688766338	156.361827627018	156.362040415379	156.362052279733	156.362012848642	156.362018358468	156.361504202245	156.362094861283	156.361705391256	156.362015488686	156.361645739032	156.361601188105	156.36163938357
156.362099381927	156.361979882357	156.361866802594	156.362020278841	156.361607095685	156.361733626241	156.362165133845	156.361513576322	156.361529178202	156.361963573536	156.361995119838	156.362236810995	156.362233508527	156.361673108672	156.3619239969	156.361879000384	156.362196456078	156.361740863445	156.361844354183	156.361605519111	156.361988059067	156.362134111305	156.361813688766	156.36157818238	156.362215026843	156.36149948368	156.362140660203	156.362200398787	156.361828539237	156.362046320658	156.362250470169	156.362433179621	156.362055598054	156.361859071286	156.361485110708	156.361721938211	156.361519107205	156.361884546528	156.361842327197	156.361836711194	156.362209971952	156.362031131796	156.361895621126	156.361751272324	156.361600673014	156.362234516984	156.361804960225	156.362102737709	156.361462585935	156.362056684317
156.361776735819	156.362119649333	156.362151029412	156.361802955552	156.361979905373	156.361513419187	156.361647604955	156.361949315096	156.36200908535	156.361956631265	156.361612917734	156.362320759643	156.361796265571	156.361917016236	156.361586331262	156.361976044339	156.361592498353	156.362157542911	156.361576021421	156.36162174227	156.362117312459	156.361625596788	156.362217487936	156.361716910913	156.361639628754	156.361747611877	156.361792469137	156.362150721149	156.361777941402	156.362164237832	156.361861775409	156.361688730115	156.361792121218	156.36156886371	156.362192613104	156.362123073257	156.361809334246	156.361870805032	156.362298242162	156.361755644756	156.36181069403	156.361780754407	156.361936549971	156.362077367805	156.361834415555	156.361838983077	156.362015119924	156.361886308539	156.362005845853	156.362030567191
156.362230220915	156.36208035289	156.361612388723	156.361606033157	156.362163686915	156.361805395348	156.36178662736	156.361821697258	156.361896113244	156.361837614275	156.361712248003	156.361886238766	156.361762838902	156.36190151968	156.36162446038	156.361642391194	156.362196438815	156.36228560084	156.362189418983	156.361884871179	156.362108744287	156.361781991943	156.362284719449	156.362307964608	156.36196327977	156.362329341067	156.36199507712	156.361922205308	156.361873298201	156.361745525459	156.361794428568	156.361898697277	156.361605908033	156.361956991874	156.361844271808	156.361962492358	156.362230333054	156.361674917226	156.361786922983	156.362286814895	156.362460770076	156.361726186252	156.36226335632	156.361992350729	156.361714926992	156.362193308114	156.361716482988	156.361690068947	156.361534076026	156.361926669901
156.361993217572	156.36207190908	156.361888205429	156.361717586882	156.361698829661	156.361581012557	156.362023438134	156.36213238305	156.361860672875	156.361820469667	156.362091956633	156.361808986445	156.362165954555	156.361936453818	156.361933771129	156.361957378155	156.361910910202	156.362011940789	156.362101402082	156.3618451753	156.36214808224	156.362143260863	156.362322623267	156.362221984533	156.362069154475	156.362277008848	156.36181761148	156.3618122368	156.36185535393	156.362331510768	156.361974301937	156.361771831507	156.361783413577	156.361820859924	156.362095325781	156.362047782377	156.361809734158	156.361704852297	156.361868441141	156.361776427054	156.361657276842	156.362039018429	156.362277882739	156.361806399989	156.362104617781	156.361911696285	156.362086120584	156.362042897209	156.36183537938	156.361994888015
156.361770059553	156.362152289828	156.362171254963	156.361657912375	156.362019586616	156.361833869972	156.362088379257	156.362161150706	156.361985797767	156.36230007563	156.361793544185	156.362009678059	156.361769121628	156.362054838053	156.362238250983	156.36212226398	156.361825715223	156.36216493245	156.361981234111	156.362208182066	156.361855325793	156.361957929837	156.362048136368	156.361839765382	156.361851833539	156.361904826838	156.362408648196	156.362173466782	156.362041886323	156.36186089776	156.36175699408	156.362056339627	156.361686176418	156.362061890722	156.36199720722	156.361828221955	156.361991050446	156.362335716067	156.362201302378	156.361870071823	156.362082760089	156.361736452713	156.361794454681	156.361995615753	156.361951250772	156.361949832137	156.361972875722	156.361748412057	156.362118017072	156.362088185936
156.362238121099	156.362171203127	156.362250891103	156.3623623794	156.36174136963	156.36171264848	156.362144026349	156.361844278273	156.362325160605	156.362219089994	156.362068440684	156.361835831072	156.362384937967	156.362133103599	156.362115152234	156.36209828011	156.361789309352	156.361903715626	156.362392799051	156.36178607154	156.362133066535	156.361637621434	156.362326481909	156.36215230881	156.361895703935	156.361871314528	156.361976242134	156.362296927628	156.361857453426	156.361918527611	156.36162947091	156.36195375651	156.361955017066	156.36226737668	156.361884072541	156.362197767121	156.362196914757	156.361785388238	156.361606631318	156.362387923562	156.362216742765	156.362061472541	156.361602417057	156.362133089398	156.361941837435	156.362045917583	156.361886657067	156.362266955367	156.362043543472	156.361736624688
156.361777262551	156.361848428785	156.362262505058	156.361943215463	156.361693936053	156.362314798584	156.362052478472	156.361711021373	156.361952439295	156.361956163852	156.362376174822	156.362190095395	156.361897850091	156.361831218345	156.361794215166	156.361900879183	156.361882161729	156.36207858706	156.36182357191	156.361566413841	156.361933366887	156.361765047816	156.361775947347	156.362159929652	156.361890759679	156.362223387692	156.362167845193	156.361822951199	156.362135311624	156.362251064	156.36206521556	156.362222565516	156.361819196118	156.362031651197	156.362521817068	156.362011242705	156.36224121866	156.362194734238	156.362042732679	156.362412082944	156.362275642457	156.362355025842	156.362204358	156.36204146745	156.362280230687	156.362020696943	156.361734216137	156.361861035636	156.36232106819	156.361985495181
156.361890588644	156.362240306886	156.362160169623	156.36184669763	156.362104799523	156.362039428877	156.362425318862	156.361998641574	156.361932051103	156.362087206011	156.361829011957	156.361825887206	156.362027730926	156.361839409088	156.362420579053	156.361997196764	156.361741540142	156.361928263194	156.36224981069	156.362266495776	156.362381602969	156.36233289456	156.362340590826	156.361937625316	156.361883303508	156.3619703003	156.362386644788	156.362310064531	156.361864430941	156.361961848311	156.361611176449	156.362539008821	156.361760439613	156.362315746248	156.361774010712	156.361918534811	156.362275065078	156.362017671398	156.362118157524	156.361992204208	156.362253321613	156.361853147887	156.362205543015	156.36169903936	156.362084794606	156.361988924884	156.3621610283	156.362323901439	156.362279125475	156.362487697454
156.362022466236	156.362214529171	156.361951037462	156.362389032258	156.362430442543	156.361984449375	156.361861279899	156.362266763535	156.362216544888	156.362051281589	156.3622017126	156.362014946318	156.361908799837	156.362184301338	156.362116351184	156.362035229666	156.362282661251	156.362010507739	156.362242212036	156.362056460573	156.361958206895	156.362118526894	156.362282504983	156.362013145609	156.361755873451	156.361927192867	156.361869865527	156.361869250422	156.362209915981	156.362305471478	156.361756480326	156.361885311378	156.361922686903	156.362233454951	156.362082487541	156.361977577651	156.362162768093	156.361779452338	156.361877643191	156.362198167697	156.361935897256	156.361957293594	156.362268735145	156.362136653633	156.361743885109	156.362218201195	156.362215033629	156.361952980303	156.361930503134	156.361959951565
156.362523327945	156.36212180064	156.361999954287	156.362223513813	156.362135618015	156.361950162349	156.361792216361	156.362056340183	156.362013723692	156.362443635317	156.36195371843	156.362015899825	156.362002563462	156.362380295866	156.362344967196	156.361842158146	156.362139737731	156.362024708293	156.361824849395	156.361767514336	156.361723004565	156.361928099803	156.362321482077	156.361832329123	156.362228782719	156.361861377664	156.362060834295	156.362034807356	156.362373825812	156.36225603702	156.362144710493	156.362460705776	156.362217791218	156.362093187895	156.362130585276	156.361956531326	156.362456457394	156.362344947103	156.362258790363	156.362295092741	156.361746353301	156.361943801021	156.362381221864	156.3616933957	156.362106638423	156.362456674724	156.361990644755	156.362184854398	156.361927655201	156.361975511334
156.362489292978	156.361943459659	156.362118735407	156.362537066522	156.361947646643	156.361819975605	156.361963564173	156.36214478878	156.362077957505	156.362024827269	156.362035791695	156.362272073801	156.362419029064	156.36198800268	156.362386975482	156.362236376031	156.361932483083	156.361977156575	156.362384935988	156.362170207044	156.362341022765	156.361979067144	156.362423707864	156.361901311546	156.362377109072	156.362378060412	156.361884286223	156.362198496884	156.36207401995	156.362118553114	156.361969484593	156.362195561624	156.362062931436	156.362135202455	156.36218653166	156.362472386568	156.361961157019	156.362094989207	156.362370508833	156.362316562813	156.362023294937	156.362431571199	156.362426765627	156.361848856284	156.362254433158	156.362034005151	156.362029975975	156.362344748283	156.362287187321	156.362366837337
