# Supplementary material for: The Neural and Computational Architecture of Feedback Dynamics in Mouse Cortex during Stimulus Report
Source: eNeuro. 2024 Sep 24;11(9):ENEURO.0191-24.2024. doi: 10.1523/ENEURO.0191-24.2024 (PMC11444237; doi:10.1523/ENEURO.0191-24.2024)
Supplement: Extended Data 1 — The file code.zip includes all code used to generate the figures and perform the analyses presented in this manuscript. The folder "./ephys analysis/" contains code and instructions concerning experimental data and Figure 1. The files "Figure2CDE.m", "Figure3AB.m" and "Figure3C.m" simulate the model in the nominal setup, and generate the corresponding figures. The file "Morphing.m" allows changing the connectivity strengths with respect to the nominal setup, and plotting the resulting trajectories. The folder "./Figure4/" contains instructions, code and data concerning Figure 4. Download Extended Data 1, ZIP file. [file eneuro-11-ENEURO.0191-24.2024-s003.zip › code/Figure4/globalfeedback/v1Int_a1.325.dat]

0.379657719565572	0.378454598222281	0.340924780625268	0.35495002190532	0.350281220420821	0.350560509245511	0.369204972056435	0.333176334645452	0.343396376019208	0.365760695251692	0.388023582251836	0.335511307504401	0.349601272952762	0.371049587455095	0.361090695829044	0.381288128707048	0.327735615347039	0.353694932060253	0.358283564051992	0.386231846888083	0.345170324283174	0.390513010884202	0.358693934368845	0.332003082025652	0.367263701333416	0.386214952685179	0.340819034632469	0.354044165816935	0.345906736476812	0.36052764208141	0.392939783785756	0.346821596929454	0.359591506996316	0.354978901665715	0.327307279128784	0.343856809223483	0.35001045962236	0.350025953676964	0.378517329016704	0.375227780071422	0.339634469348746	0.342299665197403	0.329959660446536	0.328530605595705	0.342000441005202	0.343370410964747	0.388723460761019	0.337341732240786	0.372606723813662	0.376692820414148
0.364721460877268	0.388774094571211	0.355930030307736	0.374745930076629	0.342034856337159	0.379819102732679	0.372902604008433	0.365680194105311	0.346381667840664	0.405751920936931	0.338591400782707	0.355435597881703	0.399829709787181	0.397346401777266	0.37547899453916	0.346454184408709	0.346514715089453	0.338663653275972	0.397222345163653	0.383615810481879	0.357517849457042	0.395731064705829	0.374226167320339	0.378540699503954	0.367942499179747	0.36684786532337	0.375880258862985	0.395981413269958	0.350075319395893	0.383621374977268	0.39006464558807	0.362237566847933	0.343394756735375	0.386399908778209	0.385471272435756	0.386828001674584	0.362596686478356	0.350889147172509	0.374064034363174	0.367649767845091	0.406262927751864	0.396309821910384	0.368561060244815	0.391294417588724	0.363201402072072	0.360706248790615	0.356387595329407	0.342684323649074	0.387303950728142	0.363525815936202
0.412211142467835	0.358402489139882	0.384082513591801	0.378701051084549	0.372070895865461	0.400190959093232	0.386830507617027	0.37563720660734	0.406048055356843	0.414547240304749	0.396518688824573	0.399252843767127	0.370459792169161	0.40797064295778	0.36873680662039	0.390738957616208	0.391157848755277	0.352872459898004	0.424107315264753	0.368703483153396	0.405674130319312	0.374560655730444	0.357514780556625	0.376564826636865	0.396021374576682	0.420697956826952	0.395855721421222	0.413511122773464	0.37132241529763	0.381824135544849	0.391108700652821	0.349424328199973	0.35197594255529	0.367842595331447	0.413478944464687	0.371331143287766	0.356675324360708	0.359947183366678	0.350584547152784	0.395353889930725	0.412715118081059	0.352113176159509	0.42196660265474	0.39087455870938	0.408598965140408	0.424302150564873	0.369545828904014	0.373461238289403	0.370116314518374	0.39111316969771
0.429723359392813	0.368478642630477	0.435227145782217	0.416263564637047	0.404783120518838	0.368271533374861	0.430640865617003	0.440240484834615	0.364040938485049	0.393777572048596	0.410083003031733	0.395942017164468	0.441688515143504	0.363735188438	0.368575481509103	0.38489078564945	0.445274130964684	0.392693817434002	0.422892473183934	0.385903097718767	0.431176156595929	0.445933645861913	0.365671654830619	0.412609306950704	0.40614666546111	0.395518376244256	0.439505322299181	0.407158458361979	0.395264843635636	0.398444620315074	0.404391541032437	0.380717488466983	0.423367555682425	0.423734608580653	0.377158541091071	0.372288149829276	0.429811441956692	0.394436329066732	0.3797822637097	0.359408348567236	0.367292338045847	0.430860151486656	0.444691978783038	0.372718326616428	0.425825747421065	0.36969205270753	0.384541524606537	0.40709440725731	0.371502880204403	0.42277728530393
0.401532530950679	0.390807300713823	0.375396361129978	0.44538658777507	0.438337426245203	0.409221725003961	0.373901728780137	0.420850076023856	0.436602992034467	0.438144722779414	0.437513572986217	0.432921557377813	0.399575147198109	0.410975421519079	0.463319161689295	0.397247725376945	0.425551626125433	0.387525929101939	0.414449535660687	0.402262132874297	0.384346965892538	0.438961775494573	0.383627338655494	0.412391810264877	0.43627937082339	0.374182699365108	0.4253806719534	0.424137648963524	0.415569661550583	0.461043996924688	0.385296357389065	0.381502057816417	0.418836568955394	0.437542538363392	0.376787072769976	0.403100290723986	0.40396951630492	0.469213550561139	0.387672247167997	0.377377321764488	0.414245249701718	0.411837021297202	0.400076216268618	0.419041420892178	0.39020521161248	0.411984644936735	0.455587603671987	0.393956539619877	0.40573177480279	0.441488342782387
0.465991011806543	0.453824672855225	0.393644348069823	0.427578281854851	0.408627334779742	0.427958437226446	0.472639055688579	0.44268400318023	0.460309199472231	0.431402981523198	0.434808800772689	0.462514584657077	0.414297613825711	0.3999081185441	0.459947959309283	0.443446147302106	0.392595442482355	0.404535446468158	0.493424671018319	0.455844501809426	0.41361417572711	0.452041544881818	0.419901449953002	0.477807669696295	0.434766689679134	0.447270225543282	0.410236669693222	0.453199822408065	0.485308163722248	0.401294615968311	0.474923538435354	0.411335164798249	0.433918017132215	0.493535066287243	0.40463688425374	0.437005576072137	0.412641040720949	0.423911716304954	0.419868014295142	0.409681569412893	0.484105050670726	0.460158534311105	0.43073160887096	0.399259193932538	0.499922800242996	0.472099566590487	0.475486740981864	0.398444806382345	0.428276721783484	0.401080356595475
0.511371042947534	0.440366703555392	0.521609705287628	0.445803016207752	0.415243767353726	0.425927563293873	0.438814509398911	0.466582090464922	0.473044023789023	0.453135616117461	0.491431910436336	0.443016587247349	0.486670835176655	0.456743745856273	0.523592181664242	0.473353518998588	0.444527689532735	0.449777677021229	0.500565796119751	0.517153954820586	0.520700467739231	0.425086661856298	0.480747690233516	0.459032656089007	0.484163981089576	0.431836133603641	0.420414421510154	0.444613280720534	0.476997163924777	0.505169709692222	0.419059248687203	0.522120333028916	0.441837553979796	0.423944460295463	0.506401982889076	0.452813354097395	0.436383856519736	0.429771315392677	0.409771967938227	0.506031899463763	0.44517538255775	0.464946856021286	0.407669428153966	0.461459493864457	0.472542047955006	0.526202101227467	0.530036220835801	0.513576189067957	0.472337894663454	0.411061991196931
0.553153709434583	0.551999867909809	0.446511503272919	0.468156369017099	0.449422913226486	0.450380159773411	0.425116247521331	0.450956940357773	0.476823692179252	0.443684861402306	0.491028055639931	0.525110908312641	0.538898032752372	0.511881537551465	0.530722566946144	0.527429663114014	0.525976982604744	0.46366316204006	0.508292885706071	0.485884063197623	0.490189045605153	0.524162487113743	0.509364164009458	0.480870171835542	0.443188587170644	0.496433259496532	0.489997306714069	0.523256348237443	0.547101119747036	0.466688803588439	0.523553959560102	0.437781354054975	0.453464934706416	0.46397157277999	0.47724701455156	0.535998286340084	0.493869165514791	0.498357359326423	0.466686181540194	0.546194793411483	0.484283633065389	0.538305695471869	0.524095593774526	0.433668975261847	0.539176666423028	0.463777157242552	0.447696656596395	0.465669560742277	0.44632929241926	0.543213354307947
0.593155561282362	0.488132461354781	0.509229300659433	0.486139984654746	0.519109644932468	0.449633641249185	0.588463141214596	0.534630702735819	0.4968395932769	0.585069385533539	0.544608116945971	0.49247838838936	0.495576577878166	0.588389748025295	0.585207789753331	0.528460873580192	0.460285510523623	0.478877130279178	0.579571061502554	0.525368904538789	0.54446273033308	0.498972545160447	0.516712987425936	0.472334432547412	0.548444940210297	0.593569613850307	0.45687478091015	0.50709279637092	0.553020951962845	0.56211764492503	0.577614234124087	0.504339825804188	0.51821218139306	0.585899074612168	0.550632017932671	0.532516964642776	0.453219938826775	0.468910969323727	0.581015762639105	0.566728140148464	0.485793605793347	0.537496184553476	0.552948637783427	0.517955423168284	0.519562522382142	0.488667040308984	0.523889633225397	0.558174844243791	0.495578596501762	0.581184126968237
0.488070518641962	0.479636815536543	0.537389452224617	0.495637821642924	0.495892303760401	0.475964021030079	0.495617442362401	0.559816628807556	0.514593047491191	0.59831526472485	0.50169448328654	0.486271004658732	0.597611846040496	0.621620156582687	0.5347623831022	0.60715784158415	0.480400989713397	0.632966429052001	0.640308688111941	0.606718124465117	0.51746712396784	0.520985933636596	0.575534640462197	0.641797803734583	0.544194807987278	0.604510648700609	0.583562483729426	0.532371818674611	0.610634038411871	0.628322291361676	0.483332408070975	0.490521136974512	0.592097958533934	0.485129462078557	0.639528245338121	0.495051805299385	0.563208115267397	0.51770817915912	0.486272170870638	0.567070823470515	0.592373538815188	0.59642471434337	0.495830880620212	0.577602329302006	0.501715422086574	0.513665880793161	0.517037339598516	0.616488392663182	0.577636347972908	0.518062917363571
0.626878842016096	0.589248012135729	0.593521415687687	0.505521140438354	0.671632066597985	0.520075958465575	0.602962847628925	0.539946860813448	0.517144894112252	0.696844788283373	0.546231093699513	0.698696022513138	0.55834793182978	0.50751296406442	0.531422960050936	0.52308720311967	0.677000923295571	0.677768444921858	0.655843645090551	0.571852149020062	0.533631080404015	0.675002064456416	0.505340152289386	0.610624393883439	0.499707837053466	0.513500342853754	0.597621149700183	0.528543278450962	0.547333369102528	0.533706274237602	0.685946221981452	0.526822650877545	0.654186901682631	0.679140320523818	0.646347755514037	0.600341617713254	0.524584325980405	0.543459589894327	0.563070782760225	0.635098543110049	0.695381959485367	0.667041413180226	0.504068888154546	0.612236762342376	0.696419095517753	0.539399273883291	0.616098624997069	0.664733615761053	0.550497887106503	0.611787573197867
0.75024947701009	0.743928029092603	0.538159363300769	0.55727000760882	0.651763207706285	0.556362590689094	0.694588493151949	0.716945476058823	0.650252020560998	0.596964014990857	0.532627446828931	0.639730975448598	0.566513411475395	0.541249565051073	0.567583850983916	0.567224118188124	0.568256742571226	0.653238367310279	0.539057824266508	0.619218193953623	0.569192863111114	0.703451251337733	0.627603253095919	0.567014767982068	0.559042540697611	0.56590117792113	0.554591293300443	0.67108539283365	0.643695967790644	0.536263831818391	0.580410419341376	0.60480275531098	0.721231547074281	0.557535480624183	0.63407175486102	0.731159953288552	0.745560599476502	0.546843434810976	0.66529530314079	0.687177616212149	0.622861017684865	0.539694288494954	0.710362557886942	0.554516537211394	0.57619426897975	0.55816762896742	0.567947521533728	0.67687096435142	0.616776060206866	0.539493131351184
0.667274288072748	0.644541673830158	0.653532006385062	0.671641795897213	0.586331105598283	0.735095796751467	0.690297366587376	0.659731690801	0.657640505947257	0.709105686364965	0.717953383621786	0.676733771955929	0.744311649930898	0.748183898722391	0.651636535131798	0.778277187992431	0.581428060739068	0.601842941485339	0.632548586227458	0.775881218395298	0.630301998965195	0.747150189108181	0.571551829976292	0.777769795850449	0.783508113697149	0.591668245867779	0.782327674177701	0.610222090478482	0.769227225383482	0.787533407897611	0.801148274796736	0.741185136985004	0.713483794742016	0.58484735095901	0.595435819897601	0.618801422492704	0.671179831842822	0.796390935471474	0.748920153447384	0.730976910798827	0.648189950215687	0.797636277280306	0.597411649125786	0.572464796984436	0.726209477312814	0.771672728801745	0.603157826856062	0.574049822121179	0.776306337503452	0.697101056661743
0.733052461973123	0.657697657292257	0.710701437125575	0.630244738939698	0.73291558895224	0.839031660686134	0.785242732055461	0.811817197513794	0.78772484267167	0.643123100299081	0.708554716877242	0.627444105491654	0.858396982362238	0.852207002440649	0.778516906224439	0.668271692520049	0.671230219637156	0.822033483616822	0.841149090147776	0.644315359386276	0.739042029924379	0.733776725286328	0.684039921077521	0.782336662943704	0.854989697279106	0.782607320014987	0.657952370784503	0.711726908703345	0.638497800110348	0.662772408516021	0.647045337413098	0.844491749971652	0.873850517788226	0.84697144734399	0.695202254933993	0.886358697922259	0.787827777641054	0.769043871639802	0.851723804303368	0.72638435876315	0.615579181270187	0.685835676275771	0.761102738577071	0.642504301700781	0.786902328994153	0.826911522619071	0.861985307739749	0.70212381580619	0.834825465883859	0.66930450469044
0.925116780020029	0.754411598964017	0.851520925228686	0.856685162977273	0.93532649381266	0.808299240672212	0.889853320649224	0.784281834280458	0.672397304051722	0.910539105323105	0.658070890623036	0.669129596241473	0.759086963187735	0.768649526719803	0.688944348089576	0.905828956129945	0.716590309267312	0.867426349500783	0.674317628986534	0.820987624593743	0.893922514545301	0.805547718624561	0.695634118820178	0.731765785771643	0.686653301044035	0.743257116791364	0.82425083975046	0.944174588798517	0.670985327400844	0.771428118962346	0.958783099683952	0.661987199387759	0.737137087263302	0.718810901059193	0.663041667236997	0.919184389066576	0.698961141401734	0.786742864076267	0.815934123629461	0.753977222332235	0.949455402020431	0.844978046685195	0.681501767619911	0.688742422214663	0.694209375954672	0.889111929066303	0.886597260139536	0.710402937697036	0.885442310028124	0.770698920071993
0.733794455814539	0.81313770082709	0.952186862209337	0.815152369664159	0.807820115050108	0.843212034667252	0.8087236126836	0.742986319716088	0.818523034617154	0.783474642759774	0.751493228264956	1.03250235297831	0.881195958193477	0.936336775937208	0.808314141143914	0.953825073709335	1.03118868507541	0.825726381293014	0.826031847964192	0.846790485017576	0.925092222287234	0.721987566799615	0.825938078393383	0.742498211848529	0.833443854305397	0.751654937834046	1.00242279966334	0.73512211254881	0.733231261389533	0.910463812569517	1.05365673598735	0.960730711487843	0.76486038081197	0.99665520994859	0.98081197282632	0.877488186984094	0.772223943426784	0.923201860564824	1.04738032795786	0.876138767529778	0.728368648835388	0.914943087223072	0.812601663894923	0.770093308957073	0.83656119821444	0.872948583266372	1.0308584699126	0.85190987199361	0.84117977148198	0.949125640068502
0.920788579731405	0.829860329020005	0.887470446093067	0.941943339513287	1.13681497088421	0.946105986021426	0.916512738713563	0.915152572473152	0.816413614902421	1.14148210634953	1.12134066669954	0.837518938427954	1.10359168961608	1.14247313271697	0.900675366923468	0.940831430645779	1.01529938717325	1.02437442840926	0.903664623430193	0.964712736066226	0.792036089917714	0.966912472718269	0.907467874927374	0.817781784994101	0.933789189897777	0.790463167946699	0.776767740218898	1.03500771966339	1.10170894180977	0.817273373324138	0.861715263944592	0.940041876876095	1.0729612975141	0.877618315268203	1.13425070377384	1.02542885001048	0.977677177536919	1.06819962983495	0.813615037633773	0.921387848808546	0.839328813247655	1.03695940383728	0.884106550318803	0.823562074535897	0.81548397606397	0.851701387131282	1.00471610551328	1.05340327411845	0.889758899995248	1.06745213813771
0.91250878677465	1.03286426444977	0.962542654567478	1.14066240127527	1.04761915365201	0.9201461987891	1.07294235514129	0.856980080754051	1.00276271787419	1.12641559400879	0.946753203602123	0.956741730964823	0.935032606883386	1.25211292994346	0.845257632276755	0.941768724669423	0.931865216656743	1.25352558092846	0.978292418219079	0.851622340259548	1.0000313660384	1.20141252484905	1.08236520503308	1.00983904466299	1.23094116649758	1.20641704532623	1.24555437971846	1.14641163354136	0.940093062203581	0.852544250970267	1.25731121207233	0.887382554989339	0.935001685323505	1.08984448111214	0.854549152496398	0.862995402702304	1.13291456906306	1.02742396507324	0.892555183851456	0.873490438438783	0.968485376960808	0.900707069851708	0.957482450442567	1.07543648106684	1.18572556243924	1.06878417429326	1.08654899290066	0.98792646277526	0.853871267058752	0.853839822533344
0.962104523714988	1.07970502714032	0.986399268581253	1.312647945257	1.1199476478164	1.26195596150071	1.3752648393115	1.32922108159399	1.15322965408561	1.11113462111016	1.15774527404631	1.1515257785669	1.16845143533004	1.03603441161858	1.06546018661369	1.15489364757334	1.17709094368122	1.15699315343462	1.17304376735007	0.923325649674114	1.30726025326399	1.07107757535178	0.934182911261171	1.03405079638769	1.20839265966312	0.99807335348981	0.927033039017796	1.39314724215089	1.17255752230637	1.02519464140058	1.39819490652466	1.04157230952068	1.14480380991504	1.36303619762224	1.04375995945089	0.98084293893483	0.933885019129696	1.13658560733301	1.02187123388241	0.993393955388699	1.28936734139002	1.2382165158768	1.34874902517075	1.31366059786429	1.44431397553834	0.999918849586001	1.23499170197639	1.11606817821731	1.07018304907981	1.05968915875757
1.0354625753075	1.26272178486705	1.59663620258079	1.36333371759108	1.48133956846967	1.42183080472572	1.27421878797492	1.21328355740743	1.02359974556011	1.53781342485747	1.06095290005375	1.06376817393682	1.13587480813531	1.05180084837591	1.08811487470292	1.16818204521456	1.05614831832963	1.12267899276274	1.23542448172562	1.05152645181273	1.44775544451999	1.28678082365506	1.40928260662239	1.53784008590318	1.31578264079153	1.54896048456881	1.1911096272009	1.31425145286235	1.53848719395907	1.14887173858331	1.27220202635201	1.57074808093586	1.16937097060455	1.2933335637565	1.06668123991506	1.39717780264583	1.4775315017873	1.25299985395536	1.40706879982959	1.5577871100298	1.07072459543943	1.1497844607331	1.50112080413972	1.38889996071973	1.25057842796052	1.11552498850303	1.41432211293143	1.39689064750964	1.05614972539613	1.40168729109494
1.28692890941736	1.23205954700555	1.69591428943552	1.14384989092581	1.26270752060606	1.22834729972697	1.2161984973873	1.23872421009261	1.26065160405603	1.16362297051866	1.27602169016886	1.24717175559887	1.29108976445524	1.12872560645747	1.31035439430103	1.19544203404427	1.63736077259606	1.58001582064264	1.20088671832745	1.36374792851383	1.13012973889571	1.51454301525232	1.13124437830392	1.12008798284049	1.72585270747453	1.25306211644883	1.39278932160954	1.18525966816487	1.2178404136212	1.54434088436475	1.53327193569239	1.47251849457542	1.71478754446554	1.51744545276054	1.63664284436936	1.37912838561784	1.53320595887892	1.17863225430813	1.61042400427516	1.16537247154849	1.34135608045551	1.74232313005606	1.74090818262881	1.28882318833838	1.61671379219767	1.52830988542315	1.57073104764812	1.3111149255534	1.23159873366198	1.64541426614655
1.42921000183067	1.53443356547615	1.31996303695806	1.74617916162384	1.45077748299177	1.38612412163785	1.33272930783925	1.93655377889119	1.56937160223572	1.40570118707485	1.68499474165459	1.86198474497543	1.39293561724841	1.34006199660888	1.41943445891279	1.73084609206609	1.80189024314702	1.52910487204754	1.82510964601136	1.36808388486911	1.51251614565309	1.34066279235453	1.28206156436822	1.25662516675605	1.51115904456201	1.49706342592066	1.70239040240409	1.57592521874747	1.64956829410242	1.68846451763447	1.33914591114617	1.53532919971098	1.81541227004043	1.77435944248265	1.68984946729004	1.53925483791998	1.63534343415284	1.46958777495053	1.78025769536923	1.92622081889943	1.25181744968502	1.54327020457202	1.69672359090533	1.88922260230088	1.35910125463117	1.44401784762308	1.45897832230892	1.24220083160697	1.66239554881862	1.66347232520896
2.12407712742123	2.03082460096764	1.55253868883064	1.4157061985381	1.74799547357942	1.38447958178277	1.7245775711076	1.70025326390564	1.44133307622467	1.7440258100978	1.86320260998534	1.74570492577175	1.89129444284669	1.45295226476778	1.86278319266283	1.94655493288523	1.38031774364225	1.90178046120565	1.398778959729	1.53102244025107	2.10885958445758	2.2006896962936	1.84832523980846	1.43093524069735	2.07114968041703	2.13834069180571	1.3573899625705	1.87538658061201	1.40787823158618	1.94181093871205	2.0131236930032	2.12093193775649	1.60264035430278	1.75266247479716	1.48468387099744	2.18467911375589	1.58170037702435	1.95620942238673	1.57348232725075	2.15299851424536	1.60465510365581	1.58448853815577	1.73986978703009	1.83981014175182	1.953787272318	1.47231706958739	1.79827619248848	1.82103882792937	1.39553126853998	2.17044796548888
1.54242780052415	2.07635943819801	1.64994140217426	2.42644565436827	2.21137478766717	2.47750432949092	1.84795859493752	2.22392638812523	1.75730152307831	2.07070385762001	1.90578526923571	1.97183266701919	1.95043955169403	1.62560330730414	1.87932579569576	1.97285835293753	2.09784535343811	2.12880605108795	1.62125730671085	2.16306161861431	1.79010731176609	1.62010255824625	2.3271418849535	1.93655156245071	1.67405666035854	1.56404448423087	2.29342391446409	1.92652506207931	1.63335174410537	2.28824587739564	2.15995416588613	1.70175397141359	2.2181575588313	1.70293166086413	1.70365152615179	1.77413730074832	1.73801528643604	2.29661650104352	1.55714645352873	2.21268008901553	2.19031941871097	1.68834514593968	1.96311405500573	1.79526081809513	2.29652002626005	1.78037628641362	1.67309832459609	2.02849429961326	2.14951191928378	2.1827155168405
2.33160286676073	2.60878932409581	1.90563101441599	2.24696547525277	2.03425864084222	1.92285794280324	2.38921477335062	2.27312754072546	1.79361513057253	2.46924843304873	2.64278841361726	1.91036783761587	2.48828573882165	2.37242498959104	1.7360949107947	2.10160103475656	2.55373314173466	2.31891931889609	2.21501797048503	2.54512660331904	1.97705104750917	2.47397623305345	1.80629625246115	2.41531894785922	1.80988840283904	1.86356622732768	2.26452502529581	2.51430302938761	2.4566922740388	2.48580039156789	2.5552682370673	2.3304813918153	1.80636424479639	1.73403783764058	2.50098842551234	2.12254133525874	1.89168452375505	2.38940459091791	2.58680316456527	2.04234344787427	2.49301972415614	2.54192533563295	2.15126957688395	2.00014956548364	2.50222596538408	2.41905625366589	2.08703249613117	2.73265450896744	2.40059837735486	1.74249790242074
2.77150332319093	2.8145340298844	2.87087975194756	2.22509552858333	3.06510244534109	2.74709770206327	2.51637088682532	2.05117686343134	2.60721354996319	2.17607305649352	2.71899495476433	2.85628191501107	2.89307521714265	2.39013362564985	2.0248182642067	2.86910928927141	2.85371321638989	2.49573833326848	2.7700648481862	3.04895234977439	2.16033838601882	2.90435504322602	1.93719991667622	2.67883764863491	1.89823059700123	2.34211590274503	2.47437650663219	2.4199795318004	2.12782756210518	2.52113343618332	1.88261824389741	1.93035604171122	2.04818661420808	2.090250084742	2.73097527198638	2.52952673150553	1.89550457911844	2.71652774831772	2.88301771818697	1.97187083362461	2.08814464460888	1.98082505190692	2.10312638605622	2.85302489333502	2.82955680476246	1.98693146795937	3.10026115303226	2.26971653002767	2.57229034826592	2.52301101200032
2.61163290180289	2.76851928854655	2.50358138625832	2.25374066929395	2.93400457328295	2.29927702299653	2.5232599945607	2.58150537482001	2.09544295587706	3.35609021582472	2.23245475798465	3.1075246458962	2.58943134099292	2.25969936471565	3.29555166946414	2.35386870684665	2.33123052815082	3.01950730309395	2.61409786385385	2.56604347226966	3.48013192217137	3.13917572424124	2.36992401918686	2.85263772451554	2.46558137103171	2.97158449518382	2.86268812754477	2.59758020424057	2.63955530010314	2.94505020179437	3.24821822863885	3.07532599148202	2.48716692767259	2.69002666755541	3.0572919212718	2.49369391179425	2.37894919927966	2.65921733979539	2.4096259732843	2.17909592548631	3.03814248784476	3.19956092201724	2.37459867646234	2.25267076507643	2.84452834830285	3.2106832670145	3.06626961679424	2.29083338557599	2.97583122808697	2.83590121739267
2.87479494523027	3.274245083811	2.44471144524705	3.31047509013636	3.41248556136861	2.64614690618245	3.49905166321601	2.4417966146314	2.43992898935336	2.37640814005881	3.62052702303877	2.96174620031898	3.17914419686747	3.23787261462105	3.00474796073367	2.5259674089767	3.49865245110528	3.22299362380742	3.89869058252622	3.18982047357751	2.45787766127325	2.76665474570079	2.52035131119026	2.94446216474419	3.51800889170946	2.86198618372821	2.55591933914259	2.89022002268105	2.6611060936591	2.90143038459608	2.53372443540748	3.15033052944576	2.9986154734004	2.72929090807883	2.61356004107732	2.45757649659992	3.53996134553886	3.43269925322268	3.46895795377891	2.70304623018883	3.60577907640411	3.6461564281288	2.9237866997267	3.40781259658633	3.60101408426174	4.62849038672648	2.84632058698095	3.06305723967924	2.74973253296794	3.35871733772195
3.13129210379792	4.1020744947588	3.36804385847624	3.22902657892932	2.98400859781311	2.84513322326542	156.215972081358	3.77575546207544	3.0050966342376	3.96777639533659	4.03675471635615	3.11876238212274	3.54908387440077	3.1645277205222	3.61764894619484	4.00476804739157	156.105716359658	3.76461388919396	2.74478764281679	3.33956801909612	3.84625521137274	3.32893094673762	3.41131799952932	2.68261922204396	3.73915830885409	3.80197983058134	3.74547574168517	3.01871730598846	2.94552826470056	2.7206847889661	2.83464859711928	2.87677244815671	2.86991137189994	2.80811111260752	4.06101283291733	2.71804021090202	3.62787627660695	2.96634678317027	2.6345526405516	4.8028570774212	3.86849958801293	2.96262498849195	2.73479168842201	3.32397019317315	3.54990047883579	2.85104430039985	2.99378384147414	3.23222546647216	156.063703765544	3.59176985116068
156.284734838312	3.49271115243606	3.37109097826502	156.212262833961	3.76949721885236	3.58433772768745	4.38943568416068	3.26949206356638	3.41885817829817	3.02016883032782	4.40407941007418	4.4768003849915	3.51779786550823	4.20537013794559	3.25927924024396	3.49022991316926	3.23495115669612	156.143253867509	3.43659092643691	3.52740849141198	3.01518696902895	3.63030931776432	3.3836741489341	3.18196801169908	4.07815063779861	4.11122446425061	156.287311008747	3.15141143963931	3.63042437629872	4.70482570267313	4.31314576900089	3.08328763995833	3.21791728791869	3.23861111127785	4.02227288789929	3.85488111862304	3.09596806800401	3.49356589366112	3.9283148113867	3.38692485605309	3.28900837211165	3.54165893031572	4.05195544848848	3.80529005246441	3.89445352757574	3.06110965287199	3.42365133351188	3.45071925201157	3.18501004635662	3.78834829881455
3.51369084130426	4.21658861227273	3.38917163805857	3.83521778296095	4.43240611087635	4.33411059055218	156.252352210302	156.273116253647	4.25753472809109	4.07461237347358	4.24292046468675	3.71812985968212	3.47130473714075	3.86468997471372	3.65000829613823	3.37827466301656	3.77861176782324	4.33723443030006	4.28757569855972	156.269928386064	3.987756483828	156.317235571351	4.48972804688769	4.35185016212906	4.7443961287835	3.96214705536405	3.84881112276389	4.25814563097269	3.65310866771862	3.86665703921192	155.872010519381	3.94619118770543	4.56784051843087	3.57979450946211	4.17523338589191	4.07593839264503	4.09473448858134	4.41856225090727	4.44439886307932	156.278182999639	3.85168513063768	156.300901253741	4.5073737109863	3.51740495253079	156.177580448553	4.16148258727738	3.68915763314176	3.62808994696627	155.359253839638	3.64607407145933
4.71388827812286	4.47484584617515	4.37450176090621	4.4815410283533	4.03199976962026	4.61696371295109	4.8162590565814	4.34151655575589	4.4132176439388	6.57544348881279	3.85226016051786	155.859282892461	4.48610450519822	4.65421227868374	5.9465067682942	4.55904316887814	3.80286853317857	4.45476827492717	156.279013631161	4.68682529477063	156.275703262329	4.256371372062	4.13155796592568	4.54689780564083	156.039238007401	4.73110799668082	3.97735953832637	4.26826962272976	4.45278394850921	4.52861776974922	3.95667765376068	4.11405282679888	4.66024623279772	4.14670195293035	4.81147754339536	156.320352572585	4.55885706746465	4.54955562764529	4.74625642797356	3.72030978452919	4.61889338795199	4.74893902969149	4.58353909686124	4.5522015811661	155.795743827043	156.176386503076	4.15360180765178	4.19903641407138	4.56443156141153	3.92968703736301
5.08153859850496	5.05726653661754	4.86615547067627	4.35595442965873	156.109525832568	5.29699007742323	4.31010991167567	4.96393755707758	5.01437741879479	4.19894719644083	5.05156356290352	156.34472687975	156.259357053565	156.287218501979	156.318324449903	156.240069017442	156.076229480309	4.76610383649983	4.98694940536181	4.96980665583882	4.95292516206084	156.342812655558	4.3734663946598	156.33977488352	5.56406741990645	4.28845545776465	156.277399068732	4.26710438623875	4.87395407655926	156.292707143796	4.88009393122283	156.201902433582	5.11799685182445	155.793490448132	4.46852912077447	156.305912014891	152.978017743477	156.216368971419	4.85649452789571	156.338042804704	156.329522939334	156.225384954715	4.99970127336291	5.10784663370638	156.330200877298	4.88621732367378	4.56392060922065	4.54079255072357	5.26498840353548	4.6292966384344
156.273725280209	4.91246356475928	4.85041747875035	4.98055781053545	156.325813653572	5.27754150469376	156.282372359535	5.41773594839971	5.35781298443397	156.097271138506	156.344696343901	156.294445296556	156.341491900354	5.04702859765085	156.319577318008	156.326499870109	5.42309125931962	156.338672868159	4.94952160952928	155.88961842495	4.89598967839486	156.338986927499	4.73982482894126	5.41398062166864	156.334358501338	156.125794936918	156.32939383688	156.181499906938	156.238961350456	4.75277802351204	4.86281682719475	5.1111130750852	156.273574699433	5.17970338499723	156.315976309037	156.068119705063	5.31958644990306	4.93530247591502	5.27826041802024	6.11948793385062	154.424860525033	5.20899258049383	6.08329916820076	156.26254838688	156.344924067282	5.48309510677299	5.30630584582392	5.34069300586749	5.41302936046877	5.42476566583324
8.25339984526443	5.55627762192473	156.33126967129	156.336291709509	5.63174732767134	6.20111096247838	156.340925002785	156.305162314752	5.34934680833504	5.95343813068549	155.92052174045	5.34751475452519	5.48284135361337	5.80176299053796	156.342402584494	5.63401629735592	156.334999807283	156.344788806489	5.49065427194067	5.53496592930588	5.41336474495287	156.346722903874	5.63153527795728	5.36407988998327	5.67090681882439	5.50958620236124	155.932479229311	5.63790685302882	156.330126790494	156.313904983938	5.93388336195983	156.271755941464	156.348875687613	156.330086688699	5.66449634792445	156.323170160717	5.67286371459096	156.342699077119	156.040416304166	5.45066364668012	156.339123086296	156.33530580366	5.75666496233853	5.44834037065012	5.82920613051466	156.281526444579	156.327979699811	154.057391651061	5.46096129047298	5.61615059646172
6.00260954032549	6.01099001686816	6.1105429560119	156.328222638518	156.230125905681	156.349402608585	156.328865445319	156.342335609247	156.33183877777	156.336456439284	156.323635258523	156.292715734843	5.8687265758551	156.337271061547	156.349648906578	156.108899237047	156.302852623266	156.275366744693	5.87575273932228	6.29163138616068	6.0327798853469	6.0817220289062	6.07417984968886	155.849840604105	156.342824125154	6.02611524108789	5.91510674069221	6.02585768005205	156.35083350293	6.03340793127702	6.11237359031751	156.201229916391	5.83663303315633	5.92962262473558	156.345909019827	156.29640871739	156.337861124161	156.022016820791	156.347051096925	6.06663144628779	6.08503636849795	156.351599344222	5.97833062803654	6.00309109877666	6.11102657254021	5.87494920089397	156.332777481272	5.88221337468295	156.323866409446	5.88257156884427
156.285796377428	6.45075941625927	6.34051347632651	155.864365725354	6.44000200056983	6.42228538661239	6.4258194724483	6.44556533047582	156.322422630761	156.330381941405	156.14869415456	6.5164429751008	156.291690714042	156.181678808106	6.38322048316615	156.346799300884	156.346470052097	6.41358262817496	156.285405001026	6.38873715413911	156.214586953288	156.349236711135	6.39258334162664	156.3448237263	156.351160261555	6.43302187702107	6.37978227908518	156.350162354258	6.4804640942311	6.45285276059421	6.37957071860145	156.337699470021	156.337890613124	7.29551529602344	156.342068547161	156.200602707232	156.246634319569	156.284876068937	156.309751099147	156.266123843903	6.46628222964924	156.345821392215	156.351047423115	156.348958947747	156.326389148244	156.332819240196	156.320832498156	156.316887594075	6.39948812622487	6.41461930911057
6.81423442954088	156.34761843733	156.33174735136	156.342328935386	156.341077622676	156.354050288616	6.70320859332524	156.344335731419	156.348899926435	6.83761720677372	7.36747037627873	156.317231111766	6.81524428325849	156.349891409201	156.266581035872	6.80094210508139	156.343238691698	6.7760506916653	156.334541890038	156.348385996267	156.349080756571	6.75468210796815	156.338370843757	156.340586899445	155.613520998776	155.894262737531	156.346780428025	6.78997963635781	156.341070701987	156.352901366973	6.81044828513344	6.80144826731108	156.344268323266	156.355147152485	156.350655518463	156.33184939104	156.184370372019	156.353695151984	156.348501463319	6.80253511273074	156.314230765023	6.82122512553549	6.79909654914161	156.34763765574	156.317238282234	156.2587092	6.89003823786752	156.282281032498	6.93422134884203	6.83686646472544
156.26357168596	6.93222125202091	156.354333221116	156.326746201776	156.345977526231	156.343755617903	7.13416569592863	156.323166058543	156.326714541258	7.21614883395095	156.289243145505	6.90139211809568	156.352836657831	156.328707654765	156.047550962322	156.294831255871	7.10780917024495	156.341203339325	156.350849969692	156.346225442619	156.342771858298	156.194425021057	7.1928636474981	156.353501508998	156.320838094965	154.889741675775	7.10424675116292	156.347052402041	156.338554885774	156.34129728944	156.307390714502	7.05107486298734	156.353106924796	156.351123359286	156.270568568225	156.335158888269	156.351698634206	156.35152542109	156.344654826959	156.330363363996	156.263440323387	7.00866558734845	156.324429989846	7.16964041645612	156.337006533076	156.049234549362	148.214245684481	7.03389143764256	7.24664324320075	156.345914216504
156.35502584502	156.352748707085	156.3413205523	7.2485984473997	156.35350429493	156.350831107052	156.324053969936	156.231218820762	7.28377024632175	156.349300813171	156.320687606219	156.344345555547	7.26665921178493	156.245952841212	156.35034786646	156.346218470264	156.352650908923	156.179180009174	156.284469903081	7.3147269628552	7.08080484007657	7.31255145431964	156.344963676422	156.348013654321	156.32100824773	156.351617704662	7.48822734693017	156.35400628455	155.978302981843	7.31512158368256	156.347376004613	156.341733298786	156.350717798948	155.432909652345	156.355632409788	7.52732304213832	156.263764096318	156.354471982122	156.353140808405	155.994907513199	156.348168625472	156.335650648861	156.355971232528	156.355591177891	7.72429026105976	156.245629145833	7.20952014123574	156.346368304646	156.354428262063	156.313193417108
156.346076560911	156.306597660749	156.327182623153	156.353988479518	156.293851008221	156.354170751579	156.347766502272	156.341195537598	156.352724082317	156.345687791923	156.32951222499	156.31108758187	156.33971576092	156.350839659203	156.353729183369	156.354855975138	156.353902643751	156.351722903739	7.52899550468457	156.356945030493	156.354879874188	156.344022432175	156.351061918507	156.355556262899	156.351394890342	7.4282781815224	156.351559278949	156.32683148042	156.356164998806	7.45303131027195	156.351479343005	156.353914607642	156.316894423708	156.297511819009	156.057398998836	156.183534271806	156.307467963346	156.325514657588	7.60214110951847	156.294583372527	156.285213991767	156.354378313036	156.322063776707	7.44704297260778	156.289835734668	156.34419947757	156.343795870368	155.591853769817	156.351969606682	156.297855707745
156.323434013799	156.35164625576	156.344701378295	7.64439904460099	156.349960023664	156.356477998789	156.357659762501	156.349810772166	156.35440590036	7.68745578070449	156.349921445739	156.327627660407	156.328243843451	156.105917766209	156.353646395358	155.976848224304	156.351371673396	156.356644184984	156.279472771229	156.223426504037	156.353663288795	156.341135891399	156.358073961201	156.17055947014	156.312770764164	156.353758204145	156.351054692369	7.6170244804878	156.354961699592	155.191824915707	156.261702773019	156.351971302992	156.138800673337	154.029673540505	156.257840445177	156.331605821065	156.353210939645	156.343709130044	156.354128789326	156.346407778508	156.352339271567	156.355218990543	156.356873298647	156.329109685257	156.349034599048	156.219493918011	156.349449842208	156.344285605417	156.355134695549	156.347553756369
156.318679712217	156.357898408565	156.347130134189	156.352210845451	156.347665705271	156.290868596976	156.17657498508	156.348054295539	156.3406436947	156.341025326801	156.357756554479	156.351484556281	156.35441564935	156.089420276251	156.243229778424	156.356499591841	156.294962831595	7.75032773953058	156.345387407758	156.356353767405	156.349180967174	156.34665102078	156.314032983345	156.282653360542	156.294209834015	156.28193925645	156.349556520925	156.292574022359	156.357009055912	156.356207182816	156.337026035398	156.23151017704	156.325503313739	156.357334500602	7.75716889925516	156.353619148182	143.206960343696	156.334660831949	156.335509731921	156.319951537898	156.355462209027	156.353649512788	156.322043637402	156.356280027075	156.166435148075	156.353291685359	156.355912455116	156.335997510053	156.286976280323	156.346774259658
156.337159580165	156.334491300159	156.35299906358	156.357755250539	156.355873666706	156.354616807637	156.356484734464	156.354471821172	156.339547536462	156.354987772073	156.19686787692	156.358621384926	156.357878985338	156.352079298516	156.336530608569	156.354172421702	156.358507958843	156.356985554826	156.352344025731	156.352713524763	156.335718725863	156.339206701686	156.35692791783	156.337907008136	156.339703005269	156.339092179965	156.357813925535	156.318107697283	156.357351822074	156.358075858472	156.355953015809	156.35682752745	156.350416911421	156.355669596875	156.230982758273	156.344736848654	156.357167730928	156.348202845724	156.280003535136	156.354803044771	156.349245648744	156.328040264643	156.256687231389	156.357453019803	156.355435703408	156.356803424974	156.358215562215	156.248390254423	156.352379301339	156.338464616799
156.353842484735	156.353635669263	156.356282804132	156.358773815585	156.357854748365	156.354163676692	156.353522681973	156.358550654504	156.354164550023	156.353770540458	156.310554309924	156.357512475988	156.357918078258	156.348537018191	156.304080782229	156.345424498039	156.354561593287	156.355662777367	156.355228507232	156.356240476065	156.32755523217	156.34921690313	156.356913582509	156.342675887472	156.355439300887	156.354501803146	156.340796690881	156.358224503876	156.320295881905	156.307165781241	156.357151538683	156.330313156349	156.335231715998	156.346190906672	156.351415107306	156.262138142158	156.355638492805	156.352083228816	156.352743710683	156.357178146225	156.345395837541	156.358305265385	156.358193092056	156.350749180302	156.352224449569	156.355161311466	156.350961244134	156.346670029203	156.354890463672	156.346334531322
156.337476681759	156.34810728074	156.358768473408	156.349769743698	156.261995274938	156.355451057476	156.358938492132	156.35441540996	156.358472633066	156.355484987028	156.358694046257	156.347174301568	156.352256520643	156.355539329847	156.331926032982	156.358126696998	156.35144616001	156.349783919093	156.356219724275	156.354816303867	156.353843974615	156.349722898317	156.34856034886	156.348102453498	156.350571837444	156.352367135454	156.3240914119	156.3480559708	156.350604183549	156.35764319249	156.358082659086	156.355216263896	156.336241563942	156.336399284198	156.358319219437	156.355085386902	156.335802337	156.356928574924	156.347505339591	156.355863575867	156.349107606607	156.355569799582	156.352939313037	156.34973563887	156.350670764277	156.318223442215	156.354778831243	156.354936027358	156.304313897313	156.351150228283
156.333616038916	156.330322847472	156.334851364133	156.35424173917	156.350318101255	156.358814376434	156.354970050762	156.352366400207	156.34945115055	156.334126299153	156.358217869515	156.32018702694	156.344796989084	156.343034370501	156.343729446942	156.345351504623	156.352051911212	156.35742646771	156.353310794159	156.327457953407	156.356022038323	156.342369831568	156.358402819447	156.342964565397	156.351956572531	156.359143153801	156.350160174019	156.34260055568	156.356618097934	156.353688579965	156.337089447601	156.343041263198	156.34885621206	156.358769418147	156.35757886306	156.359588495741	156.358808632569	156.35574777189	156.33767366478	156.344513786245	156.341699752772	156.29993561788	156.339925888374	156.354721787516	156.359819397631	156.338408137129	156.359213344934	156.345688775827	156.348956390382	156.350264719482
156.354654763845	156.354766350474	156.356340530312	156.341407912065	156.354983257378	156.352771276649	156.348773246961	156.358059256156	156.35943082278	156.336989238499	156.344906185856	156.358994638266	156.357121843739	156.359400626942	156.359126429491	156.341794820057	156.342647034823	156.357431205771	156.355516100144	156.343187753342	156.358908510981	156.358559094783	156.359007310263	156.356857302613	156.356492794147	156.35442317631	156.359950774818	156.330964948937	156.359827321099	156.353075557039	156.359091142973	156.356794490909	156.344340028131	156.358860244049	156.358096236262	156.3512968815	156.359304994766	156.337285670068	156.34384233322	156.354292510706	156.357928194945	156.359697969117	156.358815704324	156.356230242073	156.359099356199	156.347184750814	156.35041870367	156.351505337397	156.347425565451	156.350740931434
156.351835838752	156.359532231837	156.359496923986	156.333725155712	156.358316355184	156.356335878895	156.359527788319	156.352259280315	156.354324707573	156.357742879889	156.359127006707	156.359716370408	156.35812965075	156.356787800258	156.35180289476	156.35341843626	156.360206620434	156.348776890633	156.343436404647	156.342002913755	156.353752783753	156.356368759875	156.348087838815	156.346408025234	156.358720944639	156.352976363971	156.359141828555	156.359471162444	156.354168925085	156.352708322582	156.358610243527	156.35847849301	156.359420429913	156.359534709641	156.359300455156	156.353349463802	156.359291665146	156.360044896769	156.360160663557	156.34536519317	156.358205439127	156.35957731555	156.354160899472	156.358359479745	156.351037175495	156.359706481901	156.356108867065	156.358617029405	156.359928048814	156.352982580133
156.356655643486	156.355153722372	156.359232340058	156.354308260177	156.358020224051	156.348033938301	156.340893826145	156.355342088669	156.35875791786	156.346986545139	156.351945676469	156.358587262267	156.358608046996	156.360256524885	156.352055082998	156.339842370456	156.352573044935	156.358952116742	156.360044017978	156.359666370859	156.358666201593	156.355951225097	156.359256365598	156.360373803498	156.356694151814	156.352923792811	156.352279257196	156.352577241115	156.360502840271	156.354539727764	156.358712096849	156.359662654646	156.359631179269	156.359614019927	156.357133824572	156.357308603241	156.353932118396	156.359354983036	156.35950350981	156.359359712944	156.351618331148	156.358467543618	156.344664000059	156.356443173215	156.353450657669	156.357510608282	156.357284700441	156.352602220901	156.350880380205	156.356201727667
156.351716499225	156.346046038084	156.352289701423	156.352745373428	156.356576377981	156.354742384572	156.359527433342	156.359025605122	156.355575807333	156.352533746837	156.358162260597	156.357456189102	156.353346789476	156.355082828628	156.352732201647	156.35121979622	156.357412569258	156.359714072298	156.357149818243	156.359049730141	156.355359197486	156.353284864762	156.348681026161	156.357582817593	156.358091874598	156.359348411623	156.358310030813	156.352300658762	156.357790869625	156.354591820899	156.359517123545	156.349806962523	156.357808809279	156.349139632679	156.357696520207	156.353245285999	156.358919242276	156.358943255337	156.359913688518	156.358369075825	156.359635976862	156.360088096169	156.349747017552	156.349038870614	156.358243016544	156.36013646217	156.359194433161	156.354317673281	156.357194588994	156.360209697301
156.360240463271	156.36081790731	156.35923776732	156.353948685438	156.358773860268	156.35172652211	156.358425082878	156.359184382778	156.359591739473	156.358334521455	156.359409912992	156.357379843898	156.360569353471	156.35653987814	156.357497672472	156.356787546321	156.360599714364	156.353078413459	156.359751903533	156.354163671297	156.359562033682	156.347544700495	156.356799477558	156.359145155965	156.35854259782	156.355870716474	156.356409922317	156.355683158192	156.356150068728	156.352019300513	156.360401807298	156.358717457339	156.360341664084	156.356290038159	156.352356071765	156.354348574223	156.359004667608	156.352246172356	156.360165503537	156.358582635172	156.35278783025	156.354190924886	156.347307138783	156.358252414657	156.357843222598	156.358020542014	156.359698993571	156.35834555759	156.354593966363	156.35448752554
156.360365522105	156.356726839652	156.359006442188	156.355043036996	156.357307051919	156.360448463385	156.353470818171	156.360330563244	156.358405281861	156.360926720539	156.357181150498	156.357834824988	156.356831604187	156.360815391072	156.360770541666	156.359001671505	156.359249369171	156.352778646846	156.360229697435	156.353586216667	156.359290264198	156.360181159568	156.360268034931	156.360392700145	156.357336039665	156.354788461952	156.353922143946	156.360470411779	156.359895745756	156.354919683313	156.351596563489	156.35462557099	156.360296855123	156.358154108692	156.35793227631	156.354876125865	156.359274058196	156.360528720804	156.357640012903	156.358943502772	156.357588763646	156.356904867139	156.355192935223	156.360473832005	156.359864844108	156.356535235847	156.357686369484	156.35742934105	156.357470147685	156.355473908529
156.356170276711	156.358627840789	156.359880975953	156.351019512217	156.360440557387	156.357927815501	156.359110299974	156.358731893814	156.359986326983	156.359149109039	156.354764085732	156.359194379416	156.360550889709	156.358614329626	156.357532053464	156.360005140269	156.358388534283	156.360056358854	156.354254043039	156.354997200942	156.352955520126	156.360952910373	156.356015821049	156.352530398887	156.352647990495	156.357919151332	156.357655744404	156.35874529814	156.359708911829	156.356994462871	156.35789873536	156.359480822126	156.359791850104	156.360610495923	156.359120588623	156.35972097082	156.359774429321	156.359520173802	156.357449915745	156.359868463086	156.359198908097	156.356125992672	156.352935309512	156.354357391394	156.356424689491	156.35777210806	156.360459042165	156.359406255647	156.357404196956	156.359020704643
156.360169367346	156.357840876264	156.359723771424	156.359012941782	156.361004627547	156.36047608987	156.355640409356	156.360895560933	156.355762531399	156.358613691993	156.358780137038	156.360633268897	156.360947573789	156.354826524932	156.355289906005	156.358940379179	156.354837554344	156.359378281641	156.36035851399	156.35811867271	156.356584928035	156.359717165106	156.355820107957	156.360380925197	156.357388879555	156.360531234094	156.359297627368	156.359290821876	156.36063651425	156.354607002491	156.357878607469	156.355169405338	156.360821400193	156.354990294589	156.360252616077	156.35913800122	156.36015945034	156.359705579612	156.360013086324	156.359455409968	156.35950445658	156.359581629353	156.360078162421	156.359097379061	156.360302092057	156.358293163144	156.357511269857	156.35991914761	156.358681629535	156.354654239753
156.355764938439	156.357595523905	156.359445251391	156.356535449807	156.355541499202	156.357478724195	156.35826673703	156.359932599206	156.360080220793	156.360315204552	156.360938248149	156.358009024115	156.360526365028	156.356084399208	156.360642057357	156.35952793828	156.357917633166	156.358629130464	156.358622203396	156.357779512415	156.355730295479	156.358943548062	156.360249248379	156.359561313392	156.359820215124	156.355219378792	156.358314608611	156.360026466336	156.360885291067	156.352677351493	156.358478830153	156.358384097197	156.360694871816	156.358604566223	156.356349595176	156.360468510462	156.358081255167	156.356329061893	156.355001890998	156.360980105753	156.358519191811	156.355475234433	156.360128279283	156.360444482996	156.360778830062	156.357468518931	156.358272696257	156.359378536525	156.357385799325	156.35415214576
156.359290190023	156.360363255407	156.357941459815	156.357854994407	156.360861414574	156.356705049515	156.360147467332	156.35983344123	156.355379405474	156.360734436829	156.3596655706	156.358732138511	156.358222228081	156.360717927684	156.3603943239	156.356786657283	156.360643230392	156.359911644633	156.359522929038	156.361076949622	156.357316124429	156.356318513014	156.360713866693	156.360656876687	156.359757463564	156.359543398258	156.358267253562	156.361025323608	156.360651298848	156.357827522347	156.359637937353	156.359876952632	156.360064470769	156.360972712459	156.357815687895	156.360018903509	156.359626327273	156.357995516762	156.358958496634	156.360858468081	156.358632997643	156.356473350067	156.360333309358	156.360462219178	156.358793475746	156.360290819843	156.360901316894	156.35843087471	156.359949965809	156.356543556105
156.358587253572	156.361078261766	156.360337463065	156.361230103472	156.360809130713	156.360576283161	156.359953151053	156.361066793698	156.360619157587	156.359240631018	156.360670792916	156.358901119758	156.36108517283	156.360639716864	156.357722201501	156.358907058598	156.3580855972	156.359791244357	156.361109110065	156.360785326473	156.359317052966	156.360849952052	156.360988440506	156.361087709699	156.360361756507	156.360435400892	156.357725441618	156.361017703219	156.359695018757	156.359202023654	156.358035853657	156.358942465931	156.36045955126	156.359911631068	156.360451235886	156.360937495562	156.361166452949	156.360547304423	156.359623440358	156.360837294508	156.359576443486	156.359674365422	156.36055688088	156.359897866143	156.360579602163	156.361264192738	156.357299276278	156.358519647266	156.36043722445	156.360185198679
156.358468530308	156.360234631095	156.360923364463	156.359983977751	156.360252707963	156.358871419318	156.358298160879	156.360817285695	156.356151757454	156.357859384935	156.359447088606	156.359672261925	156.361018431921	156.36120266747	156.357565614544	156.361566981135	156.358487617154	156.360665139659	156.361044553585	156.35789425211	156.359898733294	156.358883861163	156.361381703407	156.36074534367	156.360797547445	156.358333190367	156.360959017079	156.358158832888	156.358401343663	156.359904192024	156.359776828515	156.358839969976	156.360918893818	156.358516640647	156.358947958261	156.361153658397	156.360245402782	156.361376661896	156.359208245152	156.358950534517	156.36038965998	156.360386025359	156.361197157996	156.358960388157	156.358096706143	156.360440328638	156.359962771773	156.360157925038	156.359532747358	156.361203400339
156.361104154764	156.358086679629	156.359741222903	156.358669069143	156.358964554041	156.35976196292	156.35955854121	156.360999078243	156.361223061382	156.360718028923	156.361141579209	156.359781991855	156.35951435885	156.359698329977	156.358675404709	156.360543885064	156.360252837979	156.360536209583	156.360072855805	156.358564086969	156.359721019799	156.359474109429	156.357996669646	156.360656702087	156.361327203612	156.361293002775	156.360776234615	156.36110112829	156.359497973191	156.360513156354	156.359563250197	156.360949714193	156.35973710714	156.360872839335	156.359968408812	156.361468939915	156.35876887764	156.359488725893	156.358302610103	156.360405352204	156.361188997209	156.357785845603	156.35904156266	156.361403930259	156.360576739797	156.358466129799	156.360462613066	156.360727275283	156.361137541225	156.361344335888
156.361422489795	156.361119152293	156.357993943473	156.360474768162	156.360911355036	156.359968341949	156.360984261427	156.361085043646	156.360589593629	156.359985688718	156.358965693244	156.361200774617	156.360981540258	156.358012913071	156.359807920834	156.360857419602	156.360918885114	156.360556235619	156.360876467419	156.359881908865	156.359632098203	156.36083559771	156.358132649737	156.360762920532	156.358696604871	156.359470333954	156.360770520423	156.360142402724	156.358111731928	156.361230752845	156.360785635491	156.359495431584	156.361117682536	156.358177951298	156.359683746577	156.359804719054	156.360847039551	156.359986641233	156.358781713486	156.360641879632	156.361637630308	156.359582903142	156.360555198993	156.360083454146	156.360375172755	156.360344130999	156.361174128047	156.359083769045	156.359449056426	156.360682087276
156.359431315306	156.360213108846	156.360958922255	156.361179019645	156.360380892357	156.359418230217	156.358234060082	156.360078787842	156.359497981199	156.360044470006	156.359060234083	156.359164345096	156.359285109543	156.360565262388	156.361383260224	156.360031138075	156.360020360789	156.361012016323	156.360619758145	156.360791721291	156.360972104609	156.360326783276	156.360667284687	156.359351394577	156.360542583847	156.360717252037	156.35963538415	156.360873911354	156.360096435273	156.360450700269	156.360860752572	156.358520934958	156.359291870608	156.35853739107	156.359253728722	156.361235398326	156.360970361874	156.360894724455	156.360265351072	156.361017395687	156.359799833416	156.36120615236	156.360644290675	156.358679177489	156.360721253357	156.358547653653	156.361433798745	156.360057272144	156.361001066935	156.361103763831
156.361492852604	156.361473534725	156.361137164986	156.361325084331	156.358998825501	156.361110128991	156.360743498219	156.360351476146	156.360365554498	156.360388280289	156.35955493221	156.360244462259	156.360857779723	156.359710361241	156.360426992812	156.360576295078	156.359597821778	156.359538606813	156.359996235054	156.361090768806	156.360725517782	156.361311836425	156.361491089345	156.360151854647	156.361181270518	156.360304627602	156.35972650819	156.359956645103	156.360912941804	156.360293874939	156.361195306604	156.361397836351	156.361096168357	156.361000373534	156.36015625768	156.359907897489	156.359599472898	156.360910686636	156.360714066315	156.361611096156	156.359476043678	156.361106950753	156.359052988863	156.361084665568	156.36018362933	156.361644067418	156.35900289056	156.359952000358	156.361410008052	156.360783607693
156.360952664741	156.361568657472	156.360920521627	156.359970910394	156.361204635935	156.360941255381	156.360776534278	156.360542526852	156.360504869677	156.359171125247	156.359869781275	156.360193422743	156.361432421948	156.360077969354	156.359694936551	156.361302260168	156.360497847757	156.35939169452	156.361037410836	156.361165094789	156.360231760681	156.3612897378	156.361107894152	156.360859364185	156.359170404716	156.361669182594	156.359208243608	156.360731477057	156.359154314843	156.36102859432	156.359442570719	156.361664642143	156.360748677413	156.359406478619	156.360906024581	156.360558535389	156.359085935106	156.35889706252	156.361620472868	156.361371989223	156.36102534881	156.360186711138	156.359638565043	156.360701165886	156.360525770785	156.361261290664	156.361252342523	156.361148247745	156.360985771454	156.361673858327
156.361059792598	156.359853148882	156.360949238721	156.360488880213	156.359520692187	156.361559888477	156.361088909202	156.359908436457	156.360401164258	156.360726076671	156.361279686502	156.360492149167	156.36155137302	156.361183619168	156.361360564571	156.360862592762	156.360479614906	156.359915081372	156.360669866042	156.360808584744	156.359580416763	156.360892486232	156.360953778971	156.360113353342	156.361535508483	156.360458329962	156.359251244347	156.36047002147	156.360299777932	156.36152160512	156.361145639313	156.361195187272	156.360531326712	156.360219831642	156.361440504996	156.359577614077	156.361020538273	156.36139318586	156.360896670944	156.36061964075	156.36150467982	156.36085116804	156.360279301722	156.361377174458	156.361440971761	156.360788846977	156.361212804158	156.360812277386	156.360202657284	156.361585983328
156.361605228204	156.359817024941	156.360901704135	156.361647569778	156.361074072721	156.360575808365	156.359679255149	156.361167782135	156.361516468217	156.360829814433	156.360608889987	156.361082758057	156.361407803557	156.36052499297	156.361553722809	156.360707103072	156.360040469277	156.361480907944	156.361200896277	156.360793639509	156.361446987775	156.361879776102	156.361194449977	156.361541452232	156.361476776303	156.361647333395	156.360616723495	156.360467834944	156.361159344192	156.361122507458	156.361797714749	156.36102893799	156.361358698374	156.359498458452	156.360315098243	156.360566885429	156.360929651688	156.359968448433	156.359797427153	156.361215375914	156.361875138201	156.360832187652	156.360891829044	156.360972104448	156.36130408759	156.360719836229	156.36013635169	156.360647942511	156.361640553739	156.360322388734
156.360826707751	156.361032444498	156.360903877147	156.361829128252	156.360401652757	156.361520776992	156.361523608151	156.360262108261	156.361584497429	156.359999314338	156.361400325124	156.360160095805	156.36068936883	156.359882124171	156.360820852546	156.360799627559	156.361370737805	156.361552104158	156.360184659637	156.36171967016	156.360076759698	156.360374040866	156.360897311194	156.361636196871	156.360916492525	156.360845238138	156.361380910948	156.360829249692	156.361707962004	156.360917082651	156.361799003666	156.361605402142	156.361603795312	156.360788817915	156.361641260167	156.361070202019	156.361508187922	156.361270864694	156.361707289604	156.360532200618	156.361593971439	156.361002918302	156.361791096986	156.360715798682	156.35977415823	156.361181387443	156.361009500467	156.359766837625	156.361008628356	156.36136845989
156.360872058761	156.361126450656	156.360559977883	156.361494302253	156.361585142314	156.360301642438	156.361643173953	156.360795351693	156.361152403501	156.3602951059	156.36147990034	156.360691658553	156.361883277764	156.360509853386	156.360562762522	156.360547359096	156.361465372052	156.36159634341	156.361616288103	156.361208942999	156.360959831681	156.360780380596	156.360469159707	156.360910112834	156.360616689986	156.36041952578	156.361698109523	156.360907902734	156.360287497291	156.360958109547	156.360285711917	156.360408030785	156.360526710616	156.360811221525	156.361795109197	156.360715224137	156.361731001222	156.360253202041	156.360784994451	156.360356928488	156.361706532427	156.361735046632	156.360949125569	156.36143422612	156.361383584403	156.360572643096	156.360808061402	156.360870638952	156.36016108357	156.360225401583
156.360535086378	156.361800874935	156.361081364179	156.361691788117	156.36065323206	156.361731921087	156.361183367341	156.360138572482	156.361387207336	156.361594177706	156.361702415519	156.36065353238	156.361536937011	156.360873787887	156.361310774858	156.361132636278	156.360513358774	156.361341152224	156.361079294808	156.36178412921	156.360748393615	156.360641827601	156.360930480066	156.361140376322	156.36180137943	156.361297997902	156.360377119708	156.36090592259	156.361654660074	156.36052160124	156.361857216704	156.361154939797	156.36108939423	156.361609727497	156.361874611153	156.360864363033	156.361483275116	156.360635898823	156.361537454488	156.361647728698	156.361841844478	156.36035021755	156.361338061868	156.361600332839	156.361379659843	156.361545107534	156.36185832585	156.360916657698	156.361304045798	156.361508393734
156.361811630736	156.360642856187	156.361728117253	156.361272045929	156.361681197154	156.360826663126	156.361725072429	156.36128175545	156.361501990129	156.361698133081	156.361765496073	156.361966199128	156.361694975078	156.361178991844	156.360561616036	156.361455716975	156.361708097608	156.361223428331	156.361331137425	156.36187024942	156.361392049328	156.361247541007	156.361101765954	156.360959223794	156.361203765423	156.361225268469	156.361771450002	156.36101348017	156.361559036269	156.361282231662	156.361510716841	156.360318869094	156.361074754232	156.36053606011	156.36094538122	156.361270560007	156.361038018512	156.36158085798	156.361459778901	156.361068428259	156.361696853283	156.36062686187	156.360962628104	156.360857505259	156.361534550307	156.36141990036	156.361158646486	156.36114011954	156.361685813548	156.361449609153
156.360585033335	156.361374943773	156.361281415701	156.362040491744	156.360849460323	156.361280877021	156.3618892165	156.361566658446	156.361221338737	156.360324880691	156.361090751913	156.361875933457	156.361390673234	156.361568350488	156.361475465386	156.360994668114	156.361666195054	156.361953794225	156.361205831424	156.36096192366	156.361409973985	156.361863856923	156.361862413874	156.360386470312	156.360581672141	156.361665245557	156.361307616669	156.361716408447	156.361684290157	156.360728976024	156.36128825377	156.361537450452	156.360531131782	156.361719715064	156.360628199026	156.360765292416	156.361620174804	156.361517369602	156.361848239188	156.360752727627	156.361366307285	156.360697575746	156.361658455251	156.36180897293	156.360810259631	156.361556076145	156.361428405713	156.361514354222	156.361384097696	156.361704388665
156.360669502602	156.361583497398	156.361887402008	156.360472965578	156.361407612062	156.361532164307	156.36134724226	156.361334900107	156.361093254973	156.361176485901	156.361588928441	156.361751689794	156.361074084697	156.361618035697	156.361710437413	156.361229404305	156.361223625678	156.361807740026	156.360621285494	156.36137509874	156.361187472292	156.361243146557	156.361541259855	156.360426224349	156.361659817074	156.360619211713	156.361247270797	156.361178139474	156.361303357509	156.360792197826	156.360566412198	156.36178503996	156.361146936334	156.36162816673	156.361087424629	156.36060288752	156.361867603217	156.361889357461	156.361462818915	156.361165327323	156.361139936548	156.361851126305	156.36137377561	156.361127018352	156.360816424401	156.360997942051	156.361372276394	156.360903395655	156.360713829853	156.361746241037
156.361751656096	156.360897526985	156.360407050082	156.361860619068	156.361302389213	156.361564252924	156.361440296862	156.36177481664	156.360905599011	156.361588805185	156.361191929929	156.361532664052	156.361849635269	156.361402146505	156.361811805682	156.361691258432	156.362024879974	156.361442334835	156.361569385586	156.360974834099	156.361130493276	156.361281417305	156.360807226544	156.361722203946	156.361651366839	156.361402194735	156.361378369522	156.361079680587	156.362020264847	156.361526586547	156.361848599613	156.36059824295	156.36119583921	156.361856084897	156.362054107422	156.361999788809	156.361379264504	156.361112052837	156.361699965485	156.361696033442	156.361645624584	156.361655086812	156.362047000382	156.360624036047	156.361812518692	156.360891622607	156.36141279062	156.360865195589	156.361417701572	156.361348699812
156.361196123553	156.361101532754	156.361677662144	156.361294239814	156.361006091555	156.361904391041	156.361823521991	156.361689961082	156.361072179375	156.361728385004	156.361528813292	156.361624229378	156.361983963539	156.361802112044	156.361679478072	156.360785053482	156.36177111064	156.360951577071	156.361000367721	156.360845882253	156.361855885652	156.360891147133	156.361320640394	156.361883532862	156.360977512171	156.360850082337	156.360817512762	156.360570263821	156.362038243316	156.361496523215	156.361186806687	156.361780174887	156.361599303464	156.361752436876	156.36185394877	156.361146627556	156.362042443702	156.361584195966	156.36100459664	156.361289732176	156.362048621823	156.361535632505	156.36084412215	156.36153397733	156.362138148276	156.361545162934	156.36099601393	156.361640622084	156.361592319673	156.361647362909
156.36198628441	156.361686530354	156.361790301742	156.361900513355	156.361419638702	156.361768363936	156.361454564292	156.361826649127	156.361138439593	156.361812066562	156.362048972962	156.361596784073	156.360854731926	156.360873213251	156.36129237263	156.36093749852	156.361890004	156.362062918359	156.361628638669	156.361625014064	156.361741454193	156.361473221997	156.361575135105	156.361831175029	156.361755532367	156.361302512352	156.360791393985	156.361313320055	156.361410489015	156.361743130106	156.361615272463	156.361112014884	156.360861324684	156.361875306379	156.361656729696	156.361576369542	156.361425626814	156.36155772353	156.360702365405	156.360963561185	156.361495940713	156.361973137791	156.360782783731	156.361683748847	156.360918557693	156.361730358993	156.361565634952	156.361220274988	156.361688624012	156.361629402823
156.361739043886	156.361422041445	156.361630269004	156.360929339534	156.36132154908	156.361295241262	156.361550154703	156.361140025439	156.361986059273	156.361798087956	156.36167246527	156.361644345868	156.361821513245	156.361265420388	156.361967042453	156.362083781354	156.361380842227	156.361698103253	156.361802422552	156.361259177751	156.361266142853	156.361606931852	156.361094641369	156.361628157727	156.360873691269	156.361356699304	156.361402999998	156.361629392457	156.361756042257	156.361761908357	156.36148930434	156.361598317032	156.361053182161	156.361679382027	156.361838801298	156.361732781913	156.361871763291	156.361552191581	156.361161901948	156.361617668191	156.360910326032	156.360878992018	156.361996021106	156.361194402999	156.36136069516	156.361439810942	156.361332520394	156.361332336006	156.36189707589	156.3606558247
156.361513464076	156.361110579164	156.361422802018	156.361593660193	156.361911949863	156.362057906884	156.361342674074	156.361562867516	156.360830471426	156.362096099579	156.361487098526	156.361663813008	156.361643308696	156.361881302504	156.361270273129	156.361333854359	156.361222279372	156.361804325766	156.361956889478	156.361942965185	156.361983009605	156.361275863535	156.3620227972	156.361759459728	156.361563554405	156.361456820604	156.361360593424	156.36176139571	156.361522859777	156.361567777068	156.361315184866	156.361428749998	156.36168223302	156.361594435859	156.361125779847	156.361639799769	156.361784930853	156.361329479615	156.361656053726	156.361817021691	156.362067287177	156.362144531686	156.361748255837	156.361885119831	156.361341406846	156.361260272355	156.361566620425	156.361371051172	156.36160386584	156.361397783606
156.36184519351	156.361060814389	156.361335570571	156.362087807554	156.361171181506	156.361502201581	156.361071258344	156.361557264491	156.361491203482	156.361138505546	156.361430690248	156.36115115434	156.36147381104	156.36174221297	156.361152352341	156.3616688593	156.361116882582	156.361254372676	156.361881701761	156.361103709431	156.361458666145	156.361250103662	156.361199376304	156.361893065463	156.362023762561	156.361612917818	156.361563953642	156.361349915719	156.36180103491	156.361569978819	156.361782934227	156.361963775676	156.361528736638	156.361962842555	156.361232547481	156.361901666202	156.36166206362	156.361330630405	156.362070861623	156.361554058749	156.36163584222	156.361543352063	156.361801914221	156.361228876004	156.361709492071	156.361360753891	156.360924664519	156.362129202902	156.361420687882	156.362043465666
156.361921300368	156.361769983976	156.361520619144	156.361106197056	156.362049230323	156.361419317052	156.361851485258	156.361926211214	156.361901689134	156.362193561235	156.361352682172	156.361222444496	156.361541476067	156.361862457661	156.361946519705	156.36209237165	156.361755110763	156.361774906584	156.361351597523	156.361591549655	156.362233027483	156.361392601979	156.361327862732	156.361707800577	156.36144103136	156.362024462736	156.361927387595	156.361450759507	156.3612439295	156.361865673292	156.36118295841	156.362005997238	156.361895434357	156.361969730851	156.361412401978	156.361868968823	156.361135555556	156.361694899626	156.361605144553	156.361746414891	156.36179691154	156.361507381225	156.361835519043	156.361986849277	156.361858120715	156.361920964499	156.361696085237	156.361275392695	156.361908187379	156.361657399294
156.361995393222	156.361418658372	156.36168652283	156.3615613026	156.361378596753	156.361423900722	156.361651760223	156.361575741195	156.361886568481	156.361994240362	156.361755359804	156.361426012607	156.361988806772	156.361551444857	156.361424746802	156.362074022579	156.36178642628	156.361874744716	156.361600855934	156.361100057849	156.361877307223	156.361393510838	156.361823122299	156.362164473801	156.361388083226	156.361445448096	156.361736391805	156.361834360509	156.361667446115	156.361353461874	156.361546440004	156.361898966888	156.3615251233	156.361466551265	156.361514900394	156.361311130774	156.361534565577	156.362152313685	156.362012930943	156.361906384719	156.361824989661	156.36194981903	156.361288271584	156.362004356724	156.361673306589	156.361518226842	156.361887865528	156.361809215207	156.361053511439	156.361233292175
156.362122101416	156.361469664954	156.361263552161	156.361847694434	156.361357213258	156.361868095567	156.362066570154	156.36175025496	156.3618489766	156.361602457769	156.361361109978	156.361549342674	156.361764870602	156.361820137868	156.362021089957	156.361614562206	156.361685151306	156.361646880978	156.361995518981	156.362141115012	156.361325698226	156.361754306547	156.361918420777	156.361528310921	156.362027060202	156.361835196837	156.361792560982	156.362023052655	156.361935028152	156.361680458268	156.361879449368	156.36208644294	156.362143929407	156.361965859726	156.362013857341	156.36151267844	156.361407378539	156.361883055317	156.362102295896	156.361588393808	156.361620730941	156.361786803541	156.361406595031	156.36215009748	156.361838151231	156.361552733727	156.361215924	156.36139645999	156.361318167391	156.361676938418
156.362271659628	156.361605037319	156.36125591462	156.361816909305	156.361676229765	156.361849769286	156.361636911338	156.361823185641	156.361760665445	156.362088138671	156.362041939132	156.361343666433	156.361500811593	156.362147035887	156.361731985675	156.36217885544	156.361950619909	156.361977121929	156.361920516644	156.361291268645	156.362117870668	156.361781201748	156.361242055203	156.362088917137	156.361581049599	156.362079126473	156.361884367896	156.362174982151	156.361559008969	156.361867106162	156.362248898024	156.361405273405	156.361911366886	156.361680514756	156.361846884565	156.361417422378	156.362262214608	156.361925274723	156.362065316534	156.361667796303	156.36203779756	156.362087306289	156.361822293893	156.361951340412	156.361736372837	156.361729825667	156.361362940896	156.36187058975	156.361754395259	156.362092313191
156.361334496713	156.361372744205	156.361434836264	156.361597224268	156.361601785214	156.361792516611	156.361874812303	156.361509093068	156.361566889496	156.36187452149	156.361722712118	156.361330158488	156.361444089105	156.361851289277	156.361925533248	156.361388198116	156.362242127107	156.362068479402	156.361452656592	156.361574048347	156.361568968566	156.36202580304	156.361548043997	156.361776424139	156.362010643323	156.36187891746	156.361901733295	156.361468814929	156.362035956231	156.361409357234	156.36154111787	156.361781182691	156.362037639041	156.361664494631	156.362037435198	156.36200468038	156.361959245492	156.3618743414	156.362101221337	156.361785152764	156.362376699897	156.361410172466	156.362017955941	156.362008238582	156.362028859039	156.361281098799	156.361965879084	156.361649555206	156.361790741672	156.362134672682
156.361842327157	156.362001944741	156.362207195707	156.361746898816	156.361739150871	156.361828843915	156.361941512703	156.361429733702	156.361826269548	156.361660695284	156.361487705084	156.361630148383	156.362039290312	156.361938845036	156.361616780468	156.36174359199	156.361528930094	156.362097526382	156.361659686222	156.362229091114	156.362242337842	156.361466149844	156.36159334724	156.361529115243	156.361809705087	156.3616635957	156.362037053836	156.361878459673	156.361644285919	156.361929215383	156.361817597588	156.361511545589	156.361732507941	156.361793474122	156.36177142901	156.361950674703	156.36127574546	156.362108444022	156.361785773248	156.361927581442	156.361691881977	156.361498685847	156.361780365895	156.361620505102	156.361322409407	156.361468841017	156.361697116952	156.362159068033	156.361557366431	156.361494028921
156.361916555172	156.3619475955	156.362073865608	156.361974692731	156.36168342583	156.36196646911	156.36197852889	156.361880414936	156.361761995415	156.361810936655	156.362106738317	156.36212014713	156.362062136537	156.361582339596	156.361352495693	156.361772737416	156.361687937082	156.361653121444	156.361910926393	156.361580316878	156.361954893902	156.362170948903	156.361987494369	156.361992362397	156.361802935331	156.362071176832	156.362345920103	156.361980146066	156.361976754025	156.361566632029	156.362139927728	156.361920359201	156.361537759503	156.362142130069	156.362094281442	156.361248223995	156.361928286753	156.36180822237	156.362187387347	156.362246313467	156.361633886121	156.361461839853	156.361817095444	156.361432288597	156.361763265064	156.362006032975	156.361973365579	156.361851897859	156.361475849845	156.361451939821
156.361428368741	156.361561391632	156.361652222687	156.361621525352	156.361747715403	156.362395744458	156.361823451806	156.361756216431	156.361802859552	156.36217424484	156.36162137342	156.362167875691	156.362113344162	156.361588869326	156.361509337956	156.362090333803	156.361853554499	156.362118734624	156.361501895127	156.361454416134	156.361625889407	156.361824266349	156.361793757329	156.362068884602	156.361772260765	156.361962610178	156.361465545882	156.361387633574	156.36185758562	156.3616008499	156.361804401617	156.362192064437	156.361931214947	156.361943949191	156.361570348569	156.361616002912	156.361479157483	156.361796049283	156.362214733766	156.362103721435	156.36219992658	156.362065149399	156.362035097488	156.362087553549	156.362296688888	156.362299132348	156.362156866805	156.361482376706	156.361792291106	156.361618801023
156.362018100301	156.362362155495	156.361547605288	156.361590094994	156.361750327225	156.362108056216	156.362036968625	156.362138926822	156.361938897361	156.361701578517	156.361985332497	156.361905549117	156.361650561187	156.361877611536	156.362071350496	156.361563680986	156.361517180056	156.361878939813	156.362009883699	156.361612315985	156.361557193771	156.361735071904	156.362123357465	156.361519954344	156.361748774713	156.36200000811	156.362125852381	156.361498231873	156.361398796155	156.361879228431	156.362110573718	156.36188037058	156.362276001906	156.361678187566	156.362111144804	156.362077633831	156.362012144508	156.361671978505	156.362038682112	156.361851765691	156.362266544371	156.36207954752	156.362053277896	156.36170174587	156.361834050631	156.361419350011	156.36181464388	156.361792954834	156.361559261646	156.361744676599
156.362127763193	156.362076701591	156.36165053635	156.361674586559	156.361569404147	156.361825801888	156.362392467208	156.361749002277	156.362053427642	156.362033608627	156.361806661027	156.361788007695	156.362361463601	156.361592496684	156.36187445788	156.361970859114	156.361769492826	156.362060759276	156.361519769876	156.361956604532	156.361575942935	156.361642537385	156.361870842313	156.361624748244	156.361954064392	156.361813640533	156.361681432924	156.361494478766	156.362193941702	156.36201037942	156.361628606594	156.362002773621	156.362182173713	156.361949914724	156.361869166963	156.362421126667	156.361705283886	156.362140424338	156.361804675881	156.362074334343	156.36224171004	156.361556365136	156.361444034313	156.362326574773	156.36208454064	156.362362297516	156.362004008533	156.361716537888	156.361733658624	156.361724369284
156.361932660117	156.362258332977	156.361802642181	156.361743574218	156.36215783586	156.361656660477	156.361813706761	156.361956199471	156.361934517337	156.362291518602	156.362095706238	156.361916692782	156.36159755352	156.362160450642	156.362211645028	156.362272690842	156.36233978167	156.361901478797	156.362007225707	156.362198651641	156.361798498405	156.361786248487	156.362065640375	156.362040416975	156.362266620017	156.361909679007	156.361545896331	156.361972773138	156.361532381598	156.362351445532	156.361849307743	156.361707442941	156.36202527784	156.361863137052	156.361769458267	156.362150714624	156.36240324857	156.361858360758	156.362071716324	156.361620737348	156.362135337088	156.361473035705	156.361962455187	156.361745108098	156.361911774947	156.361674119626	156.362105353868	156.361611703091	156.361548554149	156.361801692682
156.361542261615	156.361658042443	156.362074944449	156.362037692121	156.362291458194	156.362156769088	156.361943659872	156.361824934604	156.361567698956	156.361538876817	156.361626635394	156.361759840648	156.361871052123	156.36165478256	156.361829924483	156.36177673053	156.361830894302	156.362032623179	156.362098591004	156.362193350527	156.362240250207	156.361596561495	156.361941621926	156.361528116799	156.362016848307	156.362266927663	156.361814744382	156.361688747289	156.361970978398	156.361997522052	156.361990895799	156.361528317564	156.362226983492	156.362076068159	156.361414672436	156.361919379371	156.36187442158	156.361666792773	156.361862919451	156.361530144201	156.361953545745	156.362337367791	156.361536932704	156.361697536751	156.361470106119	156.361660415677	156.36211771087	156.362004101097	156.361951886623	156.361888766241
156.36210010712	156.361838796093	156.362103792495	156.36195092715	156.361749746419	156.361924326499	156.361874804728	156.361577736567	156.361908793212	156.361913319166	156.362099041045	156.361824870432	156.362093579143	156.36152103504	156.362247465866	156.361838591532	156.362025315226	156.361737853683	156.362333111809	156.36201192707	156.361808291947	156.361772893653	156.361963841759	156.36233734828	156.362006927397	156.36171005204	156.361599023114	156.361749003521	156.36219060023	156.362326492649	156.361951649932	156.362200789952	156.361837009643	156.362205510096	156.362360641853	156.36184979261	156.361723039254	156.361821852307	156.362054899726	156.362098472637	156.361931673058	156.362277210668	156.361925855433	156.36217181138	156.36223904238	156.361741804991	156.362204269405	156.361703167401	156.361846142034	156.361639779293
156.361865936926	156.361685730772	156.361625756553	156.362238630652	156.361920766602	156.362153554876	156.361896238624	156.361989564269	156.361769708281	156.361643253825	156.361854242019	156.361574894759	156.362402688863	156.362098462642	156.362113990372	156.361640209643	156.361594934938	156.361896748584	156.361520858208	156.361993537308	156.361868710405	156.362169971392	156.36200342514	156.361887861876	156.361715166836	156.361951369714	156.36225535639	156.361660466679	156.361958443467	156.361833482638	156.361787361927	156.362424627079	156.361627710149	156.361731268952	156.361907497641	156.361887874237	156.362389483459	156.361629367616	156.362345523383	156.36224084605	156.36167989185	156.36196192639	156.361584922519	156.36214988682	156.361806372487	156.362153027887	156.362246841591	156.362282501925	156.361987945892	156.361809716374
156.361855162614	156.362187055047	156.362200776474	156.361802670819	156.362071330377	156.361904578686	156.362293073292	156.361731553451	156.361956620715	156.36198966477	156.362262642708	156.36205672105	156.361721256422	156.361866207302	156.361872848496	156.362327131189	156.361666910071	156.362259470173	156.361913396917	156.361891465182	156.361960181437	156.36190778686	156.361977843118	156.361805522268	156.362074873086	156.362034576388	156.362085937933	156.362133283613	156.3616289037	156.362212517092	156.362091697673	156.362300482131	156.361742508511	156.36220588273	156.361910312878	156.361896452508	156.361909789566	156.362307472799	156.362120014423	156.362134652292	156.362095193994	156.361650113855	156.36180258999	156.361760242622	156.36203297984	156.361985000564	156.361686738752	156.362360197071	156.362369657044	156.361990291345
156.362108992636	156.361931628232	156.362160226769	156.362367045452	156.362248405201	156.361956678427	156.361795763741	156.361657301663	156.36176448032	156.362090777363	156.361688268646	156.361824663994	156.36201231	156.362169203647	156.361898986454	156.362160183793	156.362028650649	156.361900146344	156.362055135669	156.362320379961	156.361776892839	156.361798233126	156.362011115286	156.361953191477	156.362185669139	156.362383238039	156.362233014363	156.36187585567	156.362275370623	156.361696655487	156.362209616393	156.362041328789	156.362192921126	156.362301453386	156.362454439556	156.362023637682	156.361844403395	156.361970359426	156.362109878439	156.361804602422	156.361966275265	156.362348576715	156.361680237987	156.362000948267	156.361796736601	156.362029745147	156.36224697364	156.362104699143	156.361870467772	156.362171915768
156.362340738972	156.362008372773	156.36215435647	156.361852861766	156.362290615221	156.362172154936	156.362338337825	156.362018369654	156.362351877125	156.362234310455	156.361888446681	156.361778735333	156.362315021012	156.362240537097	156.362249109337	156.362097901116	156.362122908316	156.361716317841	156.362022008389	156.362197064942	156.362264555203	156.362290291258	156.362352741291	156.361918165116	156.362239473868	156.362310242568	156.362061080026	156.361860609029	156.362125520997	156.362394671199	156.362196702094	156.361980385822	156.362180728762	156.362262886658	156.362144295261	156.362445043961	156.36205220712	156.361719761821	156.362160026685	156.362130080637	156.362030943202	156.362002657507	156.36222871902	156.362224526877	156.361878406848	156.361977501366	156.362065899523	156.362328956686	156.362112967252	156.361921745511
156.362400818022	156.362234828897	156.361761107975	156.361758625609	156.361999628237	156.362249326948	156.361581173466	156.362214500664	156.361709548152	156.361900545328	156.362181886344	156.362235657917	156.362420375821	156.362071481012	156.362005328575	156.361921137055	156.362330874608	156.362065679852	156.362403743451	156.361868610198	156.362480152915	156.3618745193	156.362051757822	156.361772341258	156.361673128955	156.362050185771	156.361691369002	156.361764164101	156.362011222137	156.362161925994	156.362157639916	156.362069045555	156.36230671126	156.362357051652	156.362187699739	156.361786552645	156.361980526037	156.362271937893	156.362066678043	156.362140725551	156.361923196167	156.361902049185	156.361782857644	156.362099519928	156.361785136132	156.362173505402	156.362226115347	156.361936282134	156.361950488602	156.362066814399
156.362053215897	156.361936018764	156.362203423446	156.362055582983	156.362196911483	156.361972367583	156.361885426997	156.361978561528	156.361972429355	156.362008953136	156.361882636981	156.362031863012	156.361984554001	156.361870912554	156.361779802687	156.362108228538	156.362249372408	156.362074538192	156.361951689785	156.362408376785	156.361906582259	156.362155484951	156.361874734161	156.361698725242	156.361824532364	156.362323600667	156.361772213006	156.362113556825	156.362198338461	156.362311968791	156.361760734412	156.361737114792	156.361921597259	156.361635232921	156.361935414351	156.361877018892	156.362194744984	156.362309436653	156.362448522603	156.361942163177	156.361727418838	156.361992862455	156.361933323377	156.362007055165	156.362371545979	156.361644795736	156.362081698288	156.361673715065	156.361792255921	156.361804095897
156.361803986439	156.361875378442	156.362229353502	156.362393397008	156.36182868805	156.361821944797	156.362124662487	156.361993774337	156.362286437928	156.362175647358	156.362006259929	156.361880615463	156.362131832264	156.362355116918	156.361793662108	156.361667366722	156.361769544147	156.362037645163	156.361974545578	156.362276716155	156.362011920344	156.362045749465	156.361713193441	156.362127445899	156.361718873134	156.362103260265	156.361706181536	156.361934112391	156.362203545225	156.362195598629	156.362111119005	156.362293394612	156.361788557544	156.361878966392	156.36194331999	156.361868905527	156.3622376505	156.362379916806	156.361887586001	156.361984585774	156.362084171261	156.361754430499	156.362198448482	156.361927949026	156.362031764825	156.362385067852	156.361894607067	156.362379707002	156.361845555531	156.361935805801
156.362312226687	156.361783488796	156.362120496045	156.361975506302	156.362038188045	156.36185615179	156.362134435524	156.362249556362	156.361938674271	156.361969520648	156.362078669099	156.362175956498	156.362515435192	156.36212758119	156.362061065862	156.361827502651	156.361810163132	156.361962150141	156.362213239781	156.361899560132	156.361819262794	156.361924356202	156.362374523362	156.362255363684	156.362043918844	156.361739314495	156.361872799588	156.361859484953	156.362078424385	156.362086465615	156.362155939071	156.362104932989	156.362353526982	156.362116831733	156.362320550277	156.362047709142	156.362092843146	156.361745176708	156.362013360673	156.361975127603	156.362253276726	156.362526819059	156.362443592761	156.361919010628	156.362260577517	156.362149203961	156.362337690544	156.362093844891	156.362494911159	156.362073728414
156.362070273375	156.361848451394	156.361818248462	156.362232386505	156.362107146159	156.36190400257	156.362209694324	156.361844717171	156.361990172435	156.362397317149	156.362210818407	156.361778356062	156.362155823622	156.36233123016	156.362444959544	156.362238361875	156.362287215681	156.362156969684	156.362243489921	156.362259672853	156.362378062135	156.361769087324	156.361981419888	156.362132078976	156.361766075251	156.361925978572	156.361813795146	156.36219177773	156.362152381278	156.362036276737	156.362525195135	156.362088816562	156.362633341445	156.362246406436	156.36255883751	156.362120714097	156.361753726174	156.362473952739	156.361976681924	156.361970234485	156.361920406572	156.362279976425	156.361927213262	156.362334144539	156.361686678102	156.361920374307	156.361990723005	156.361797639112	156.362087916278	156.361812701262
