# Supplementary material for: The Neural and Computational Architecture of Feedback Dynamics in Mouse Cortex during Stimulus Report
Source: eNeuro. 2024 Sep 24;11(9):ENEURO.0191-24.2024. doi: 10.1523/ENEURO.0191-24.2024 (PMC11444237; doi:10.1523/ENEURO.0191-24.2024)
Supplement: Extended Data 1 — The file code.zip includes all code used to generate the figures and perform the analyses presented in this manuscript. The folder "./ephys analysis/" contains code and instructions concerning experimental data and Figure 1. The files "Figure2CDE.m", "Figure3AB.m" and "Figure3C.m" simulate the model in the nominal setup, and generate the corresponding figures. The file "Morphing.m" allows changing the connectivity strengths with respect to the nominal setup, and plotting the resulting trajectories. The folder "./Figure4/" contains instructions, code and data concerning Figure 4. Download Extended Data 1, ZIP file. [file eneuro-11-ENEURO.0191-24.2024-s003.zip › code/Figure4/globalfeedback/v1Int_a1.35.dat]

0.337118045944305	0.332864957184973	0.392396142998594	0.360266835215284	0.368730258231964	0.346011582460883	0.338692727058579	0.344753675455395	0.392234295646669	0.339850964177271	0.338796617813877	0.341593551088663	0.344398665372795	0.327255505588913	0.390279178960657	0.367806484626617	0.39196110830825	0.351502264553577	0.383723915175689	0.363315844440578	0.380984979315069	0.385455804924301	0.33335765197817	0.344563868139517	0.364912555104317	0.376135913042497	0.344222497717401	0.357582759324848	0.339753595900709	0.332660508039109	0.339748126042691	0.34306326101129	0.376923647372394	0.329683975559799	0.331224613150256	0.358418434819344	0.347135270908479	0.373994719985776	0.387935702656399	0.387699118756426	0.381697284736077	0.387693222236662	0.338603678914055	0.333718051895252	0.335254454575518	0.371464618188851	0.361489567004084	0.39510987495647	0.333584423064295	0.327545123042117
0.387919636873368	0.335788196221558	0.399054817638709	0.378121363797904	0.359463095222835	0.336670371449306	0.375048475114053	0.367340139264053	0.386912645492714	0.390184993638462	0.405312571380402	0.379526191898177	0.370431905928948	0.351791650877162	0.399535873016514	0.339451851626602	0.377456337851088	0.34603108793117	0.345287317213549	0.401347028633301	0.374964968189887	0.365347709476409	0.359450347505464	0.408008702822121	0.347668955570801	0.360775261683952	0.36534244045002	0.36774468212507	0.393003093074174	0.385817545663721	0.356050050128237	0.33933306545252	0.360520625931134	0.344244269965607	0.343241402283147	0.398557158846837	0.365071884135945	0.382821730455207	0.378819133442588	0.355291729241613	0.410041413101638	0.379107188395016	0.366780754894258	0.364782893767245	0.343999442304619	0.347432610896182	0.401938716888643	0.348423499586631	0.33630350301072	0.371133864559142
0.380278038801608	0.348934245528706	0.407659492360564	0.364054922442593	0.386718615265411	0.380423554010497	0.392683117793495	0.375977628698016	0.390759399460572	0.352122845201244	0.390035402009568	0.421832543425543	0.370428124917284	0.358616131390238	0.412037349001949	0.38851096693436	0.418291665238626	0.389957365328679	0.382021244011654	0.381635238887859	0.378931979598684	0.408234132452585	0.365903595183759	0.399518034413783	0.410842344794379	0.386621444410978	0.361627598784444	0.389509822498326	0.375153135381302	0.365361342900734	0.348572635148456	0.396132646769327	0.433720694038711	0.378634584394771	0.421699933637254	0.425300406344757	0.408629150185053	0.384653002410825	0.42385072267399	0.40826913844093	0.382909610374658	0.346751001473061	0.391639343505691	0.423354530142204	0.382943851143444	0.368477582625756	0.37582454201739	0.409667225456714	0.367884657175753	0.420847241512581
0.422326104606987	0.379873060056417	0.366289062925638	0.439387559220375	0.443045026805272	0.381049516059364	0.425876017588577	0.413390946170967	0.420723329878635	0.430226633225483	0.416776173591107	0.361976669605442	0.384724981906076	0.432379137828722	0.442450386226623	0.436991097828314	0.394374388149095	0.393338715257795	0.3948269736862	0.382356201004041	0.422447953271528	0.42899883000203	0.365696239505364	0.423850502458796	0.402793868872321	0.436270607554591	0.371288006844005	0.383205749954316	0.380970791538086	0.397153276613314	0.429283782339632	0.388050779950967	0.364710152305691	0.363082863686602	0.429467251153127	0.409341283167496	0.44740211027576	0.388393138960433	0.437368981367148	0.420505391861589	0.432277530444427	0.426451366386923	0.369973898468419	0.370903293656542	0.392426215396863	0.432335725478388	0.367629307112224	0.397956357211933	0.446239852409374	0.390053457123169
0.450002633426112	0.458116003884673	0.425068890389817	0.402220997699857	0.41875662059939	0.408066010263641	0.412578847632664	0.394710680227996	0.399004701064584	0.439385935239394	0.377203864696305	0.474443273154307	0.385616868682159	0.398081571684665	0.437057327504515	0.386131505707893	0.376424388275319	0.451474084036795	0.446606554033064	0.465134394272581	0.380783738430539	0.431523359139817	0.387564900475353	0.381041937174737	0.383051396608635	0.395244464877913	0.458703344803405	0.396779995904529	0.428653378906292	0.394303526507033	0.440587854872494	0.467464098429758	0.408577890597458	0.413187496263564	0.467803746515923	0.392024524581197	0.428178270178152	0.469901090552004	0.469122163169482	0.390908605238495	0.373819285422711	0.474644802986624	0.413484738060237	0.471187022042314	0.457658882093895	0.377194993118181	0.448925999601729	0.408686051943932	0.408324574167267	0.376073302607205
0.491983297334617	0.465268782837413	0.419643834649934	0.448329848647976	0.461588745530518	0.452640712207771	0.442780270438022	0.39066892175502	0.438472720520613	0.503747990565058	0.408167992071174	0.45998075265484	0.400511868814425	0.426786213167519	0.499752206586175	0.401739839327135	0.425543784844938	0.434046412355772	0.38847603618597	0.400557918240625	0.397011928852461	0.430746480394655	0.460373243150771	0.485379231967564	0.393021976803446	0.459599332453598	0.421801805701496	0.489334781353325	0.497556559857116	0.391247409475226	0.456950772681166	0.395658485548974	0.457642540321606	0.418755426992397	0.447317076219535	0.492551080984966	0.449403821048649	0.48064213190445	0.472143725032929	0.409755168361275	0.450488344536806	0.458132886550614	0.488668342426375	0.462187306729451	0.396422716590013	0.443568788795379	0.426486126941237	0.48403851344847	0.462426909969033	0.503273041449625
0.410305090020827	0.416058816259773	0.44127775334049	0.529998001279907	0.448344900243318	0.422781470599676	0.451493111255776	0.489547625627806	0.453056241512948	0.438093075432044	0.44389524494957	0.481000707174824	0.418030161569412	0.525979020191197	0.411148990198126	0.52732168917501	0.496826702821446	0.511077055394219	0.477941485336122	0.470292904298309	0.430875306516128	0.430544148755493	0.475207447008865	0.437721331151071	0.427762563332849	0.405104122368603	0.530108214878276	0.462788359865661	0.443714887646788	0.47633787616993	0.530256791302282	0.502539399834571	0.436130816555329	0.433661153513472	0.458828432685815	0.513145183769822	0.431739364014865	0.451682667742369	0.449942315121807	0.494981166613601	0.466462171969302	0.493722053877621	0.519061477966944	0.523582702641075	0.464347568353061	0.534430331503468	0.412455366765606	0.481385753426645	0.465973602591594	0.453156224598561
0.46111139859207	0.4320760321581	0.462770684160375	0.514309665934722	0.450652674454096	0.540451211436383	0.52562100139941	0.44467446413557	0.486700682753444	0.531310481945906	0.470077801465962	0.494970436465848	0.525408831970398	0.429452197558222	0.433317615749158	0.464137805486232	0.441996167119231	0.426009213903426	0.512044018489155	0.541661610797419	0.449074569299688	0.454544716822925	0.470524098294737	0.550039670888704	0.560821068592565	0.49120451386253	0.543911472048458	0.57222789120733	0.506396974270969	0.431355150035393	0.441363556441508	0.523525986291147	0.490963711120947	0.448866724421019	0.451089426452143	0.457194464850939	0.48839830470115	0.475204576648287	0.555100873236433	0.525813752394234	0.441276042885143	0.554420021018795	0.514929313258558	0.435962637889086	0.553907334039814	0.472366478485226	0.526185368645619	0.468155863239195	0.438907838617583	0.449700824617743
0.556407472138211	0.560408632800103	0.471520070826679	0.463734621533359	0.450998597455388	0.470320427503406	0.533773044854555	0.470451381968527	0.541303560882701	0.468074540865486	0.482851827247194	0.601368417327288	0.567508971896808	0.48164719676193	0.584443706886318	0.609860612804362	0.488013564290926	0.520882236458094	0.464961571418943	0.580596416790552	0.462054030940514	0.528834878101972	0.556249372169446	0.461809261016257	0.47312687258324	0.475662504783361	0.459422969330371	0.541025280424043	0.601171283886433	0.596551240586022	0.536513468063641	0.52452542557575	0.517852169240269	0.522484500443601	0.573837401157449	0.470552013079896	0.51097303814803	0.452377219579666	0.460065288812736	0.522514417282823	0.536305339982177	0.461446982952578	0.571147135282623	0.553361705449756	0.504208645689204	0.467074157722694	0.54744150583623	0.557937847413311	0.455618353899825	0.55636036034743
0.6559099906096	0.578189919190089	0.503937368626953	0.527564428088915	0.565668986720692	0.501533525133585	0.572966357490836	0.520558986406482	0.636806230858191	0.637395141231166	0.510630313624192	0.630006423753181	0.527497270067951	0.597752997901773	0.534359643835486	0.574506700780775	0.623882799350399	0.479685563622086	0.483379832327516	0.486321502047828	0.649558003946833	0.594791924356355	0.592948700419714	0.577765877976168	0.612349392433478	0.534237999168515	0.504926298649776	0.603314849373889	0.549932643864759	0.569837819423719	0.484180738385476	0.518492681604335	0.49222082457681	0.587847576607861	0.597720574816044	0.63983159048605	0.581670218761741	0.47790226619176	0.553787243965735	0.575221465305292	0.496955922208782	0.47966443286167	0.580756705640048	0.509888199617489	0.550133903320051	0.645610041947636	0.574474286583871	0.479247680595276	0.527063868826633	0.507571762966859
0.65575279274073	0.525340644294657	0.623418797816346	0.63237952566708	0.518701826821557	0.531909152918678	0.579077572194165	0.521051272209097	0.534974967775969	0.664170456093861	0.530818945753772	0.611131592456319	0.53162779412623	0.638312173730172	0.703110804074698	0.699676995826387	0.512575558889603	0.513178565550526	0.54016860259703	0.62140037971668	0.537147784237742	0.603642108883363	0.541880580091486	0.601637910454647	0.598851233616275	0.602909647800088	0.600533835850919	0.507972684729826	0.618396045062879	0.682566830222014	0.611776701116554	0.55767775824677	0.695735501556804	0.704286213391095	0.598876599284284	0.627189289479353	0.537722346940919	0.645391590660811	0.530104228972492	0.657677413606293	0.600402117084615	0.574062489837956	0.511375307652761	0.531476081753533	0.545887484291133	0.625273340841253	0.51163284221264	0.672468741420166	0.635147678857472	0.525503443502144
0.617149802119573	0.74932214969349	0.548850767128643	0.659096310241928	0.541586717494977	0.550560694064607	0.590884175746877	0.625537360927245	0.624968314436193	0.635596939136368	0.648423576081108	0.540313831387457	0.702482046257111	0.660199240602399	0.640983850978982	0.589400644411882	0.662838876855431	0.759510049606989	0.578472205838056	0.659636305211659	0.632760397481387	0.566164298077572	0.745568839183405	0.561784346935925	0.542293085859681	0.627912649092218	0.692319688211842	0.623207699313459	0.572558078199851	0.739787382142665	0.57382817800796	0.648255812441499	0.682189677678937	0.648119399550988	0.550840658186667	0.633858870482019	0.653187467974762	0.754126197311414	0.749864380350881	0.651942070240935	0.568719762191597	0.641947792753897	0.574729047876794	0.76037108583379	0.592529038659407	0.657484098548162	0.59352199759623	0.549515622944215	0.732467482750376	0.558891162033424
0.819820246177163	0.702395526122477	0.628220418220752	0.742550751100646	0.658770665343929	0.775393647451564	0.657258539168501	0.707860394315335	0.628194864770608	0.592984013982137	0.826924848291907	0.792217561165991	0.579211808440476	0.57542899526793	0.797332951021207	0.588796730011237	0.675351949063331	0.755790534718708	0.63687206633235	0.719476234983112	0.809485687448694	0.698469342437873	0.684224666323525	0.600652428840865	0.65971663558278	0.740516583277136	0.708658747491034	0.593039106904398	0.655269654518445	0.824295366839183	0.679641087890801	0.692276859932639	0.643208424097035	0.687430738898875	0.658720105572544	0.693973849985351	0.805239236240297	0.783821977110731	0.690923103074176	0.804116683583112	0.629684188486764	0.608690394687832	0.61594848703773	0.76117309325912	0.712746034436819	0.779557573204222	0.684606398082861	0.602901693660328	0.649874519057049	0.611135236847305
0.705860185710283	0.657296800259464	0.893338524740833	0.65779872693167	0.889595098458167	0.638664474520305	0.861869573033744	0.652934261313009	0.777507238320178	0.859760514225382	0.658827219206977	0.766524808296456	0.628488418934011	0.815006809896359	0.80416785092992	0.80149267661746	0.638220033904169	0.619771968258962	0.825723107222275	0.682226801823213	0.679497970980523	0.702760490108559	0.628330187911567	0.681361556835241	0.699405887497184	0.81864610464466	0.804497110746689	0.670126609946137	0.694226718458485	0.637899412625825	0.633953955810263	0.639566395073983	0.67025138878748	0.625968668137387	0.676340708337034	0.692099623630381	0.665592739969976	0.710386607849309	0.642568723025159	0.888830549642962	0.833267587172562	0.678608065391574	0.679893325283595	0.719256225485095	0.796299973506725	0.845806895734561	0.821859011261459	0.626769324209022	0.862141764692292	0.729906442117823
0.935540812733791	0.898049027177387	0.675088707392949	0.712263241075016	0.845785423635482	0.660703947298259	0.943345562469236	0.945860732418536	0.728628153168122	0.854242994495421	0.710169233429483	0.912829367856457	0.872661164717672	0.946494730194343	0.71130774941517	0.748328739246152	0.8592780682116	0.93361179264342	0.916741315122612	0.678891025755188	0.836259967608945	0.933863613019299	0.750739691530279	0.755613234918066	0.87642533584315	0.926341122072803	0.939310060368927	0.722200924371251	0.925629584455566	0.666982660129382	0.71220989828166	0.706101432484688	0.751042193615437	0.696414300794243	0.729610760123664	0.871019489415217	0.71890667368274	0.798745053729698	0.718701701519504	0.864140054690356	0.851802727478736	0.692946032498674	0.81504047089805	0.802940024982645	0.82386538732383	0.698634378118894	0.717871715160522	0.788241077040311	0.725217364496316	0.850311887753286
0.84162007708991	0.765736712946836	0.75564904634094	0.859814935645113	0.949753655400134	0.759640689762456	0.729580388713574	0.724557754313273	0.774535509055859	1.01638376009256	0.780486780008703	0.731723378496218	0.830335217700705	0.758934137278485	0.833552242055349	0.906307823143399	0.817430266239666	0.837472236503563	0.795056285233955	0.893104546788399	0.993420810190308	0.94849503233126	0.924530581606668	0.785354068424573	1.00956999804025	0.967278687691714	0.842473930080926	1.03831992342245	0.802406878216768	0.989363569260611	1.01346730405716	0.766067083445125	0.720017491644159	0.91354536750586	0.814566231828433	0.747722231628356	0.818141696177156	0.824076118429758	0.834898695217775	0.750869615846424	0.739646782384598	0.831769359646029	0.901396476313581	0.743005757974089	0.813023052421754	1.00405452217184	0.781267073931195	0.951990889518538	0.793757058593174	0.776298631115123
0.808557509809255	0.772586600067653	0.866847819142308	1.09547589804349	0.932496424102818	0.905157714471842	0.837496774712065	0.853160985625685	0.840234151217183	0.876798412318041	0.947134774977863	0.785380836942537	0.829176859315962	0.863819958131892	0.788811346668403	1.12408110866407	1.08967366849801	1.12104525760606	0.983985566037593	0.799276538548871	0.983338162519577	0.779533348541757	1.06256624234429	0.869647190536032	1.10877746683845	0.8289407879533	1.15336176286825	0.889076894003749	1.03737519396738	1.00022257059794	0.779716258745064	1.13576116289778	1.07988312697198	1.01271148485348	0.814328503553579	0.7991937559534	0.795202976641473	0.841443119068903	0.86333688778205	1.00949607612099	1.15490153699067	1.18441166612984	1.11946465964101	0.810899888461726	0.948084315759718	1.11468708262217	0.88398469942728	0.967191421102857	1.09864952643337	0.955438794634192
1.01102147161147	1.24613659503414	1.12363975133327	1.25950692392561	1.0239857186854	1.14927295932179	1.2996462609212	0.902213858701836	0.963469317124544	1.20205579330437	0.911766125677791	1.08079018699657	0.848793766376637	1.15224503365386	0.915730621892823	1.1971122079463	1.29022881226817	1.1479150731359	0.95181324371627	0.879095644279701	0.948739085296939	1.15893320827143	0.96359074246544	1.05045078566642	0.999490861809811	1.11925565889944	1.0712952820514	1.04185088448082	1.03606490251904	1.15381268518937	0.92202572592825	1.02178706405277	1.22879370818423	1.24257886447692	0.977063009509432	0.869690459276167	0.849470873373268	1.0324242923489	0.940444025835156	0.965953385225265	1.07460447387727	1.23838518648258	0.900417429076554	1.10291861307034	0.893045668234517	1.04116967331428	1.16183920240377	0.926097309665036	0.860899453602353	1.24265776874453
1.22651935382869	1.10368913958317	1.42376107972838	1.23523580557704	1.27563516929466	1.29206257978412	1.15077241015215	1.07973901137279	1.2109657979656	0.945095925334329	1.24860878846025	0.979642228558136	1.21663432685105	1.13816163122046	1.23776011672765	1.01432628993473	1.26222214414289	1.43022442965536	1.23058645965611	1.39952086979927	0.945343788917508	0.99539818628059	1.25237702821429	1.1193019845981	1.02237051781137	1.19188198660879	1.29176983390487	1.22145626338894	1.04666517881816	1.03718448429585	1.36860481365894	1.30066194436332	1.41986126379542	1.09760662658563	1.12896811319527	1.40801966605143	1.3137695000615	0.982937484091598	1.0038095822898	1.00258153795692	1.10954117618838	1.04226045251337	1.07495069613788	1.00727554639674	0.990407144948695	0.932314996381843	1.2379206158856	1.00769698673189	0.972072195775897	1.25621107256971
1.31859265436941	1.58029305312049	1.4606056194087	1.54739637799429	1.0238594468854	1.02276728451696	1.54243573551713	1.58138713170066	1.49442832116692	1.02937598220722	1.19745068917791	1.24697777029882	1.41975600515648	1.12284289494977	1.22344114522019	1.02830132569172	1.4913552283194	1.39508653257463	1.190702643144	1.07069808642882	1.17817214191635	1.14803491535177	1.16808520049854	1.54679937050693	1.28199318133782	1.56884632136942	1.08728561127664	1.26087635119887	1.07557331544092	1.34379745422355	1.60565346264181	1.28167304551345	1.03313546509609	1.2824063758477	1.52808820979056	1.48024450463866	1.42347651829783	1.11330235370691	1.18204313479434	1.42784341154104	1.33456725246714	1.13974084197468	1.37110807988066	1.10995382758606	1.10196650633033	1.07351288447418	1.03172736241742	1.4989048471986	1.09374856022308	1.38003479964487
1.53870824798937	1.36879423259336	1.56116545602693	1.67149574882929	1.60472297081596	1.47314719164534	1.44650967783037	1.48917776139741	1.13119623673372	1.40723474253105	1.17233315963802	1.77779048877018	1.25208066948036	1.7662026567607	1.181940986415	1.23731519631038	1.44840172453729	1.41500385441188	1.23080251567789	1.78722755536191	1.13830279823664	1.30378103810677	1.45086014618112	1.14044659429992	1.40752053997566	1.1247744077808	1.54737737269519	1.25545642234687	1.72346937867177	1.35619298176895	1.4148795892088	1.34421970856785	1.62456974200231	1.61371672958496	1.34522269511873	1.17063091563999	1.16876967043917	1.61360986880951	1.11885179086311	1.54152818805424	1.49875713173139	1.5055669801126	1.33836297588984	1.49654948584658	1.67786684412508	1.55914769219009	1.28338339150848	1.21200057226537	1.26352220006019	1.48142299051363
1.44266198155958	1.69940044031428	1.6047481265943	1.53282120542232	1.96396194559125	1.98762255304558	1.70858412943983	1.78182867641072	1.88024780831598	1.63598583647971	1.43488354028293	1.41895301961797	1.27790154950526	1.94374097337756	1.36913455997062	1.48308834144598	1.62906543363245	1.63375401986001	1.89895133273362	1.48398166814683	1.25960705245603	1.71057997940484	1.32440352088142	1.77566759511935	1.58638068083899	1.30056159200084	1.48806725975332	1.55163322832992	1.55546139807483	1.42409914811222	1.57521726217578	1.23177677794127	1.47462519166451	1.30479405796052	1.63442947143624	1.89231206728073	1.84527442610424	1.73212405538477	1.71202824253873	1.55926232950367	1.37596880768482	1.98255484243846	1.66229795940989	1.48628455818075	1.97922321378691	1.93676403496906	1.31783559189677	1.42045015813726	1.54386374087453	1.29260555130429
1.38618232332884	1.79489752195242	1.45579047173036	1.72533948992117	1.39322713502004	1.96894328382844	1.81912428332331	1.38722693726064	1.47115476789608	1.93125814140084	2.19428135525019	1.56622312515458	1.81596163320594	1.7353815818671	1.43776105947675	1.52280479968096	1.77559468753888	1.39461348557164	1.36965748793894	2.09969264938868	1.8054363725291	1.73932846126605	1.64633785274509	1.35521756753674	1.38025730062399	1.60033899200892	1.38970692980999	2.01168404894375	1.68956829301705	1.82195747178151	2.1184667467787	2.0425208866805	2.00820397173377	1.95455768876756	1.70576012186604	1.87209279693139	1.49520626135399	1.46868806579416	2.11377075258681	2.00551466874776	1.65823367830469	1.82187139082171	1.4773157245509	2.09595422838564	1.46231476952192	1.75151600191879	2.06840080399732	1.58085574552334	1.38242005468217	1.37639567069921
2.21440237017479	1.58047635781605	1.73962139056093	1.98886613679781	1.85531174660022	1.78574323641552	2.00684809602962	1.78076697802889	2.26028382569313	2.02216405039094	2.28796819491633	1.69051585616516	2.20619102008928	1.89746819272641	1.67044961352972	2.13578022646502	1.71290766995635	1.55124773579999	1.86623171453628	1.9879955048785	2.07326459454901	1.63545776180769	2.26443583730513	1.7287447900714	1.95805861945069	2.32411830510397	2.32958900881718	1.7942879103161	1.97660344506357	2.30610685549304	1.86667465255301	2.35944413546084	1.9451035722941	2.20834443537819	2.091575554852	1.62179813101448	1.8411667455181	2.25922038764008	1.8135583294868	1.830899721878	1.69718648967966	1.61272819929585	1.53873818347034	1.73038874944099	1.72233963130226	2.28380511382209	1.65619055034558	1.62771604890594	2.10903285737092	2.36777665185873
2.27750658700379	2.68952474684881	2.63314411038634	2.41889994401301	1.98319554691684	2.49652162702665	2.72359275004703	2.46950097768436	2.69061253227126	1.72444897009348	1.78523393924953	1.98430301056307	2.33152127704693	2.08891060290517	2.29613844226877	1.77031072191057	2.62043227023511	2.40854454979966	2.04914863497744	1.7864848245332	2.04608136086586	2.77651814383806	1.97543515508629	1.75473258028634	2.23004763520554	2.41984016698488	1.8923101835904	1.83351226173507	2.28317803864288	2.01626379325305	2.27814391283072	2.00305969495681	2.01866495077041	2.16678687592816	2.48031870608219	1.76310137757437	2.04199173451956	2.05401006710313	2.05339686378812	2.34920202219702	1.71622770681733	2.40208485795265	2.51409773981234	2.30194029122372	1.77390356736563	1.85546642767778	2.44633911470775	2.40232523672152	2.23966971417026	2.59898547315934
1.98575301341982	1.97312196795342	1.91670290299693	2.83120458971559	2.3987564307872	2.98937975222463	1.96943548099104	2.26738451245534	1.91048936193012	2.42216504335414	3.02558972544976	2.6106911840526	2.3920793964005	2.10790698814729	2.59564874119193	2.10446646855623	1.932841542104	2.17270610533589	2.42576901996243	2.54976783441858	2.58282681041486	1.97539608644215	2.62506529048749	2.07981463398876	2.4899331398546	2.05166369894107	1.92448434350612	2.79629942725367	2.95977884831054	2.26984154439179	2.19115346775532	2.01581314913558	2.1177835004656	2.34747528326855	2.92374091110912	2.46810630618782	2.47542845611038	2.24694639123294	2.32041726125058	2.30833416460506	2.21377872256215	2.22398146945943	2.21951667562564	2.24933333010314	2.48959775799892	2.80023256778996	1.93322731066295	2.0875173314599	2.51420776870646	2.9213572562354
2.53323435248845	2.53058593802734	3.40633882323721	2.97471963612748	3.0106045834988	3.20213846618411	2.32206004518777	3.2695940420301	2.89758965699997	2.98734939585824	2.616657228191	3.15131801631142	3.37995209293584	2.15191354528789	3.02870152844962	3.13688466502945	2.83886675967616	2.159390155974	3.04264940885992	2.1327764162535	2.6598954611118	3.12768797504854	2.12888444855324	3.03512034967396	2.90921649700343	2.72789764674719	3.02461253947006	2.31886347148422	2.66230100980404	3.05206090353075	2.84057831569903	2.39759190111022	3.21954656190356	2.41493827046255	3.04816529300148	2.30711592107532	2.34560547389123	2.65340405717875	2.2099192811516	3.4025043026698	2.45587642262821	2.1565687708413	2.54802400492579	2.44967545249969	2.57373007644891	2.76635300338622	3.16025371038615	2.66001608732045	2.19369534511593	2.53728114691477
2.9074391669665	2.90151978571238	2.80203992063154	3.35907209831662	3.51039178512599	3.21342658993433	2.85007374493914	2.96107045670474	2.9585421259715	3.38906110848233	2.68667830497286	2.52400826869235	3.32126593084093	2.46938098915282	3.2726751768097	3.76970763127376	2.95746037242473	2.76744742179212	2.37431018243855	4.4168238729452	3.18661376470292	3.16974040765301	3.05266713733489	2.86726106167235	2.43257918453732	2.50813854752965	3.39193870169164	2.73935601932858	2.62076072555017	3.60448565715479	3.42409678939843	2.43749632780387	3.00147748652306	2.82232574179193	2.83405671903706	3.41909886178181	2.9568356977523	3.73756308421067	3.59212139748176	2.95209175702786	3.8769998875745	3.21143454359579	3.79372722962232	2.77691808897392	3.29454967733215	2.78305201369126	3.25764138575868	156.170648096819	2.44579216698446	2.98388171455126
3.7097174534285	2.86868099214006	3.04108390339405	2.68692763905155	3.15861295970313	3.89079150754133	3.47470996963358	3.52376391402142	3.13926164399888	3.29257439332063	3.03713929765909	156.148398446273	4.46716413176289	3.55171934327401	3.66453652407972	2.60598986992812	3.18588422415526	3.82823896230964	156.280824088583	4.03879911718552	3.26249230190644	3.46763925156554	3.30881490117625	3.07732942062999	3.03175716386482	2.79905875543781	4.99395591685097	3.63499573209728	3.50102695984076	2.91367877816614	2.81702518755043	3.89231685707608	3.34014232864855	3.67574358819853	2.75590681633759	3.20117621744394	3.77344197992819	4.13898245513783	3.45656562995721	2.90875870289897	3.36241770548865	155.978819677102	3.41073759617324	3.93962651954305	3.96609405382671	155.947247024674	2.88645625858628	2.74431042655321	3.371227425725	3.89822110223854
4.35612117657814	4.02369392912949	3.48880527083377	4.00243445171393	3.94035553810908	3.87480713097443	3.90314484362639	156.199046346116	3.4259511327545	3.31879136044978	3.11199168324739	4.43372496379911	3.33120684004474	3.31808688672956	3.60921265440046	3.19108304701341	4.15981401954738	4.21977848996177	156.103622862845	3.67904097091056	4.34211908441045	3.33837720951067	3.2562862159366	156.303229069069	3.32689127326811	3.21350133593936	3.05163208158115	3.2696717290852	156.269944350687	3.20205406426416	4.40029639583222	3.25028166099178	156.163853837579	156.290475075807	3.18069542238905	3.03381513735675	3.97142321566607	3.62052623804765	3.07299018225739	3.79992921757053	3.28237639824763	3.91833788043263	4.04843745306021	156.272753101539	3.27291063258662	3.10897841147874	156.306463210512	4.10580153359565	3.00019800292738	5.11293564341868
3.57526546264756	3.5306621100479	4.21179048450988	4.20049228225388	156.172367950612	4.16485827567868	3.79211019309371	4.62796107373682	156.305287603812	4.2690288152594	156.2505619102	3.46451389998635	4.28906134180486	3.43252543785853	4.46244553059066	4.07154992424346	156.271593293955	4.5259885730435	4.62301247730941	3.47020893039257	3.81882398088985	3.60133737311215	3.66838892701856	3.55105932338173	3.6806843269783	4.52833743051854	3.42662027982624	4.14578559510229	4.48462399023486	156.272287132524	4.33067479621361	4.02488453841981	4.05257805039217	4.22993186717277	3.80640331746446	4.07762484541562	4.17712854319594	4.3054001640466	3.59125784433494	4.21869408459623	3.76609257000641	4.260053990496	3.70616843812515	4.38715513377989	6.00734507605334	156.322911724114	156.266018308922	3.63609686733967	3.73649699778144	4.25730802706278
4.00251837232643	4.31870387721009	4.9613010729529	6.54163409521416	4.92066628686023	4.34275804973637	4.63877647419141	4.79099073166691	3.98561650453477	4.6254992499791	3.82535762173781	4.11642461735302	4.88077080991687	4.83843107142303	4.3894826428477	4.27617693430953	3.73640765046848	4.57143980428581	4.44614093083977	4.26079617947699	153.952634828169	4.81886306345728	4.49963682265836	4.40325646756229	156.24054552528	4.59581752301357	4.39115148080901	156.320131766856	4.86208409098791	3.92572062511201	4.4224102250695	3.935957941599	4.55334546517895	3.83460439066238	4.30242754986651	156.298676769094	4.72402635042883	3.7946895564192	4.77364554515927	4.34595924171506	156.318538399203	3.91735061245884	4.42140989300729	3.81963758998496	3.95815935458308	4.24302067853726	156.285126582224	5.55755075416738	156.304471446295	3.99839916122448
4.56297983545621	155.727976844927	156.28443887474	4.24631120481017	4.98739427243773	4.82428120984842	4.34404103667164	5.13916566484132	153.744364996806	156.328960996516	5.10458251806718	4.38131968158297	156.13925911534	4.37428965698751	4.68723423937056	156.345154465648	4.38186741724904	4.37695336940329	4.41857477809825	6.34766882891145	156.264937438448	4.3759865071903	4.92489910764799	6.76977722069247	5.01476097731009	156.331293954954	156.313116502097	4.5390824748475	4.49547917006009	4.88585085863342	4.72409669452953	4.36343483625015	156.041240807553	7.15583357301231	4.65630103907558	4.99148944729147	4.63412330906126	4.77005955572929	156.304836236591	156.200473657252	4.57514406375618	4.41058525193021	4.71616468186098	4.77890121171924	156.298825339619	5.09286836066299	5.08187975199041	4.48346146169784	4.85830347849526	4.29713309101008
156.327536877203	5.10061095370114	5.15002130633762	4.94932525491099	5.42648235015264	5.35853908160134	156.267227495721	4.83894478345625	156.300494197214	5.2450441555407	156.006412529156	156.320475551502	156.01065736079	156.337305310116	4.93861968755693	4.76217622273445	5.00060129050955	155.406151032752	156.32963395256	156.223525723206	5.5782950059624	4.89709779018895	5.08402083698439	5.41598957195197	156.338139697846	4.90420325181265	155.696675953485	5.24342649298151	156.138050792967	156.342880133711	4.81274885807805	156.339942787289	5.34244144175124	5.44739358060613	5.2776589199862	156.343277906547	5.35202709307217	156.339212436198	5.43529063545378	5.14167540196145	5.4841283151562	4.82199243135792	5.09266334597895	5.04853361847218	5.27485158600399	4.7520691078985	5.38517708916631	156.313438888275	156.327844877606	5.20452528531504
156.236928218057	5.89151253482791	5.45434607942026	5.87313945079365	5.64487999092187	156.33274189745	5.74177690355818	5.81146636959326	5.89052707868754	5.72921299682875	5.75415764797094	5.4445856153598	5.84339606052894	156.02099511936	156.33374686732	156.34784335961	156.336518502532	5.93779321163524	156.234111076356	5.41491786939675	5.77720421076348	5.80178353878259	156.255076516194	156.291300195407	156.219625184217	5.90218623626857	5.63832216060774	5.37417484885225	6.00972642486177	156.270323310302	156.344609111097	6.02988361759989	156.343595114638	5.46704425719894	5.49736193822041	5.76872739762999	5.41013541760164	156.344940786094	156.312473512166	5.88919895756296	5.38058258723719	156.274739296933	156.304429674861	156.347188816087	156.336812600056	156.297494706861	5.8117308575712	5.40683183153788	5.79374689614552	5.40347086833188
156.349243234796	156.345204714873	156.343756773577	6.24301022220453	6.1373339297084	6.20757616033909	156.298209649184	156.34456215336	156.343914606049	6.03239844478687	6.13001019453212	156.307058581489	5.89875502559686	6.08406704046033	6.06521504472671	156.15160994971	6.03672303605359	156.324349153929	6.11492518613348	156.349748250902	156.303333326081	156.29584255573	6.02062946700695	156.31236995563	156.339868937227	156.347130246862	156.333042518778	6.3271265716336	6.23579992899531	156.098960258975	156.298378414866	6.00509453835032	156.340210719843	6.29606014105921	6.09200960539144	6.18840806908532	156.264090107261	156.337416259156	156.327743982625	5.90747325587769	156.30206972295	156.279530577378	154.709597449746	6.04426650718479	156.292082439501	156.324888870411	6.1319240430223	6.06020049835028	156.326717593261	156.182267803688
6.48764233504517	156.23803247847	156.305130126118	156.342286572875	156.330943955236	6.64479138624147	156.324201427733	156.261713760326	156.348438047915	156.350708580971	6.50258934962376	156.348548915692	6.52398884891766	156.324335587693	156.324677185844	6.51954076549048	156.307117733361	156.290469938644	6.47157971488257	156.343005117763	156.348977005136	6.42340283982362	156.30938840404	155.882382333894	156.293936987622	156.343200910771	156.327601144002	156.309534156707	156.343403272482	6.48351949367857	156.335812434846	6.52153332075931	6.49417091646819	156.343748520394	6.52456343719421	156.303378406198	156.330378339492	156.327887692333	156.330642728909	6.52588758658624	156.320680589498	156.326537795599	156.208922234782	6.4502379238951	7.0813609555262	6.47374577262384	156.324464665163	6.50348891000112	156.336163843111	6.47045769941373
156.290078739512	156.32816412028	156.350402799834	6.91448734464428	156.169253052004	6.77659072878579	156.246397093014	6.84330900917248	6.86548476938594	156.352158942873	6.91657215795564	6.92272423213846	156.334388012825	156.331575105069	156.351881924232	155.963625468521	6.76035732700197	156.332057756129	156.153875267794	156.292097643684	156.277530628204	156.354237055989	6.8126670565211	6.92128621037863	6.87007166384737	156.274881502193	156.335219153027	156.333565182813	6.90839695202418	156.326101833332	156.35332907934	6.91033945735585	156.312454140515	156.144415029676	156.345283206717	156.335487552394	6.90207946345547	6.74382015458489	156.328786944374	156.343867083943	7.45802837385614	156.347696556999	155.033238861816	6.82364823568645	156.286988219599	156.350023306794	6.95149509313555	156.335083551712	156.347179796966	156.340229791911
6.94583111777781	156.335041185413	156.345468247124	156.293570100774	156.337504438977	156.350889969734	7.09937341052613	156.322545308459	156.240832417024	156.344860099354	7.18158442654118	7.2624074765501	156.351293149373	156.355523281991	156.353638977776	155.924481477156	156.351143250092	156.307304008058	156.344527970068	156.347018700056	156.347154121002	156.307516474072	7.25156449002371	156.340471804805	155.731221442778	156.312029584335	156.239548929471	156.194679242353	156.255393029211	7.1195541460318	156.338464144034	156.338321001378	156.344245922419	156.354028265132	156.346948663445	156.331113242292	156.302710685174	156.316386152842	156.022571770393	7.13848185221645	7.20232237046052	156.315736503111	156.350665534314	156.318756355013	156.352098876758	7.10631402091978	8.19632567829971	7.17558045554359	156.191813443519	156.178622526002
156.352833295682	7.57663474256096	156.355734086832	156.337699567808	156.346455941473	156.351988977062	7.40078951252015	156.344292893699	156.265499310467	156.140728467952	7.55525593975629	156.346073414791	155.855483591274	156.345022564864	7.4117062062647	7.41175810835292	156.292828708553	156.353620484009	156.35504673771	156.325822542829	7.4376254885589	7.52832611501245	156.325825076934	156.354813486121	156.34110179885	156.343315805455	156.088698452143	156.352693239115	7.24202519250102	156.338483976252	7.41255204236446	156.340757523958	156.348394634368	156.34650248502	156.355788610283	7.52846303633979	156.328268933498	156.341469110667	156.340122485964	156.353923380035	156.304844008112	156.308912869908	156.316185492833	156.282876280464	7.25950880671575	156.352363241111	156.353883528847	155.906670575064	156.338380437248	156.334871381381
156.157019834305	156.343830800381	156.356974918515	156.321429691594	156.293180356227	156.18954440123	156.357010957924	156.356372700273	156.342054909397	156.351854667176	156.33636208499	156.347559938374	156.34313558748	156.322594734682	156.328677177834	156.339441835823	156.323326776216	156.309924553867	156.271034705026	156.351604685448	156.072256416685	155.011645474698	156.350049424384	156.335921565707	156.317206988756	156.342349522653	156.343498139383	7.72774359105078	156.268625768902	156.229216415208	156.281099353283	156.356185798357	156.345032243946	156.327398430603	156.335791645627	156.356496143	156.277184785445	156.349535577724	156.347773429338	156.352014709363	156.265655518763	156.236743131615	7.76309747188203	156.354399691866	155.609966817092	156.289514086048	156.355268196558	135.200795080205	156.119422380175	156.351556485357
156.35678099978	156.220984938823	156.355103727184	156.354612434323	156.320243189252	156.35228181093	156.347341333914	7.71691934998124	156.357007945068	156.354003370886	156.326726134362	156.354649146793	156.331050340049	156.345268195367	156.349695067681	156.340134519044	156.329062227088	156.343825662908	156.353258340722	156.054702392921	156.202298879877	156.357779471951	156.354415654129	156.283270249171	156.321285343699	156.344825511554	155.625051454885	156.343169631874	156.342082791146	156.353972443568	156.305613529945	155.976873335404	156.348971478678	156.33493626598	8.01433656125235	156.351688431461	156.356489423569	156.356947377428	156.331308123825	156.018946315071	156.341625153219	156.338148343299	156.348960049736	156.355808625306	156.354148715152	156.215821544325	156.349373904204	156.356968730163	156.104252890907	156.265077344977
156.352866269217	156.357694615583	156.327597920922	156.34106707306	156.049647789775	156.322138568929	156.358340907235	156.316572861156	156.310420063629	156.35675030366	156.353430922574	156.223319515493	156.192321081735	156.323230052954	156.356293294869	156.355614288488	156.218828854977	156.332869774469	156.350001930786	156.249393718182	156.352381266825	156.327881080382	156.334752856575	156.348948887621	156.351964347456	156.356636235523	156.349581729808	156.293545609778	156.334088058297	156.354770949592	156.350282477078	156.345347913231	156.357277574126	156.355498202071	156.356899102051	156.303147448453	151.228836668574	156.246365176879	156.356393313533	156.357756381693	156.234186372807	156.355916436953	156.357141937735	156.358311762025	7.8512536583838	156.339888694002	156.344596484526	156.338994260199	156.349024059949	156.357403942958
156.355980833867	156.350406089537	156.335622612605	156.35212364235	156.348598804025	156.337140376804	156.245571286542	156.327890248246	156.348431239448	156.355619831791	156.354164629847	156.346053654994	156.335776442952	156.353813275534	156.356030029972	156.254870508115	156.354808297976	156.355502097892	156.336683093223	156.351339167529	156.357563186103	156.3444922884	156.345216548524	156.358637994091	156.347148961619	156.356069100514	156.343877292225	156.316008935209	156.335841626556	156.329421562386	156.349686558078	156.355834891851	156.35764038943	156.320759099019	156.316252912775	156.352491060012	156.35633204761	156.353710735882	156.355355704272	156.315017701865	156.34223769646	156.322628628501	156.33909352477	156.351171027959	156.358309604791	156.34325516083	156.325675948681	156.323580514018	156.354059784664	156.356616614768
156.356992040492	156.348467980701	156.34759806634	156.354202356895	156.351578820869	156.338598375884	156.358554913609	156.356194792445	156.184166737596	156.353826822625	156.347835438449	156.355801677401	156.333643839597	156.356569110979	156.332496553649	156.357920753081	156.357718227786	156.339118585572	156.347842940114	156.339945594015	156.355300686781	156.358862272851	156.357174252155	156.348268258104	156.297886732164	156.358695990259	156.350349970561	156.356088119829	156.358478803549	156.357444342833	156.346524924592	156.358248957819	156.332466386888	156.357029089309	156.352386836796	156.298298286922	156.348178384186	156.35724586484	156.354865825313	156.286586465804	156.345014379326	156.352600439118	156.357021550862	156.349446222198	156.352605840783	156.326828522712	156.349801225852	156.325183930597	156.355950274174	156.355612261822
156.359818091468	156.357663077606	156.344329756534	156.349967393314	156.35874204233	156.32991383718	156.357864200858	156.358231461991	156.32855203167	156.331967884438	156.358847014275	156.350266843271	156.335810172199	156.358342093993	156.359213679923	156.346086617904	156.358532366795	156.357755668188	156.336553977767	156.359117478175	156.337243573194	156.359170589737	156.28345174827	156.349673048513	156.358606574378	156.351228141815	156.351689467231	156.358998298053	156.358310392144	156.344351356991	156.343090683302	156.310766744971	156.351988108569	156.359111405043	156.359117392256	156.357296987798	156.356271400839	156.355135426101	156.345134670254	156.357429721398	156.344998081454	156.358905275341	156.351037504552	156.350205092733	156.356900999655	156.345204933662	156.338196914989	156.34793183007	156.351853884743	156.356382153914
156.336439035645	156.354925159075	156.355189540407	156.355517095377	156.355916571432	156.359916801007	156.356216190909	156.359217535189	156.35672469321	156.357321769072	156.354574256377	156.347929112534	156.354808565788	156.356191996377	156.357937618206	156.348636546561	156.358563855954	156.357485526079	156.333815958659	156.352865114469	156.34784758362	156.344274674285	156.359001380339	156.359091348999	156.349946848876	156.358744721757	156.357461489291	156.358525942793	156.358624903317	156.359672036914	156.346877275352	156.332900618042	156.359977991277	156.359192347	156.359323700921	156.341497229143	156.358396534347	156.352858321889	156.358301001209	156.350663109139	156.338036037083	156.353740887545	156.354075718307	156.355226312561	156.358156797993	156.30722889537	156.344393744421	156.354992374949	156.348324996837	156.358595878668
156.359709728809	156.350158854486	156.3546654346	156.359469911746	156.35324923963	156.35355910193	156.358459671718	156.349718983235	156.359561315805	156.355624432659	156.358982056737	156.357992793801	156.358789358277	156.340243352142	156.349424240451	156.342451874406	156.3483211859	156.358437160741	156.355235408478	156.35395968138	156.357700294555	156.359439534854	156.359102170112	156.336392875422	156.348052200821	156.351065400133	156.358261853894	156.354975280132	156.358914738464	156.355589359264	156.344973332611	156.355258367946	156.358663744134	156.359445212535	156.346242806744	156.359561055504	156.342431314105	156.359026323309	156.355712317718	156.355499908503	156.350869173274	156.359814502111	156.356899234793	156.358740218411	156.350138779368	156.354376099662	156.333776647614	156.35434229056	156.359261878828	156.356952148313
156.352734326333	156.359771362762	156.357063449982	156.340888491149	156.35950862995	156.350921922572	156.359295751208	156.359441817616	156.341435944592	156.349411762881	156.358303930903	156.354264231552	156.355164905646	156.359270902998	156.357755722255	156.35769874675	156.347998092618	156.356612033713	156.355986451836	156.357187961818	156.348979458989	156.357362625991	156.358852259486	156.35053930257	156.353941346956	156.357169046998	156.356430990836	156.354947369851	156.35922169906	156.359272318032	156.34673567107	156.347923491817	156.360253673046	156.346733835691	156.352170884249	156.347614165262	156.360153969458	156.349074563778	156.358411560225	156.35516852077	156.348042354734	156.359977573278	156.33993773515	156.359772931174	156.357031844729	156.359123556731	156.344745726155	156.350321570253	156.35740501046	156.354674247551
156.358847288701	156.35467381686	156.357812046208	156.355739719264	156.346473213734	156.35101610614	156.353009290787	156.360214044568	156.354958190593	156.359846438572	156.356142669172	156.358545081809	156.357541279455	156.35929398852	156.352815560199	156.356872307039	156.357143711171	156.358586799639	156.35946583682	156.347939488983	156.351629890529	156.347690956189	156.349000368358	156.359850673052	156.345906535708	156.359600395993	156.35425647794	156.355252085384	156.359883372622	156.359874887622	156.355002215055	156.352078920674	156.347460701547	156.354093962068	156.357198111093	156.353225803033	156.360310956658	156.359446777489	156.357134218596	156.355554928069	156.359815317477	156.35411482218	156.35831669556	156.358897418848	156.353904806038	156.358912640845	156.357405074315	156.358719044208	156.355801127194	156.359015970193
156.355477143467	156.359779005721	156.352660712085	156.353681007254	156.354670175979	156.349822708651	156.359841980501	156.358437247628	156.360458259546	156.360223864956	156.353865825635	156.35973841962	156.350953971165	156.360163786823	156.360227835062	156.358976370159	156.351121890842	156.358904003059	156.358023113242	156.358407364427	156.354506768116	156.357686175086	156.354881703369	156.348446733331	156.350887028589	156.353849008886	156.354990684542	156.356663902629	156.355459310773	156.360319224994	156.350006438455	156.356261849702	156.359420826431	156.347393928608	156.360611041143	156.359215153829	156.353987083311	156.359037275316	156.359288924798	156.35446462708	156.359611102152	156.35348872511	156.353888433465	156.352897362748	156.357056368533	156.348018469138	156.357618647317	156.355454815868	156.356312756886	156.351567540718
156.355837945479	156.352996157999	156.355231906277	156.356778739477	156.354420804773	156.351178799592	156.354793790718	156.354211498327	156.35553071359	156.359458099608	156.356332784039	156.359306900825	156.357813062867	156.355738273788	156.360205162371	156.354859899702	156.359581614911	156.356120071852	156.354907724296	156.350652696801	156.358901360023	156.355646101988	156.356480240154	156.359874273872	156.359170562201	156.355768829942	156.349835375199	156.357100747627	156.360589804744	156.35881209023	156.360215209326	156.357475829145	156.360878936818	156.360286258515	156.357952348404	156.360161974812	156.359191954046	156.352799420015	156.351839458279	156.357953495224	156.35775837178	156.360353749653	156.359907272416	156.355995761437	156.357590579235	156.360407804392	156.358164729577	156.358804608764	156.359675957056	156.356194452595
156.359129117074	156.356604502987	156.358394944922	156.36013804119	156.360355698212	156.359550805083	156.360119925832	156.354342001987	156.355286457153	156.360327853971	156.359938313943	156.353927552095	156.358769830658	156.357332566533	156.358242668691	156.359075924226	156.354922663239	156.354901435654	156.354397882619	156.359870829047	156.358565956699	156.357353815051	156.360255059021	156.354639900898	156.358015704557	156.357884474105	156.357397610898	156.358931068473	156.359675706451	156.359662181783	156.360485768584	156.35599068305	156.359183563286	156.36083031989	156.359709889454	156.349178772318	156.357642052246	156.360114561542	156.359116831307	156.360396296939	156.358993464524	156.356556563408	156.355515439765	156.35922553853	156.36045932873	156.3590976199	156.356912116688	156.360318589369	156.355875949155	156.360467683257
156.357914156571	156.356082405612	156.35475407943	156.360859186128	156.360129950047	156.357499313375	156.358791519287	156.357237458629	156.356593130493	156.353689211301	156.360935378676	156.360420210605	156.357147013126	156.358521410679	156.355264022219	156.356826816287	156.360149563568	156.359514954677	156.353786867189	156.354033210019	156.354383368107	156.359666978829	156.358340618207	156.359326263818	156.359543034839	156.357861595025	156.360329678692	156.357586011731	156.360256159647	156.358253951221	156.355603017798	156.360920769909	156.356098938784	156.357150096919	156.359520547681	156.354160534348	156.358747727935	156.357040481369	156.359083012563	156.360183578843	156.357378999653	156.35734854953	156.355162346108	156.356345136348	156.360896070335	156.35634282035	156.360296174415	156.357390451991	156.360592276663	156.357026220924
156.360966569179	156.358250156252	156.359876968295	156.356915095891	156.356964451078	156.360777840207	156.361080608197	156.358764634232	156.358710975527	156.35665854103	156.356343371013	156.35859465039	156.358123799544	156.359990890768	156.359821598871	156.356341764722	156.359132244217	156.35904809751	156.356955847477	156.36112637017	156.356179783974	156.352966060156	156.357387931029	156.35516069393	156.356472948359	156.360875058249	156.35615732999	156.35746870187	156.359600553685	156.359167132056	156.356398025243	156.360445889628	156.358229724529	156.35538735926	156.360137446698	156.358105321514	156.359802509948	156.358274871154	156.359469533695	156.357075431792	156.35876206273	156.357183096511	156.359579351013	156.360192315769	156.357455280498	156.359394163747	156.358606424415	156.358094065621	156.360874109402	156.360166932569
156.356912110755	156.360979950725	156.35951028829	156.360316770854	156.357682348145	156.355322673398	156.360913313533	156.360942970748	156.359542447322	156.360671954398	156.359636402133	156.355985618607	156.360276528587	156.357333541613	156.359407814624	156.35764664586	156.360822195912	156.35579222014	156.360852368645	156.358137846235	156.360989527901	156.360395102647	156.355826262569	156.358835490454	156.359507316358	156.356516237709	156.355421027617	156.360869147991	156.360437906914	156.360709091584	156.360305661141	156.356067766712	156.360710246395	156.360353893439	156.360124782943	156.359174502657	156.360739536876	156.360766467986	156.354610116291	156.354706186798	156.35939436023	156.361121347174	156.356122264073	156.35502763851	156.360137324645	156.359614394809	156.360720129779	156.36039602544	156.359368043939	156.359244451084
156.360563179453	156.357115659507	156.360425528812	156.360756387619	156.357623459539	156.358509980783	156.360365902875	156.360882604366	156.358158779478	156.358094553698	156.360375112528	156.358863395421	156.360425770915	156.358731430649	156.357069617708	156.360377348751	156.355571880946	156.35853071897	156.3592067131	156.356744698002	156.358645492207	156.36033290092	156.361137383087	156.361273019602	156.360671071353	156.358046813301	156.357032727317	156.357544513376	156.360128616342	156.360517996707	156.36082828127	156.359296805907	156.360679496007	156.358793203306	156.361040995769	156.359370650938	156.358864169652	156.360789217084	156.35815385663	156.360596808911	156.358638526865	156.360924486728	156.358235030035	156.360605066157	156.360741370861	156.359076731575	156.35901700676	156.359656243047	156.360806661389	156.36006723711
156.360011278639	156.356801442749	156.358608563026	156.36037671056	156.359697345517	156.359622984738	156.359225061109	156.359100367617	156.358209386273	156.359605921655	156.36041061498	156.356007856069	156.358220899437	156.357270956093	156.360872174308	156.358341002195	156.358908554001	156.358856152227	156.35767439652	156.359976815736	156.360785907768	156.360153986769	156.360702887401	156.359515384269	156.358391100945	156.360366937818	156.358952941951	156.360224949159	156.360327010763	156.360712097578	156.358000393011	156.35819254425	156.361075445785	156.357882594129	156.359959280685	156.361088270654	156.358551969815	156.361437785345	156.357906741664	156.358949834716	156.355963507505	156.358725554838	156.361196381252	156.361038871691	156.359330122896	156.360598963739	156.360205686863	156.360264917775	156.360411731143	156.361584354611
156.361167658312	156.360817292494	156.360576552124	156.36001222559	156.359549672387	156.359727601639	156.360257865228	156.360914776179	156.359231348044	156.360773466936	156.358466672831	156.357428377898	156.357972281905	156.361017022147	156.358135371803	156.360177690472	156.358234480746	156.360382308954	156.360704935853	156.360834140396	156.361051568169	156.361058824868	156.357731461751	156.360888945907	156.359455859054	156.360516990729	156.360650298455	156.359045105453	156.360475972244	156.360718583187	156.361395575634	156.361449631065	156.359348569127	156.357868336514	156.358840033751	156.359735288492	156.357223852377	156.360983550946	156.361177149474	156.359128048072	156.358047187737	156.358430686005	156.357780516321	156.359488102483	156.357066686498	156.361359759349	156.360961988588	156.35957552738	156.359796192976	156.361274079118
156.360437518745	156.357992936504	156.360743450752	156.359897241282	156.359988950695	156.360724101248	156.358440498184	156.360116192009	156.359303562221	156.360402660479	156.36128882128	156.359427199868	156.361261588202	156.358519416163	156.36123651706	156.360744439933	156.359976969484	156.360259929773	156.358660888711	156.360604851462	156.359804987302	156.360341453766	156.359536375018	156.36096359866	156.360399959637	156.360352263316	156.360407164492	156.359665818272	156.361223617191	156.359910103292	156.360595643855	156.361418771575	156.360461536472	156.357681771521	156.358035419657	156.360471746497	156.36045611448	156.359638581503	156.35984297076	156.360341222271	156.359684286817	156.359516582914	156.359785979817	156.360349635695	156.360837406194	156.358470277346	156.358409783599	156.357620624104	156.35882611006	156.360461930289
156.360300446215	156.360753986698	156.359730535012	156.361494927419	156.361064484527	156.361135656719	156.359297171287	156.358781718715	156.361167599026	156.359940372784	156.360523510646	156.361033160591	156.361122431125	156.359672654636	156.361068198026	156.360840296001	156.361199376871	156.360317586448	156.361328811981	156.361327401379	156.360697459156	156.360146195946	156.358837598339	156.360389359633	156.358967813544	156.359893646679	156.361339110738	156.360606321943	156.361071270478	156.360253773786	156.360160462483	156.361409094805	156.359140731474	156.359055981025	156.361457638774	156.358340596253	156.360740739494	156.359503452753	156.36024521685	156.359491311031	156.360692780413	156.35979426939	156.361113976755	156.360502191324	156.360956113832	156.360072773484	156.360973567989	156.358652103157	156.360085952528	156.36118508368
156.360161393521	156.361277123853	156.358456293237	156.359530202728	156.361567787962	156.360347681357	156.360500194758	156.361427570761	156.359005194157	156.360182177058	156.358821994497	156.359454098283	156.361100522206	156.360903132682	156.361554823326	156.360985759392	156.360713141829	156.360511842846	156.360525132627	156.360901969915	156.36129149639	156.360076694477	156.36096161695	156.358646973617	156.361455726083	156.358552950111	156.360936595361	156.358937672767	156.358864931471	156.361160577121	156.361113094458	156.359542811691	156.360768538292	156.360422350391	156.359864092424	156.361592255437	156.359294164214	156.360906377674	156.361415601541	156.358811605381	156.361101808274	156.361251262806	156.36071242675	156.361596457828	156.359824834371	156.360483359856	156.359050014358	156.361364260928	156.360096506948	156.360690633447
156.361280986526	156.360592684908	156.361160283139	156.35983253086	156.360589164963	156.361392418509	156.359025473735	156.360470286789	156.36152800688	156.360123381194	156.361338953381	156.360435935024	156.360717076799	156.359856212848	156.360927203681	156.36110111998	156.358554179735	156.3598914069	156.360192831002	156.359933316004	156.358817844514	156.359520204524	156.360755710434	156.35921447112	156.361041939378	156.359969447146	156.360628925739	156.360629980934	156.360413914439	156.359475681889	156.360481436253	156.360713576055	156.360283534395	156.361593614273	156.360503106537	156.360225816292	156.361160447697	156.361053175687	156.361440925735	156.360202091925	156.36143829924	156.360885088707	156.36148948159	156.361509721418	156.360659496017	156.360886366504	156.361592255957	156.360626151975	156.361676460216	156.361587397991
156.361506761595	156.359008908448	156.35913148701	156.360230505233	156.360657784405	156.360232746699	156.360841334828	156.360023836026	156.360734362189	156.35921206001	156.361818070584	156.360896958205	156.360431874404	156.361358410697	156.360010941276	156.360591094246	156.360331359663	156.361264016981	156.359713141679	156.360190415611	156.360259735243	156.36143808128	156.360723246054	156.360981839712	156.36014806039	156.361303670455	156.361452627408	156.360850710463	156.36122254315	156.361325413999	156.361562547432	156.360607264666	156.361692085889	156.361345678304	156.360998453133	156.360225191052	156.360259313347	156.359759700294	156.361550503292	156.360557426155	156.361551443708	156.360832685832	156.359862630248	156.360438380661	156.361508190607	156.361575935291	156.359593454023	156.360723234839	156.361488705871	156.361499768961
156.36064514129	156.361258073057	156.3608808694	156.359957706309	156.360682114098	156.359671893578	156.360996641154	156.359754245637	156.36093095593	156.360919238708	156.35998343371	156.360813343103	156.360453244354	156.361352728136	156.359806842355	156.360441455202	156.361447015229	156.361867439222	156.359815389495	156.361164996266	156.359345694272	156.361628572916	156.360684016968	156.359648000825	156.360906146083	156.360396964615	156.361275277773	156.3609641039	156.360020098755	156.360796426187	156.36085169858	156.361545628571	156.36109771983	156.360187550459	156.360414221548	156.361612111915	156.360429042198	156.359775787145	156.361362524616	156.360728033795	156.360908278008	156.361608140541	156.361727309544	156.360668359334	156.361534787561	156.360742603832	156.360829838703	156.361151686094	156.361250636139	156.361010762601
156.360081628989	156.361552090264	156.361147124396	156.360301096017	156.360903245629	156.360811387059	156.359896273184	156.361183387031	156.36047594659	156.361132007228	156.36099120248	156.360143049049	156.361307668116	156.360031814861	156.360401790498	156.35987216673	156.360588690104	156.361533563033	156.361217495757	156.360589389127	156.361660849749	156.36120608845	156.360366190155	156.360871896524	156.360728027739	156.361745277802	156.360852984539	156.360724790454	156.361387347837	156.36158384913	156.360840498898	156.361448154199	156.361192315117	156.361385644543	156.359758916431	156.361715318056	156.361065979079	156.360809628722	156.361194207585	156.360482457003	156.36174209063	156.360344873541	156.361136442949	156.360429548739	156.359777064308	156.360287180724	156.361430630822	156.360377199054	156.361478021018	156.361077466119
156.36075630551	156.361437230118	156.360779536156	156.360130628962	156.360404878416	156.36043885903	156.36061190671	156.361110642288	156.361162170883	156.361134254169	156.361706286667	156.361610395774	156.360549146062	156.361311946085	156.360989354268	156.360044938851	156.360539238121	156.361849158383	156.361377190978	156.360069938046	156.361186035678	156.361644425762	156.361431535963	156.360509841025	156.3612965719	156.36057540047	156.361405243129	156.360004219871	156.36111493902	156.360408491799	156.361197623997	156.359769994652	156.361177815878	156.361176594119	156.360919327764	156.360822142354	156.3604091986	156.36103807429	156.361287486672	156.361090132124	156.361168922925	156.361640683429	156.360420622903	156.36118034825	156.360579848042	156.3599063503	156.36078234011	156.36112011437	156.361821573595	156.361689631634
156.360989069399	156.361513126851	156.361392075591	156.360322791516	156.36087415976	156.360810070291	156.360755830344	156.361663296391	156.360974714642	156.360411014518	156.361324638573	156.36123235216	156.361224314014	156.360609776344	156.360672627066	156.36093758429	156.361129931976	156.36135247784	156.361672905565	156.360780981831	156.359713576572	156.36116635796	156.361609955953	156.360202220536	156.361526940012	156.361544400766	156.360493230569	156.361203017604	156.360817954338	156.361130887198	156.36133464718	156.360463195905	156.361175201167	156.361447395514	156.361478806168	156.36048051173	156.362001970139	156.36118509923	156.36103560842	156.361642017431	156.361262429174	156.36010159437	156.361865996622	156.360957651691	156.36164670298	156.360652343225	156.360815634898	156.361058371243	156.361037169512	156.359911721306
156.361704455449	156.361082970593	156.36054418674	156.361094065498	156.361741033461	156.360493202592	156.360929625078	156.361526680649	156.361331246438	156.361191721255	156.361235735785	156.361342905754	156.361778803168	156.360807706081	156.360885560192	156.360477787164	156.360916414202	156.361745426787	156.360980559138	156.360828185193	156.360581209186	156.361201810332	156.361482197496	156.36116157938	156.361824419956	156.361144678384	156.361682616262	156.360241027115	156.36170447902	156.361481312045	156.360552387852	156.360829056688	156.361600150575	156.361158669553	156.361361507944	156.361036001531	156.361841929357	156.360783073392	156.360485592815	156.359903090857	156.360611830514	156.361849201258	156.36164778863	156.361006953484	156.36160411715	156.360688097943	156.361269054614	156.36173290289	156.361586388687	156.361336434459
156.360494571274	156.36021663525	156.361533952573	156.361862101598	156.36129240536	156.361672708705	156.361760638641	156.361637122689	156.360951179605	156.360988399088	156.36076227668	156.360356678967	156.360635806438	156.360601159921	156.361715385263	156.361855549334	156.361866283787	156.360277881876	156.361700330981	156.361837199811	156.361046699112	156.360818605062	156.360807201299	156.361902731559	156.361866338326	156.36128779112	156.360258691163	156.3604678215	156.361595391784	156.360697604975	156.361462420421	156.360353565183	156.361069370502	156.360194393053	156.360322096963	156.361299875542	156.361101525683	156.360693596636	156.361080337282	156.361386684792	156.360639835651	156.361398133639	156.360984902496	156.360695244022	156.360637230724	156.36162837397	156.361305170124	156.360896724346	156.361591375039	156.360821689991
156.360405430454	156.361393660733	156.361704489116	156.361426528894	156.360692090657	156.360743162816	156.361690880409	156.361139771732	156.361718366248	156.360926532906	156.361868100458	156.361022250417	156.360598679769	156.361050379273	156.361846884207	156.361641314592	156.361308091056	156.361099590746	156.360754242877	156.360907389256	156.360779429537	156.361736875496	156.361833629336	156.361106011233	156.360948217106	156.361166340392	156.361493629854	156.360574500384	156.362122704094	156.360304215095	156.361016262578	156.360770366961	156.361395474973	156.360516657691	156.361159565824	156.361292683805	156.361404527794	156.361317553856	156.361554063906	156.360998724148	156.361284700932	156.360675312609	156.361160343061	156.36094869284	156.360711180046	156.361136504144	156.36127179362	156.361774712795	156.361329122566	156.361590265357
156.361548281332	156.361880255103	156.361107527573	156.361588918714	156.361804757438	156.361498971823	156.361067384493	156.360994854329	156.360656474751	156.361795868965	156.361339476766	156.361971161109	156.361869908735	156.360847804965	156.361585288944	156.361156330523	156.360808401192	156.361717582437	156.361300232574	156.360893493422	156.360899160216	156.361177289064	156.361558962072	156.360979672356	156.361810902112	156.361245425004	156.361696696719	156.361372876151	156.36151811979	156.361830491339	156.361130365673	156.360947700238	156.36101829156	156.361178947454	156.361053761656	156.36121717815	156.361060403064	156.361440581745	156.361651133727	156.361417258055	156.361762065116	156.361671904867	156.361503247046	156.361474641596	156.361763314991	156.361320109886	156.361824699549	156.36097332989	156.360817636214	156.360968139362
156.361189869217	156.360789449366	156.361700190468	156.36150572273	156.361547662037	156.361052738993	156.361995103436	156.3607695011	156.361651090513	156.361674729458	156.361991130712	156.361116216346	156.36129564038	156.361291258557	156.361414199955	156.361487369652	156.36089426375	156.36142608828	156.360838535503	156.361840185198	156.361556905288	156.360804173816	156.361427331763	156.361231941414	156.361040828056	156.360683493102	156.361606462745	156.361538068028	156.361953730953	156.361712146175	156.360679208013	156.361568830497	156.361030867912	156.36074038481	156.361583071298	156.36155989158	156.36094962227	156.360669556688	156.361036461171	156.361487765663	156.360821794616	156.36089917284	156.361224810156	156.361851022693	156.361493051259	156.361785147521	156.361534481328	156.361508426469	156.361468211246	156.360522528198
156.361422869638	156.360995529838	156.362114732327	156.361001516767	156.36172137559	156.36137788359	156.361612015491	156.361677494115	156.361303143285	156.360829117711	156.360829296398	156.361342835117	156.361542735279	156.362163545614	156.361001082757	156.361772652552	156.361494034044	156.361630678748	156.362076187839	156.362041115014	156.361217261542	156.361792784677	156.361311683701	156.361979973163	156.361905241821	156.361800256752	156.361353457579	156.361841861285	156.361224209725	156.36140713523	156.361315033002	156.36084061456	156.361539237137	156.360799341612	156.361831180532	156.361433086341	156.360971293597	156.361733107181	156.360732379367	156.361885785004	156.361150741787	156.362035402095	156.361963671236	156.36079665996	156.360763701043	156.360864346664	156.361775904102	156.361227628997	156.361142403989	156.3615999315
156.361174277989	156.361105399782	156.3616483341	156.361891889088	156.361728678891	156.361568441418	156.361891609915	156.361691563394	156.361336680074	156.361663359284	156.36167400597	156.36087117572	156.361648570076	156.36105717846	156.361665132129	156.361239137961	156.36189783945	156.360948821938	156.361812853124	156.361563609922	156.361463698874	156.361185047325	156.361267759207	156.361991100214	156.361886707762	156.36093404205	156.36209943485	156.361064466788	156.361458016022	156.361409688848	156.361511090526	156.361154125572	156.361934006022	156.361857966474	156.361423476853	156.361516924968	156.361668638965	156.361717378578	156.360801298762	156.361856139545	156.361468024183	156.361562177745	156.361927318544	156.36154071332	156.361391936438	156.361293007977	156.361217570891	156.362067265829	156.360875144657	156.361206816385
156.361643256314	156.36166277421	156.361776204773	156.361085218181	156.361712325136	156.361168302536	156.361975063972	156.361647569999	156.361035967291	156.361739671516	156.361326586771	156.361106875317	156.361581420495	156.361204740688	156.362009262437	156.361563772379	156.361434896355	156.361891011957	156.361824068679	156.361334301735	156.361646154267	156.360993712115	156.360946529009	156.360984807945	156.361948918456	156.362141214916	156.36133884556	156.361500786695	156.361579184564	156.362008037678	156.361317222514	156.361807761327	156.361694340948	156.361170884266	156.361230672651	156.361069386633	156.361746068901	156.36115993396	156.361889033925	156.361601057008	156.362223904977	156.361072048805	156.361678120606	156.361522090935	156.362067417955	156.362024486814	156.361842618223	156.361642517917	156.361428312727	156.361614373855
156.361678616911	156.3620604141	156.361970302459	156.361774074885	156.361518579508	156.361453194872	156.361562090738	156.361335362482	156.361344520824	156.361138538289	156.362042466405	156.361744795664	156.361301360753	156.361654713102	156.362037389969	156.361651841924	156.361959978088	156.361619562871	156.361726394534	156.361741149923	156.361922226583	156.3618819827	156.361911909839	156.361697874677	156.361710001053	156.361730474503	156.361876628859	156.361499903102	156.361783811515	156.361882834813	156.361297029588	156.361435373796	156.36122323982	156.361645511414	156.36208961911	156.361389599541	156.361471275475	156.362174297498	156.360945595206	156.361960494323	156.361829409945	156.36191321675	156.361985604238	156.361851032058	156.361286488929	156.361433013125	156.361422625335	156.36185784933	156.361809948446	156.36193756666
156.361994735436	156.361448897354	156.361833074543	156.361806433818	156.361253884962	156.361236794683	156.361974274306	156.361723948248	156.361746687747	156.361239294946	156.361992814279	156.362176273415	156.361673915517	156.362100894344	156.36129268591	156.361606549582	156.361722436125	156.36174035017	156.361734930858	156.361554039335	156.361304907977	156.361129789116	156.3617073418	156.36174578976	156.361754737369	156.361668102666	156.361152042743	156.36136227639	156.36150411773	156.361606859896	156.361397933696	156.361416565372	156.361998626262	156.361715160826	156.361011385227	156.362006154888	156.36184735268	156.361803938786	156.361452737809	156.361810612019	156.362161886153	156.361670452247	156.361568643894	156.361949486511	156.362067165886	156.361090382616	156.361303135462	156.361347814547	156.362130704737	156.361764869747
156.361976346028	156.36138826536	156.361303629275	156.361734290091	156.361909013995	156.361653609594	156.361296301025	156.361864011103	156.361569433743	156.361046516192	156.361747379119	156.362071495486	156.361640607402	156.361962838599	156.362183902367	156.361983326959	156.361915463904	156.361313339215	156.361445666668	156.361587936088	156.361494483896	156.361268548538	156.361960223467	156.361588233146	156.36152391404	156.361350670305	156.361941116433	156.361737983532	156.361957533761	156.36163165021	156.361679500234	156.361788225634	156.361268280395	156.361413827254	156.361093638659	156.36112104468	156.361867084937	156.361946703411	156.362115761987	156.362008385512	156.362054776571	156.36170710813	156.361658235394	156.361948612453	156.361130751979	156.362099988805	156.361762922131	156.361612849843	156.362019374726	156.361196631647
156.361322768739	156.362129565202	156.361210984599	156.361779721537	156.361813794508	156.361631191803	156.361466615059	156.361342084997	156.361874161573	156.361483531804	156.361958680071	156.362086647927	156.362180813846	156.361519548539	156.361863358138	156.362121807493	156.361698095938	156.361171896086	156.361758468232	156.361397036054	156.362077353527	156.361769816848	156.361256840349	156.361836880651	156.362253131569	156.361650403262	156.361378936236	156.362250566254	156.361441733729	156.361466590125	156.361342052654	156.361492716883	156.361812854271	156.36195773988	156.362017761184	156.361824331428	156.36155174855	156.361815899172	156.361190446262	156.36185025006	156.362000998065	156.361751912736	156.361198743837	156.361870185692	156.361910818902	156.361745424623	156.361634586569	156.36170948174	156.361658668526	156.361820385321
156.362292211683	156.362191508826	156.361357120809	156.361607252379	156.361389553212	156.362035892155	156.361451281976	156.361741476395	156.361619731672	156.361594261302	156.361947326363	156.361792996368	156.361769914619	156.361975915944	156.361455862991	156.361594877993	156.361627183504	156.361609827179	156.362065285555	156.361810116349	156.361629621041	156.361243994435	156.361571342872	156.361958701288	156.361613439986	156.361597751461	156.362072889628	156.361181553713	156.361554650156	156.361260637653	156.361637884819	156.362060088817	156.361988953759	156.36129938219	156.361699441492	156.361373942366	156.361566217672	156.361962153435	156.361568437233	156.361701677041	156.361938788437	156.361886939635	156.362237519705	156.3619104824	156.362170679435	156.361734775712	156.361856898691	156.361979352723	156.361394724882	156.362067227196
156.362235579991	156.361379110074	156.361810747987	156.361561344483	156.362085814922	156.361605467372	156.361439342768	156.362200747014	156.361903949953	156.361303585606	156.361933921178	156.361763253996	156.361876785694	156.362061814152	156.361240672725	156.36146057535	156.361801693476	156.361892930805	156.36150989745	156.361694249682	156.361659822972	156.362281754473	156.361913808805	156.361823165153	156.36163202021	156.361381977331	156.361529481384	156.362150800384	156.361334315591	156.361273098815	156.361303951816	156.361763176924	156.361690197032	156.362028650773	156.362103432708	156.361351388573	156.361906705312	156.361967449322	156.361963523225	156.361707587884	156.36205860908	156.361883632075	156.361929537472	156.362340400392	156.361176048419	156.361378276241	156.361452024168	156.361916303732	156.361376865515	156.361903706346
156.36144084279	156.361363686446	156.361312494236	156.361721185747	156.361625402062	156.361307511629	156.362074475302	156.362145251665	156.362085313321	156.36194770528	156.361886226273	156.362088274574	156.3614760134	156.362115203739	156.362048607368	156.361854395691	156.362108757221	156.362120292644	156.362059315399	156.362172007774	156.361865504161	156.361861538803	156.362080027299	156.361535252278	156.361510897061	156.361904946653	156.362236927081	156.362032577424	156.36136110834	156.362153050695	156.362054529124	156.361784643726	156.361812792552	156.361709959906	156.361998841329	156.361636721461	156.362165763048	156.361430427374	156.361360387573	156.361995059356	156.361605746819	156.361746291247	156.361600216494	156.361597359091	156.362080051527	156.361802043645	156.36189060886	156.362203496441	156.361976427529	156.361930066527
156.362122251308	156.361765878625	156.362097918899	156.361721643981	156.362059734281	156.361759923625	156.362140529647	156.361379024631	156.36195716319	156.361492866635	156.361539270737	156.361824748969	156.361565692995	156.362061526453	156.3622483225	156.361698181544	156.361743950404	156.361810764361	156.36181480706	156.361905554887	156.36189928837	156.361446718043	156.361368164312	156.361773572117	156.361706483369	156.36152807018	156.361773782044	156.361667743003	156.36182297785	156.361709477408	156.36174243153	156.361743583275	156.362075329603	156.362152753043	156.36157753829	156.362126586312	156.361901436431	156.362041363693	156.361575630166	156.362196911702	156.362232338966	156.361944853964	156.361912270831	156.361641564008	156.362237431105	156.36157367001	156.361319037829	156.361923476602	156.361988146757	156.361440244257
156.361887845935	156.362224019003	156.362088620477	156.361600240606	156.361489240651	156.361816708484	156.361355691083	156.361548996247	156.361574135927	156.361598832772	156.361529029686	156.361845331249	156.362008526877	156.361586032183	156.362149625445	156.361996943514	156.36213300623	156.361833163781	156.361438673638	156.36172036392	156.361721358974	156.361635012748	156.361387147937	156.3621208715	156.361801271951	156.362341348306	156.361550110176	156.362091188185	156.362058638548	156.361560390404	156.361580327927	156.361962812622	156.361674590932	156.361642051398	156.361709762381	156.361552810769	156.361654367711	156.361989451356	156.361485917067	156.36133822552	156.362070419796	156.361360242999	156.361648719316	156.362284099895	156.362039700062	156.361546471222	156.362122081248	156.361363099259	156.36202511154	156.361553287464
156.361875373727	156.362048031398	156.362114757663	156.362195043742	156.361556402327	156.362149921855	156.361645899209	156.361986822678	156.361952404483	156.36164079108	156.3621777135	156.362239860362	156.361313083831	156.361958847625	156.361782615681	156.361969671845	156.361615395375	156.361647871183	156.362055816873	156.36237500639	156.361735054985	156.361403443447	156.361986929172	156.361610797346	156.361979390282	156.361435084852	156.361880269366	156.362168199003	156.361858466115	156.361749879295	156.362131854235	156.361781974932	156.361992981285	156.361751189271	156.361560031841	156.361654825429	156.361638125084	156.362218178282	156.361901258121	156.36209809466	156.362118016383	156.362189570784	156.361575177245	156.361510380634	156.361970899704	156.361783615216	156.361825854269	156.362149382836	156.361739306333	156.361732467028
156.361968949857	156.361848195747	156.362369001775	156.361991580875	156.362107073689	156.362243826429	156.361769660009	156.362137900469	156.361980598384	156.361961390101	156.362472248651	156.361923892622	156.361921837689	156.361945330738	156.361870032574	156.362009202454	156.361603697663	156.361915329933	156.36189520592	156.362082705529	156.362177824942	156.36171505387	156.361836966121	156.361668946181	156.362114986805	156.362257449412	156.361879640483	156.361629308153	156.362344232479	156.361680800699	156.361565458139	156.361995082901	156.36154332778	156.362123142685	156.361658331927	156.361474250589	156.36166687215	156.361816437167	156.361661916432	156.361524033902	156.362238070307	156.361719643594	156.361879897596	156.361553116225	156.361608112454	156.361936034777	156.361749842877	156.361882946064	156.362046279238	156.361792838447
156.361525319827	156.362264704507	156.362253461777	156.361863760259	156.36228851324	156.362052460502	156.36153801894	156.361566721126	156.361589074102	156.361500782463	156.3617095045	156.362062728282	156.36182360933	156.362223070367	156.362037768055	156.361847909074	156.36211865514	156.361518944863	156.361558555368	156.361892566009	156.362414379817	156.361882346378	156.361957900314	156.362267838494	156.361827491481	156.361877122782	156.362215553222	156.3615317218	156.361576984864	156.362111812133	156.362314173884	156.361588550363	156.362235142637	156.361509813916	156.362285887518	156.361995210331	156.362065649438	156.362039846679	156.361558982187	156.361944879854	156.362133397539	156.362057313641	156.362083076032	156.361479373849	156.361934691087	156.361602226856	156.361688426462	156.361666556184	156.361872431124	156.362203667089
156.361894155179	156.361996585203	156.362148557505	156.361852928404	156.361497684788	156.361963258922	156.361647746363	156.362124831402	156.362114699631	156.361940531027	156.361985995028	156.361651354592	156.361811941882	156.362299498856	156.361783988894	156.36212018348	156.362051728306	156.361557488195	156.361679120329	156.361670367813	156.361541456281	156.362170004791	156.361645492311	156.361554909161	156.361612769362	156.362079721848	156.361524670253	156.361852167914	156.362053151052	156.361545041211	156.362061695214	156.3619502744	156.361969216907	156.361797307823	156.361439542477	156.361737463828	156.361954451715	156.36192436588	156.362157687888	156.361790615753	156.361837569321	156.362286572414	156.362199221154	156.361985740218	156.361784189037	156.362026452286	156.361917245909	156.361888241227	156.361580053958	156.361807225222
156.361614496938	156.362240267685	156.361525696043	156.361709513767	156.361708814141	156.362157996944	156.362283689475	156.362048324991	156.362334681916	156.362225174873	156.362138240904	156.362051233347	156.361989599712	156.361963143684	156.362102494375	156.362146787472	156.361672996973	156.362253228079	156.362197620717	156.36205980876	156.36179528125	156.361861687812	156.362226930426	156.361562985574	156.362297216545	156.362142919331	156.361528652026	156.361687947269	156.361723149108	156.362395337346	156.361739392838	156.361536926244	156.361782174078	156.361838356645	156.362279052569	156.361630479468	156.362110500888	156.361628930543	156.361447428192	156.362257053143	156.361469329006	156.361742612423	156.36190993901	156.362118609321	156.362069981795	156.361827588851	156.36172947895	156.361677743921	156.362115078718	156.361938967387
156.361736666449	156.361516263627	156.362306518249	156.361945234566	156.361726292538	156.361892908903	156.361853948111	156.362075641319	156.361656811095	156.361930055138	156.361599129729	156.362205564334	156.361729239124	156.362244905667	156.361717552258	156.361868307548	156.361903425024	156.361769783672	156.361764628237	156.361714141568	156.361878955198	156.361785899107	156.362253029155	156.361665800486	156.362016968179	156.36231894178	156.36183172608	156.362209463243	156.361813771172	156.361998300346	156.362107632139	156.361685833092	156.362015199288	156.361688879952	156.362217781574	156.362232849171	156.362100684493	156.361806597745	156.362045660777	156.362334742489	156.36177607921	156.361992927794	156.362351619922	156.361766593781	156.361620841385	156.361937595235	156.361795165687	156.361998192887	156.361610925278	156.361862498461
156.361796332589	156.362005291978	156.362324892511	156.361867841715	156.361697611662	156.362353865909	156.362111577791	156.362278196512	156.361858764375	156.361947086072	156.361871537572	156.361658294212	156.361832434845	156.361533353554	156.361876233482	156.362102767968	156.362383816079	156.362150515395	156.362399793206	156.362157326262	156.361885903422	156.362250864338	156.362369038806	156.361680827213	156.362102447784	156.362017441211	156.362266599495	156.361875010707	156.361905805374	156.362312085573	156.361711492463	156.361890598544	156.361844835585	156.36174235841	156.361659166374	156.362035553492	156.36199376194	156.361770544572	156.362134018726	156.361897123581	156.361669630793	156.361969520979	156.36180765407	156.362064466676	156.361610033453	156.362025496514	156.362203062133	156.362337074486	156.361896435884	156.36188284234
156.362043192491	156.361971370773	156.362324839452	156.362246651249	156.361694754272	156.361637624229	156.361915105109	156.36182369133	156.361927508666	156.361830766778	156.361865865005	156.36193004458	156.362208738967	156.361711672383	156.36162175351	156.362127286481	156.361836752418	156.362216184304	156.362364871413	156.361616719567	156.361924273422	156.3622317018	156.362037426534	156.361952093918	156.362291253462	156.362170623305	156.3621792949	156.361575992914	156.362046429993	156.361888638354	156.361916021165	156.36185893895	156.362070270058	156.362229880317	156.362139875201	156.362072975807	156.361886656535	156.361675790337	156.361654619183	156.361973767817	156.362297090827	156.361834750762	156.362460570635	156.361696826216	156.361610112656	156.361805274817	156.361852034831	156.362041171954	156.361703501264	156.362083461235
156.361946376087	156.362491709427	156.361951455387	156.361775121727	156.362315155057	156.361860765467	156.361822429246	156.361988274445	156.362181162415	156.362259756924	156.361683537243	156.362252553663	156.362187531522	156.361968424495	156.361683827052	156.361963891254	156.362199238778	156.362072436938	156.362139769346	156.361973660701	156.362055321426	156.36185928797	156.361945061288	156.361893144588	156.362401732592	156.362146124016	156.361982480877	156.362241516538	156.361647315745	156.36191158653	156.362190592505	156.362085943775	156.361623799362	156.361689534816	156.362007268514	156.362208027932	156.362098924941	156.362034556144	156.362326891867	156.362253963915	156.361813071354	156.362072788501	156.362244835017	156.361972481813	156.362066815796	156.362207721028	156.361719382099	156.36210431106	156.36221548538	156.361860458085
156.362350559838	156.362242498146	156.362233754722	156.362069890887	156.362139154103	156.361778884805	156.362228100403	156.362152284467	156.361675894094	156.362380337	156.362166244861	156.362000266543	156.362245158895	156.362004286209	156.362287282513	156.362039627267	156.36206880269	156.36235227471	156.361870749106	156.362037817297	156.361965870974	156.362262157625	156.362189958891	156.361704258987	156.361604720481	156.361751785966	156.361849518964	156.36167469613	156.361908961479	156.361862535835	156.362138743812	156.361724377293	156.362084182353	156.361819701463	156.361774487598	156.362142044592	156.362096264775	156.362141283215	156.362125546852	156.361708368601	156.361995397783	156.361871564431	156.362260805516	156.362430976826	156.362253909594	156.361870693499	156.361899802169	156.361842543564	156.36226999614	156.361762350903
156.361858620831	156.362416953747	156.362003303053	156.361959607778	156.361902973508	156.361799784524	156.362320723484	156.362381475758	156.362144745683	156.362142046145	156.361944705074	156.362164278185	156.361964334092	156.361737824238	156.362518881618	156.362276854907	156.362106550605	156.361826008833	156.362204735828	156.361847007658	156.361957485002	156.362131044739	156.361909853207	156.362260719664	156.361596443473	156.361959318004	156.362398950082	156.362262703584	156.361970622252	156.362372105686	156.362409905596	156.361988011798	156.362154099513	156.361929034253	156.362459001273	156.361839929276	156.361970226064	156.362303652327	156.362364902165	156.362130854611	156.362467658862	156.362006627784	156.361991780956	156.362278910676	156.361733157142	156.361703001967	156.36225112995	156.362091742218	156.362143407193	156.36211182988
156.362474649293	156.362339240539	156.361905179606	156.362084869968	156.361839972904	156.362311218899	156.361717935572	156.362126428772	156.362119535577	156.362289773764	156.36218233265	156.362439009071	156.36228539454	156.362013580503	156.362370995018	156.362129224247	156.362225914786	156.362219811962	156.36197949938	156.361743738887	156.361893564321	156.36206322331	156.362050118506	156.361799784344	156.361910698377	156.361970028877	156.362017820612	156.362314784707	156.361930744676	156.362271259882	156.36218863464	156.36200056191	156.361952446627	156.362058439706	156.361935600725	156.361891273666	156.361971939579	156.361828729613	156.36240855924	156.362196098787	156.362200637881	156.361797293679	156.361724649063	156.362123983074	156.362395656074	156.362004803663	156.362030883527	156.361969863012	156.362149491872	156.361823713432
156.361966974144	156.362131316577	156.362140681969	156.362036152244	156.362247324258	156.362005717818	156.362383317259	156.36223756748	156.362028777862	156.361623799822	156.362289092058	156.361809971486	156.361727877583	156.362256133092	156.361832668205	156.362107320846	156.361993581924	156.362106767729	156.361953793817	156.362073092482	156.362532183101	156.362071560952	156.362022449181	156.361817036131	156.362024759244	156.362009557874	156.362192369333	156.361869624626	156.362194887437	156.362188183512	156.362293611644	156.361920696318	156.362518200543	156.361999390571	156.36179576	156.362101661095	156.362227123138	156.362289742854	156.3618271193	156.362087798393	156.361879512088	156.361940316056	156.361919009884	156.362268994025	156.361938125294	156.362258171275	156.362097859225	156.361989688078	156.362139426182	156.361840778017
156.361782921755	156.361802443853	156.362027437724	156.36210739797	156.362072609464	156.362149246644	156.362165194762	156.362077836387	156.36225291561	156.362242245801	156.362247168844	156.361935167768	156.362484547975	156.361978723598	156.361907328529	156.361997774439	156.362267931688	156.361964348816	156.361952075096	156.36181568571	156.362110316174	156.362069574719	156.361860151812	156.361658769404	156.362459054329	156.362056120151	156.361997169813	156.362224098839	156.361948923966	156.36215219171	156.361899004687	156.361797816499	156.362111161118	156.361887102842	156.36172756389	156.361849759795	156.362272754757	156.362450647721	156.361666687751	156.3620896265	156.362447782323	156.362256515718	156.362388104605	156.361814601829	156.361841807387	156.362374396771	156.361897779697	156.362023730321	156.362582375954	156.36209444253
156.362192932409	156.362229366031	156.362494813236	156.361977156102	156.361887840622	156.361963264762	156.362108769351	156.362134706682	156.361938810136	156.362235508246	156.36211946189	156.361995855742	156.36195500308	156.362000194559	156.362104507126	156.362104215782	156.361755063671	156.362518940125	156.362008932464	156.361801314333	156.362144811638	156.362046495917	156.361962782054	156.362388276819	156.361735721222	156.362252253657	156.362243910028	156.36240129049	156.36200604826	156.362059161588	156.362237702683	156.362103098851	156.362465269745	156.362545140782	156.362079612244	156.362025359751	156.362031818898	156.362094824655	156.361770889096	156.362186135957	156.362225825751	156.362156910506	156.362135096783	156.362263970095	156.36224598051	156.36191856493	156.362320096553	156.362095002013	156.362388794751	156.36214323988
