# Supplementary material for: The Neural and Computational Architecture of Feedback Dynamics in Mouse Cortex during Stimulus Report
Source: eNeuro. 2024 Sep 24;11(9):ENEURO.0191-24.2024. doi: 10.1523/ENEURO.0191-24.2024 (PMC11444237; doi:10.1523/ENEURO.0191-24.2024)
Supplement: Extended Data 1 — The file code.zip includes all code used to generate the figures and perform the analyses presented in this manuscript. The folder "./ephys analysis/" contains code and instructions concerning experimental data and Figure 1. The files "Figure2CDE.m", "Figure3AB.m" and "Figure3C.m" simulate the model in the nominal setup, and generate the corresponding figures. The file "Morphing.m" allows changing the connectivity strengths with respect to the nominal setup, and plotting the resulting trajectories. The folder "./Figure4/" contains instructions, code and data concerning Figure 4. Download Extended Data 1, ZIP file. [file eneuro-11-ENEURO.0191-24.2024-s003.zip › code/Figure4/globalfeedback/v1Int_a1.375.dat]

0.369476557817541	0.345033937443024	0.336296440185608	0.377257749028922	0.352131443849685	0.393479316138613	0.334364112394122	0.342262829249488	0.371506488762282	0.380178695021871	0.391468697388144	0.348826654043873	0.339052607928882	0.340183031285855	0.329091678254284	0.349516166658929	0.35274514428607	0.362291506168645	0.390368538698887	0.371728714541681	0.372936317007396	0.340202293295222	0.377274730464622	0.350611834219353	0.333980278316099	0.366654027992584	0.370692997675201	0.395286219374916	0.332597633704023	0.383954173483584	0.3451493646689	0.355205012998036	0.381903583301474	0.378680242637519	0.387780723642767	0.378369711266778	0.393378367815153	0.336717568478813	0.342294010338901	0.359610675926801	0.387956258885328	0.338168037922416	0.353182977981697	0.376319279682426	0.392087621875232	0.372794404185638	0.34327785613119	0.354248603027711	0.399053376440891	0.340370710781625
0.376909736312515	0.338114318179369	0.410249158693155	0.35920451469715	0.346976562933969	0.362922360572201	0.342613579789507	0.384111294495532	0.340832559684475	0.35804375188249	0.344537164234905	0.36650141149622	0.409247862708593	0.349635419415781	0.357476429427443	0.369581559891653	0.370723046689492	0.411682151548991	0.347115969906122	0.338779891553288	0.411885999825739	0.406880375533785	0.341218321151875	0.362255180617927	0.384662282225537	0.354693343707093	0.350194996584495	0.359903441630974	0.351920263839111	0.349935589497508	0.365570710214937	0.340386267584974	0.413200985039497	0.338482393656122	0.338085952935661	0.342078424925276	0.343649671873337	0.36314211151085	0.353211379051223	0.379293501576906	0.359702540497426	0.388898845025053	0.344375867341249	0.387781541454025	0.339482636767456	0.374960716733905	0.354099266029651	0.393518387465047	0.353149150902938	0.344033020321917
0.365385531073164	0.423581905246399	0.399242596106578	0.408573440241403	0.403009306440111	0.424586796909143	0.39038803079243	0.377054342858963	0.430701935185178	0.401957908719724	0.368118170299835	0.351584706598424	0.348606385136709	0.418530079773294	0.367205504768594	0.41743447658712	0.372007982559828	0.39053094438475	0.369437536403023	0.376467084573685	0.370020668195315	0.373527502131356	0.371401895097978	0.412620407271563	0.353215086026714	0.351412477774286	0.352961014670309	0.429356756847697	0.366949164177922	0.367245820671065	0.397562534932188	0.361902977109191	0.413785405876694	0.411682699715396	0.418030892662096	0.415166471104894	0.366042039026579	0.414115346071969	0.365136700514065	0.406718697270175	0.426342836990702	0.358422803965593	0.415783068594022	0.389695817398165	0.420551946062308	0.41040746136762	0.35764891795093	0.392939187832276	0.382153232483171	0.425079798003814
0.445515447570269	0.415356870938012	0.374475052815175	0.388840898257332	0.408150464914069	0.42976445041118	0.374946964880989	0.385215109956549	0.36703520210886	0.390390570692769	0.407974301722965	0.371711453401767	0.359064820774969	0.365664169520002	0.391866032055273	0.385110969580602	0.372026644564498	0.399356598588369	0.398566672687431	0.41635548385298	0.370880904441463	0.432440811113112	0.430759246584417	0.450091481448594	0.37646896295977	0.362231585161015	0.425562595375657	0.396748192727521	0.429526507657757	0.372079324393297	0.416062204517147	0.411176991399662	0.44886431053643	0.425648254512342	0.444247485506627	0.400966256282159	0.404977163767309	0.398149088035068	0.447656652952132	0.368485649215516	0.39556831708684	0.396599674383768	0.420129358624468	0.432054603003028	0.377776358023417	0.40809717665222	0.450058972180493	0.428471855810535	0.401778268374978	0.429882192853664
0.395636483723592	0.389423328327318	0.464984193977088	0.443825120482139	0.450645295417817	0.377157207829548	0.430474171080459	0.388070531656119	0.472127418629498	0.402893897203248	0.459775186788274	0.374605191838292	0.402192855205051	0.430176598238189	0.391293458365144	0.402501542005482	0.395023486478646	0.393403202665512	0.460393212425937	0.45023559163316	0.385638701686668	0.446103938207588	0.377531794547213	0.470876758782673	0.469844190965136	0.392219014064173	0.439824888819726	0.405070852706364	0.40845081700009	0.376361759599396	0.412277780037947	0.392029003442391	0.401162001363752	0.438551423413027	0.395381985170149	0.422959805946831	0.475242153162719	0.427622645351721	0.417046421093631	0.458118310329471	0.445206270589217	0.415828769069313	0.431824690519818	0.391747593785247	0.464788700258975	0.468955782191964	0.397875445683681	0.422113929942306	0.399177216510362	0.373900994624314
0.458435819177264	0.448226557389408	0.416870266109202	0.503407943643943	0.420909512017587	0.392149228784864	0.417346668059807	0.46473406817863	0.440893228119869	0.485107109272248	0.43531705197049	0.47884917992049	0.401172421728885	0.442303150274592	0.49928542828279	0.493801567767105	0.494560282817646	0.421304611620523	0.485348374113646	0.448533310565644	0.473093897481647	0.429913407558791	0.442174895862964	0.390893666932485	0.451435186861736	0.466236906114346	0.474346373176665	0.455061801577707	0.421160353347383	0.478259390588363	0.442617790730312	0.400806950857872	0.477581387520637	0.494058916210302	0.396001461030933	0.428475594908891	0.472516344618154	0.389950909750081	0.439129726346678	0.411413858813206	0.3884619191884	0.451399072148432	0.452410664021777	0.482779343344405	0.438541799193211	0.426249028455421	0.426917783174058	0.477534401269347	0.483406872867277	0.440249491204787
0.445943845546456	0.44902002676153	0.447611289898624	0.502650746695037	0.531778367547172	0.519491740247142	0.430038008585045	0.534871031216273	0.526304876588131	0.431737730155887	0.523833969052738	0.411768292734845	0.470057510838942	0.484529014589844	0.433400204193229	0.431859313874235	0.50990459353408	0.410979400518656	0.520044429958802	0.506532113812617	0.505972342754887	0.42736956756525	0.424516381993574	0.411070986859759	0.481231299460961	0.419250488929848	0.524025344954622	0.505551014887507	0.464496847934726	0.424879526577371	0.416138521323436	0.512582900129429	0.525894869687017	0.422760557126599	0.423963504760458	0.467995331783805	0.500755149743053	0.522790857501591	0.48283920346392	0.506745272527401	0.458850339888247	0.444407865065095	0.43497090295837	0.511822716123145	0.442604898588059	0.441535942284392	0.505332173444085	0.522526979194994	0.459042782694321	0.424935312554751
0.477226696140017	0.449531637589464	0.511609182962421	0.533603931427353	0.516627102499177	0.533197264549671	0.474837481815889	0.564476598021178	0.458465179737404	0.480567882745352	0.493452844585661	0.553466652033647	0.525480021473751	0.524064762155982	0.546515138757606	0.541510274593042	0.534545185674815	0.428626826914801	0.46078374522711	0.567822890218298	0.431546681971575	0.512879289847489	0.538511234418009	0.529661740260762	0.518946589121721	0.441921812196794	0.444734792181786	0.487812608042424	0.504550285473224	0.510727993264418	0.466095862332173	0.440118197763036	0.49161971853003	0.558838924409098	0.464772959361301	0.431966934892526	0.45668552192648	0.551419129858102	0.441825479040099	0.460657203059176	0.444927876801754	0.467857897178642	0.436941441194859	0.509486185070658	0.483624919384757	0.449222182142265	0.486137550200585	0.482066635772368	0.457306272683904	0.49511967335397
0.501814053972453	0.459402218542748	0.586344634133882	0.478767336090687	0.607770079283085	0.53020670726956	0.465269088053493	0.493784283408469	0.468315727915528	0.59957570554507	0.590991333368732	0.528092609099113	0.588286087870265	0.557922534654538	0.521159351320154	0.460312827259284	0.558156638872212	0.532021024201119	0.4880211397191	0.461125996402631	0.596878243483122	0.512614508990563	0.490736847089147	0.599658203503991	0.482552481374414	0.564306062201715	0.463532100116759	0.453809812875782	0.500828306601147	0.50536974055368	0.536897606780964	0.576463701860324	0.523544383864956	0.572337589929775	0.553787801621698	0.518395513777193	0.502043092014507	0.475233181485312	0.516049346773796	0.55072093718449	0.492009415207001	0.604864966453684	0.467125614011587	0.474161605743022	0.598516755316785	0.53665698980979	0.564465937938658	0.500904072437949	0.465743619156199	0.556221164956383
0.610677413821008	0.473941878182087	0.564143593327376	0.61693488672752	0.533719338652688	0.488478669577767	0.612913699800748	0.508543852511973	0.572102106363466	0.614513417667815	0.564131304432082	0.505249657486785	0.597960118877601	0.488610937690133	0.638011311621928	0.5117855574248	0.505899053108747	0.578384851088856	0.588416584005155	0.563468392410594	0.560885984212142	0.538257906768462	0.490539889057817	0.57191878801039	0.593217687479167	0.59496499769425	0.497344944868444	0.567922656739622	0.627294236653989	0.612178493917893	0.569817147681411	0.507950921274082	0.542726593727783	0.614991249119003	0.566989197812526	0.476592394626049	0.607744911271186	0.494573372358667	0.494551637698093	0.588865340162992	0.545358947985806	0.526676189335066	0.618216991771459	0.596212481356884	0.567109329134084	0.479954177960071	0.560104509008459	0.577149730146803	0.542713414190893	0.608259936574691
0.653496455124751	0.524334363983323	0.674410317102481	0.524909297943258	0.640795902359467	0.606054899528776	0.547656281259426	0.58654021146845	0.615120336986635	0.696430763644154	0.690696754356464	0.556782572259581	0.53647259121983	0.603094479045099	0.513664399744916	0.513985134358201	0.616626167861625	0.521191125203463	0.532199148881964	0.57623660771385	0.661053633158009	0.51912305780026	0.643370018437156	0.547438240326913	0.519455889037821	0.572375796635802	0.63541519903193	0.513789450300872	0.606832338843301	0.5501208942753	0.520586472804478	0.520035172674161	0.609788019250444	0.668053359339942	0.546099298010544	0.66634042913931	0.611840844278171	0.584748820565127	0.564427173074222	0.645600771524686	0.559646866151726	0.655418259838545	0.531614583910648	0.644953311987167	0.546334118669821	0.644331846493157	0.546013301989954	0.658449202795264	0.572287065749342	0.59772209487849
0.670451370081136	0.579203706292849	0.596422443082645	0.652722676996876	0.644443059979376	0.720123226445297	0.645800211668195	0.621041497513285	0.757939303223125	0.712909221600202	0.698935139405132	0.567119454974646	0.737380246208702	0.750612925809211	0.709574856436552	0.578467532118151	0.726671076324474	0.708959147909958	0.53332207789329	0.663323878111073	0.613973025785571	0.644594574148828	0.713601928297853	0.67924996230247	0.724782292295248	0.584755719535529	0.63930729298584	0.710616674286442	0.547057022586687	0.560811804179794	0.66710381081411	0.692571313191177	0.659948827374526	0.572685464924496	0.754142522852596	0.682164230421762	0.562566796263052	0.776768740290559	0.640004775979174	0.697525265945865	0.645346675547349	0.547140904770032	0.670745160080416	0.72229887755257	0.548675380106014	0.696625217533629	0.651301373894791	0.729200356329278	0.764887276262044	0.572922649335619
0.649230139499345	0.60082886533397	0.580961298691407	0.82287217620531	0.738965638523287	0.765604351198809	0.689431738001101	0.614843955014979	0.733297503805984	0.820994935719589	0.724467561103862	0.832057409884508	0.59952897792444	0.754259180688966	0.662750914089401	0.679056670546789	0.691556796429813	0.619543522219598	0.63493412613036	0.639034768091664	0.604053944206567	0.6368363763331	0.749868934875317	0.603806379210509	0.703754859024265	0.719823216788155	0.634864638436446	0.803169167460963	0.612932752754242	0.654990032486488	0.689050124977116	0.820859390363327	0.66987418583006	0.642343797521476	0.826229722271056	0.717731013514935	0.639013377456819	0.674443060170323	0.794334357652782	0.644712295461435	0.641421667082418	0.787880065856585	0.689513368315179	0.606910015528731	0.7485522280503	0.577799618823481	0.628931790491409	0.643124560474495	0.592273888425793	0.654611634690835
0.775457837110519	0.809130786512134	0.744844760061683	0.758626379082305	0.691486358558801	0.767455868800967	0.900400722529781	0.852633527640005	0.777243261072545	0.793634949127431	0.76640443548142	0.626918908178601	0.725393390771214	0.748400550227248	0.756207380772789	0.666554390976727	0.701573853072335	0.820258539479645	0.631115645152816	0.688015136199469	0.686014356829751	0.637200763467642	0.628078290156504	0.759469140012511	0.895649146803092	0.743414940389953	0.745224891546821	0.86988743178021	0.836352003726502	0.800022963644289	0.698628934266357	0.757477174869084	0.630423833646279	0.710005686043177	0.729336939902796	0.675186471814091	0.61921475875135	0.646954241212585	0.881081942624064	0.688945830360602	0.690998807920723	0.862762368640534	0.72078485163943	0.88817843565619	0.739746045339008	0.655127800076553	0.71464345095401	0.784338343662166	0.821379468502795	0.667721101426458
0.806338890185458	0.972533510899324	0.728250835367955	0.824874829700873	0.955993755825993	0.687788105463056	0.842711634290114	0.687527174441128	0.826891914302246	0.940113233478874	0.894488007280282	0.918033560854091	0.710040933552837	0.739136507048444	0.724937793586169	0.66796747249315	0.850764093140634	0.859496428947598	0.800631030961673	0.793620487847782	0.693379243587894	0.712227185155798	0.704032063253058	0.68889783563889	0.825646136837955	0.706513778592021	0.748853436182191	0.870336199944078	0.710125869858548	0.68736288852385	0.794407359661887	0.929017094461373	0.829227494133177	0.726091610104119	0.746066353745974	0.850829388007875	0.928663228344502	0.703162095347524	0.698465014197525	0.819499716207281	0.891339872033523	0.817508891333397	0.824714261228971	0.783868842674396	0.89234882638412	0.935076591683135	0.79483157927127	0.860885374071097	0.707632442225663	0.818026225412421
0.798783888450127	0.871905927258757	0.949416353787974	1.00461183683868	0.842947264986645	0.812085349914785	0.98898991179523	0.781191161803078	0.897238935202154	0.93483521257697	0.856974492376493	0.810292283934077	0.781935766464303	0.771713106748207	0.859739233223201	0.722804848776658	0.986161003637935	0.81023860472305	0.848386470811556	0.900909831226984	0.823341208022253	0.843870897388269	0.964943664995205	0.79552485077909	1.01196936923232	0.922368135594802	0.909789085123044	1.019074381876	0.989905420135702	1.0050198964115	0.972516262418616	0.762780929318099	0.828298055892147	0.925903884680141	1.02902166991944	0.828288319685055	0.900703753844986	0.793195118757791	0.824764488431593	0.965562194623653	1.03792653132827	0.822182877377525	0.739610787856117	0.821905926983296	0.774338989585421	0.904369517125604	1.01962126922789	0.889019341309941	0.868003911046993	0.880043283834668
0.877842973873987	1.01089792823078	1.14752787749621	0.884265284884771	1.18446660134725	1.05871118031824	1.03120988756986	0.824067771756048	0.918577091028829	1.17812303522516	0.844233818080854	0.982264651409905	0.820948325135911	1.03183399969018	1.09299223705002	0.945524221708055	1.1165867404539	0.949093526719224	0.960978541725685	1.00151263434946	1.1206724415098	0.907611424333914	0.853817038364503	0.977207750224198	0.841323980571204	0.901825962827417	0.836675364787685	0.85504316091868	1.02331157117379	1.19005188711643	1.11624182766565	0.823291783311962	1.14172995265994	0.815492252246069	0.997206839357693	0.825738024950086	0.851067279717467	0.945541671151898	1.10349492219158	0.836844028622041	0.778066315890465	1.08168228506469	0.899534930925015	0.84972010851039	0.915817404919028	1.11882750649887	1.14320524356024	0.787753186208842	0.901743784479441	0.922960152928623
0.864938952208484	0.841525437643485	0.918524392633746	1.24771711102862	1.00385364565931	1.01190398287572	1.20416366075811	1.31309282714355	1.23674649559855	1.24699159244209	1.12289043479983	1.30651370162391	1.2777843436552	0.91716183365816	1.08509777893915	0.934201138653555	1.03086333875987	1.09805765783207	1.01235789392277	1.25332501124143	1.18102717645129	1.19129830620816	1.17262818457286	1.14686800441611	1.24097901440792	1.27664674544544	1.07065161948562	1.03672093773007	0.901385328753825	1.27778707695427	0.915401760719402	1.13700594365004	0.925369830240159	1.14000524191763	1.21867911423252	0.886948861684791	1.31815115384935	0.865918141820968	0.994947205141763	1.09786251930742	1.16473794354111	1.12847874011018	0.952768984234636	1.08634230197011	1.15833132015066	1.05063150260942	0.851649381343753	1.07343643175395	1.13347790779221	1.13564804706107
0.927863249884779	1.37315954197602	1.43864056372084	1.16347495446173	1.22050258783602	1.14377951799815	1.043885992639	1.07007460302071	1.12599112104903	1.37421729201867	1.27015235712353	1.22300975275536	1.45020699078398	1.27714767077729	0.96706897753493	1.08938270942725	0.938030973035718	1.05450928186575	0.993770938041544	1.03613268581832	1.27208221274149	1.2525805694316	1.1588897539734	1.04857599580188	1.06815147586948	0.988771848042128	1.00899586546729	1.36520275429975	1.32933329744769	1.36325287724137	1.00583943608213	1.39500415886532	0.974911289318493	1.10815483612085	1.15800797242701	1.12597339103264	1.44028758467832	1.16358155586917	1.36748842569864	1.34586370903993	1.45090515438615	1.3159601303472	1.33843383240801	1.38084677593362	1.33405777223236	1.37732204325713	1.11073609358509	0.935365668361376	1.1406195880046	1.4177014281809
1.11514870440327	1.1135926532049	1.3206301961026	1.06967973809687	1.14868800005054	1.22535735852263	1.15632548016164	1.32759227896688	1.14428462894246	1.3126762444406	1.38774674336996	1.41784052083957	1.29756980074042	1.11665195820952	1.4358114367478	1.31216593437586	1.37675576129279	1.23311599372798	1.07399808002021	1.14040976681076	1.31898064346364	1.45719216035732	1.16501142927892	1.12884677777317	1.20334982255674	1.42267500576502	1.5033425291671	1.30090319119977	1.07192589103933	1.47900549289111	1.61135597456655	1.55794946521328	1.20333824556589	1.58561748398736	1.54478913072373	1.34742681326636	1.11640241014195	1.61658651842695	1.25905839648306	1.35822590415183	1.38345420574042	1.4050128501077	1.20522997021445	1.12193722489398	1.39849216876553	1.30132945773021	1.14998127904016	1.39796574356993	1.3670823444918	1.18534102318693
1.15166307213275	1.25147351159373	1.50178908966158	1.17200013116682	1.14245207241932	1.38231844838748	1.33155599895119	1.32391201489899	1.50237319223362	1.31217665281825	1.57072942442812	1.61287659276957	1.60705306948799	1.39527011157493	1.47552930143788	1.3826140167291	1.15939417604979	1.32341825428347	1.38518851581475	1.63290269231346	1.25778118419158	1.69450591219736	1.15320711955408	1.46606553461514	1.69012426715441	1.83360098335861	1.73705098488361	1.25247531921251	1.12075748007718	1.27890133459551	1.65786847695815	1.12270004193764	1.34012628622457	1.34851569334926	1.18362165909113	1.6741903897156	1.70699386427801	1.7269790121742	1.64592542183229	1.5195508957886	1.25929584538071	1.19968642258016	1.60019855684171	1.19199624360215	1.42827832451611	1.72153799494846	1.61455691912745	1.66905241943183	1.51668813219741	1.56432196410118
1.89764791282213	1.26312911011109	1.31176653009043	2.01310917957985	1.32520177940762	1.64822020102023	1.66302951110131	1.25306458381278	1.49318876177495	1.96590296564114	1.59276194456562	1.38675099291737	1.5111450016267	1.25734840264393	1.93036399633279	1.30059562718545	1.82624153033086	1.68428122769001	1.26888733152394	1.23145580580686	1.56340852196267	1.83210198734998	1.54523359704725	1.3417487627328	1.4681418704207	1.65099061911325	1.4231603167626	1.64774507999932	1.4104390533267	1.9378952847753	1.46539553165475	1.38267513134553	1.65190418586424	1.82112037858594	1.49474445886183	1.96126315579661	1.30290130279113	1.39708662316742	1.43516263123935	1.348216648915	1.79318831418884	1.68265193290996	1.79338935310258	1.82830148869949	1.54373393855715	1.68855489903619	1.35502926094064	1.74889401339897	1.875015622913	1.46520023579962
1.38932598781245	1.64411523352829	1.80584775744329	1.71681688600611	2.03964814938844	1.5464109408736	2.00487501546722	2.24017013040142	1.52495505525301	1.87001136837866	1.98732305885509	1.35827135885638	1.40839587329957	2.0730007951484	2.09773105249213	2.12515166563187	1.38418790217674	1.6235118526889	1.56056036813944	1.76814414756484	1.77910767779959	1.56043454498436	1.4912491445299	1.50608242765653	1.77289923413377	1.42001417909058	1.61307886336405	1.85095694811948	2.02231359246549	1.89232630973627	2.06976516725641	1.35279492038447	1.68212551762762	2.15300324437647	1.64004422181305	2.06762024804194	1.88664724330806	1.94883203347402	1.98807084274182	1.8188300961579	2.19777003971355	1.63036882911318	1.9432126262223	1.89247192413405	2.03547645385166	1.6062106523034	1.99719847893024	1.84984245688965	1.48243818411507	1.9072326775652
2.45054394702907	1.89034434147386	1.75138897854392	2.25984302792633	1.98307685080981	1.96379760963917	1.63832075497474	1.60799595917852	1.57023807935435	2.17233548613927	1.56300329004535	2.3384255121511	2.00076027412952	1.77680900341154	2.39234549683247	1.69062630744034	1.51486168785091	2.25302472250068	1.86658358105153	2.18613538609283	1.76452609443658	2.43554814158203	1.55126876350319	1.92713570447267	1.84264298163664	2.43429988079914	1.66808173950178	1.50816151286655	1.5431955503018	2.1330461908731	2.26635400402529	1.61194114584033	2.00867939764536	1.65601805831342	1.58566073318154	1.9248806857693	1.99019176338998	2.32544082579773	1.7459549108667	1.8076674626132	1.58492226532996	1.54445752585644	1.84460433565722	2.13058768668094	2.56750721650673	2.0911693613896	1.52130443020956	2.32614009255549	2.47048117684536	2.16604293482884
2.48861939246265	2.45188718689764	1.80653393183023	2.47498596450288	1.96505055135942	2.04024678650442	2.32961613266414	2.25161325560718	2.09775673952758	2.37739345195816	2.11869321836231	2.22963786881805	1.94779160514755	2.01558033960063	2.40038685656546	2.76573628218462	2.32781560621281	2.29899446915723	2.72659892068236	2.30672837881451	1.87396782834293	2.31046357938675	1.68169173252854	1.9367842047807	1.79670101325061	2.54765442219917	2.47917600879472	2.63998574890804	2.08135849746412	1.84630896789842	2.03711403720911	2.22522671432152	2.50969416629393	2.08271200990225	1.8553306653465	2.70311268680563	2.72521567019495	2.67600581816659	2.71717706169622	1.8984810690919	2.51949102884147	2.63460140388708	1.92076199764003	2.26315677674523	2.44111473361019	1.85433452252888	1.97401381447305	1.80698976268174	1.90783578633092	2.42603934674736
2.1800477756577	1.93651272468754	2.80182791768134	2.46488952818744	2.55262937185172	2.38226233673238	1.92472610876775	2.87951676397988	2.11440160184289	1.99078661623075	2.85850761970725	2.69316121292274	2.7379098372161	2.388892222104	2.20875808125076	2.57499645933222	2.2213859071897	2.56125274267467	2.16064467278661	2.60316047859212	2.81694112492616	2.26578706490167	2.88418207423404	2.76603826526384	3.16644383864961	2.20769455606503	2.36819862748696	2.08649864864698	2.2972752434598	3.04273990693065	1.89878796047992	2.17813617675614	2.02301063890821	2.96766097655752	2.20089563175802	2.36555622980091	3.11699514749766	2.68256490500256	3.10557678693411	2.63463627366715	2.1820967862321	2.01096921012558	1.9807520199759	2.8606069340115	2.18701485155322	2.17290127601297	2.08714372445642	2.78094250404108	1.93792600041843	2.06776947566092
2.59310008000802	2.2409576876055	2.81414303908192	2.38504073252234	3.08467232640453	2.62217093522796	2.35779290520415	3.35025701819515	2.8321615477289	2.26851960235224	2.70524006401303	2.88990916331392	3.1633000893206	2.979507255411	2.22147334347832	3.2747974717932	3.10997960341257	2.42512159614725	3.00893784549774	2.36212572099924	2.31331394750969	2.52900156662908	3.10343193628654	2.21775233448787	2.84486905455796	2.37658634214848	2.28770884451002	2.86457050490545	2.21063834930622	2.2062773927708	3.25105244718515	2.50879178670756	2.76920705453029	2.55604860130973	2.31355261872615	2.68737863074993	3.45398406932423	2.20555066013072	2.47633232128978	2.63334620112717	2.62259472312358	3.6431087529019	2.30239573847218	3.30809686775483	2.72959949587548	2.53729545602878	4.73428994342945	2.22749721759949	2.92301851865903	2.88196215893688
2.4443716160489	2.95748337182104	3.67507124341231	3.73556920146648	3.3379915074306	2.47489533251373	3.06248442023109	3.40930657392064	2.66591267774829	2.43490647827285	2.70863170929131	2.7960969772147	3.68371540427928	2.83374178219978	2.65106565832393	3.2203954169116	2.55164295307036	3.97901635358987	3.05780340906667	3.21775703529036	2.86392318168608	3.34819462264219	3.21619788967379	2.4161150781074	3.09259729576625	3.4537382103256	3.28021179856927	2.50751205232473	2.72724421206283	2.76736985663691	2.51364526672251	2.9633939325482	2.64631285054933	3.58290876043531	3.05781911363041	2.50001128399215	3.07679206501497	3.82231811991538	2.74046966231373	3.12964614567491	156.218027267023	2.77353770090354	155.6679340762	2.51423761679148	2.4385781005372	156.182165991467	2.37375406496637	3.3719791314666	2.46931193678447	3.61040513315829
3.98513988460192	3.13436517194776	3.38320476800612	3.06129419691978	3.377697912426	3.51810102440502	3.67602862219934	3.90338173177057	3.59964515287058	3.81515266814401	3.14088325997518	3.16157263832355	2.91690985131625	3.43616585706562	3.642800874261	3.91687116989816	7.86052157030869	3.5906653353789	156.275640598345	3.12704053639329	3.13684619320609	3.49370718500604	3.64871542441404	155.932005691579	156.221344416644	2.65369363646226	3.20670724621768	2.6836902770548	3.35351666824969	5.07256531832742	3.9238642459393	3.37263055770293	2.98424477089192	3.71704816778917	3.00449088022379	3.73661082134278	156.14887034261	3.63639741766363	2.89755623143195	3.81278787300006	2.90303657260322	3.90611322117485	3.25600577497865	3.89346212440796	156.119369198287	3.15719761469757	3.38334726489895	3.51286482181293	156.236218199031	3.97876919306648
3.86820155204027	156.209846895007	156.084731215653	4.24875137395459	4.05113038398251	4.1980662156106	4.32234020316427	3.21401821509355	3.10171826995215	3.06270128381283	3.99172220492	156.229646271262	4.48975871293033	3.20165506851332	156.310606750004	4.26792452815991	156.299136924074	155.980778902705	3.17760162899605	156.230680902471	3.08624552607245	3.27730233212156	4.30743946378499	156.277370283411	3.4526700373686	4.26830104922309	3.22951258524192	4.32964745025178	6.16843396588447	3.00325896497719	4.11263058327834	4.21785133628789	3.62584581533388	3.02926811758223	3.84281341691895	3.16179648901402	4.01620416294904	3.15982666523489	156.160825502115	3.50413144858278	3.98236033886066	4.02725934417643	3.76945826526076	3.25402891914657	3.21778116968731	3.12673390792157	3.15242351320435	6.35322544557109	3.57104638114753	3.54384840916605
3.85258875701285	3.86758841696775	4.4839675227816	3.67512897054055	156.247021343565	3.59995848779131	4.54375889209404	3.837605590117	3.54006706121681	4.25248774650252	3.53129000172021	4.30428492385823	3.37613516056032	4.34248583213986	3.70496288060529	4.50088110451943	3.87849942725665	3.76743125368364	4.21018170548967	3.77914599861725	4.29581767856833	4.64423603795596	156.288242624262	4.24137119701782	3.49941580694234	156.284405657551	156.285615478135	4.8820498967242	4.42208254878924	3.82326803011079	3.38546672882117	3.41203193519804	156.325328468143	4.16190600824506	3.75582112222069	4.50116674377503	156.271922830412	156.216667671823	156.190067574225	3.90790890485484	3.60082682563506	4.41981306889717	156.161668709307	156.188831154228	3.65838626994495	4.01179237958092	3.63970191940566	156.296207368572	4.34472355539106	3.863156446343
4.55853627758575	4.48589698421642	4.49488203035982	156.118410633733	4.07087039988285	5.43388325686698	4.60715045864416	4.76653295409313	4.18103198413355	4.64685866518297	5.03306095861481	3.89781361155079	4.41636252407627	4.03126881119505	156.275317402862	156.324907480649	144.16004501748	4.81032712509537	3.82156252997736	156.293466620904	4.17607553640972	4.86937486134496	156.271394284957	156.266735074084	154.902771652217	5.171981092663	156.335155779541	4.10042175781535	156.297778906124	156.231086880478	4.58424448494928	4.56800582864084	4.47956616648995	4.32823152613836	156.312924034985	4.69516403393541	4.78036109708849	3.91855207150399	4.85380859013009	156.177027468218	4.86028801844529	3.97675540145991	4.19579037000319	156.301810057136	4.54096534238047	5.7330520388593	4.33120843047569	4.36226160431132	156.216585826633	4.81174231767315
156.345761658427	156.337650839108	4.77612654146991	156.136879941934	156.34244580064	4.4976368351519	155.877250919196	5.05981406233092	4.97449564316885	4.99389623686205	4.79444007477022	5.19091976905881	4.53575316862046	4.58007092137212	4.67621410097214	156.349012578517	5.04257233030966	156.338150623832	5.05994734838081	156.276001558585	5.75267690557687	156.309204876723	5.06544153186157	4.9505328868544	4.61197958180086	4.7264526222813	156.10666506919	4.60958961234588	4.49219284385547	5.1983966612827	5.10721240756746	5.77010101762701	4.28107433038189	4.85296370668443	156.336237948218	156.32585929873	156.295320743269	4.94291468690078	155.81748499939	156.287664728199	4.7642984618045	5.22527302059518	156.330102646886	156.339816739517	4.49579628104044	5.05787263811152	5.17530871005129	4.78032076773217	4.44569756445549	156.324971034469
156.336150805422	156.273112601804	156.232006528837	5.21823696303044	5.33349350109029	5.07740423991507	5.63289170539987	5.17092980566751	156.142283079955	5.38080510834836	5.38269611374514	156.32934520531	156.188813009058	156.339340225268	156.345272399525	5.54864832469783	4.97322910230729	5.57377557687588	156.326487684477	5.12846784788548	5.47930337188776	156.327691805447	156.343401177004	156.335098251866	156.345679805809	5.10632689287965	5.35354191525353	5.05319539427919	156.309825842041	156.234092331465	5.22346560880964	156.335866679622	156.200827326064	156.26916708415	155.752817114533	156.338123415245	156.102757234562	156.333738901447	156.319594386484	5.12896994151744	5.04529353303611	156.343305585723	156.260501002094	5.54996376030546	5.96055208243593	156.342243199312	5.47662899963735	5.17242003850722	155.743863878717	4.76265141326186
5.81604371278099	5.92235711847452	6.43369530797388	5.47146812485727	6.35621342710361	5.7279765509397	5.89677570178169	156.269310272058	5.62394512982638	156.314748494051	156.316653567293	156.308855617069	5.72374613197034	5.83040486768178	5.8136462511432	5.49246343732599	156.324794921259	5.45328286313153	5.85785763216485	5.76797403709049	5.81536668252275	5.39544639359773	5.79216818173696	5.98716199457874	156.347014270668	156.348626524067	5.70367323843113	156.30444908431	5.70011955588235	156.323535119895	6.25154460015232	156.321840877564	5.606479835382	156.319793935142	156.305902382761	156.337929550735	156.306811647219	5.56881700641831	5.52659343836727	5.38743118571094	5.71040415421235	5.44487508108404	5.79815575253318	156.3489333697	156.335745456573	156.28976347721	5.83624758226359	5.60961841594098	5.66137994299817	156.343773284941
156.341921556212	6.14231947775817	156.348894327836	156.326748010185	156.351439417488	6.08079796763562	6.25891205855227	6.21885132573618	156.348300162386	156.343310157281	156.351196490926	156.345578833279	156.342211764362	6.02031196298776	156.344121636616	156.343233988778	156.349444452653	156.343716110776	156.12299092001	156.230897863192	156.210801461454	5.91007662751421	156.350507171035	151.276100021464	151.60929808188	6.10498179042179	6.0960235710961	156.338294391182	5.91619647966843	6.14331559044852	156.331992577051	156.319361427009	156.280572925521	6.10921876808793	156.346137329015	156.345913769739	6.10727974605522	5.97711300902914	6.15491770836968	6.20756726386071	156.346737542448	156.219776780899	156.321427336232	6.05030501390107	156.339720323993	156.341979228218	156.351522698151	156.29742548885	6.18119628727491	6.03319669453726
156.341419740142	156.339385150579	6.59655613546592	156.231644175704	156.270984860077	156.07228414822	156.320156426569	156.299374856889	6.46417116587797	156.349383934808	156.351355902699	6.52620794092066	6.8283132838767	155.934018142638	6.58613894914669	156.342400413829	156.353186378251	156.344274039755	156.302227766216	156.351520594021	156.158636817546	155.507163795262	156.35274496604	156.350509346792	156.336748379911	156.343378798796	6.54973779690848	6.59204204159525	156.330253623518	153.008172348432	156.311001960242	6.60369095541504	156.336801055054	156.290232343632	156.355140625433	156.343041447805	156.340255404172	156.340562579566	6.54159536204162	6.60597677199948	142.053560232407	6.63944134246668	156.333140376638	6.50347129175946	6.77515051818354	156.351856924601	6.96533175829027	6.53694197714944	155.646625591916	156.297860306485
155.949249636422	6.95384070566161	156.214437481819	156.275993950011	156.270207932941	156.350897270482	156.343764584283	156.348422552859	156.166189257368	156.3288345294	155.213261902675	7.016019893742	156.344956228307	156.343546480978	6.99196497076159	156.349975975438	156.339910287203	156.345500211602	156.334955872653	6.96149301989723	156.343381280535	6.94138010947492	6.8460356278401	156.349759167274	156.29500332963	156.352969483108	156.267576611813	156.019949311255	6.89191661051991	6.93869724715435	152.844501061045	156.347650484283	156.344862236531	6.94771282022605	156.347224897545	6.92364467390361	156.302748554364	156.334452297004	6.93556947618735	6.92347319767806	156.290070331711	156.350775731577	6.85619378554227	156.152650656085	6.92563199379501	6.92154611142906	6.96547912175685	6.84827607666215	156.301944620893	156.345652953124
156.34543195896	156.272800554706	156.356936611029	7.3875316665284	156.338254305053	7.25265247603306	7.27385075287802	156.34099397641	156.35451845553	156.330278348443	156.345438804489	156.116173926241	7.30282267577356	156.313532980137	156.326936835694	156.353367520525	156.337766500164	156.342578144417	156.272103395679	156.355686605077	7.1568280738909	156.355250726808	156.35110503297	156.341801027946	156.355442796083	156.338923762133	156.334625752953	156.356602643204	156.282162629204	156.309862802732	156.352156775267	156.347391103254	156.240541675874	156.348028750442	7.27751835153231	156.311895642862	156.350660453261	156.337133525918	7.33712473215502	7.18609582696065	156.278347015387	156.350865834363	156.352940599637	156.216500970951	156.349648701417	7.12081232699665	156.313141929567	156.353956520495	156.349396367637	156.280155062026
156.355435513047	155.913933717975	156.35565068004	156.321884142211	7.45795218601759	156.332056255809	156.329184667087	156.349012911846	156.350209526019	156.28970993787	156.353065804659	156.357378963391	156.350844850114	156.267871380147	156.352259170189	156.303503111369	156.350780339967	156.35487157465	156.352356700541	7.52743594029552	156.354670916704	156.356095754339	156.350793607494	156.351988622798	155.13972367463	156.348457778663	156.057823799586	156.320655325771	156.302318734283	156.272399676572	156.356964840774	156.333243882714	7.38616179823673	156.353703526638	156.354850439399	156.347443919772	156.102971389678	155.968789787337	156.336746028607	7.6778879232124	156.354932058008	156.347618977285	156.355644906883	156.348954582427	156.355999203473	156.323748581618	156.352173732735	156.321275133718	156.347971913461	156.353050183432
156.352491421908	156.354434017577	156.340117151107	156.349673061965	156.074658608679	156.351795818202	156.349698476268	156.35556097677	156.241621180149	156.343908957009	156.355676928025	156.35546225959	156.354035865911	156.205872182762	152.033246281856	156.332182524972	156.352651493254	156.237473916399	156.060905935436	156.350209686536	156.322924167916	156.340888789461	156.163344647623	156.355936724022	141.30349488714	156.357768863081	156.344370420523	155.675774627402	156.339133477772	156.351270988138	156.325347804179	156.32774407269	156.346396573273	156.09341219014	156.337377988524	156.355027456406	156.35518722268	156.347658279262	150.547731772252	156.35001282541	156.348225947644	156.32685273008	156.177961759148	156.34656657587	7.73256856126239	156.356794581514	7.95806668504036	156.356493009732	156.346177133372	156.337426147867
156.270273463974	156.357652273817	156.351565653369	156.357073994569	156.271249042358	156.321525396999	156.349462992928	156.352591623157	156.356414228913	156.354191457088	155.9356788409	156.357756207395	156.343721801233	156.34431576449	156.357952926419	156.280704075083	156.354876801667	156.347344309814	156.331973354908	156.296113604658	156.303360175752	153.80794938401	156.316392162653	156.339961021328	156.346927276276	156.335990149747	156.353458776492	156.330898644837	156.349635758476	7.86921314423381	156.354147792304	156.34177855132	156.356789356507	156.330388122592	156.345270923646	156.357916892115	156.353347248018	156.271053894818	155.749428698904	8.55067901164774	156.35535545487	155.404034055331	156.350866093643	7.82991419062629	156.346314198985	156.356615309249	156.160726390119	156.039731290683	156.348794029214	156.351138856642
156.294794443328	156.31021016769	156.355422008899	156.356667510215	156.344164961235	156.356732206726	156.356323134171	156.356008132699	156.351719790574	156.358677606758	156.337885412615	156.356764837215	156.344859365452	156.347794545999	156.308701110917	156.299588754679	156.355369087975	156.294179184523	156.345569350531	156.351497118667	156.333436554351	156.351871484857	156.318299256711	156.353639432583	156.327902453116	156.355981692098	156.347162051496	156.293196863627	156.155732291368	156.353892551116	156.350827632074	156.353190534941	156.357128103778	156.322014363486	156.339521193225	156.356865840508	156.358187067388	156.356670499124	156.356393361446	155.817790372139	156.353996440758	156.355078334947	156.354526850259	156.337849319185	156.325537951855	156.358920072134	156.347586508313	156.357099330408	156.331852374606	156.348995190048
156.356698092724	156.357751869303	156.352169737433	156.356099528744	156.356131342126	156.351345362121	156.358561940119	156.357608499613	156.351097859574	156.344093043179	156.355487435568	156.355151673956	156.340057400386	156.322974713709	156.325287070796	156.327195924505	156.351178519396	156.327739213047	156.351666577067	156.354861487265	156.341133802684	156.353907207171	156.357015366951	156.354647726688	156.306159241124	156.353830671075	156.356044442271	156.325830583118	156.353642535917	156.343333676169	156.341978518957	156.348362673103	156.340360709546	156.293695197923	156.334240063464	156.344922511575	156.353550090267	156.297127656872	156.350149183723	156.35853027865	156.353638063143	156.34224658788	156.325315986691	156.358004083517	156.356641580517	156.357276611912	156.357245876795	156.357195579815	156.351542030176	156.244478718834
156.337500591733	156.356666276578	156.32488948759	156.34303839979	156.336711259091	156.355725705606	156.354098124438	156.359178337337	156.354183916556	156.341016242153	156.358579734309	156.348182140132	156.342266570489	156.357994441439	156.358984857757	156.351442614028	156.31621763673	156.328159001432	156.359802159282	156.334831787522	156.354822312642	156.350110178368	156.322822839689	156.355556999899	156.35809162208	156.286542513615	156.353070642137	156.354867846001	156.331406968895	156.327552349905	156.337813445309	156.298972855223	156.353551166641	156.358369238521	156.356518513228	156.329710129381	156.331433611026	156.354854053529	156.347328576562	156.349896791704	156.330758972743	156.355809121401	156.356114741403	156.344228930519	156.356789757134	156.354573329204	156.357287625703	156.357955042781	156.351863800245	156.355279756237
156.357319270735	156.356723091952	156.358940103091	156.350592185558	156.353726607216	156.346289921752	156.31456839885	156.342521417274	156.35505694837	156.354517180331	156.358387674532	156.347531797805	156.335183906078	156.351659610827	156.35197098059	156.34690683475	156.348956708097	156.354676146678	156.356493922308	156.35290986397	156.356665278652	156.352519338475	156.315921438922	156.319576460112	156.35408333493	156.35576348791	156.356539115765	156.354523544258	156.35810229552	156.356910558422	156.354476349037	156.350042783798	156.35466825099	156.356536287987	156.357794842333	156.35477422097	156.356122312727	156.355150995701	156.350755686285	156.344372161898	156.354518896265	156.355200975958	156.355161182333	156.356817354888	156.353047531258	156.358484361766	156.317065838094	156.359351364693	156.340480097096	156.357629408314
156.355422362422	156.355917662808	156.358633813598	156.337339712654	156.353624937738	156.359369911842	156.344792270505	156.354309178529	156.339788250419	156.359429590039	156.358885357034	156.356526123591	156.359315082644	156.358076916825	156.359331445335	156.345952633527	156.35873399127	156.342084854513	156.35533150644	156.344725372724	156.339372855063	156.343875394569	156.352248487843	156.357236150083	156.333459365023	156.34267599495	156.345574855832	156.348550197723	156.354668251699	156.346546755455	156.358774229058	156.354641698323	156.347242279085	156.350682520512	156.344097765137	156.358982362831	156.350319988523	156.352092375981	156.344847256603	156.352813702712	156.314424519618	156.343953466787	156.354545258288	156.354118574501	156.357537703855	156.346853343783	156.35968325411	156.35620159397	156.330078716454	156.355136632184
156.358437181406	156.357832196246	156.344732850257	156.356778014801	156.346439258017	156.353574115834	156.35811041039	156.353655834405	156.357826995436	156.35033708482	156.356980125956	156.343535693147	156.351712330699	156.349121155136	156.348336865331	156.3604797226	156.356819306488	156.359484095078	156.35749658468	156.359539633174	156.354254489541	156.359680399024	156.334806249131	156.351615777714	156.359369727531	156.359441237029	156.356164517339	156.353557538187	156.353624566801	156.34314114726	156.358742268014	156.355440410613	156.34822246629	156.354879483457	156.359727476069	156.355435785715	156.356519016752	156.357591368666	156.355230992083	156.356185413261	156.356926915817	156.330671799873	156.345950143183	156.33818242522	156.357147954958	156.357983916581	156.350284031251	156.344710397538	156.349166564596	156.357923605192
156.346045679759	156.354970339766	156.353899907982	156.346217554116	156.344737984795	156.360003416972	156.358594655316	156.342333761677	156.353512647247	156.350242340659	156.350982907303	156.359272658389	156.35987216517	156.344828845804	156.350528231506	156.354573240617	156.357308159879	156.350650593522	156.355853489383	156.354224007325	156.360368020574	156.338781080403	156.348780246551	156.3591843634	156.355386492062	156.357961604271	156.352056548064	156.360009413393	156.357614344279	156.351314707728	156.359858491018	156.343875420676	156.337519129336	156.353437527702	156.356450601879	156.356961125167	156.360646707948	156.360055425221	156.359469057454	156.35751029029	156.347275352037	156.360221049053	156.35835925526	156.356595376616	156.358820914053	156.353410789914	156.357858011859	156.359457828387	156.353204741889	156.354132690921
156.356938200999	156.360056821644	156.359236696521	156.359411374053	156.356674677445	156.357353583749	156.35054451574	156.36010206487	156.355331951275	156.359717591736	156.350596942681	156.359201083793	156.347926285534	156.360140873149	156.349313197492	156.359646452009	156.357716833518	156.358669566874	156.353506046573	156.351250542591	156.359039312162	156.360216226681	156.360053002851	156.359471967896	156.346373214767	156.359800479258	156.353375216029	156.355206591647	156.353695889816	156.360473422187	156.35870691567	156.359340935442	156.354362295997	156.349869124652	156.349495667179	156.349651292007	156.350806468245	156.358894631521	156.359515793134	156.360103975042	156.342906662853	156.359039544123	156.355437943562	156.349790949214	156.355530030614	156.358353705105	156.355884369149	156.347688053415	156.358557814903	156.357872847164
156.353227118147	156.358225687546	156.351711102952	156.358969544359	156.35829020279	156.350310897702	156.357464309205	156.360203436757	156.360360686528	156.351546726555	156.358981370765	156.35813937876	156.355809846672	156.35316132777	156.359426991057	156.35656490374	156.358402487835	156.355676525634	156.360214638155	156.359839431623	156.360188462304	156.358438211567	156.359835661475	156.356312137063	156.358234387062	156.359005938995	156.360185797655	156.352683719681	156.360382131752	156.360326392321	156.35385579172	156.359270500837	156.351529784422	156.355919377799	156.358570251123	156.359957158436	156.347785485876	156.359226143873	156.357050078483	156.35689276026	156.356974915747	156.35355766545	156.35444401178	156.357909663777	156.359486569973	156.356584807376	156.360532458235	156.355956238299	156.359457058263	156.354668929192
156.355027006128	156.354689439553	156.354735167219	156.358569024391	156.353900228531	156.358989014884	156.350848830219	156.360257247248	156.357470911249	156.356512722546	156.353681955912	156.355692936781	156.360519181844	156.360923641041	156.353517828961	156.355754269056	156.35807704142	156.358108374973	156.358825393344	156.354937140637	156.352643182464	156.355047611935	156.353890060348	156.357200424515	156.353090430419	156.359520487072	156.3592931943	156.358483925969	156.360586387522	156.355095602939	156.358609543162	156.36061268452	156.356263275818	156.359167091821	156.35765078004	156.354813575177	156.361087485741	156.360561048567	156.355732303618	156.359528804168	156.354951526809	156.360257900856	156.356255751017	156.359592009713	156.357493639046	156.357716533938	156.358085586528	156.355156725193	156.360205927495	156.360327470857
156.360410323061	156.353967678692	156.35849484647	156.357499778685	156.357218743517	156.360906876291	156.356786041595	156.360632005653	156.358586526935	156.351097642329	156.358615981172	156.357161743616	156.359493582463	156.360267476187	156.358513546607	156.358728974594	156.360264053383	156.357105049451	156.360740778315	156.359866598426	156.35560660368	156.351483131609	156.354139191943	156.352544810566	156.358850560288	156.353877404044	156.355928887366	156.36043542983	156.357433190439	156.359429302334	156.358067357835	156.360503498904	156.358495646806	156.358577715806	156.358286950988	156.356166296196	156.351455892264	156.36076058921	156.359824769246	156.357857857725	156.358634410708	156.352945991005	156.35669074763	156.36083556921	156.352866361622	156.359690605295	156.357250479608	156.356856007436	156.356638646321	156.360174412695
156.360949098143	156.360232596132	156.353950851966	156.357956388283	156.359699463808	156.356367484713	156.357253441616	156.357817447289	156.359330851804	156.359983092654	156.359053660321	156.359895439713	156.35568267105	156.359618932851	156.353346896727	156.360042836945	156.357223934588	156.355341878944	156.359561612365	156.357960342972	156.360064670857	156.355472982534	156.355624456384	156.360524131639	156.352855928785	156.356566499804	156.356494572243	156.35554541753	156.357009381898	156.36014392555	156.35975873326	156.353365786944	156.357992356048	156.359872586429	156.359141064381	156.360681425214	156.356270957121	156.359416936956	156.358046479099	156.358734003537	156.358157597931	156.354680794589	156.352636211258	156.360674330263	156.360279321937	156.360079685786	156.36033529275	156.359606075598	156.354923704714	156.358654355947
156.359252899416	156.358208721293	156.3551480329	156.360956696581	156.357173215687	156.359007326583	156.360741990499	156.360123074915	156.361075769744	156.357237349563	156.359138410576	156.359520556007	156.356950689716	156.360297826282	156.356029992108	156.358775865053	156.359859793025	156.359868108901	156.359815769502	156.359785913865	156.359921490315	156.358292931543	156.355508336	156.35906629221	156.360953125994	156.35862811801	156.355009093716	156.35941476868	156.359070421557	156.357713532932	156.356432604459	156.358951635161	156.35868849797	156.355456369845	156.36076045069	156.355209761496	156.35816267062	156.357686192632	156.36020127295	156.355167822842	156.358673353251	156.360536163407	156.355160567132	156.354373093613	156.359770752342	156.356241857462	156.358845583534	156.358960114925	156.357049967036	156.360198197224
156.358360610901	156.360606709487	156.360832621731	156.35650592769	156.360669223025	156.359695481392	156.359857545351	156.356430088876	156.358496124248	156.356625346034	156.359711742579	156.36046519919	156.360468330105	156.359334869741	156.354898364739	156.359354267978	156.361313190188	156.359994822442	156.359843570805	156.354394503246	156.360667625904	156.360713638299	156.360981724461	156.356774505391	156.356220148266	156.355805994994	156.360957902347	156.360801734477	156.35797297581	156.357916864058	156.358762065927	156.361156658648	156.35784090263	156.357486537788	156.361025304148	156.356155787866	156.360295221533	156.360294336471	156.359651162577	156.356700510369	156.359798444653	156.358788124635	156.359534404374	156.356709249796	156.354618566727	156.357937886106	156.360634604479	156.355264913834	156.360586961261	156.359850574339
156.358813365695	156.360451198978	156.361227469054	156.360732987799	156.357099573305	156.360328529033	156.35759259988	156.356624396412	156.360714537091	156.356881113909	156.356681065381	156.356532547463	156.35871417162	156.36112091676	156.356542886826	156.357904873499	156.359987955336	156.35767883974	156.358084934269	156.360905525699	156.355089749215	156.35970402995	156.358616329101	156.359909542217	156.358143050614	156.360933844942	156.360933662086	156.359167215564	156.357396330206	156.360401152029	156.35730042707	156.360986965652	156.359256540914	156.3606931993	156.359155525866	156.358318107485	156.361174153228	156.360236499886	156.359057303415	156.361033094783	156.358183577831	156.361098946504	156.359214875097	156.357338778575	156.360272011021	156.360674528851	156.359637436712	156.361297916489	156.360807775081	156.360422463461
156.359779902983	156.360743503428	156.358806524795	156.359756695181	156.357508377487	156.359095108767	156.359930422024	156.357612541861	156.357467754353	156.357067948852	156.358499894054	156.360770751248	156.358070943567	156.360254962897	156.360303346321	156.3596804289	156.360807471718	156.361067444162	156.359278649079	156.359520560414	156.357397834779	156.35882173612	156.361346756689	156.360244709703	156.357720360092	156.357755556666	156.361109902003	156.358422373938	156.361139603131	156.358978795823	156.356844740366	156.358081859912	156.360970644232	156.360873483427	156.360433256155	156.360237558346	156.361543171593	156.360834513776	156.36095934924	156.357122824327	156.360521710916	156.360059904013	156.358563994412	156.359083069829	156.359912886727	156.360875955448	156.360984341318	156.36072936094	156.356888041106	156.357465180975
156.361293837393	156.361219008548	156.360318917412	156.360559235147	156.360474779791	156.357339764158	156.358566794099	156.357423489979	156.358625734308	156.359199099419	156.360636746632	156.360617011092	156.358536231303	156.360172986964	156.361369747811	156.359238306226	156.360585346082	156.358814445229	156.359302132746	156.360100550065	156.361015530982	156.359782175036	156.359474918579	156.360766123532	156.359068481599	156.359237817606	156.361277592509	156.361512921508	156.359225595298	156.359506918584	156.360330493256	156.358521870433	156.36065641084	156.360584560224	156.360809987145	156.357602346335	156.360622652451	156.360070062097	156.358543894074	156.35724950957	156.360603640956	156.356877308915	156.358196492044	156.359029808209	156.360397176362	156.361289726914	156.360695078145	156.356626921781	156.359760921705	156.36106194564
156.361356048524	156.361078151008	156.358964891275	156.361015311084	156.361084456243	156.361524063153	156.360523890937	156.36133330911	156.361362952289	156.359939126676	156.360731981457	156.360506776841	156.361162617375	156.358856699276	156.360184339137	156.361052839922	156.359634148652	156.358101157046	156.359819795978	156.357413278438	156.358335296061	156.361247676417	156.35925586697	156.359150690113	156.36136184619	156.361545676638	156.361116147626	156.359937240726	156.359886297628	156.361066958137	156.360302059129	156.361605459206	156.358872248506	156.359743706715	156.358400023374	156.357858817134	156.35899668905	156.358512940467	156.361019143567	156.361505309157	156.360494002939	156.361244463515	156.36109973368	156.359223458748	156.361485029674	156.357798786864	156.360856369084	156.358771164274	156.357844600326	156.361142733725
156.359172259366	156.361308596599	156.360701932754	156.360384619615	156.359380890052	156.359487608257	156.359729727764	156.359541528143	156.359775645029	156.36149379441	156.361168886539	156.36123530065	156.361206652829	156.360498491839	156.360925530053	156.358483409664	156.358552780401	156.359201346898	156.360866132472	156.358779613138	156.360245865735	156.359443029793	156.36049276737	156.359080380731	156.359919413203	156.361211475049	156.360959264809	156.360625943308	156.360228089095	156.361523649562	156.360806929071	156.361174369269	156.360550132458	156.360498786668	156.361294632214	156.360460362692	156.361368921517	156.358068025408	156.361495960699	156.361011195573	156.36129207493	156.361313020849	156.360500500536	156.360123071397	156.361602239287	156.359088289226	156.360179245617	156.361614954128	156.358718689256	156.360311140966
156.361568443086	156.360477162185	156.361613549775	156.3612068383	156.359856789992	156.361105079014	156.358865172792	156.359178750989	156.359851682643	156.358977432054	156.361050429334	156.360201534653	156.361052213832	156.361690372939	156.35888665468	156.360858836214	156.361418847499	156.358428873423	156.359675288639	156.361711549443	156.361157617628	156.361396306971	156.361129671199	156.361414350308	156.358660299346	156.360225571095	156.359671178935	156.358643892213	156.360386597628	156.361287594787	156.359548616979	156.361318421094	156.360133969781	156.358992017007	156.360855580274	156.35824277653	156.360530274155	156.359460403492	156.361261993165	156.361325664791	156.361250827429	156.360615706863	156.359023355082	156.360176593333	156.361088515372	156.360913576286	156.359970453767	156.359763857499	156.360379076197	156.360610723161
156.359697483081	156.361402180766	156.361457108107	156.359785470287	156.361820899853	156.361389061159	156.360454416028	156.360250031931	156.361504128593	156.360638643927	156.361210234399	156.360924505163	156.359274866055	156.360831097298	156.361202611666	156.359357672787	156.359373917089	156.359561307688	156.359815703429	156.361498904133	156.359826735723	156.360739504253	156.361512443686	156.361388992114	156.361245378837	156.359748354088	156.360113509367	156.359463912199	156.360894512944	156.36134274179	156.360194229311	156.3610309912	156.360393290952	156.360955068761	156.360947055501	156.361024683754	156.360965832679	156.359978979864	156.360310648173	156.361447176	156.360061429976	156.361553751223	156.360790960237	156.361181674225	156.359963515664	156.360378294408	156.360945941799	156.360324474712	156.360626001513	156.360053790849
156.359722269257	156.360981924331	156.359332403767	156.360555912734	156.360051279935	156.360152022399	156.360801076748	156.361280187609	156.361795775945	156.359516400427	156.361411138809	156.36131072479	156.361029709416	156.359169818694	156.361114294344	156.3614919478	156.358930543006	156.361594265087	156.360763696581	156.361807909513	156.361362904719	156.36117306854	156.35967844657	156.361224247601	156.361253923435	156.360096726435	156.360083160127	156.359350144952	156.360749840045	156.360697610352	156.361674204721	156.360395861991	156.360600027919	156.361030309091	156.361468192887	156.360780517012	156.360890152455	156.359830014284	156.360943454559	156.36158773006	156.361029135463	156.358979137579	156.360914980927	156.361609861044	156.360271154901	156.359462633677	156.361284300346	156.361363410657	156.36128794333	156.361662289022
156.361193628027	156.361003293716	156.361105700013	156.361277594263	156.360753049751	156.360722451032	156.360359049933	156.360467814319	156.359652263358	156.36097408602	156.361088789764	156.361425148577	156.361590616313	156.359425480775	156.361374553249	156.361526024383	156.360783275841	156.361006061855	156.3618143204	156.361342964724	156.361533377974	156.360101260898	156.360594180578	156.361442194994	156.360949887426	156.359390762655	156.360367264592	156.361600501505	156.361315558423	156.36190419767	156.360749052305	156.361911928118	156.361359286492	156.360544660178	156.360587654846	156.359544226205	156.360774998951	156.359934923662	156.361614143985	156.361018196047	156.361614328726	156.360723862529	156.360708450983	156.361198311874	156.360855113323	156.360826964155	156.360224952791	156.361786508786	156.360718482385	156.360600942515
156.361697929427	156.360541778441	156.361468349612	156.359726868711	156.360478613029	156.360860102054	156.36155283599	156.361536412752	156.361247616531	156.36060425415	156.361515184584	156.360606769305	156.361491368851	156.361058915578	156.360955024923	156.361174809288	156.361628749783	156.360399563308	156.359697298966	156.360631602239	156.360586139953	156.361621697101	156.359919346523	156.360040759614	156.361393754516	156.360346014142	156.361706246807	156.361620918076	156.361018722802	156.361398852646	156.360794546061	156.361486806342	156.360032663998	156.360607545376	156.361356719639	156.361508280682	156.360809003357	156.360998180224	156.361163154483	156.361265750175	156.360204204132	156.361246133507	156.359860256612	156.360954488772	156.361729174146	156.359790290606	156.361925235593	156.361182898817	156.360799172474	156.360832982846
156.361370461025	156.361029971623	156.360312810131	156.36110347483	156.360959489635	156.36163507237	156.361078586732	156.36087708305	156.361650045011	156.361489070033	156.360473906671	156.361317521662	156.361734549479	156.360308595681	156.360547606186	156.361500590485	156.361061733537	156.361582296579	156.360434078561	156.361387220968	156.360905911506	156.361253078569	156.360368059001	156.361708134392	156.361879486727	156.361578570659	156.361477929943	156.361240330652	156.360856118522	156.360179617556	156.360163280372	156.361830226045	156.360763383585	156.360227148424	156.361719865168	156.360039249047	156.361935778557	156.360703560669	156.360599827738	156.361449399488	156.361411983784	156.360174359786	156.361370226348	156.360561389389	156.361169698082	156.360892121866	156.36155791452	156.361809351097	156.361519091134	156.360923202445
156.360796554612	156.360580901159	156.360940119172	156.361077658757	156.359869324307	156.361659510579	156.361998531432	156.361771994484	156.360309972153	156.361544492418	156.361144225255	156.361740839193	156.36134699903	156.360745911436	156.360190230453	156.361570451938	156.360597122968	156.361501060052	156.360116117715	156.361226893494	156.361235430584	156.361489107782	156.361402290515	156.360169545619	156.361785965541	156.36170031294	156.360783402117	156.361464076765	156.361863457219	156.361682883996	156.361513562777	156.361774127985	156.361603041899	156.360695546775	156.360883097293	156.361736565073	156.36134779188	156.361937665153	156.360119880295	156.361463244928	156.361031374718	156.36171361351	156.360830853349	156.361561882354	156.361233453531	156.360275359245	156.360163838352	156.360586743098	156.36149630321	156.361174592123
156.361541180292	156.360646007415	156.360386013106	156.361587600899	156.360991396096	156.361553753951	156.36088035259	156.361351245549	156.360709389039	156.361762212706	156.36171354399	156.361590142819	156.361032189754	156.361127452824	156.361668505088	156.361054008629	156.3618018251	156.36124624098	156.361607528356	156.361391515995	156.361245511119	156.361177208107	156.360930484189	156.361794565907	156.361720329875	156.360965739577	156.361467225385	156.361760331274	156.360926343071	156.361942001573	156.360088508917	156.361141124321	156.361823807534	156.361052376358	156.361730897783	156.361774481138	156.361776808361	156.361636377614	156.360762503506	156.360689605645	156.361031392675	156.360633358706	156.361310758787	156.361748197277	156.361370728618	156.361774793257	156.361121858113	156.360968126624	156.361066240446	156.361149860007
156.362060401312	156.361375531116	156.36031511143	156.361092747857	156.360848513718	156.361621160925	156.36116597523	156.360642152589	156.361246085319	156.360823002247	156.360977118929	156.361828451631	156.361968734097	156.361659611197	156.361775865405	156.361836362284	156.361743729466	156.361676063382	156.360697329548	156.361544340208	156.361728997552	156.361577701556	156.360394706031	156.361247336682	156.36032842285	156.361597012902	156.361007706458	156.36164623057	156.360917820488	156.360944773498	156.360607823041	156.36056622894	156.360750610502	156.361840109309	156.361332188983	156.360643581298	156.361856074093	156.36152372507	156.361663968787	156.361541314971	156.361401425055	156.360993541398	156.361997614745	156.360408092832	156.360872053663	156.36113089839	156.361346013162	156.360024355922	156.36161324078	156.361307811942
156.360286951168	156.361119175186	156.360783366158	156.361441390328	156.360767244789	156.361513002456	156.361987669537	156.361479888796	156.361368556256	156.361913662282	156.362029077708	156.361139262363	156.360704377187	156.361166326804	156.361757226549	156.360771540862	156.361692657702	156.361450894372	156.361593831052	156.361288385069	156.360978981933	156.36149349369	156.36195427099	156.361196083348	156.360994012752	156.360859476431	156.361487781504	156.361656716825	156.361926706413	156.36176713338	156.360654627193	156.361106019399	156.361351019883	156.360666032725	156.361341485273	156.361704569758	156.361699241382	156.361384774979	156.361199817827	156.361538394098	156.360718089546	156.36076197595	156.361627275978	156.361301427648	156.361733233323	156.361681549457	156.360524427021	156.361829808169	156.361132041065	156.361233284829
156.361352835716	156.360762327731	156.3610164634	156.361436447741	156.361174899044	156.361553039548	156.36196067094	156.361738393734	156.362005982984	156.362123229053	156.360760122805	156.361423116198	156.361337755853	156.361909616287	156.361641878329	156.361004725656	156.36195020051	156.361789493648	156.360911404736	156.361121972988	156.361201435935	156.3605213541	156.361418945749	156.36116291297	156.362093422075	156.361053246889	156.361654955686	156.361425875719	156.360605752828	156.360899127047	156.361513920627	156.361974314914	156.36190839877	156.361142885698	156.361511913944	156.361161370182	156.361642996896	156.361930041144	156.361816556356	156.361614769698	156.360842414935	156.36102889775	156.360861852502	156.360996496645	156.361875633109	156.36085591461	156.361121320907	156.361787681632	156.360691151229	156.360896536172
156.361668968054	156.361790362737	156.36204962096	156.360951970944	156.361775465946	156.360776209536	156.361298348114	156.361478877416	156.360933278303	156.360805399724	156.361784231796	156.361572076975	156.361733967702	156.361017560571	156.361645767883	156.36098268372	156.361717225102	156.360617584146	156.361646213337	156.362002715889	156.36192950218	156.361792526686	156.361464085343	156.361842751776	156.3608366252	156.361915783306	156.362027915923	156.360910555506	156.360966103437	156.361348336715	156.361990096738	156.361387145015	156.361404561053	156.361247522317	156.361397868921	156.361587197123	156.361575511318	156.361473477546	156.361442371737	156.360918795206	156.361905185091	156.361761208903	156.361169930944	156.361993542057	156.361084769678	156.361975768373	156.361335880452	156.361982767881	156.361209861445	156.36115407432
156.361700644208	156.36149261375	156.361536279034	156.360684867238	156.361299673256	156.361649491428	156.361008725636	156.361315065785	156.360936838174	156.361725614129	156.361462425022	156.361914138545	156.361288052662	156.360976484618	156.361336055857	156.361629663211	156.361225021951	156.361710499811	156.361985669105	156.361150313494	156.361281555891	156.36149415604	156.361047788256	156.36152249647	156.361848044971	156.36174930697	156.360666302646	156.361783704251	156.360795622243	156.361040469702	156.361388372478	156.361680724803	156.360939892767	156.361707097966	156.361492274404	156.361571932504	156.361085051791	156.361634236456	156.361146940881	156.360785856445	156.360881850765	156.361079338597	156.360854157082	156.361846733972	156.361834535218	156.361680001981	156.361381651685	156.361923530164	156.361508000229	156.360570486616
156.361754217194	156.360965493025	156.360948927923	156.36183927097	156.361754881607	156.361154350689	156.362061895683	156.361845697073	156.362039069561	156.361751806735	156.361253221359	156.361568680254	156.360787314685	156.361143392683	156.36051609877	156.362085007599	156.361533817388	156.361294877607	156.361939516845	156.361693297885	156.361304094176	156.361161818868	156.361610297602	156.361532448336	156.361191918713	156.360952114988	156.36126376768	156.361093351816	156.36131482354	156.36099630747	156.36173572164	156.361440933672	156.361909824186	156.361559760319	156.361550514475	156.361944482522	156.361901390333	156.361686730932	156.361465606667	156.361424553362	156.361665894693	156.361875596849	156.361951256267	156.36161476309	156.361784782275	156.361605240284	156.361209307889	156.361628113326	156.361136888056	156.361217934219
156.361436648061	156.361492046546	156.361496723473	156.361558455655	156.36171383521	156.361607800033	156.361429821381	156.36143371822	156.361730253026	156.361746047839	156.361621447246	156.361890021024	156.36128186391	156.361929412847	156.361821049778	156.36157874222	156.361424179661	156.362036360429	156.361806334155	156.361645255737	156.360943646238	156.361939577545	156.361881147312	156.3617787169	156.361644699073	156.362015383707	156.361490035777	156.361817430506	156.36182998018	156.361209243875	156.36146531489	156.361537392087	156.361682139785	156.361761992895	156.361422438567	156.361855857161	156.361196680685	156.361245381539	156.361892123133	156.362035926259	156.361269769347	156.361339358843	156.362123502355	156.361246212445	156.361482928918	156.361264301381	156.361262419917	156.361680782766	156.361412215537	156.361675284404
156.361602039085	156.361670559651	156.361999696827	156.361703640593	156.361251301986	156.360933236412	156.361220734541	156.361756789128	156.361413803856	156.362100242667	156.361531584623	156.361794808214	156.361264559652	156.361737700068	156.360919480231	156.361590157949	156.361223930404	156.361876113447	156.36178479667	156.361361294941	156.361621116791	156.361413027036	156.361907101964	156.361730522479	156.361866966641	156.361345585791	156.360849768498	156.361877992032	156.3612251478	156.361681833857	156.361345933231	156.361996171797	156.361637722593	156.361286196566	156.361598982259	156.361488409336	156.361908023117	156.36099397777	156.362163475945	156.361747321871	156.361274812326	156.361994356464	156.361672833183	156.361700379985	156.362029905884	156.362141685164	156.36144918403	156.361139848884	156.361325111052	156.361553732645
156.360942859846	156.361409187908	156.361518553398	156.361530892915	156.361181216593	156.361387996355	156.361428941666	156.3617934291	156.361110693406	156.361798885383	156.361478993694	156.361672478849	156.361424891506	156.361624336662	156.361956525184	156.361172221208	156.362298174501	156.361308335123	156.361354266912	156.361874871348	156.362231104319	156.361083142946	156.361875703805	156.362021513513	156.361496354384	156.362249803819	156.361631587612	156.361719207938	156.361872475589	156.361625836716	156.361208519739	156.361151461291	156.361287081225	156.3620987353	156.361389648054	156.361186636423	156.361817222748	156.361827634173	156.361679001087	156.36175294795	156.36205990512	156.361801100865	156.361351627065	156.361786667176	156.362075158878	156.361933017605	156.361987543813	156.361639699157	156.361509753373	156.361591888722
156.361469791751	156.362025295198	156.361408309728	156.36208563443	156.361721081046	156.36209641464	156.361712107111	156.361985620758	156.362007496489	156.361712825863	156.361982819862	156.362102610587	156.361778261765	156.361991597072	156.361828051625	156.361376913371	156.362162503138	156.361973728436	156.361999807317	156.361540890302	156.361087837453	156.361323944207	156.361255326564	156.361661272528	156.361172838145	156.361198477284	156.361434656751	156.36120022071	156.361930460688	156.361409082807	156.361932073339	156.36181610073	156.361830692304	156.362037112917	156.361628182891	156.362163572434	156.362029745229	156.36113541001	156.361652136749	156.361110702224	156.362070829273	156.361247581169	156.361738880979	156.361818888776	156.361368985569	156.361768204688	156.361474385146	156.361485443621	156.361773232442	156.362029745744
156.361382980564	156.361920200391	156.361946170931	156.362048440935	156.361946618363	156.361160088417	156.361578651395	156.362183355486	156.361353286061	156.361992953227	156.361836006503	156.361465195085	156.361674146369	156.36176125862	156.362077585519	156.361185160503	156.361470677033	156.361939116706	156.36141318914	156.361356337655	156.362016168498	156.362212243248	156.361912403567	156.361580151469	156.361400505689	156.361947630441	156.362046019334	156.361093287546	156.361551688242	156.362006038822	156.362164664716	156.361924980081	156.361763558971	156.361225308393	156.361730879985	156.361359846504	156.361819326724	156.36127163647	156.361959831916	156.361783865915	156.361207333683	156.3615385398	156.361637933395	156.36210651832	156.36135670912	156.361611669605	156.361617152403	156.361794091001	156.361978341577	156.361928210933
156.36143571936	156.36183039838	156.361685037482	156.361725264637	156.361822967386	156.362001599272	156.361658661132	156.36192054537	156.361668100625	156.362009066226	156.362340209528	156.361849178457	156.362038420493	156.361266996085	156.362139183954	156.362060647044	156.361834891045	156.361254846553	156.361697469921	156.361562332682	156.361887933953	156.36194272806	156.36185916774	156.361642201979	156.361678773721	156.361438537954	156.361818988439	156.361300245818	156.36179474707	156.361216894798	156.362144795536	156.362352739995	156.361907319018	156.36214597838	156.361977640505	156.362043243954	156.36192955564	156.361321989439	156.361975054447	156.361627178082	156.361379114902	156.36149244057	156.361948422491	156.361950706794	156.361932734548	156.361729488142	156.361997533302	156.361924558919	156.361941626479	156.362182065064
156.362070052175	156.361820019199	156.361984354135	156.362105304415	156.362133807153	156.362020518359	156.361538523387	156.361357034329	156.361750411378	156.361926284867	156.36133954048	156.362293225325	156.361287014907	156.362063777593	156.362200233098	156.361360876009	156.361340194131	156.362081360375	156.36129606554	156.361793885734	156.361743712689	156.361187365004	156.361872695497	156.361476908384	156.362176830988	156.361286751936	156.361424657187	156.361860689566	156.36208305172	156.361985847358	156.362231028315	156.361576374923	156.361439427366	156.36209675748	156.362122073061	156.361950548418	156.361640536283	156.362145882873	156.361421596869	156.361843484923	156.361514293899	156.361371362945	156.361695584079	156.362182671382	156.361181780368	156.362198237426	156.361314066434	156.361980304814	156.362166243123	156.36125608155
156.361855284431	156.361495404841	156.361869674754	156.361454406011	156.361570159035	156.361945002549	156.361291048966	156.36119430884	156.361449088292	156.361524195293	156.361598575113	156.361381467513	156.361572516258	156.361489173171	156.361285230994	156.361686932262	156.361641124004	156.361582098745	156.361890227476	156.361355063123	156.362093437986	156.361781388757	156.361652146383	156.361811384047	156.361571540455	156.361598944012	156.361776226992	156.361914526029	156.361995542091	156.361322071163	156.361708490328	156.361745665796	156.361962841325	156.36141044157	156.361955150429	156.361960551905	156.361207364744	156.361385277175	156.361651690361	156.361310318714	156.361261308403	156.361675957523	156.362062379766	156.362185878584	156.361466226597	156.361929230454	156.362361478472	156.36196453064	156.361438845183	156.361368249228
156.36165337161	156.361390317217	156.361518009443	156.361548334074	156.361559980204	156.362276620912	156.361828862272	156.362088311423	156.362024300876	156.361406399964	156.36179411715	156.36163508455	156.361854331603	156.361853465635	156.362042504195	156.362121388269	156.361311144461	156.361930834996	156.361331407033	156.361649232191	156.361421552966	156.362225429183	156.361392652284	156.361785550483	156.361719437857	156.362166443057	156.361983461884	156.361437430191	156.362089548151	156.361897668673	156.361928424692	156.36215263913	156.361420808865	156.362190122414	156.362155621634	156.361681124282	156.361556671879	156.362149054186	156.362095333389	156.361242899419	156.361834392195	156.362108617787	156.361715134012	156.361650332301	156.361341285615	156.361950927395	156.361823894973	156.362133220587	156.36179740153	156.361969152579
156.361958439099	156.362293713017	156.361598422217	156.36182589755	156.361779538504	156.36205360092	156.361388121872	156.362048077034	156.361930230682	156.361258082381	156.361831105881	156.36217396937	156.361892174856	156.362188938361	156.362110746328	156.361874720205	156.361756251555	156.361782442568	156.361627514473	156.361467492994	156.36208360824	156.361825850779	156.361670238897	156.361528964987	156.361618378365	156.362023971925	156.361887399853	156.361617429956	156.361716520422	156.361976601723	156.361455589602	156.362077349227	156.362354936676	156.361747392536	156.361882930583	156.362292063359	156.362153032475	156.362168187495	156.362083071431	156.36156180086	156.361867535277	156.362211270239	156.36175512415	156.362072838649	156.362081483343	156.361669121768	156.361411933342	156.361764560285	156.361670152064	156.361572377828
156.362361403617	156.36216667348	156.362164290359	156.361621651449	156.362001628609	156.361812765638	156.362231732815	156.361700175466	156.36194418984	156.361513961938	156.362161401077	156.362008585615	156.361898375119	156.361751213687	156.361865506071	156.361652561642	156.361761024996	156.362249343335	156.361576016843	156.361689305817	156.361479510154	156.36146044083	156.361586103834	156.361399283722	156.361468986988	156.362230629177	156.361759238087	156.361929318747	156.362102999688	156.361918539207	156.36177707646	156.361763866805	156.361679135655	156.36155577997	156.361934888588	156.361730029476	156.36201397777	156.36196543485	156.3617572612	156.361931393136	156.361786089896	156.362114525072	156.361711336662	156.36194215436	156.361757399276	156.362036825214	156.361481148228	156.361876988004	156.362068707432	156.361789950427
156.361971426635	156.362054321081	156.361754137242	156.361885805782	156.362104979988	156.361691903034	156.361643337049	156.361776619867	156.36214284774	156.362019128251	156.361824139463	156.361850864558	156.362143236872	156.362023864043	156.36192921342	156.361698098743	156.362087800494	156.361543271865	156.361487854882	156.361919319778	156.361385619108	156.361430150537	156.361968431729	156.361648721044	156.362169346109	156.361803388753	156.36231445382	156.361891737149	156.361913911631	156.362459865001	156.362140172321	156.361811192388	156.361784601151	156.361805233463	156.361860865282	156.361530371805	156.361657146415	156.361977156795	156.362227548578	156.361828289872	156.361534427815	156.362268395923	156.361818337956	156.361815419437	156.361541527352	156.361791421777	156.362278999758	156.361821915913	156.362029498386	156.361619888206
156.362077016757	156.361803650426	156.361481740903	156.361598885963	156.361814148925	156.362184882678	156.361811681434	156.362053936225	156.361798366873	156.36226182164	156.36159546171	156.362212089852	156.361841423534	156.361889074367	156.361360174681	156.362088790428	156.361639439174	156.362253779698	156.362276771335	156.361946705355	156.362166326539	156.361973567178	156.361506102254	156.361891363811	156.362144136244	156.361910915401	156.361433889404	156.362149627831	156.361581508573	156.3617979604	156.361739678094	156.362122795067	156.361834466195	156.36176557915	156.361920088375	156.361797505803	156.361935016923	156.362101273433	156.361503325413	156.361534914009	156.361336033986	156.362075968622	156.362014685555	156.361723339138	156.362106862457	156.362252065982	156.362075953021	156.361933286918	156.361860096248	156.361646233088
156.362411520549	156.361657422183	156.362014353062	156.361802418265	156.36227815748	156.362010170426	156.361569617972	156.361810408576	156.361489271688	156.361954332014	156.362191337338	156.362025363712	156.361966238379	156.361940538919	156.362206264961	156.361686052114	156.361565510387	156.361682163461	156.36157016688	156.36226332314	156.361907081712	156.361573918682	156.361611920199	156.362246798612	156.361559523661	156.361529224072	156.361573157177	156.361637739722	156.361962326882	156.362064639689	156.36213530538	156.362187320714	156.361974802577	156.361686419939	156.361935378554	156.361870169462	156.362006177782	156.36209352751	156.361625998855	156.361717882512	156.361710001976	156.361817094539	156.361779203519	156.362134511388	156.361492051465	156.362062767303	156.361932441783	156.361779078022	156.361977273112	156.361813787366
156.361777981808	156.361814827714	156.361802270711	156.361705885365	156.361888465895	156.361833128589	156.361427030288	156.361764486761	156.361907555592	156.362056866888	156.361918523829	156.361639444485	156.361558146955	156.361725558016	156.361982110871	156.361973209939	156.362047053305	156.362203623899	156.361879607883	156.361930763809	156.361750247869	156.361820950848	156.361830052946	156.362065712946	156.361842504107	156.361729479739	156.361642293991	156.361932972145	156.362130642746	156.362010193802	156.36182468456	156.362402385998	156.361628158715	156.362059872713	156.362289625457	156.361850215126	156.361908298235	156.36179138849	156.361877910139	156.361856033367	156.362048777528	156.362017526849	156.361899656223	156.362214880023	156.362246675636	156.362084050249	156.361470696714	156.362415832944	156.361704567941	156.361665438208
156.361862850544	156.362026565966	156.362180416371	156.362197023846	156.361716605375	156.36173647062	156.362081312389	156.36207293802	156.36173350272	156.362113040666	156.361680304288	156.362298044553	156.361818569346	156.361656740733	156.362123474665	156.362007524276	156.362180036326	156.3622451289	156.361917036773	156.36185554352	156.361716187684	156.362206176758	156.361534740808	156.362005622786	156.361624168655	156.361675338506	156.362126084404	156.361910651844	156.362097673115	156.362107906498	156.361863257216	156.361810413514	156.361890022089	156.36189006532	156.361712571344	156.362029012442	156.361860818007	156.361878904464	156.361864830095	156.361985994074	156.362240320256	156.361768490898	156.361924371613	156.361781388304	156.362224991473	156.362132788367	156.362042640651	156.361948202852	156.361566862475	156.362261899078
156.361717170779	156.361875652075	156.361864281555	156.361764207189	156.362145688077	156.361924570205	156.361893519205	156.362196006852	156.362304061989	156.36178649644	156.362481664789	156.362095789686	156.361945365265	156.362254680746	156.361634391376	156.361636221805	156.361818989045	156.361948148986	156.361548837065	156.361689002257	156.362155996514	156.36208506482	156.361602014737	156.362008219903	156.362260282487	156.362114818385	156.361652237669	156.362242736673	156.361729863377	156.36220448243	156.36214522097	156.361981783801	156.362281645507	156.361876459071	156.362204220135	156.361756541233	156.36162145001	156.36172699745	156.362231510635	156.362040763754	156.361755231686	156.362249544717	156.362182434206	156.361892830026	156.362223217195	156.362060839209	156.361998427848	156.36208081455	156.362246904179	156.362051306222
156.361657141311	156.362235886187	156.361802257741	156.361941229289	156.362017901787	156.361797121414	156.362334816293	156.361860848892	156.362405278822	156.362352264083	156.362319056803	156.36232155988	156.362221527219	156.361936268465	156.361731602725	156.361662327451	156.361959464998	156.362266845245	156.361819566086	156.362328471175	156.361938388521	156.361624467171	156.361838799988	156.362083751084	156.362037574342	156.361717863368	156.362092281207	156.361779747959	156.362049041614	156.361934853613	156.362267285377	156.362139746318	156.361780296681	156.361903492867	156.362207925594	156.362334335379	156.36162240242	156.361730439691	156.361812999366	156.361861862514	156.362059860877	156.361813846048	156.361642921454	156.361927525275	156.361778926924	156.361925994491	156.362227830704	156.361983400907	156.361984188956	156.362092086636
156.361843657719	156.362163081909	156.361854021795	156.362066879573	156.361832802841	156.361749784771	156.362068920597	156.362118373382	156.362205451912	156.361639132377	156.361708010226	156.361826624312	156.362105976104	156.362191994431	156.36200555718	156.361983083553	156.36173701554	156.361886880406	156.362200246042	156.361728409436	156.362001993647	156.361764790881	156.362354523826	156.362246375228	156.361911589061	156.361714026756	156.361801635812	156.361737472886	156.361832700893	156.361848174527	156.362072377754	156.362275278335	156.362075511847	156.362211951389	156.362258441063	156.361845482768	156.361933197547	156.361939454187	156.362240716615	156.361687824981	156.36189738249	156.362236401472	156.361807139046	156.362020583954	156.362292998982	156.361769911388	156.361888976642	156.362479395634	156.361797947783	156.361674829237
156.362166545449	156.362124079797	156.361760124381	156.361996973878	156.361680187617	156.362179439563	156.361835121934	156.361862059841	156.362052240651	156.362292896537	156.362132835668	156.362353146474	156.36224432563	156.361605535774	156.361615828637	156.361907930826	156.36227604465	156.362045688404	156.361872746078	156.362415442045	156.361894719507	156.362009270204	156.362456226299	156.362076425674	156.361738042913	156.36177437403	156.362225699477	156.361899976902	156.361674829997	156.362065954202	156.362303481679	156.362190262139	156.361712475494	156.362073517662	156.361799394149	156.362135641719	156.362254458941	156.362144062423	156.362053860849	156.361998740957	156.361834273816	156.361958060867	156.362002634624	156.362098411264	156.361995889551	156.362611881193	156.361773996636	156.362010956303	156.362225320663	156.362181988508
156.362150188251	156.361863173352	156.362207022288	156.362139466489	156.361842875337	156.361872062425	156.362113489379	156.362014406813	156.362352526549	156.362296563214	156.362401016148	156.362393464442	156.361911438294	156.362151042994	156.361907949053	156.362146199607	156.361854751485	156.36224543694	156.361889038282	156.361871893603	156.361896773764	156.36207118443	156.362138805024	156.361843112077	156.361695020861	156.361879715515	156.362390571602	156.362442726892	156.362237656375	156.362089342022	156.361985689411	156.362053941381	156.361772497137	156.36198792065	156.362080698396	156.361808466343	156.361904342547	156.36193854957	156.362116854477	156.362104257543	156.361956831436	156.361642184131	156.362309072649	156.361682951687	156.36233001704	156.361940848279	156.361994564333	156.361929303287	156.361815035142	156.361869339824
156.362392598647	156.361985681136	156.361990043814	156.362218278761	156.361956527215	156.362404013861	156.361907452903	156.361919318634	156.361995051249	156.361966654248	156.36200494238	156.362186085628	156.361748891362	156.362340144036	156.362223635143	156.362316160195	156.362031226498	156.362265431869	156.362125032278	156.362002062869	156.362225223231	156.361849497755	156.362308020133	156.361737583848	156.362431232964	156.362096118905	156.361964023843	156.361816948366	156.362336790064	156.361776770802	156.362014057966	156.36187945079	156.361819933628	156.362238324446	156.361937931055	156.361964108253	156.361763303189	156.361752716712	156.362108837306	156.361912999168	156.36212532361	156.361973060145	156.361849923414	156.362414033491	156.361796927525	156.361865927804	156.361976622011	156.362199751076	156.36204679143	156.362035710601
156.362332408334	156.362345589254	156.362366750764	156.362109433877	156.36181810988	156.361964985144	156.36219199393	156.362451258493	156.362404720137	156.361970001155	156.361948560427	156.361970311475	156.361836079951	156.362302060662	156.362195228703	156.361830618368	156.362233799284	156.362337831009	156.362268722176	156.361703287704	156.362047650243	156.362175988351	156.362097121873	156.362496975977	156.362324841801	156.362488905248	156.362258680221	156.362009768619	156.36180736949	156.362177176953	156.361907210929	156.362285354107	156.362000005453	156.36203354627	156.361932959463	156.362272510502	156.361819973908	156.362263858786	156.361853645289	156.361988801611	156.362293658244	156.362115081635	156.362036306907	156.36237988725	156.362144893664	156.36195413722	156.361864454667	156.361980470798	156.362110836796	156.361948223772
156.361826787785	156.361851522711	156.362240037229	156.362355054456	156.3622384841	156.361919296484	156.361882945769	156.362426364724	156.361896397125	156.361896287639	156.362386309284	156.362167299254	156.361703218147	156.362394907522	156.362145686559	156.362222376883	156.362101328378	156.361804061782	156.361861203721	156.362324724073	156.361840849071	156.362237202432	156.362183941338	156.362011989548	156.361963681251	156.361876038347	156.362164929705	156.361851927247	156.362295713255	156.362219025434	156.362070269991	156.362163636092	156.362025798569	156.362171489326	156.362136588273	156.361959624864	156.362045657459	156.361984737583	156.362421988012	156.362236726453	156.362101595732	156.361910574519	156.362028067991	156.361839599451	156.361791831604	156.362309199735	156.362243115887	156.361972703095	156.36211273524	156.362081677239
156.361873291975	156.361793627519	156.362083413616	156.362032116839	156.361837043935	156.362125430319	156.362030539092	156.361885462484	156.36221119242	156.362035099449	156.362132989147	156.36242197986	156.362169293655	156.362002538486	156.362020398747	156.362403325468	156.362503916594	156.362158721535	156.361785817822	156.362277129229	156.361783389661	156.362214334828	156.361929750933	156.362458928196	156.361910755924	156.361887012617	156.361903086319	156.362217119309	156.361972657377	156.362189383127	156.362218078812	156.362202053898	156.362016606664	156.36231303975	156.361745097339	156.362290980185	156.361905088562	156.362111639052	156.36219882573	156.362292211771	156.362174327131	156.36194524355	156.362108475747	156.362224655684	156.362467945315	156.361771697481	156.362249872098	156.3621446231	156.362365393122	156.361813812156
