# Supplementary material for: The Neural and Computational Architecture of Feedback Dynamics in Mouse Cortex during Stimulus Report
Source: eNeuro. 2024 Sep 24;11(9):ENEURO.0191-24.2024. doi: 10.1523/ENEURO.0191-24.2024 (PMC11444237; doi:10.1523/ENEURO.0191-24.2024)
Supplement: Extended Data 1 — The file code.zip includes all code used to generate the figures and perform the analyses presented in this manuscript. The folder "./ephys analysis/" contains code and instructions concerning experimental data and Figure 1. The files "Figure2CDE.m", "Figure3AB.m" and "Figure3C.m" simulate the model in the nominal setup, and generate the corresponding figures. The file "Morphing.m" allows changing the connectivity strengths with respect to the nominal setup, and plotting the resulting trajectories. The folder "./Figure4/" contains instructions, code and data concerning Figure 4. Download Extended Data 1, ZIP file. [file eneuro-11-ENEURO.0191-24.2024-s003.zip › code/Figure4/globalfeedback/v1Int_a1.4.dat]

0.340014937752807	0.367042074980117	0.362245694613134	0.330274385653316	0.370790464997501	0.344446936472423	0.35141490456306	0.377081443828926	0.369477505242531	0.352716448108375	0.347936336808281	0.369600185563362	0.377370617521051	0.3653022677778	0.334651283821827	0.341885359111223	0.345162665594743	0.36834132880303	0.399603127401062	0.379707754479446	0.387956205589737	0.374903053264444	0.331823290314052	0.341705360268115	0.347294682974906	0.340133405566093	0.363170046150205	0.355870436864708	0.365315432608874	0.400362954975117	0.354247099814736	0.363014925300806	0.386512135366936	0.379425283830968	0.337312000513527	0.335819455619758	0.386477851661294	0.366122972606467	0.343695920862812	0.358827373995253	0.357972669322958	0.390147654159479	0.364532763020663	0.36103518159817	0.351466256114696	0.334745233088379	0.352036063832128	0.358908049451437	0.354776956198148	0.38286565045361
0.367492330623892	0.382559700333101	0.410356090307455	0.340107880498769	0.3618230652002	0.405770456552184	0.376372060217416	0.3931826684561	0.392454543989803	0.354155543519076	0.39031356994211	0.342558931716103	0.361612390610151	0.341881220052744	0.38278888112271	0.413331029050687	0.356946900713481	0.392550425737513	0.397220341623525	0.35087613595116	0.401678053854775	0.340210559242426	0.347828828582417	0.376556038843359	0.353906622869002	0.408544818976192	0.367645318833489	0.396769212281053	0.372261138924091	0.377989032945945	0.336540377026135	0.380894361115011	0.395003622857361	0.362918967276293	0.372283247260562	0.386089602835427	0.356172299821912	0.417041689391954	0.41049937102062	0.395157932765431	0.345681495000181	0.385548629401978	0.388606522816161	0.405342429871736	0.359827473026958	0.385904401282417	0.383048582697074	0.352250262879472	0.381503902891606	0.394032537076394
0.391618800703252	0.354578557914649	0.406101465900401	0.385252046945339	0.358267459784051	0.359722169137633	0.423791586758655	0.369585739260702	0.377228965534346	0.369184218314282	0.382557365642173	0.410069539710504	0.420690195166282	0.366340480459535	0.369630189471721	0.378623036320821	0.364017401790566	0.375919733724115	0.376604297881448	0.377153667681146	0.373419619471654	0.351259013815396	0.426885044742763	0.432304938222802	0.428261325117332	0.419396619509554	0.407661944730474	0.352269395797975	0.378285387942268	0.386355212833014	0.37159640930757	0.380547951674985	0.363948924392254	0.35387774091054	0.356670318026696	0.381373804568175	0.392178602252023	0.394285321378241	0.355962425348144	0.405239470481571	0.427093601401679	0.356486461817774	0.367124962640478	0.381046913510644	0.420745520773655	0.429120994693354	0.397133954972615	0.368125515843004	0.36520767536482	0.420523332076903
0.403880656389955	0.450911747209328	0.446033951962469	0.394985902246719	0.44057735914338	0.389056094218522	0.421940376049354	0.451890735657356	0.435063207535728	0.414045988244388	0.444849340306436	0.415844041317383	0.364015727521822	0.38279165643761	0.378643177643397	0.437796169689319	0.365844165196169	0.39053855626158	0.394661079158064	0.407924528939686	0.375504299629811	0.436540456017932	0.444976486622102	0.365720764869993	0.40497241503086	0.440312660359256	0.397484113644502	0.43116588380263	0.37721651606674	0.431528290676221	0.432933928841322	0.434147357005023	0.372590410451598	0.40160599903404	0.373058439503051	0.411896215320163	0.442785648440669	0.365984377603368	0.41573491108904	0.403942455668644	0.417832923961327	0.386159945244139	0.418918953453714	0.405986806462305	0.435597588955793	0.426037861644177	0.387369998059909	0.387820594267714	0.39787917390949	0.42529793849481
0.470729801293381	0.460213456365086	0.439715862602167	0.400545477825611	0.403991364371553	0.405622243174638	0.440921664637909	0.457124068928307	0.471243836173363	0.380225799765707	0.464359460760207	0.394806172448451	0.441802535562931	0.457286658836133	0.470273066434886	0.456953673965431	0.438058574441708	0.396835386291204	0.402250152640336	0.470551780786084	0.414997269980032	0.45825928483511	0.387044351679162	0.396488496178597	0.479668979006527	0.384515065116377	0.456867822733443	0.376482654272198	0.378485680228687	0.479817012049219	0.46341532149595	0.421257361755723	0.378966547780864	0.448450260122863	0.378352932663534	0.407203225884377	0.422050078617084	0.393711995947495	0.431526308013023	0.429393063181899	0.387592905361287	0.396034965804282	0.467465597638075	0.389270312542381	0.431883779443801	0.442522535448962	0.409686845302561	0.404723649827806	0.388372449572472	0.433492161927014
0.441332608696455	0.488680005665193	0.407843032817493	0.400369550273239	0.461310884921144	0.507648072072399	0.454500452926641	0.479168504436496	0.39112082510344	0.446913702768721	0.45849257954612	0.427357262642522	0.471240169665678	0.411354467086813	0.500783755784376	0.462693448485827	0.421909689464864	0.407879785417137	0.486088189067121	0.455382085133706	0.468885248505059	0.486100009641597	0.494877949418577	0.472953279137135	0.444794098893893	0.400444911734063	0.395705806290585	0.428094553214125	0.455204278632446	0.418507962377078	0.407055433635799	0.466189404285817	0.400194993707057	0.416940869522024	0.44128632659971	0.407860492992054	0.447067610655276	0.43715854014405	0.431670376127331	0.476699884940966	0.39260655606999	0.455706908507567	0.454022507695211	0.483937325577561	0.475940233127754	0.469956367358191	0.460675004453499	0.449143081984574	0.393560003096965	0.511595709491262
0.42293829420926	0.468477581328736	0.467683705571741	0.411648378615531	0.468603868318286	0.545935861126917	0.45010399737013	0.467056081289018	0.485875467420398	0.415837105394718	0.539217171933286	0.493658478200637	0.437552154818174	0.420275624525005	0.462120291474164	0.542764641360572	0.515815678256442	0.480187654978859	0.453022224313714	0.461659045635394	0.424286799942809	0.514213408136633	0.415051599303106	0.485876387201932	0.461782467713039	0.419067706712274	0.456184382894108	0.439647162749516	0.448917607546794	0.492528029633543	0.502917258488431	0.531527221375183	0.431849798855231	0.500789372167888	0.482087160890138	0.497756514087979	0.498192296582746	0.408856319813435	0.453345534128327	0.523866837812714	0.416349987065223	0.462602159621192	0.409785399757141	0.415470414903711	0.46679688334435	0.485393532478543	0.427988060523726	0.44622343574087	0.540727704636419	0.52936864529383
0.553382846160475	0.552227749260841	0.508530649480612	0.483275316658972	0.519572235808826	0.445559267721103	0.458979046142197	0.433380421739203	0.488880214247372	0.430000426561172	0.452222814075386	0.432930539561407	0.507141946504593	0.464438607160349	0.433502450087975	0.431549288361787	0.517621775169987	0.47150097506539	0.533997235511495	0.537195661768709	0.441850175533037	0.57297485775327	0.464834961399648	0.467102703052092	0.544010789457232	0.528945351148679	0.487154817143471	0.476690706065577	0.501058536910309	0.507312971149428	0.55007961704694	0.439344331723773	0.481859087470756	0.431463658056315	0.547023556830775	0.549138459415469	0.471758543960967	0.468325008943413	0.560050228351199	0.488932479940593	0.458868068038781	0.493953070249863	0.53954465962535	0.442181982959658	0.541348654111368	0.5348455407138	0.431590147177163	0.446710579865147	0.451664872247149	0.452495730894861
0.477956609875504	0.558416757020412	0.508209142379933	0.455927167420798	0.448150779317068	0.465600849709841	0.573799211541873	0.60247914174924	0.561261079689531	0.572980784287284	0.476449503007748	0.600969893280885	0.560066225865416	0.452381063861986	0.479376343665169	0.476789588979175	0.514565068181875	0.484901116600121	0.600387787972059	0.511434816971749	0.484721671759317	0.54054871057858	0.531215869578482	0.544382887536786	0.595844196167852	0.546464418448932	0.557088172281245	0.500226118190143	0.528571895804602	0.483020252987706	0.519137461158769	0.555139208929535	0.610738420676451	0.56044327789328	0.514095602640086	0.514114803696626	0.611440178191762	0.519680231338547	0.505815147160433	0.502727521545809	0.485134408057409	0.538551155437913	0.451796405105384	0.507673884163502	0.503616592405983	0.540063349497447	0.465914083398729	0.479915228262546	0.536731582660456	0.567681824779073
0.64856409421241	0.660559001035741	0.494085727480001	0.637114578995781	0.55491734600372	0.47609825847308	0.48355723264133	0.526769311887188	0.582412855603942	0.493291100552477	0.556791337757452	0.663504014661257	0.609682420059223	0.56846388048137	0.518347776865016	0.491218503915	0.582266004044227	0.550284810506998	0.558139116499253	0.656650780300227	0.483416714424418	0.548404559956093	0.577862886323883	0.594649708307696	0.532009668217409	0.53971079486939	0.49414073528627	0.487452653147079	0.516047507936103	0.498561066350709	0.496076714494104	0.527925269632755	0.508313565018699	0.543382638650953	0.513999893868417	0.615471560452646	0.544524740846155	0.474428592362106	0.478991001502467	0.541326396974408	0.506323386445989	0.500961786279951	0.621096953968431	0.611251927470439	0.491393863950151	0.589785758447092	0.538938432240982	0.523461774476708	0.588742081401243	0.479333472990379
0.658317380402269	0.566704557842755	0.668839795429075	0.62113952030994	0.529754378428583	0.597877416411106	0.57622752863055	0.56277712397582	0.65222809749551	0.690198193296023	0.655452506865117	0.557601866000235	0.698763213940112	0.523651748636466	0.58139023606973	0.698342060844192	0.612981041608097	0.581132788387754	0.534846705301632	0.52123987277532	0.5350136371147	0.612585499270879	0.632969192624989	0.563083777474953	0.610666315869527	0.608024748615909	0.636403769415997	0.550876255912779	0.614923510689067	0.519379685347925	0.580375897412352	0.535110453624605	0.68665321193537	0.59524155617713	0.583923821204303	0.565592156989248	0.559515726303084	0.530291482091878	0.698020798888916	0.722322900681253	0.515767385414225	0.603539295556433	0.56339859154539	0.545202713729758	0.678463282943632	0.586441136863731	0.666595899353546	0.647547945321565	0.660076684212662	0.587765675366552
0.7185901266196	0.543010441645101	0.753779460685972	0.618450601852636	0.547894426776625	0.665775712404244	0.66034915550744	0.62936216825488	0.737103995402857	0.621928436542152	0.738675615541434	0.544883129518709	0.55326054784569	0.590324428811556	0.770714503935901	0.764509883447333	0.630424965866459	0.611776636018705	0.569154153689549	0.739269226089935	0.740235521388278	0.717070707265941	0.645472368150095	0.755705343440186	0.542794002656844	0.686100134515687	0.614045519389544	0.742658614865705	0.549484762377806	0.602207835419199	0.685886281015368	0.585240413055976	0.68861320459471	0.549515813316402	0.734609257921992	0.540726053313646	0.544935736274185	0.576918139469409	0.73382301248642	0.574987854929867	0.710648203303749	0.540794275769621	0.585924816070122	0.663528414896134	0.551051471512379	0.587550115636642	0.558913975613234	0.769135389914677	0.583359621789698	0.724316592001746
0.777253227023402	0.617879771649095	0.804975287656513	0.589294472037406	0.760004061178858	0.820156854181131	0.800060297729047	0.789040852951362	0.614041060077406	0.724631097725091	0.645432841919918	0.718661026955205	0.720590419107401	0.691077732646281	0.666157880500645	0.624079739905247	0.641902640224411	0.681763828811602	0.768676939093573	0.722411026018006	0.674530745058916	0.738214249367494	0.743928402319047	0.633147733749614	0.771109675111867	0.59366402046381	0.627516266821635	0.795851912538212	0.596248508957251	0.774601348936633	0.667896092107557	0.735748648103807	0.742901883946561	0.833643134748223	0.677814385743113	0.675712238469091	0.736000948344065	0.638995633013792	0.735676362303054	0.603883091494992	0.620316758767822	0.65401527923797	0.624653112625719	0.751258349222436	0.716624366365131	0.612950194079144	0.757575743903201	0.697972227886099	0.693637586775588	0.826679004882108
0.654072340650344	0.765768276852448	0.644934023480584	0.626708167117269	0.792882367604503	0.748358668233354	0.639276046468618	0.786611306860423	0.697229902720028	0.699472749338232	0.670875872020325	0.688079750148541	0.71532793053298	0.737010208036667	0.714069026012772	0.72401341176281	0.716118197133118	0.826355587487686	0.875424986658054	0.75131395544655	0.656434664491647	0.67650092837265	0.659738347098266	0.715494334331883	0.878162306974421	0.680318854604934	0.898280738309096	0.780659674918822	0.887433291262676	0.67466642110216	0.889108441753213	0.776017956896556	0.828990954038425	0.824098193697016	0.88860496193189	0.839381653108141	0.666290377612689	0.753767638248499	0.765602899857626	0.842749516288769	0.749908212084693	0.82349407865744	0.722456978522964	0.728265445631898	0.70579524543061	0.90348156347751	0.651446093856824	0.908621640272681	0.657470353336134	0.757916440532364
0.761564991248915	0.926739388704792	0.852903919042666	0.982489896080908	0.699445167767683	0.736696452635582	0.905475162008527	0.700674181458741	0.702166026620513	0.691210270479162	0.736353519787983	0.768085123162343	0.843687680847507	0.844778650455584	0.759318400090457	0.667687174378047	0.664063358579895	0.689642195624606	0.827446406596486	0.775086611314375	0.92958942524754	0.990716596365389	0.908347293322097	0.713712600284572	0.768595539458909	0.974393953129682	1.00340854294858	0.930747522487351	0.686833280943448	0.860010739584079	0.889467930639712	0.869521304826511	0.897707400219149	0.73226956946289	0.930428779472634	0.859092651459306	0.678280675712765	0.841199773450608	0.785322596924753	0.901056011848721	0.987687274548147	0.701728645011553	0.752848794219535	0.925591067353243	0.954253325699544	0.681529729373825	0.89764036721092	0.955085222823768	0.812643402282084	0.762738714447594
0.884437022181765	0.935599642072397	0.759416281006527	0.966233994460455	0.749766963877443	1.07006837568558	0.797547543437688	0.822509148327759	0.769178153731516	0.828826161692368	0.728078687492317	0.953894025562724	1.0482187917426	0.741327215104112	0.804378539389122	0.799063759553862	0.969834705722527	1.00244409684209	0.808549394795907	0.786877006390578	0.813580308356112	0.966420070901328	0.923169585943148	0.908397214015	0.718652853454713	1.10327737197324	0.876443428103974	0.834795679194213	0.808548974186581	0.861734986421672	0.864933552272852	0.801085285833979	0.789255972551941	1.06102747815726	1.03768197619401	0.786216454150392	0.892357088117948	0.842514477580906	0.986490738385291	0.730399361154366	0.895571830622916	0.974722837276217	0.795553921074022	0.814995082248542	0.81936462669272	1.03901649887969	1.06629181044823	0.808324094643031	0.773108173929733	0.713431411393787
0.89505114007037	1.00229865250498	1.10580209556712	0.930543220024788	0.806281676899977	0.962452893176012	0.961271278868757	1.20502934964577	0.860734477360034	1.17318653162596	0.913504596714237	0.999798105946119	0.794536790762144	0.843223853279718	0.881429271415972	0.980618301724263	0.930656706549734	1.10019510126584	0.866637361088141	1.0536547506262	1.08886413311792	0.844895157126404	0.915007011567889	1.19301431824996	0.832827121020751	0.933067631423737	1.12124358679716	1.10685872359682	0.841519913246452	0.944024120596738	1.03364641983007	0.82977864760577	1.10821899159548	0.923918155746071	1.09061632084447	0.927974830194398	0.89366658346662	1.22313242827372	1.17776554159367	1.21730744821274	0.904575757624954	1.15033674869804	0.974426406580487	0.801035658487898	1.15896213163001	0.878855545430281	1.17850545133107	1.10380994492104	1.0780008764631	1.13577355175004
1.29554360061227	0.915291279342057	0.985295721904215	0.921368608925991	1.01261105355824	0.90532126491627	0.867985018934521	0.892937945664575	0.889338015156355	1.07755912060127	0.877304972029342	1.03239427948661	1.12174346752437	0.978293040074533	1.23732208074881	0.863706221744678	0.859497481017467	1.00527674308699	0.910838874072365	1.10992380984714	0.928530994559863	1.01693440100455	1.00991090692896	0.998158378521649	1.08221305205566	1.27745037929902	0.935725763228438	0.945911106318761	1.01073586455488	1.2224870657824	1.30200768892294	1.00661586496584	1.33474845148149	1.31259561283637	1.28822724137986	1.07904899231831	0.890386171126284	0.90222031721859	1.12723998155008	1.00893474418352	1.32277948766775	0.868077382753763	1.30252529854934	1.19059795150369	0.884050252151274	0.939247848907401	1.15116263115997	1.14936112540038	0.905627713480285	1.03230008864062
1.32965176370242	0.92397823201858	1.42594386662492	1.319128344901	1.31452240085327	1.40588449449659	1.35589822951103	1.36647807112693	1.40748738585871	1.3647905211109	0.996806546269315	0.965951522661553	0.991955236540748	1.12483893535158	1.26023425139633	1.41081736918467	1.40419056879064	1.33492790293022	1.22209295893474	1.14344989958682	1.43728814099962	1.21471753608404	1.11160455064111	1.306034184676	1.3517252531576	1.31071398623599	1.11397484886978	1.19643018266541	1.28564708017019	1.13646633196034	1.08981953728927	1.0139706402814	0.932926811171786	1.26353144535328	1.05889967070948	1.01264684573485	1.33915504295191	1.05863092494772	1.11025076528685	1.19726803902131	1.40730127869939	1.31512535797977	1.26003236720319	1.11525255045773	0.987432319345825	1.09844095749561	1.09248522323274	1.40725310821557	1.35347634326087	1.31746460384678
1.34199720498616	1.42285554401119	1.2518567753228	1.05437143550849	1.58616284480486	1.04681966547282	1.55086036371596	1.18055896995157	1.14290315284043	1.08038643603168	1.43169172340412	1.20868787895629	1.04025803288452	1.44412933219286	1.18378917345371	1.30794517184979	1.42563385438022	1.06675494813417	1.31378172993763	1.52635710131556	1.55729528706591	1.53852222009527	1.56619627919688	1.50012314798038	1.27386982607932	1.22321711694339	1.13911947282623	1.27533020315103	1.19696329279975	1.52734196800632	1.3179625852686	1.29041392722252	1.11520430321719	1.0466377127636	1.09783222713034	1.55365682949777	1.02828808557576	1.49470295376637	1.58405415939536	1.4678992614392	1.5597122045782	1.30867585379645	1.57363514408714	1.14253309027098	1.28047695181602	1.20679536771967	1.248504473507	1.25195359818501	1.27694372503213	1.02196025865065
1.30206216664566	1.14131804832011	1.24849881131024	1.30773368637241	1.74866541057633	1.1840653737687	1.24090390413875	1.26525609960544	1.76009131908478	1.27134029263638	1.53139075544794	1.13354796820314	1.27954790727756	1.28504757650051	1.17570073999847	1.31995330945854	1.50903101068113	1.31468007234146	1.80162479341242	1.3663853354502	1.38218172158114	1.20414369000172	1.66441334119536	1.26142775309417	1.34416045048805	1.29239108092978	1.66277477152319	1.18216948581064	1.75238660555502	1.15394473334855	1.73133519580431	1.5362744603054	1.13401324660453	1.65117139927808	1.76864788296267	1.20490619460437	1.53719172783382	1.37639919442943	1.18135603971048	1.56035971984562	1.48938367104878	1.3967167361512	1.73740987945093	1.53404270063871	1.52444844329028	1.5609611688942	1.83225961979219	1.76482531091938	1.61865635069905	1.38216595424992
1.24744924106876	1.40768787978306	1.77986404189833	1.75499967793015	1.71347230327023	1.38252787956791	1.50122721912889	1.84386343090369	1.53328641979215	1.6601815195811	1.84107725824121	1.99093415753034	1.6346499466429	1.59266040066872	1.84156569443347	1.69884399652423	1.53083733186105	1.6642933927971	1.33814317415242	1.26490694429578	1.47751623373172	2.0155519176082	2.04412845628787	1.58586039042578	1.67947869168104	1.39630488484519	1.74413125761228	1.46879159352154	1.78442561003361	1.6514500697944	1.90737418254358	1.86352001445081	1.63589344050584	1.28212483637398	1.71548818425436	2.01922370838333	1.61331710000891	1.58288872812538	1.96088652268127	1.68666397070227	1.95685920432835	1.92542633685492	1.95734112484932	1.7175541497283	1.46592839040546	1.46585212831903	1.46997626853733	1.66695722564064	1.86318744824635	1.34757019333199
1.93119992740427	1.79377166457623	1.65518372990516	1.7315917853058	1.6340667144625	1.47610663109077	2.16243749884138	1.7028753522903	1.75690298104623	1.68947927685675	2.10237190946372	1.98097831250767	1.80897305124264	1.39162294623006	1.84465264639709	2.25546229813599	1.88611110325165	1.60524561141965	2.00859194916333	2.02645316791423	1.60884943627513	1.63851648313843	1.37600854075908	1.98575009480476	1.79974066705427	1.95143096184874	1.91389746405838	1.60047872492991	1.97775213257553	1.73532593864936	2.12171758676402	1.46013494636907	1.54636384298886	1.61575439322609	2.18301293124264	1.56238500292465	1.45628712427592	1.43634435744558	1.92784224223754	1.48371303794776	1.90334234691621	1.93962475162769	1.97982133458263	1.77290519584873	1.39127064819215	1.8411566196283	1.87013555309093	1.40049900290417	1.80166015787666	1.65808235164177
1.71876778507894	1.91813810224557	2.01213781795212	2.53821455133309	1.83136066082971	2.21120820896626	2.36007984927084	2.37054090089543	1.97341830308682	2.05083351234099	1.73965845010173	2.39476658017419	2.53624730177935	1.72623020019088	1.87672944955204	1.68365290014703	1.61960964784427	1.70311910948813	1.9784157618699	1.72057045055179	1.7924456895289	1.52104091152145	1.57239125599458	2.31733856520626	2.01299203335225	2.25336948058747	2.16541111101312	1.89349595179977	2.45809299217015	1.91349136908515	1.87918978891053	1.76613650022686	1.7378526289874	2.5496103231172	2.29834916168863	1.63186446234779	2.13957947876094	2.37030902339751	1.61457101241388	1.8532760327721	2.24920536705225	2.01391095977811	1.82046001366896	2.23699496522755	2.67413180078237	1.7903689892806	1.50909402844825	2.24711132333691	1.8572941074361	1.8615908349614
1.71188608896965	2.05477978634977	2.48344379849683	2.16831104506643	2.71826947825809	2.60987196302356	2.84083611173342	2.31374221605227	1.98025807001535	2.06738008668345	1.9403936018669	1.6730206930972	2.28092964355486	2.55696483000338	1.74052105474617	1.93855862879123	2.48074270661889	1.81623070677387	2.0485704390728	1.98057264823152	2.6994254903528	2.54842958376659	1.86824407828572	2.16530899411026	2.0986028304038	2.17759745208471	2.74045306317296	2.34444856265381	2.42010178144828	1.77162113744536	1.85085962581569	1.96202355611962	2.89857558538517	1.72341009288531	2.42462750302396	2.31679734118203	2.54710228433532	1.79059979375091	2.25543032324561	2.21995232433647	1.83797195586171	2.7269943322667	1.99478672266661	1.70331696794128	1.75230481727262	2.72340082230732	1.8688753039296	2.15796605224033	2.8650327497065	1.78431958092245
2.74321388449559	2.87364507216492	3.35324811986599	3.02292618159091	2.85645869730389	2.8631581874959	2.09320805925108	1.92797948977308	2.56544886072462	2.24927804809811	1.9189941167822	3.13386561928724	2.40485106599756	1.95627127036647	2.12957921014646	2.60650793084979	2.70704058471765	2.2987456283074	2.41113160678073	2.67276274602264	2.52628447187602	2.51498234701907	2.68094604431702	2.16155176041788	1.99359960518473	1.96787660308606	2.86863820991527	2.84344643378728	2.59290764899564	2.7754054801914	2.35389182397155	2.69138995441617	2.04429758628461	3.01320296570403	2.32744598333038	2.40010627166776	2.67616971507221	2.83952357660463	2.86269873959084	2.35952153518291	2.43755452321618	2.66547923548372	2.67802252090799	2.94921041044221	2.59841520659505	3.15715672988147	2.11725583536358	2.04937780723463	2.22679738036434	2.17798807419323
2.50830554235402	2.9285362565266	2.3393695188701	3.39884251721022	2.61338972648723	3.04471254019262	2.23643531817342	3.57783128108617	3.36803496319481	3.0643450653013	2.41899913187307	2.30049769921233	2.73104210068968	3.13278908656698	2.53699620307919	2.4693125959289	2.43623566571728	2.47513185737977	3.39966148359397	2.87354117712151	3.60642378801817	2.7078637332948	2.4452029858525	3.37085921695876	2.35847394856619	3.59258843572304	2.23815741076996	4.75826998723786	3.81699372594088	2.21907328798678	2.79198014252185	2.54237927772883	3.23240203774257	2.3075491124985	2.50527947974223	3.05095642542364	149.313108934952	2.97294496479041	2.70623896461587	2.44180419004918	2.923668335887	3.45110918032631	2.59055794800614	2.33514964156349	3.48954748690588	2.85387418095311	2.36633880020455	2.38215503090251	3.01360370020497	2.47602540147432
2.5606291287104	4.33421142938397	3.03280508027631	2.76491910266456	3.27026178915012	3.13671738583458	3.14331719590163	3.20014778200853	2.45291028169174	4.44839674007313	2.91333537644186	3.01499996097164	4.52121305875871	4.33269419222131	2.80664337028426	4.67776342251222	3.71211995099865	3.47863547458081	3.18296066314369	2.80287951932365	3.28268811613493	2.49038864272627	2.81646238801235	3.17503897188598	2.79791881440273	3.76047841958294	3.19692762355884	3.57263325158394	2.8162323017819	3.08068505921629	2.36126081921134	2.87678200287584	3.51724747416139	3.11430581064303	2.47170000649876	2.42531927953261	3.30846798309529	3.69524859742698	3.60179034460335	2.6730024876015	3.50301300423981	3.1163000591403	2.87588902586395	2.43137227469614	4.24160133851244	3.66936102167926	3.48725762907709	2.42595939093843	3.08028821388265	2.52873675721116
3.81318944497006	3.95528258133957	156.122238424008	3.35100953545147	3.44814659563373	2.99627498628551	3.93296527154346	2.97553603531857	4.1740027309495	2.86231226976496	3.0314780634643	156.319431531243	156.087377626142	2.95350611476246	3.9916869783096	3.07200515652529	2.98256540310885	2.85337220027108	2.78597977095103	3.91738841057195	3.97076437409616	3.80770694598765	3.03272516893386	3.34864104895864	156.230802324243	2.99209842206581	2.66676081408747	156.108604115211	3.74192174051616	2.91183938888486	4.2102346808882	2.79608479453327	3.98484460689012	3.13649637332222	3.25070943822622	3.41135947808607	3.73208271423845	3.55083429261168	3.20073721540202	3.22021401442115	156.098690215091	156.163832604578	5.21822010681415	3.27374745141366	3.33231530972213	3.0116138704151	2.77264703308062	2.88055886524162	156.130451283147	3.57485273707208
3.97499700726998	3.19950816215233	4.16876194609827	3.88923846228257	3.62599453622703	3.90303052083429	4.75465713739785	4.07906592902585	156.287080725571	156.223971869489	3.19643810939604	3.75577079483128	3.9559486349716	4.0043480383039	3.5364868248979	154.748456784002	3.66175933062184	3.31688565654016	3.32792021175481	3.37951394223848	4.11753609870453	3.60690385231414	156.315580751237	3.77036368875145	4.14554616226593	3.83204489416732	4.0740257276326	3.16620440321232	156.296423347463	156.093855902712	3.68352822391048	3.03748807030212	3.94079559959443	4.9046051745646	156.282562839683	3.83557322874725	156.055941671918	4.2091846698554	3.60785714852006	156.302913910154	3.94017974085616	4.09744735633312	3.58750933010903	4.04200621132992	3.55349729298972	3.61509643833427	3.02671606912626	156.282925626706	3.08219031667175	3.62317192811122
4.56522417385434	156.03482584012	3.85927920211524	154.145163616587	4.4658762984218	4.2281164044185	156.288371768838	4.68379528871296	3.51632925800273	4.61808425915786	156.26236853463	4.13828857590595	3.42447537244347	4.01964066690767	3.59945677516053	3.85607688176855	3.71668854282661	3.55220359776815	3.5845592501579	156.322848302166	4.04111892022034	3.80076703021238	156.311156212483	4.32164816491096	3.71711791131965	3.98205148791958	3.51991445702097	3.51394215550734	4.56175243536128	4.59274575041883	156.334176212995	3.85095976058915	4.25358369516864	156.283417632552	3.70892921140116	4.10865776885605	4.45376262850263	4.63934238350688	4.04135073958811	4.53607436446471	3.65395920302877	3.84000561624458	4.26372183733053	4.17120926246463	3.52015963448379	3.88780917651864	3.50089202572	5.31685172883725	156.274127441706	156.276200589558
4.76270579700636	4.9925951402411	4.68688449954061	4.16690491423588	4.36520095356387	5.1476624694573	4.37955225141205	5.60238907558655	4.71674731467643	4.63949396969044	4.36471992738152	4.23700309502445	3.92253983521836	4.46751182047198	4.08814506512262	4.74413830716493	4.74913157153765	4.67587167140894	156.338653334083	4.06632876565941	156.321776903067	156.239923670377	4.4286689887769	4.14834764640011	5.95743383370664	156.239013171441	7.66231863837365	4.68251958490484	156.309484638066	156.15862103095	4.73478093313398	4.76435373462041	3.97475597160032	4.59686612240646	3.85350723190795	156.289531819765	156.331243674155	156.311706980126	4.08870792024877	4.95565652253629	4.02411291928194	156.329467172124	4.37613198540481	156.3293704655	4.74757223932208	4.39857539011242	4.47246035336893	4.57313068519775	4.51551290137049	4.11969316823974
6.70792296125661	5.10718701629934	4.36621119297486	156.319049851493	4.445715573934	4.76843958799391	156.328506629827	5.17368625281932	156.339178525347	4.60550864874443	155.615070720546	156.344020152828	4.58844097983974	156.296121673858	154.32863721934	156.31500620863	6.59601954153323	156.243609236391	4.65130792587716	156.311140093169	156.347757801878	156.329362784417	5.07565102835409	6.36189850144238	156.338707898504	155.822819698184	156.247216984952	156.333981841853	4.41976232027412	156.33389430843	4.71173747712772	5.12096294449459	4.487589962228	4.8619376865078	5.17337495835648	155.934136512297	5.19628225877561	156.313500165753	156.331832211316	4.30133511573595	155.84006785509	4.82834508186114	156.2640814997	156.334866059515	4.68300648959777	4.99791385415764	156.333978965274	4.62963707581032	156.343841380139	5.26015719417257
5.14714030521663	156.343351385821	5.60046968405454	5.26621681470746	5.09637972847479	4.99271631699207	155.922786522824	156.079500260984	5.81115993056414	5.84722366814881	156.339793293847	156.29840310421	5.09403842867635	5.6093001219431	156.339196786508	156.169359914353	5.38008530051254	5.18722714306294	5.66389471309507	5.03001308680985	155.943839862654	156.326791063023	5.22971243742502	6.31729189554134	155.835061860376	4.91110041745089	156.343981035233	4.94969847803204	156.341597402153	151.838161643081	5.11850852978373	5.41174053665095	5.35704885883735	4.95778655859278	5.21993219043187	5.30400790499002	156.317945939403	5.33500974178105	156.177218865294	156.339921313831	5.870825500254	156.29545169411	156.346852393355	5.79176562335333	156.343040093329	5.33478683473903	156.304064529448	156.296228890548	5.76826297611039	155.792478100468
5.9230649059954	156.349711652651	156.234565498677	5.80580838902027	156.343131876105	5.51173509876919	156.347876773556	5.65181773451143	152.558793325441	6.10303197340231	156.324332951025	5.87780708531834	156.274223391887	156.35202130043	5.81657151327877	156.340858955923	156.322059751696	5.69410347164733	156.02481552192	5.58773715009405	156.216236462881	156.296101363038	5.92144965755123	5.66619889801799	156.351479415768	156.343849496688	5.73789017376189	6.03137501169118	5.62037387660814	156.337130132339	156.342003398757	5.80383075375714	156.280794370232	5.46247029657556	156.344542761387	5.68381207938366	154.999250140669	156.279239356775	156.348070322597	5.77047861461335	5.89807406114534	5.84245436420184	156.306771415784	156.351155208187	5.82201822394794	156.212516614479	5.55192854234196	156.322697404173	156.277572988366	6.05645251124171
156.332988139145	7.0491890304724	6.12424396310666	156.312569434833	156.308985743791	6.19262936152136	156.320866278326	156.33377072471	6.02142790485759	156.315164145798	6.22506889387533	156.338813223883	156.353983235513	5.98336472329264	156.335724716133	6.44971882816777	6.27800984452618	6.1056013374259	156.288562829558	155.916488254433	156.34723775924	156.35098951499	156.351099814344	156.343948169498	156.338805110008	156.34013080183	156.3124378297	5.93767829506436	156.300792255039	6.01688592854301	155.980456089875	156.344816447099	6.24797895723616	156.334426753889	6.33524618835621	6.25056616151492	156.203681532138	6.29269591206505	6.20476979684754	156.350452033652	6.25157528023285	156.348670934957	156.352897064545	6.22440741147375	156.351050107302	156.263007544146	156.345851139368	156.142249109317	156.330973214779	6.19472428399543
156.3261660181	156.352115144263	156.345832261598	6.50678023637511	156.338346563427	156.318093048678	6.72981186680858	6.70083347500479	156.349344809281	156.15916992672	156.353871834983	155.21074343115	10.8687758437276	156.332442089977	6.63432468525074	156.334031553148	156.343076812836	156.321430236261	6.97439353195326	6.5662547653471	156.337679996979	156.345165251838	6.58963351809476	156.322362158078	156.345378924233	6.52757837821585	156.323304528429	156.336693788551	155.887571749476	156.345568225903	156.347540657886	6.54903816157288	156.244216185659	156.301376596624	156.183687395581	156.349604678434	156.322537852307	156.345117394969	6.6750313457659	6.73188717162768	6.5708081085578	156.34567274513	156.343660400158	6.66056831050498	156.350238664317	6.63427299408419	156.313500183518	156.336077923535	6.5588531407488	156.263271775633
6.98362387401008	156.352975903273	7.04920958024404	156.352178657334	156.355023834598	156.296436436066	7.09975961434461	156.346758162394	156.183661621899	156.069893247567	156.349441476914	154.585440757385	156.348230982406	7.01679288812459	156.346622032775	6.99256619530132	6.99851534725399	7.09747711487089	6.99191000632325	156.348943547083	6.99468734894612	155.67479841504	156.19481821303	156.310238453451	7.00125034122201	156.326801597563	156.328408098864	156.153881196288	6.97971388939255	156.256817086129	156.332918346356	156.326344763154	7.05505888167829	6.97268237481008	156.353408966122	6.98571727124853	156.348146909533	7.11732394351516	156.345247443016	6.9703315667061	156.353728134369	156.348858394673	156.348944865242	6.95573448708538	156.354892153933	156.337032874743	156.300655216351	7.03073066568517	156.346690754718	156.312760744744
156.339999030071	154.88254999757	156.338299886621	156.353798763821	156.352118415222	7.43292307974145	156.329632174688	156.171585260147	156.333434442533	156.310223258941	156.347497384602	156.335648909179	156.33941840938	156.352412347142	7.27968570845281	156.285772529309	156.352866265157	7.406081045482	156.352242936326	156.345164658449	156.355655694914	156.352052776758	156.331170039883	7.36340770556134	156.353923714562	7.36240223306359	156.35249038966	156.335154022843	156.353308862405	156.20567341093	156.354607057311	7.68266853310507	156.349316608357	156.256270865075	7.41067122062711	156.347536851357	156.352224632881	156.310235264581	156.345557656882	156.248597889911	156.342895583181	156.196945551515	156.356205564233	7.32053298237267	156.297907848768	156.355070613573	7.45006912860849	156.349153173569	7.277051289112	7.42832979234819
156.344112357246	156.343818292695	156.26572862838	156.189227411406	156.298012487682	155.863323106161	7.5741594442492	156.299108741677	7.61856732081212	156.356601735481	156.346782191981	156.055469033007	156.349724534013	156.343605036375	156.350950123126	156.255059441633	156.357428740876	156.226112545301	156.219867132971	156.338994489986	156.294297539473	156.347313669636	153.580785166053	156.302644136804	7.60393709592243	156.34897391671	156.356360535914	156.344920537729	156.175848274337	156.342413313345	156.34747945809	156.350866310806	156.233263615848	7.80974408654446	156.329881910021	156.356561340049	156.33010734872	156.340439890809	7.69419533362632	156.352210697828	155.776217486389	156.33778956729	7.75814544969955	156.335338311233	146.251127443133	155.458700536606	156.352128746517	156.34219011075	7.57117706515132	156.038477181443
156.357550746113	156.118263637354	156.357313159121	156.355591151965	156.353412579043	156.158954648977	156.242617321339	156.298501968077	156.34164478088	156.355932633333	156.308854683059	156.351791262864	156.355642035006	156.341648128806	156.353646066917	154.801073808461	156.334957625543	156.354831004752	156.356588581434	156.125655323113	156.334815786829	156.351313554543	156.337716780011	156.353570349025	156.355663123105	156.328059584898	155.323555030596	156.34923154293	156.341822454021	156.353464815351	156.333753854621	156.356738643849	156.321676812202	156.189204681435	156.355016044682	156.343558686946	156.347891833907	156.354033955884	7.5260701753641	156.332131861213	156.348708215828	156.348944702048	156.35514954121	156.065385646635	7.80046116654351	141.73220820101	156.342164132379	156.348155992889	156.344330309085	156.34971333481
156.322357752072	156.356953758572	156.356034460027	156.354481986035	156.353716756541	156.351294661044	156.332520875392	156.354624025508	154.427339987973	156.357381143078	156.153342192921	156.355998248129	156.32051416026	156.353195248063	156.287912451695	156.323045128471	156.288568141145	156.357862396829	156.343883457726	156.356161537699	156.214695712004	156.325040824851	7.99976850937389	156.319240044562	156.35369713189	156.294130182207	156.312649320201	156.353418339272	156.343875533573	156.33984288804	156.355241476372	156.357664997048	156.356154701057	156.068949093091	156.30847195912	156.356077293758	156.115729048162	156.229267270681	156.352374680979	156.356918647213	156.347450072388	156.355160899695	156.35607026656	156.16140602623	156.332002019319	156.357140720072	156.358331427359	156.355810448295	156.345257119716	156.333050576207
156.358528657922	156.323755492579	156.244003647295	156.354589503181	156.31106325233	156.353412667839	156.320347898533	156.356013483923	8.17716612733924	156.33738910759	156.339914268958	156.357782968282	156.335744415447	156.355861229988	156.35684494012	156.347480257847	156.141855416332	156.30177283404	156.346648475696	156.356678875273	156.339395638809	156.293394960864	156.330125605086	156.332339840484	156.354591364065	156.236701257889	156.312940530572	156.356093894418	156.356263638223	156.35035875352	156.356904641533	156.350566670922	156.32536029513	156.35672163425	156.347905556212	156.162891620103	156.357970684647	156.204054106772	156.322942008216	156.35755084765	156.351992979472	156.345384029419	156.355213508517	156.313811281542	156.357096421097	156.247197724192	156.329192261151	156.291632218693	156.337154039381	156.278623556327
156.338881997966	156.345268533419	156.357327340636	156.35853021113	156.351023677454	156.28753254585	156.358909233508	156.346852418183	156.356854511974	156.352072365102	156.347529991354	156.357990305588	156.2834472313	156.328870322729	156.35917326674	156.345637631446	156.343869262564	156.356802167742	156.344869852392	156.357531466467	156.35396526507	156.358264004793	156.358558711171	156.341458095657	156.353790793108	156.358190929157	156.354524512914	156.34919339724	156.357653007959	156.348580492453	156.333849738065	156.304917779074	156.343627809489	156.357356407359	156.277427939187	156.357737825955	156.356500862408	156.349518790916	156.358724052162	156.351161553867	156.356757406395	156.35790771142	156.194064474135	156.26799750874	156.339816863417	156.329126536323	156.356249574969	156.266703270715	156.356423610038	156.343676289994
156.35924318195	156.341494127353	156.32503682344	156.356924273407	156.346852642692	156.351954161168	156.356295184913	156.358500039164	156.333000753355	156.344218539627	156.34395810551	156.355931826577	156.356497873359	156.337672663842	156.356030986178	156.325934032391	156.34139812611	156.358976895702	156.356350545772	156.324727965615	156.358968006038	156.350671352344	156.33940708731	156.34863380768	156.331125088401	156.350911058096	156.354561566914	156.357890091521	156.357950793888	156.336171214973	156.343876929983	156.341759543296	156.307669299984	156.348194521322	156.320561315114	156.356464539063	156.359319036011	156.355790536091	156.355557350834	156.357785338409	156.323599757029	156.359837117747	156.355267831746	156.355669670973	156.356722210668	156.357891659511	156.334989789385	156.3558856299	156.351697729274	156.351348787419
156.354669679101	156.355127609614	156.359607304435	156.358354479514	156.322269438123	156.350809605548	156.340758499675	156.34614165373	156.355942079861	156.357678133781	156.357875235506	156.351915338397	156.353882698464	156.349421052895	156.354304805517	156.318744318272	156.358922545038	156.350981164094	156.356348129747	156.357553679637	156.358675362396	156.353785742237	156.358344432206	156.351929010872	156.346042483715	156.346674789034	156.353856970305	156.351861787525	156.348100109182	156.358077414389	156.3585733268	156.359199966319	156.329253079932	156.353618532881	156.355993125477	156.357824042789	156.357670229661	156.349692929002	156.351655369063	156.349741120247	156.356493147579	156.357406827411	156.356869786589	156.358086081561	156.351205663344	156.357274967134	156.355470677036	156.333425985118	156.357591846263	156.355312161743
156.337228970061	156.358909100639	156.357943600123	156.359835987503	156.357093875468	156.348299126144	156.327080600652	156.342262017424	156.359535874418	156.345638769683	156.357428264754	156.338720306112	156.358438989034	156.358787540732	156.358717160657	156.359421721105	156.358980564014	156.352099220271	156.347502057869	156.354927246954	156.348286239076	156.341280298184	156.354915796527	156.343970986108	156.357026270029	156.358142511931	156.357617634463	156.354895800135	156.350295951001	156.330766166668	156.350059284971	156.356345910523	156.36001010481	156.338593657781	156.353600765125	156.33614337266	156.355844081148	156.35858335288	156.349550058879	156.344614818982	156.354915016173	156.357740968717	156.358950873269	156.358164577842	156.358918540052	156.356686590528	156.357555528788	156.350902238771	156.345769899406	156.351187936204
156.352374623497	156.353520756675	156.349140869291	156.350502496143	156.337527225534	156.357727426098	156.356308582233	156.343700592388	156.358298222478	156.356629612695	156.354124270403	156.358941461467	156.357772491767	156.33424048225	156.359811129811	156.360214054674	156.357177257769	156.353091633202	156.342428527314	156.357985187739	156.359822417502	156.354214688883	156.351675849901	156.35891946257	156.356366999867	156.354205722277	156.357487375036	156.341805291066	156.358090434701	156.35513185837	156.359593595673	156.351391793976	156.359394259664	156.349224587002	156.350416270429	156.359495935596	156.356366168154	156.355514243964	156.358239757288	156.356223669654	156.360156045591	156.342988848434	156.354240275633	156.359654409273	156.335751462954	156.347287376983	156.358910104961	156.344390216163	156.35942177666	156.358445396407
156.348042912857	156.357603496072	156.348717704784	156.358355555292	156.357883000555	156.357048360123	156.359035805061	156.35656772228	156.357540161228	156.360075823503	156.353363191549	156.347367040778	156.350824718804	156.355015424991	156.359368488243	156.342297938012	156.348400015833	156.360245027656	156.356985705333	156.347631143822	156.359386829286	156.349710718627	156.355857934055	156.352411152528	156.358795250866	156.359950259061	156.345333085555	156.358950623339	156.347839104824	156.359855860635	156.358887356629	156.35933175587	156.345128852959	156.358074345687	156.359864262739	156.34713681556	156.350546321293	156.360185790098	156.354540524348	156.345955570651	156.342743161161	156.358434580808	156.358543619943	156.35776544483	156.360283076895	156.355743386066	156.358312350682	156.359868147258	156.355544836856	156.359682418265
156.357376572654	156.360181630692	156.359598640062	156.360022940447	156.359383093641	156.359235338615	156.355914638984	156.35761336542	156.35765580826	156.354786931865	156.353461871228	156.359557872353	156.348909591304	156.356059128183	156.354477968277	156.353227887674	156.360770217068	156.36011291805	156.350868830709	156.351632312164	156.353050676052	156.360198493142	156.357120392893	156.360496676889	156.360016896268	156.345820471429	156.353222694653	156.357887355064	156.360221187953	156.359833055185	156.358104010498	156.354936795075	156.359665145849	156.350504009542	156.350606029929	156.345035057467	156.353460951912	156.360032673203	156.359957726322	156.360032348139	156.357264092288	156.337697171312	156.36025207287	156.356566852049	156.35855991536	156.356592625523	156.355902901992	156.360135974581	156.359964306437	156.352939692104
156.358267886888	156.348625302131	156.353669037197	156.356729674439	156.356510762859	156.3601905642	156.35823027036	156.35016061356	156.347579247284	156.356178003357	156.354900436745	156.358057080034	156.36022990946	156.359625308954	156.351346429019	156.36028610309	156.356756391645	156.356682012325	156.360425158875	156.355848235361	156.354697288571	156.353275122073	156.359750475391	156.359497921402	156.359739621694	156.348585537682	156.352997196225	156.359320589803	156.360257118707	156.353753949379	156.355374783334	156.351011935395	156.357050949596	156.358314594178	156.360222012995	156.359495631648	156.354401351046	156.347666948919	156.353952203839	156.357539822022	156.359907895807	156.36061288731	156.359175104757	156.348428372395	156.358378989683	156.356648560566	156.358828673607	156.348097875851	156.352921586308	156.355969907741
156.360276931621	156.357877621092	156.356497116856	156.360637963164	156.359797300338	156.358144283424	156.359927181128	156.356675565398	156.360138928773	156.353138951921	156.355611776529	156.357894600142	156.354747777434	156.35641266915	156.359444886158	156.357301611995	156.360825507049	156.355468340416	156.354384087635	156.353965209178	156.359011460013	156.358675076335	156.360048980273	156.351874694896	156.358893474596	156.358800667389	156.360044072543	156.357593248688	156.360012730862	156.354821371183	156.357468800672	156.353786188974	156.354307401392	156.359657597603	156.350666004291	156.355752694265	156.350372698522	156.358153356891	156.353847836149	156.354175546738	156.35999409131	156.352779378977	156.359164778472	156.36065321554	156.35639019949	156.360329696592	156.349006365265	156.357851674905	156.357078292385	156.359183979217
156.360454938042	156.359672521748	156.360742701722	156.356780413223	156.353946882286	156.355954194875	156.358143320262	156.360699870337	156.354013736738	156.359702216324	156.360201038216	156.358193119737	156.356327049338	156.358659584887	156.356907512789	156.360002181134	156.360141037814	156.360775251683	156.354626817541	156.353135339533	156.360089314147	156.358397759509	156.355145161663	156.359932035823	156.358279308453	156.35827059176	156.359241818225	156.359652843193	156.359519368098	156.359888048794	156.35329346259	156.358824245329	156.35242875183	156.354294029499	156.356108705317	156.359876603791	156.358826089195	156.358578857576	156.358262420527	156.360604276199	156.359514103153	156.358996305687	156.360345265409	156.35596149007	156.355922791287	156.359259768077	156.357094674952	156.356388091947	156.360477265526	156.36070478205
156.358687001287	156.360089389138	156.359807814437	156.359775444448	156.353217389587	156.360733387302	156.358539866686	156.358546765787	156.359236780773	156.356548610077	156.360483245764	156.359054770419	156.358151718502	156.358151033767	156.358448643729	156.359286147101	156.357701715491	156.359603473952	156.360726470774	156.357876451168	156.360545428976	156.356663353896	156.360245850808	156.356246366994	156.355327709383	156.358276327734	156.355284454307	156.360058318478	156.350033713985	156.359767121022	156.359330697992	156.359780914854	156.357125137588	156.360950214864	156.360300712028	156.353650351782	156.360385288846	156.359351976534	156.358947509637	156.354877382428	156.354279267969	156.361014810497	156.354415271986	156.353380281891	156.359846025138	156.360337655024	156.356973662204	156.359139139419	156.360561027024	156.35771595917
156.360272706957	156.360729956276	156.357480104116	156.35579765939	156.359681331022	156.360316019419	156.359074640472	156.358293379098	156.359807297723	156.360580381154	156.360450755516	156.358148544236	156.355648757235	156.356060180689	156.360374163941	156.358261181388	156.360174622561	156.354989768498	156.357369159103	156.355647269794	156.359651146322	156.359367573311	156.358011541454	156.35613247678	156.359293778719	156.358046977195	156.358855531574	156.356120267018	156.360444358128	156.360431469615	156.36064830137	156.359926204511	156.357206041976	156.358726632672	156.356770402504	156.357519274178	156.355275484392	156.360838796884	156.360224396532	156.356900947603	156.355241234076	156.360685672906	156.36016772201	156.356811231879	156.360346971299	156.361229643183	156.358042911523	156.360987514265	156.353132068023	156.360970134689
156.358973437647	156.361268579554	156.355899072291	156.356169684545	156.357192604139	156.358716227723	156.358044067637	156.36023505315	156.358466404967	156.35820988737	156.35879727988	156.361231934667	156.359645466681	156.357028536138	156.36068225506	156.360515349481	156.360520050181	156.354820656891	156.361121620219	156.360787600574	156.360364450379	156.360724773002	156.35764650006	156.359264030248	156.359037115828	156.357085193633	156.360462000698	156.357048530948	156.35618228698	156.356886165847	156.360831670558	156.361236753817	156.357453157299	156.360662743927	156.361090756004	156.36059022909	156.360784733468	156.360608550074	156.360566231638	156.358887604721	156.359853833698	156.356680065467	156.36014797339	156.360627028428	156.360767009336	156.356516904296	156.359570066658	156.360404149736	156.360241335825	156.360991512093
156.358508058042	156.35995834598	156.361021017067	156.360900256145	156.360560017798	156.360044998485	156.358461028913	156.360479063921	156.355751372244	156.35637569969	156.357861936651	156.358093892214	156.3576316889	156.357835169567	156.359262909093	156.358522711833	156.357977028272	156.358649094631	156.359585438246	156.359700806914	156.359979456356	156.356876967911	156.360459015469	156.360454042782	156.361149104641	156.361334348069	156.360928577744	156.360854107321	156.358694713213	156.361165159619	156.359963384012	156.360982138613	156.359679054587	156.36091220433	156.36065301974	156.360680623065	156.359506338547	156.360261753263	156.359962308337	156.359938475083	156.358061396248	156.359399741469	156.358912385911	156.360731873673	156.356255044938	156.360225278579	156.360788539052	156.360245958625	156.360402211345	156.358058878259
156.360204666619	156.360047025042	156.361352538217	156.359674254377	156.360543291795	156.359778283924	156.35664442949	156.358616865901	156.358398583819	156.356572295513	156.360812720706	156.360361498645	156.361178396126	156.360118565847	156.359365245449	156.360192638466	156.360348836643	156.358320634031	156.358683053539	156.360513122062	156.359585087527	156.360834187203	156.358040871363	156.359872720445	156.360734189183	156.358198412239	156.359564177694	156.360883623304	156.361402261453	156.359574755445	156.358882183409	156.360892630173	156.358997453768	156.361269423511	156.358715061896	156.359930640653	156.359932773184	156.360347146233	156.360801594457	156.358233837608	156.360927527158	156.360878091493	156.361337048172	156.357192422049	156.360795407994	156.358995376765	156.361105587042	156.358067420021	156.359940651764	156.356487694458
156.360721039772	156.358593398399	156.360923470023	156.360667597819	156.361311353613	156.359092658686	156.360245719973	156.36082308818	156.361430182097	156.36139298281	156.357461478317	156.361054502468	156.358373730212	156.360706047541	156.360424121374	156.36039761858	156.359478807441	156.36115405654	156.35986815648	156.360984767544	156.360733115761	156.361556264928	156.357810251945	156.360406777945	156.359613792413	156.360192669032	156.360731150842	156.361063334516	156.360076684263	156.358803088284	156.358981542655	156.360154296004	156.361257545404	156.357166411292	156.35828405617	156.361089500997	156.358485406502	156.359364832409	156.36032581964	156.361367208291	156.359379065437	156.36058972942	156.358608639283	156.361608914571	156.358078898936	156.358727985693	156.360529981133	156.361148519469	156.361127438685	156.359310504595
156.359968728879	156.359697435467	156.361269380022	156.360720857121	156.361202299118	156.359093048342	156.36005873326	156.359780675519	156.360853062727	156.361489030707	156.360952317538	156.35841657323	156.361304737423	156.361011535368	156.361092072668	156.360944407831	156.360439544431	156.361613475598	156.359940592116	156.36005757589	156.359603867668	156.358665498606	156.360018450103	156.361417580955	156.360353042123	156.358232406944	156.360829954857	156.36157944851	156.361264589572	156.361247726178	156.36016586125	156.361237083129	156.361230235134	156.358956828416	156.361202966688	156.360816470956	156.360273579828	156.359664455817	156.359271975287	156.360179309284	156.360745874492	156.361349459556	156.358308846227	156.358968747304	156.359234243129	156.359340243163	156.361266791658	156.361139074834	156.361442839331	156.358907428986
156.360492091188	156.359483639734	156.358504271432	156.361176594606	156.361564019396	156.359314392948	156.358979946306	156.361329519132	156.359650632835	156.361614005663	156.360968276887	156.359448021235	156.3613204117	156.359908127476	156.357824725043	156.361035100443	156.361709924157	156.361435085387	156.36050911718	156.358817011391	156.361486854819	156.361140904619	156.360308386194	156.361202515283	156.359470263095	156.361224201963	156.358398414672	156.361676925109	156.36142864355	156.361465819162	156.359622262292	156.361551485759	156.360116271001	156.361272834079	156.359243034298	156.358781828279	156.358865123833	156.360893760119	156.359261103555	156.36062425241	156.35934288216	156.361036783542	156.359713072258	156.361063603395	156.360468969243	156.36048885498	156.360862481785	156.361173706041	156.359580056871	156.358736188363
156.359483376219	156.361228543324	156.360460989796	156.359670337155	156.358752413112	156.360924224586	156.35878098696	156.35918842881	156.361067551989	156.361579546807	156.359460812653	156.359106295607	156.360839241743	156.36095454973	156.360953194749	156.361110744586	156.360695301735	156.361330451473	156.360845413397	156.359665481219	156.361197954165	156.358866888891	156.360633636174	156.36003154556	156.361287264595	156.3610341073	156.361055335913	156.361467791026	156.36169454514	156.361764168998	156.360379923602	156.358746489929	156.361583723368	156.360072481831	156.35877073443	156.358398372411	156.360381815472	156.361062678526	156.360375839454	156.361129668338	156.361244158796	156.359302225338	156.358813328788	156.358756953079	156.360775461178	156.361125928035	156.360587569983	156.361072410409	156.360300472924	156.360438101688
156.359697287743	156.36143725475	156.361599716948	156.361545846287	156.359749742739	156.360815351999	156.361096872305	156.359938517571	156.358742497343	156.359971878783	156.361462203235	156.360072796717	156.361605955612	156.361599330574	156.36081290505	156.361645531039	156.360229194638	156.361590439951	156.358943048177	156.360894039291	156.361045392993	156.358864632716	156.361094073707	156.36007173847	156.360409907358	156.360430959923	156.36044315408	156.361561694551	156.360001032743	156.36153434266	156.360857774949	156.359486723806	156.359838699587	156.360074153636	156.358976638104	156.360075893588	156.360648825801	156.361735805804	156.36155722323	156.359808610884	156.359768965034	156.361193391275	156.360734511428	156.360190279273	156.360983360064	156.359198240635	156.359098541785	156.361564736172	156.358904662959	156.361538282974
156.361491349903	156.36136419452	156.361150724516	156.361796491711	156.360655527192	156.361593745632	156.361696839255	156.360949753044	156.361061332996	156.361892450929	156.360981975331	156.361716281036	156.361481616732	156.361011363245	156.36144941101	156.36136076024	156.360757380889	156.361330752968	156.361132919218	156.359531813805	156.360092156462	156.361794311372	156.361370771333	156.361296965968	156.361701658262	156.361001545838	156.360175810428	156.360817230584	156.361438257644	156.36019127311	156.361024266848	156.361574924566	156.361493049535	156.361248559747	156.360602698516	156.360005960921	156.359679928688	156.359947481739	156.361054686072	156.360164587131	156.360368078427	156.359702515749	156.361597208834	156.360670645364	156.361347007562	156.361668590535	156.361015972243	156.36080242562	156.361506610189	156.359119125412
156.360626670677	156.361428241384	156.361903051292	156.360569809099	156.360735460947	156.361457397278	156.360372454755	156.361135437924	156.36142726133	156.359133340618	156.360372855112	156.360803066173	156.361828674733	156.361251279066	156.361150799045	156.361019818214	156.36086188433	156.360738395911	156.36004375091	156.361377110099	156.360982956724	156.360573070227	156.361277016224	156.360559075575	156.359666245582	156.360322139701	156.360268150995	156.36163764613	156.360747081006	156.361391310037	156.361598601454	156.360210380765	156.35935906599	156.361657313408	156.36141375293	156.361291654445	156.359877379387	156.361458294835	156.360391828414	156.359868296817	156.36003903237	156.361111741247	156.361407636969	156.360409558769	156.361736236443	156.361666270781	156.35989747483	156.361391327828	156.360986357399	156.360475415319
156.36148400648	156.360556354189	156.36019173638	156.360676542333	156.360149355868	156.361654976005	156.361049610456	156.360092652099	156.361075790677	156.360964797552	156.360116146573	156.361904883741	156.361913334108	156.361157263796	156.361119015792	156.361545204714	156.35997863841	156.360675018677	156.360861479172	156.360109319773	156.361069980483	156.361083425998	156.361253101654	156.361795911215	156.360764469168	156.360884480449	156.359971568051	156.360962873069	156.36138967778	156.361702111245	156.361784661239	156.361293442062	156.360658363398	156.360873522392	156.360888708491	156.361562221659	156.361635867559	156.36038298145	156.361713042138	156.359696834661	156.360404446757	156.360954880927	156.361367066074	156.361454395081	156.360390121387	156.361463182466	156.361814874456	156.361773436243	156.361320019667	156.361651183672
156.360743726313	156.359666544608	156.360723776189	156.360053709546	156.360709731742	156.360987469202	156.36142129879	156.360623882197	156.360145856057	156.361321200535	156.360110784989	156.360967227795	156.360774351096	156.36168465865	156.361421473051	156.361597446573	156.360788945535	156.360830078287	156.361442281285	156.360853052229	156.361299794044	156.361222462814	156.36150478508	156.360018687767	156.361972652738	156.361125987931	156.360578328001	156.361593568081	156.36064598404	156.361700612104	156.36199146451	156.361103310214	156.360243644686	156.360487126871	156.360964786155	156.361277835645	156.361111592238	156.361395876382	156.361000303562	156.360797326911	156.361780824324	156.360525057624	156.360977690476	156.360651151336	156.361259879185	156.361958258928	156.361632183445	156.360559148056	156.36168317162	156.360494855338
156.360589955462	156.360235682454	156.361179728272	156.360943120982	156.361522219476	156.361124333867	156.361796570343	156.361939727002	156.361551099382	156.360927254432	156.361493029898	156.361815870739	156.361434330265	156.361150383364	156.361253495456	156.361382374031	156.361569854817	156.361475744437	156.360971840105	156.361186151844	156.361653403704	156.361542592424	156.360080179536	156.361874378766	156.36118859581	156.36082956998	156.361661935915	156.361562492298	156.361855688954	156.361067451035	156.360460632095	156.361036455483	156.361193834293	156.361336306094	156.361898294691	156.361104044243	156.3614311566	156.360841254478	156.360338373338	156.360132576295	156.361525966703	156.361411540767	156.360865074944	156.360779025238	156.360432615346	156.361794399773	156.360551149809	156.361408466658	156.360964528558	156.361829185672
156.361305971602	156.36077956479	156.361578182396	156.360620608233	156.360086630631	156.360581214269	156.361854333971	156.360751526624	156.360798830389	156.361598893057	156.362107911121	156.360968209225	156.360477037087	156.361159262287	156.361143328492	156.361808616448	156.361722432088	156.361705566737	156.361773510208	156.361090038353	156.361682420131	156.36041627844	156.361713711796	156.361550847928	156.360977506002	156.36121601672	156.361165189915	156.361411172179	156.360881349513	156.360796076784	156.361113464964	156.361901568032	156.361425431976	156.36142861305	156.361729050958	156.361393363071	156.361473855454	156.36177663529	156.361906518573	156.361362745121	156.361606389015	156.360388607833	156.361862243824	156.361556968481	156.360906509198	156.361390004914	156.360912947534	156.361278837197	156.361822989455	156.361509302993
156.360542832745	156.361527286982	156.361083024043	156.361728511	156.361962731279	156.36117262301	156.361421170811	156.36115429636	156.361775600254	156.362011317349	156.360973900054	156.360928693506	156.361894510965	156.361815745032	156.361556075533	156.361815520266	156.360957734355	156.360431069801	156.361540679876	156.361743972923	156.360742673079	156.361125246411	156.36206540054	156.361905469041	156.360360424833	156.360743947991	156.361998740986	156.36200723083	156.361539760086	156.361808748769	156.360651248497	156.361471522243	156.361909628353	156.360722296682	156.361064332122	156.361374929499	156.360717299447	156.361959994216	156.361818936654	156.361993724247	156.360848666163	156.361582180207	156.36137053386	156.361092311414	156.360334826119	156.361120319738	156.361197918247	156.361332112484	156.361161186566	156.361317777455
156.361119642995	156.361624101459	156.36056426839	156.361823857299	156.362044893052	156.361855530388	156.361921547932	156.36103050568	156.361034635194	156.361518022263	156.361698609651	156.361668468504	156.361692682411	156.360941766482	156.361088527165	156.361026239703	156.361217788009	156.36096693741	156.361887363198	156.361381550612	156.361490750848	156.361059560073	156.361595440399	156.360699616703	156.361335433851	156.361598686432	156.361777227508	156.360554070663	156.360330028931	156.360536464326	156.36135540747	156.361288651638	156.360541815371	156.361039875756	156.362055876812	156.361458642652	156.361705693173	156.361424981224	156.361440715123	156.362175636746	156.360981825814	156.361036504267	156.361700487411	156.361891032562	156.361964259968	156.361354705406	156.361626089738	156.361535484149	156.360882961967	156.361032984469
156.360328214175	156.360822824169	156.362057701919	156.360759948129	156.360403642809	156.361252052483	156.361183768525	156.361639386557	156.361554365837	156.360677782338	156.361027204763	156.36157203896	156.361641806813	156.361814451455	156.361076069613	156.361260725152	156.361216195341	156.361879790466	156.361248850257	156.361139174273	156.36200373191	156.361668370162	156.36182076257	156.361193115041	156.361323304277	156.361991072556	156.361799014185	156.361825076849	156.361662610862	156.361991953469	156.361541544154	156.361620683203	156.360684215765	156.361005483755	156.361576180271	156.361583588773	156.361267295713	156.361908996541	156.361331046055	156.361647574582	156.361207676115	156.361943987255	156.361320281191	156.360867089522	156.361967789083	156.361064475945	156.361716574215	156.361959806552	156.360848677503	156.361925256248
156.362008452153	156.361630440138	156.361756543607	156.361900231248	156.361487149596	156.361095682124	156.361240933328	156.361698374776	156.360590014347	156.361494628556	156.361505509864	156.361826430673	156.361691656001	156.361896831033	156.361834929904	156.361443953472	156.361672063646	156.361064344918	156.361365077365	156.361413744073	156.361120506664	156.361073411115	156.361492532631	156.361192331435	156.361334750142	156.360718417599	156.361455846336	156.361971975686	156.361279443722	156.361388715378	156.36157652473	156.361423452131	156.361944320475	156.360633069385	156.361078213654	156.361151995864	156.361048011393	156.361692783081	156.361665610915	156.361994234248	156.360912106844	156.361009542398	156.361635197389	156.36223718435	156.360915570549	156.361741732865	156.361315957035	156.36110539721	156.361880986263	156.361708052435
156.361590948716	156.361851361955	156.361921346491	156.362169348964	156.361623272973	156.361415875108	156.362208093296	156.361799808629	156.361098934913	156.361912313487	156.361544491667	156.361468548592	156.361292825963	156.362109727491	156.361545652273	156.361197207935	156.361830424972	156.361752696464	156.360847181009	156.361799482918	156.361714345082	156.361597982604	156.362034012139	156.361747602844	156.361941316274	156.361099320612	156.36210173373	156.361202928883	156.361734682853	156.361719895197	156.361506780031	156.362083488978	156.361821331031	156.36203419233	156.361686400374	156.360948498149	156.361329566101	156.360783823853	156.362022796619	156.361721633684	156.362002052256	156.361436515518	156.361869028641	156.361765218739	156.361262787261	156.361771799803	156.362187338061	156.361143779963	156.361704570218	156.361691521982
156.361369752291	156.361466654785	156.36100499248	156.361804192437	156.362110408965	156.361707435813	156.361207882794	156.361805914475	156.361435380274	156.361139803443	156.361499181087	156.361505960483	156.361687759115	156.361824691163	156.361233295394	156.361726101936	156.361977403904	156.362099690658	156.362062709147	156.361720855649	156.361117690992	156.361476572728	156.361489524127	156.361430141292	156.361770855375	156.361115435773	156.361531792154	156.361675982858	156.362050378454	156.361562066182	156.361076106124	156.361965483449	156.361546408857	156.361811127183	156.36132563736	156.361342457087	156.360804692896	156.361520396715	156.361286506493	156.361084032404	156.361277452789	156.360990742914	156.361735317663	156.360924150314	156.36128529832	156.361236229881	156.361160875688	156.361178140304	156.361608731714	156.361736254073
156.361231878602	156.362031589613	156.361560006173	156.360915980347	156.361889679877	156.361642991096	156.360902528841	156.362175168984	156.361835625963	156.361570937124	156.362066726384	156.361139544845	156.360928262535	156.360691863273	156.36147678366	156.361344050681	156.361322602044	156.361002322377	156.361318707592	156.362113935692	156.361487969928	156.361583230896	156.3617972318	156.361327005171	156.362024058824	156.361718493573	156.361946029825	156.361497622519	156.361356186279	156.361846583986	156.361869005177	156.36120945187	156.362174438646	156.361748030947	156.361326447049	156.361458476144	156.361352098647	156.360929519304	156.361659144315	156.361061222831	156.361361867574	156.361896161328	156.36146155115	156.362231460084	156.361931836979	156.361865059449	156.361245969342	156.361168835674	156.361696080269	156.361461282577
156.361801859261	156.36152235717	156.362141992038	156.361084636439	156.361601657078	156.361409566468	156.361268976005	156.361382014194	156.362096122578	156.361734922057	156.361558571164	156.361991154286	156.36202589858	156.361584694106	156.361660276718	156.361058312966	156.361349589707	156.361152846519	156.36125612254	156.362050861737	156.361892464037	156.361803161069	156.362077321618	156.361438331723	156.361823734204	156.361975292098	156.361052085349	156.361721928977	156.36110679469	156.361567650896	156.361168990048	156.361869320267	156.361289911538	156.360932735629	156.361321329805	156.361833986626	156.36198283013	156.361162176966	156.361440271021	156.361341057072	156.362068327149	156.360951275913	156.361331557395	156.3617065766	156.361837839081	156.361722938333	156.361579287494	156.362042925615	156.361774155384	156.361641126442
156.361607029681	156.361662372544	156.361489547629	156.361375999998	156.362125716437	156.36173040558	156.361701678028	156.361240894973	156.362126761118	156.361460664076	156.362084941522	156.362080000968	156.361466405267	156.361901605262	156.361907120426	156.361732268979	156.361818565146	156.362092104273	156.361315770741	156.3609622657	156.361371890886	156.361668777003	156.361662924474	156.361711848254	156.361220515446	156.361089069204	156.36175653537	156.362119364765	156.361843857936	156.36172910508	156.361800753035	156.361635187	156.361490380874	156.361740571059	156.36181294401	156.361867326538	156.361591361069	156.361720640636	156.361170996908	156.36163519202	156.361779421769	156.36188691235	156.361000145773	156.361245182126	156.361627815259	156.361599191235	156.362042509807	156.361847775344	156.361678227852	156.361847656312
156.361780937691	156.361409937933	156.362182732996	156.361579973503	156.361980870541	156.361179783042	156.361837458102	156.361244548378	156.362128291998	156.362134456296	156.361245969909	156.361615486446	156.361789365676	156.361871555787	156.361963219396	156.361093709451	156.361377867618	156.36219306097	156.361774401639	156.361919600349	156.361794535105	156.361908690723	156.362114912157	156.361242683826	156.362075888283	156.361880728754	156.361860688751	156.361449235371	156.361705916863	156.361386864599	156.361418937266	156.362020316216	156.362248217422	156.361269197414	156.361974970654	156.361574471154	156.362009872139	156.361868617733	156.361816221708	156.361861628294	156.36171314554	156.361392447262	156.361572258368	156.361948436124	156.362096618692	156.361592857893	156.361866841933	156.36180496063	156.361656340051	156.362098373128
156.361671733082	156.362079809995	156.361440116259	156.362144550771	156.36133071347	156.361654796494	156.36207213205	156.361943326412	156.362021462341	156.361356687214	156.362025984044	156.362034110626	156.361651592306	156.361771257572	156.361352272471	156.36120532919	156.362089944727	156.361275990258	156.361216123504	156.361526207758	156.361740865824	156.361437383819	156.361200784894	156.362010963061	156.361778117495	156.361888682715	156.361657574967	156.361786273121	156.361471439641	156.361301840519	156.362073449334	156.36147392425	156.362210721118	156.361661346498	156.36186531625	156.361718752026	156.361470756489	156.361354845036	156.362048624004	156.361908103874	156.361809418092	156.361644505281	156.362059142761	156.361985006162	156.361750284564	156.361525759302	156.361300177108	156.362090252547	156.36135756838	156.361986407222
156.362176566445	156.362276660922	156.361733090396	156.361752231011	156.361490298364	156.361305235019	156.362147771066	156.36159486775	156.361164838109	156.362039787398	156.361372610584	156.361791242424	156.36208159767	156.362025970176	156.361292903446	156.362167075499	156.361820852777	156.362180968303	156.361580627653	156.361334369424	156.362136783191	156.362140069791	156.36125028324	156.362064698443	156.361617207358	156.361935460219	156.361990465463	156.361428152468	156.361920401439	156.362037890654	156.361690209971	156.362115857653	156.361488689661	156.361704433977	156.361527629955	156.361971410195	156.361999065695	156.361897801476	156.36185409345	156.36170200616	156.361546733068	156.361527581469	156.362268630073	156.361994391451	156.361469794694	156.36182705845	156.361527466068	156.362142505855	156.361805099437	156.361753360299
156.361475757849	156.361828480828	156.361849595345	156.361384146462	156.361378347748	156.361943611381	156.361857814802	156.361397064747	156.361557430318	156.362230768268	156.362058429985	156.361619340593	156.361903229962	156.36160494071	156.36197697155	156.361945058888	156.362236961938	156.361930788057	156.362036328687	156.361528278353	156.362007669518	156.362026279467	156.361383840225	156.36152830879	156.361392397941	156.361419072024	156.361408775431	156.36222928226	156.361545990254	156.361410891322	156.361901491668	156.361628750818	156.361944169376	156.362179087178	156.361970259727	156.361929275428	156.362099971488	156.361283676986	156.361737903249	156.361694487982	156.362088960605	156.361609876474	156.361874242238	156.362246950124	156.361834879941	156.361723895812	156.362012736909	156.361544667541	156.361575879533	156.362278995069
156.36164248803	156.361977678879	156.36166227642	156.362334002777	156.361644592182	156.362011682996	156.362037095345	156.361323816958	156.361456474789	156.361634400544	156.36156829515	156.361451335983	156.362034673548	156.361871709239	156.361546802965	156.361233311138	156.361518259835	156.361740117654	156.361816193237	156.361502995911	156.362042552955	156.361735153436	156.361969672077	156.361908669555	156.362147615286	156.361718994543	156.361454801505	156.361587539102	156.361965466364	156.361483873781	156.361688990808	156.362111045334	156.362107904695	156.362115308955	156.36196794445	156.36198557568	156.361784190818	156.362162369645	156.361811365724	156.362078307009	156.362048772227	156.361729873904	156.362165282092	156.361614983579	156.361976370891	156.362165641381	156.361667472304	156.362071833681	156.361413807389	156.362242862552
156.36167068726	156.361455573596	156.361688030271	156.361522465559	156.362181587874	156.362141136545	156.361626694867	156.361789052333	156.361685764782	156.361495507132	156.361692769146	156.361418746266	156.361635712005	156.361972640553	156.361855990701	156.362014721284	156.361466368578	156.362182736231	156.362235073107	156.36199216383	156.362388949623	156.361542893395	156.361616899277	156.362138579965	156.362230479375	156.361722646291	156.362267982331	156.361773077957	156.36216421362	156.361878681365	156.362159107422	156.361365459556	156.361868720509	156.362132732297	156.361645287813	156.361368213976	156.361367241643	156.362162564467	156.361542046043	156.361864556899	156.361424515048	156.361507342508	156.361861166281	156.361866055373	156.361984356764	156.361637758546	156.361663104398	156.362116260893	156.362255833457	156.361438238232
156.361953258952	156.361680054488	156.362155010598	156.361881262465	156.361457720807	156.361487300108	156.362019987415	156.361469454397	156.36132696505	156.36200411247	156.362117249782	156.362360638199	156.362056715051	156.36164103061	156.362071519148	156.362378389487	156.362200562273	156.361515875887	156.36163069361	156.361602284324	156.362153928304	156.361350194329	156.362277239161	156.361639944731	156.361559847422	156.362023693703	156.361737270389	156.361455304749	156.361980079211	156.361492796893	156.362272093574	156.361940719459	156.36195419284	156.361843527752	156.361813824161	156.362079987738	156.36167864646	156.361616198897	156.361879153791	156.361931246612	156.361721457808	156.362350761331	156.361824038129	156.362064785632	156.361904215429	156.361488067084	156.361495763195	156.362016581877	156.362213469928	156.361957482667
156.362103420775	156.362182823223	156.361669210314	156.362217920022	156.361589625364	156.361866767094	156.361846296198	156.36224512913	156.362200777274	156.361865782799	156.361815899388	156.361874724212	156.361493467789	156.361352469759	156.362193213304	156.362183634916	156.361978575848	156.361948364097	156.361509272759	156.36167046902	156.361749365067	156.361918341915	156.361715555616	156.362079827481	156.362068869668	156.361580637707	156.361297948437	156.361408268981	156.36173726223	156.361827318708	156.361611665439	156.362007201945	156.362123476138	156.361876582493	156.361849517933	156.361465192689	156.361752606859	156.361783744787	156.36206687503	156.361619391348	156.362039403758	156.362141963567	156.3621386072	156.361749108033	156.361649838056	156.362251821312	156.361819905457	156.362066301854	156.361430947243	156.361884278954
156.361979261377	156.361645190914	156.362208291867	156.362189040226	156.361428971539	156.362011424293	156.361856235408	156.361793282684	156.361969440984	156.361617103517	156.361895660882	156.362225961034	156.362096979059	156.361482447828	156.361767690636	156.362001511609	156.362117182284	156.361741160502	156.362009536093	156.361937069845	156.361729810235	156.362161865904	156.361889908923	156.361779547188	156.361719969417	156.362392864215	156.361743299884	156.362132330695	156.361522954855	156.362247934301	156.362079784387	156.362063602477	156.361897902755	156.361953763369	156.361674390574	156.362235378877	156.36183079569	156.362471018398	156.361723868331	156.362070564961	156.362265897915	156.362196622815	156.361849041681	156.362421205066	156.361967187686	156.361621415569	156.361852681132	156.362131305767	156.362197617532	156.362083586887
156.361997048526	156.361854185319	156.362139680329	156.362023033407	156.361452614599	156.362225713446	156.361607793269	156.362000934539	156.361803234806	156.361794096325	156.361582497728	156.362018208285	156.361624520905	156.362078076958	156.361985851266	156.362064150028	156.361817100818	156.362395299329	156.361918453216	156.362071874981	156.361650907488	156.362112233598	156.362063299104	156.362137877264	156.361495100082	156.361589232011	156.361423942737	156.361547156763	156.361834391666	156.36216179075	156.361648369542	156.36186997936	156.361464707639	156.362320839779	156.362085689465	156.361529032128	156.362121313908	156.361647844517	156.361769530388	156.361545065491	156.362273109504	156.361679160456	156.361692167675	156.362146057765	156.361916575567	156.3619921964	156.361532711601	156.361949131603	156.362305975912	156.362472736747
156.362083375507	156.361788926084	156.362364044682	156.361652959592	156.36180135286	156.362297155754	156.362155885672	156.361683188977	156.362297949288	156.362219189307	156.362199043937	156.361993743669	156.361611729365	156.361679908594	156.361802366825	156.362077013645	156.361953477046	156.362291782284	156.362431409849	156.361693170833	156.362204471079	156.362026789907	156.362154724219	156.361685020816	156.361919263921	156.362231666107	156.361768358935	156.361516887632	156.361888294039	156.362180299268	156.362389761399	156.361745050213	156.361792544408	156.362192977044	156.362032397378	156.361572221541	156.361591331289	156.361982417469	156.36171578477	156.36186266525	156.361900105881	156.361787493805	156.361953546775	156.361711907966	156.362262428492	156.361966807928	156.361470742292	156.362441340553	156.36191008122	156.361789783533
156.362025867611	156.361573327804	156.362012160352	156.36238966584	156.362092829204	156.361618157501	156.361657906517	156.361726903407	156.361772154706	156.361903105511	156.362289387915	156.362195295051	156.361586809015	156.361778910933	156.361849821164	156.361989494586	156.361812191327	156.362308638915	156.362560624699	156.361496332354	156.362012228988	156.362313252466	156.361847500494	156.361698652549	156.361821509042	156.362302083631	156.362188558853	156.361732503781	156.362018024138	156.362099198164	156.362094707276	156.361976812662	156.362296375045	156.362045278781	156.36170452569	156.362122791621	156.362083530712	156.361854681198	156.361925430449	156.361863522216	156.361859990964	156.362100544596	156.361730526468	156.362029219445	156.361431754748	156.362263477166	156.362456212633	156.362022158327	156.361638723196	156.361880696336
156.361971380728	156.362039846293	156.361991494071	156.362123005685	156.36150870198	156.362282598292	156.362005239756	156.362157073741	156.36192987188	156.361545491249	156.361841475443	156.362215042372	156.361640400271	156.361930606929	156.362243743515	156.362252425501	156.361709723875	156.361784641516	156.362154193254	156.361747284154	156.361990622532	156.362167698885	156.361644828668	156.362345803493	156.361884420534	156.361708210294	156.361981159332	156.362198456509	156.361731564909	156.361808400606	156.361748681469	156.361932625694	156.362103940583	156.361851423842	156.362203183939	156.362352237599	156.362004001814	156.361824933859	156.361930935607	156.361939011392	156.361903192741	156.361642672442	156.361779930762	156.36166190922	156.362008569043	156.361688958117	156.361649844173	156.361878704556	156.361987208937	156.362191070938
156.361843648597	156.362368217661	156.361891113068	156.361984777023	156.362043518289	156.3616942396	156.362087305493	156.361743395885	156.361902184642	156.362371826526	156.361603937546	156.362099664505	156.361809201768	156.361889705735	156.362191502483	156.3620711652	156.361713745352	156.362159032304	156.362280155231	156.361920031221	156.361592312369	156.361733794402	156.36230954417	156.361866200644	156.361739222425	156.362050238953	156.362280449964	156.362027014197	156.361881576339	156.362028505594	156.362131560151	156.361727274292	156.362139832132	156.361997956878	156.362093907077	156.361836388088	156.36185377184	156.362082411457	156.362105315769	156.361930144121	156.362309563444	156.362305809109	156.36181355109	156.361877346502	156.361710285092	156.362301262338	156.361842002071	156.362237336836	156.362435446988	156.362102179077
156.36203176431	156.362016991777	156.362250547945	156.362001381547	156.36180861658	156.362154811177	156.361991495929	156.362328040142	156.361617328732	156.362103773735	156.362012728233	156.361597247237	156.362165293077	156.361837837336	156.362241813947	156.362461812226	156.362329773043	156.36176602727	156.362081145551	156.36247572432	156.362373652234	156.361995237133	156.361781434782	156.361753446915	156.361654963658	156.36194730868	156.362055558228	156.36214870075	156.362349938335	156.362017912384	156.362170951042	156.362069032269	156.361791811188	156.36216456497	156.361716192533	156.362146769145	156.362010430882	156.36210335343	156.361835979651	156.361765784914	156.362400196467	156.361909231791	156.362394970666	156.361908338479	156.361718922599	156.361935964228	156.362130435638	156.362375004994	156.362346007522	156.361979386948
156.362435677488	156.362152828054	156.361985175897	156.361684866665	156.361646894122	156.361882739252	156.362269626953	156.36173908375	156.361765752521	156.362246057812	156.362384913846	156.361896274188	156.362334710822	156.362217988976	156.361962113579	156.361804279522	156.361788861682	156.361995876451	156.361728713407	156.361781349318	156.362187635663	156.36213081158	156.361908808194	156.362209695765	156.362264241431	156.362198262229	156.361820631335	156.361671126499	156.362016875748	156.362322495928	156.361606598891	156.361947461825	156.362199342163	156.362267728225	156.361756146829	156.361673704771	156.362254134004	156.36207987782	156.361800455153	156.362235066522	156.361965039497	156.362198965116	156.361862360464	156.362142210872	156.362133630546	156.361872765101	156.361645280214	156.36233214662	156.36218982868	156.3619572019
156.362483028274	156.361900510137	156.362135700414	156.362528165247	156.3621780501	156.362296115171	156.362231030687	156.361595011186	156.36223041987	156.362296304857	156.362040746693	156.361864179741	156.361940456449	156.361882874988	156.362021310807	156.362236700023	156.36178395934	156.361640677265	156.361977190157	156.361869181656	156.362088684127	156.362064824144	156.361888600566	156.361926039964	156.361825976025	156.361883074718	156.362060050411	156.362220636424	156.361601211231	156.362249445932	156.361812347762	156.362325373734	156.361919568739	156.361818136651	156.362050718072	156.361832892311	156.361690517382	156.362109681472	156.361901222818	156.362214879153	156.361670140058	156.362063173956	156.361781100928	156.361824452621	156.361961264513	156.362203859806	156.362057563549	156.362161583825	156.362024440373	156.362072909418
156.362172125802	156.361997541997	156.361852879822	156.361740785715	156.3618662873	156.361841791249	156.362547184031	156.362067896851	156.362461693295	156.362010589314	156.361934639898	156.361974237074	156.362267515447	156.361870882669	156.361926256366	156.361679684439	156.362409085709	156.362078452535	156.361988452652	156.362051389155	156.361889666638	156.361870799618	156.362243715635	156.362474434	156.362215674749	156.361748157592	156.361703574276	156.362351965909	156.362172404186	156.361848453123	156.361820674464	156.362293827375	156.361804479945	156.362425577311	156.362359726284	156.361967571024	156.361645683299	156.362333338509	156.36224602822	156.362413601884	156.362457800357	156.361816765527	156.36180360283	156.362247613318	156.36173164142	156.36229746221	156.362114230234	156.361971323583	156.362349272826	156.362184388339
156.362427613529	156.362018354538	156.361929070581	156.362049645705	156.3620688685	156.362237880716	156.361890960756	156.362419524536	156.361898788909	156.361988580014	156.361769017962	156.362112089439	156.362362999678	156.362201415677	156.362076428817	156.361988584844	156.362250193201	156.362141632401	156.362186923174	156.362216589698	156.362233187686	156.361942301495	156.361838965447	156.362470615713	156.361734162728	156.361713483797	156.361862103566	156.361927804246	156.361729608721	156.361728246063	156.362036097712	156.362226405682	156.361825905283	156.362181712286	156.361884179624	156.362231019593	156.362332831037	156.362221453263	156.362308651154	156.361849236314	156.362215321952	156.361915084554	156.362390559824	156.362276177199	156.362542804512	156.361852610919	156.362014258251	156.362246363696	156.362379232082	156.362153371364
156.361972090067	156.361799536072	156.362411701414	156.361980684976	156.362078450816	156.362181896009	156.362224403309	156.361836296354	156.361902905725	156.361728267623	156.361806224845	156.361863705844	156.36172141053	156.361963146759	156.361851827919	156.361880439179	156.361833540031	156.361862831012	156.362169593588	156.361742529501	156.362419401654	156.362427729281	156.362285321829	156.362353782373	156.362092532548	156.362120049756	156.362372256335	156.36188824896	156.361970382405	156.361882539531	156.362464704406	156.361839200682	156.361981274072	156.362276070666	156.362206190395	156.361948279066	156.361888481863	156.361766162264	156.362331267176	156.361750814203	156.361745627912	156.362392055031	156.362105881557	156.362298338881	156.362146842276	156.362103695606	156.361970172494	156.362424031643	156.362296320153	156.362267845953
156.362051317359	156.362142122826	156.361837562388	156.362360569542	156.361900931743	156.362363260571	156.362168761587	156.362415147462	156.362239559095	156.361830859088	156.362015076566	156.361914999053	156.362439150401	156.36197780966	156.362083475786	156.361818688933	156.362236772798	156.362331139629	156.36215663385	156.361788424538	156.362319974701	156.361848511808	156.362350738255	156.362347164283	156.362275436374	156.362037634566	156.361872942884	156.362047944052	156.362053610688	156.362079758755	156.36198121974	156.362399854609	156.362060720344	156.362033666	156.362170357168	156.361989924103	156.362418837249	156.362610827029	156.36215758545	156.362509737646	156.362252454918	156.361688314012	156.362015851744	156.362113542805	156.361821525657	156.361935022181	156.361829418801	156.361855774266	156.362257237817	156.361947855816
156.36186860271	156.361941526627	156.362125463751	156.361929201054	156.361839003342	156.36193209044	156.361912135958	156.36236613319	156.36179544614	156.362553271944	156.362270825047	156.362325877609	156.362576371848	156.362127809713	156.362182432284	156.362346032203	156.362274351233	156.361881977972	156.362278401262	156.362396326749	156.362426048944	156.362288234964	156.362184041388	156.36197589454	156.362185213347	156.36260921477	156.361738908173	156.361933521288	156.361959657851	156.361955890403	156.36187978128	156.36181983383	156.362201789158	156.36203136873	156.361798207606	156.361916656899	156.36213447284	156.362208446591	156.362282294602	156.362059296684	156.36213146071	156.362278077188	156.362353065508	156.362341467052	156.362402072201	156.362009991387	156.361854251926	156.362349469944	156.362484350282	156.361771249186
