# Supplementary material for: The Neural and Computational Architecture of Feedback Dynamics in Mouse Cortex during Stimulus Report
Source: eNeuro. 2024 Sep 24;11(9):ENEURO.0191-24.2024. doi: 10.1523/ENEURO.0191-24.2024 (PMC11444237; doi:10.1523/ENEURO.0191-24.2024)
Supplement: Extended Data 1 — The file code.zip includes all code used to generate the figures and perform the analyses presented in this manuscript. The folder "./ephys analysis/" contains code and instructions concerning experimental data and Figure 1. The files "Figure2CDE.m", "Figure3AB.m" and "Figure3C.m" simulate the model in the nominal setup, and generate the corresponding figures. The file "Morphing.m" allows changing the connectivity strengths with respect to the nominal setup, and plotting the resulting trajectories. The folder "./Figure4/" contains instructions, code and data concerning Figure 4. Download Extended Data 1, ZIP file. [file eneuro-11-ENEURO.0191-24.2024-s003.zip › code/Figure4/globalfeedback/v1Int_a1.425.dat]

0.380168581242705	0.396250005042358	0.351124630700692	0.363373437923338	0.363702076700386	0.33428188757245	0.392101700369323	0.362401781514522	0.376309561217519	0.353542369451017	0.333137572090068	0.351838224000681	0.377755502205638	0.358805450843644	0.349213477762665	0.355910437714078	0.400580213999936	0.343354049591488	0.356716860460002	0.333841647485051	0.329765415618421	0.333367023138624	0.384339436376047	0.335608845015395	0.357476564527765	0.336262515978832	0.389366345926821	0.351931919691548	0.355137031264501	0.34457262680099	0.355879302566667	0.360167370704366	0.401149688220881	0.365814360735845	0.380459074828664	0.378905054535432	0.386862967216531	0.347938777941267	0.392412798121274	0.382633322376598	0.400491687738658	0.385373785638103	0.330248523341545	0.344742283119487	0.343097937296678	0.349766181464865	0.355301278600858	0.387270378224025	0.396779390123434	0.344415718708668
0.374438278966301	0.408169762612303	0.370512233842124	0.343093087253297	0.36408757544417	0.368048846040078	0.36436433336031	0.386839467774437	0.363929198452295	0.360948455378984	0.360254367007076	0.413429732356747	0.382874349447784	0.384198460450862	0.366564785272302	0.349253983191313	0.354937594256728	0.350015211596056	0.417792905703126	0.422152618133421	0.350720321188686	0.415298912267333	0.369800705941049	0.371547043722696	0.397429031602688	0.376329353590247	0.38838321713488	0.373034785961393	0.370720898529978	0.383794785905987	0.369186584931076	0.363351105571701	0.410314296823032	0.357812845539698	0.416796968865485	0.349566831764469	0.379406815678223	0.411776573505906	0.3834550223472	0.379341807798191	0.382461322694568	0.372176068115722	0.342052162406	0.339642958373161	0.360730606729997	0.347514098159093	0.366699968013878	0.352256167482049	0.341033116671016	0.370644345528241
0.43580927337935	0.357072007021085	0.377372844341274	0.415858687641242	0.379580359387775	0.418976660128855	0.353054396353215	0.370755406171579	0.421185342446684	0.373509258087436	0.412593556365798	0.40876650684316	0.37143293681434	0.363109865354222	0.414028704695122	0.422756969966056	0.375920953660806	0.416989167040331	0.421978149395221	0.422743329764672	0.366034822484043	0.351766988589797	0.434924022390129	0.410611024797055	0.353090715901427	0.416016845357481	0.35139506041935	0.362603477709511	0.354960091668984	0.376996485933565	0.370404701258859	0.362924930318257	0.35052978281648	0.414386102422324	0.431778032850867	0.397760282621254	0.365609225078489	0.375690604110503	0.433908251299341	0.424598950029659	0.358689880545553	0.374862871473414	0.422050455157067	0.350583514582176	0.385766664440038	0.354734035915582	0.41179668535198	0.350671009891946	0.385569819819543	0.427549207644264
0.359991003135363	0.422418438176027	0.379487866167433	0.428890298412666	0.398875756508229	0.427920252379242	0.362630265045533	0.44475284607851	0.436079697655863	0.401261417502409	0.362156374005909	0.433425341659162	0.439208034922093	0.398264399041396	0.395649516133876	0.438373467543193	0.438480228016019	0.388676694417112	0.422109187247046	0.441185172276121	0.37788011389957	0.406076942178857	0.416725296993158	0.371335739179757	0.362234054757999	0.430310633624039	0.43266766113972	0.403261284637374	0.452514534412368	0.397465483621559	0.370207791989212	0.390773799078854	0.372240655606991	0.374657781998052	0.389388262581383	0.417050043341853	0.380586060706001	0.382886595559968	0.370134410625174	0.378580130857647	0.360279772812267	0.367354966432154	0.368880642946046	0.426633821293293	0.43549303123451	0.421335879721089	0.446233580999753	0.419054635742738	0.377371534248636	0.38661410979215
0.400509970072512	0.430100264302569	0.485821989882636	0.443962249209786	0.415471329238272	0.449208177885781	0.476177165206699	0.409751614265161	0.461188495672601	0.424354576797687	0.450220184492396	0.396889102197249	0.476859157355829	0.443690779611108	0.379588794899257	0.394715399722337	0.433662666015351	0.471440066080659	0.379138953369425	0.400608761947881	0.46060602747945	0.445950706408714	0.412220023928335	0.403179641721317	0.393370372060693	0.416474555230025	0.454541334474588	0.383072306297452	0.390646979697672	0.406612022920332	0.404571580161395	0.452533731579248	0.480407323810733	0.39435849319524	0.452041536045511	0.400855385408732	0.420085980847434	0.388340155619532	0.468958390284738	0.402341172731445	0.411502866336576	0.461321062088679	0.408283508873129	0.387958087506742	0.488135798805826	0.405904880446085	0.379562499192856	0.398316347497421	0.416397064975936	0.454096672542211
0.471762623849974	0.413332815547044	0.392570076284066	0.420366335574626	0.461297586457933	0.491373858289677	0.476650429301143	0.441905285544305	0.405074954682032	0.493309463450484	0.438609539367663	0.501183834893477	0.441089026856407	0.504574085942621	0.414574896588194	0.503151228249974	0.496399866326128	0.431419011823824	0.479499542327222	0.439937222956793	0.402994340831614	0.483846076697158	0.479564396577623	0.409722450359565	0.494359805401232	0.463458315420926	0.442140874623682	0.446462173036947	0.43245702624523	0.428351576896978	0.445455716576725	0.464348063424678	0.466231980546892	0.418353331591209	0.428057872945584	0.480277433913521	0.397949331333164	0.401051978534661	0.462857861987289	0.495082418556832	0.421142560430801	0.430474465173369	0.4310889887488	0.450267641310467	0.456848887729117	0.458294714995419	0.443720647848837	0.425092894242409	0.49117455323601	0.406243866607643
0.429644880235349	0.454193250259072	0.481221363309768	0.45028018451877	0.42931775038451	0.533885830058498	0.42829337591219	0.419456860182616	0.456765625487139	0.462727267091426	0.440938424356828	0.495993382504884	0.459960245477028	0.450310006657694	0.42525781073163	0.434660181391999	0.535870530928732	0.525898907810489	0.472886757282441	0.432067335182421	0.45461639030785	0.451261694607692	0.427831838583635	0.429756130296192	0.505497919789021	0.49115692808851	0.47711103662275	0.419054610378352	0.485565816875931	0.536872287790663	0.407989148227136	0.462133173174755	0.52358158591754	0.524134879043779	0.460257646628271	0.52877056551319	0.485414396421719	0.472116967108525	0.456884608487241	0.410674200721682	0.445562431149573	0.513465379223793	0.487904467897182	0.42124649434432	0.443384403539358	0.467296040968417	0.430830261940681	0.523179271441383	0.43885718269881	0.414576129767149
0.488154822448554	0.472378584537261	0.456300140306416	0.578070115315468	0.553090606329302	0.449573931920219	0.48644157410419	0.501554957120093	0.431515078921149	0.463221717392474	0.439538953178241	0.456630251335512	0.522641829365704	0.557644425920296	0.500439624713458	0.451710308924794	0.517705207454391	0.538100332762629	0.527434935191443	0.45984864549718	0.486094566016469	0.538072268495315	0.525476089612341	0.497104105192806	0.499125229514797	0.433637678211912	0.476578158718384	0.46810013446611	0.466496154458839	0.581835226920614	0.470784939518202	0.516637859941	0.430454398618253	0.48712134790484	0.514165728308494	0.499302811531686	0.510876119642899	0.501372403639125	0.564717196337383	0.483060575369942	0.516973626138769	0.456471128544886	0.581429407057029	0.503714911998383	0.546346220001041	0.433691609185761	0.536357009758634	0.474349078107799	0.455859445546298	0.498326929625529
0.499053007137694	0.597657551987079	0.551203926244455	0.569137880010215	0.474710990120496	0.471988382688134	0.557210599933666	0.509846518292213	0.546540481175316	0.571875013415554	0.514682348098527	0.556449159274368	0.544145924559325	0.596212046235867	0.564592216240664	0.603818119636284	0.455016709397844	0.540616392935526	0.467759930261281	0.471430483349946	0.49404804562198	0.534133349810064	0.455160407119072	0.496727411805335	0.596214985504676	0.514016985296095	0.582105071606602	0.557313783048734	0.472955999905053	0.479406246818938	0.549227521928888	0.523886481596978	0.536901372293633	0.608601352215652	0.49541455121376	0.516292745866701	0.5089316318714	0.522564477048116	0.567828650779802	0.487928688824073	0.473937842776682	0.517051727136585	0.482001136032664	0.512261591369342	0.496274506174275	0.4540466979995	0.488268042145877	0.563520400285464	0.475863822332806	0.483181538997011
0.549141661237412	0.559287970355403	0.633345304507378	0.560628300188099	0.581077437499752	0.634016348289989	0.638764547332034	0.63314057934052	0.499485393767903	0.572212114869874	0.543532925549036	0.533934891994795	0.600882998273532	0.640454697500999	0.544058142379508	0.477711881822587	0.537049266718874	0.625559544355621	0.583246218337954	0.483321606793829	0.484977591105259	0.645497256346399	0.519265975516685	0.604594610106972	0.503738854267977	0.500044707542997	0.603977865295277	0.606198042653369	0.513404347863228	0.500619009298592	0.486558440701624	0.577212019032184	0.540820622223371	0.606446976320225	0.480696296150924	0.607967974150201	0.529325231997468	0.604474748700953	0.649729505930805	0.508154216489705	0.528041916241173	0.521547726531129	0.557110165120169	0.61415228509556	0.517842354106662	0.568255235038691	0.534396336335312	0.502657547614365	0.532243536407928	0.61287551562919
0.554285248383952	0.669921815578187	0.647958326574412	0.568238150463885	0.589259961086604	0.595724127454554	0.700977749219853	0.696433708669842	0.728379904063544	0.667900262506389	0.586210340189251	0.521946090820149	0.551911934369669	0.610815571667202	0.641005571738057	0.543753786372954	0.706199495262492	0.651911374892456	0.57217168421336	0.586210840646978	0.614678588611741	0.68668580032415	0.674928073774503	0.562502720613697	0.609163889996357	0.632592771799812	0.599214356753078	0.638996021902115	0.630119743819024	0.70764633542417	0.695797481421398	0.621425476103288	0.681381535155894	0.695269524511278	0.572338368039611	0.657137597837435	0.624105712340065	0.551076275176852	0.505131604690361	0.636717017540584	0.614479568117686	0.563782341239848	0.695171285030401	0.513670714370982	0.706731638463184	0.540487460033033	0.570540271815924	0.532451235099642	0.516430136231762	0.545439605840132
0.610914861189352	0.589086917583863	0.733842790325541	0.559687572251828	0.543876696351664	0.73602721959805	0.764347938552328	0.554702385119428	0.558593977730704	0.555002070724603	0.732939698407399	0.643549541622292	0.782994106073169	0.752984003167603	0.658322675027934	0.75838513247489	0.556667509434556	0.689331062062962	0.641578997502436	0.563437140861793	0.783837591157417	0.674982093564331	0.630195932288137	0.68633397233693	0.686303965622461	0.695249468705123	0.749230772727155	0.599593492715207	0.591730772044189	0.754515060282273	0.613832860818172	0.567629527086669	0.619475740720747	0.568404918855258	0.706145622587738	0.617408444997051	0.552529216457568	0.683769601468016	0.725385961763127	0.557119534954818	0.550349707813845	0.639744786394821	0.64275193376185	0.584810733103139	0.671962317464552	0.547789276308109	0.720782968639748	0.621241445087782	0.609131080445236	0.620299159984664
0.582511229601517	0.685637720316397	0.601424597823772	0.820176048179398	0.713809914814821	0.689052133444211	0.748181173386226	0.680292898588941	0.684347459058604	0.699139462334528	0.858572187260624	0.583755109759462	0.852280731252706	0.679005863858104	0.689970035222545	0.582124290155879	0.811297512314713	0.696961662663108	0.6528087471285	0.605324112912619	0.831134995091665	0.574732586024769	0.598706004830681	0.638483242998932	0.710506132089519	0.621529029722588	0.694242278821116	0.585433567049295	0.640251457184185	0.798748270580764	0.661798028214381	0.833215615879408	0.790777471480745	0.697354122342129	0.63527149280482	0.787873250824481	0.69042541374871	0.744044789618107	0.591588204507912	0.801289565622214	0.736380444570468	0.718816607358387	0.786527072654458	0.598964487654038	0.764944217361009	0.594816088192021	0.811634618134882	0.84391950563808	0.632504500012755	0.586994559316522
0.732454488622708	0.791568338117264	0.763095355482274	0.780571871493176	0.686295422041065	0.658360569336188	0.746100922819678	0.686710074686609	0.782983562326698	0.729988804545088	0.813298423957736	0.694563897632227	0.784365664191684	0.87703264496684	0.628120880519729	0.859515059823908	0.913886513521381	0.872531858690158	0.641160877988801	0.701638563535782	0.729959469745817	0.861307167285079	0.704402915883707	0.624289299810966	0.772097753591853	0.632081988454171	0.668457942121341	0.786780207840924	0.864909843259089	0.751138455714965	0.882190932355058	0.718766491376107	0.867723540130802	0.911030458805046	0.619394268869183	0.624696841285653	0.647798108252237	0.634828246202385	0.65651653453062	0.692959901034722	0.911757721054774	0.771935145325789	0.846512025357843	0.633020355950635	0.749522504566489	0.642336736697169	0.664990119229752	0.854110769579614	0.77189699151113	0.695435572872835
0.698655576050943	0.750251514824537	0.927959247364011	0.732292576325062	0.910569179325276	0.746593335309685	0.986472859755311	0.986913771768927	0.986304830438213	0.888994238735229	0.834546707879674	0.815102686872407	0.762873333894155	0.683311366013316	0.851870911927535	1.01882154679823	0.701368101144286	0.935359150180825	0.93615842342482	0.860242748544987	0.73059231013326	0.839752632943917	0.794449299696803	0.780738929834262	0.661896388377139	0.976647087190852	0.913917462773645	0.7292038883871	0.88929793170173	0.75741853879827	0.666398690535298	0.753234901571675	0.773142854797292	0.697314772795851	0.717041329621813	0.756392625019347	0.938956847685151	0.698017122026098	0.892963683939484	0.69670546049752	0.681031180169952	0.726330183859919	0.768000639335963	0.913453615233754	0.896718305612096	0.759098238532699	0.818230911328634	0.925504898719293	0.903816844274888	0.94237699659877
1.01041207678505	0.965163731860609	0.963775187548252	1.12261129848717	0.74798563403122	0.86550901155351	1.06439277605134	0.870340083363629	1.04741258259018	0.779862612865163	0.95168808711064	0.727770620804799	0.818158220166232	0.973190677871751	0.791349193111653	0.735780780164498	0.837353344188725	0.992052895963601	1.09445234143464	1.04777860170961	0.747068814337503	0.922359995801188	0.872333679775202	0.922192610622271	0.817907264316757	0.7539866250434	0.78236735862221	0.805405195724835	0.726097201271517	1.07942163131096	1.08134199579606	0.992061266763397	1.00858536459847	1.02315795156978	0.760858653353284	0.864913247452485	0.73030106624888	0.995923741180486	0.932535784849254	1.04138624338012	1.05245855999863	0.891350992164633	0.82596395501586	0.90296532097994	0.882139913118141	0.75193506631543	0.956540667894449	0.80359846473114	0.780591322346609	0.813407051500277
1.1023266599162	1.2042723554804	1.00938671367576	0.794655143633693	0.886101355434814	0.970931291055459	1.05827706168547	1.00561969739334	0.968078088870091	0.902471499696628	0.946265949037053	0.818052426275245	0.880408451347009	0.972122439567447	1.00964754913442	0.790972347499141	0.8268595705526	1.14940364535383	0.865083874321938	1.12443530291514	1.19579815504731	1.09613708381029	1.09635555572038	0.97915029777221	0.956648464764985	1.06662831262713	0.840806549067507	0.811336839884425	0.930961073206203	0.891636605309433	1.01102206701987	1.08036990753171	0.934653218862943	0.895673406730503	1.14833416158118	1.00557533343356	1.14407713044574	0.919847721830632	1.21953573879493	1.10920374497842	1.13484822533567	1.11519354309035	1.21259179721192	1.18732196973429	0.897465274585948	1.11864148530416	0.801493073227256	0.89952656828238	0.963188956096014	1.11684055094892
0.944199469565666	0.886973866983564	0.849311050298489	1.26918342540355	1.0329432299772	1.00312264386385	1.34475965233918	0.920171202753654	1.29163369590529	1.28765483139567	1.11609290269659	0.855163070053296	0.929281236479925	0.952268802454995	0.949447020215833	1.28932445758682	0.971988840973457	1.31991453783186	0.903154821289405	1.18317267022034	1.1760730420037	1.2478792080252	1.10494388264762	1.2120874586627	1.23129660047326	1.26380322929106	1.13035946889042	1.06846078646052	1.04185095733294	1.16327752508264	1.15636451061076	1.0099025047791	0.924123528981877	1.17234387619763	0.990286089368598	1.12019663457025	0.86127874381429	1.12171051958698	1.03818441831893	1.01969058626485	1.19997781656087	1.27252908663087	1.36773471717336	0.918048514989242	0.92742895809882	0.919798177987977	1.31664919536679	1.29220674766951	1.02945837675943	0.931805973314426
1.25549603644957	1.10538060078091	1.32700772323815	1.04594821684166	1.1190358036604	1.44463882246437	1.06252117204166	1.17436616195096	1.23370762875888	1.13851711814607	1.38884437743466	1.05896291176824	1.32785865379934	0.996786457051793	0.937013376660753	1.16226637227127	1.38145184497129	1.26226049770565	1.24399667669988	1.15470446953467	1.3146475502524	0.996418927231673	0.954880980564459	1.07043841251677	0.985070186756592	1.29372505361919	1.24640915548786	0.941774617513402	1.25237837203506	1.27626523037133	1.47689968881396	1.4154790574521	0.954601098196083	1.23018540662777	1.27856159452054	1.26902959712024	0.991599217737248	1.28909492009786	1.24914703989796	1.17234773233356	1.16850943765091	1.15473248680701	0.983970462154534	1.12449872138079	1.20758640500567	1.35778939134295	1.48029981181992	1.44165484111871	1.12034108608514	1.08043263048746
1.06181623474399	1.01429623523348	1.10288064600739	1.12231842964456	1.13899396656899	1.08897544481581	1.21526092859464	1.09414640222953	1.10299187312356	1.05600307171303	1.32930910810289	1.12373869772496	1.44422551016774	1.2642713505899	1.49192954182044	1.39103689432413	1.10063036269213	1.37950525689494	1.55833621773484	1.04304544595629	1.08411972510693	1.46266964715824	1.54775436353911	1.39235509047846	1.6517060416914	1.19555333785879	1.42559375596723	1.23146183785003	1.41985949765102	1.39283047439876	1.43844466474978	1.61561114061577	1.12178292876794	1.43970854510807	1.36009231195989	1.47149821159938	1.23333563237494	1.06069044970906	1.30172431709833	1.42261051754364	1.33303022685994	1.17557425559898	1.09542802470431	1.39776330237076	1.44144580542363	1.15518512103997	1.4747925545481	1.04963480570747	1.62662608262044	1.19633548119714
1.23866577643864	1.38223574075691	1.7354788982871	1.5927717880587	1.69727343484201	1.54112024838051	1.14842717027997	1.58581283973068	1.55919540362327	1.5990107032452	1.55378664184526	1.67765998653363	1.48536328882748	1.19696357231275	1.17090582481068	1.22487473089169	1.18598715233996	1.58495822047256	1.70383154480537	1.33574104608808	1.80639297880284	1.18063646204806	1.29715397160511	1.49317276526033	1.14413628758459	1.5603616704847	1.59245623926305	1.46805481354261	1.53977436987877	1.24978857762077	1.29714838605474	1.81256304339765	1.26631129732112	1.5948577434654	1.27356703715818	1.42881116483746	1.37365026300929	1.15752760156791	1.66647449606327	1.21395495605579	1.34066788510818	1.46647327545068	1.18312926843607	1.39876155426441	1.42005715871366	1.60255983407889	1.27862443987414	1.7717582166317	1.32522666784724	1.11553250456901
1.74328273520613	1.39607156962586	1.31383222403412	1.57947815979129	1.50987706905998	1.68060601530018	1.37113115400424	1.69040810805054	1.7926855255021	1.48119910155286	1.92254752866245	1.27702899820978	1.35112060323031	1.44350139794478	1.37124748646959	1.29235006197407	1.30169445996941	1.68052637233377	1.29822982873992	1.88465828220453	1.87431908269316	1.46803144920409	1.47293471472753	1.33895318076941	1.87583964060289	1.900050830196	1.6716968338141	1.68506641580361	1.46922917512534	1.56110744672463	1.35894532213393	1.54423748795626	1.36873534804485	1.68971454227933	1.65935157915432	1.3688189222053	1.61676605523161	1.36045812268575	1.97419948701321	1.76031293013109	1.77951470126881	1.82330415534337	1.98244918771993	1.3065052558631	1.68256386667612	1.67247359544661	1.71863748368563	1.81762799007966	1.96656643511234	1.55070010089209
1.85413472751798	1.53019690759547	2.17300534419096	2.13562952559083	2.09474832504372	1.46757610017987	1.54896524701755	2.01502529810984	1.84027055201421	2.02732155364471	2.27327735769689	1.9573214194384	2.02261597067335	1.37493421798388	1.93678833726869	2.08374551233525	1.88486034084312	1.56215406919173	1.49236322728724	2.1620970894106	1.43429377759422	1.58635877035353	1.64017670073405	1.71385672900503	2.13104857997705	1.51153296185173	1.37915852607792	1.44844194804726	1.59411513799629	1.46966396731551	1.52275551161831	1.99473749677298	1.74026144940395	2.24358557901771	1.90594440033127	1.91312316057657	1.91488165622654	1.72054537761093	1.68270722415627	1.78256088528385	1.40432753635688	1.41550970688198	1.6088315960743	1.69448667181913	2.21228914220223	1.58324223468093	1.86278612323641	1.66234049491833	1.41048952476148	1.66084710411818
2.44374857053589	2.06029716061049	2.44640747217232	2.21503410976912	2.47619967888102	1.72321080394275	2.07508438254885	1.82691866584016	2.44082276925005	2.07468027972048	1.83812866749455	1.81893154827739	2.51147693601657	1.6222729538028	1.56739343896184	2.07669745220312	2.11479112460167	2.08725231879284	1.72375964572424	2.60792505857479	2.14900327078745	2.28736754325787	2.15250343909406	1.92635138373959	2.21452341502602	1.69219079221396	1.67254143359702	1.75231581787589	1.72474063531065	1.81927753833128	1.83941028684221	1.63253993669658	2.34049941094794	1.66107344147566	1.66136288194947	2.19500588385509	2.21928824242355	1.79483382456437	1.64818203654195	1.79176996724841	2.35354702340202	2.36525222088009	2.02337972095217	1.57118223486266	1.7336367492204	2.43245219187794	1.60859105643111	1.56862776907965	1.65062408731906	2.0813864836242
2.60841225281967	1.89714475419824	2.104221528686	2.46356007324847	2.15344880625	2.9381714016283	2.62127150196252	1.74544150483807	2.91400459505731	1.95382567880386	1.80353142566049	2.45678392517822	2.62081794318157	2.03276049898584	2.35826757088703	2.44843654728649	2.6227499349259	2.25428748807158	1.98068884773721	1.74196722949747	2.59556005602886	2.24040379556374	2.98181671493078	2.20516584216358	2.09385471929885	2.77361455218894	2.77534690449512	2.28372875556786	1.71373426972901	1.75392921165001	1.78604552006445	2.71878597101732	2.04631306258575	1.81715117664846	1.85923180810724	2.25079387199726	2.52524633355727	1.84946114729065	1.7524325236669	2.51020979538989	1.84458341825014	2.71095836671857	1.9823586311273	1.72220890316919	1.73937428541491	2.05507431500096	1.89264285051895	2.69830231470419	1.9660417539817	1.73330310827502
2.49044209864012	2.2043562046714	2.70329624933701	2.2248979106479	2.47587660744327	2.00938547768461	2.07760329574591	2.5476039691495	3.41110650910488	2.0734274467407	2.17537073816432	2.33698585056013	1.95182543785534	2.79328249761336	2.43610036257988	2.85878606428206	2.63598099132446	1.98144811830005	2.01063228227818	2.21787039784484	2.08449353203519	2.19176794942177	2.43297789052155	2.32283020755557	1.95132777802512	2.67272664790818	2.67311031653814	2.95513862159182	3.48660300629459	2.26176933187103	2.68658454615902	2.23320452159737	2.46786565833749	1.99423035459639	2.76994416827461	2.77411471607498	3.00032841246881	2.46909662176847	2.89824710413419	2.86563937489161	2.63236387214043	2.53911653827622	2.74001171131344	2.277385326392	3.01074625688447	2.239701602318	2.70251547977391	2.83833886903571	2.35759524123559	2.87789630258292
2.47834317598522	2.27340166514129	3.3023462290445	155.0688950712	2.34321539644376	3.32873037537839	2.96111599079212	2.45539166262952	3.07042336821377	3.07941844926635	3.03762559039756	2.58026965889473	2.41525708153386	2.1512867844143	2.25332861380689	3.33442567728281	3.57112207375202	2.29876809086571	156.239862380768	2.96938732061477	2.38793258986717	2.71764147736906	3.91332728309553	2.86024992324904	2.80492328119593	2.33212398148653	3.54859668108218	3.00333887136826	2.8757860169387	2.16550682754984	2.73441051579262	3.18608145454855	2.28582709660906	2.56539873355516	2.36332762670297	2.32189594878705	2.16863160899304	3.15164031189488	3.31748687946072	2.75654447223276	2.21628134336126	2.75375928504303	2.15746720156765	2.33213916958442	2.68113709648231	2.68548000865828	2.40754953044231	2.09153669028436	3.06819624965413	3.27702692686553
2.4457431555583	3.23614322191844	2.66489816347658	2.8517231838383	3.48818622266407	2.49025369445179	2.8550262253588	3.12305282878197	2.77668914820845	2.3986016807886	2.7368178894031	2.84979141727475	3.08578141004043	2.55628006870283	2.56767867621876	3.43490371567927	2.38629679357428	3.17066564099537	3.79215089733859	4.28693288396646	2.92875972034015	2.5686271578614	3.60126921221915	2.95416293921484	2.51227417311372	2.45098383211342	156.195478616272	2.79144431968417	2.42618638950823	156.243306259462	2.74758351642043	2.74808788924037	3.17438604481646	2.74677952813658	2.49527880405468	3.15387463121871	2.40095763520942	3.28114682869096	3.55852233701409	156.211410786245	2.33799722264734	153.180469901966	2.49415117600956	4.47697621729318	3.20972419236576	3.26604968526473	2.87972618235861	2.40725031903347	2.85700762195485	2.41396424214916
2.79724360617157	156.166412015017	4.27063947130898	3.89770852414461	3.07462125485198	4.39086709192708	3.3925045581041	3.35779026748873	2.71667536211102	3.56955538029753	3.25223888596612	3.69467912373117	4.15856007035735	2.81920840099725	2.87801049333453	3.35004195975608	3.18886208539178	2.97930762376332	156.323411807604	3.74616403516258	2.75619451533118	3.29214154020017	3.6085213706438	3.53682409413851	3.63912067814875	3.28037187675139	3.6975959047821	3.98264588738716	2.95325600730874	3.42238446640007	156.205333810626	156.279225842686	3.25617917480767	3.40698425467762	3.57622963305268	3.52732695367851	3.84107655308621	3.22279672062817	4.61062738173233	3.0174765140118	2.74458046986598	3.33073436351267	3.59963328850434	3.63158852979847	3.11151353059888	3.18219020181542	3.46038709728973	3.33136003051006	156.139556081479	5.42091474672324
156.29393837041	3.33657057659861	3.93949183711511	156.175910934828	3.69310268182266	3.55087412394446	4.02532727867978	149.392234643163	3.58731694583919	156.330401004465	4.28993923131213	156.264460964068	3.03460571259579	3.36353949334834	3.34818037335335	3.99385909327023	155.535065070979	3.42004076128218	4.54515668013871	3.54882353956937	155.987753956805	3.91785036038133	3.1878498975872	3.96304424757768	4.15679724087258	4.18446492961347	3.36342501364833	3.29719797093277	3.90079754047558	156.284450846091	3.90114024176853	3.06992379686165	5.16535697990531	4.16142267950259	3.76107904439475	3.93779522728367	156.292170401707	3.8839980348367	4.05949066638695	3.20878794704438	3.52036047928152	3.55171399684437	4.12381788878888	3.45022190535979	3.29476276710063	156.254178487302	156.322405869117	156.04802994735	3.16148696349075	3.07760012260377
4.52254482065478	154.595532450766	156.256351629195	156.333877414941	4.48297617372902	4.35289593315382	156.308685583528	156.334232511585	156.322335635298	156.258018769871	4.11979468642263	5.15753116612279	156.307908507057	4.39740545103498	156.014368349869	156.330735809858	156.333160639679	3.48982229154171	4.18190316714566	156.274457281709	3.82107735446368	156.177869911557	4.41571354890245	151.15300803874	4.17788995166026	4.1755774903074	156.3389866044	4.11759031422987	4.81832070834578	4.62688862235838	4.11828641698319	4.09059100655865	4.88493885880719	4.02535536627333	4.30039177256529	4.17764982974754	3.84087048811254	4.79066575752676	4.89183750885471	4.60620222118916	4.19886250803586	3.82603870692364	156.305882809131	4.51129676004801	3.85653478544828	155.75668416842	5.13891689072796	3.9443780649589	3.68898534881345	4.42969603487936
156.151355423714	4.46850664140261	156.309834829394	6.44101209075577	156.326632701987	4.03453596988451	3.88988397554097	4.78639487393574	156.316950798057	4.21815050802274	5.18588604113124	4.27108321861658	156.265131867774	156.256315036679	4.19593891559832	4.91034366918891	156.334515272799	156.329973927219	4.27928336308845	4.57276929958635	4.61722455992482	4.89822832586087	156.340863778139	4.26166041316998	4.68456462409246	4.90177040798104	156.327968671543	4.07416959712086	4.42787830890516	156.301174464621	4.89657806277779	156.340956777178	4.68930784213479	4.42320232104248	156.228223595715	154.681870487045	4.64319660217766	156.108514429067	4.16529415887987	4.70150127381101	5.2426476810163	4.28480792905547	4.69906007780192	3.87035534228419	4.41166885183146	156.33435014256	4.65744502150579	156.308291657118	4.87890213141971	156.343148181811
156.323649794553	154.691967858797	156.289416341506	4.79651096295702	5.48108130783884	156.344586283803	4.81529433794613	5.33893857875239	156.331321079107	156.33557550797	156.338557569754	156.331667200863	156.349872505568	4.66377419126203	156.304117212131	153.496077980875	4.50317114810776	156.093124274056	155.390845856821	4.72015505099604	5.19322179229265	156.065968935805	156.342021069389	5.04069167829771	4.88265608733426	156.327843454128	4.37014503656804	5.35017193642512	156.342416376886	4.44117219888936	156.341383163657	5.21621666719901	4.87247279380387	4.43746067795433	155.222792546272	4.44605207991272	5.14075083974399	156.328298095778	156.110759428915	156.195980374465	5.67325211569556	4.85235422953205	156.349100655	156.332861004085	4.48355307838561	156.23248758587	4.41307275171569	4.65432033536475	156.322733670282	4.97475392920282
156.347089701301	156.338065280285	5.64145513628121	5.15086707331033	5.18921395524319	156.177227936487	156.348848534217	5.43766986769106	5.26157940584572	156.344179287346	5.03114242246203	4.85678976001839	5.49960275834143	156.339992162081	156.127279448029	5.68276279341899	5.54483082899561	5.45140682050919	5.24184997565877	5.31834183694227	5.19565874247155	6.14746592326379	156.233024696386	4.93203961980673	5.44320705446586	156.302844817244	142.717980342706	6.07243438117609	5.22535310173896	5.04713159100614	5.04829882844793	156.311882048362	5.41394421306742	156.33663333201	156.32389988668	5.54070710828646	156.145507152373	156.183366236094	5.69991224559161	5.1237349310471	5.2340776564543	5.75367912560037	5.23838213113462	5.57505512899774	156.336725329571	156.348637953876	5.4955810854536	156.327898383963	156.335380303605	156.328497017139
156.194191561256	155.877889536964	6.04118517676559	6.32081556127124	155.87964331608	156.343775713437	156.329871567025	156.046080744299	156.346447339665	156.311469681989	5.72994799876055	5.48048173898396	6.20238275887222	156.34462556359	156.342362907454	5.51162023059868	156.341135703176	5.76903506792668	156.342586925812	6.15657502822955	156.294030839355	5.44313565280068	155.562815698421	156.331115482106	156.290571087907	5.6419833765939	156.345001153025	156.345525893913	156.340712915033	5.84274643169848	5.74829022880232	6.13290811759163	156.336370389651	156.351336724545	156.342744319013	156.348979118499	156.260082147011	5.84341503536841	5.90536824758133	6.03107034300686	5.6718658430328	5.50609922292135	156.342723105431	5.92636300941702	6.31410560798303	156.346795854621	156.337118968169	156.316773708263	154.949305203767	156.351140169404
6.37010583824056	6.24098313508065	156.301793439502	156.346512185779	156.347854987887	6.02824575322356	6.90533626867725	156.220178438227	156.323516330611	6.38305261117058	6.37868771709048	156.349639107055	156.348813760732	6.04076810760832	156.344322306696	156.275174239832	156.351297245825	156.347162840242	156.343866876879	6.80703112450858	156.351283360303	156.315957290109	156.251986530118	7.66311643298471	156.260112189886	6.3651846881358	156.338192899793	156.338724540228	6.75064585282201	6.25222982021797	6.14623267226197	156.334908871885	156.335034898893	6.11995156488833	156.056117892416	6.34092152496128	156.344438247631	156.35407918	156.344017740941	6.77537161280364	6.32386150276119	156.345207211135	156.348440444976	156.353249282511	156.352494650525	156.350982622298	6.20185261029782	6.02214750938943	156.351577488841	6.25977619260905
156.344316086385	156.315484014928	156.307208975738	6.69830717696244	156.3508498189	156.350935905922	156.323474980865	156.348033305124	156.333083188876	6.70476523876434	156.351651781764	156.34689788024	6.55909062379351	156.33322444682	156.339722356358	156.332852090085	156.340373526098	7.09779044691705	156.041549838155	156.335219516063	6.67846750389332	6.68046817902044	6.74773500832229	6.64957755433881	156.351647534405	156.351017493979	156.325511870535	155.878891605757	156.346123968032	156.312679465389	6.76649004765922	156.352548907898	156.34611586993	6.63891074985425	6.59319659993966	6.73170068797615	6.89623371766378	156.340962084551	156.208063652083	6.70945145233231	156.290961593337	6.59383149274821	156.314922395118	156.347228475801	156.346270707869	156.336973274443	156.348966229023	155.557989433748	156.354341073227	155.046199026272
156.270934532918	156.186032123549	156.352422777779	156.223800823957	156.340981880751	7.028466947544	156.35548797729	156.311375346275	7.17774778012066	7.2209065537961	7.27418691349168	7.06474735173788	156.333793282774	7.25140319629456	156.332071812965	7.12670447265455	156.263747393584	156.338172152456	8.54258597777871	156.356685969522	156.125508027328	7.10265779203471	154.077174082481	7.16395043301511	156.148505793664	156.344569042743	156.309413187435	156.33983544691	156.337336000919	156.346051338788	156.343554535966	156.339266366025	156.288542623611	149.996542845526	7.06741655310687	7.1201462841983	156.35266798445	156.265351511128	7.3011871083566	156.174258875399	156.324672004484	156.320753959071	156.300919438186	156.347901849605	156.344530862612	7.1622944201181	156.211404540965	156.356283552598	156.249746839736	156.343058783087
7.43659050123881	156.073779263814	156.326842411156	156.351902475094	156.30723531154	156.235255046859	156.354026044822	156.326190801808	156.080187805338	156.332260190716	156.34924005623	7.55575022397903	156.356089419055	156.35486588804	7.51326674181535	156.340267522054	156.279035821429	156.209865179061	156.264747249228	156.304318967812	156.312935653676	156.333002272282	156.286225397622	156.353773742394	7.53637870804282	156.347918658548	156.330355507084	156.350444155736	7.53897815159444	156.355064152493	7.43159655910195	156.165535388224	7.4794628560233	155.762358442675	156.024044018461	156.259029634227	156.34310240963	156.038319132018	7.51096267509305	156.312635430643	156.352154999288	156.211808335751	156.348668896965	156.179835301142	155.831508186297	156.333178426536	156.127047010657	156.350629940738	156.355038019469	156.350997374107
156.312929529497	148.083802911545	7.71984886770064	156.35512655925	7.75934633580203	156.353521842451	156.102230906217	156.356500684017	156.354218513655	156.318857777149	156.352080518991	156.349479543802	156.354705928702	156.349474208108	156.348429789266	156.351594258295	156.354763457761	156.346424292773	156.352162520797	156.274238044032	156.349996390913	7.84244308044006	156.333494634662	156.357088131824	156.343509896627	156.328577410474	156.329819997273	8.0580600453269	156.346540801908	8.16468190924417	155.915422621828	156.354442103471	156.354279246551	156.040538495931	156.350416679657	156.349871660237	156.346649415497	156.355832004979	7.72057407708546	156.355204732135	156.147330887844	156.306636928874	156.356171803196	155.763349132582	156.347571017794	156.339713428616	156.342027812576	156.285990959167	156.338085227187	151.407625535089
156.286462475399	156.347638144293	156.354880603459	156.349815006945	156.351736436672	156.352177628708	156.248506272821	156.260831490245	156.35379439341	156.213988635254	156.348307833578	156.352384163849	150.193516897918	156.351399015292	156.357863857798	156.356542834913	156.299453602164	156.356676260193	156.293994527819	156.355838278663	156.289377762821	156.357066858779	156.334733401124	156.354502521862	156.332964216464	156.320542142062	156.347428026086	156.298242003582	156.319680083224	156.356775442808	156.296805538214	156.320654500833	7.79416576557879	156.336518676076	156.341326237501	156.151983769824	156.348981902615	156.349288593813	156.248983000835	156.353660493647	156.312631680924	156.355966057833	156.35595582688	156.348483807971	156.352392138835	156.352445191286	156.341648643492	156.355933396736	156.29549847032	156.334562031577
156.354273074272	156.343612817641	156.335349231942	156.357038630466	156.200712893202	156.274468797083	156.341753365955	156.165308219279	156.34050766248	156.337082349238	155.658989502034	156.354316030309	156.342602907399	156.352018304204	156.323245855033	156.318950181981	156.333169954502	156.357247758264	156.357577775279	156.332495654864	156.332428950658	156.352221487059	156.343009091264	156.172063810396	156.355453460174	155.548525444625	156.356874651597	156.356764018994	156.339284941331	155.872967601548	156.336859451506	156.288037610929	156.357497135139	156.351810859048	156.357153169765	156.349526535344	156.33298753699	156.357992126104	156.358224650043	156.328855437965	155.882198137022	156.35652492926	156.355894756036	156.347961537263	156.347758053492	156.357157860355	156.323616061043	156.311642737707	156.336062772194	156.321903010986
156.354346640868	156.35700402481	156.35199236778	156.310430683959	156.237775422572	156.353287457599	156.341734641745	156.350391627671	156.356067888696	156.34499767525	156.355614887589	156.35814209362	156.211998712786	156.334653084705	156.357206405346	156.299910171291	156.35297538634	156.35313948503	156.34974381848	156.333951521209	156.34762625144	156.352029982394	156.281109566031	156.357887300475	156.350739802038	156.290826732369	156.356708391241	155.008442456045	156.356722997275	156.341585409925	156.262448123238	156.356667132161	156.303618046058	156.356649790903	156.261355473961	156.316913006186	156.339462519804	156.347915647085	156.357796712506	156.356855234491	156.356719926699	156.241130909703	156.347108204774	156.340184237651	156.180070323672	156.347082749497	156.358192252023	156.358586271366	156.35661150104	156.357699623207
156.356359989795	156.34825081364	156.351565113614	156.355599147168	156.357193646827	156.349364212429	156.306199239391	156.34721071395	156.311988587013	156.355538423074	156.35430368261	156.358195686232	156.351843728984	156.291862507016	156.352420213452	156.35813398574	156.357708819943	156.34384450281	156.357900561154	156.357661169201	156.353371651455	156.358260028201	156.357861862031	156.287775228227	156.351989013179	156.350670150485	156.352146168759	156.302401058783	156.350994917991	156.210401250488	156.358477682608	156.336869523447	156.324100095013	156.35251212525	156.354112495487	156.357867861259	156.35146084856	156.326741170912	156.358082733342	156.322619643662	156.314153108825	156.332866622558	156.191404001717	156.357343625152	156.358598277025	156.349017411306	156.325547716594	156.336371443644	156.356953831596	156.315024240149
156.344983787614	156.335926532127	156.359432623112	156.334062868736	156.358754191611	156.328481232134	156.357379767726	156.35531127445	156.353984598943	156.344370676833	156.279253524626	156.328982185742	156.357158822559	156.324867994661	156.351518711583	156.357653503508	156.357522903018	156.31566406874	156.346874586816	156.357560792341	156.357361096274	156.340820068915	156.358173455772	156.321257893151	156.352000865379	156.349582076097	156.334649990851	156.340613374403	156.349799350792	156.356664695499	156.353134914773	156.350665761552	156.305281686364	156.359098396617	156.352466413373	156.33207345192	156.352927343781	156.35593405668	156.358358920694	156.342122074646	156.348616878105	156.289203072996	156.335893337545	156.35805363094	156.327586805587	156.356211824421	156.353860505236	156.359226750774	156.32296297705	156.35817336944
156.356287509269	156.357946843761	156.330742843254	156.359886274953	156.358284830627	156.339311798662	156.358221746966	156.35559275811	156.359036796485	156.347458408519	156.346193658061	156.349988386553	156.35962803577	156.313007610084	156.356045800278	156.355562618148	156.357560797727	156.335981072054	156.349096910253	156.325491174304	156.35959056996	156.311009678321	156.347981165779	156.357230232794	156.341209707212	156.358892420214	156.347460048817	156.359962959534	156.348903957082	156.360335985695	156.344431908029	156.349855893232	156.359395325735	156.355087942473	156.352727641772	156.356634979173	156.357913389885	156.356664401631	156.354130652971	156.350497168228	156.355937002568	156.357456588943	156.349563602835	156.359442784187	156.356218657822	156.357457092297	156.343996365201	156.343342074769	156.337605166561	156.356143653126
156.339281914329	156.338305628543	156.338512716075	156.358616453856	156.339354164659	156.358551839868	156.351565091685	156.353741503786	156.358709603951	156.35642101302	156.359017449415	156.354374975139	156.351112819207	156.360242632249	156.358799154658	156.351892718308	156.3592120094	156.358775474898	156.358791212375	156.309363542672	156.350286084286	156.347801072564	156.352890973373	156.35919903669	156.358848551715	156.349411355698	156.34768151844	156.359053728497	156.355762006882	156.358704786856	156.354399380053	156.358920737325	156.336896585153	156.359695418519	156.353244743584	156.358374540809	156.355545561196	156.359259189126	156.357556158922	156.355813630364	156.345299477248	156.354788869915	156.360107710384	156.350890692442	156.360145995306	156.353482782615	156.350187943733	156.354136303767	156.359609331211	156.349747575697
156.351389668153	156.359564201819	156.35660879415	156.35995161794	156.358030904698	156.3592107501	156.337221580946	156.340526705386	156.343027985737	156.356383581886	156.357307743402	156.355096971998	156.355366122243	156.359634915002	156.359561524391	156.357076866381	156.353644185431	156.350437520412	156.357209107666	156.358371276246	156.347733327343	156.356075464231	156.350565249262	156.359108222775	156.357741218823	156.357942249271	156.353958719568	156.351579042786	156.353506825741	156.359741335539	156.360220904674	156.356143228831	156.333112235454	156.359639007708	156.354919687191	156.358667312033	156.359051837899	156.35607454281	156.341946359339	156.350144863103	156.36011878873	156.358635784986	156.342625596636	156.353326555326	156.357306016393	156.356200007469	156.35578613318	156.356944938008	156.351028718024	156.356710097637
156.358976448443	156.353205241363	156.360015067517	156.357178204616	156.350120452877	156.35010856745	156.356504780024	156.359060577755	156.350177404153	156.359703791967	156.339968258339	156.353170003274	156.355235603477	156.347181905597	156.349273003514	156.350138173337	156.355324299226	156.347013999237	156.35130341626	156.357213087485	156.347868649866	156.352253506612	156.350137739532	156.356651772925	156.359129927937	156.343052643163	156.360006298624	156.356247909586	156.359786738974	156.356938906326	156.359481571972	156.357898289362	156.360006488845	156.359993008133	156.349247543653	156.359650230612	156.354973083175	156.360484446914	156.359236786068	156.348760926214	156.359684692846	156.345766043235	156.348381800263	156.35950534645	156.359468301013	156.359691471285	156.358763296617	156.359323762147	156.358686569226	156.355554149575
156.349363124521	156.351725546346	156.357532555872	156.35727170989	156.35525110032	156.354636684724	156.358178423385	156.347477475238	156.358933312823	156.349279724152	156.350193922257	156.359453065744	156.356704739765	156.353538496468	156.358545360206	156.343940396582	156.358455983604	156.356565883808	156.35216410955	156.359705866767	156.357833647787	156.357270752848	156.354624576344	156.354554803046	156.351848302677	156.356837705078	156.359229587058	156.343543611522	156.357371875956	156.359316872277	156.355962069638	156.360653698409	156.356390279086	156.348619929635	156.360371162739	156.354514254777	156.357389782935	156.347816784489	156.360237690982	156.34519457947	156.360568950255	156.351841303341	156.358679017096	156.358276751784	156.355170118331	156.357478972704	156.360399653611	156.357080513588	156.357442626842	156.359353659131
156.346479526466	156.358474591539	156.358499714339	156.350003633204	156.359316758576	156.360474288896	156.360109502033	156.356531175228	156.354928256049	156.357363987608	156.359779613926	156.356849592479	156.35408511057	156.359994012068	156.354253725103	156.354631676057	156.356495116206	156.358538804391	156.35702813895	156.360114067758	156.357950269759	156.359838992334	156.350401983706	156.356900567103	156.357319179614	156.360004502496	156.349675905622	156.353860391678	156.352673818393	156.359927365151	156.360034256867	156.354252138972	156.355780956643	156.360120492202	156.360512709018	156.348457020275	156.36072897015	156.360152628088	156.36061371855	156.360018605976	156.356082640459	156.358492176113	156.359525984358	156.359699754801	156.354364408398	156.359312967264	156.349515753111	156.358693276159	156.358103852571	156.34885442045
156.353984803959	156.359914599631	156.354553713985	156.358740379313	156.348470865345	156.352458666951	156.360568753198	156.355124798503	156.356225939434	156.358830035318	156.352619309999	156.348484506826	156.353950723065	156.360807430664	156.360558276365	156.360444535909	156.355140433395	156.358232528557	156.353821232987	156.356548415182	156.354543947195	156.354950831767	156.35289366996	156.350701422037	156.358504495992	156.359654019163	156.355380616641	156.35110334447	156.354896060819	156.358910438307	156.360545133898	156.352718856935	156.358142461875	156.353401511115	156.357915751808	156.354561807978	156.360417252336	156.360250955928	156.359101126391	156.356246336469	156.360768237784	156.35454948259	156.354662188145	156.35977785733	156.358241912891	156.353007925856	156.353256209216	156.358245148347	156.360666394955	156.36095555839
156.357410583794	156.35464610518	156.356199292468	156.356896111183	156.358505885207	156.354096900556	156.353102735212	156.35938698198	156.355636449547	156.354180905795	156.359783873973	156.359998658839	156.357903656807	156.357934287917	156.360046032857	156.355347830044	156.358903072458	156.358296270077	156.358351001511	156.360330645972	156.360762793342	156.36050709635	156.360677641221	156.358213843881	156.359849171241	156.360663583472	156.360566160434	156.356927136637	156.3601612128	156.353058159641	156.356407419285	156.36069135965	156.360792264546	156.357872506478	156.358646002759	156.353590221477	156.355819542227	156.360723161555	156.357375525866	156.358966463287	156.35985745741	156.360426958918	156.358889162051	156.357001189983	156.360474274595	156.357432127595	156.359354924364	156.355582128987	156.352082798734	156.359729857655
156.3602341745	156.353750559597	156.354964398722	156.360272789692	156.359750151221	156.353563514921	156.356394874446	156.360513197814	156.352812181155	156.361179733673	156.355262478785	156.36061633285	156.355801699276	156.358954119799	156.35904701441	156.359540104415	156.358662067509	156.359920181714	156.35948335108	156.359329479015	156.361057256464	156.360793518718	156.359397955519	156.356362981482	156.358991506371	156.355511568331	156.359661140136	156.351715489345	156.36008969388	156.359024392082	156.359932407096	156.360175846953	156.359022943713	156.356411516115	156.360694002492	156.360379837233	156.360227632903	156.360225180242	156.360345454423	156.359983136305	156.360794042489	156.357730075912	156.355672858213	156.359009496404	156.355690410102	156.360196113039	156.36043026895	156.359428944618	156.357204274556	156.358096942223
156.360813357921	156.36043660512	156.35755785795	156.359992057095	156.353474652955	156.360000996585	156.361097022237	156.361105092703	156.358575170646	156.360480040756	156.357586255047	156.359393563896	156.359985439789	156.360298133467	156.360360676164	156.356580761722	156.360325082041	156.35698512892	156.358553574918	156.358990360099	156.359239709737	156.361180987175	156.360519859861	156.357889119039	156.359965729231	156.355747147264	156.359283584831	156.354507899241	156.358202220556	156.361234017045	156.360217843224	156.360630272703	156.36014683454	156.359377321156	156.360524553777	156.353651499752	156.358999234334	156.355620036256	156.361274328175	156.357123918305	156.359229712348	156.357649341363	156.359842368549	156.359762716949	156.359755059382	156.359850189811	156.360422655102	156.361050096253	156.358142558959	156.356144215335
156.358176955407	156.360472204832	156.356460888902	156.359391642643	156.360520314828	156.357882579567	156.358191365343	156.36009280223	156.359190934966	156.36101559471	156.359879522225	156.360159547441	156.357431780374	156.359356116386	156.355702801736	156.35859257016	156.358972556341	156.359981351485	156.360828147099	156.360780873671	156.359014399241	156.359782412373	156.357511711778	156.355399100399	156.355778827025	156.359813961327	156.360902787244	156.360211281568	156.356351355484	156.357635045103	156.357451044607	156.360387384936	156.359621041248	156.359064373729	156.360318843791	156.359290725836	156.35997199396	156.360472375253	156.357533364646	156.358609609186	156.358478516274	156.358150462869	156.360594190725	156.360515987262	156.360359048193	156.356515771108	156.358607403337	156.359527850774	156.357822647962	156.359836209208
156.359251520443	156.360571993635	156.359884051922	156.360345927904	156.359450319314	156.360188680996	156.358499228042	156.358706657225	156.360376146459	156.361098227076	156.35847207401	156.360719638271	156.356206753277	156.358508355026	156.360888703254	156.359668286681	156.360930984376	156.359421153132	156.356834017449	156.360387178558	156.360913478935	156.358520640718	156.359813538839	156.360856264384	156.361367747897	156.359348190836	156.361309806995	156.36136190134	156.36000944582	156.356169054346	156.358661200291	156.35530161227	156.358615408614	156.360575253793	156.359173107244	156.360470064372	156.361277862066	156.358325405782	156.359303523574	156.360685670493	156.361342074882	156.359859308387	156.359828615873	156.358973817176	156.358631098754	156.359500234673	156.360861407768	156.357940472679	156.360468061488	156.35722176877
156.358957672808	156.359321540553	156.3594188685	156.356849793881	156.360570754139	156.360749489329	156.360492828092	156.360804668873	156.358867508571	156.356714242263	156.357507833341	156.358237976652	156.358902987215	156.360638316622	156.3605720416	156.361241624428	156.359876329802	156.361079146168	156.360728261897	156.359518183118	156.357340004388	156.359888642824	156.360341214789	156.356664789656	156.35782628596	156.360867519929	156.358075579843	156.360585126801	156.359703298152	156.358469183978	156.361070710376	156.360233111309	156.360972508395	156.359169176811	156.36000875031	156.358717843897	156.358938478324	156.359272948114	156.360229046744	156.357579816159	156.358454919534	156.360026121772	156.360466418807	156.360019076249	156.361535807859	156.35958730735	156.360738893982	156.356428682592	156.36070964788	156.360417926863
156.359942082952	156.3609789997	156.357355913585	156.358573683081	156.360994877892	156.359477951041	156.361360476535	156.35958744938	156.361003303338	156.361261308364	156.360316105583	156.359818617605	156.361577594694	156.358988962453	156.359933263404	156.360040683416	156.35890369105	156.360825781756	156.360823174207	156.360374451317	156.360620111379	156.359948468376	156.360792424223	156.361107139229	156.359860311117	156.35762381737	156.361143259708	156.358850932183	156.360664277777	156.357437923041	156.359719887307	156.358761669555	156.361384253237	156.357189497571	156.358923711122	156.36138296035	156.360703046531	156.361274033107	156.360632889938	156.358290497999	156.358704519469	156.358078469398	156.360087665992	156.359396013774	156.360942439125	156.358807606783	156.361006296613	156.357740439555	156.358400837978	156.3598366886
156.36110235246	156.361606315898	156.359460040825	156.3615441024	156.361710200985	156.359544767116	156.360326728001	156.360783761763	156.360477129579	156.360652862432	156.358808916507	156.360127805514	156.358183350267	156.361552110057	156.360891174708	156.361474812297	156.360275165874	156.360830099714	156.36053249325	156.359927709668	156.361433208275	156.360276485319	156.359031531811	156.361327445103	156.361227400636	156.358878589457	156.360751644264	156.361011257103	156.360951215721	156.360324264454	156.359290289098	156.36074095417	156.360075569576	156.36063561191	156.358352311012	156.36110374651	156.361161620558	156.360499204298	156.358614065087	156.361119745082	156.360058803936	156.359703030831	156.360824088326	156.361095505944	156.361742965689	156.360679810189	156.357784892191	156.357916463764	156.358542000852	156.360922557621
156.359241954664	156.360180599132	156.359739547187	156.359153122517	156.359068319003	156.360524806396	156.361430025554	156.359164127351	156.361391867643	156.360979552839	156.361616987832	156.361184289766	156.361622440937	156.360000484206	156.360376033402	156.360390634474	156.361853798787	156.361221917846	156.359750391864	156.361669119968	156.358233612841	156.360023688628	156.35808203342	156.360803461445	156.359709917618	156.35961830505	156.359905979015	156.361091502808	156.36092413911	156.360753857902	156.358658327366	156.358145160193	156.357772952039	156.358912294232	156.360784476616	156.360976107152	156.361038475713	156.361451274643	156.35842248072	156.360302356737	156.358716224854	156.361341047761	156.360280856039	156.361465333563	156.361129436879	156.359356983497	156.361394630698	156.36064664003	156.358776969342	156.359159378941
156.361120651533	156.361449520667	156.359045245028	156.361061375813	156.359276359831	156.359290072376	156.361061832171	156.361093099259	156.361230893745	156.361524752082	156.360363995631	156.361401982572	156.361697306745	156.359084131988	156.36077152931	156.359974778178	156.360092492592	156.361183456823	156.359710698427	156.359840606005	156.361462598354	156.359596901332	156.359529278401	156.360939330531	156.361213446797	156.359409372329	156.360839922502	156.361312227931	156.361481045577	156.360923774362	156.361350250192	156.36015445308	156.359830310242	156.359475610631	156.360359691172	156.358605141292	156.36058382555	156.361478070439	156.361082881658	156.359224575896	156.358628820879	156.360928056714	156.359572206103	156.360631789181	156.359731767172	156.361184226546	156.361036752184	156.360184177001	156.360804595628	156.360359515628
156.361397861621	156.36137794137	156.361810834791	156.361141404132	156.359835441321	156.359859263169	156.361467388807	156.361128087355	156.361572476059	156.360280006921	156.360572607996	156.360209813435	156.361584064197	156.361247251635	156.361361151879	156.359936622755	156.360496137648	156.361363937231	156.359972581277	156.361513965611	156.358772738339	156.360263258873	156.361022456621	156.360400662573	156.359592741569	156.358753121386	156.36127677303	156.361129135274	156.361522303321	156.359692270611	156.360790291618	156.361766274657	156.360324565365	156.36025514315	156.360678595149	156.359855077119	156.358946336064	156.360205113537	156.360977068917	156.361518153984	156.360700484984	156.360688695952	156.360670641072	156.361104511606	156.359993515016	156.361701537808	156.360888145829	156.359701045178	156.360982159778	156.360548223207
156.359043893809	156.361365565001	156.361818386009	156.360100237239	156.361191368107	156.361166706793	156.359518464868	156.361290682187	156.361489997433	156.361313793719	156.361412392937	156.361474990256	156.360993394831	156.361239687652	156.36076809628	156.360617920246	156.361309474842	156.359835072896	156.360926356695	156.361152372368	156.360111787596	156.361538511976	156.359632736718	156.361375269037	156.360460050219	156.361733149302	156.36110397831	156.361250403056	156.361052785311	156.360622301736	156.360606759201	156.359790535438	156.361006061539	156.35986934122	156.361390095982	156.36087486554	156.361794216395	156.36059095266	156.360653441744	156.360918101354	156.360322765435	156.360929581877	156.361386750308	156.359106525412	156.360617243051	156.35983872965	156.36064349822	156.361638392315	156.361634392077	156.361197437012
156.360873896755	156.361414796158	156.361396394477	156.361707471868	156.360369065966	156.360990570044	156.361915941323	156.361310461939	156.360998856728	156.361079336679	156.359627684277	156.359862963129	156.359930811736	156.361173474533	156.360497819142	156.36155407749	156.360964723396	156.36021891735	156.36181139891	156.360622212518	156.361129432815	156.361249670783	156.361505181366	156.361412113014	156.360388289436	156.361599655775	156.359912916512	156.361188059269	156.360036706967	156.360790001461	156.360016657207	156.360251700315	156.36040489425	156.360745485783	156.359850305405	156.361355755633	156.360580287553	156.359514029003	156.361851230452	156.361476042961	156.360760840523	156.360789143501	156.361151795188	156.361670721595	156.361031180259	156.361663488073	156.361220012627	156.360872608827	156.361539787219	156.360711251053
156.360676767763	156.361463365773	156.361642496396	156.361252035361	156.36000324777	156.361600300621	156.360640553119	156.361332806908	156.361506734621	156.360999684779	156.361641681364	156.360375967298	156.36186695111	156.361356108679	156.361839194368	156.361169914537	156.360459104642	156.36028270468	156.361614669259	156.3603281967	156.361240846556	156.361345573737	156.359811463665	156.360363671409	156.3609522705	156.360523013512	156.360654577129	156.361583313435	156.361194345174	156.361083666092	156.361640528602	156.361024911822	156.361294578181	156.360712005148	156.36097918235	156.361461665943	156.360990098239	156.360773805051	156.361611403268	156.361656260255	156.361928259012	156.360996902534	156.361721722886	156.361650036637	156.360172224509	156.3615553916	156.360051532817	156.361616782222	156.361770040855	156.361187250776
156.361119622968	156.360692805463	156.361147692905	156.361746055672	156.36138583393	156.361709891093	156.361305840572	156.361144220373	156.360901380228	156.361455907136	156.361182399127	156.361541510941	156.36172600008	156.360922769427	156.361290841781	156.360355173953	156.359925669679	156.361857400463	156.361596616068	156.360555839324	156.361748442183	156.359804851193	156.36179379563	156.361109767783	156.361266814263	156.361554191544	156.360708569449	156.361414649685	156.361243288329	156.360991547986	156.361621282752	156.360808359495	156.360470156148	156.361947192248	156.361185714022	156.36140343747	156.36201204716	156.360685034387	156.361413531202	156.360436415605	156.360046739211	156.360978587124	156.360164707821	156.360511539287	156.360521112499	156.360652644492	156.361669303084	156.36109486858	156.361051763392	156.36056820191
156.361673900506	156.361462186971	156.361376759632	156.360610892956	156.360692440378	156.361221972187	156.36147861843	156.3620739911	156.361759847548	156.360220096933	156.361290400064	156.360893444106	156.361612303363	156.361982220773	156.360953461226	156.361533894561	156.361130404143	156.361787768583	156.361122093574	156.360187045077	156.361686705501	156.360245538391	156.36133980151	156.361338386547	156.361184103412	156.361313633254	156.361136463376	156.360602051859	156.361270769801	156.361051738644	156.361439983986	156.361191604463	156.361395282996	156.360663165331	156.361659895599	156.361560933143	156.361565627418	156.361389829213	156.361328969571	156.361655082658	156.361698168937	156.361766954276	156.361343844662	156.360222045844	156.361889691154	156.361466038288	156.360800391906	156.36092600213	156.361326990747	156.360987839335
156.361912435246	156.360457198342	156.361762393131	156.361811075802	156.361984270408	156.36159293486	156.360496194678	156.36129548679	156.361270997896	156.361017554618	156.361730050057	156.361416084614	156.361157463786	156.360273269366	156.361552160998	156.361318181114	156.361663869847	156.361794275108	156.36188561812	156.3606454579	156.3610481472	156.361965971024	156.361304281931	156.362034690667	156.361186697888	156.361697570473	156.360921824507	156.360243459684	156.360343880316	156.361129061657	156.36041259669	156.361712819497	156.361687173374	156.360478530238	156.36029600141	156.36142235035	156.361685071504	156.361042798209	156.361147365205	156.361322871166	156.361707034343	156.361490928577	156.360841962865	156.360274161654	156.360251606437	156.361777397161	156.360801396044	156.360973231623	156.36077778566	156.360468370962
156.361503820276	156.360747925127	156.360623575724	156.360463874176	156.360949891965	156.361337921084	156.361407820135	156.360665315115	156.36195008048	156.360791193189	156.360815529597	156.360874970741	156.361420533429	156.361287967198	156.360716615613	156.36162216624	156.360366872303	156.361400440493	156.360711594532	156.361179592903	156.361139688033	156.36151894423	156.360136236387	156.361961044164	156.360051666453	156.361333959873	156.361486487129	156.361557159128	156.360845609706	156.361025457662	156.361341664613	156.362021021061	156.360290920288	156.360387933508	156.361227442706	156.362053172886	156.361911540236	156.361593409068	156.361952318528	156.361183511584	156.361778000977	156.361958384407	156.360495569615	156.361923894806	156.361748972373	156.361732398324	156.361656122386	156.360542065197	156.361460743339	156.3606607841
156.361300956443	156.361001589908	156.361784696284	156.361885813668	156.361743014904	156.360916425736	156.361322535559	156.362002241853	156.361003978548	156.361868129583	156.361320436941	156.361075754221	156.360548645141	156.361834130925	156.361878543897	156.362140087834	156.36116401539	156.36172697772	156.360667701912	156.361159262121	156.3612049313	156.361215242125	156.360959238721	156.361836630541	156.360915889087	156.362182471973	156.360440135957	156.360961172934	156.361592897877	156.36191815997	156.360542958293	156.360675964683	156.361092950743	156.360927064569	156.360987139693	156.361830685186	156.36168232175	156.361266849398	156.361764052014	156.361021608441	156.361533792665	156.361613163755	156.36195157408	156.361606523257	156.360562689927	156.360797074279	156.361282515819	156.360959597196	156.361942772009	156.361246454378
156.361943830784	156.361321112258	156.361630579928	156.361224787352	156.361325174198	156.361286249378	156.361666315782	156.361511747928	156.360977124105	156.361250338759	156.361121515608	156.360769544545	156.362192470657	156.361272230738	156.361930625775	156.361490004737	156.362016692469	156.361294117827	156.362036821974	156.360915231461	156.361564001526	156.361793541176	156.361976632859	156.361487227199	156.361286605917	156.361326467298	156.361557639192	156.361639910358	156.36145251423	156.361942209623	156.360944750456	156.361902033213	156.361661843132	156.36169820049	156.361455195388	156.361917357022	156.361488515612	156.361060112717	156.360990191345	156.360802273473	156.361790421159	156.360887934152	156.361878738899	156.360792523122	156.360950431859	156.361499478742	156.360343673575	156.361269558999	156.361328877213	156.361079238194
156.361642866983	156.361921059769	156.361158560428	156.361852933305	156.361863902513	156.360771225154	156.361891186779	156.361211988083	156.361835438907	156.361427659214	156.360589893338	156.361495352161	156.360992838572	156.3619664873	156.361335743581	156.360815015466	156.361061658282	156.360926135916	156.361752769171	156.361497288924	156.361671141981	156.361907068982	156.361493617661	156.360785117262	156.361959334709	156.361118059341	156.361276578432	156.36151047932	156.36083477128	156.360599878333	156.362041412041	156.360930540428	156.361591511234	156.361684569084	156.361199085906	156.360574324672	156.361999982093	156.360702939362	156.361854378734	156.360691284993	156.362132011701	156.360895637025	156.361767393403	156.360846020429	156.36206758969	156.361787407317	156.361529898476	156.361194041148	156.360615015468	156.361862745197
156.362074442004	156.361758197602	156.361704215795	156.362093288022	156.361082733501	156.360807902294	156.361824718	156.361727006098	156.361665981345	156.360880573031	156.362077901457	156.361729111848	156.361513419661	156.361912381452	156.361034367764	156.36200660096	156.360846843794	156.360675958085	156.361290328718	156.361425425702	156.361946491857	156.361088041479	156.361353880079	156.361897669811	156.361530211362	156.361278374356	156.361243815583	156.362261348275	156.36159866485	156.361391808108	156.362020402172	156.361689102913	156.361656028007	156.361676121487	156.360893192753	156.361272233925	156.36165270165	156.361173165661	156.36180667511	156.361567907341	156.361974290779	156.361130990769	156.361384785451	156.360786532905	156.361846689941	156.36180686126	156.362086672249	156.362083539373	156.360892783244	156.361396251131
156.361703897834	156.361725722258	156.361679850373	156.361687877147	156.361497495141	156.361838633565	156.361601718469	156.36174867371	156.36181907792	156.362013027874	156.36125412573	156.361707285712	156.36155588068	156.361257833222	156.361101506971	156.361519069835	156.361659337314	156.362014749543	156.361450759132	156.36093756113	156.361146744074	156.362182922497	156.361430293884	156.362085188956	156.361735102235	156.36091666767	156.362067472582	156.361115732424	156.362038660713	156.360937316947	156.362186284573	156.36104527393	156.361286554605	156.361675753573	156.361119357935	156.360779747937	156.362173379371	156.361955554816	156.361033453962	156.361874769149	156.36113513498	156.361607680259	156.361851020256	156.361511330109	156.361195227275	156.361332121185	156.361907013726	156.361461025205	156.360860166381	156.361837850426
156.361560752176	156.361995682666	156.362003323517	156.361667142407	156.361451466922	156.361955265746	156.361096189106	156.361651713177	156.362035711329	156.361350743602	156.361528373714	156.361741057727	156.361564313955	156.361889929403	156.361889131463	156.361354550612	156.36104980951	156.360948785119	156.360736833466	156.361826858616	156.361424709025	156.361957582425	156.361869122488	156.361071592801	156.362040614481	156.361235148043	156.361959001396	156.361826514663	156.362106513041	156.361128278012	156.361900869585	156.361719834121	156.362057156361	156.361191707319	156.360990501363	156.362003474142	156.361865325656	156.361490068943	156.361899205005	156.36137825956	156.361835500894	156.361569518124	156.360975607287	156.361844410245	156.361721761731	156.361157344396	156.361506588696	156.361512185437	156.361227428558	156.361960722701
156.362252179115	156.361668218468	156.361943126885	156.361483326973	156.361360504	156.362029032744	156.361822761258	156.362213561712	156.361606129973	156.361421576729	156.361697180972	156.361998052234	156.36200470461	156.36147417059	156.361208263025	156.361574044885	156.362232058647	156.361937858759	156.362147533486	156.361816000383	156.362260714892	156.361635996141	156.362120501864	156.362146767894	156.361611126207	156.360934286235	156.361812745364	156.361871455019	156.361417105556	156.361341588162	156.361272285037	156.361646163229	156.361492362584	156.361958185869	156.361832683613	156.36184120274	156.361341958935	156.361119350974	156.361941229258	156.361526493538	156.361596667667	156.361908686615	156.362020705624	156.362308269203	156.361778919117	156.361638156197	156.361182176164	156.36216534291	156.361129942274	156.361821917801
156.36150353174	156.36172039733	156.361546570392	156.361724004192	156.361728848025	156.361735970249	156.361893071997	156.36125541741	156.361123012999	156.361190751462	156.361757221041	156.361072396412	156.361870820576	156.361235433889	156.362179081718	156.36108845319	156.361651682797	156.361822409233	156.361801878459	156.361447652964	156.361817875405	156.36125599119	156.361646893978	156.362197043485	156.361576777476	156.361530724092	156.361049891214	156.361858952122	156.361357910353	156.361974462958	156.362029735221	156.361127619633	156.362124646715	156.361797242831	156.361636195545	156.361250291371	156.362121334396	156.362111141734	156.361829402015	156.361648172104	156.361400790798	156.361840154109	156.361948720392	156.361478912416	156.361992670134	156.362132196441	156.361366558633	156.361066408562	156.362047478527	156.361451680149
156.36142753604	156.362160698544	156.361302877007	156.362044724683	156.361669353472	156.361842956279	156.361676447147	156.361876818056	156.361202453009	156.361694755841	156.361846813527	156.362262689229	156.361559822499	156.361816755829	156.36119940897	156.362058570542	156.362028710933	156.361218869863	156.362227001269	156.361724143864	156.3612016724	156.36216353123	156.362202042738	156.361142432225	156.361237477254	156.362171089964	156.362087059294	156.361182989919	156.361683048493	156.362134804699	156.361691194121	156.36153920954	156.361381922073	156.361543970276	156.361494554935	156.361469002188	156.362014766648	156.362080008726	156.36176298829	156.361187368801	156.36151851372	156.361479767974	156.361126495726	156.361430469241	156.36129372628	156.361700389373	156.361495552258	156.361554915185	156.36123405125	156.361859565513
156.361595043969	156.361815827338	156.361829760282	156.361568343635	156.361917361291	156.361941703096	156.361961371265	156.361627738475	156.361284596771	156.361362982569	156.361833018441	156.361395380544	156.362096962771	156.361990729913	156.361490954202	156.362181735651	156.361502315048	156.361562318031	156.362147224346	156.361857755845	156.361879663559	156.361835392726	156.362147881174	156.361556659388	156.361588447849	156.361860922113	156.362316245179	156.361965861257	156.361801074686	156.361692603704	156.361742635783	156.362343302541	156.360982665193	156.361846436116	156.361503090454	156.362291650967	156.361694056615	156.361886268876	156.361027727252	156.362151890309	156.361803251265	156.362154980952	156.361758888677	156.36160388113	156.361362481867	156.36213293569	156.36136283529	156.361013883915	156.36167044437	156.362048842315
156.361760577446	156.361715715362	156.361831485694	156.362068151931	156.361680568586	156.361665183467	156.361740932885	156.361925490311	156.361986096813	156.361229286103	156.361417052906	156.36229697751	156.362060421014	156.36201920052	156.362292823964	156.361607638673	156.361759336524	156.362161165775	156.361440211478	156.361286555564	156.361572427339	156.361732055359	156.361579635323	156.36133520299	156.361990611179	156.36221453677	156.361635510793	156.361683999927	156.361324456405	156.361319196656	156.361535157441	156.361668944673	156.361679529402	156.361599144339	156.361930372071	156.361595952443	156.362194411751	156.362081251457	156.361564542759	156.361722662339	156.361769389288	156.362381867683	156.361807087305	156.36158366658	156.361949730045	156.361236263637	156.361662944977	156.361228647558	156.362059342685	156.362047443189
156.36215894573	156.361570516452	156.361996656569	156.361774534758	156.361768432155	156.361279514046	156.361683775604	156.361705511601	156.36197211111	156.36164337301	156.361481494361	156.361160594589	156.36213642061	156.36228482059	156.36174226616	156.361752769411	156.361403032494	156.362197747465	156.361358511695	156.362180441178	156.361612958669	156.361481521788	156.361699357122	156.361967865254	156.362024147277	156.361596086837	156.361660100835	156.361460654565	156.361519379534	156.361200393664	156.361457846469	156.361606930582	156.361414074105	156.361780833569	156.361439661772	156.362095993039	156.361480245567	156.361883134603	156.361790560892	156.361655590506	156.362193958323	156.362274314652	156.361785100852	156.361699466923	156.361435753063	156.362169669117	156.361274080431	156.362172839477	156.362070934706	156.362071651867
156.36137421805	156.361561762051	156.361817592186	156.361877464314	156.361936232474	156.361473646589	156.361561594029	156.362066385305	156.362120683672	156.361840418391	156.361469234553	156.362116774197	156.362098130618	156.36202874987	156.361526992575	156.361938369822	156.361402035313	156.36184127135	156.362100097199	156.361876768398	156.361841673709	156.361621118123	156.361550807036	156.362075146188	156.361863920919	156.361389593919	156.36224165031	156.362242830529	156.361832590653	156.361980460787	156.361366184308	156.362194837232	156.361670718386	156.361783054229	156.361897150184	156.36143509353	156.361929947124	156.361825577727	156.362091594661	156.362023860643	156.361250761554	156.362050482081	156.361677503	156.361596534488	156.361913252429	156.361794964147	156.362168320872	156.361799175068	156.362110690057	156.361441535239
156.362155487917	156.36221318412	156.361367991053	156.361569931849	156.361594907457	156.361677466559	156.362165423828	156.361721374381	156.362353486558	156.361599262282	156.362258405665	156.361828470172	156.361534311632	156.362019926128	156.36216795769	156.361929522803	156.361487733589	156.362119538671	156.361978311172	156.362142880726	156.361485864114	156.361766838507	156.361583216904	156.361998845985	156.361578702048	156.36181633468	156.361730267237	156.362233117809	156.361664090827	156.361475508513	156.361733460424	156.362242538391	156.362163102413	156.361758107348	156.361341725387	156.36173024313	156.361441827323	156.361394093265	156.361524796472	156.361684119466	156.36177508467	156.362191817164	156.362307595316	156.361380251945	156.362292576742	156.362194436008	156.362175481361	156.361862833072	156.361917637006	156.361689143204
156.361550095881	156.361682957863	156.362264726641	156.361514363119	156.361809012953	156.362298313573	156.362022972934	156.361867799096	156.362045947336	156.361643441604	156.361700118826	156.361764643881	156.361882285437	156.361852199186	156.361676501424	156.362029696165	156.361619744128	156.362348255981	156.361577018303	156.362028655408	156.361628763252	156.361573325781	156.361817217311	156.361533201068	156.361476497308	156.361868794075	156.361468706163	156.361650293317	156.362052571365	156.361331966681	156.361423456134	156.361786194751	156.362269719022	156.361268085743	156.362341157386	156.362004862669	156.36212628863	156.36204044774	156.362366698146	156.362198131014	156.361979112117	156.361898483013	156.362121704676	156.361725573681	156.361464146124	156.361665398673	156.361682393519	156.361974167137	156.36239988266	156.361554639757
156.361745060198	156.361933750285	156.362151593847	156.362222123721	156.361588526108	156.361570119625	156.362217131192	156.361984014174	156.361801746631	156.361976281844	156.361713653592	156.362353428674	156.362091198663	156.362247355265	156.361485237896	156.362070247072	156.361777510418	156.361491752939	156.36217259734	156.36200716884	156.36185503466	156.361985660198	156.362191703168	156.362021853742	156.361865447377	156.361898113767	156.361851788542	156.362195042357	156.362208553033	156.361933340609	156.362133394	156.361533294493	156.362449059468	156.361887663856	156.361891118598	156.361634211834	156.362073747676	156.362213878912	156.36151055585	156.361585552748	156.36197174929	156.361717880002	156.362144368208	156.362211783348	156.362188001135	156.362076721249	156.361702396251	156.361313639768	156.361646330383	156.362047093886
156.361854262501	156.362255642621	156.361413675838	156.361473524517	156.361587277057	156.361821789819	156.361711968016	156.361622611926	156.361778194519	156.361646654869	156.361855135217	156.361688170314	156.36175702015	156.361858393661	156.361667023039	156.362199970561	156.361831972789	156.36150460463	156.361952327543	156.361450745085	156.362370150564	156.361830300352	156.362066323441	156.36210883584	156.361641435475	156.361948121349	156.361684641274	156.361834186021	156.361646841495	156.361579978454	156.361891933264	156.362057692748	156.362113926362	156.362017502505	156.361551440071	156.362169951425	156.362059280803	156.36170875087	156.361895035682	156.361789309451	156.361559283269	156.3615930016	156.362321062073	156.361792132265	156.361713377034	156.362277217522	156.362251320801	156.361850559393	156.362111278024	156.361852720537
156.362056929301	156.362129351512	156.36151564252	156.362372888929	156.362362957324	156.361655965149	156.361728592562	156.362177166179	156.362246565593	156.361598368661	156.361839938532	156.361908559732	156.361627119531	156.361886717104	156.361865232558	156.361912384303	156.361685888848	156.361749508887	156.36154537686	156.361847362652	156.362004007685	156.362356463309	156.361325761315	156.361617949881	156.36191250101	156.361656878708	156.361661331283	156.361551063973	156.36167753733	156.361848152096	156.361864679752	156.361509162539	156.36212603944	156.36167418381	156.361658205184	156.361892216682	156.361720979873	156.361755756616	156.361940071388	156.361891437402	156.362077877163	156.361676947043	156.362043194288	156.361679788501	156.361979985387	156.361742400415	156.361716170951	156.361964993133	156.362096301745	156.362076171121
156.362029900155	156.361852039056	156.361969130017	156.362065502697	156.361926331364	156.361569058286	156.361948708702	156.362276725547	156.36176803466	156.36163687998	156.361758641383	156.361661683036	156.361952385864	156.362221721364	156.361542566959	156.361667659707	156.361776054178	156.362077379099	156.362076180121	156.362042526131	156.361870627517	156.36235494404	156.36182291808	156.362437633738	156.362419583517	156.361603559905	156.362161980856	156.361810585034	156.362372279998	156.362050564003	156.361795486408	156.361517498671	156.361947132385	156.362234727738	156.362263584129	156.361878118124	156.361569500776	156.361943146634	156.362441950204	156.361704067072	156.36171354134	156.361799192947	156.362319149041	156.36206434124	156.361547232663	156.362384601525	156.36227296675	156.36194323526	156.361827459311	156.362200216236
156.361877192409	156.361811502562	156.361697652177	156.362409730645	156.362125321165	156.361703081146	156.361709604607	156.362140195837	156.361947639446	156.36164868225	156.361838337597	156.362203113498	156.361691378025	156.361975843691	156.362344871464	156.361491591065	156.361595275617	156.361753203219	156.361887142073	156.361993114101	156.362185964571	156.361844174	156.361859693296	156.36147432169	156.362281881827	156.361988680512	156.362266450877	156.361923859648	156.361711720306	156.362046950233	156.362261954319	156.361717952263	156.361606715434	156.362113781656	156.361964763013	156.361964304088	156.362292145915	156.361915603144	156.362296285471	156.361914065384	156.3619955904	156.361927330602	156.361765964291	156.362326238634	156.362028936168	156.362314487127	156.362183074673	156.361519341468	156.362365911207	156.361548842848
156.362320022929	156.362103527609	156.362108442527	156.362310586155	156.362053730163	156.362121932683	156.361985343368	156.362129553291	156.362497235783	156.362054029597	156.361829255438	156.361856179786	156.362168236396	156.362202448026	156.361924807765	156.361765928681	156.36166969356	156.362399261279	156.361674440844	156.362138433702	156.362113049875	156.361714650225	156.362181364711	156.361838210139	156.361659422088	156.362075604455	156.36151423316	156.361935099069	156.361692422749	156.362066372516	156.362127467934	156.361541868785	156.361932750865	156.361849893008	156.362362717658	156.361732037672	156.362123172346	156.361944836966	156.362103701642	156.361757555938	156.361654547329	156.362136192772	156.36170430291	156.361795871688	156.362059482585	156.36203743506	156.36216583768	156.361703482341	156.361945628601	156.362298561058
156.362219029882	156.362144494217	156.362248560389	156.362219391052	156.361575914754	156.362379245574	156.362291684867	156.36222584538	156.362430600007	156.361936003655	156.362235461448	156.362247061196	156.361935282079	156.361874061871	156.361870692463	156.36202852811	156.36187514933	156.361675366192	156.361894850765	156.362307345213	156.362277333404	156.361712173649	156.36238365361	156.362192696632	156.361887458806	156.361984609519	156.362040796941	156.361886069852	156.36182843768	156.361970646106	156.361642657183	156.362233609351	156.362145817096	156.362232610633	156.361650956076	156.362068685749	156.36194023047	156.362072438073	156.362064398816	156.361846495655	156.361739050844	156.362163133971	156.361792395878	156.362378476487	156.36195934451	156.362173476195	156.36218620978	156.361618677064	156.36166115833	156.362500695169
156.361727876474	156.362226713383	156.362459768604	156.361631642669	156.361736522846	156.362330702432	156.362137791376	156.362101404762	156.362116704434	156.362076200889	156.362000888166	156.36224020564	156.361770168026	156.36208302776	156.361755921997	156.361922037219	156.361966065955	156.361813060006	156.361727781029	156.362193448208	156.361874573678	156.361967843252	156.361880674899	156.362151296598	156.361692099624	156.361949940582	156.362236348217	156.362128328006	156.36217933251	156.362401288698	156.361932821742	156.361987896491	156.361750538647	156.362458414151	156.362102625443	156.362408192711	156.362244581175	156.362280258654	156.362034716222	156.362108910488	156.362376537557	156.362343647806	156.361855489819	156.361892047764	156.362220764656	156.362348172281	156.361592538992	156.361820511823	156.362049631144	156.362150328769
156.361672744963	156.362403391167	156.361867058558	156.36226138522	156.36236871415	156.362230104136	156.361585657278	156.362405438015	156.362369353259	156.361914148749	156.361834435963	156.361983299816	156.36187418129	156.361783688159	156.362109828671	156.362401758225	156.362274029633	156.362274627543	156.361760353961	156.361790967374	156.362362562264	156.361830364479	156.361950408677	156.361993154035	156.362102233025	156.36216430486	156.362055486951	156.36196193748	156.361840256893	156.362081862378	156.361638274021	156.361797166916	156.362508744221	156.361788986059	156.362345819985	156.361840503483	156.361946653305	156.361997059203	156.361854955596	156.36173353437	156.362100830287	156.36223743116	156.362051739465	156.362127089499	156.361936303814	156.362180493311	156.361880585129	156.362397677444	156.362029571506	156.362061336576
156.362013989351	156.361821986905	156.361909606145	156.362410466217	156.362391800579	156.361892954721	156.361677905661	156.362069091597	156.362326508044	156.362177429333	156.361812124297	156.36192984736	156.361902235873	156.361796758509	156.3617669491	156.362306323231	156.361889905662	156.361835156054	156.361924798364	156.361710908494	156.361846943776	156.362319948414	156.36170523981	156.361907547382	156.362103282721	156.362227666488	156.362113432835	156.362184107353	156.36241824645	156.362237771949	156.362070633282	156.36221027921	156.361718322291	156.361833188308	156.361900712982	156.362075375664	156.362237063634	156.362207015274	156.362379634344	156.362402485068	156.361843197906	156.362321404893	156.361849772417	156.361881365502	156.362270831733	156.36157460067	156.361710525846	156.361862221363	156.362184558343	156.361769824918
156.361986408177	156.362084912708	156.362199291916	156.361815481354	156.361916084308	156.362001446984	156.362060946362	156.361814949002	156.361951974861	156.362096178207	156.362015018346	156.362403459439	156.362253746903	156.362141378674	156.361850119895	156.361781056341	156.362281507063	156.362316959289	156.362013975947	156.362264480128	156.36188870488	156.362136546245	156.362397878723	156.361758370916	156.361907592743	156.361836442016	156.361608738355	156.361705825978	156.362417655612	156.361628564811	156.362335918635	156.361790579092	156.362440515756	156.362065251075	156.362107935627	156.362078893129	156.361937298091	156.362111598652	156.361807549061	156.362082695116	156.362150548627	156.362109498849	156.361848042251	156.362059654074	156.362188516402	156.362012526464	156.362337049651	156.362229183595	156.361896444555	156.362267213807
156.36232926595	156.362197484413	156.362129091025	156.362379009182	156.361881050366	156.361928887741	156.362238333174	156.362285918923	156.36229198007	156.362250375102	156.362022739247	156.36208436701	156.362207220512	156.361966729883	156.36218939329	156.361910826988	156.361752161709	156.362217766623	156.3617184232	156.362195631117	156.362487948114	156.362309051915	156.362240223981	156.361908496175	156.362090048534	156.362416724746	156.36203549218	156.361994598727	156.361688065203	156.362501165029	156.361927240897	156.361873438546	156.36197094702	156.36199508179	156.362224942613	156.362358813762	156.362377371374	156.362275309291	156.361946193619	156.362022589424	156.36211838889	156.361905946567	156.361879798137	156.362370400555	156.361921758919	156.361873982495	156.36200151316	156.361847650749	156.362201970144	156.361700895781
156.361838616326	156.361950070989	156.362030931834	156.362341547458	156.362062863899	156.361876480524	156.361896929162	156.362358426755	156.36224983481	156.361929033396	156.361796208234	156.362146146451	156.361946082428	156.362368568191	156.362142307929	156.362312112785	156.361896483949	156.361951901794	156.361873684157	156.362385954707	156.361976767732	156.362194458446	156.362239694237	156.362081235593	156.361989259682	156.362436490733	156.362187854644	156.362349273335	156.362157477467	156.36195507187	156.361861402111	156.362205937121	156.361792788187	156.36188663078	156.362177858907	156.362129938089	156.361651964591	156.362107352639	156.362119576874	156.362046996298	156.362131486429	156.361950873198	156.362102532504	156.362060101366	156.362326774176	156.361898476347	156.361684448826	156.362431203012	156.362041903879	156.362297393291
156.362255076102	156.362407688258	156.362320083648	156.362089799709	156.361944080235	156.362056943725	156.361810177058	156.362259107825	156.361874254628	156.361954447583	156.36197315268	156.361811456874	156.362244684722	156.362236418347	156.362161661117	156.362504720129	156.3618548771	156.362509736747	156.362430851861	156.361970471981	156.362210746361	156.362199459671	156.362046105625	156.362006456675	156.362209646742	156.362057588625	156.361890331657	156.36239349905	156.362275860046	156.362291421957	156.362211659507	156.36237826407	156.362039031358	156.362381980346	156.361759151084	156.362224255254	156.361828821327	156.362277683607	156.361927369349	156.362372566217	156.362100148468	156.362019885501	156.362215753356	156.361818824475	156.362415562657	156.361770887895	156.362422801423	156.362419869064	156.362194877442	156.361881525935
156.362181211542	156.362025237404	156.362377129375	156.361923861209	156.36187870599	156.361783230377	156.36227461359	156.362142039317	156.362141192179	156.362385385097	156.362179569576	156.362117740253	156.361851539614	156.362262211365	156.362351732012	156.361969463798	156.362537044993	156.362457643816	156.362114147756	156.362580771554	156.361961206561	156.36214977606	156.362639548601	156.361825325205	156.361871084601	156.362435683987	156.361884221122	156.361958238439	156.361801984346	156.361888475325	156.362360121398	156.36203937254	156.362098088241	156.361958989298	156.361936943241	156.362230001925	156.362080314706	156.362113871445	156.362008534127	156.362094052335	156.362059678934	156.362267705617	156.362554316485	156.362141468504	156.362243658792	156.362206171503	156.362017641078	156.361908368211	156.362107881684	156.361904635185
