# Supplementary material for: The Neural and Computational Architecture of Feedback Dynamics in Mouse Cortex during Stimulus Report
Source: eNeuro. 2024 Sep 24;11(9):ENEURO.0191-24.2024. doi: 10.1523/ENEURO.0191-24.2024 (PMC11444237; doi:10.1523/ENEURO.0191-24.2024)
Supplement: Extended Data 1 — The file code.zip includes all code used to generate the figures and perform the analyses presented in this manuscript. The folder "./ephys analysis/" contains code and instructions concerning experimental data and Figure 1. The files "Figure2CDE.m", "Figure3AB.m" and "Figure3C.m" simulate the model in the nominal setup, and generate the corresponding figures. The file "Morphing.m" allows changing the connectivity strengths with respect to the nominal setup, and plotting the resulting trajectories. The folder "./Figure4/" contains instructions, code and data concerning Figure 4. Download Extended Data 1, ZIP file. [file eneuro-11-ENEURO.0191-24.2024-s003.zip › code/Figure4/globalfeedback/v1Int_a1.45.dat]

0.394837733932959	0.384925698358585	0.366987430675063	0.399103270309361	0.401813426770226	0.360979928242682	0.356898655428873	0.329572160761535	0.370893058810828	0.399937144466429	0.392440308349048	0.346193363364583	0.341264392392848	0.330918909640596	0.383721267290758	0.400419297264936	0.371081615952349	0.350619031291774	0.369004940453791	0.391959877321648	0.332508460331958	0.38450591250855	0.335108390455863	0.395960439625259	0.354922103027374	0.331439167585816	0.34698422046923	0.333464846728917	0.401576098797033	0.341156926387335	0.3535053513024	0.349389197571223	0.367042795203885	0.375859329937904	0.383396001322114	0.352858958958793	0.331820522794833	0.37292939402766	0.397990627869427	0.359779333437847	0.346873821813596	0.356344816187121	0.330680097982165	0.343743917117841	0.328602887794631	0.361737241194252	0.335386946009175	0.345173400773939	0.398349230863688	0.334858448566491
0.418114023506012	0.418291861227746	0.393968535894679	0.413063653015845	0.349436937960368	0.358239448154102	0.371879234986737	0.340727661875987	0.39624953372019	0.390645685579396	0.362779241021112	0.389536289116057	0.341909431109942	0.38503261039126	0.411584647279113	0.356157065907745	0.367200108156068	0.397108612906101	0.387660412631983	0.419628321150709	0.356014985804769	0.417374619983502	0.382428275947392	0.36423336329732	0.375076075957909	0.357496183631463	0.38065879876028	0.40880733974655	0.398846790834397	0.387918929392346	0.341907813325941	0.360709777905869	0.396252062717247	0.346737171858154	0.349439887633439	0.367486555743031	0.342746072475731	0.350284872221574	0.408542869405688	0.367701500010734	0.409012634179543	0.357380367635226	0.376677977277932	0.364471602870891	0.408139963855894	0.351133885387313	0.341515490143292	0.378083128305627	0.376193693314629	0.394043950237423
0.415658288505684	0.417083115936414	0.368101681734479	0.395702536158215	0.427295598472455	0.406212130964234	0.43954017618888	0.418844615514489	0.355990239195699	0.420764091913583	0.418193380988436	0.434118711808471	0.423491769824634	0.368643653878364	0.353174845611589	0.416893486759207	0.418627951081554	0.38973844155953	0.405571376681717	0.367009891526375	0.370625430432469	0.380883616047123	0.361029904219049	0.351251205853621	0.360840262752507	0.413407365875977	0.357290145003862	0.361094661797191	0.39993029066812	0.395747658166191	0.370463961652198	0.421867198577472	0.414849192048229	0.360763379327321	0.369719556127922	0.402935303211344	0.419277793930416	0.354050704546953	0.408535747887793	0.377359370886686	0.391438934889284	0.353176563420875	0.380221909584185	0.358187656935287	0.366382211474397	0.427534287986938	0.422322306133088	0.37160145078053	0.354703889355087	0.388559236535116
0.368105911183673	0.411444936191093	0.394932718835988	0.407248591592259	0.455613782148535	0.397924996967008	0.434677370392073	0.411707392829928	0.453734004658255	0.42153442868045	0.389952180104315	0.381764906403794	0.366652756691557	0.453587810268673	0.412809667751585	0.383370107626075	0.371057280198286	0.45818989765194	0.428515990737028	0.440988880935696	0.439061615745893	0.429870638761621	0.365280677525828	0.383692174945482	0.415362451426446	0.444224224492304	0.390163296739859	0.403459004653217	0.410037591814236	0.365968024291152	0.455218007545813	0.391947529442399	0.381579438932384	0.468983650008859	0.36998591289411	0.420471605059062	0.364192419993034	0.410492989522538	0.461723639935448	0.376626943882807	0.401036370150671	0.412394070977312	0.462785778467664	0.383663901159757	0.435162436008232	0.397019914980432	0.405187227523983	0.372318269438599	0.382083476244689	0.389826605621077
0.381105475527971	0.381532026962367	0.438013892635624	0.416534237843084	0.403143577779904	0.38274046916191	0.452736194820624	0.395422837869809	0.399402067341926	0.426681651380913	0.431786779390452	0.40964894491002	0.396693410400212	0.38860534749283	0.389848823931104	0.39143037318427	0.442105887679359	0.379991839005159	0.383793455134129	0.469647209339452	0.384121590935158	0.468117716368984	0.387852608095672	0.410238860458411	0.393354886073363	0.46725538558086	0.421731020693916	0.485453075730554	0.403578635538868	0.411298136925608	0.477082077056458	0.444180409674304	0.41112698255755	0.444264968433861	0.398522130540305	0.424495608535789	0.396154080384113	0.387187773254411	0.380219212826692	0.453730335040225	0.418233799618415	0.403700850474568	0.440915248157523	0.4759203779284	0.403077064863799	0.388709716781731	0.38182324241007	0.45054925407455	0.453085898319209	0.415077930031704
0.401429703019193	0.4894765600546	0.487980689660899	0.392791755165577	0.435188100849351	0.493776546348751	0.489846646731068	0.41766692785746	0.408014970295656	0.453778989603681	0.484218131603826	0.458570915601209	0.468198481672768	0.436815930474479	0.449076128550458	0.43531108600182	0.489977506510809	0.466610397044602	0.418088634838384	0.413400910231958	0.458475881445323	0.474553980804554	0.423334689565541	0.404937265137917	0.423875731303728	0.518522182108368	0.476453401733878	0.426177512239628	0.407387590441703	0.485647905109098	0.422210662714459	0.479414479437793	0.411570184457486	0.502530771790225	0.493076051196869	0.473047698400176	0.429828041097628	0.446902723161854	0.47087488322887	0.404100228414442	0.520108057781445	0.508505783998594	0.402555527703835	0.445861588778696	0.431047920564862	0.409308609869721	0.393670838956709	0.442405753367752	0.486395428257698	0.504666471098111
0.531774948735514	0.458692661061019	0.455450991533086	0.460463015531713	0.504723606195315	0.529872302790163	0.437592207857487	0.490234842165961	0.535666811663829	0.48084793755299	0.543018727125012	0.427406492867409	0.508633751113492	0.486472854355842	0.462882887895979	0.431703890491963	0.479336519444682	0.548499344305756	0.422832562620975	0.440479523603044	0.454874836542963	0.413480016037368	0.486887892381622	0.435235008647684	0.53060497541744	0.465307755955327	0.460959231986644	0.53448986901199	0.47112613090597	0.533382846519009	0.499490040343917	0.526911470704662	0.484038332472677	0.521033076628273	0.43633094858673	0.489985531728503	0.544841417691552	0.426467086971888	0.414284827438652	0.408040103520342	0.447854789888107	0.472366148992192	0.522232606825492	0.521526967808614	0.447771585486538	0.472527041914676	0.464293699191753	0.421456359868484	0.494803103497121	0.527916896968694
0.456911379185746	0.443701644732108	0.533469794435911	0.478683426038254	0.428243583439096	0.569982241164329	0.513384810545643	0.472847763999975	0.560859092228759	0.484003390650316	0.43879199816566	0.579302603106007	0.537682762841632	0.581780956764488	0.575182563008912	0.453521902369665	0.454444593660838	0.561140480375439	0.521230495075424	0.471333306755756	0.434202998870719	0.551927468029086	0.571024468279707	0.540612980850047	0.512390847711455	0.434803565027242	0.464275524289988	0.537247780692839	0.480650803331192	0.444034038950204	0.470531164868506	0.549923458123667	0.447983531313481	0.524265293047224	0.509961243647637	0.450292087101169	0.491118626890239	0.528381124681385	0.579805985953085	0.5047961692299	0.520844705792725	0.554777228731497	0.576130016142453	0.450884067497375	0.509771611280333	0.489254293427583	0.503037894249424	0.436094762082234	0.538725607581684	0.430104133893534
0.478737941145005	0.594794316412764	0.46825769887263	0.515925554637361	0.615363748325027	0.570485111555604	0.596039439151577	0.569421250900508	0.466187811309687	0.530465534300345	0.546528704033969	0.555714936074302	0.467094879965634	0.526445801973818	0.581326724730103	0.524566812560539	0.619334145774309	0.460087197078242	0.521372129301023	0.516349265634505	0.518175577296689	0.488705266169122	0.468491341409422	0.57766459686551	0.451174223620071	0.573985132402289	0.559843089961183	0.489304302022478	0.466487996959197	0.497509647377378	0.551657104735602	0.521034582604572	0.612329709950315	0.538417658446544	0.456378337663589	0.560461916480339	0.529266036079808	0.500907217252251	0.609840391035682	0.570881274484796	0.622976168590685	0.455878814066965	0.615143831175226	0.538640979310575	0.456894836487461	0.617293441022347	0.591965645281188	0.546412203084341	0.478276820157728	0.45738404863244
0.636515657051289	0.519951014450691	0.534905180992833	0.517529058727678	0.56402346006748	0.503051065067427	0.646132047558685	0.541732576962209	0.604442413081973	0.554596019529804	0.58315844813582	0.662722374186668	0.628195185467917	0.664070092653918	0.479962877245083	0.57147078904253	0.529827721214105	0.66447696689004	0.499632047566144	0.478982440423327	0.531179569766595	0.63956627870023	0.617387741994653	0.526208596454942	0.601663527916011	0.518765551119866	0.486434731327358	0.617055067634494	0.633173266956828	0.556968260509583	0.519617773475387	0.481877132485036	0.5351683452745	0.513380684808414	0.518970496086304	0.629027807432888	0.668168111210114	0.643247890446713	0.555012598127147	0.648026207459829	0.612962010078339	0.498618002735428	0.587714750399161	0.645701732554959	0.542439093510058	0.638965457826534	0.602741582035294	0.490793257565856	0.618806051285045	0.551259056467295
0.681643327455904	0.566592886360138	0.632928695893004	0.534629339278632	0.690044072531305	0.509163280123609	0.649441393264052	0.594241954406554	0.525435614140568	0.615919639609212	0.639177564343325	0.636482134241156	0.623254235345792	0.694446322247098	0.687479013638011	0.685377776565009	0.674604760615778	0.630866161555865	0.565281145660276	0.60863821889028	0.509942079054866	0.539619794922205	0.568205037247903	0.525643866020992	0.701747924519102	0.5624512249123	0.626795559334605	0.536056327748384	0.650083098432559	0.613985646158667	0.547123634170786	0.533902379672025	0.535616802512799	0.606908685371523	0.605603907132951	0.707961485034354	0.597608074557538	0.627731281910441	0.533526365870307	0.556083860591032	0.620456222541423	0.565271012995369	0.572019786770943	0.628623580719181	0.575373374188157	0.600108331378728	0.689714489167249	0.609719224556355	0.588955479848156	0.558031721005091
0.790848336522433	0.564484610874067	0.77150212329488	0.690840290348571	0.626731167471531	0.670971307180391	0.543687880017966	0.652617685538393	0.542721988413123	0.585566743006713	0.569043812594547	0.539505329550101	0.704024166367651	0.567509115426196	0.777597558777093	0.539461605367705	0.646575535937914	0.593408535838373	0.53959344758067	0.612953642003262	0.559851288855874	0.63661397615964	0.564200665210091	0.705099506704898	0.580952260377661	0.718986706395708	0.585041532990928	0.583537032855917	0.57445665049462	0.640565648216461	0.685487722484389	0.674181455516682	0.562582590726033	0.59990530118074	0.611850910224942	0.544685626055742	0.641008548984832	0.710924630966657	0.616220515628967	0.589473120463046	0.550843171604903	0.57615509926566	0.58637675791113	0.55354780080756	0.78278686194402	0.555301422680407	0.569408842352261	0.575592860908952	0.6084899950759	0.662129729125892
0.705806735701165	0.664972548339707	0.723330533356979	0.774980372105462	0.821677453016473	0.756138921450516	0.796213657703108	0.616382054019101	0.595283348716845	0.645454764996556	0.603060862195253	0.711924731602718	0.637750098816227	0.696207620232742	0.845899309160414	0.588849089230149	0.634424579047534	0.77596746641604	0.659761674576757	0.779875455001926	0.815997950449184	0.758295998248235	0.613634181766152	0.827059573052794	0.700022507993383	0.673975187865743	0.807546705492152	0.626266718262081	0.723035036113079	0.647544914776441	0.619289251736853	0.721090757824232	0.844363726111162	0.731605236294666	0.643429721770678	0.721391295501067	0.826336933040259	0.616280446667895	0.651963140427037	0.584939002389132	0.840897535260424	0.826461774758883	0.718024728417936	0.777127586306554	0.594779154284908	0.620422436999554	0.740566029036543	0.68627443460741	0.753606921704688	0.639679041660062
0.713876610664439	0.677836287022872	0.728098560045691	0.856917765307418	0.752449977173268	0.871773852921604	0.71278658619482	0.717246177064954	0.854275069246221	0.655887075869297	0.886212404929366	0.804860919176884	0.843411204097407	0.660166591039977	0.64290301694414	0.786926264031197	0.803328044190159	0.631290528990927	0.85426858926944	0.705488814904463	0.666441464465639	0.649393868513439	0.633984673295309	0.783949379424771	0.672106291445711	0.912017386289991	0.670169244363688	0.772706677191249	0.888075078323223	0.695167231506121	0.811385987607935	0.790110074553716	0.730236172073881	0.675700779317334	0.761796054752651	0.778367975622761	0.844468319459843	0.63527501489278	0.666759329781231	0.699353647202765	0.732347611162086	0.689917865008974	0.834766087622516	0.734690704393261	0.771515738365671	0.783646659473331	0.684532355721799	0.688771890711257	0.865973885114977	0.828125052002713
0.94937171060055	0.705345012298383	0.937748098187299	0.684848969113983	0.939260912462154	0.875260612737503	0.750535441952412	0.788701581984826	0.714545929776267	1.02538362009348	1.04900942426035	0.983927356602627	0.979045674692523	0.711610609103301	0.847767117410828	0.782156108325271	0.763963486799963	0.911030946289331	0.902021303491727	0.80621339057805	0.785568881482615	0.93723240605523	0.959950458717228	0.753189134813029	0.83077723828991	0.968070730210488	0.970291177647437	0.819906405953272	0.882864591348004	0.758700159671528	0.668857922407085	0.876131821543331	0.673321460698859	0.805179647031359	0.896760848110815	0.722618534992579	0.847731123495849	0.804316009978942	0.71304600337982	0.697579469238239	0.964555648824518	0.999645538854537	0.908648395042632	0.912875029397091	0.754753490854165	0.667541663400053	0.790691742384737	0.917181839806522	0.937411471354066	0.804116492790062
0.954701460713846	0.724395025882512	0.730824479874003	0.857950821985968	0.959431673166798	0.818697157590115	0.829120254603944	0.776892714119899	0.739438915175662	0.99110535699306	1.08986285301765	1.09229673539898	0.786780025047268	1.11581624821135	0.960168893254946	0.787499550443531	0.998143370464156	0.932176437083056	1.07939220164085	0.788851084843155	0.809600270272956	0.803652935378637	1.09399520777098	1.14263682659709	1.02034921544392	0.764015510151307	1.11229634576666	0.814814947699093	0.808703567172054	0.987519383159475	1.10144778586108	0.85702958513848	0.781009673256285	0.764804403002034	0.748089830048102	0.907781539592347	0.861468151752386	0.810701549913467	0.955824660436516	0.981150435206456	0.79930027952557	0.838026541304576	0.745776071885435	0.878673855656277	0.855986699065292	0.844952380363315	0.731398688336396	0.796095722991513	0.850037702939493	0.725861338956765
0.86287589330307	1.12937657443229	0.84123475845722	0.89012672014901	0.833812409692352	1.09633665196566	1.00609688575711	0.891456912038564	0.998138455868988	1.06431529103708	0.786075853142135	0.80775892528395	0.917158947191093	0.806651561262487	1.09223020306882	1.18058990026645	0.925399462719573	0.796300116506533	0.842512234412264	1.15761099298183	1.18109956679045	1.11434738633686	1.18383806885815	0.820972005304307	1.03094518052624	1.04335854328493	0.912279736413396	0.807454803283855	0.986010653727422	0.966260176947019	1.20806433753537	0.95540632339682	1.07089947802257	0.918972290163563	0.975104015531328	1.0899181768706	1.00683840585556	0.889537546422603	0.896385578692	0.845289618433781	0.898400128833252	1.05388611379053	1.04023369463557	0.97022094334676	1.08600060872966	0.791955322036789	0.842306342000783	0.9373636400245	1.16934424078874	0.918995515550287
1.15025224673939	1.14900918826089	1.16798152743565	1.09123527199146	1.24205485609623	1.23283715364863	1.18641043321324	1.02360205326083	1.21551059273694	1.00400065806581	0.871947368673989	1.07539784307802	1.10075799702964	1.0624697535933	1.26916726626195	1.26223616186696	0.911491185666183	0.943627440304236	0.889729091829627	1.04100870151085	0.906634082520767	1.03086911291221	0.914260673802476	0.952648781754873	0.884282094707704	0.94182507107412	1.141292925621	0.867305929912588	1.30496530451007	0.898068992295831	1.25130449817898	1.16201870422797	1.01428319380486	1.14931663502466	0.96716520330206	0.854961190227904	0.864323882342762	0.866422499447315	1.18336275707248	1.11653766220912	0.921211811385756	0.876964440104073	1.23833736981361	0.920893683607152	1.21584849692556	1.01637016254769	1.07760837130597	1.13399542429392	1.27197780499549	1.35409662005297
0.962392170778074	1.1760505944177	1.19115542040065	1.38672873818189	1.03471529375287	0.946299437851491	1.17585816991771	1.35988275836083	1.04027908143968	1.13341906710039	1.41033259467455	1.25697395873278	1.05353393708014	1.0471584825111	1.46178289102163	1.24721568709236	1.33659947588558	1.46130291220698	1.21097053845939	1.000682531138	1.02893810393395	1.18957651489072	1.07760549848457	1.41780473419839	1.49352713191326	1.51597426162829	0.95598658887367	1.02034797956653	1.35028963202556	1.15334162194228	1.27688423435577	1.07673623797467	1.03464761555528	0.962762668907222	1.10273224277696	0.934217320425624	1.28681838765874	1.28519491287511	1.0964144045924	1.0050913705964	1.04135089788225	0.951001118230783	0.939667728836874	1.27047560705848	1.06321504172505	1.28460687033391	1.38024276004688	1.32096781561076	1.1557826191415	1.21306007824691
1.23774339333514	1.6589669731107	1.57171965130897	1.02669497506716	1.44950398050679	1.4251592405398	1.09777571106465	1.22704475625933	1.32846200654396	1.49758674697049	1.17832830001509	1.22030252526721	1.48248075671278	1.22040517667842	1.61387412979966	1.54194078011329	1.53852135241234	1.42809147918035	1.11256832418427	1.13994081070264	1.50573097120578	1.15887852726441	1.32509170285136	1.05938868246222	1.60220039178487	1.27227047363845	1.12758465909742	1.27652987065113	1.66815294676141	1.29117128625629	1.60734916148051	1.28553540502342	1.24065556856583	1.12896826876555	1.32551225735221	1.57287806061767	1.05137140468981	1.19199657762206	1.36884027703527	1.12688658523164	1.47750116075473	1.4303815193825	1.26530127720185	1.07475976995493	1.57663653470188	1.31211257467807	1.34064695275189	1.03326747500118	1.5103800606297	1.34079118072609
1.54793526842458	1.70630760805879	1.40134895372641	1.54759734626667	1.84867629097542	1.29314058637155	1.61480547187021	1.8291189337389	1.25770392451485	1.27651950966076	1.43514345101013	1.65069239364679	1.78159779965299	1.25738693729303	1.13658101167503	1.25605502812498	1.57201383642585	1.59207203666499	1.17434869507247	1.75681585125756	1.12590461768875	1.1617839794421	1.15385835272149	1.43774347839607	1.67614465015825	1.49360412685143	1.36491294495754	1.37137095217041	1.17862780516498	1.62719955391955	1.47322141720055	1.72792400254231	1.29742629771264	1.40319639956734	1.46049815921962	1.51385185318346	1.18228197634258	1.38576382472131	1.83496129823307	1.60126672142265	1.75402110297382	1.63494418862795	1.14553378961671	1.31978733931851	1.38544135221785	1.13691018883824	1.31088766889146	1.14915393598663	1.72636140940976	1.31151994787412
1.98382687727896	1.82641955209526	1.68812851184068	2.04566303065515	1.86941474485334	1.81865898251186	1.33576438313563	1.27206734106186	1.32455392822035	1.66111016885652	1.49291739251249	1.64531070218584	1.42123991980832	1.86018941474572	1.32419949861868	1.95584620343618	1.92679066095131	1.36402595517926	1.41620689679325	1.57606069871199	1.36133660125997	1.32480760177455	1.6386801197871	1.29079406971524	1.41385616354878	1.91627882035013	1.63565835952835	1.29300332908843	1.8627088397934	2.04341449049992	1.33384116027314	1.69008175304822	1.28413222012534	1.65882779014859	1.37798747693652	1.27290326475779	2.04716065769353	1.84446024025772	1.51822846356025	1.37304357353535	1.57880530625216	1.48324834037703	2.06126207368923	1.95947561694336	1.93390214709184	1.39272796512293	1.41057496643245	1.42896685385516	1.86409209906871	1.45250982081136
1.80560470683964	1.47574635033051	1.91550618485561	2.06745899318997	1.39411308356714	2.38428084251389	2.37520252902554	1.70510294056893	1.73737792592141	1.7813911006204	1.40004484452773	1.50500043771503	1.89808756682299	1.41805075224906	2.20684670301164	1.63738239721156	1.48075518984177	1.6062924484757	2.02020604923394	2.17604040274903	1.76925481991968	1.81965710717151	2.02225527727703	1.63646219165406	2.22477330199399	1.72076882120425	1.73320863122582	1.48035530098241	1.7676225629737	1.44382987729424	1.88955674042971	2.18207168626233	1.75505893354617	1.64945382888423	2.03585755592084	1.53538737882835	1.4248284213312	1.61097779687618	1.91755121065142	2.25392061419194	2.02274617394591	1.61437226914464	1.50248627463443	1.38782065531876	2.13645965111526	1.60432414018222	1.37150890149926	1.63706467177824	1.48156928011802	1.58233569878275
2.31936835365624	1.78483872041471	1.70455957518537	2.37985844404651	1.59725575264631	1.56154667529928	2.18704663637558	1.70443598433112	2.19249011895116	1.65063790319075	1.6967643109148	1.81254838233394	2.73681095132714	2.15591335019569	2.54043931549651	2.53537073123895	2.09030760872892	2.12607027963941	2.2531830433792	1.73843860840429	2.03442272684155	1.58050435184869	1.96112872674894	2.24786177839946	1.63420053412664	1.80935648948109	1.63970088085449	1.72865757384622	1.52488310671393	2.39267731134434	1.71793196004509	1.64071584072996	2.55330881570285	1.7965767245776	2.20675641967358	2.03938479365803	1.53441029001474	2.35660736214881	1.77354571974334	2.02393719506844	1.96919839461199	1.8013995389155	1.61879913373591	1.70750632184067	2.21537213559395	1.9050567914096	1.91399266433675	1.56023159047792	1.6570644934826	1.67586335584379
1.7171502585677	1.98311915775766	1.87579208996159	1.88903769919672	1.96201328488491	1.85064308964988	1.82789217159028	2.4106368907521	1.76276407300824	2.76725839024912	1.74196506190269	2.57730827453301	1.9889766044722	1.77193479410326	1.83937769221604	2.39612598106254	2.25525991031129	2.95440135075305	2.64439191551191	1.89957686566302	2.26697282431118	2.52528727676749	2.71777053326234	1.9148051205772	1.92293083696499	2.24286891832773	1.90807122354018	2.16885435736942	1.80830522537877	2.43465461817067	2.59546096456925	2.00090597288946	2.92690155747024	1.92589308369437	1.9931357219097	2.50789726212473	2.24722811831885	2.49862326769912	2.59585026840428	2.1824041371451	1.91793113678613	2.18745884991444	2.73496617037297	2.67334923554817	2.74033733301935	1.77319222237582	2.32648108341516	1.70636718831083	2.63422766996502	2.04625472277338
2.70583195307439	3.30914107046627	2.95380876362357	2.6974658427102	2.47894254271638	2.63973258552786	2.54935521792435	2.28214891410835	3.39464422952822	2.7281058828358	2.94348831821112	2.26717235092855	2.43503390025738	2.47263491270915	2.07798852806859	2.30017216041864	2.06126468718958	2.28198449228777	2.40089786576502	3.09645934418875	2.0909941245946	2.21836388619448	2.98586737224353	2.36095190824108	2.7427178872316	2.52533429539516	2.91605259695299	2.00726566994034	2.41934832098957	2.46376497368514	2.34097932181425	2.77833114593886	2.02804685546965	2.33448474107606	3.07294617425289	3.01593699922413	2.00926222028226	2.24780133084036	2.49095691483386	2.84030700063937	3.14012326748623	2.37814074031543	2.93401425554757	2.97174600172815	2.81503498237134	2.268276439545	3.18272167267953	2.91652440617206	2.03155601694498	2.73226705827758
2.33953477648919	2.2956691142097	2.31444208194243	155.210080787853	3.10823983983556	2.27547373492537	2.28533018940008	3.03745741959153	2.46195358567702	3.13312923657459	2.38555503682676	2.26103586566748	2.40686322906733	3.50691818082409	3.10802266785027	4.32034438586125	2.63306767158968	2.23371219844591	3.43222374102491	3.3228507255428	3.34829398180323	3.3625321789219	2.16780540245753	2.95074545243303	2.60395920977739	2.87708229298545	2.57269035470055	3.21645950122377	2.32614665118195	2.34154133320591	3.01499360695147	156.295159230916	2.54308831627094	2.70134103554224	3.08975149199757	2.47255743866151	2.16999409647194	3.10422303404028	3.19310262955135	2.63794932080819	2.41378984432605	2.91506644235996	3.35605292542859	2.58949121990256	2.20444388307235	2.31451184304361	3.14146678302155	156.042487106706	2.41410783440792	2.95561720802305
156.20177467719	3.28171513970365	3.07696203179774	2.5466175985999	3.08441932304356	3.26539369719033	3.92335862225193	156.151784702697	3.28138352831817	4.2129498485787	2.64747624583722	3.78507733273059	2.68740364406009	2.55382857570916	3.76689681203872	3.33834505839343	3.16037564700836	154.907604972856	3.1208249496867	2.63737201916481	3.13002427973071	156.289835388869	2.57764835324882	2.66167534103244	3.88820242115735	2.96080244870416	3.08297757642525	2.7943287405158	2.56531030106238	2.99274030444851	3.47408591841252	2.55626352293353	156.303236545533	2.90761934229673	2.6668808227178	2.56715226139703	2.50927082237724	3.05459665504275	3.35485523941902	156.300245651307	156.24693540915	3.59493825506014	3.13041803046367	2.60694034630096	2.83363202143803	3.52006500069428	3.30797044445673	2.39667408763871	3.81798200495004	3.90614281609789
156.242457730007	3.8637336287132	156.299985012428	3.10102474756881	3.68965535238963	3.73905080028773	3.40572066149056	2.85672620064371	2.79329582087419	3.29726030095083	3.20514609685979	2.82840989996861	2.77946830230176	2.89848510368026	2.83100968668734	4.03951004176794	3.72199754611395	156.248497066192	2.7568782592341	2.79411025400845	3.54958699216963	3.01195390315825	3.13354759191845	3.71642141808714	5.33166920583186	2.8692431601448	156.096534104148	5.51661184327112	156.294791961207	2.76301025628035	156.292669294478	3.38105676505363	3.61515714824025	3.75057173264248	156.120664689986	3.29927413834922	3.19589037311375	3.3466914240801	3.15149487783548	3.14583629332409	3.83167374325541	4.76019298976818	3.05134489146937	3.14203303472865	156.207069226693	2.99893772421943	3.15484705362282	156.30608915985	3.96678567275818	156.263975532014
3.9096404890966	3.50845219322618	3.55154111240122	3.24982843855858	3.97844970398398	3.85722286938624	4.59932770346908	156.241623943165	156.16183627461	156.048054799763	4.27149178004737	156.298859798457	3.28596414511922	3.38890091218806	3.00085243051896	3.50874980398106	3.86352288639836	4.23040828269469	4.36046361864992	156.310012229633	4.03567431120694	4.06035532760007	3.39164639800006	3.3342389688652	4.02901591150716	3.78388867737871	3.75533006608266	3.98208998124956	3.93536235192112	3.13038202670071	3.54096759104211	4.42525716351889	3.21308007608092	4.45874621674726	4.14108563741422	3.19045489006878	156.308759403982	3.47112233046475	3.6855342074471	4.05403685342069	3.11287779681045	3.11863307365661	156.129414684881	156.314573633092	4.06486611022196	4.48509710338218	3.22154107474688	155.360162473339	3.51218669726781	4.26208743326197
4.59513274702541	3.72388293945804	155.49849083733	156.322210684369	5.52792633103754	4.40993611680978	4.76612952423297	5.18485638205652	156.302654048129	4.08236327497996	3.74227979168547	4.17498968580414	4.08496597642494	4.06732434130157	156.341000366446	156.346947538271	4.2633786122635	156.20403325179	3.43740164156801	156.326422679092	4.26149147686853	3.68159339000766	3.89682065654759	3.40792769981988	3.9723731344814	7.04439969189187	4.52775654461235	4.38324179590151	4.13811620672859	4.09591769098809	4.2761625579827	4.97952479038297	156.315905995608	156.335376810593	3.72072678144184	3.72718145917548	4.29206240920814	156.273117997247	156.044468531725	156.339513848807	3.64100706767884	4.63506534416929	156.274392546187	156.329195238339	4.49970783411372	4.42779174260458	156.182037467778	156.072448108063	156.319056567617	156.329695585218
5.11940949953576	4.00626909604468	156.295314192177	156.343302633073	4.28967556446035	156.334927484961	4.364593896815	5.02911477042274	156.315167789307	4.04898380478667	156.314795013966	156.299704401585	4.33889309456826	156.327932321281	156.264053534457	5.06728623980199	4.66061293116144	4.33950324685291	4.3173075301656	156.340285104004	156.343363356568	5.16185927710288	156.347736153042	156.312979938703	4.55060572796335	4.92578343955285	4.64467046910696	5.4161698334234	4.04799413587952	3.93262447116479	4.70748322350771	156.070073417827	4.3217756301398	4.7694582942949	156.323935242168	156.330528504801	156.328780755754	5.83603095033728	156.320819105343	156.254805609476	4.73303842607691	4.9402065109851	4.83300600776282	4.29761154771946	4.17831984786403	4.06965188469408	4.64361657602924	4.56339927684338	4.83457948773901	156.31669279076
156.336137189078	156.345545761754	6.03996566461331	5.07041903388051	156.333643891876	4.46204730594524	4.3429641967994	5.16095510974564	156.280453590465	4.5765179725563	5.71077358709096	4.47782173083244	4.58229984160459	156.314821964264	156.329943986406	156.336914637139	5.84620083710089	5.28105813608245	5.66807508499473	156.33075052552	156.334241299735	5.56228781467283	4.56964914845279	4.99377405973523	4.98502495521038	4.76443617536705	156.340555436389	154.038426163341	4.90145553552943	5.68597008684645	156.345172052239	5.16441855040049	156.341407436958	4.64187201536789	152.478815082008	5.47350584320543	5.23530838065497	156.341080225766	7.35813044110078	5.28051528999151	156.339903847066	5.13820419577896	5.11913468269912	156.349027009964	156.336934181889	5.32356927904271	155.918082698333	5.6527674367587	156.328497684415	156.234280225797
5.46857421266514	156.331380165657	5.0221577024755	156.338905945505	156.309024997872	4.96035190441772	156.338540546915	6.21400136689498	156.342467321498	6.4840603253989	5.34670442325022	156.322280769956	5.19474412359858	156.346229913546	156.352027415838	156.068253509286	156.324045989315	156.335594999227	6.14222121411888	156.343041914807	156.334139807342	156.341126774734	6.83400970667961	5.1943179980226	156.347900783438	156.294538968074	5.24341199406966	156.339626471619	5.09637128683302	156.313784833506	4.88512160649747	5.27883986881134	5.27893192623733	5.74176728669179	4.96850053028189	156.024177303025	156.093944805674	5.69553355660985	5.06164144278728	156.352087621693	156.330839830419	156.341174658327	5.75419978677398	5.36891307592734	5.23996548487874	156.001015965602	5.31755232151955	156.297957267217	156.346507074561	156.31211022855
156.284762393984	5.82601874605934	5.93482929576211	156.320136416713	5.87081680485389	156.318525025039	6.18666917394806	6.08719023819901	156.239024909525	156.345504306622	156.340705832479	156.344711514368	5.9070207216029	6.02524392604608	156.205432262392	156.333962275287	5.57635759883727	5.78231203264615	5.43811345180355	156.351930682879	156.342472393236	6.06651536725269	156.183374366492	156.331161348611	156.30653326086	7.98361571155721	156.34528094319	156.341652478945	5.91137501501327	5.46407967444818	156.325833531135	156.29823625808	6.24145431639712	156.346492541924	5.76611499863654	6.02426762756666	156.345643844721	5.57258703218194	5.86211528844089	156.237835536212	156.340557041895	5.71948546232009	5.660501216984	6.22751624427052	5.71574307054124	156.348482073798	156.269698597438	156.315377334546	156.353242713026	156.289174448495
156.352764176827	156.295879790613	156.349240470785	6.35831353254043	156.210459841596	156.347924911038	156.353522065387	6.17876727999511	156.337145818377	156.346902600922	156.247235623485	156.323847084603	156.34840083648	156.34873788647	156.349347044116	156.345075621469	156.131218995312	156.353089896926	156.226752442185	156.316214127221	156.351597535809	156.352465161866	156.292429127832	6.35651432360856	156.351098947619	156.313332997055	6.60538980230266	156.25821331145	156.351361280597	156.319794178462	6.50486707110094	156.215756774818	156.34607823616	156.128198287939	7.60374157418255	156.265873734192	6.40766076212179	156.189103299642	6.64012662918152	156.351837270455	6.21976033233636	6.14701289148581	6.50023257182425	6.39634136987739	155.203364778007	6.25853314738854	156.317989855124	156.329299612596	156.305403093507	156.339118974365
156.303945754674	156.353932030307	6.81519848100674	156.352919085756	156.338812406555	156.334308244835	156.352312974204	156.349287784524	156.353103226042	156.346317719876	156.341179537025	6.80606790382009	6.69241393639186	156.320975415732	156.268927097255	6.75963441487774	6.74475072544953	156.35259472283	156.341114083727	6.84308179920049	156.355897891448	6.83328472239948	156.144988823193	156.309876771593	154.504030500138	156.309201861574	156.352411876379	156.304006280311	155.449885477297	156.286185446316	156.336073443948	156.193698506269	6.68890555018938	156.341912153635	8.98284556789254	6.74770635990136	156.352900044492	7.87821327275559	8.60891889583303	6.69203000572121	156.349700064341	6.79614386631731	156.352404171951	156.305209064694	6.75355447921861	6.9648988392964	156.337996539822	156.336835410045	7.04582200909779	154.594491191821
156.349090074416	156.337766979441	156.318110026372	156.306163660584	156.339429887712	156.116299052812	156.34638134192	156.351562342365	156.305245662832	156.311829421603	156.323803410418	156.351624388987	156.286764143497	156.338630188407	7.25291952011195	7.21266574662566	7.2403049367679	156.352951417595	7.23671220131409	156.355232551466	156.32253076902	156.354701938669	7.24044824892417	156.338859716766	156.352575406842	156.33614235809	156.340385556429	156.35334039845	156.348407341127	7.33625917947185	156.337698705113	156.28851880655	7.22082775860972	156.34596245135	156.311176858155	156.338636285353	7.19842199993092	7.230968800094	156.219674642503	156.344438190615	156.312078136578	156.3263121342	156.350697431525	7.22253432148398	156.354679848112	156.339158442108	156.33823887059	156.353079963085	156.327122434859	156.344864931591
156.344886984189	156.352850451083	156.232370981042	156.349770392444	156.347970448786	156.194992001722	156.351402859389	7.50285288427251	156.354369456231	156.34935685698	156.355167114414	156.326005766398	156.35358303311	156.226391533173	156.352008331858	156.285308271522	156.321279395563	156.337436251568	156.289262255234	156.357804347662	156.348737306521	156.318436979491	7.59900681502557	156.316943163359	7.62498176295937	156.326376032475	156.322792252013	7.66947369301957	156.311398575762	156.335034436044	7.58398713970601	156.351848180387	156.305239077454	156.274745779265	156.278359015878	156.344837308461	156.079290209792	7.72137707528002	156.353771457896	156.274175674604	156.35081237333	155.986461422232	156.353458396588	156.356914504025	7.41388705200507	156.328533618785	156.348259756339	156.333740526141	155.805821692786	156.353829092042
155.618567173526	156.349776453841	156.341805161362	156.347314739962	156.352678735953	156.212140824683	156.308236804565	156.347433298034	156.358035998922	156.353736174748	156.352953084094	156.35463562706	156.342420045555	7.71669691702248	156.301728838574	156.35286663987	156.339166047055	156.29181648003	156.286073342602	156.097490936751	156.33289790755	156.352312798158	156.350109030131	156.355822563433	156.351169053113	156.355331536004	156.355646626645	156.308156010879	156.347037051923	156.348516245868	156.313950447564	156.343299867929	156.356603387741	156.350976668803	156.348938115518	156.357460825098	155.525593198455	155.14260213298	156.340718282102	156.233150550363	7.66382952883971	156.351757371255	156.320682274105	155.889105084275	156.335905034936	156.342182991967	156.351965306431	156.343920819816	156.352731045283	156.353826191825
156.353457773874	156.350691046927	156.340367142144	156.340395106442	156.084695660425	155.920312712159	156.328182895128	156.309607973519	156.358108505404	156.215927384661	156.325778613548	155.976973947122	156.355843210182	156.166038924156	156.333915613533	156.016613397626	156.351059448846	156.339499766039	156.346358531556	156.355137061612	156.325242191931	156.357233995601	8.07941627939332	156.23396399162	156.35713217211	156.342317518525	156.354498022487	156.354633159854	156.357962725134	7.96716664580209	156.357354078922	156.343866521455	156.350089346991	156.344321025051	156.356495623952	156.254553795217	156.356837962422	156.359001056457	156.342596711556	156.35269546088	156.351505454883	156.35588144148	156.35075294698	156.148580877681	156.35650525666	156.355325404438	156.350771248269	156.321400157489	156.192063048239	156.27684347909
156.346679819487	156.347256304599	156.356987595738	156.355556287509	156.358390435295	156.350225274554	156.356963351116	156.349481908273	156.320109988895	156.355808187825	156.105606427925	156.351829542543	156.349402295087	156.357077701558	156.352885760749	156.347254650732	156.343909457576	156.317153118063	156.306326724133	156.348991997234	156.352628885449	156.304211748014	156.341555639339	156.348629702098	156.249265148736	156.357016746794	156.353036941394	156.357777910215	156.330067662434	156.358332549446	156.319463874554	156.356816486105	156.15259927614	156.313453386474	156.352900467335	155.994416068017	156.288392185794	156.344662215807	156.331503156711	156.32776362217	156.357645602415	156.344877852553	156.349820017066	156.310322143093	156.337397400588	156.357486494433	155.883616684255	156.341433736283	156.355637174459	156.355992796379
156.337013346268	156.335966708252	156.300595087094	156.352635972292	156.356259716884	156.35738477928	156.352445394653	156.357609236584	156.328427942754	156.339686662985	156.35686774947	156.35764817498	156.318210360078	156.322506598865	156.342378148417	156.358194139866	156.35550847677	156.357224356987	156.353176820685	156.356351480257	156.338284310226	156.358447160442	156.337031646442	156.304418319174	156.312037969935	156.297180944931	156.349495575	156.357789049525	156.336869142864	156.298644440361	156.353409052399	156.168296688913	156.351137601883	156.355776579399	156.354033101145	156.350036772997	156.341337045114	156.348698361072	156.357490822313	156.103522749656	156.355347747009	156.351415143173	156.350462075768	156.356303545399	156.353390098726	156.174977391724	156.330708887258	156.357521763041	156.312276952714	156.326563152733
156.326648904731	156.343393225595	156.349766972062	156.359573616432	156.344347065885	156.349406719939	156.357187392442	156.355066810728	156.352884818975	156.35773614631	156.345468379304	156.35963680242	156.319262162326	156.358304831394	156.323302731776	156.320177486618	156.355758498893	156.355422640249	156.357701430299	156.341303011868	156.33210228366	156.358008195589	156.355075956677	156.334961314634	156.315014500889	156.357847532135	156.351631896559	156.323552855744	156.356050285113	156.340476114783	156.357754455777	156.337000578597	156.306910587834	156.336252407033	156.35872650573	156.353067339366	156.353146343452	156.354325597734	156.358757263745	156.355978756342	156.351985840886	156.347541654706	156.357131453453	156.35690074008	156.350451102315	156.340240523991	156.352129892551	156.348168183764	156.356482089915	156.320830004949
156.3596586372	156.35158535178	156.354477689763	156.355457662493	156.359026774096	156.351962684382	156.357389740101	156.334022147961	156.327803709854	156.33372903608	156.355591957866	156.359682247104	156.359436512391	156.340266578795	156.335768896428	156.359983184036	156.355021427598	156.350468419436	156.352675400288	156.356336565389	156.352016280785	156.35422037906	156.338068038937	156.334580781119	156.354935118309	156.353968396774	156.334771514997	156.358667655957	156.326673599908	156.348091697599	156.356891645644	156.354274464502	156.358659403141	156.33482467867	156.345877633341	156.34183937021	156.357512263975	156.357312470929	156.350354209353	156.353361159088	156.341469695379	156.30558681417	156.340777239585	156.356082077261	156.357622016902	156.356349963532	156.355471654525	156.319983034135	156.359443901531	156.358093130548
156.359310505763	156.356167701152	156.353473916561	156.358784230401	156.356759566021	156.354082819966	156.338004142382	156.298882741668	156.354977966668	156.35803360509	156.359756018002	156.357059457982	156.358908848884	156.349190809587	156.335434655874	156.345847805785	156.337064971378	156.357689833815	156.354212203739	156.34797936184	156.356704061556	156.354672352211	156.354687859619	156.357480861001	156.349378554229	156.343881574927	156.358732685424	156.342125727053	156.352220682934	156.358271910336	156.326187471495	156.350854473792	156.355430956115	156.348167000995	156.35580034759	156.358440819678	156.356692097254	156.358735182471	156.350452049666	156.353037437788	156.352069268366	156.357493154324	156.357416202129	156.356399978449	156.357931057648	156.353754328081	156.358105735588	156.357482600382	156.352026237815	156.359868049804
156.35464035022	156.336514186358	156.354653350933	156.359447974071	156.347365697254	156.358362179772	156.35862737766	156.3540082612	156.359523008042	156.353527610716	156.359275769189	156.354825295743	156.33583072062	156.359501735191	156.355665758495	156.351348756397	156.344216290156	156.333894310471	156.34592078684	156.358668822331	156.327975574266	156.355240485705	156.358421994563	156.359203255151	156.358266837596	156.359480095531	156.356334442284	156.359770774618	156.353280482729	156.358484210656	156.36036374923	156.354206649424	156.350820651422	156.349869362029	156.356261542323	156.352881252952	156.346385746938	156.357484642724	156.346842426484	156.356988697946	156.359665927774	156.333556021359	156.357318203484	156.358795387433	156.346805236822	156.358634333329	156.356056519635	156.353586853853	156.352312373757	156.35891252425
156.355246449781	156.356684793041	156.359542103189	156.352762420131	156.358388556749	156.359116325343	156.357988264311	156.354941192775	156.356891401593	156.351033514048	156.348825339281	156.356748340319	156.359108203539	156.349715664405	156.337798827898	156.356742989228	156.360761865166	156.355261806143	156.351126025549	156.34798142499	156.360447758441	156.350582059813	156.349438744868	156.354428737204	156.354458395986	156.347726098259	156.356397353901	156.359094596111	156.355377313874	156.35977634821	156.359754992954	156.350776829186	156.336290283436	156.357895437032	156.356560374602	156.349222524521	156.357680170755	156.359205287418	156.358907904047	156.358444699822	156.360426333253	156.350791631099	156.354091554024	156.354787028709	156.360395586509	156.359465953713	156.326824757786	156.355617061971	156.359817050903	156.358370024102
156.345710466246	156.360831701598	156.352041453163	156.342098688976	156.35928513092	156.353244099089	156.357583927624	156.345452017353	156.357010000814	156.360020911973	156.358137860341	156.341270855753	156.357688509515	156.357477523808	156.356545413332	156.352300515495	156.358266312693	156.340937486412	156.354142600119	156.335673540552	156.340165233045	156.35182021461	156.353923832679	156.359204158797	156.360448813527	156.350777060759	156.350672783124	156.348251222032	156.358903250489	156.358736595245	156.359753716242	156.356697911811	156.359796943363	156.356784677485	156.358796769602	156.357361842647	156.345280874116	156.3587742615	156.34688715309	156.360156975147	156.350613428427	156.344761746559	156.356302676532	156.353238420552	156.353059354642	156.3583080033	156.359474120468	156.346264595728	156.355166298438	156.357680368802
156.356992974596	156.360736350878	156.356336329262	156.354631489766	156.358151339697	156.355892596871	156.354074741838	156.360160645499	156.355485382956	156.359081763308	156.357885781139	156.355159888721	156.358886657219	156.354146978889	156.355686144137	156.356840556828	156.355159274267	156.359710390126	156.357332352247	156.35965940047	156.35721560779	156.35137745324	156.348274443673	156.35696598372	156.351121757046	156.358537004388	156.360304498142	156.354304130232	156.354921190794	156.357468244102	156.360350829028	156.34511916069	156.352605150334	156.348919025117	156.358444460831	156.359361903163	156.360687691042	156.359563231679	156.349890660749	156.358262296792	156.357829626324	156.355931144048	156.351434452155	156.358663538211	156.358796003511	156.352418748493	156.357155830811	156.357981848214	156.350670751314	156.35937998696
156.352234061886	156.360921792902	156.357895952582	156.353214374953	156.358308374783	156.359061620778	156.358705775994	156.354369548619	156.357935783159	156.359126433319	156.356089702826	156.358959808497	156.359862809408	156.358368077665	156.356055484609	156.35529946477	156.360194657515	156.35986691268	156.350427749867	156.359703274036	156.35902022822	156.354433522196	156.36044342629	156.358668365736	156.358855846711	156.355897188099	156.359864635648	156.348478882762	156.360701499838	156.352260887712	156.358205238225	156.358179329349	156.357922653291	156.354256410524	156.359669602163	156.360924286797	156.353345203837	156.356152917941	156.357277979917	156.354935964945	156.354218306862	156.36040688514	156.360010035473	156.353768709709	156.35593045075	156.359614935955	156.359624374889	156.360889924962	156.358233212003	156.348441446374
156.353222626116	156.355848420862	156.35902433069	156.359455699121	156.356567771461	156.360878791845	156.358124004684	156.357938712243	156.359361162751	156.351101150641	156.360391735791	156.360395914514	156.350964213082	156.356285519793	156.360937418166	156.360453576389	156.357767127855	156.360566863506	156.360386398623	156.359295235488	156.360663756526	156.357848141244	156.361137012105	156.360444369494	156.359042068818	156.358955777692	156.354774543031	156.354922418694	156.360338203643	156.355181372211	156.358542650224	156.359836371488	156.358677851023	156.3599698785	156.359321991263	156.358783217135	156.359173418373	156.36070745103	156.359675274248	156.358772146727	156.356629453702	156.352402554951	156.356631243016	156.36026355101	156.358930283853	156.361016367858	156.359971045725	156.355660630828	156.360150920524	156.359887686369
156.359945455613	156.357737074988	156.358890821799	156.360610678753	156.357336507608	156.349452412231	156.359728713942	156.355814036285	156.360561075314	156.361041615862	156.36032056752	156.359373677451	156.359030962053	156.359528756208	156.360729178953	156.353417283558	156.357446674589	156.359322144889	156.353963471648	156.35749862077	156.3583391947	156.357774921493	156.359912134303	156.358100857532	156.360635172831	156.360610231486	156.354019368047	156.35211498182	156.354675239353	156.353230404747	156.35878576716	156.356341851929	156.354442104484	156.358488293025	156.36083090757	156.359705444151	156.358326087747	156.356576939047	156.356299091052	156.355592842967	156.35927932806	156.361084282452	156.357798781743	156.359496294153	156.360401918202	156.353898954923	156.353932023222	156.354942139102	156.356854956848	156.359713522376
156.357643298997	156.36035472275	156.360542735387	156.358772892301	156.356133225888	156.355375261909	156.360606945735	156.359063051153	156.359753559457	156.353829054636	156.360347798035	156.358543149815	156.355554834029	156.360657892855	156.357377794052	156.359493535747	156.36099837	156.360668065952	156.352529824603	156.354867715063	156.35511109981	156.359779052962	156.356061771912	156.359674831241	156.359597791725	156.361134966062	156.357997415454	156.360654082079	156.361401177454	156.360708977682	156.357497548601	156.357906002749	156.3596107213	156.360124547349	156.355232999097	156.358204846899	156.35727393915	156.359245098652	156.358900549671	156.36098724799	156.360628139668	156.358331235038	156.358661302308	156.355652117415	156.359076875704	156.360828426838	156.357381762431	156.360809119791	156.359316981213	156.354220786301
156.360903795663	156.358694357692	156.359597614161	156.360441343804	156.360413910856	156.361104623527	156.359220676363	156.360882102107	156.360273266932	156.361008784338	156.360369855879	156.357242009176	156.360843917991	156.358881723795	156.360619860961	156.360108552727	156.35857692876	156.359510327467	156.357292878106	156.36035551236	156.355566990917	156.358790919322	156.35413671011	156.360422132931	156.360010247336	156.35858445088	156.353715988501	156.360470879915	156.359763702463	156.359838612988	156.356347180744	156.361190823035	156.360615481882	156.361093794173	156.35910089152	156.357710184334	156.35552219476	156.361025455684	156.359607656313	156.359498182295	156.360272298354	156.356275496105	156.359875685643	156.360751518429	156.358310243781	156.357070102886	156.355380524805	156.358967855837	156.360806321838	156.360330170305
156.357873750017	156.360444931956	156.358312961003	156.360237832521	156.360030356971	156.358634444076	156.357925654871	156.358990748471	156.356101928988	156.355985026579	156.358293210411	156.359466607394	156.36087368279	156.357152964544	156.359736701565	156.360137508101	156.359885649968	156.360061780063	156.359619503093	156.359114338002	156.359583107918	156.356774324655	156.358363231292	156.360205530434	156.361540528734	156.360083890443	156.356166689829	156.358187634522	156.359775887589	156.356495479174	156.356727240723	156.361002122284	156.356974551025	156.360933054009	156.360114359136	156.358619104103	156.360246916228	156.359379075434	156.359634043226	156.360189966292	156.356358548475	156.360356863859	156.358848007778	156.355988674562	156.360310013057	156.35460669945	156.360784643235	156.357176963384	156.361226572733	156.359530717883
156.360850853917	156.360557103913	156.360906148433	156.359975223931	156.359895939221	156.360987236754	156.359583865211	156.360819505004	156.360643446923	156.361103016803	156.360944691772	156.360465809581	156.359031327402	156.360032916457	156.35958969481	156.357431203245	156.360131425386	156.359458250199	156.357166232229	156.359865311165	156.360875186043	156.358259569968	156.360954877371	156.361578902541	156.361001256001	156.35715656726	156.360810011372	156.359220442475	156.36138308246	156.359667662995	156.358450925051	156.358703169791	156.359960253823	156.360198397072	156.355594591113	156.358896389203	156.359869360888	156.359850641032	156.356437248974	156.361556383577	156.359501899682	156.357363806057	156.356755007945	156.361058735377	156.358537738595	156.361045618759	156.359529226546	156.360698742123	156.35759629213	156.35972055243
156.360804623415	156.360996592435	156.358808923753	156.36127209931	156.360271668495	156.35967305861	156.361464109053	156.360973543451	156.356732908036	156.36073261315	156.361107259683	156.358709294797	156.358630234394	156.359117098475	156.359989680186	156.358488316058	156.359633095706	156.359003934503	156.36072441391	156.360741640244	156.359016064631	156.360912863067	156.360079152745	156.361291349535	156.360065082103	156.359695240286	156.360250898175	156.360056652436	156.361578711847	156.358163808495	156.361468465469	156.361510973878	156.359096669796	156.36071285642	156.35765210029	156.358448006134	156.360742509153	156.358651576621	156.361346686106	156.360556042483	156.359746365632	156.360050120045	156.358217015735	156.361084845324	156.361197434689	156.359322418587	156.360643125908	156.357958008153	156.36023415128	156.359963384547
156.360964329537	156.360703434681	156.361219524711	156.360891900922	156.36120015211	156.3616129218	156.358774114954	156.359467162553	156.360884019426	156.359708063008	156.359964761121	156.360502304407	156.358259452985	156.359115607838	156.358525833394	156.360028818983	156.360051853686	156.360635574205	156.359258042927	156.360750889205	156.359077016542	156.359734809373	156.360479561765	156.359113770179	156.357728253032	156.361229404414	156.358904492965	156.36026874703	156.359254070129	156.361300174815	156.360376578593	156.360919477849	156.358974624826	156.357844149199	156.360704286134	156.360090282986	156.361442015532	156.358727326576	156.36048276562	156.361475250531	156.358793144955	156.361225172939	156.361317557108	156.359140055591	156.361185887938	156.361604641932	156.360374616359	156.357134399158	156.358609937505	156.358735226162
156.359594833703	156.360854171252	156.360095900912	156.360416424248	156.36093918476	156.360245005299	156.361058115357	156.359631025285	156.361193888665	156.360986469006	156.36045601833	156.361294970516	156.360831576245	156.358080755852	156.360685521348	156.359892319899	156.361420730572	156.360166552077	156.360804686129	156.361106725223	156.358956496962	156.36060702674	156.360542717302	156.360957978188	156.360434616819	156.359905125631	156.360279010612	156.361546326399	156.361316547321	156.361689552193	156.361311581356	156.357705621055	156.360829844834	156.359761356346	156.361117256693	156.359490658552	156.36053967445	156.360676286783	156.361597897009	156.360772514071	156.359065073562	156.361331165335	156.359327904721	156.35954241046	156.359662772198	156.360548209387	156.359642920288	156.360885238129	156.359791517369	156.359810380328
156.360070734356	156.360328042164	156.359002384791	156.360962453706	156.360350536881	156.359989295145	156.359998196373	156.359428322604	156.361199186485	156.35914802856	156.361449588682	156.358804583961	156.361084479057	156.360566441349	156.359131002795	156.360598498856	156.361046272254	156.359755342248	156.360963323244	156.359440603563	156.36086222925	156.361481877947	156.360695636511	156.360309788711	156.36157510336	156.361390542961	156.360526400118	156.360374095984	156.361553963877	156.361082350751	156.361544867062	156.360407053237	156.359463499782	156.361071585159	156.358709208607	156.361132652031	156.361693807653	156.361353162552	156.361051873337	156.361179117848	156.359902398552	156.359114391259	156.36030964514	156.359895716685	156.361125613815	156.361448324998	156.360993984867	156.361332878647	156.359780083549	156.358452778322
156.36134747224	156.361575494687	156.360649171288	156.360743227369	156.360291042201	156.359272466983	156.361124413024	156.360938235199	156.361193095761	156.361438015802	156.361301637827	156.360922597328	156.359735502948	156.35969377882	156.360908203951	156.360306668321	156.361531015359	156.360986055021	156.360626796579	156.36159548579	156.359454702045	156.360925923327	156.360486204187	156.358412866029	156.361639255055	156.359026974085	156.361131124425	156.360253728973	156.361320527872	156.359458340486	156.359323270392	156.35884942879	156.359319131708	156.361038644579	156.36152858227	156.357976450124	156.360803898149	156.360183142152	156.360488565704	156.361367480693	156.360296131222	156.358680527406	156.361316884922	156.360777940512	156.361447917498	156.360922892854	156.359336500858	156.359575987234	156.359815792178	156.36081192583
156.359514156732	156.358959933003	156.361862854495	156.359719400903	156.361036162914	156.360808372618	156.36118148175	156.36075640136	156.361013007947	156.359748139012	156.359642284454	156.361522498829	156.360952572097	156.359621688808	156.361769349726	156.359746150875	156.361307016623	156.360470535224	156.360991144478	156.361496177644	156.361628950725	156.360610249456	156.360396239719	156.361603373153	156.361770775211	156.359641073893	156.360408804341	156.361267581501	156.361584765901	156.359766214638	156.359395816845	156.361912744841	156.360536405193	156.361082811055	156.36089052635	156.36072426982	156.359078621928	156.361667913958	156.36117726417	156.361314432393	156.361408651673	156.361535800548	156.359462987047	156.36137864692	156.361681660816	156.361545870923	156.359335099984	156.359959552085	156.361562624153	156.359822518798
156.361395994031	156.360317732502	156.360124704298	156.360354158552	156.360266424487	156.360493374436	156.361009398441	156.360958832258	156.360715394178	156.361539330809	156.360739671034	156.361635957644	156.360613355497	156.360631241861	156.360898937856	156.360085325425	156.36158874052	156.361305918428	156.361360342449	156.361065816336	156.360532849044	156.361356599941	156.359869027092	156.36000663644	156.361604240172	156.361221927564	156.360995127085	156.360142533254	156.359486296511	156.361682610399	156.361630274648	156.361303794959	156.360409293872	156.360808084793	156.360261586685	156.361365975398	156.361573061304	156.361271926117	156.359747222805	156.361728371381	156.360880224395	156.359705683903	156.361225951258	156.360205677984	156.361396560456	156.361487564289	156.360844036323	156.36151643494	156.361584046754	156.35988122382
156.360190387623	156.361461005702	156.361260128652	156.359273618494	156.361393758586	156.361106580262	156.361240899162	156.360514889318	156.361556204917	156.361122461353	156.361760730392	156.360006349928	156.360933777926	156.361335190989	156.361659195556	156.361784719198	156.360816501902	156.361850930636	156.359776973227	156.361766224282	156.361967927727	156.361693367884	156.360790042876	156.360997269417	156.361185253622	156.361541183876	156.360965584886	156.361276198635	156.361354608488	156.36115294656	156.360724675613	156.36082041796	156.360288955716	156.361528100656	156.361076181535	156.36139393876	156.360605130748	156.360363909211	156.360507068351	156.361125646195	156.359701425013	156.359775910348	156.360848065433	156.360251085369	156.361651273696	156.361777461653	156.361623152895	156.360839431848	156.361121377068	156.360178498765
156.360553546624	156.361335585694	156.360667106285	156.360458831347	156.36041283778	156.361279173234	156.361720323711	156.360208155955	156.35960401488	156.36193569344	156.36020621974	156.360375895074	156.361932064379	156.361089945047	156.360999021896	156.361415198049	156.361161962023	156.35965791191	156.361201299765	156.361777868288	156.360054759445	156.359655505658	156.360823172271	156.361603861687	156.360359264058	156.360193878202	156.361078642101	156.360838445965	156.361357738232	156.360471586288	156.361589722611	156.360917677519	156.361531358685	156.361135063638	156.359926174382	156.36081833483	156.361095363454	156.361644720621	156.360469747853	156.361608403443	156.360864525276	156.361784709162	156.360581502775	156.361710726754	156.361799029199	156.361619167657	156.359855966401	156.360022911098	156.361754287653	156.360825439572
156.360008762873	156.361736465516	156.360681223938	156.360035045252	156.361513197726	156.361779015866	156.36125156908	156.360990621107	156.36043728193	156.361022838474	156.361680493336	156.361505976397	156.361028890119	156.361590434367	156.359992106851	156.360908071343	156.360354122552	156.361306233859	156.361692293531	156.360826353276	156.360684016215	156.361441189173	156.361671346303	156.360498978362	156.360297306554	156.361628287655	156.361814927742	156.360184940609	156.360091273216	156.35975519601	156.360416891626	156.361109873085	156.361806290707	156.361356547796	156.361854019447	156.360586754109	156.360630187057	156.361938233604	156.361475056033	156.361605740729	156.361663707405	156.360554112578	156.360694504503	156.361689254811	156.361228143647	156.360121600482	156.361460493784	156.361298235441	156.360889583975	156.362026675879
156.360773802376	156.361916573693	156.361223701051	156.360570494063	156.36136446386	156.361622488361	156.360672761472	156.361266121849	156.360295996676	156.361826039282	156.361374999755	156.360921635499	156.361809111151	156.361763784689	156.361849982332	156.361009171944	156.361104077224	156.36059987227	156.361818200926	156.361243969667	156.361352030199	156.360600704164	156.360583678616	156.359933384314	156.361670062298	156.361355591743	156.361385011064	156.361951323477	156.36140884686	156.361343201363	156.361074042358	156.36176049442	156.36154793336	156.361663388429	156.361434171302	156.361169804275	156.361040383515	156.361589638495	156.361012201817	156.361131652202	156.361015741444	156.361099126712	156.360762413985	156.360365112126	156.361650330762	156.361350699161	156.361670418825	156.361028305644	156.360993308361	156.361050910612
156.361138595382	156.361421207932	156.36164411114	156.361002703354	156.361305919452	156.361924559526	156.362035456614	156.361421036144	156.36149251507	156.361917356106	156.361115344186	156.361139668486	156.36117296014	156.36093449329	156.361103154978	156.36153802092	156.360236011132	156.361761564122	156.361548089622	156.361594475706	156.361627534226	156.361296553759	156.361792940366	156.361105572529	156.361361682068	156.361703573883	156.361450266749	156.360946181064	156.361144469978	156.361841673174	156.361197954838	156.362175513599	156.361521403334	156.361545472438	156.36190052857	156.360894572545	156.360927414251	156.360795001024	156.361738333402	156.361270330203	156.361998427294	156.361182590153	156.360836564953	156.361283414055	156.36107301862	156.360481035254	156.361364939758	156.360739510462	156.360748729014	156.361910648856
156.360941274267	156.361406571319	156.360584099286	156.360957782423	156.361392375865	156.361788692823	156.361511384243	156.361336177354	156.361311147222	156.360518795976	156.360732456548	156.360936990737	156.361662174485	156.360908868577	156.360673645282	156.361539009211	156.361076930362	156.360836812215	156.361158812916	156.361014240874	156.361417107393	156.361553390142	156.360821723189	156.361841778467	156.360374551846	156.361538323599	156.361353850621	156.361803400128	156.36045834262	156.361892894345	156.361078507425	156.362029081319	156.361091740694	156.360547823231	156.361831005445	156.361467214948	156.361639005475	156.360634220597	156.361518270057	156.360659900148	156.36120198582	156.360919114638	156.360054356622	156.360832793917	156.361734243933	156.361331592004	156.361105019075	156.361413788276	156.361911466736	156.361649635989
156.361770461894	156.361287556328	156.361095673338	156.361041829489	156.361262145437	156.362077209696	156.361655156778	156.360682417984	156.362103620162	156.361561640742	156.361300749851	156.360714151449	156.361687620654	156.361748274029	156.361147887859	156.3617176896	156.361038035349	156.361258285666	156.361517761422	156.361436020706	156.361904795674	156.361572595872	156.361010280168	156.361445222775	156.361606161468	156.3614235723	156.361406005448	156.360451375215	156.360895037311	156.360378426316	156.361715619528	156.361743803584	156.360591806619	156.361338396008	156.361721000763	156.361762838601	156.361528215306	156.361548238582	156.361152930506	156.361644582746	156.360907127506	156.361999563489	156.361994398232	156.361937633841	156.36066250874	156.360588161912	156.361761999351	156.362091380093	156.360736567049	156.361831189464
156.361870304251	156.361995844962	156.361314725278	156.360878452511	156.361208108222	156.360874254588	156.361646104227	156.3618758082	156.361359394144	156.361595518728	156.361279825615	156.361380114499	156.361457375189	156.36159211813	156.361266052299	156.361620248014	156.361474197431	156.361104758715	156.361385911046	156.361662000239	156.36201136904	156.361563755972	156.360522456485	156.362086732458	156.361520363908	156.36203704084	156.3617790108	156.361836249435	156.361246762775	156.361169644022	156.360972128816	156.361358993535	156.361181302904	156.362007627467	156.361830859243	156.361146708087	156.361665232982	156.361518377357	156.36138981275	156.361511111536	156.361981003121	156.361598963868	156.361037895046	156.36112910901	156.361212516234	156.361609671324	156.361987685858	156.361638240101	156.361190740629	156.360587508744
156.362067903295	156.362023029642	156.361234090124	156.361779135677	156.361857288112	156.36200902816	156.361264032318	156.361609962245	156.361846236107	156.360928232183	156.361311045056	156.362086248781	156.36159489306	156.36096149746	156.361702656955	156.361541269095	156.361424001592	156.361932318571	156.361625577772	156.36147408288	156.361881593983	156.361626073518	156.36150814872	156.361330602544	156.361663010722	156.36192929237	156.361517147607	156.362123030848	156.36171073744	156.361418113388	156.361343806307	156.361856089616	156.361017238737	156.361815772841	156.361369703308	156.360817006884	156.362084852197	156.361373704302	156.361074525493	156.361634729465	156.361080384698	156.361076906549	156.360831248469	156.361891235839	156.361127146513	156.361932058613	156.361829567116	156.362183494624	156.360909365869	156.361561678214
156.361079102731	156.361445841257	156.360927158317	156.361875413476	156.362059131847	156.361942149358	156.361481485835	156.3611090212	156.361061986852	156.361835563671	156.362098576776	156.361720204049	156.361773885807	156.361632869334	156.361476552788	156.361025437224	156.36185889754	156.361904817976	156.36161204015	156.361460099477	156.361511610458	156.361775319431	156.361634123459	156.360686210988	156.361549308728	156.360962651616	156.361852186825	156.361574355177	156.361718413463	156.361039164102	156.361554815777	156.361311035778	156.36141482798	156.36154597752	156.361630075871	156.360910073131	156.361618446426	156.360913042003	156.36174562984	156.361403578483	156.361956189124	156.36197148402	156.361991629479	156.361504615488	156.3618299865	156.361278778035	156.361667568736	156.361191718713	156.361550386161	156.361361408297
156.361339698164	156.361252613195	156.362252584727	156.361778612537	156.361282638541	156.362166621851	156.360972792861	156.361243349575	156.361505627627	156.361836560096	156.361596294301	156.361216490827	156.36144954354	156.361293479193	156.3620308638	156.361471621599	156.360922827889	156.362114780422	156.36184652596	156.361089730705	156.361795151361	156.362160792706	156.361465330731	156.360928230067	156.361281176616	156.361844094636	156.361188125151	156.360845039239	156.360934995948	156.361664035423	156.361348302481	156.361218826077	156.360994233683	156.361818879367	156.360995364394	156.361198027935	156.361072154275	156.361287853792	156.360897521141	156.360993734017	156.361250480368	156.36157890439	156.361706521053	156.360977692899	156.36156039498	156.360989571995	156.361495138724	156.362038997922	156.361065904121	156.361687497703
156.360824092422	156.361833768869	156.361918609537	156.361916718961	156.361703826782	156.361002782084	156.362034808548	156.361928284152	156.360990376374	156.361768418401	156.361792407571	156.361403853774	156.361417303573	156.361671309026	156.361243648949	156.360894093881	156.361276714515	156.362210571169	156.362012223216	156.361893880409	156.36150306971	156.36164832857	156.361917194828	156.361639954271	156.362039020035	156.361831703253	156.362232257746	156.361140892285	156.361047382605	156.360902550892	156.36193056049	156.361926512685	156.361139610453	156.361950654398	156.361952729386	156.3619667294	156.362019271885	156.361992488692	156.36172179915	156.361705939978	156.361875551923	156.361803148926	156.361461861568	156.362142657581	156.361874295379	156.361798890101	156.361567809649	156.36160859183	156.361278925187	156.361640774422
156.362014029712	156.361583711513	156.361509605639	156.361706032869	156.36169551988	156.362129300937	156.361293243917	156.361621046617	156.361134189342	156.361986168841	156.361737140675	156.36198566022	156.361438092869	156.362035536168	156.361058511538	156.362289934233	156.361421002415	156.361482532732	156.361421703005	156.361713270763	156.361117894633	156.361520143818	156.362184199942	156.361264279073	156.361767110356	156.361607830121	156.361939183216	156.361097413715	156.362118934327	156.361681521532	156.361091400934	156.362167404483	156.361468228484	156.362042968996	156.362179754652	156.362056668141	156.361728821337	156.361452095712	156.362167618981	156.362054183362	156.361593049156	156.361015296842	156.361230529158	156.360939818309	156.36135171221	156.361103410549	156.361123710284	156.361944743823	156.361750511352	156.362046197296
156.361367861856	156.361700029079	156.362037966401	156.361694186147	156.361950159855	156.361969601128	156.362033006991	156.361698722805	156.361357077784	156.361254011506	156.361258931353	156.362172801158	156.362075166973	156.361582562906	156.361555502626	156.361657796124	156.361414675746	156.36143129037	156.361933118494	156.361350025683	156.361964464575	156.362175851537	156.361473900503	156.361809692333	156.361796575239	156.361708831476	156.361783804878	156.361140319486	156.361646338892	156.361152420371	156.361355896174	156.361994785606	156.361437699176	156.361597208653	156.361921366928	156.361160070997	156.362250997224	156.361638366072	156.36123973688	156.361237941972	156.361204987205	156.362104132333	156.361364171768	156.361453961515	156.362288494508	156.361021368627	156.362036395835	156.361919594468	156.361216579215	156.362252745715
156.362114600339	156.36210705851	156.362078168669	156.361205225115	156.361876136421	156.361703599935	156.361520172367	156.361291289373	156.361620569861	156.362240625802	156.36187676986	156.361609643704	156.361992471363	156.361701627646	156.361671557444	156.362178350494	156.361327748377	156.361162350403	156.362229295664	156.36191814177	156.361930267628	156.361401262467	156.362095232093	156.361199625562	156.362112024817	156.361689580263	156.36157947355	156.361894356316	156.362337378465	156.361208282951	156.361346118026	156.361356152934	156.361523376729	156.361841176867	156.362156602396	156.362001455089	156.361102789719	156.362021294736	156.361413897032	156.361403561553	156.361466178361	156.361359917285	156.361748633744	156.362013034013	156.36170437937	156.36176748956	156.362005494425	156.361434355306	156.361755265184	156.361068521617
156.361934583546	156.361473688145	156.361532226895	156.362022082233	156.361386642638	156.361926744796	156.361744389138	156.36142055403	156.361806751899	156.361416169097	156.361884647885	156.361526136606	156.362068557857	156.362143662542	156.361938943036	156.361075691463	156.361166000151	156.361477125088	156.361856407103	156.361530432026	156.362040431479	156.361840558215	156.361732731202	156.361248435096	156.361879381132	156.361076490281	156.36141705759	156.361570515919	156.361284894712	156.361674830438	156.362126446003	156.361641052464	156.361420691385	156.361524504748	156.36137682561	156.362143502292	156.362125533666	156.36157352329	156.362251560453	156.361813102726	156.362223365302	156.361475808911	156.361517896922	156.361665437266	156.361706044472	156.361335082938	156.361530702319	156.361985867945	156.361907139164	156.361856619585
156.361315086887	156.362225850196	156.361411105515	156.361596024871	156.362230793133	156.361323794569	156.362087024233	156.361831548466	156.361682058764	156.361681705391	156.361336982322	156.36220353635	156.362080041231	156.361466114843	156.362173128472	156.362203383317	156.362197990916	156.362303885536	156.361402174845	156.361586175811	156.361563321926	156.361218251839	156.36163896478	156.361431948983	156.361381103107	156.361963774915	156.361487527918	156.362074979691	156.362229490882	156.361775661836	156.362138101519	156.361216963762	156.361340364143	156.362149781056	156.36193576542	156.361454396021	156.361713827546	156.361791199421	156.361607742114	156.362300464878	156.361906471805	156.361354482239	156.361911282306	156.361773167549	156.361649572439	156.361756030567	156.362309402895	156.361873467299	156.36234580997	156.361429534054
156.361960237154	156.361528573076	156.361641466712	156.362171431114	156.362011729355	156.362022680925	156.361945785604	156.361876141042	156.362239591893	156.361391728466	156.361250828043	156.362268329951	156.36239066325	156.361476761465	156.361591250893	156.362209365381	156.3616532699	156.361423010575	156.361192963423	156.361454479716	156.361725514011	156.36195054023	156.36194510129	156.361854374555	156.361522924204	156.361722796019	156.361397128181	156.361450178003	156.362033040137	156.36134278705	156.36209906487	156.362064866366	156.361522183557	156.361805774386	156.36145708768	156.362073127639	156.361739444074	156.361583249328	156.361650235199	156.36149735445	156.361952543774	156.361571178548	156.361548481824	156.361891629367	156.361596119739	156.361280452438	156.361579235044	156.361534081931	156.361627441544	156.361780819777
156.362207116056	156.361671274096	156.362140538722	156.361742641649	156.362272317321	156.362141135658	156.362058938742	156.362315420239	156.36172476585	156.362206907972	156.361682309023	156.361879384007	156.361635965985	156.361701630208	156.361817862697	156.361805313975	156.361999131347	156.361530315075	156.361764507387	156.36208820687	156.361537341809	156.362275527317	156.361551315937	156.361634437446	156.361599867235	156.361807243001	156.361726327548	156.362103451091	156.361418377036	156.361648773198	156.361712107667	156.36178155831	156.362040088169	156.362134459932	156.36176304886	156.361551306624	156.36159225446	156.361629872166	156.361355312436	156.361602225833	156.361887396643	156.361513288024	156.361869922813	156.361967807343	156.362083322973	156.36231507053	156.361351337834	156.361653372747	156.36145867848	156.362060909267
156.36149738591	156.362093181226	156.361702861425	156.361937102337	156.361709614202	156.362117198094	156.362190910154	156.361806672223	156.362229193525	156.362224261655	156.361869519122	156.362350744581	156.361655226748	156.362038727495	156.361519281466	156.362252952063	156.361612882286	156.362027731246	156.361680621064	156.361992519793	156.362107421313	156.361728955441	156.36152449338	156.36168405544	156.362356345667	156.361764003516	156.361970129437	156.361812538805	156.36181360696	156.362193166872	156.361982159356	156.362005240446	156.361905966115	156.361894559927	156.362193283778	156.361578822323	156.361929746587	156.361654103656	156.362272277521	156.361672638281	156.361213156587	156.361590409869	156.36156794967	156.361864777439	156.361646880031	156.361920048044	156.362035626612	156.361819293327	156.361690847713	156.362081282558
156.361844488484	156.361628846185	156.362239676386	156.361734771737	156.362325066308	156.362218760471	156.36162278077	156.362245754699	156.361501653369	156.362411253575	156.361644580686	156.361626252223	156.361654392605	156.362060873561	156.361933704999	156.362469034411	156.362337206235	156.362076071558	156.362094451028	156.362069614292	156.361660918249	156.362118639401	156.36148429638	156.361875009028	156.361607340053	156.361615372399	156.361964333483	156.362430785129	156.362116399472	156.362028912382	156.361658813757	156.361953004742	156.36192920431	156.361480241281	156.361786782453	156.361975616594	156.361831672946	156.362312614666	156.362172900847	156.361575914689	156.361678882499	156.362328567263	156.362248312831	156.361618409205	156.361530581694	156.361670477886	156.362132499283	156.361574184026	156.362130941546	156.361938987752
156.361742400587	156.361445912319	156.36177793842	156.361778703339	156.361814394122	156.361821951558	156.361615575563	156.361978411049	156.361434392815	156.361503469319	156.362291646954	156.361634272313	156.361927941476	156.361495954907	156.362034669293	156.362465713278	156.3618974005	156.361883445392	156.361610299385	156.36188853568	156.361882441484	156.361733742183	156.361598685719	156.361540469394	156.362100205679	156.361861189719	156.362249483221	156.361498318647	156.36242939685	156.362282744621	156.362275874309	156.362183712667	156.361706350684	156.362482572622	156.361831136168	156.362020278209	156.362092806402	156.361959694179	156.361874974799	156.361862685572	156.361891202826	156.362004821984	156.36137277342	156.362016022172	156.361696772349	156.361877149945	156.361583570498	156.361462961649	156.36159559304	156.361547457573
156.362187937239	156.361563168799	156.361603056827	156.362243977826	156.361925457935	156.362288459925	156.361427865713	156.36217206141	156.361930150943	156.361718523661	156.361618140552	156.362256880928	156.36213626216	156.361985084663	156.361462592342	156.361877326753	156.361759816073	156.361410687308	156.361833595649	156.361830697289	156.361874000022	156.361925838055	156.362256361153	156.362330312436	156.362014941655	156.362044910477	156.361598798567	156.36170338947	156.361923285552	156.36179743827	156.361894683855	156.362013249989	156.36214611219	156.362418206573	156.361757145477	156.36198710354	156.361900947789	156.361599651554	156.361977352639	156.36203582548	156.361689087642	156.362018277015	156.362041527397	156.361831485476	156.361779447383	156.361594773262	156.36225295243	156.362205819003	156.362265728339	156.362216113184
156.362496202811	156.361872522711	156.361869910864	156.362245792408	156.361603408716	156.361825925312	156.3620691504	156.362422851546	156.361938279713	156.361545351754	156.361577147678	156.36222039101	156.361791351717	156.362196799662	156.361558552575	156.361697666265	156.361556321267	156.361888611913	156.362005667757	156.361876529496	156.362034756114	156.361453001488	156.362232891307	156.362219805861	156.362271025537	156.361845880166	156.361532496226	156.362211959084	156.362289204536	156.361696459879	156.361957631593	156.36166847758	156.361563404427	156.362221533373	156.361739434429	156.362038856888	156.362361875334	156.362099178119	156.362315787959	156.361983043854	156.361631710884	156.36173484194	156.361799897058	156.361583641735	156.362184470141	156.361626169524	156.362274060144	156.362155789368	156.361941454893	156.361779094776
156.36229002513	156.361793954255	156.362274586553	156.361861267585	156.361676741079	156.362396386842	156.362113148364	156.362254686854	156.361687374022	156.362197198674	156.362139156132	156.361669163919	156.361705653312	156.361534447626	156.36176560744	156.361688731521	156.361756218568	156.362145305386	156.361976102324	156.361911676318	156.362052422797	156.361774876103	156.361828522806	156.36172863693	156.361898961899	156.361834283919	156.362112593924	156.362367321816	156.361878373084	156.362253203396	156.361645296739	156.362170438206	156.361777927015	156.362096996218	156.362138227974	156.361891560345	156.36195415753	156.361715453157	156.362157169228	156.361886781455	156.361987169768	156.361624521058	156.362283944701	156.362270235973	156.361779289674	156.362012604043	156.361578462866	156.36227257288	156.362276432628	156.361697725914
156.361548393123	156.362068364794	156.362009762462	156.361905457181	156.361630960829	156.362352629164	156.361968492835	156.362316048677	156.362246783178	156.362000932534	156.362373577023	156.361971453301	156.361795957867	156.36166827153	156.362163784452	156.362042761186	156.362198035239	156.362221977882	156.362119001457	156.36191644956	156.362027313929	156.361747384598	156.361495010847	156.361905019432	156.361709382808	156.36207211685	156.362230495569	156.362041966735	156.362463098145	156.362131294779	156.361649077086	156.361618404245	156.361755791592	156.362058674121	156.362003388432	156.36169896637	156.362039438964	156.362192413229	156.362139616608	156.361852399507	156.361696171135	156.362098589349	156.36173937753	156.361802000491	156.361996240871	156.362132603214	156.36185870096	156.362223115848	156.361886601434	156.362011795068
156.361674481754	156.361949616536	156.36213768544	156.361508566065	156.362250436509	156.361872060993	156.362211070329	156.361879513575	156.362141133779	156.362453017574	156.361640455211	156.362106944224	156.361930203583	156.36235403274	156.362468619389	156.362421170835	156.362413777188	156.362070163358	156.362244359256	156.362212834984	156.361811965091	156.362104975294	156.362264065509	156.361819338863	156.36162247889	156.361684440014	156.361788954016	156.361727527877	156.361584943855	156.361615400031	156.361530758962	156.362057777129	156.362432848689	156.362220504422	156.361651527625	156.362304287646	156.361591580431	156.361904722584	156.361830332452	156.361601817569	156.36165390805	156.362159243424	156.362011090979	156.3619322573	156.361679935171	156.361690369404	156.362163886656	156.361929101882	156.362223353853	156.36212772899
156.361954295653	156.362300300019	156.36162965377	156.362231354671	156.361792119253	156.362129991306	156.362321142507	156.362246974586	156.361862291749	156.361705707733	156.362087621418	156.362332102003	156.361774920227	156.361825738139	156.361821285294	156.361777003795	156.362398984291	156.361630591734	156.362116258326	156.361880968984	156.362150313769	156.361952489208	156.361681261528	156.361620684618	156.361994161132	156.362215929175	156.361894012226	156.361960536293	156.361848480112	156.362614699015	156.361819089995	156.362247767122	156.362340868618	156.362130323764	156.36237902245	156.362410953073	156.362471080646	156.36231500516	156.362021342196	156.36173290547	156.361889066861	156.362215440564	156.361576553183	156.362456940087	156.361983180914	156.36161491667	156.362403897303	156.362169339916	156.362532696098	156.361498033195
156.362215696402	156.362388798649	156.36201237244	156.361594980903	156.362399208566	156.362177588197	156.36210979927	156.361690870702	156.362277145336	156.362331109083	156.361806608365	156.362377621632	156.361633557227	156.361730463295	156.361778818695	156.362011043103	156.361800663966	156.361790415713	156.362176211238	156.362109562706	156.362387293557	156.361781311988	156.361888133123	156.361532749113	156.362209956493	156.362114710778	156.362268492082	156.36206144519	156.362363824676	156.362081702604	156.362193429766	156.362494899769	156.362168478423	156.362032145326	156.361599484697	156.361864425927	156.361874197678	156.361742144242	156.361843418137	156.362073250311	156.362349033158	156.362085800736	156.361815513995	156.361682862131	156.362419062995	156.362351915997	156.361929556125	156.361798113392	156.36240573092	156.361942268301
156.362289038056	156.362068442644	156.362279035541	156.361963237361	156.361940241623	156.361878351026	156.361906890005	156.362139053658	156.362433577285	156.362467085255	156.362128896754	156.362032872687	156.36194216933	156.36173803042	156.362397280301	156.362030435728	156.362174277838	156.362045291261	156.362333022019	156.362243851197	156.3621573807	156.361650709194	156.362249127973	156.361607374582	156.36204392612	156.361883084515	156.361827162793	156.362114587124	156.361938748342	156.362207249617	156.361894660764	156.362231748019	156.362026077281	156.362138539876	156.362533390137	156.362300591041	156.36178073506	156.362311492442	156.362018836865	156.362121636731	156.361895984134	156.362202683905	156.361938293942	156.361531943102	156.362184810769	156.362203528216	156.362098308477	156.362214723515	156.361792966505	156.362096793805
156.361795528079	156.362090647699	156.361798739199	156.361913041626	156.361875490352	156.361851530506	156.361783826144	156.361795218412	156.362272162307	156.361858189287	156.361743077619	156.362402364691	156.362243393648	156.362271333273	156.361923382278	156.362050961303	156.361728830461	156.362078809135	156.362339704488	156.362168368618	156.362032207922	156.361739818261	156.361701901721	156.362293063622	156.361859889948	156.361990707818	156.362128779507	156.362274095247	156.361981875668	156.362463261155	156.362459893457	156.361714484448	156.361654532178	156.361588838053	156.362153583423	156.361981154344	156.361931752179	156.361853483736	156.361651993272	156.362091238943	156.362009501607	156.362160616639	156.362049848461	156.362260532494	156.362152438309	156.362327499345	156.362208102396	156.361898208168	156.361943406157	156.361992248474
156.361840934167	156.362037211735	156.362403678857	156.36228906651	156.362164235292	156.3621148028	156.362125767027	156.362262643831	156.362060710918	156.361857511858	156.362243956522	156.361801005356	156.362030584864	156.361855537465	156.362396816152	156.361906393279	156.361644248324	156.362382548999	156.361853821641	156.361858878158	156.362313476213	156.362244484397	156.36194050015	156.361733047073	156.361869187645	156.361870208593	156.36190957898	156.362248211743	156.362212345016	156.362108065984	156.3618773372	156.362204417059	156.362139986106	156.362037434893	156.362438161483	156.361832102845	156.362488561197	156.362302023242	156.361753746265	156.361781746143	156.362360916692	156.362455319878	156.362530169802	156.361880669093	156.362193756895	156.362122220955	156.362365253564	156.36212297093	156.361822346446	156.362123747223
156.362472564469	156.362390853999	156.361971144768	156.362481901928	156.362460040349	156.362178401515	156.362446990728	156.362362019183	156.362345899895	156.362165369078	156.361955191061	156.362122054944	156.361922028033	156.361847521826	156.362103266468	156.362203017993	156.361639635985	156.361860971008	156.361650585046	156.362512208078	156.362260292372	156.362228790302	156.362051035292	156.361747458319	156.361810177134	156.361825821977	156.362010761845	156.362406249183	156.36219955896	156.361981859506	156.361703751644	156.362123410299	156.362341900085	156.361747004204	156.361867135015	156.362363243118	156.362033556751	156.362265473526	156.361933918701	156.3621435497	156.362381713356	156.361981380071	156.362061766471	156.361713237702	156.361771440686	156.362274964894	156.362271142223	156.362026889253	156.361796810353	156.361896990095
156.362226609497	156.361919719817	156.362105679213	156.362004095593	156.361795787027	156.362418748804	156.361758693406	156.362264460138	156.361943519165	156.362533257017	156.362502759257	156.361958272792	156.362221804291	156.361964485357	156.361935745748	156.361838883205	156.362129424614	156.36193817629	156.362117085463	156.362481503276	156.362020596261	156.362209828685	156.361927723921	156.362376037388	156.362018808201	156.362511055371	156.362164561796	156.361775299995	156.362104666837	156.362182675709	156.36193214633	156.36177326813	156.362208235767	156.36191713677	156.362255798488	156.362346851673	156.362200014311	156.361755657862	156.362310959375	156.36209352651	156.361759013884	156.362301997521	156.362104415447	156.362094271422	156.36221782236	156.362386784506	156.36232296968	156.362498512815	156.362305975584	156.361783539703
156.36251507326	156.362335797679	156.362544382321	156.361787395031	156.362235464127	156.361828169259	156.362015485254	156.362250460845	156.362071956235	156.362057984997	156.362233068436	156.362292988618	156.361873221171	156.361945675628	156.362186877988	156.362293740504	156.361937422872	156.362390919819	156.362332390932	156.362168762006	156.361878110944	156.362187715383	156.362050452432	156.361827060241	156.362331867944	156.362304201467	156.362572061451	156.361756596688	156.361960244972	156.362014007593	156.362296042994	156.362006435421	156.362275072176	156.3621855442	156.362227873908	156.36217753775	156.362476655393	156.36191434814	156.361821641489	156.362274365607	156.362421786205	156.362221894874	156.362048484999	156.361756011541	156.362038771864	156.361900086993	156.362253840815	156.361820484564	156.361876621752	156.362083841547
156.36169156733	156.362440681735	156.362157481207	156.362137491482	156.362090750417	156.362445011301	156.362142597843	156.362543474774	156.362402321332	156.36240128304	156.361866979777	156.362348828168	156.361817253957	156.362339371275	156.362282474271	156.362084373018	156.362123140166	156.36189918533	156.362480684109	156.361748770292	156.362060168698	156.362540112221	156.361810598826	156.361914513207	156.361763287505	156.36240472162	156.361863612447	156.362085999499	156.361955709012	156.362449404681	156.362498691131	156.362044610118	156.361874546134	156.362080819082	156.362061259687	156.361936918577	156.362254499946	156.361914688909	156.36238420979	156.361887862226	156.361833967371	156.362315928006	156.362433498895	156.362425260367	156.362117509311	156.362098081968	156.362583110424	156.361998638673	156.361809069489	156.361789608419
