# Supplementary material for: The Neural and Computational Architecture of Feedback Dynamics in Mouse Cortex during Stimulus Report
Source: eNeuro. 2024 Sep 24;11(9):ENEURO.0191-24.2024. doi: 10.1523/ENEURO.0191-24.2024 (PMC11444237; doi:10.1523/ENEURO.0191-24.2024)
Supplement: Extended Data 1 — The file code.zip includes all code used to generate the figures and perform the analyses presented in this manuscript. The folder "./ephys analysis/" contains code and instructions concerning experimental data and Figure 1. The files "Figure2CDE.m", "Figure3AB.m" and "Figure3C.m" simulate the model in the nominal setup, and generate the corresponding figures. The file "Morphing.m" allows changing the connectivity strengths with respect to the nominal setup, and plotting the resulting trajectories. The folder "./Figure4/" contains instructions, code and data concerning Figure 4. Download Extended Data 1, ZIP file. [file eneuro-11-ENEURO.0191-24.2024-s003.zip › code/Figure4/globalfeedback/v1Int_a1.475.dat]

0.357053088639518	0.390233105665496	0.374775361467026	0.378074306911156	0.375081063512039	0.373095786014247	0.337398416147588	0.401089101486346	0.340371971639357	0.35521950270294	0.380806104750102	0.392476795086995	0.376156372231246	0.388610929556178	0.336693584941508	0.378086149203147	0.406246250366758	0.394764513536833	0.373266903634438	0.35930594505613	0.338824132398641	0.361026405407348	0.355071235688565	0.341976235845455	0.329715683590144	0.33228457248968	0.331813082393956	0.329511718499154	0.408931010735556	0.337885933610915	0.375681416859878	0.343897490074499	0.345085359577138	0.347965815885146	0.345993761272836	0.36355354912328	0.358375650145762	0.363491245928357	0.355829485649713	0.407454179720492	0.337523431017072	0.342570469823283	0.352102007288327	0.373509567259603	0.388347633859525	0.35018155227115	0.376089315951658	0.360380091089017	0.377961492230988	0.365244074714297
0.349946957850316	0.345998192772213	0.395365270379655	0.38284096184996	0.396421745922308	0.345367261184574	0.412605968597475	0.365892856777086	0.350540612950585	0.393899531007467	0.390983594183904	0.377494337463848	0.407302907652318	0.391338905730861	0.405918164407699	0.422247756038727	0.384755247628149	0.421085252469833	0.406848012406864	0.374927421891712	0.37479311994694	0.339933184097316	0.352335711544353	0.415995949125802	0.35886863462461	0.359430661360905	0.383683371506681	0.366547267125142	0.343234678627176	0.39655474847419	0.420217747567355	0.34588562560529	0.385137702993657	0.400030971198605	0.356734488182584	0.374234156162014	0.379174939889688	0.409034012999891	0.363551399003627	0.383680891433352	0.384172375269895	0.365400539056935	0.419999081844578	0.398953767501707	0.417846918455528	0.355187100186166	0.409691207968357	0.426678740646071	0.357798776578237	0.403962082426757
0.386173091021367	0.410754752832299	0.444186233642513	0.384293849157772	0.437865351136708	0.349943355178728	0.374462360287611	0.401753631068981	0.393536432731019	0.407935316436046	0.437113503034177	0.383694816045308	0.389517198644232	0.383588810019645	0.41344810143544	0.37394897191282	0.395337405705656	0.420914995333033	0.401273206165949	0.430169309725181	0.436138008091801	0.407419818711848	0.405530231103212	0.417059890966036	0.443641307387601	0.372437497998361	0.394480260388242	0.401980038493078	0.364797083277544	0.408989820510762	0.403847167058522	0.420355818530434	0.386378153803781	0.415332441314505	0.376109797969035	0.374600440720386	0.423787942109958	0.419941010563442	0.435555020468582	0.388308211952986	0.406205750287609	0.356863990702036	0.422208355511237	0.352655931046861	0.408759995463428	0.432867773749483	0.423283666090558	0.378857567704811	0.385243313603075	0.433953534758495
0.393295132640507	0.442971425040559	0.42338926770588	0.46167123941338	0.363589089155482	0.410998779615914	0.412383480062612	0.364191625139022	0.404776516213256	0.380675519234132	0.431868121715592	0.417820443893185	0.368625097000694	0.433996968648836	0.402023692887844	0.468342416302301	0.443988612534812	0.458176420391901	0.374639820242809	0.446370422850137	0.407471006129988	0.375628892995095	0.380132593516422	0.426888133821501	0.410226435246161	0.436628111026896	0.466990280296063	0.36582631099744	0.467039061133843	0.36578501325865	0.394070761728414	0.432928916391142	0.373744333842982	0.40229171685161	0.446747449592125	0.463451402871114	0.386728269046863	0.461367813917402	0.409544504617759	0.461618760196916	0.407531693770797	0.374909394329325	0.379181065578722	0.371543986765543	0.374787861519093	0.412033576251163	0.371576261217564	0.41279066018449	0.408529373636878	0.436150656961028
0.388196727399816	0.418492901482832	0.430912776949831	0.429714801693469	0.447857887632491	0.3912502989657	0.448495355876146	0.383388983612492	0.408026187208394	0.402621552536495	0.423177634468095	0.443396786875017	0.433089770645246	0.404072522512091	0.375907823577565	0.421052770428977	0.458712187853144	0.448052422146916	0.403653753456138	0.424735735919719	0.405245239350166	0.389775511412335	0.455949558760207	0.445097991385252	0.418631426651386	0.446426775920393	0.410281087459198	0.431312024253246	0.480231415413218	0.41367081890416	0.48420714227106	0.427928412211468	0.402629610994342	0.382357848871365	0.443040601206761	0.376845414716811	0.402631758705519	0.472757118269465	0.431905585051715	0.492805651207076	0.488373514844322	0.4364499517279	0.41742532370538	0.374807941249447	0.378250626866222	0.440162029426916	0.413812077775683	0.387260843976426	0.407377451952308	0.433786138036054
0.453960817563276	0.442219134380006	0.419696073435297	0.464480379321815	0.408502579179651	0.449673322582654	0.444919344859315	0.392268519620553	0.455985110699146	0.413679427871038	0.452576525243982	0.460348606083682	0.39350927998317	0.405210902928705	0.484656579495683	0.462373779347162	0.432560671580143	0.40632497412949	0.496891210806782	0.489967746196933	0.478790216230193	0.501176130674489	0.427102115863379	0.40115907005574	0.459845090024796	0.405850828781502	0.466626504782547	0.391859977715741	0.496850686726358	0.509863765861628	0.395244104774954	0.398666291276427	0.409878411623748	0.506711032549383	0.39531238122708	0.422310985246416	0.494092455160001	0.424779461854866	0.483082986332737	0.503102661969339	0.458457846276441	0.434831896952069	0.422833497150162	0.404037231638168	0.449362745781819	0.416325552084942	0.46800368237144	0.498993991616749	0.483907393657023	0.41148067442632
0.510145774744773	0.466752340338594	0.492823730324086	0.434759771938255	0.487866660898522	0.442610380351735	0.525429567626163	0.538204607309701	0.479149766892058	0.474971241649141	0.527691582042831	0.41315045610258	0.420149495986938	0.433758890245863	0.495377607091146	0.481950591055871	0.524501474168975	0.448694443389182	0.54882166772263	0.54775589278297	0.471897921675006	0.43611255778419	0.540691467956439	0.451112693437586	0.431645338148358	0.505003649646156	0.477083333212455	0.549208078460735	0.410650150925176	0.416826602011504	0.435092639241117	0.429321331486974	0.442063975397672	0.557945677558309	0.464521816971337	0.475009193890962	0.521921833007309	0.458985858002667	0.485054207447462	0.439445118867062	0.448264088564667	0.422263220162187	0.427657617325414	0.533929908477156	0.449201913477283	0.433125469635119	0.552825992108285	0.541291666445521	0.458708172881955	0.442813474487355
0.430139718046029	0.437310101142925	0.51341407868676	0.556182473038432	0.527386240093788	0.586880636072576	0.445409240857462	0.487247779461946	0.544408487230249	0.455697381435128	0.575905241791372	0.515326434604394	0.505715087760387	0.485610883761776	0.433595764454859	0.464902822541939	0.537612571916416	0.551703962652844	0.5695557168962	0.529925785176385	0.58398900545162	0.562918612043917	0.455415365356074	0.455174218287801	0.56177767487411	0.473945389810779	0.44449490987187	0.438300753851338	0.440918320841592	0.448937255729177	0.462431845637822	0.585547389475056	0.530566501206009	0.537340814030213	0.447249004331719	0.58450843092064	0.499543209876614	0.448747728677625	0.476928858633518	0.448360532951304	0.44656315550184	0.441345184600742	0.498345613489814	0.530318753822264	0.455412690793616	0.48541182209456	0.434304360657229	0.49638909305564	0.547705502382537	0.501809448447602
0.535753260281059	0.565970281987942	0.513377207733526	0.490494338477788	0.533526786807657	0.554400334581802	0.607813720699233	0.610586605841426	0.473752738408327	0.541161651790376	0.559320228447666	0.565941846115996	0.615542559796678	0.509714977179021	0.552928736759107	0.546149237150485	0.560767439691677	0.511194139611991	0.591347639615389	0.470238422198126	0.474284490820393	0.599758560674785	0.610913853388974	0.608096467338292	0.617121962394221	0.469878843804213	0.612963168376884	0.554507935553705	0.465723585726864	0.602311657086323	0.516853324760257	0.572843067727392	0.45632513212696	0.561612142173075	0.464516255887026	0.601548968359347	0.494454915957717	0.454107566749426	0.484115818787276	0.465138069539698	0.486535690610994	0.605109160557122	0.564356034379756	0.46389523503742	0.487467712084305	0.595490933885182	0.501290341561558	0.459017607447601	0.565021442570387	0.610789515341246
0.663666108808992	0.539013649645298	0.55345040237603	0.526062525228381	0.492351081269594	0.575000114486115	0.648302942326868	0.485188195740813	0.63788812143836	0.546833363788741	0.596599072489514	0.497423722875859	0.597783751221784	0.634404504564776	0.486228808993276	0.570753653174877	0.664139410766609	0.594308149574972	0.599437637798406	0.511398265968953	0.47880743026296	0.485806469207711	0.492427448927679	0.590147675184992	0.57230223721963	0.651368255951589	0.61131055266055	0.51941021227136	0.598315152313315	0.527804344167334	0.517714757571339	0.649467290091177	0.487693006222177	0.647607480780878	0.676466023753448	0.494256348026667	0.667226489113289	0.557070148858268	0.507485633985728	0.58337110380113	0.504854098482242	0.545659836969427	0.502814810014478	0.538868011006836	0.58453583002269	0.486024497143539	0.667907910311247	0.482342786231504	0.546897093851766	0.516344742737377
0.515676076787533	0.665453373105753	0.591609472353678	0.605356475722684	0.68065125996116	0.63760487868826	0.710148137657364	0.584229422462593	0.517753264547338	0.516233975329114	0.659046233869558	0.707641560052884	0.663197839592291	0.70446741453448	0.509497490064357	0.599254217113262	0.649623620785395	0.543175617479529	0.621465604745638	0.708642870772343	0.592500095242589	0.705154953710943	0.508273647798322	0.615106588151594	0.551434398072113	0.632491779041726	0.694940770758861	0.589958618999213	0.540358366163841	0.519647327376257	0.714469892730964	0.5767948428425	0.584485711890964	0.618334939771592	0.53933968515322	0.640803837925023	0.646156590999103	0.592989614978459	0.656176845777593	0.567573918770215	0.674987161296165	0.599456111901076	0.622726227107538	0.583381106226326	0.523875049801426	0.585071586992164	0.650569699243206	0.633003313720886	0.636494126079262	0.668328337381233
0.632710017774785	0.588482925314129	0.777662622724963	0.756788993918152	0.635845753365977	0.604832811914867	0.582912644142214	0.548030873660669	0.680564115771599	0.585067946794842	0.570059404513489	0.609885036202314	0.789764746045268	0.714459229724792	0.651111085886815	0.720525595578784	0.753196412071028	0.612339827210603	0.651276641398558	0.602869184916288	0.63543502106743	0.555378757004956	0.594499950271826	0.636350009793901	0.566889813189314	0.729513239270593	0.647122585370363	0.609595471370222	0.655640384237641	0.69950133685376	0.568831536602287	0.637826557639555	0.582821931466115	0.570409720294998	0.764741058617302	0.575698452202197	0.60683994048034	0.571862039310938	0.60250594592746	0.568121059495119	0.556913614889308	0.593790306113133	0.605262161362187	0.664748145583168	0.758766916525775	0.713108233241075	0.703289948214344	0.571639135438854	0.617549127528091	0.788686904552746
0.599741630175273	0.640153436170081	0.693788830604748	0.621253308136769	0.622373548258264	0.646588701626343	0.795460800592647	0.835224690470526	0.758374323608217	0.581373708209293	0.701649582972993	0.832456791751909	0.620220013294696	0.665038818013409	0.680938365128525	0.771977967462221	0.837354314904549	0.62207796510012	0.675884199032859	0.696614858467146	0.794279844908834	0.821032956589965	0.709511132997616	0.655404382913731	0.595222853803939	0.817529389467729	0.636243361106543	0.670041327430493	0.682528548253536	0.703006764756256	0.753872230277998	0.745110258262173	0.575011091858524	0.815258464152324	0.741899452564754	0.668555680412557	0.675817105847928	0.588328828082132	0.594698601686353	0.651584416814688	0.813019166450873	0.670400202047596	0.596308944004039	0.788797846323198	0.628616779617233	0.664626921354671	0.638354378805634	0.737697639983278	0.852274745452048	0.69888977803609
0.844897801026693	0.656742598829666	0.920929169674745	0.839169944732311	0.822935605883366	0.664565137701516	0.756948289811108	0.83948263110496	0.640828800147066	0.736451398235772	0.746504215092473	0.795344099034862	0.791608612207805	0.895464458043234	0.664131197986232	0.852604974787568	0.629666122980101	0.923439999251237	0.752357672041813	0.820550129125089	0.634477271057226	0.641830649793349	0.824273361898725	0.786164259352969	0.674535350190408	0.7295955397246	0.865343384796304	0.7640747912864	0.749811698405294	0.75255253842396	0.692015680345345	0.659047709914703	0.802325890613452	0.732398381014988	0.749721860602859	0.782144447248586	0.658083444238075	0.634225797414506	0.798498256696403	0.916206028089703	0.783835511400345	0.902357350969972	0.933392101806609	0.800806345568609	0.739812051173211	0.90965052678402	0.917191611153235	0.707386699688508	0.675567688691988	0.890209207199085
0.793984811512274	0.928255962111738	0.936476973416212	0.741503119811937	0.79833352265166	0.706733278647171	1.0489237392277	0.806360063647362	0.837276696273382	0.764194709086439	0.753864764560347	0.875629763044536	0.779595766018023	0.932436611004072	0.966640784989437	0.779208173587981	0.887042549933867	1.01070474202637	0.772896872672117	0.740328075481434	0.951737027571038	0.782248538810355	0.920810655634375	0.681401793097986	0.735513123013736	0.940219812044763	1.02428112783486	1.02616468847007	0.712289520756439	0.929589813817705	0.805842584832847	0.817465842283762	0.700267725542863	0.747200843266459	0.887372376213001	0.828873806245961	0.827305867051982	0.777939221759047	0.750240177490199	1.01326736064529	0.776070719533899	0.846063654542386	0.825493602583619	0.867914027746665	0.717462421049112	0.676247599684119	0.68539835178657	0.724252138935332	0.802386293116136	0.844726478966193
0.791792453479427	0.802180378361325	0.897647698590925	0.761906087339104	1.08795965848396	0.885515607074209	0.814771751556525	0.8155139250676	0.835933509357682	0.862143516286609	0.867043715044945	1.07123344667693	0.861467488585558	0.968701951667083	0.885693823886381	0.900879902676095	1.03674192817184	1.10863471035021	1.05617392543179	0.909417925672093	0.740339465088762	0.815675737976597	0.762210239762622	0.954573935546889	0.848183489447719	1.13839775925788	0.896078911816404	1.14054547216486	0.829281663193116	0.876141537450947	0.846304408189488	1.00253440016509	1.14189294591946	0.799094053211252	0.751346935714007	0.999179809608687	0.946914605658081	0.771056330392717	0.967125581584203	0.769217893729925	1.13295126060481	0.933981705836985	1.10423163528595	1.12437220743547	0.746304866233455	1.10151642687194	0.83921133024419	0.873853241595896	0.747603649631022	0.836620518264263
1.13077295263462	0.82625400104528	0.796982531404778	0.952738539434171	0.991807311394154	1.13421989467105	0.926154681278583	0.880468578472366	0.886827739757334	1.17644187208991	1.25224965551791	0.874360162752479	1.1914142674988	0.795820424435866	1.21536626398853	1.08166507800574	0.887062277243998	1.04202383604427	0.87484408378501	1.17568629526143	1.24215466869884	1.23350412624438	1.00809543710364	1.00280164308364	0.954679582300941	0.812466334683652	0.792113231968743	1.00948260212162	1.07935888463248	0.879997511893434	1.06045473804028	1.0082969215519	0.991640491114785	0.954009109217275	0.948444088342039	1.22806825034111	0.814524161087579	0.852333011006495	1.12795673854479	0.901906449553565	1.00165280432045	0.910334424616394	0.812223281538221	0.902790490320336	0.924044570542099	0.841767979360123	1.14547801406878	1.27178580647541	1.26451081721158	1.14625803684978
1.11796951763408	0.935971818390219	0.929890938548607	1.35325560230866	1.08856613129189	0.986220355770821	1.15161037982349	1.16428892963648	0.912297535369207	0.973626647574859	1.14880123380008	1.28346266793452	1.0731021150819	1.32215054810565	1.31129693641831	1.12538573914843	0.910530759181816	1.1102583897054	1.00798341834261	0.956406823829844	0.883806047734123	1.24918890120351	0.904706593136394	0.907975314297355	1.15209988614287	0.898244142607192	1.1723377449529	1.26843510521568	1.25701562052366	1.35843138181022	1.13804026739153	0.877539097152113	1.07503373408582	1.20512738000543	1.11452121307774	0.942699766513889	1.21246486082569	1.06328489084323	1.29327354246308	1.2529224552792	1.08463642090487	1.14054337054951	0.872698082256704	1.14979022362033	1.00120742110549	1.19364966613639	0.962451469871753	0.943736217420129	1.24726002227832	1.06415513728586
1.34571188837128	1.45923294979916	1.33781222460205	1.3259011242833	1.32245118216023	0.950296026704766	1.42675019420317	1.04299506585288	0.979082672587427	1.35520052792327	1.25428411820786	1.08080697421581	0.953228432643132	1.40708931557007	1.1115717369504	1.54049594537068	1.07284109718912	0.956522731783253	1.09812823178937	0.985717310420906	1.42634199798088	1.38571561630616	0.962295636378355	1.05184717681118	1.02882908318237	1.48565159362074	1.46775516745143	1.50716884435037	1.07523430738022	0.951015610323684	1.5047668675216	1.12977555939527	1.26945475422225	1.04728276340737	1.00083471055935	0.980865313320489	1.0908580580909	1.05648538106646	1.21735841116208	1.19552311293323	1.0901604620942	1.26625643263961	1.05010215470474	0.971061040088037	1.19810239864754	1.3280936859278	1.31372649487584	1.0368529058899	1.14919416422436	1.45700933076574
1.50701833660408	1.12248189594869	1.29084866174072	1.20547303039852	1.06865347036623	1.35112390396002	1.47482507036452	1.42706536473066	1.14309491015405	1.15088878074423	1.25272369835551	1.05031939778329	1.34519285240309	1.11987134276707	1.11225411283484	1.36337056724358	1.49227452276794	1.35991678185345	1.43071532508542	1.56435917966341	1.13364488780786	1.60992446729032	1.06577646429964	1.33701761217764	1.38481481432341	1.58919062321798	1.24150549682418	1.2028197579493	1.23606642981652	1.20620613091422	1.37763698067924	1.50504785459517	1.60411524938076	1.11793725040073	1.22400068599168	1.18895494175769	1.18270889562817	1.63174728303465	1.13723169556767	1.3394011083942	1.17644727143119	1.6205408906197	1.04131421193642	1.68040270898814	1.5484166104294	1.04375112665504	1.31939960534813	1.25794155257526	1.38977089500568	1.29895669415737
1.61684838990285	1.55702117389208	1.6775278229874	1.29058615340521	1.49853943901033	1.33984888687045	1.28099595046264	1.17615899565106	1.43331837541618	1.30635226754322	1.44989834431568	1.31432741524208	1.46461153616035	1.18780150829865	1.38488317730644	1.35393404761692	1.49337426589119	1.22689224355039	1.52705602915667	1.74906862116969	1.40859066844001	1.44481328450017	1.66213218224601	1.51159021500088	1.80201353336608	1.30310564441678	1.19189067269491	1.25225794360049	1.67623288031622	1.6956584783957	1.1968530567152	1.48847215326903	1.48018199657811	1.48933590948587	1.83713373949252	1.61555634076768	1.13807610500293	1.43801944059379	1.55272564953551	1.746483723989	1.66611179918205	1.27323815821847	1.62724446129667	1.50311378697163	1.36564895382236	1.33502942733964	1.83034000504949	1.25820325151275	1.26175219740858	1.46540813367774
1.98639720496893	1.64755092960464	2.09354610290313	1.48454599438035	1.3324404355807	2.09159706799439	1.3334609776642	1.80070462290683	2.0458544165662	1.65969077655684	1.6411309150813	2.06791800384506	1.50264452057438	1.4206744550259	1.51075719500908	1.39355669620387	1.33520352466274	1.29481527953209	1.82404994696012	1.55311389574635	1.33095525387433	1.84170097600788	1.95898530778258	2.02780173654464	1.30938031628695	1.82130834696267	1.89241821242746	1.63544565595905	1.81581048073461	1.68247214004207	1.30015406834751	1.2797612835447	1.84028793494276	1.74245938602993	2.22770034197993	1.50131978163444	1.45715093984193	1.96277703475471	1.38557677685207	1.40890708576339	2.10922174320124	1.60465431956183	2.1158426334118	1.66510846229806	2.0512227272775	1.96810589432994	1.39251298696647	1.61481021687202	1.89897273243236	1.85572557176919
2.1382557191445	1.56788223734548	2.28241160127478	1.43771745959551	2.10242653040357	2.13539780660625	2.12988410003153	1.3783995555195	2.53209893335787	1.40272163113321	1.6025913203125	1.45904150313437	2.30522052055661	2.26301206893643	1.62963920672697	1.65629847994335	1.70648528022018	1.88233436510213	1.76695170242693	1.67649070515788	1.65426586212315	2.12803951533897	1.38886659819774	2.3383993145584	2.01332560384225	1.49119794645919	1.57733148802607	2.31109996664401	1.53180234766869	1.52772490022904	1.65902204675364	2.03097724887585	1.71998178109138	2.22879207637991	1.42726566996663	1.67349570619312	1.57524499763243	1.91859422199586	1.45995042758502	1.7295194876855	1.6886837944663	2.07052483401042	1.71179134844573	1.48432853129536	1.59274940760198	2.010455127426	2.0592712656898	2.06801072931956	1.56541902222893	1.45969757738775
1.8277215876435	2.57716452886658	2.3440958826532	1.86016862881931	2.04523786868721	2.05800213267158	1.55686975183405	2.70852919235597	2.24913044899225	2.18659595935791	1.66670591051519	1.69066642398074	1.64941659393216	1.82168093930706	2.19599474861148	1.80141962657205	2.43285297380185	1.87359258236404	2.72042678047716	2.41633527147765	2.20606272010489	1.70797844428301	1.56191499443055	2.6486548476433	2.41467242351475	1.80791906185774	2.55483200342611	1.5920495013111	2.29678083540479	1.81586518848304	1.77074989677532	1.84459606131149	1.56944588552323	2.48830409388938	1.56814210105964	1.75232714055956	1.9934978498711	1.60060837866491	2.25375880338198	2.19465181480679	1.8425303133008	1.83533485009627	2.27765309785012	1.99121757681119	2.08628705260537	2.55844417209339	2.36947996866848	2.14622392431303	2.0258116422528	1.81100053668064
2.50433849261672	2.0178693954118	2.00228468991937	1.80066433572647	2.92211301484812	2.45650920562688	1.73552725934166	2.09283505825395	2.64929988175451	2.21946894733654	2.8538120671926	2.89325483929111	3.11302289137411	2.44122282749909	2.11648678741116	2.35723137929082	1.73407185084857	2.50932049388802	1.95459513583332	1.74524599952804	2.27014547486656	2.18203397314234	1.9431259297777	2.29266881629732	2.79350218868898	2.17766983534831	2.69444178015507	1.83262367895893	2.70341259559745	2.90182749800488	2.70684235575435	2.15770879274358	3.19394169475786	2.07666120440565	2.11892583270277	1.88334346362232	2.63176762378694	1.91432759701297	2.75401915245759	2.41492403655399	1.72691173356413	2.73215393162668	2.00923809364948	2.68379516235636	2.38701273095709	1.83336179832346	1.87361890948051	2.05763562156315	2.16270935182719	2.33126524790135
3.22133914731856	2.10100821501127	2.00551173764518	2.41445364544425	2.5203198574426	2.95112356279101	2.70114007007611	2.39931924748668	2.74329436186329	2.72635860080491	2.11626544992259	3.04439424888539	2.24345051384551	2.5148138317624	2.64694589824189	2.99727344027198	1.94184360068197	2.19791293483492	2.6719895000645	2.03526384728753	2.75854226772572	1.95734704996061	2.82501768488489	2.20103524650507	2.110659916832	2.48409351371173	2.80475859704325	2.78578574183555	2.08951924599752	2.45128583558378	2.3295547685126	2.17886467327519	1.94839208713391	2.44727103204887	2.62997473381892	2.27713631729919	2.69040431792348	2.68803953648438	3.06261482763034	2.42343450331133	2.60711339055677	2.66940956660356	2.30410458005622	2.27660500505562	1.90481162073916	2.72806649078846	2.57755224052974	2.58494586373532	2.75795282915219	2.47762532438476
2.50891428642499	3.64278536138502	3.04008895594226	2.4243405073048	2.34826228197157	2.89291504658922	156.130750738237	3.59541846742898	2.52576052744458	2.78119586782512	2.46659354881976	2.35822024240399	3.25819876893602	3.04167848773434	2.84319009989961	3.26220734843628	2.30748358680682	2.89340627304513	156.232744374423	2.60757773308349	2.74692384781738	2.40130339690873	2.46104493110709	2.90244060524939	3.39569067619907	2.8490126442859	2.80212550902849	2.2063150818111	2.90577690577954	2.83387972700367	156.245522025533	4.17211888068416	2.84994777564636	2.65477239355136	2.17852778133576	2.49530552511576	2.31297825183143	2.67251814378723	2.41712796031513	2.24886428824718	2.42472944682211	2.94027106076776	2.54326004727886	3.49075232506193	156.172666418288	2.30846045330897	2.62042886231055	2.77489889958238	4.32940592663092	3.17062949776843
3.25230812962416	3.40210496242851	3.17394200897816	3.71418261041999	2.40924476341089	2.58443315867827	2.5396096882969	3.50923974177837	2.81219066687913	2.67303089830281	2.9040835239721	2.49940421772212	2.38910723894413	3.18039638866527	3.09391402274717	156.177288551627	3.5984186630178	3.63868082589862	3.89134934513443	3.24587384713482	4.99354427293529	2.6558711985372	4.04738385139964	2.48338589617875	2.8697521841479	2.65941554115195	3.05606570644287	3.04505778712382	3.86172861096898	5.01285633624259	3.60213005010899	2.61749705896611	2.90286902333728	155.95792781195	4.50753507430085	4.0933207160313	2.8951640918215	2.95359091664397	3.55213770580303	2.99063834374543	3.59689566275347	3.27893193657604	3.38229333265132	2.8381823740481	2.51610785422281	2.54765811560409	2.81234834656259	3.30604512642893	4.95074950790901	3.68921044434926
3.69312759964691	2.80036000987016	3.32970907479432	2.98600538167128	4.04331647598883	4.38254560498728	3.40763272586451	3.04344839916761	156.303358092208	3.39891878749881	2.89868478410314	3.95980603139556	3.66349031507863	2.79726410278991	3.70497599448655	3.23995275735457	156.298731708477	3.71483363371026	156.273352000652	3.47236296687437	3.76803823086456	3.30784239283822	3.00671881874155	156.336146939662	3.21858850068894	2.82956756042799	3.54865165696341	3.07322656941295	156.334062857292	4.73061062214938	3.21184775583638	4.39689252060116	2.85466385206184	2.73985724159014	3.78823173333936	2.77323518851582	3.49257907206833	3.70525336979012	3.38671992229775	3.85385342671373	2.99721466609719	2.8657478110463	3.7208554394129	3.70243410025245	3.82682287250489	3.7067215575497	156.291106428567	3.04057597912954	3.52646793078407	3.95525641233146
3.66521403691785	3.35763974933183	3.54506831367457	156.284011550888	4.13399146243676	156.321974034998	3.56960234115511	156.323431440207	3.32502687919388	3.14114364528825	4.30866719972584	3.6180302794167	3.94022774442102	3.34727947538256	156.124615262912	3.74363625788945	3.47366915908411	6.43421483338923	3.54472136832757	156.317595127467	3.66736389909863	3.17779407385149	3.43876372066431	3.28065340931543	3.38820595345853	5.33110699951835	3.95332253325332	4.01747697663491	3.37494816646943	4.16734716811352	156.338714643884	3.068736814312	3.97219117213726	3.64489300144442	4.61836235290054	4.27010400016169	4.05379073744481	3.42220451492035	4.20261127969787	4.71058241551857	3.40589098248591	3.50657213309818	3.79164934403502	3.54159915275402	3.08206737606443	3.78693844068498	3.06795951265819	4.85092640519003	3.92875378660735	3.42851416680507
4.29479163799078	4.64690129180588	4.5294337901283	156.336645251864	156.323655462943	4.04726274377017	3.91385999107195	3.89113230174909	4.38440023469933	4.48408409957765	156.335081733771	4.08828142670293	3.94539340722554	4.3108668378493	3.45578585434473	3.80800880951811	3.9564454476055	4.22650356410385	152.685083976942	156.335730999932	4.912996291524	3.53238514527903	156.336855193122	3.45585277046159	156.339460091742	3.60333266389092	156.334574681454	156.24121503945	156.333499500343	156.334292815776	3.41174120964073	4.40564253639425	3.50396739772533	3.92727236125777	4.21237346324738	4.09199380896636	3.64411039879325	3.5951812540238	155.738548633336	3.46062971780341	3.95572855760707	156.083800635468	156.347291460214	5.48430756690496	4.46662529524546	4.443525022879	156.298738013972	156.05623419211	156.306390876164	4.39510901937145
3.92825635552651	156.328291962149	6.22598924996931	156.244101091343	156.331199208822	5.07234906662944	156.19996745387	4.89928588480642	155.552385858368	156.308631282336	5.34302076078516	151.727882983208	156.216693087503	156.341475443121	155.491322229793	3.98364677434855	3.87567471458419	156.313765158112	4.46492751927852	4.07853254547306	156.337834480179	4.26286946157367	4.91516211402608	3.92096866215164	4.73251833353064	4.75548818006828	156.024107791577	5.32664078174013	156.318929303899	5.26958948590994	154.698503061037	156.332388364893	3.92718614457854	156.345838569636	156.25478403406	156.326222464957	156.331311760008	4.95589696482797	156.283775633865	156.319359894042	156.3425804596	156.308578975153	5.74799654415996	156.33493971381	4.54839520111334	4.25373973562982	156.199598039284	5.08652363791295	156.346108898807	156.333163539593
156.334516545226	153.253803204408	5.00313924005804	6.3700951996279	4.85134082205161	5.08803836189982	4.91393215253625	5.03189208881303	5.15304031817888	5.04944543140758	4.51610095314801	5.12233264674626	156.29089416573	4.78669020054335	156.348875951305	156.225356123707	156.328399107826	4.85510085731877	156.297952324189	156.311482340216	4.82506571414013	4.82024868712559	156.2443170584	156.324017416593	156.348256883598	156.239622396448	156.343417546302	156.342954763524	4.72210059845351	156.263382605555	156.312216455512	5.83254741025059	5.26065630125106	4.37945868444691	6.10452526630228	156.339592073754	4.40680379213974	156.328465182921	156.315166771023	156.325564409871	156.341327417177	156.333150787314	4.54464180185432	5.04061300331031	5.69503909852522	156.336981048615	4.82982983835822	5.63554863227074	156.352040513575	5.3113604179168
156.320968558916	156.346198759762	156.313088295763	5.62621423742105	5.74194804376307	5.86929488665696	5.15642053712926	156.326836196465	156.292173375782	4.88188499878606	5.65548677592895	156.337289046137	5.55937889707302	156.326857198986	5.35354764410992	156.349504453064	5.83375126244282	5.2004896750029	5.74209730278147	155.541765978796	5.15280600587547	5.81958070103779	5.23488127546662	5.43473779713942	5.71718252758686	156.289547276544	5.87455824062107	5.51270535721054	156.336648847287	5.22201598814851	5.80890405390631	156.322946894503	5.65728357224097	5.06631552759324	5.53949386881217	5.76810959916774	5.78349079693789	5.08977092901749	156.307208652829	155.93435802545	156.278152265195	5.03422582050195	5.47301261434959	156.218558394055	5.01495050693774	156.343340497076	5.28123193134159	156.35167432066	5.07708372646516	5.32442215080693
156.333937661032	6.35616424698795	5.99208721874217	156.32080389019	5.8821040025169	156.352950322121	156.334957767552	6.18169873513082	154.339749045973	156.33761221242	5.93216903035816	156.346397955326	156.319509019231	5.82177124814111	6.03607587320778	156.057856136378	5.51325878263193	156.346472554499	156.325242933949	156.336755415007	156.346552151021	6.24454253028634	5.71406607090042	156.347458733677	6.00034936668864	6.2010724864936	156.347697565672	156.248329616252	156.263997765963	156.136510516741	156.346008331599	5.88521117179372	5.43055908815074	156.30743280703	156.33180224334	156.346134207869	156.349806692563	5.72901561552573	156.215957134855	5.65928335036036	156.308150931833	6.16827783516012	156.271680796681	5.95908785916701	156.348896905062	6.0305963925605	5.99957665277278	5.65430844799367	5.62397456604613	156.223755550435
6.32890201074648	6.4541227036555	6.24656361412913	156.34785935863	156.339308802414	6.24794688593167	6.38394090290375	6.22924012259719	156.21912229317	6.26127603971503	156.32068708724	6.5217646211638	156.354855603114	6.62578332503408	6.63197155344369	156.352778052614	156.26639879931	6.35382381963216	6.70320416176692	6.46228487513992	6.44603226099677	156.352415989181	156.343945383148	156.19464406817	154.987984584525	156.351117254068	156.323437547896	156.311623932714	7.10607923248924	156.242122137568	6.86470670192815	6.72386798010719	156.335293329293	6.07153997999189	156.345081467158	156.096807949458	6.3739634399333	156.350975876361	156.166994454574	156.344230841743	156.312042418623	156.333982722336	156.159918982044	156.179929440709	6.49366801562524	156.148461923663	153.16016911899	156.344993728459	155.492165367603	6.72131757189874
156.018441895466	6.96521094714816	6.97259148045399	156.348723582639	6.8288984879912	6.83836736686599	6.80115357563866	6.94654407993516	6.84301244774254	156.343208233407	6.95846232154809	154.204798022892	156.350209533871	156.345618272938	156.333104008617	7.29343235187135	156.065292297559	156.347542782454	156.344493082051	156.349221002933	156.339506982768	156.351387185066	156.350977805756	6.93746630622228	156.356389530686	156.338683882982	6.90769361108218	6.74757674660005	7.49671564945344	156.353331578968	6.94135299387743	156.334627284533	156.178609411087	156.316934041875	7.14569991883078	156.349905541607	156.351936383911	156.331994820418	156.335699726806	156.356965656327	7.0787424369674	156.348678860959	156.115118615127	6.82658150478656	156.332008476372	156.323030669085	6.82810409216607	6.93209792906903	156.35055684572	6.85427964937104
156.355211959779	156.054974952882	156.353201571923	156.341905453115	156.308417538797	156.314627160324	7.24056626244823	156.3485488918	156.3549178328	7.70010461567985	156.326828374093	156.351593698244	156.242073545086	155.776371957231	156.327992704206	156.329428119489	151.65662613435	7.45961357539715	156.344625582574	7.39971885850032	156.306307424713	156.344085759868	7.31379514832344	156.332010192724	7.30765781419749	156.307244591822	7.54542572885231	156.331094398833	156.336800601334	7.32248517045468	156.31772139343	156.345904719822	156.331224459788	7.44566019603804	156.355036414797	156.011911637967	156.2943111564	156.355636341431	156.353145085691	156.35655026227	156.331775997985	7.34614861127582	155.465323712869	7.29287313425677	156.355021278699	156.346320224397	156.354587458093	156.154710035871	156.355309012344	7.27742345279425
156.337084237895	156.311477733397	156.355523651028	156.349265542348	156.343331363637	156.340211598119	7.6976142298688	155.987411286353	7.63941637192894	156.354290515483	7.75795190732548	156.295358478981	7.7284398844448	7.56035652805637	156.268666571017	156.343026563474	155.9435046456	156.352821639581	7.70108047727756	156.354764062355	156.321686917725	156.353151160149	156.351300924139	156.348660306916	156.35117972712	156.213644881576	156.317654224839	156.355593060959	156.344076424102	156.353001109349	156.249732031404	8.12908531985278	156.354729682324	156.354973425642	156.35079608537	156.333694295772	156.343036912443	7.71496549188252	156.34872472997	156.283781903795	156.331922381987	156.280674714419	156.350811580117	156.25085849133	7.52922758794614	156.356781704594	156.347162649525	156.341320890552	156.333299147976	156.349952205755
156.350206529889	156.352659908784	154.364775539761	156.336227802766	156.352823309771	156.080685761682	156.303453967366	156.353659640967	7.90473786572527	156.327038020911	156.344463256905	156.315334850318	156.353295141333	156.29123680642	156.321492355054	156.336445282572	156.357919261675	156.353762420674	156.341252183727	156.284929315194	156.343779021653	156.288114746137	156.35521332459	156.34737569159	156.35595838567	156.339364831083	156.357245977018	153.149958406069	156.355074935701	156.330796402057	156.320107832651	156.355341572343	156.068539784607	156.349742280516	156.208214179209	156.309855216961	154.861222609246	156.265505298627	156.24510172513	156.353703438846	156.357455620852	155.954041728532	156.342296730902	155.993911194954	156.348950836317	156.344579132702	156.230416025812	156.346270208982	156.326675880236	156.336948234052
156.34160572507	156.341851828086	8.07843985302961	156.354767117193	156.355528015961	156.080165408639	156.358427388526	156.350030334485	156.350752100045	156.354708388791	156.35045270346	156.3420121273	156.305258635066	156.349839826416	156.327422614018	156.349524320361	156.357071302553	156.299930148644	156.346940322655	156.345892895423	156.353152676261	156.35726834622	156.348338781199	156.322889027939	156.348476493961	156.337552763044	156.325386178741	156.337966894447	156.353659093842	156.345590178325	156.314976138385	156.327531579024	156.356409559532	156.299600744055	156.325178924943	156.301274938977	156.343483935541	156.356116591115	156.125008715394	156.353722539946	156.19302953107	156.351975969284	156.333310693776	156.333126198544	156.351570533039	156.18124397957	156.345440259627	156.273014889968	155.396041799785	156.34354955631
156.318723151967	156.355499374087	151.697068858527	156.357022692697	156.356421300991	156.356629677433	156.265860718954	156.348151374833	156.343675552875	156.268818286847	156.355012303292	156.356594587735	156.342132590819	156.35355041562	156.352295790551	156.350724451616	156.339956752153	156.354462090653	156.10122342937	156.340948750643	156.339530963835	156.332059856558	156.349132624223	156.303904811991	156.357388295083	156.355357823091	156.315803108429	156.340702294913	156.331567035031	156.349117231108	156.356155213142	156.330588955491	156.355662466415	156.347973185079	156.329900947597	155.840482957252	156.300324503815	156.256599521647	155.930513716946	156.282541524412	156.331859374118	156.350821092673	156.357745307783	156.308948027669	156.354256124536	156.351070729334	156.264402322087	156.341174766487	156.297444610788	156.327575733223
156.357536055503	156.348437933643	156.346823000893	156.329102038442	156.348239196979	156.296264600833	156.354197268499	156.317019827117	156.358720845316	156.359111372279	156.356412301501	156.340587430665	156.356992766874	156.274064036008	156.327937908116	156.352925017564	156.357720324112	156.348824000325	156.35692396947	156.352328612309	156.344635581727	156.358883951952	156.351785876582	156.335996712821	156.356337294932	156.290291501298	156.349600857733	156.334174323189	156.353821336834	156.355219370289	156.219927011512	156.330115151097	156.330444008049	156.35803708138	156.358510611073	156.359533933711	156.287138130571	156.3553140924	156.344759487126	156.340991327388	156.355525204026	156.28985330869	156.346353374441	156.330972082834	156.330095597618	156.356309417787	156.344795653691	156.34792469043	156.356678123313	156.355553712751
156.307103424305	156.358189993694	156.359577245588	156.310840805626	156.279404743176	156.349551299169	156.338451784509	156.354527713938	156.359062266129	156.353337041936	156.358571562527	156.353896018366	156.300110054961	156.357371647249	156.358232735937	156.357280883387	156.306137019332	156.356847717884	156.254150841359	156.358325871322	156.359064398064	156.354064036432	156.320678743062	156.356932572305	156.34888111399	156.350490427836	156.354463474284	156.351237993697	156.347961457146	156.245548134592	156.308446840043	156.218490742835	156.335529549683	156.357030088942	156.357579691759	156.349762825556	156.358925756337	156.310009198499	156.343433705397	156.359675704896	156.344887355664	156.358446348404	156.359586269144	156.35938893993	156.357892223406	156.338902784326	156.358008576875	156.34422423579	156.350460716775	156.326320373275
156.352247656086	156.356538402334	156.30820531955	156.349433958759	156.355945400084	156.273852887093	156.3580520383	156.340556135155	156.33148233524	156.337115879524	156.33754497443	156.359568787588	156.35771098268	156.357631574426	156.358023343818	156.358985596291	156.357292755073	156.333220486524	156.351411811435	156.359243324782	156.3470027166	156.355106862931	156.358108137874	156.35472716929	156.347367176294	156.35743618318	156.355021696143	156.355812604015	156.35983558238	156.337264508911	156.359282142214	156.359123718186	156.355614535218	156.34429958961	156.358811229579	156.359306670009	156.305880703198	156.357887540917	156.35624104028	156.355171939636	156.339254631657	156.346043791567	156.343155104542	156.318431215631	156.344629794645	156.320634861146	156.35496833494	156.349100619881	156.358453820445	156.356465567436
156.314776051465	156.359506196803	156.34783006196	156.344779818673	156.357905187681	156.348271740202	156.357025459917	156.357987961086	156.327140953188	156.3571215086	156.352396264508	156.343948075156	156.358894936657	156.357511970701	156.351849370401	156.353596181506	156.350905712527	156.347505693732	156.359177997912	156.358170480458	156.313392602491	156.351867266197	156.355546023501	156.359262016001	156.305556877589	156.358561647352	156.354773020565	156.358877150449	156.359075778299	156.294930383454	156.341596662996	156.343513755508	156.358801905944	156.357894614276	156.357545221647	156.358203856473	156.357671452792	156.352362265577	156.343081142297	156.35813718811	156.332344015492	156.355181874744	156.359711229861	156.357871961561	156.350235114993	156.353064633733	156.357774390672	156.350483066801	156.354813465322	156.349031133454
156.355533646699	156.359233499352	156.35898877848	156.351020997643	156.360207735672	156.34880093177	156.352710139371	156.356425425685	156.352153983907	156.359553819163	156.359632809512	156.328305985667	156.352396735658	156.344107686649	156.359830042068	156.353989087686	156.356548153399	156.358117483361	156.358416418182	156.358280405887	156.36008782728	156.352339317026	156.352332649625	156.358204793955	156.347741176985	156.354906951746	156.358471402274	156.335575206796	156.354804193354	156.360183015975	156.331720221001	156.356718287704	156.339861256697	156.35302827479	156.355269954882	156.358454954498	156.358916173918	156.348356677825	156.346928164834	156.356210667825	156.359485098396	156.354893932952	156.359082936344	156.360147937611	156.350942898856	156.360466587849	156.35556367247	156.341674898075	156.347490748271	156.360277282901
156.35495501647	156.356754136273	156.34064596285	156.360327471068	156.353183230298	156.358562837102	156.35532878704	156.35748172344	156.355203286936	156.358509014645	156.347887925905	156.352351734723	156.360116842462	156.355791753381	156.348760540228	156.356416632346	156.357750789935	156.35929045146	156.35513531289	156.359269848904	156.359641014106	156.337877876934	156.359454849963	156.357187609682	156.358471049304	156.358228055335	156.347213889328	156.35967247096	156.345403919968	156.345748865394	156.359939494775	156.354468241922	156.356802774947	156.357077289174	156.352727608286	156.357321121082	156.358394164852	156.360029424004	156.358769189092	156.358280766534	156.339536121162	156.359555693559	156.357011537647	156.359771431069	156.356555949525	156.357986762951	156.344903165906	156.35899144095	156.360677270914	156.351420635738
156.349633041573	156.35654206144	156.340604654121	156.355077475334	156.353150164019	156.352388205748	156.352189503642	156.34327507827	156.358442855102	156.358927634092	156.359795509274	156.358954329819	156.360026370747	156.35665106887	156.349996629427	156.354866601192	156.339279990268	156.359791458064	156.359627725314	156.352334966577	156.354448649394	156.355685616041	156.360247570141	156.354411099093	156.356218936589	156.359946333595	156.358067359739	156.34924950127	156.359395166885	156.345703869398	156.360443815309	156.344951010215	156.357790626969	156.360365686823	156.352862317583	156.355042556531	156.353616347009	156.349487474787	156.358982281367	156.355160886853	156.354819898285	156.354911973351	156.35444426851	156.358543392804	156.348643857605	156.357879735141	156.352467292919	156.356220298982	156.353121048155	156.353700538448
156.358373056499	156.357780391483	156.35716465232	156.349714398756	156.354982732507	156.348154244002	156.358065345598	156.355692058218	156.356349153989	156.35266927011	156.360420279058	156.353873990069	156.359962039294	156.353052355445	156.353621460041	156.356444791258	156.360643253239	156.359906196313	156.354137308157	156.350128616934	156.357423765525	156.351975977129	156.359388123808	156.348473413853	156.355082415498	156.3548260936	156.347528345795	156.35631584879	156.358892729206	156.352883994021	156.360205484162	156.356906733612	156.360418670761	156.359454094877	156.359361215836	156.359300360463	156.355409888577	156.35659602685	156.360021603102	156.350489236644	156.356834784942	156.353708627358	156.355796733293	156.358737971224	156.352646683979	156.354931390701	156.356905061299	156.358038643303	156.35160338986	156.353250865441
156.358017402956	156.353070432007	156.357344230305	156.355234094964	156.358188761873	156.358692292918	156.359755563394	156.354387017195	156.360650179655	156.351472396391	156.34742248354	156.359788152119	156.358629185735	156.359138963157	156.353565705345	156.360502910573	156.357153497461	156.359649653828	156.351832400501	156.357671912366	156.360422417864	156.357091209251	156.352770236406	156.35894057032	156.359976259424	156.352082059889	156.357320395532	156.359425214861	156.360812359432	156.355267787595	156.354498443526	156.351179991083	156.356674234375	156.354866294385	156.357095252591	156.358434402601	156.353686818947	156.352319792987	156.3525015248	156.354339881247	156.357138468032	156.35959436179	156.359117687627	156.358645465571	156.356224669973	156.357134115728	156.351179802495	156.360512277564	156.352514595678	156.356341464533
156.35511444551	156.360415040835	156.359678160625	156.360878713279	156.353462877334	156.356793241795	156.356138895166	156.354982695272	156.361096609444	156.353826874766	156.360313557008	156.360593976517	156.359852277018	156.358233501537	156.35897737282	156.355036779679	156.358322007884	156.360307469737	156.354985777504	156.360363708232	156.356502637372	156.360262260308	156.355498738115	156.358937567764	156.360467224011	156.359921630832	156.360472848052	156.359714097807	156.357770573857	156.357191563809	156.358927025664	156.360823624629	156.359679905463	156.358988151687	156.358348769506	156.358544177964	156.360447525016	156.357496044967	156.351259176267	156.360816806093	156.360570075483	156.360228511939	156.356037959778	156.360933109546	156.360294479588	156.360620281117	156.356551406757	156.358702809298	156.359855726813	156.359831635288
156.361035589482	156.360539601107	156.360192827588	156.355772714758	156.351499694017	156.360414056944	156.357145605563	156.356949055951	156.35380895708	156.360361598837	156.359227925194	156.35348908289	156.36045453313	156.354991233039	156.355784151006	156.36071816523	156.360723475295	156.353183773916	156.35835283742	156.354890885622	156.360641519486	156.355011025841	156.355071961437	156.353347008709	156.355618442079	156.358551642481	156.354851659516	156.357187135138	156.357615734142	156.355380311151	156.360074025462	156.360156480928	156.356166748953	156.359942206066	156.360572295848	156.359781684808	156.356321579459	156.360032810924	156.360248839032	156.3609275138	156.360596916996	156.359462058218	156.358677475815	156.358645697392	156.357471789009	156.360069606246	156.360971658989	156.355549659865	156.358271060843	156.360790311953
156.360497570575	156.359985530038	156.361030228593	156.360053660318	156.360933520133	156.360639614275	156.360882703488	156.355077026731	156.359163135221	156.360427397686	156.359970562917	156.358981600904	156.356163442271	156.358908135843	156.357168392061	156.357352523156	156.359332870836	156.358804652476	156.35802041552	156.354087855563	156.358838386689	156.357860809363	156.357077050204	156.358911003958	156.356420479799	156.354207767925	156.357796075679	156.358440733324	156.360935654964	156.354404231213	156.35805074852	156.360343446793	156.361052294944	156.360570477427	156.356797161177	156.356902917759	156.360390168068	156.359314880524	156.358968600634	156.359970592371	156.36039031865	156.359775886626	156.355616837693	156.358433385052	156.359070462878	156.357957369323	156.357810980774	156.354835925178	156.356272430212	156.357883930729
156.356662745144	156.360959970625	156.360518937121	156.359979764109	156.358610540686	156.357162536117	156.356212457859	156.360332314118	156.359512195517	156.358672833745	156.360045634741	156.357885851951	156.361220824748	156.357894170553	156.360429911805	156.360415665849	156.358526085973	156.358828150504	156.359644659996	156.359714470995	156.36034199784	156.361058326158	156.360086032353	156.354538458179	156.358219770033	156.36113346049	156.359907693578	156.358483694396	156.356066199817	156.360913939165	156.360678433824	156.360537010175	156.361031908949	156.358841405041	156.360676151065	156.361421600263	156.357272591306	156.359461787866	156.360284995098	156.35822164818	156.358010905331	156.358444837525	156.36121970853	156.353271922539	156.359668029668	156.360969915824	156.359388045966	156.360951990875	156.360855425795	156.355728752202
156.360724525203	156.360911538254	156.359637763804	156.356633735673	156.35999741597	156.360440496952	156.35663586153	156.361231120053	156.360891954223	156.358414634415	156.358626583854	156.359447057117	156.361301148419	156.35873168363	156.359926380869	156.361010551574	156.358571750574	156.35905859894	156.360654388067	156.35736084704	156.357918591081	156.359708901248	156.359829791747	156.355621206055	156.359829985472	156.35944006746	156.360295143252	156.357933554256	156.361240823347	156.360888883001	156.360799205912	156.360067239222	156.361095602091	156.35705850063	156.360860902817	156.357836209801	156.360473342474	156.359863450203	156.360307933821	156.359283506704	156.359330210684	156.360813346293	156.360337830093	156.360900781571	156.35983868116	156.360590136465	156.358522019143	156.359563903005	156.355966127938	156.360174774261
156.358057806128	156.360625997838	156.36079063991	156.359735460232	156.360715773546	156.358891084709	156.359717032089	156.358591278578	156.360779286343	156.357943148886	156.358542373212	156.359369894685	156.360654448467	156.358198926877	156.358940812839	156.357195936152	156.358906311947	156.356456576718	156.359770861209	156.358162959739	156.359932423182	156.359048048719	156.356981755689	156.35967979682	156.357334205588	156.358831158793	156.361006304274	156.358249009011	156.357083972911	156.360957290924	156.358696690062	156.360468377079	156.360994941445	156.360391723086	156.36156508974	156.360580292358	156.359933356477	156.35995545133	156.357998952495	156.35716028106	156.359475239048	156.360850582214	156.358229816894	156.359746428826	156.357411957355	156.360603296653	156.360130179231	156.361551017142	156.358078137165	156.360463712964
156.361151975453	156.361534620703	156.360461425426	156.361162522074	156.361490215767	156.361278035632	156.359909879471	156.360915052125	156.360649425435	156.361164540153	156.361356940874	156.358602379727	156.359407402607	156.358056962576	156.358923417937	156.359152610299	156.359783964809	156.358825947727	156.361601046451	156.358680295782	156.360966817472	156.361232063427	156.360731102049	156.35989708923	156.361492358372	156.36119898195	156.361439780604	156.361264911524	156.361330475538	156.358363342923	156.361429545591	156.357545437349	156.360740283179	156.36031936627	156.361233852669	156.360993257481	156.36016710434	156.35889320702	156.361058858158	156.360678965521	156.361330345613	156.36126551643	156.361151787	156.360374956306	156.357434057384	156.361250417465	156.358530572431	156.360315352687	156.35974872395	156.360601752061
156.359087199986	156.35983551687	156.359528036483	156.361552511135	156.360842933314	156.361047353972	156.358029941887	156.359541648039	156.360581831734	156.36088425105	156.35712766963	156.358448175685	156.3606615655	156.360609048703	156.35845860461	156.358936090977	156.360866352175	156.358609290292	156.35924194069	156.360121893432	156.358291497097	156.359988858996	156.360758109653	156.356856307007	156.360198685013	156.361198250842	156.36129882003	156.358294878095	156.360430837436	156.358802680467	156.361347608862	156.361186391424	156.361262123729	156.360778539259	156.361579467152	156.360627142259	156.360797038772	156.361192852482	156.361054487983	156.361162971348	156.361603912508	156.360897937141	156.360548810316	156.360953266072	156.358726246462	156.360448420409	156.361540921943	156.359522135309	156.358877307118	156.361176889194
156.361009557564	156.360605467461	156.361074623968	156.360611143476	156.361306893377	156.361488371239	156.360742186332	156.361814584169	156.361145029669	156.359390668138	156.361236604222	156.359909535143	156.359614973333	156.35939957334	156.358934228711	156.361409360478	156.360654035705	156.359618161682	156.359988695884	156.358973289365	156.360132075976	156.361420921247	156.360611409299	156.361083851844	156.361153563082	156.361587009586	156.361632037871	156.359909147963	156.357367271677	156.361027990164	156.359296485334	156.360073685627	156.360940400916	156.361577273637	156.360353237225	156.360683985328	156.360462661777	156.35889648525	156.361013486572	156.358175105744	156.358667207135	156.36156444074	156.359419290945	156.358874172619	156.359915752506	156.360472088506	156.359492665547	156.361415088421	156.358894144516	156.359299426944
156.359731747062	156.360085907954	156.360899362078	156.360554640795	156.359190989033	156.35954586278	156.361355877823	156.360976839951	156.360864476253	156.360597713716	156.361315440649	156.361124754639	156.360876921041	156.358505985699	156.360195936798	156.36073101229	156.360448589226	156.360973558094	156.361115164799	156.361517292465	156.359522928281	156.360674275751	156.361247388885	156.358725267159	156.361206896109	156.361873356482	156.360929351573	156.35866099859	156.360542091803	156.36080288676	156.361501889979	156.360721157523	156.358914717616	156.360259436849	156.358979579921	156.361072774361	156.361529091085	156.360541945336	156.361009727349	156.360052600444	156.361176806381	156.360961105376	156.359583950007	156.361040338943	156.359278716775	156.358695152528	156.359518254287	156.361236619574	156.360794590934	156.360846285049
156.360738783745	156.36105909614	156.361388778363	156.361614289398	156.359631895856	156.361619855131	156.360976316378	156.360619458266	156.360920659766	156.361636160585	156.360632679246	156.359406679345	156.360358726895	156.35990519832	156.359962175716	156.359435202471	156.360315173294	156.360576738691	156.360137923007	156.359169705618	156.361778650072	156.360386516665	156.360313980697	156.361587656489	156.361013349666	156.361495292554	156.360930845658	156.361166504406	156.359052706182	156.361189291034	156.361811844537	156.358983011753	156.36160557106	156.360236478658	156.3604140499	156.359782283263	156.360593367875	156.360043423603	156.360858126256	156.36163261758	156.360597744698	156.36024370676	156.359187127134	156.361704441836	156.359627427353	156.360897297045	156.360430376998	156.361512454919	156.361602207514	156.361069815939
156.360761165942	156.359421645429	156.360117552856	156.360374673612	156.361246786503	156.360235039726	156.36069724114	156.360727746626	156.360610689455	156.361933878163	156.361318521099	156.359447226932	156.360970724274	156.361858459656	156.361570686842	156.361107629932	156.360739497463	156.360371398077	156.359895609522	156.361206884206	156.359133815897	156.360425762148	156.360824911026	156.361042181637	156.360512852633	156.360721552785	156.360603532548	156.360693523548	156.359447457624	156.361748223142	156.361498773624	156.360487578941	156.360414314032	156.361452308359	156.359334849459	156.360245027254	156.36147608474	156.360484659985	156.359186363355	156.358945520205	156.36013851863	156.361447652662	156.360345185471	156.36155966474	156.361730412577	156.360215245157	156.361470507846	156.360701481686	156.361362513617	156.361193379515
156.361000099471	156.361221141451	156.361046295987	156.360447707006	156.360774007	156.361752019969	156.360538704215	156.360909092806	156.359658759032	156.361003489317	156.360969013791	156.361610943879	156.359605775757	156.361212556777	156.361875213715	156.361506577789	156.360898524178	156.361539438106	156.361150203112	156.361325959013	156.361879752082	156.361583689446	156.359891893614	156.360127609405	156.361511025966	156.36168909683	156.361750733693	156.360910069556	156.359779728861	156.360558305021	156.360787762147	156.361172991176	156.360245030414	156.360428747687	156.360397339947	156.359822681203	156.360631606117	156.361699723245	156.359933800278	156.361121679158	156.359828526895	156.360320087336	156.360137181628	156.361390595336	156.361554054766	156.359545320722	156.361126956845	156.361392101443	156.361705844186	156.361811232299
156.361166724486	156.361156433939	156.361766236204	156.360137225221	156.359647337535	156.359778397311	156.361830925315	156.361427192455	156.361564473142	156.360444928704	156.361633828459	156.361502045689	156.360333098412	156.359924359729	156.361402340805	156.361698758305	156.35975596843	156.361168125125	156.361388774629	156.361003380297	156.359720051925	156.359844834952	156.359995808294	156.361305746613	156.360530533825	156.360506258076	156.361495023072	156.359627767453	156.361889437901	156.360426159838	156.36108340152	156.361671110913	156.360919031218	156.361340532212	156.360669760696	156.361791443786	156.36142084504	156.361537613541	156.360446743318	156.359627243259	156.361213848497	156.360813905717	156.361107476599	156.361122282267	156.360171284047	156.360552501029	156.361723852144	156.359837907195	156.359848535315	156.361490915331
156.359956950602	156.360065770569	156.360693551948	156.360661775168	156.360605938915	156.360881415768	156.361395879601	156.360541524046	156.36102043447	156.360849287551	156.36143910472	156.361789807301	156.36000550331	156.360471990354	156.360964589255	156.36036724538	156.359806161161	156.360106355633	156.360754285818	156.361351298247	156.360754303937	156.361821574305	156.360785071854	156.360671316251	156.359964917923	156.361449311772	156.361583462693	156.361877143431	156.359555509807	156.360055415769	156.361311830737	156.361097109392	156.360575468603	156.361231609251	156.359674850784	156.361158101527	156.359694282001	156.360658965135	156.360217248912	156.360247185129	156.360537647805	156.361064362833	156.360417534819	156.360482199316	156.360435539955	156.360704310291	156.361653815786	156.361662879186	156.361489025706	156.361535394434
156.361738480624	156.361467439582	156.360723890765	156.360847605052	156.361432885579	156.361187382039	156.361183487274	156.361749930131	156.361624678612	156.360367027305	156.360518156148	156.36170930348	156.361533030923	156.360268589508	156.361054960446	156.361596410051	156.361210811903	156.360624102157	156.361813484077	156.361929060638	156.361136582507	156.361531903917	156.360916316579	156.361894472987	156.361580973352	156.361649261243	156.36061278509	156.360742099872	156.360461732229	156.361643431649	156.361830560369	156.361829817016	156.361515679085	156.361139238711	156.361558465292	156.360178905117	156.361546383048	156.361722890187	156.360150172253	156.361766759452	156.360943459389	156.360563600636	156.361573594648	156.361299245529	156.361490462334	156.361605064157	156.360447401595	156.361797722489	156.360536962524	156.361762555597
156.361484247165	156.361343070525	156.360602141738	156.361347566555	156.361020117118	156.361641811632	156.361136872998	156.361401589913	156.36115326706	156.361375973699	156.361905293278	156.360210408376	156.360479779798	156.361668070267	156.360638572759	156.361785131775	156.361200846085	156.361392168064	156.360983113718	156.36149447621	156.360977875914	156.361903783762	156.360528206066	156.360754656235	156.361035599064	156.360402004736	156.360744967735	156.360278263692	156.361339752749	156.360720992666	156.361968059069	156.361243067556	156.361822003476	156.361456676296	156.360947916538	156.361781376395	156.360736287049	156.361035809767	156.361206316885	156.361647827117	156.36038262172	156.361453721075	156.360365771658	156.360632930578	156.360692845414	156.361777936927	156.361605997825	156.361630668997	156.361505792204	156.36011653567
156.361513340603	156.360879831972	156.361237652357	156.360676884895	156.36105003255	156.36030881499	156.361785464188	156.360617589525	156.361531849409	156.360354221085	156.361524085946	156.360267473287	156.361960274965	156.360978734087	156.361617119703	156.360330219372	156.36073475654	156.361759410857	156.361427153205	156.362021734512	156.360453735127	156.360866561464	156.360367529985	156.361487148801	156.361808150105	156.361507051203	156.360126517824	156.361701152138	156.360582956338	156.361196439456	156.35992164352	156.361307698853	156.361897376656	156.360636977608	156.361963341241	156.361402553488	156.361722536117	156.36037123982	156.361963672763	156.361295022916	156.361964199997	156.361096666892	156.361901542526	156.36087233701	156.361887066911	156.361947637352	156.360956062223	156.360679116745	156.361267496278	156.361738943466
156.36122981087	156.361829089134	156.361155134516	156.360629262984	156.361744814031	156.361903137086	156.361077931843	156.361003877813	156.36146922466	156.36064753914	156.361129098848	156.361003156647	156.360384366543	156.361099632084	156.36126300505	156.361930221438	156.361039201709	156.361743007543	156.361133701763	156.361220130447	156.361187071136	156.361987157419	156.360790902359	156.360831008586	156.36218935973	156.36147400726	156.36111977347	156.361852965801	156.361606438151	156.361263379124	156.361790389087	156.360743541769	156.360948354591	156.361860449548	156.360898495715	156.361964965796	156.360796737784	156.361921661606	156.360903223419	156.360754111252	156.361825396258	156.361248220763	156.361886816431	156.361396506185	156.361792029158	156.361717394024	156.361719340453	156.361841772563	156.361258815859	156.361807762669
156.361771091853	156.361867249835	156.361039266443	156.362289347899	156.361949202686	156.361627721657	156.361008278304	156.361092952619	156.360717413417	156.361689818969	156.361086660221	156.360944471546	156.361872546509	156.36194725639	156.361298725144	156.361692799891	156.361002447246	156.360891960103	156.360781318462	156.361536358031	156.361921598152	156.360770585493	156.362123178108	156.361214378998	156.361592975555	156.361071793375	156.361534112501	156.36194405521	156.360712082841	156.361213331302	156.361716531099	156.361826252457	156.361906882332	156.362058553866	156.361809853816	156.361487117105	156.361929749215	156.361016396177	156.361098387526	156.361773287036	156.36181080485	156.362048295737	156.360798542761	156.361471844437	156.362104528101	156.362103340566	156.36118510901	156.36185944101	156.361297552119	156.36205332037
156.361482836233	156.362177730395	156.360819114872	156.361291658271	156.361473854559	156.361729193874	156.361639498398	156.361928522114	156.361833923753	156.361865144495	156.361358002356	156.362222104619	156.361376264003	156.361781969228	156.361567072417	156.361721940593	156.361372558574	156.361199799269	156.361602963863	156.362001162595	156.361820621275	156.361162551098	156.361236741812	156.361860390798	156.360655757785	156.361975205045	156.361748694865	156.360805967918	156.361744550533	156.362036185037	156.361542190926	156.361926739638	156.361083942129	156.361874796484	156.361950025658	156.361868600071	156.361783779663	156.361553115321	156.362095915122	156.36202702537	156.361655619641	156.361951994353	156.360663481796	156.361876380677	156.360981655601	156.361876459735	156.361011185351	156.361001682248	156.360668360727	156.361436422894
156.360758398349	156.361582760853	156.361946068364	156.361797587676	156.361547490321	156.36134401833	156.361672238031	156.360704370655	156.361085658641	156.36185762086	156.361004988607	156.361677156003	156.361277727503	156.362052498858	156.361422475115	156.362176847683	156.361941539818	156.361950749348	156.360899654879	156.361759276676	156.361452087654	156.361750277055	156.360956238152	156.360995865158	156.36105351466	156.36095367703	156.36164306666	156.361374008928	156.362006918229	156.3621162014	156.360906240697	156.361448115514	156.361984487303	156.360989858351	156.361804585251	156.361739164522	156.361050300455	156.360939757014	156.361766927857	156.36229929937	156.362028790351	156.361174395972	156.361416368608	156.361670017635	156.361189701208	156.361602102136	156.361739808091	156.361407726327	156.360801802297	156.361359342804
156.361857559381	156.361111316892	156.361954312413	156.361498296108	156.361572349486	156.36182137006	156.361229138103	156.361816293127	156.361762017193	156.361366336493	156.361191859252	156.361784762112	156.361745470445	156.361903104713	156.361313751831	156.362015038205	156.361357546707	156.361872086202	156.361059694103	156.361109514299	156.361705673772	156.361402292146	156.361800147896	156.361946344923	156.361201386904	156.361715906279	156.36137695713	156.362086040062	156.361774718322	156.362259046747	156.36061148991	156.361430505766	156.361288519764	156.361471279908	156.361321588157	156.360681276682	156.361247409441	156.361036859317	156.362177548065	156.361670150601	156.361205221281	156.361147467295	156.361674867215	156.36169713164	156.361356488025	156.361000964171	156.36184573691	156.361040543451	156.361075257583	156.361722247189
156.361562244983	156.361273680291	156.361536523777	156.362236623836	156.36090562019	156.361031735471	156.361915256609	156.3621220202	156.36219820247	156.36206960491	156.361351226955	156.361320257471	156.361959593761	156.361372652917	156.361219548715	156.361885493685	156.361522970286	156.36136017596	156.360826576766	156.361434347254	156.361496065658	156.362269529123	156.362027259315	156.361187439057	156.361165326222	156.36156999316	156.362066077247	156.361441673319	156.361177411521	156.362288272228	156.361941417785	156.361462989829	156.361909940632	156.361649471818	156.361833787915	156.361310667112	156.361941646903	156.36199234633	156.361645555011	156.361573894244	156.362213088061	156.361640930883	156.361825736935	156.36145354198	156.361340820378	156.36220765218	156.361729907294	156.360969773969	156.362131144215	156.360857099839
156.361770608554	156.361877737965	156.361752609107	156.36173303975	156.361866638707	156.361906480127	156.361334675037	156.361665663769	156.362179095973	156.36132469962	156.361617295659	156.361388731597	156.36193936552	156.361605559941	156.362271965166	156.36166729149	156.361126266859	156.361847106344	156.361293475572	156.361253897612	156.361329904619	156.361612019673	156.36116839631	156.361474808854	156.361065454497	156.361360626483	156.361780472221	156.361427881579	156.361697331712	156.362174096311	156.361867264043	156.360984936333	156.361846214417	156.36141174357	156.361500164142	156.362201260438	156.361996858514	156.361470892287	156.361128563052	156.362121624501	156.361011848874	156.361054854749	156.361805567365	156.361727704177	156.361806886122	156.361730406541	156.361048055959	156.36115905954	156.361288448416	156.361765180915
156.362050990761	156.361881127837	156.361423072824	156.361952409822	156.361955113939	156.361559879931	156.361577936592	156.361373472125	156.36216653423	156.36218538385	156.362131466463	156.361993028885	156.361685924786	156.361735765938	156.361431138655	156.362001154415	156.3616489091	156.361496209001	156.361402007671	156.36141313161	156.361679766454	156.361529512887	156.361042001469	156.361407889073	156.361695376328	156.361430692158	156.361689768404	156.361206439069	156.361910200834	156.361350761498	156.361403236391	156.361877227363	156.36175014312	156.361620303458	156.361769229266	156.361613838351	156.36152540263	156.361351119856	156.361361168382	156.36129627667	156.361655096294	156.361238473206	156.362063070442	156.362271540066	156.361244769349	156.361352524682	156.36125036922	156.361625872506	156.361629069651	156.36164928076
156.361037985153	156.361478946873	156.361195839309	156.361885782287	156.362110214331	156.361261391294	156.362053566286	156.361292424185	156.361998244623	156.360955772944	156.362042071784	156.361602473832	156.362176385861	156.361270259574	156.361357572579	156.361414350316	156.36203189329	156.361451481525	156.361840116755	156.361194065534	156.361468308137	156.361007068246	156.361439128407	156.361509889522	156.361379628836	156.362197322584	156.361156356005	156.361513599417	156.361955898309	156.361020493594	156.361553611457	156.362031511732	156.361935862304	156.361613196623	156.361734902918	156.361814207051	156.361872038949	156.361939601573	156.361895829905	156.361342498368	156.3615942253	156.361147854518	156.362010347966	156.361619323103	156.361226800491	156.362078845188	156.361546712974	156.361667439611	156.361718669121	156.361629992029
156.361891372801	156.361147729335	156.361771733898	156.361928468336	156.361710534131	156.361645817788	156.361683497571	156.362196718868	156.361966329368	156.362359995156	156.361241813657	156.362096937869	156.361644731703	156.361719562531	156.361336211114	156.3614223502	156.362103614357	156.361369044947	156.361946114367	156.361510551962	156.361643329556	156.361847028832	156.361547632714	156.361740938077	156.36179697682	156.361137095598	156.362105606285	156.362151930676	156.361203919792	156.361642377869	156.361242389334	156.361894781277	156.361983082351	156.361570781948	156.361082333941	156.36195840193	156.361420229882	156.36174265851	156.361894259378	156.362020375266	156.361809021931	156.361425208957	156.361423123473	156.361931448355	156.361296226329	156.362028357641	156.361954014494	156.362018202983	156.361750205554	156.361372362192
156.362179023224	156.361822859083	156.361809984487	156.361722928836	156.362453967769	156.361477898422	156.361160161199	156.361798431511	156.361190296092	156.361587426444	156.361772287918	156.361163510097	156.361670771076	156.361402571008	156.362218122842	156.362080447258	156.362068132327	156.36143587569	156.361349654999	156.36152453527	156.361540110924	156.361754773644	156.362018508656	156.361519002895	156.362009749939	156.36232031211	156.361792459754	156.361406437838	156.361376857623	156.362151434527	156.361168218242	156.36190354148	156.361450656159	156.361682521162	156.361808927486	156.361830207157	156.361519150754	156.361532586717	156.362085170321	156.361566792973	156.362140127136	156.361863227391	156.362203220455	156.36157723386	156.361508147726	156.361890085064	156.362050582308	156.362216523996	156.361960710325	156.361872632561
156.361807372969	156.362166342891	156.361564241196	156.361641391482	156.361939095969	156.361738828519	156.361969046525	156.361427339195	156.361750379103	156.361202672426	156.362166905009	156.361867398348	156.361677994456	156.361407835747	156.361372658711	156.362063608033	156.3616287122	156.361824621812	156.362085239637	156.361445100333	156.361896995289	156.361705453097	156.36170590915	156.362200744486	156.361698191424	156.362083498682	156.361592133557	156.361644156387	156.361257569709	156.362130604043	156.3614168943	156.361395253101	156.361229007561	156.361553564125	156.361609205237	156.362045440035	156.361938206162	156.36181818319	156.361153245264	156.361850145812	156.36148231501	156.361366564902	156.361258542233	156.36117560375	156.362500909497	156.362103793636	156.361805559051	156.362008522416	156.361764679519	156.362164616739
156.362127855018	156.362199144199	156.362253612133	156.361399703896	156.362140552244	156.362029210862	156.36139231855	156.361529076207	156.361813100752	156.361864354493	156.362112762791	156.361566138109	156.361675083206	156.361536800942	156.361572375014	156.361443619807	156.361309593784	156.361604280554	156.362263859768	156.362138549526	156.362417596097	156.362007524476	156.36169928922	156.36159346027	156.362047769205	156.361741236302	156.362039464317	156.362294792729	156.361460719568	156.362247022265	156.36153089212	156.362289356056	156.36130607658	156.361984783174	156.361512584726	156.36190311549	156.361778572012	156.361396828372	156.361812031763	156.362131241828	156.361892824826	156.361556666623	156.361885833692	156.361693147948	156.361447878079	156.361551317518	156.361791008073	156.361863876236	156.362105224242	156.361808193617
156.362094470762	156.361908778531	156.361518247005	156.36153402446	156.362228776537	156.361963948022	156.361978223888	156.361621396837	156.362103060375	156.36204205774	156.361657734155	156.36178323045	156.361498307042	156.362149817193	156.362152018536	156.361640822251	156.361485519368	156.362388953828	156.362142118103	156.361694789708	156.362331655247	156.361441826243	156.361316795526	156.362036375019	156.361896135499	156.361538428041	156.361905670356	156.361908688085	156.361819761568	156.362409304143	156.36212180363	156.361764657621	156.361770806936	156.361411525767	156.361796022108	156.361581251319	156.361208176336	156.361945113593	156.362113233639	156.362112137811	156.362229250751	156.361551308135	156.362122139202	156.3619852442	156.361703052409	156.362022934226	156.361972874851	156.361777438497	156.361801343135	156.361628974395
156.361728745903	156.361825386264	156.362190207779	156.361876278184	156.361947187329	156.361819561909	156.362130824952	156.362056357704	156.361738225483	156.362189172352	156.362116206543	156.361434819614	156.36157702347	156.361941104137	156.361837695677	156.361718056168	156.361839362564	156.361508574152	156.362222070925	156.362333065536	156.361676229605	156.36229166186	156.361634965175	156.361550905783	156.361702937673	156.361649759713	156.362386165638	156.361819446794	156.361961239533	156.362207253478	156.361451056096	156.362063754348	156.361758700422	156.361589202442	156.361419642483	156.361546873274	156.361989176467	156.362207540132	156.361903422658	156.361663597054	156.361691555936	156.36141201496	156.36152134809	156.361540967375	156.361872888186	156.362252594841	156.362466018703	156.361677593583	156.362188657208	156.361596698936
156.361752431082	156.361881313401	156.361916803468	156.361843475242	156.362223810995	156.362302823268	156.36192678567	156.361463655805	156.3618349657	156.361843230999	156.362212716637	156.362069462941	156.362337795692	156.36164804115	156.362389648964	156.361608257546	156.361614685532	156.362042702454	156.362373596628	156.361809740694	156.362193606236	156.36216944651	156.362122185484	156.361609585624	156.361685083718	156.362016466369	156.361828637718	156.36183339656	156.361781751474	156.36143652149	156.362019817583	156.362290839655	156.361603746222	156.362132267457	156.362046820334	156.361754465558	156.362214560518	156.362166300707	156.361427921406	156.361882319666	156.362095694654	156.362211771423	156.361920928214	156.362198331088	156.362012255195	156.361790527001	156.361826745824	156.362340179276	156.362078692303	156.36156930181
156.36155144229	156.361920039573	156.362127536833	156.362278269695	156.361928734747	156.36172803507	156.36172914266	156.361481590848	156.361496681744	156.36220293911	156.362047398781	156.362297156566	156.36215271631	156.36185542473	156.362079071012	156.36174070617	156.361904678574	156.362187694266	156.362252958072	156.362234982857	156.362332685397	156.362118744823	156.362095824982	156.361788720921	156.361915955941	156.362012268102	156.36195772629	156.362359499403	156.362343328096	156.362057674207	156.362177465754	156.362228437287	156.36188401181	156.36204236747	156.361636875346	156.362313870995	156.361849989943	156.362196719724	156.362084856745	156.362037567432	156.361841467951	156.361763083644	156.362249967232	156.361686982084	156.361859277575	156.361541627438	156.361825024999	156.362292980778	156.361638039505	156.361627070122
156.362331552375	156.361956841878	156.362177483347	156.361532860139	156.361445430471	156.361538430721	156.361413288353	156.362383594419	156.361734729917	156.361607559174	156.361990465614	156.36236299896	156.362000866472	156.361770871527	156.361647163108	156.361741899888	156.361433325596	156.361642267639	156.361987998696	156.361835392063	156.361951044649	156.361548620323	156.362145614346	156.361989274102	156.361976426873	156.361862678191	156.361905531391	156.361591438403	156.361546495231	156.362449876519	156.36150803376	156.362270572031	156.361748755928	156.361664075251	156.362047130415	156.361852518102	156.361960697426	156.362068248226	156.362333188216	156.362014261962	156.361832741897	156.361813403782	156.361625692576	156.36164827777	156.362025887102	156.361944468162	156.362126893839	156.361705680395	156.361493353839	156.361502731797
156.361627906778	156.361998098174	156.361574935863	156.362271452453	156.361625820667	156.361903207417	156.36156420993	156.361744084436	156.361972827237	156.361888530892	156.362438162104	156.362397221173	156.361623238565	156.361977569361	156.361911673362	156.362182413455	156.362106739173	156.362026796856	156.362059176053	156.362380807848	156.362028208389	156.362395413942	156.36177158056	156.36206858792	156.361706020638	156.362190079166	156.361787115345	156.362151853923	156.361644294951	156.361483070871	156.362318746906	156.362216060015	156.362354963778	156.362049019279	156.361781988535	156.3615987261	156.36213932697	156.362027005667	156.361755470232	156.362293681266	156.362296524508	156.361638285054	156.362174071255	156.361538042128	156.361578651651	156.361959725797	156.361899814617	156.361786848729	156.361967802915	156.361848161513
156.362343992413	156.362071276507	156.362067052813	156.362115596115	156.362078134768	156.361624350015	156.361732393652	156.361914917797	156.362302944831	156.362178927423	156.361931346773	156.361659858719	156.361599441239	156.361875306321	156.361730021717	156.361819922225	156.362169215437	156.362277389091	156.361773020045	156.362324985297	156.361691761647	156.361769857207	156.361972390269	156.361708232118	156.361683911968	156.362271791523	156.361924024355	156.361831130947	156.362129614836	156.361988154198	156.362071411165	156.361591445581	156.36207612371	156.361574200973	156.362017880147	156.361897849443	156.362157924741	156.36172962391	156.36247262783	156.361706222507	156.361713704464	156.362312909249	156.362343650905	156.361991160668	156.361878380864	156.362198376835	156.362042785754	156.362317759561	156.362150364844	156.362055360129
156.361666827136	156.361828429615	156.362024277352	156.362324670719	156.362039514547	156.361796814728	156.362092690394	156.362125177666	156.361931091196	156.36168591047	156.361714649233	156.362251189888	156.361780264079	156.362250440272	156.362103761163	156.362347037864	156.361969643269	156.36192784701	156.361959679228	156.362485665523	156.362019823943	156.361902032619	156.361563626256	156.362060563008	156.361804133456	156.362172560337	156.361542810788	156.362099163974	156.361741600701	156.362405229608	156.361821747315	156.361950465004	156.362026061934	156.36229238107	156.361690650692	156.361916333489	156.362189113605	156.361718783358	156.362106679035	156.362433002615	156.362083925845	156.361513142922	156.362245575495	156.362101352129	156.361634794423	156.362049245472	156.36222664196	156.361422435162	156.36200075489	156.361603405626
156.361656985091	156.361827063187	156.362000771096	156.361870492352	156.362162863643	156.3623311516	156.361901547005	156.36159956863	156.361690335901	156.362002447839	156.362248756209	156.362022232764	156.361629080512	156.362171619273	156.36225084585	156.362069654335	156.361704016367	156.361608986649	156.361768462229	156.361856199042	156.361816312366	156.362314224907	156.361877434088	156.361676027934	156.362421814785	156.36185769743	156.362411179687	156.361803644221	156.361840327647	156.361601517495	156.361898859468	156.361729107376	156.361728549379	156.362299221261	156.36236936784	156.361766705595	156.362082345068	156.361502199001	156.361675553945	156.361440331088	156.361770667253	156.362257793767	156.362399082569	156.362125977524	156.36202314882	156.361729271948	156.361928619384	156.361763732008	156.362076849261	156.36217078113
156.361975208941	156.362323269566	156.362049848993	156.362193219405	156.361848207221	156.362243392425	156.362145976627	156.36196788388	156.361948563322	156.361686912183	156.361726715326	156.361898921879	156.361742632862	156.362247104617	156.362253597035	156.361830081386	156.361969255944	156.361814503386	156.361999454075	156.362085371175	156.361940151033	156.361778921002	156.362273881545	156.362347971228	156.362004367705	156.361615950207	156.3622536048	156.36186704811	156.361798169765	156.36165976222	156.36167630268	156.361665244533	156.362196036639	156.362125618679	156.362054699611	156.361958606009	156.362062646442	156.361952288742	156.362079263545	156.362293895833	156.361811804771	156.362251648831	156.361874098678	156.361954801019	156.361985099032	156.361982237507	156.362329929111	156.362122528222	156.362448841138	156.362060016792
156.361592659478	156.362237519736	156.361914021452	156.362410291193	156.362286505106	156.361776612842	156.36171844492	156.361596277639	156.362159625654	156.362586129282	156.362235310915	156.361803860231	156.361954269103	156.361924258636	156.36176160793	156.362024925361	156.361867873011	156.361621618886	156.361778675625	156.36192068566	156.362008033267	156.362052673912	156.361735044595	156.362401109596	156.361720902722	156.362009244046	156.362508315955	156.361984879679	156.361611648601	156.361665041542	156.361949326238	156.362397132784	156.362105191857	156.361787448941	156.362323114991	156.361812750627	156.362089775936	156.361834631847	156.362025132889	156.362098383304	156.361930714287	156.361614599026	156.361651045256	156.361929630716	156.362182300046	156.3621702008	156.36235388371	156.362175192331	156.362212944121	156.362155284316
156.362425210324	156.362352092756	156.361851992456	156.362134522014	156.361699557582	156.361530380768	156.362522412031	156.361938694838	156.361922246775	156.362363804013	156.362109784525	156.361832076703	156.361946842436	156.361690264178	156.362363058167	156.362100845052	156.361753975222	156.361835345604	156.36179161793	156.361943189215	156.362113985533	156.361727676782	156.361864418192	156.36177056689	156.362100986818	156.361961744882	156.362119221939	156.362237345573	156.361914640139	156.362149614392	156.362256693197	156.361903219471	156.361724274991	156.362337276033	156.361981345966	156.361842341158	156.362098191411	156.361888518537	156.362163811554	156.361964649017	156.362278973336	156.361907615707	156.362321158036	156.361656447249	156.361907249645	156.362028114894	156.361855223475	156.361794653855	156.361981208156	156.36216972149
156.362265654496	156.362237427568	156.362201623266	156.361989638952	156.362189718931	156.362513688349	156.362204651714	156.362170176216	156.362032186689	156.3619398689	156.36209102839	156.361765082478	156.362456276432	156.362421442987	156.361780274998	156.361984639386	156.362048590331	156.362007466648	156.361840884259	156.362309872369	156.362133247677	156.362613670118	156.361727917427	156.361887365875	156.362110600004	156.36189906022	156.362250470584	156.362157816817	156.361861366571	156.36228651824	156.361840718826	156.361804411783	156.362353619833	156.362343654452	156.361844901118	156.362421105768	156.36172428534	156.362033148787	156.36185418222	156.362127703564	156.3623068297	156.361977875283	156.362498522961	156.361805123295	156.362266001483	156.361983168745	156.361950410945	156.362117688198	156.362108349641	156.362555720483
156.362102966981	156.362282441867	156.361818585718	156.362139863038	156.361783096282	156.362151265984	156.362058368559	156.362489263514	156.362369620223	156.362167209	156.361689907528	156.362565903245	156.362377954343	156.361758466492	156.362159718793	156.362325572908	156.362462358408	156.362310640171	156.361980594806	156.361946985965	156.361989714582	156.361801273037	156.362171565564	156.36207122889	156.362578178531	156.362032234101	156.362124575749	156.362251562208	156.361815780842	156.361630051664	156.362414344469	156.361934893648	156.361765044371	156.361653734272	156.362606970742	156.361686023893	156.362165126999	156.362521116557	156.361623171514	156.36213086929	156.361630531644	156.361883230495	156.362249011148	156.361740307635	156.362400275057	156.361811086968	156.361798614507	156.362527720418	156.361787900155	156.362308091141
156.361919247434	156.362385397022	156.361741929465	156.362058598822	156.362392403416	156.36192441767	156.36184187619	156.36248386357	156.362300125947	156.362447445718	156.362006823674	156.362154761284	156.362082413455	156.362074797873	156.362363060982	156.361763159536	156.362298813288	156.362199974031	156.362042392539	156.362458116736	156.362289250763	156.362371216585	156.362441046443	156.362361775057	156.361900165402	156.362286452719	156.361992584471	156.36216734289	156.361909667952	156.361960315803	156.362285856019	156.361988727991	156.362373477278	156.361949778381	156.361888117482	156.361962166238	156.361950928936	156.362001669162	156.361966324925	156.362498535864	156.362076438523	156.361908500069	156.361868731854	156.362010948032	156.362577334403	156.362416150887	156.36241943212	156.361812139498	156.361684535829	156.361927730518
156.362263776976	156.3625121547	156.362014573255	156.362110634431	156.362305532406	156.362005195524	156.36250476585	156.361660393912	156.361972336008	156.361892819047	156.361712927219	156.362056437227	156.362075845532	156.36214304338	156.362136415146	156.361841902248	156.361919644713	156.361959178618	156.36242921418	156.361841584261	156.362267826217	156.362057412901	156.362236945335	156.362213929233	156.362334600821	156.361637263893	156.362112241478	156.362429861169	156.362101899162	156.362109782521	156.362020439062	156.362035408021	156.362012939317	156.362367742752	156.362541063912	156.361843583435	156.361890798884	156.362517671889	156.361911406048	156.362445260014	156.361777303498	156.362547126604	156.361845987737	156.362123619446	156.362480185629	156.362255227047	156.36241181012	156.362211349465	156.362614431129	156.36211184979
156.362303279059	156.361962488377	156.362447035293	156.362266022341	156.361981830503	156.361944918877	156.361997958144	156.362380196614	156.362359458294	156.362096234544	156.361949708261	156.362163077588	156.36184857822	156.362431340438	156.362329347403	156.362532354599	156.362226767387	156.361954186292	156.362297201599	156.361668501555	156.362368040615	156.361871657952	156.362441479232	156.362314627419	156.361726177255	156.361991937288	156.362104808083	156.361833213581	156.362128210491	156.3621257645	156.362027495793	156.361882398512	156.361994131655	156.362570816566	156.362144300753	156.362066771009	156.362146923815	156.362264318415	156.362322828246	156.361853070655	156.361929930454	156.362148694115	156.361930962434	156.362552461733	156.362089307234	156.362500228525	156.361947035126	156.362394843387	156.361939787767	156.362098056036
156.362191292893	156.362262977082	156.362439276729	156.362099587831	156.362525029121	156.361988216043	156.362308759024	156.361708181872	156.361798557709	156.362099777443	156.362239203346	156.362144054873	156.362582845745	156.362314980784	156.362529921791	156.36215028626	156.361996015086	156.361897789452	156.362181145227	156.36237825838	156.362072366331	156.362286571439	156.362161496888	156.361993910865	156.361848361786	156.362213549412	156.362241263857	156.362418406435	156.362570034498	156.361910300881	156.362424178119	156.361934245759	156.362005044814	156.362153019405	156.362656982682	156.362353746975	156.362073682844	156.362336311893	156.361988675474	156.3622728015	156.362019597362	156.362168766331	156.362331652896	156.361851883128	156.362200932728	156.361829230183	156.362057693737	156.362008944604	156.362040390125	156.362236706729
