# Supplementary material for: The Neural and Computational Architecture of Feedback Dynamics in Mouse Cortex during Stimulus Report
Source: eNeuro. 2024 Sep 24;11(9):ENEURO.0191-24.2024. doi: 10.1523/ENEURO.0191-24.2024 (PMC11444237; doi:10.1523/ENEURO.0191-24.2024)
Supplement: Extended Data 1 — The file code.zip includes all code used to generate the figures and perform the analyses presented in this manuscript. The folder "./ephys analysis/" contains code and instructions concerning experimental data and Figure 1. The files "Figure2CDE.m", "Figure3AB.m" and "Figure3C.m" simulate the model in the nominal setup, and generate the corresponding figures. The file "Morphing.m" allows changing the connectivity strengths with respect to the nominal setup, and plotting the resulting trajectories. The folder "./Figure4/" contains instructions, code and data concerning Figure 4. Download Extended Data 1, ZIP file. [file eneuro-11-ENEURO.0191-24.2024-s003.zip › code/Figure4/globalfeedback/v1Int_a1.5.dat]

0.414328478786649	0.356192322820149	0.380959497982736	0.346095132801228	0.347718384098826	0.373938088117029	0.38836144415474	0.365366656312922	0.340180087370905	0.382970527936526	0.348477964496519	0.335336564623973	0.353112041117573	0.387436685114211	0.339697432573536	0.375814134216026	0.362752541729804	0.36436224161532	0.382981839060897	0.384276949394951	0.368314078045283	0.334729415065855	0.332898766816326	0.37062485097819	0.336535559178033	0.369974794111287	0.404439986151383	0.373057214585633	0.383431867354832	0.345817552059239	0.393654186601011	0.344737508295835	0.396746401806927	0.345310405674439	0.331538718640904	0.367983791049733	0.39171898878615	0.404080615885954	0.376589283216998	0.333395961318538	0.36778613923099	0.369663314684419	0.390277290072714	0.387083849638714	0.395694017328825	0.348252780739505	0.338618602599735	0.386581344981944	0.374692401056432	0.337119389814768
0.363625575033127	0.392866288100855	0.39998304662651	0.391315898662312	0.412248036311851	0.366449794777019	0.357894911227022	0.387386649049896	0.349194260400628	0.377725998512244	0.380125595673829	0.407869577298077	0.397924865210197	0.407249664777795	0.358570434810594	0.418880581409684	0.357046545773783	0.35527742671712	0.344833333016749	0.396309107117252	0.348139141778994	0.423216331176777	0.356396664720425	0.386118666214991	0.413201218347572	0.410676093450453	0.3703147393798	0.351789736868493	0.42221593849231	0.353600972501736	0.393319944453021	0.346189634232814	0.348977127996327	0.371246218974819	0.425135563290608	0.391629237764533	0.358229783425484	0.361855198397557	0.341973396394141	0.389703991868567	0.407949280084078	0.397500073841976	0.372983719786632	0.424647862146431	0.353929908100847	0.401618215415398	0.394359503173725	0.373486729296054	0.38812263065367	0.35158387268355
0.398038586616723	0.356148811304328	0.441757691008929	0.409235330882387	0.411355181953317	0.440746889283326	0.354540194294467	0.429084747637901	0.43621563407674	0.359743682481779	0.435823397046426	0.417393053134007	0.38438984903944	0.384119230155455	0.393159721425714	0.353832183319963	0.441155082431376	0.391702679110024	0.369701775284481	0.358804513252078	0.426585734928675	0.383668144124668	0.396714553336278	0.384985945843452	0.384812101969709	0.397897078615257	0.37060384099251	0.438376829733573	0.402198089760477	0.42496837046934	0.360527972109833	0.401371821291124	0.428488989117292	0.383609952333583	0.386894183457508	0.365290932374865	0.381793404169815	0.439151056172445	0.417381584887944	0.397277354749838	0.447339506401504	0.35654515524325	0.355998278723075	0.358185686715311	0.38184532827083	0.370607211872616	0.387987598439744	0.416047314495703	0.365989829171888	0.387270988885141
0.427527782467825	0.408540669909019	0.424155754281867	0.378377309367119	0.403977617953157	0.371292508325854	0.461689037815006	0.4718005554173	0.439416711446972	0.458918509088733	0.437818201603824	0.368688172078896	0.366084551692262	0.464083666585953	0.409171490693205	0.38432442968388	0.430842436109068	0.445342105864882	0.398040963098702	0.467158083846178	0.469956891753391	0.436539523868797	0.457897298015159	0.381944927973663	0.408629170100786	0.411117082889334	0.364520168559174	0.421035681490315	0.398078671121129	0.374547834392115	0.414358866332988	0.430147351990478	0.38306174521942	0.368858443408405	0.446646467444436	0.383910655935255	0.428524624709573	0.439745229848865	0.459136773736889	0.445350701600287	0.429807011206295	0.412787900480963	0.401456525462825	0.393150521056608	0.469373534763439	0.460285470249699	0.376586973308394	0.408005648697578	0.390327447009582	0.42172639816453
0.418995560134276	0.425085114447483	0.380437304981942	0.379212161712633	0.391522003028849	0.395376210213133	0.44285300368744	0.386688847812525	0.420254799664267	0.395328744540864	0.440521443763207	0.40775188091957	0.390889753912746	0.399995185057075	0.377678158451593	0.401489154753709	0.40088048945811	0.455265005589867	0.479419280677714	0.397246453642417	0.400238521183119	0.411760533913887	0.468968422048813	0.481499868567502	0.387529139407147	0.453652489491568	0.479259043242784	0.391170812899782	0.414099629949499	0.385827819522229	0.394558291651406	0.40116466059647	0.470149258340438	0.502316622357394	0.385633393941281	0.458740341210631	0.417937937177819	0.397680406215808	0.474794889256705	0.391307143298109	0.380677569165244	0.384714051285689	0.404289464613871	0.385657340741938	0.393886343966629	0.430871911980585	0.491095613118631	0.400618918845073	0.421661667505728	0.449903051778919
0.518252573848264	0.439926165721706	0.402313082860842	0.416537705579713	0.429230588252949	0.405158074949207	0.418220349698006	0.501320580708139	0.466599371929928	0.470480939195288	0.492891982348555	0.43642210228354	0.467394382229986	0.440343510275348	0.503735459984203	0.52254520746948	0.51492586720419	0.487487762960907	0.401345813751021	0.42179109055245	0.481615003322203	0.451118467608408	0.527330464918318	0.464640818078035	0.499610740228866	0.433952432329308	0.41676652558775	0.404543503766371	0.463501806439491	0.418860129168651	0.461863856502223	0.505666884654268	0.410450416070933	0.432028386965597	0.42025135083613	0.506129566781612	0.406021274861864	0.445806273049562	0.465435119973868	0.396276115995066	0.403212328203135	0.410632676510784	0.522990860959089	0.442548890219906	0.466802049538758	0.527297948088912	0.418051379579332	0.44447644620242	0.515787055248042	0.50611463907692
0.491999063273525	0.457428434811797	0.56706024545063	0.440203100842304	0.504614254836357	0.521234435836674	0.491726382167005	0.501690296083588	0.467292221026966	0.416594839703241	0.541042224263777	0.421367258331108	0.460028542549154	0.457393427999666	0.450973380250314	0.527061838775461	0.461683399950677	0.459299376179514	0.519805717557943	0.445123123462609	0.436096015070188	0.48138286853824	0.450081024217838	0.527226692443594	0.472030888787329	0.420695184115117	0.55006829155947	0.454229580696313	0.467544778202413	0.461622116235756	0.479426937409028	0.447047856706321	0.507880332609724	0.515915224113115	0.436652816352564	0.458612495876468	0.447097858984571	0.44735999318471	0.492330134357812	0.468958925044903	0.472996413854562	0.490004393177789	0.538103495022546	0.486875753907848	0.542747834411996	0.420227083302601	0.481004278881296	0.414988041982112	0.451919810328478	0.452367362778365
0.482151757078202	0.544062182174331	0.479779343953206	0.487965083027307	0.566295755288242	0.470397985288363	0.450463690584789	0.441530296393082	0.530051431728078	0.471759530720753	0.479205851830087	0.593199585051835	0.492684569464372	0.437285204276388	0.554160854781851	0.543239087782538	0.505558888663583	0.540005070275112	0.488489096096297	0.488555489177042	0.49779500530461	0.584409607639757	0.540324536524918	0.593898385229513	0.469368981612575	0.4792682292784	0.594843770239098	0.577202665621566	0.53599027060097	0.563202699191127	0.475176453116655	0.478991917768178	0.446536771538048	0.441200661067631	0.44615006411192	0.466901318052147	0.595120406471668	0.557434471107623	0.438820929968526	0.589934776392269	0.533527233351907	0.561414277881373	0.465019108252671	0.436796876567462	0.470759152094696	0.543160026394399	0.477687162268737	0.450841759817689	0.531896502826086	0.580052541791658
0.464032321508922	0.609235502213254	0.553539575553862	0.501107397044251	0.46315107340905	0.600890945245339	0.611492771816489	0.64241603425632	0.626706309791817	0.514477829198654	0.47014197470482	0.559590957858248	0.541142217742361	0.508524236712884	0.494620889112381	0.539979039659772	0.525926026275266	0.531163215482258	0.601900534570936	0.529141079727974	0.507426489024161	0.573356885917974	0.492758846472508	0.50288863130031	0.464065895217649	0.535203254667206	0.612477615020861	0.610085204313655	0.488196919471693	0.505961276632797	0.47127849009816	0.487512815785948	0.605570304986978	0.46106162146947	0.497455401556756	0.561310207369724	0.54905923379696	0.466391909334705	0.485238854390858	0.493305146955312	0.585918395220946	0.502217532282029	0.478266331451079	0.487593174149568	0.504095586332672	0.47450468333267	0.51649944909163	0.571259279066358	0.557752981569594	0.568608501488844
0.487086906522163	0.594666930561108	0.618511502255008	0.48214498306763	0.526099039323151	0.552255261965389	0.53400580164116	0.552800384224192	0.579976900058452	0.573269766050892	0.633751908433949	0.519969792873029	0.654452654307367	0.616222297834647	0.655023082502323	0.621044521083409	0.498510119281395	0.48679385245722	0.655793508055914	0.578103284552146	0.65486227076671	0.540087156446701	0.623329216479222	0.567358572582468	0.675079412239378	0.64237781174339	0.514972788665815	0.667086499787576	0.557922110178319	0.548959115665992	0.672465024082391	0.493603495480385	0.562499312277548	0.674865803146384	0.510941196136204	0.610242772824884	0.632504332064643	0.514057896806952	0.499517489560893	0.500427470523598	0.671720234117325	0.599306948211657	0.515543232636071	0.497716968058893	0.560214026445291	0.525121446381069	0.595159772712649	0.59766293434557	0.619244443105429	0.608451100432261
0.698252539946927	0.515236763658401	0.537788057167023	0.62472064001266	0.736366703440427	0.602391316401894	0.543362064677648	0.551568122897712	0.732426052982974	0.532705619271829	0.629875874627804	0.73478034653571	0.67463726318435	0.676787056726169	0.642412814498908	0.555674499285694	0.658608644611453	0.664713908993312	0.608623134572846	0.535336391799267	0.56750821069307	0.616362309981931	0.548534856618665	0.535659833325863	0.596935315617823	0.55186766639933	0.656776580999334	0.562780981543408	0.535512449656283	0.731092907806398	0.626037988728951	0.702874971624397	0.73335482848226	0.670132870923856	0.665589940253181	0.594437848239838	0.575145272861364	0.61146628542559	0.693411790435322	0.60126691617084	0.65317527787478	0.554219948812009	0.556451672033501	0.633907275758518	0.631467302679819	0.604003745690544	0.562896070905465	0.602115521411927	0.669154215396873	0.604192631758299
0.736853960796925	0.612164421795187	0.638341613790966	0.649890810152215	0.632810063535649	0.701427211804819	0.642663899005211	0.733825374316196	0.62444574356623	0.794386026413657	0.614917712971398	0.783408233339245	0.626937421416859	0.570761557794659	0.66856511378455	0.679765673861843	0.588475987419075	0.802900978510376	0.547616466304607	0.67073251013344	0.554070826597605	0.66000588571864	0.659014575418086	0.624251290972928	0.784285868476683	0.56035908024851	0.696174969592483	0.771908416004245	0.807195402743265	0.646643422737474	0.610677230036725	0.758411522020877	0.754434768478358	0.683266288961406	0.667002410278006	0.564784456948937	0.724829683657691	0.620645960269986	0.547615677928471	0.586165168917156	0.680781111829884	0.764680894156603	0.644998043913592	0.691872195505497	0.741358413008503	0.660600177732467	0.671817563266864	0.560497822114816	0.629444418531567	0.764670089029288
0.76109809112905	0.695791767420202	0.673693050699717	0.704097363044156	0.868079033861826	0.617548401480905	0.700128180201413	0.605685252411473	0.607465195609932	0.597454700565483	0.821438103286237	0.724958152108959	0.846246669672771	0.726866890453228	0.82666076829533	0.646710199167679	0.642391511047752	0.703435177368029	0.702602775743031	0.716198297201435	0.609018501915279	0.787036421166617	0.633952534949987	0.701737404612519	0.633017310837055	0.782402791408947	0.590431797286865	0.737053842680238	0.687351483101872	0.733145538224291	0.623426203007187	0.673979168461397	0.661187229196056	0.792841359449047	0.646855407443511	0.64120894262476	0.68667723514372	0.752070657383785	0.585038847492256	0.630534567131979	0.7142923888694	0.842990491019742	0.7781918203763	0.701927488577581	0.745734278016228	0.678555189486244	0.595371674480444	0.642458343752903	0.790637416474686	0.783112283187798
0.84619253675776	0.925323840321157	0.794893679306081	0.862486155853483	0.759759763389733	0.731139617298502	0.78668531199309	0.660544613190285	0.660456871223898	0.6509136935569	0.818175364216031	0.650584882958497	0.782066925111149	0.871902418981958	0.687937818365937	0.785099390754456	0.726217562196886	0.852832695602919	0.621018961141961	0.757438259822345	0.928824079393233	0.859102373457562	0.713602014347624	0.936777960601158	0.675988525101036	0.882672180226272	0.645195775972877	0.656897612739227	0.868561278702653	0.708545267315661	0.943498336503754	0.673797161312061	0.818154766530352	0.787646736445806	0.698606326032812	0.823470281827307	0.659340027410853	0.742130926839786	0.76416399574822	0.61863804621209	0.762221881991868	0.655793177000153	0.804545478309234	0.821711072158732	0.64100450754734	0.796057288350717	0.692666833766796	0.92734080490204	0.897477308806403	0.744076530966742
0.678914591165379	0.766356382726412	0.681207412000514	0.729263691821545	0.927320092017352	0.730751002231814	0.734160193574242	0.893048177775004	0.849959453208681	0.91741376947796	0.695387669232008	0.67599073183739	0.67382117558347	0.814572326772711	0.857510515208424	0.707017520187166	0.677386267061091	0.812610344260679	0.809013932201456	0.712092216822484	0.948872195870805	0.95397216404677	1.05625902701319	0.68540411043095	0.969408360568896	0.782946467269012	0.845224080969881	0.940005199326242	1.00054312757537	0.743216793027276	0.833053226911627	0.678631816723146	0.672277672823618	0.850054777769875	0.798552941197473	0.978942806418378	0.884638090229092	1.05522832130425	0.892556986272663	0.966501957809896	0.952250981079345	0.808065116519274	0.686105185426683	0.693538308055145	0.999131038123353	0.778733657242922	0.689087189179305	0.933438014095757	0.707688448255047	0.86936005839382
1.10693703395298	0.948312771228995	0.824808459708864	0.84628538324518	1.08133814820907	0.830167180186783	1.01831043171456	0.883031673695744	0.858028400595064	0.779504025144737	0.892077974273112	1.03335727393732	0.840616769217275	0.893204955635644	0.81951176662105	0.752675809682694	1.0732222953088	1.05452101604421	0.826703369114008	0.827838874067844	0.812196967916503	0.98082576566237	0.978061940232888	1.00001142123609	0.812895625838043	0.94310725787735	0.801877808996891	0.959512907168098	0.978942740917444	1.00410167631585	0.940939659004814	1.00295301905228	0.83933841697993	0.900146901984029	0.874534806042677	0.849971140137831	0.999338574000356	1.02576001413111	1.05764020528101	1.12657793402089	0.780799396633333	0.743293241910215	1.0965404941515	0.947628626978706	0.998986778304763	1.16814331768371	0.969008332861885	0.840053371889852	0.839306879387569	0.983195538110868
1.13259204871384	1.13257535691843	0.817027933573652	1.09857909285097	1.2031180422482	1.03733226082486	1.14374269574947	0.957335751267658	0.855972259320039	0.798093419568936	0.848271647890612	0.912680153275372	1.20390024259838	0.813317558582719	0.976244216886454	1.12850264108309	1.07914623170208	0.906931786225691	0.88252489391752	1.03186025374769	1.17453456797341	0.943871602154464	0.825086276544348	0.952951987416786	1.02635252305645	1.03108171911174	1.00682062819461	0.944130149759288	0.81055294606445	1.14041220912158	1.04571128320867	0.861216490669382	0.875208601765515	0.809553207201615	1.18344968283163	1.06733139251512	1.05179052759995	0.808117946857091	1.22946768047975	0.959126319443913	0.949111237406702	0.905564016673319	0.911023192794483	0.842572452447309	1.21065923297815	0.819577130345084	1.21612412384324	0.958290140750477	0.845470583114789	0.908655438105964
1.16567408412846	0.903466795428849	0.891780671763079	1.12879202925662	0.867583420228097	1.29808830287027	0.951974544577561	0.887268472291622	1.00850667690462	0.927286667242455	1.37532637155714	1.05488129685674	1.03336930916009	1.20360383154798	1.28223547865578	0.867095582433851	1.40595343985493	1.3799914647447	1.05567729484194	0.913879786379178	1.04230758684814	1.15999397953288	1.28946250079569	1.15981345102544	1.20112257664361	0.948229392065866	0.955463123319204	1.27081190778434	1.35117332001478	1.06221223685282	1.27613026521195	1.2254940206227	1.32807587709099	1.07314471432052	1.3510074430557	0.863153384010509	1.06345879464257	1.06435530347714	0.888312952109952	1.07766365388919	1.00671013407102	0.948903078313678	1.23569291974558	1.3373732506502	1.36512551803423	1.32292433178861	0.935368565098882	0.950564747704367	0.970518120237525	1.19484947879571
0.953959602540419	1.08256522664039	1.51070441410956	1.13827231788084	1.39831460279611	1.58904870300232	1.40434849363557	1.40595357391876	1.47805677397165	1.33112969786046	1.11932251938576	1.06246610172982	1.56551558770418	1.3210711388462	0.995562775304997	1.41627023040877	1.04727529692622	1.56551661998552	1.43099306789345	1.03477388045251	1.15409343583067	0.972385595684988	1.05237843336749	1.21461844326329	1.46932700606151	0.960202376050407	1.27228002877885	0.970756114964936	1.07409988155766	1.37749312667033	0.930238083500545	1.40139832555408	1.25073967263128	1.05552406115962	1.04265130194009	1.0303512404843	1.28556320317504	0.972910201133978	1.49042917488294	1.28768653494882	1.39759679538569	0.979645097286508	1.35255989109716	1.25285646134451	1.24106246543663	1.24642530862541	1.38698279649936	1.06396270054018	1.02459195602713	1.14529827582182
1.73221857724019	1.50411891311111	1.13335490905554	1.2218621849554	1.68214870305452	1.07042469136822	1.11983092382613	1.21897232741331	1.62068824481016	1.18518359554747	1.48786038705493	1.26469756767223	1.64000940124327	1.59497583223836	1.4459768325278	1.05806876496266	1.74875089827405	1.48632429202897	1.36276453191593	1.18197072162831	1.23077934985931	1.69258145301968	1.22566213723863	1.04594771600063	1.30551792013109	1.34478586608319	1.69195415545023	1.43098278643132	1.4208966700607	1.73016620123494	1.0652885928273	1.76851264622224	1.6234189203101	1.49701875796521	1.4346604055735	1.61375177609669	1.59938582435486	1.55829104864014	1.36159657984186	1.2289156430566	1.10563744360395	1.41134880001882	1.67771797927282	1.21367453280169	1.40830972371085	1.1730073424007	1.40026419240007	1.03032679027262	1.13293012870588	1.47049474334352
1.16235686586017	1.84140872945559	1.11665018800939	1.6390250500256	1.29037202767855	1.19621036382084	1.49329955150065	1.15819652393678	2.01612684025491	1.62360808290238	1.86180175747581	1.50193976472908	1.73029182191668	1.43804076748828	1.41700521309218	1.20528732714957	1.36951613783742	2.02116366268084	1.56012859831055	1.44312081508759	1.3674673378045	1.5618631935879	1.53862442272123	1.70119944644299	1.32798916865728	1.44390552041366	1.94898059455568	1.8179434429417	1.27049723892129	1.69745818791668	1.52771803270599	1.47535403929111	1.24293737948633	1.86620609949231	1.18607468462365	1.47418057439492	1.2900372507196	1.29278606201233	1.567550636469	1.74312035782546	1.15233504772367	1.39178402768879	1.53109272069696	1.46824362712847	1.92065166343428	1.52104001942537	1.67430738895968	1.25203654000289	1.98510467095133	1.292885821379
1.94052459492382	1.77575308725463	1.47990840744135	1.82302631110801	2.09910541232752	1.58801776324588	2.08526849208316	1.88049653445316	1.45663791797376	1.98488637602739	2.13588597344842	1.60546736431369	1.24196358397345	1.36146198400062	1.70336752270161	1.79895565680838	1.24171284371875	1.49578460169927	1.89485652371027	2.0397983342909	2.21985397751908	1.29204183764312	1.97651434969865	1.92250842901419	2.13929021371356	1.72375378386829	1.31946605712917	1.33030373798378	1.28357788252926	1.32462155585928	1.42793583141377	2.03774145791881	1.34883769290444	1.43905538652991	1.32842684727527	1.71399394351176	1.35802268802537	1.71297711107033	1.79626543444107	1.46276826156005	1.46585620802554	1.49857962487438	1.35600527906672	1.37573425452134	1.69768715662756	1.2858182031622	1.37496687061104	1.40891155754851	1.63368723665276	1.38886363822636
1.78037223373325	1.63939652335305	1.70719131563219	2.12485103180366	1.3728688969318	2.27872621173948	1.63290379203892	2.25905907548516	1.50919006447402	1.80715529383435	1.60686380672877	2.13396926658661	1.72391589613665	1.96271736319954	1.79646564048402	1.51828537857263	1.98827381045186	2.13161938213101	1.63473853058113	1.67140794222089	1.43926490872902	2.10910994180318	2.1808582543044	1.68689706528347	1.81056107933882	1.78371865780554	1.42277993271031	1.64189545142006	2.09652147896632	2.19205988173144	1.45014077011691	2.23229771250877	1.84811394263214	2.33496481274128	1.76693748063355	1.67686496975285	1.46911137677147	1.65581490766867	1.38249245173829	1.75014515353326	2.09222942044602	1.80792432286644	1.87326572919145	1.77056646813795	1.74513956102852	2.21270539871198	1.88483468068445	1.58878270679466	1.38545736973441	2.27351950477708
1.62901356785751	1.78679240927055	2.1980859260788	2.06086568956852	2.15355334207266	1.58113272021452	1.67289806107352	1.72681236196968	1.89670244665689	2.27337456617936	2.45413660055512	2.49380755256363	2.23161635020403	2.15199672011928	2.81432783097331	1.90950144413622	2.22788807770688	2.09848126545559	2.48259110638718	1.78561094244369	2.50041129016299	1.67801065531607	1.72904191390758	1.80037221121189	2.4603161121721	2.22009155224476	1.76236784939185	2.22089216037428	1.68672701980625	1.82560034535927	1.55946981983643	1.85090091873385	2.69211760803583	1.57979848938586	2.15619591115174	2.00520543507821	1.59056118294729	2.26318424775541	2.00939926016795	2.08137492457277	1.92863599918344	1.88104409088034	1.95095846170689	1.65245727156825	1.78352905876331	1.67295122474457	1.58863063336617	2.18319909460722	1.962328989771	1.99499574953039
2.51441555503379	1.90216254937642	2.65483474854542	2.48393454039466	2.91888834607158	1.98074613225677	2.21714514165701	1.7566204933219	1.83075568400651	1.77845611036748	1.89866290829983	2.96720440744488	3.06591071963915	2.39141661771786	1.87366744869668	1.99977284571129	2.37393066547145	2.6728136588444	2.57682512434641	2.3153551823423	2.2556532834039	2.14376199971799	2.68983842503738	2.29320061050437	1.83151074638357	2.19873798444256	3.02740922656944	2.11343100105537	1.8196326241233	3.08560116838585	2.51691574157746	2.51223288956661	1.75103140903962	2.74936347455849	1.74935469325319	2.30490884229086	1.92969906049564	2.08976653204609	1.71219681648109	1.76176594103192	3.3776380224349	2.03966597645239	1.89726782754853	2.20970893735128	2.05965192046233	2.02126611309821	2.16564944453331	1.80163183243485	1.85153723922722	3.13558355570062
2.77520459980236	2.01303816395824	2.04986059402432	3.06613674458555	2.67919233130668	2.1322901676133	2.61507131488068	2.25266772691	2.76535990373847	2.32381656000096	3.40977153385172	3.78615408316813	2.8873713719586	3.21717202748007	3.09967427355387	2.13279181436278	2.46022724171001	2.33504743365928	3.22731068183838	2.25159561991395	2.54921360217329	2.71879618172726	2.62179842739471	2.88207261310783	2.05250033609747	2.33646340349342	2.09785493847544	2.84659230867154	1.96972932011472	2.58010222409917	2.7356353742593	2.10731820409781	2.73012267544516	2.25923444055928	2.70158236961788	2.26974416490055	3.5669208075746	2.07820569376969	3.33043913116439	2.00178698892459	2.41271765522871	2.42137940681574	2.68585314652963	2.19334929057642	156.118216699938	2.25009023889875	2.32296220862476	2.57129556065819	2.09130486024146	2.11238295036853
4.06424888840633	3.22268896573261	2.76172665911395	2.41561772785306	2.15471450321436	3.3094982440071	2.58343237908992	3.10416952001905	3.07155768937785	3.7393311106641	3.1731454961952	2.65530212557915	2.64970849805443	154.867096643296	2.83805128801441	3.60205693424349	2.46561853107744	3.07209851561483	3.50135888801723	156.28823018473	2.63682799930533	2.86575617278659	3.28190697280496	2.67996129005718	3.23594712655589	2.50988897374441	3.30234230493	2.38404506576293	2.59479421125745	3.25933881166846	4.86112409994638	3.07730169174586	2.75182936624391	3.84399465417416	3.02897735288938	2.20053465732857	3.54631477794383	2.88772354416072	4.3740479592462	2.60931140164174	156.166815696289	3.40463460833425	2.60137402847792	2.18481284433293	156.190388767652	2.71879274937652	2.7149840971064	2.88596600796528	3.2311462458828	2.12085932890291
2.80219457256665	2.54245030776362	4.08530792302313	2.95559541667604	2.52561118773624	2.72127954231482	2.54085797107385	156.322778247113	2.98918194652586	3.49899255146347	156.274422584455	2.59022805586907	2.45917626171942	3.05883092841972	3.74809476340523	2.40206743027679	3.82047284503125	3.22500502930932	3.57569673555775	3.6638204674577	3.09546856204585	2.8491114296386	2.9607305230081	154.769157690028	2.40351935048262	3.1923875365738	3.71359286393691	3.19853413269591	6.72832184461581	2.42335829761617	2.63374794934951	3.47256358675549	2.79657143731812	4.3760033689377	2.81139486974773	2.78973448386512	2.79205435632304	3.97410675804766	2.71147498714018	2.93483114499865	3.40560701800749	4.11748410873938	156.044510092874	156.30875947585	2.97337857998831	3.12599992641749	3.81210020375628	156.194012011941	154.338168148051	2.59486873188611
3.06056684693103	3.30183662090619	2.70034200234334	3.48477433659538	2.92154628043105	5.67398275287963	156.272920395247	3.08355152828214	4.00929864458468	3.24573451163768	7.27603240880959	3.20357349664125	3.59404976057313	4.3236768260182	3.83360250286228	155.764963245808	3.51027436137986	3.44048037790161	156.264836689442	3.71796298979637	3.06348523680033	3.10450684562265	4.06420292586419	4.1848610647152	156.335142324404	3.88987645593094	2.92503117627148	3.28624643842636	4.67104998444547	156.324523977565	156.203125709143	4.12637468320596	4.2626412221198	3.7522520852432	4.7294506906602	3.33377589656162	156.238601264739	3.17534612508128	156.305437533777	3.59832967039174	156.132155186999	3.57685883100517	156.272204828636	5.41127453256703	2.9705866021736	3.51103817913262	2.76852289827768	2.88127410232774	3.49359461587068	3.59488689045258
3.42429093274052	3.73998793065804	4.04609524370739	3.5942721824041	155.258139797169	156.100218001998	4.21647387869292	3.62782357717105	3.16929922833474	4.00206690819311	3.41228411456712	3.8758395948547	3.49812558746495	5.22100399391111	3.09851088554043	156.244840151437	4.10303687186004	156.294240494974	156.068898056905	3.19236085362386	156.266476009993	3.63254284313839	3.56290570982758	3.45830833417166	4.15259905165522	156.338490874943	3.50034684137278	156.333578867659	155.490635449391	3.7755514757754	3.83359448102149	4.5350786026319	3.10809726455885	4.1195723465429	155.650822031883	3.39036299087695	3.39049889573745	3.93262195895598	4.02716743050385	156.333353017146	4.17656413078699	3.50714032397403	4.73122331492833	4.17709800578038	6.05250363554915	3.10831849748874	4.67707992660729	156.329477067672	3.44002707013563	4.34542136562744
156.321335558385	5.56390915670814	5.06516673325505	4.42588549528204	4.05024203986159	156.346839785049	4.45150437500556	4.34517621305489	3.82515060162222	3.77648178968906	156.275315643439	4.3610345683356	156.292136637312	4.60480712285425	4.11098505006945	3.6341469273653	155.78183311455	155.801865743581	3.99624156942174	156.341244424469	3.57608447978481	3.745944674642	3.69534377493498	155.104116413013	4.16975014378196	4.13635636955901	4.02932066871572	4.22688160873271	4.89058319728424	3.68608130751505	156.313485823886	4.69727987626696	3.70659255434032	3.64755875252117	3.50068078124946	3.91223443100407	3.59361824691236	4.63407317212017	4.04345334761508	3.93147084755831	3.78185319740526	4.01961313491322	156.332161351403	3.85597732629539	4.06034066260846	156.317701322309	5.1628691972697	156.228170142602	156.335565931988	4.20317219495268
156.32712404261	146.898964829956	156.238627439759	156.079426474751	4.94177860270279	4.97127353912618	4.98019968709681	3.94476888145965	4.40593566778376	4.00860687602927	155.991248772311	156.279969471639	156.281056660619	4.30484584715163	156.205184775818	156.2147710637	4.76763375000038	5.06439411492349	4.67045884393411	156.323895010577	6.20055746470028	4.72140696892745	156.284949441078	4.05525989935423	156.346037380395	4.83719723774594	5.3230020652522	4.67900702494862	4.40428052935673	5.79000225794639	4.95134638836513	5.03923483510363	5.28363345648248	4.23057781360522	5.36459414380354	5.23033548760219	156.344550495479	5.38047923695118	156.323072493693	156.290669510726	156.28876074441	156.100403001617	3.88327642545186	5.23090040698242	4.03274279954696	5.02499015811219	4.18828404748861	4.22053182285375	156.317062694166	156.337117686581
5.03935224645342	156.34907454786	156.260306509239	4.77292344129465	156.138698502548	4.56584401764771	156.310253523414	156.341350837688	156.306130921684	5.20167034753069	147.367306879157	5.04871002073414	4.72851004007068	156.266389762464	156.311558894468	5.45564923402446	156.261644838509	5.95817649083965	4.83111178694698	6.70277416383336	5.96643598147258	4.92080678395364	4.87530317834585	156.346515625465	4.433582870405	5.43170058505756	156.318900847361	156.283821009754	4.58768920087665	4.97039984785703	4.69511655660509	156.338502040741	156.004770978035	5.39626589684682	156.273996533363	156.350275235529	156.314613916245	156.346985669591	4.87457617419245	156.284791416045	4.50145784553563	4.58758453856346	6.19319897235586	156.069351697165	4.65663640762194	5.24687908242887	4.9103493936279	5.48625187182672	156.178787240126	4.68093669941751
156.339296332197	156.1727523563	5.3654409113663	5.52786430658129	156.323734268415	156.292691163422	156.345763997104	5.03834732543345	6.45321076305843	5.1489807059349	6.01493518350545	5.76829034000946	156.349631131538	156.333126470489	5.33067907500351	155.874993748303	5.66009840802106	5.85679615234368	156.277050364756	5.88704964650375	156.330896531235	156.33794028294	152.822105817056	156.320421899413	5.24732489071149	156.347586944587	156.333699878693	156.351733565897	155.91211791051	156.064098869145	156.346246501572	5.760087368444	155.685488023766	5.01843659567482	5.61218028580601	5.28375289412373	5.50321994630448	6.06352692637233	5.36066428800897	156.134208788739	156.34883134304	6.66080866093734	156.34992967238	156.339424570691	5.72484891119835	156.020572686613	5.03289101757347	156.345711052543	156.293798800429	156.309660588347
156.339749736932	6.2153990702257	156.353880505472	156.313903477666	5.86024935166752	156.318882678173	156.262094728747	6.24195014206961	6.3288417657501	156.354470950461	156.310440153407	156.345345317682	156.25373947775	5.89874157722329	5.84848050254908	5.78804135373648	156.321722998092	5.7626905855273	156.332376633762	5.732107328731	5.93789664047669	156.230923200746	5.84054618542436	5.80005742914731	142.325736291217	5.9112477222384	6.3082023471888	5.72364079064903	156.347910422421	155.82121325291	156.344454313163	156.348764501308	156.324742419726	156.352324798599	5.6556557105246	156.35415692888	6.09931247256945	156.350580144652	6.35962705845543	6.00976413572325	6.83618783631066	156.263135845847	5.6590138087457	156.354206881513	5.55723524047491	156.329861165126	156.346182772096	6.0174787048989	156.179371610642	156.345240450351
156.313121562472	156.343522031964	156.285680964841	156.199055067424	156.341274233141	6.3499694041082	156.354316555819	6.57701557901148	6.2152698348077	156.335444565986	6.49616278908068	156.336150409528	6.15933607335715	6.90881200207082	7.78952966572472	152.818736321377	156.354563630124	156.304485607746	156.354507473115	156.348062262047	6.4495702984898	6.31934493561613	156.338574993019	156.346412956308	156.314390994669	6.56158913743646	156.018319340122	6.50679917178128	6.26253638236053	6.65751950617012	156.338563797855	156.35239470406	156.34919033143	156.349258994049	156.350945895501	6.3888858215369	156.114596503809	156.337256917544	6.84016603840666	7.42624625843145	156.346902405393	156.35230135785	6.32036573528001	156.347710842506	156.214322853042	156.321939437824	6.33339473345025	156.356208476918	156.321218053915	156.345008061165
156.354405637439	7.08442546690572	156.33373663589	156.256801672759	156.349038149685	156.021103507333	156.355972909932	156.345530462747	6.95627630217007	6.75259730912535	7.75792378283421	6.98723317340593	156.352616803173	156.14897794841	156.11758568199	156.355684159724	156.356211205647	156.284862117813	7.1492105816762	156.342895772835	156.309328406363	156.34870462544	156.340351932902	7.13167873045853	156.351975852396	156.303200823613	156.352343534818	156.145762187406	7.11323821860085	156.275652588403	156.353578932808	156.327262363557	156.315328336216	156.351069176896	156.123442983418	156.323981238917	7.17732699469172	156.349796611616	156.341188861786	156.354686570881	156.347148555689	7.07200598380715	155.915482302311	6.89178905107991	6.8887183757598	156.353174655718	156.288748291692	6.90165286600449	155.365598234452	156.30602545498
156.345369218054	156.352690310182	156.351601924452	156.335698369543	156.353552672117	156.356541461135	156.344921713585	156.34992717761	7.89802950152862	156.353343830627	155.205315564061	156.352061510605	7.49543274649561	156.343145037044	156.354046096642	156.324886813944	156.354793719666	7.87291138063495	156.336183692774	149.830718849123	7.4047086744737	7.34303696008421	156.327370932277	156.347234558508	156.347035115321	156.339930773755	156.340477609783	156.30849824182	7.56381739214433	156.269189450579	156.353271094494	156.028176987259	156.354902752766	156.355004853055	156.356485753951	156.343091330768	156.352079624747	156.343425774663	156.309976115747	156.349285658727	156.338420701409	156.356381967991	156.353101374712	156.317688584149	156.314805827727	156.342417311922	156.126618684762	156.355479754935	7.32196129970954	156.329667794565
156.353325730199	156.351481218135	155.662213656901	156.248549752123	156.353151817672	156.346679564883	7.69794424097377	156.348555622734	156.31255982055	156.357237036319	156.348695920827	156.162859631246	156.333758381549	156.355632885565	156.346750037436	156.264444952446	156.343589627646	156.350206132822	156.357026133972	156.345112203009	156.331075481478	7.95024332675451	156.337080244528	156.348265360577	156.351622367974	156.354698774792	156.343199695688	7.78143061827904	156.354110931977	156.353951300412	156.316700929129	156.347784570402	156.338904851415	156.300072878414	156.355911749891	7.82489256921158	156.319545724179	156.284915697959	156.351384071589	156.26968176637	156.355810436297	156.354434572757	156.319697347831	156.146240926639	156.342852414935	7.85586716734767	156.351731588865	156.335759999337	7.78153214666077	156.357499391803
156.358391493439	156.315878623044	156.35719493536	156.348366258458	8.2392516816092	156.339171900277	156.353413388053	156.356300262208	156.349057975479	156.353864837652	156.33976612332	8.09025134712502	156.261997011337	156.352902194079	156.357348489252	156.350882958449	156.347595342001	156.34925600918	156.354727844556	156.354026989292	156.352343738311	156.346360359493	153.852270330845	156.323964824966	156.348950717136	156.356945569684	156.356156063429	8.06337280612852	156.254462350026	156.351989547015	139.106666494781	156.346330200065	156.355096025278	156.353468636513	156.344294242168	156.350625872362	156.358208562227	156.353157215192	156.293214977627	155.953259169044	156.353395419975	156.355939001459	156.357823550206	8.53308707616692	156.351335116491	155.934644257703	156.354237308434	156.328187846114	156.345799445378	156.348285792714
8.21314686972125	156.288511098693	156.35801083573	156.358331746902	156.190604382623	156.036369823365	156.358384942719	156.356391636448	156.342934596371	156.351503683519	156.270786306234	156.327260928994	156.347159987161	156.354300667307	156.326216705801	156.356447504851	156.35158207223	156.357083844367	155.60469550502	156.354831586299	156.336903325408	156.344011188507	156.339260806984	156.355597968884	156.217351318812	156.353792477724	156.327588099909	156.339091159733	156.282945509249	156.357851901423	156.339146270667	156.354541917715	156.357969896876	156.224001625542	155.630572827769	156.350528318181	156.100583035959	156.316533883197	156.183128424283	156.346363553926	156.354903285814	156.357941649324	156.308414598181	8.26615460352101	156.349472049567	156.356911111871	156.333221779617	156.341703444951	156.245612715115	156.348201703302
156.348363405207	156.327944163274	156.355164070348	156.347354859154	156.357884164878	156.343409559294	156.272509973319	156.339418500072	156.357874763285	156.337222132447	156.35723298944	156.345465975633	156.357655471275	156.331977462136	156.345670586788	156.222965538733	155.946281782882	156.353182302967	156.356150410752	156.346091493903	156.357155606633	156.355615180757	156.352928823553	156.35758399955	156.306192378627	156.321695515368	156.336744977507	156.356157683904	156.348073156848	156.334370313712	156.356358204357	156.351939709286	156.18015397276	156.332470052509	156.356679018671	156.328640747302	156.272489041691	156.355610889666	156.357393984439	156.356930329516	156.264636116366	156.342763803762	156.351568310374	156.356399263735	156.330042032959	156.356670583437	156.348015763005	156.355857123651	156.30228379059	156.350197780876
156.308400558125	156.359570846993	156.288837967648	156.357195431912	156.358801876243	156.330265994024	156.354217129797	156.249865757358	156.248454113362	156.358153756885	156.351038912845	156.338756293464	156.357398422091	156.351110243058	156.359522909231	156.35781689319	156.358330302216	156.357586755174	156.35194266501	156.345310190912	156.331564685671	156.352850628648	156.305107640792	156.350231226073	156.358033707565	156.357388782681	156.358118742628	156.358661011523	156.35075922887	156.347667256669	156.34492843894	156.355396967227	156.311353523284	156.356494700374	156.347974977478	156.356670102983	156.328288070286	156.356881407693	156.356581143323	156.353840605077	156.333024052404	156.334686894028	156.346037488136	156.356774601977	156.352288873761	156.336609960032	156.351026251661	156.315830751545	156.002315558703	156.354824713523
156.351893233438	156.358516479878	156.309244880412	156.357823720106	156.337266714219	156.349175735629	156.334313047032	156.339775551022	156.357979070775	156.355958595237	156.350969949014	156.354431801622	156.353123987371	156.288230059871	156.353465791308	156.35095923702	156.357216852315	156.319627710324	156.247367437418	156.359124002229	156.357803225554	156.342238643727	156.320681513397	156.349969096226	156.347340796423	156.346879572165	156.357753333147	156.339957033224	156.354223180383	156.353967576766	156.358232783267	156.360281286923	156.346623415678	156.356281498324	156.353320379384	156.357284851358	156.357688172814	156.242336601668	156.358488167117	156.356684057596	156.333238233599	156.337096362851	156.359233285556	156.354781340529	156.355343761672	156.341397291838	156.357032235313	156.339953160502	156.339003780763	156.357113638372
156.358110431839	156.309032384207	156.348939845731	156.343623734389	156.350553538248	156.341211809575	156.358834212658	156.359106768523	156.358566230733	156.358646805537	156.355371376139	156.358679588764	156.354362539668	156.35700231003	156.359005464613	156.347637220762	156.359781495597	156.346298043073	156.360193355195	156.359699125517	156.31727441374	156.35373781708	156.3552863386	156.35491436667	156.357927889685	156.358497339435	156.358789677512	156.354964301704	156.356700365209	156.338605713213	156.35930170327	156.348377125039	156.340693001569	156.35121953886	156.303561682496	156.327461818771	156.350272304061	156.342917015112	156.358152413304	156.35719779023	156.359154601295	156.35929175379	156.356364271012	156.343789639511	156.359288727388	156.318489782306	156.325798332011	156.353726193016	156.3508554316	156.356536629023
156.358172989086	156.337747308569	156.359407760805	156.354915369492	156.359424506048	156.327229031693	156.323650685773	156.355974438785	156.338634792624	156.352411166056	156.352487322977	156.35835974518	156.33886232426	156.35333910362	156.328578729481	156.34725599499	156.357432411147	156.317670436489	156.353948461809	156.359705177649	156.356421341789	156.359671541411	156.34500468829	156.358750481454	156.358097248265	156.358212428593	156.358391955658	156.354750467833	156.357758562378	156.359264133128	156.352663060487	156.335607376202	156.351387330629	156.358086148812	156.356012520706	156.358754006824	156.354579479306	156.35154481305	156.34828683762	156.351386601222	156.358561598403	156.355211157444	156.321970287443	156.353662932479	156.359319329013	156.358082575171	156.348872094416	156.357002765732	156.346685523473	156.357199064941
156.347996307598	156.357954039458	156.343482548544	156.356536113094	156.346267676737	156.353991134508	156.359340063928	156.35901364132	156.341292273433	156.359049699212	156.329974983	156.357765718031	156.352262315534	156.339843630371	156.358812745727	156.359638382757	156.350048542362	156.352355571969	156.353636126876	156.35362027815	156.34180568827	156.359946253941	156.343110125652	156.342369313306	156.355144168357	156.351433579432	156.359920195509	156.355868837482	156.325059243561	156.358672080554	156.359967592838	156.35973775217	156.329207865402	156.335342027865	156.353400303151	156.354754287998	156.360459698205	156.330897650262	156.36002735467	156.350245467988	156.353724197754	156.359277553971	156.356425054184	156.358002581558	156.350230567119	156.359159569923	156.355708353409	156.359805330857	156.357430422299	156.338348466615
156.360295081588	156.348295159497	156.359555746357	156.360480691596	156.339457061038	156.359309234071	156.355061699746	156.348150545069	156.357193648658	156.356536011106	156.351478942637	156.358538674439	156.359340596863	156.337093854124	156.348313286036	156.352166091556	156.355993415653	156.359660715248	156.355514450711	156.356599600264	156.355017958433	156.357273190368	156.354559593847	156.348080868863	156.359953101003	156.349711115713	156.358807137618	156.357310004959	156.350821157522	156.353599851527	156.34340650913	156.357607435803	156.358063284757	156.346540665972	156.337345942282	156.353593025152	156.356029248623	156.358376512963	156.345890197271	156.357519862833	156.351129270388	156.357126768491	156.35082957084	156.359463860855	156.358411381024	156.358062356834	156.355524194544	156.358314234997	156.35454848824	156.355810665252
156.357725783397	156.360261146852	156.356989532907	156.358595950897	156.348313636671	156.353592998737	156.36022426825	156.346894006637	156.360223775415	156.355829313768	156.352319194098	156.354021042771	156.360661552535	156.360930026395	156.360825609198	156.358610372561	156.358205938345	156.3587100788	156.357621843596	156.359486529351	156.35836298334	156.350805184334	156.360386521899	156.354042155751	156.360661312328	156.360104940403	156.357212694352	156.35597251329	156.359019283871	156.349946263849	156.357602795753	156.349656943942	156.360680692111	156.358428979261	156.35743813573	156.360083045618	156.356256548907	156.358004762468	156.346500638008	156.358534327353	156.353564704026	156.358544528424	156.357291873981	156.360732424782	156.341206836139	156.359238085353	156.352610042866	156.35529892725	156.358237924074	156.352128426709
156.359389686257	156.351432074434	156.359161723691	156.353218939518	156.354784040196	156.350508545623	156.354848290534	156.35210462454	156.351791949498	156.358416287273	156.357949436558	156.360596731264	156.349936627048	156.360528181304	156.357175989651	156.359312859159	156.349782172627	156.357449854608	156.357929595137	156.360427592611	156.360099180194	156.358847169549	156.357733229461	156.35556313297	156.359439874801	156.359383675001	156.350669962247	156.359224159012	156.35892865145	156.354700646966	156.360263484581	156.359527904373	156.360640720629	156.358100262191	156.356935690185	156.357283234967	156.360402110575	156.359191194728	156.360197831975	156.358663370669	156.355099257563	156.347547059894	156.356446695971	156.360801220965	156.356148774902	156.360217253036	156.355428711341	156.355140950728	156.360328121701	156.352727583135
156.352916436269	156.359826260493	156.358616762482	156.353808471817	156.36026488012	156.361142016125	156.358653989331	156.353770705676	156.360741597522	156.358837230305	156.357594863762	156.35721757636	156.3602707033	156.352097364236	156.360646208411	156.35681470669	156.360287013079	156.359611004061	156.35115803536	156.360586822065	156.35692742951	156.358870577737	156.360016453808	156.357574846792	156.360188329312	156.35976416384	156.35857660329	156.359155986008	156.353034048612	156.34431410633	156.35758244055	156.357545126872	156.350567618312	156.359154922472	156.360304875352	156.35886398998	156.35605678134	156.353213664231	156.35833519631	156.35737704285	156.357044394179	156.350623175661	156.34999706558	156.357817214984	156.359384622711	156.354659454	156.359231390332	156.358651528912	156.352280267731	156.357770767783
156.358173186951	156.352122862726	156.354016362537	156.360865701098	156.360113938478	156.350462066376	156.357146726788	156.359891615681	156.357985111611	156.36038066067	156.359544966935	156.360835244773	156.354822823573	156.360476744312	156.359814272024	156.350997403187	156.360609946338	156.351093718825	156.354973445333	156.357294847615	156.355925785161	156.35773301764	156.350654916081	156.357825306002	156.360852933465	156.355281903325	156.358034302875	156.355229312557	156.355965061655	156.357986993817	156.357324537827	156.359077747236	156.355420498634	156.35918890396	156.35816781364	156.357784101547	156.360568786234	156.360003784643	156.355613821057	156.360150123614	156.358040040382	156.358734577286	156.354398199216	156.355481009042	156.354032527325	156.358909349859	156.359267210288	156.360404833057	156.360119210691	156.358880145401
156.359526303159	156.361200021256	156.356560726756	156.360532212801	156.357314646344	156.360924429857	156.354053109544	156.360058501732	156.360185494139	156.357867698668	156.360726596967	156.358891811002	156.359010282335	156.360440714351	156.357530726376	156.360972904253	156.360286704416	156.357391396536	156.358440364127	156.360679101072	156.359090509307	156.357208235327	156.356768264682	156.356340978441	156.361227853343	156.360575407071	156.357211704353	156.354843009864	156.356488711156	156.35819019407	156.358556121215	156.357535560114	156.358510890771	156.3585062628	156.34995692991	156.359679941567	156.359390332681	156.358920228395	156.35188792399	156.358534410188	156.358797394585	156.355641037894	156.354177187283	156.357220206624	156.360201227146	156.360511555129	156.354192967939	156.359146493586	156.359756077142	156.360512494888
156.356025541947	156.358016557875	156.360337117829	156.360691445241	156.357488116163	156.35634029659	156.356634529206	156.360241321222	156.360646937738	156.360775849455	156.355120152777	156.36027338389	156.360891243263	156.358019240026	156.358826168407	156.360386369647	156.360120040584	156.356356332554	156.357032756202	156.357283699655	156.357861474184	156.353452209753	156.356242584507	156.360983054863	156.360103666798	156.358961017435	156.360295153354	156.358183071366	156.359445079804	156.360861920812	156.358554161368	156.354912192974	156.361037356233	156.356487200988	156.354872910824	156.358052847007	156.360928203834	156.356594431429	156.360722679042	156.360926486961	156.360844638772	156.360052217943	156.360634513981	156.360003270192	156.360922352615	156.36040491928	156.357535779874	156.35906467032	156.360736820259	156.35768692671
156.361071167324	156.357798421855	156.360694155506	156.359739666176	156.357548021268	156.359956026833	156.359968012789	156.35990669128	156.360249311745	156.361025450754	156.35597283862	156.359371793092	156.355472447922	156.360772988781	156.359742514827	156.360947915809	156.358532788199	156.357874737443	156.360974117638	156.357912126467	156.3591785721	156.355574582713	156.360921383472	156.360486230029	156.359264172144	156.359700009577	156.361181753381	156.355487101306	156.359523713365	156.361029585682	156.359540224737	156.359810250106	156.359762702811	156.360603040902	156.361007715614	156.354804918005	156.358462103625	156.359279376214	156.359264426869	156.359275454855	156.36082473074	156.360359462343	156.360019809583	156.358772288408	156.355821718202	156.361000007903	156.359965495415	156.354753213926	156.360531789821	156.358436898745
156.360307345833	156.36069592322	156.357199705467	156.360973102748	156.360139956502	156.360885395679	156.358168005612	156.360692565681	156.359710436113	156.356928907476	156.35953849366	156.360902099909	156.357151515234	156.360919584164	156.358827255266	156.360646708669	156.359052592209	156.360468317189	156.358246207764	156.361016373039	156.361052838657	156.358647891197	156.361120379149	156.361626217099	156.35955057256	156.361257107831	156.360447235698	156.359811223513	156.358980475538	156.358830181063	156.359451609267	156.358901370533	156.360333851895	156.360299621298	156.359792520933	156.357496015733	156.361038071293	156.359864272075	156.359955297029	156.361257539969	156.360539814569	156.358363473464	156.360395482944	156.359426754136	156.361235586159	156.361205886342	156.355962707559	156.360900087519	156.360628090063	156.359879633844
156.359202336947	156.356780967923	156.359734901415	156.361060422221	156.359324840431	156.360115365974	156.35943994459	156.360698879272	156.357432497241	156.360047336179	156.36038191378	156.360739106017	156.356527397647	156.359662983371	156.361197249263	156.358017506757	156.357556051286	156.359625137949	156.358087143111	156.355984537558	156.360897318876	156.355552872785	156.35626585756	156.361389778072	156.36089490127	156.358258827256	156.358158362451	156.359477181846	156.36050898335	156.359715742516	156.361191514857	156.359786101711	156.359424865417	156.359525127821	156.360690891293	156.360695081708	156.355754525221	156.359445057712	156.361147355685	156.359027158625	156.359159360288	156.361310863262	156.36072507751	156.360277526235	156.359954741078	156.359435047867	156.357547241036	156.360673346859	156.3611635726	156.360849753933
156.361162046226	156.360607960877	156.361218332134	156.356831149248	156.359769957781	156.35797892494	156.361062878754	156.358858416604	156.361727144041	156.358529239013	156.361070846431	156.361179606195	156.359774468283	156.361234038405	156.360013299442	156.360841862108	156.361440387957	156.357250569313	156.359238441586	156.361152807986	156.361317223899	156.36024065047	156.361391214145	156.361575680421	156.360634051546	156.360202240323	156.358518994515	156.360567000847	156.360239535007	156.361397676902	156.361225292653	156.360173802349	156.358702119846	156.361751936624	156.360686742534	156.360929370059	156.360534947741	156.361319207814	156.358301851562	156.360495457786	156.359667594455	156.358384579586	156.361192300013	156.361001479858	156.361308222226	156.360852525717	156.35929549249	156.358077136698	156.361499862179	156.358791455439
156.357886919598	156.359350789915	156.358287004111	156.360812419366	156.36147042843	156.3584734021	156.358972416098	156.360907944847	156.360804357585	156.361260498534	156.361173037868	156.361262963926	156.361333761594	156.358445431487	156.361183169929	156.361092572277	156.36160063411	156.360877404192	156.359311825571	156.361418865565	156.361371046691	156.358255322786	156.358100741238	156.360927350431	156.357541316877	156.361149609103	156.358805697783	156.360790528889	156.358848586151	156.360489816539	156.359792165495	156.360765103247	156.359508133629	156.361242003259	156.359027931283	156.360579458552	156.357142465076	156.360367764609	156.361572210606	156.360811853195	156.358685215615	156.359822432674	156.358407985657	156.360435928028	156.360941623871	156.360786217479	156.360943695167	156.359958606205	156.360271305617	156.361533180827
156.360682838171	156.358083990042	156.360689269079	156.359434447798	156.358923397927	156.361536220795	156.360810631073	156.360602222354	156.36064687865	156.35984277428	156.357973206553	156.359795788737	156.36167043385	156.360918048627	156.358076581221	156.361292521563	156.361174988156	156.3610096394	156.360314098291	156.35923725976	156.361288451448	156.359518538896	156.360208965154	156.358809447408	156.360270038383	156.358938587587	156.359494895618	156.361631492256	156.361093063317	156.358098749313	156.361475747416	156.360664209429	156.35947127953	156.360522446682	156.361307126149	156.361639352778	156.360970447812	156.359244308246	156.360294648592	156.359796865142	156.360772899394	156.361807551378	156.359137283707	156.361744213027	156.358585241331	156.361607949569	156.360897761424	156.360056713678	156.361509632524	156.360591704891
156.360227092758	156.361389067202	156.36112334181	156.359992536001	156.360622038351	156.360773802276	156.358803052093	156.358629623328	156.360361209542	156.361782359895	156.360544199332	156.361624339936	156.360796755016	156.359268633263	156.361300618909	156.361815050193	156.358690917361	156.36108862359	156.358610404014	156.358783995222	156.35904229454	156.361407163951	156.361701459455	156.36125471969	156.361239867214	156.359569561181	156.359037951714	156.360732537239	156.359956091485	156.361122577392	156.361974455909	156.359435406757	156.361245404988	156.361611406525	156.360877382622	156.36041510426	156.359356853432	156.359966061094	156.360874552951	156.360924083226	156.359016860546	156.361545453157	156.358470416977	156.361359218479	156.361730491731	156.361567297655	156.362038383145	156.361132780381	156.358721716657	156.361797086392
156.361241604898	156.360676806679	156.360610309674	156.360876430632	156.361029186167	156.359528816741	156.361334066891	156.360719474434	156.360137181043	156.360781161569	156.360416859805	156.359660133122	156.359063855665	156.360162253069	156.360684315483	156.361039567153	156.360096013491	156.361827689795	156.361409597263	156.361023482188	156.359119028676	156.361040381986	156.359815758021	156.359427643742	156.36095919013	156.360661206912	156.359569608174	156.36119109704	156.358803955266	156.36169235247	156.360495392809	156.36042765123	156.360356239812	156.36007082227	156.361272081569	156.360819152392	156.360436625233	156.35894705567	156.360260831245	156.361845826775	156.360623233362	156.361351563905	156.360694701269	156.359263239392	156.360355003199	156.361018577117	156.361115926133	156.359261660906	156.360603391006	156.359778861254
156.359340971417	156.360727059315	156.358741604314	156.36078287538	156.360275168038	156.359887763375	156.36089028991	156.361858835271	156.360202621361	156.361109169965	156.3601558009	156.360079398437	156.361089180862	156.361307660598	156.360332646284	156.360802187447	156.36162934011	156.359700094371	156.361467910662	156.360797902407	156.358780397403	156.36108677819	156.361592016532	156.361122429679	156.360960707438	156.361549701998	156.359913858939	156.360785772654	156.360171787347	156.36153628792	156.361519283981	156.361596053843	156.361979872882	156.36001898152	156.361383003664	156.359985383251	156.361216666826	156.361567876975	156.361080798611	156.360507884567	156.358843472656	156.360283225821	156.360216688671	156.358948399445	156.361456990892	156.360058112212	156.359839508356	156.360779547994	156.360647469788	156.360454038534
156.359460769389	156.361812428429	156.361895746657	156.361482360939	156.360588501906	156.361320475086	156.361525013646	156.36172438131	156.361252154379	156.361606458816	156.360023232486	156.361248876259	156.361370985695	156.361614811884	156.361289979521	156.359905368043	156.361454983078	156.361569667036	156.359652259438	156.36165903521	156.359575297728	156.361302428639	156.359343210314	156.359119061451	156.360431975839	156.361785049734	156.360366140955	156.361096402479	156.361009848151	156.359813468989	156.361770736437	156.36070615208	156.361175548416	156.361205562321	156.361335199041	156.360576176513	156.361303065466	156.360728769494	156.360797056001	156.361836577567	156.360303606577	156.361259534425	156.361781840217	156.361082103856	156.361422752991	156.361393333884	156.361342314909	156.361088187469	156.361452927936	156.361004485833
156.359816270011	156.360226789762	156.360270116167	156.361538492143	156.359729870547	156.361268276063	156.361792722315	156.361476331913	156.360384145267	156.361153027008	156.361082743987	156.359054784538	156.361103775456	156.360174471319	156.359746112172	156.361461718976	156.360983382527	156.360613176645	156.360915518895	156.361008646369	156.360156595081	156.361840768321	156.361450823183	156.361633176387	156.361695413451	156.361492277124	156.360263370913	156.360171918736	156.361304843092	156.361386990408	156.359736568214	156.359801512032	156.360592807082	156.36168608853	156.360780335319	156.360743479371	156.360897260924	156.360646751404	156.36122896859	156.361586159839	156.361312916598	156.3607933217	156.361792758959	156.360423918778	156.361284277728	156.360853323163	156.361343636542	156.361765349824	156.361129743389	156.359663171137
156.361624909486	156.361952893959	156.361607633084	156.36179773238	156.361134585238	156.361766949221	156.361667566855	156.359569270508	156.361012886947	156.360507902229	156.361203693953	156.361507667786	156.360606212968	156.359647431364	156.359743187306	156.360073086823	156.360719170689	156.36005758924	156.360437784057	156.360236779113	156.362030248579	156.361853222293	156.360924887316	156.36185415034	156.359954055028	156.360424566822	156.359957806264	156.360036479827	156.360284607056	156.360277169231	156.360762985034	156.359715279867	156.361191501165	156.361437601832	156.360576542231	156.361451167983	156.361500504447	156.360621992642	156.361499501968	156.361118537466	156.361492342993	156.360722832795	156.361582962207	156.360675029989	156.360133788675	156.360966285794	156.361545938431	156.361290108148	156.360296074649	156.361846069773
156.361885872397	156.361236654089	156.361941898787	156.360065915977	156.361385177647	156.360904346232	156.360647970781	156.361909486879	156.36169299958	156.361773000669	156.360691599684	156.36020395518	156.361372966992	156.361086168355	156.361425332252	156.361099284618	156.360010078535	156.360144043269	156.361456868633	156.360782510179	156.360563664535	156.361350901046	156.360079750066	156.360087459212	156.361900479627	156.360651715819	156.361421081165	156.361337088603	156.360385465461	156.362016997444	156.361587997081	156.360551069477	156.361233894145	156.361306943326	156.360637921017	156.360281230852	156.361264473186	156.361495260744	156.361771974797	156.361319554502	156.361180416003	156.361276455037	156.361396504952	156.360973891878	156.360781342045	156.361185744181	156.361237201177	156.362031316341	156.359997121038	156.361804642052
156.360553128413	156.361436005057	156.36184865076	156.361446764787	156.36189672563	156.361477315979	156.361235630247	156.361323329491	156.361059111553	156.361569598327	156.36192946196	156.361581946785	156.360840449107	156.361517217642	156.361383776149	156.361131826998	156.36033921331	156.361733147621	156.361466587588	156.361454278238	156.361615558839	156.362016817216	156.361062513808	156.361525019828	156.360913757138	156.361308645812	156.36012176575	156.360634972799	156.360952668184	156.360982980652	156.361540101604	156.361083571554	156.361689393394	156.361641930805	156.361750312235	156.36084578378	156.360219251037	156.361380438981	156.361060880702	156.360895901039	156.360256278342	156.36142889287	156.362071006129	156.36042043182	156.361554729989	156.36062497306	156.361413825747	156.360929554286	156.361643865358	156.361504436711
156.362045962415	156.360738184466	156.361200649102	156.361581048781	156.360894990855	156.361590331346	156.36090328353	156.361891517628	156.360891224371	156.360453667402	156.361958678984	156.361468843601	156.361289806865	156.360638001215	156.360849404137	156.360749497795	156.361588658727	156.360637063199	156.360442960653	156.36059492709	156.361520454714	156.361341015035	156.360467046794	156.360897926777	156.360895668706	156.361837265347	156.360924596424	156.361698161496	156.361687609108	156.361220161629	156.361785682576	156.360859114477	156.361319998904	156.361643038619	156.361147136594	156.361995337556	156.361417172952	156.361930278084	156.361012029141	156.361673145831	156.361231892456	156.361615776956	156.361482656479	156.362143397006	156.361371700149	156.361917216276	156.361735433676	156.361179860794	156.361048654004	156.360486189508
156.361762897094	156.360816126447	156.361604311295	156.361096024936	156.361016649457	156.361203701739	156.361757762679	156.361481035501	156.360503133102	156.361967083322	156.361632430903	156.361182006183	156.360167161854	156.361470344431	156.361175565153	156.361032121838	156.361655451899	156.360659747736	156.36200739429	156.361292869709	156.361402724401	156.362063019514	156.360822669362	156.36166475995	156.361354198072	156.361570275075	156.361425503851	156.360866741874	156.361543325868	156.361383425507	156.360763511315	156.361651661496	156.360882243605	156.360991827967	156.36203965112	156.362023593528	156.361284988545	156.361555351838	156.361005736149	156.361177883559	156.36229000895	156.360585518879	156.361426751298	156.361335615353	156.361411780732	156.36145873566	156.360684430757	156.361845556178	156.36189011575	156.362007859969
156.360823090133	156.361469332561	156.360906006091	156.361115957264	156.361163947361	156.361945843597	156.360947567612	156.36190699172	156.361261433878	156.361773116981	156.361327348402	156.361478341174	156.361820085829	156.361627075885	156.361465577742	156.361680403426	156.361758407303	156.361217804249	156.36155468761	156.362143347393	156.3617557099	156.360673006836	156.361883266028	156.361728372306	156.361177148897	156.361723625222	156.361272421051	156.360814968602	156.361474121063	156.361738480941	156.361883917019	156.361024480279	156.360529275428	156.361535264024	156.360954501455	156.361458444436	156.361411997752	156.361952482978	156.360940210999	156.361549742546	156.362114689644	156.361204362721	156.360791020044	156.361799549395	156.361874415646	156.361358181287	156.361474823109	156.36137824423	156.360645690681	156.361911491691
156.360936744536	156.360751483118	156.361346352761	156.361533269265	156.360963825738	156.361692594645	156.361521455239	156.361167705606	156.361072190655	156.361035228189	156.360790641991	156.362062108046	156.36079012104	156.361621720949	156.361679941228	156.360938104635	156.360729893486	156.361745532718	156.362058733293	156.362175368189	156.3617988986	156.361222126075	156.3611037595	156.36100296011	156.361940996211	156.360947579367	156.361777504968	156.361790715049	156.360619263392	156.361261800706	156.361572684721	156.361612720524	156.361915895775	156.361615738203	156.362044126223	156.361678816301	156.361124776642	156.36149502978	156.362063517318	156.360582034937	156.360878757999	156.361180508159	156.361611763898	156.360758931653	156.36193246234	156.361836461233	156.360857666224	156.361277680358	156.361423506884	156.360650972546
156.362184284628	156.360967480663	156.361739042126	156.361427691386	156.361707607335	156.361411604687	156.361768725869	156.361126583901	156.361810960314	156.36132501324	156.361927050406	156.361622916581	156.36183835709	156.361975372264	156.361130837754	156.361335201695	156.362366827477	156.361457060925	156.360869911179	156.361926359492	156.361390468118	156.361439442565	156.361037276426	156.362007517111	156.361402406232	156.36151809034	156.360682113974	156.361087985628	156.361160391767	156.362081764299	156.361322569321	156.361912975112	156.361485999206	156.361804162893	156.361854598869	156.361524307564	156.361258641028	156.360936633391	156.361645271741	156.361200361301	156.361346979006	156.361374740307	156.361741291047	156.360976448357	156.361475166653	156.360760947626	156.361686925994	156.361235253322	156.361215177208	156.361860402981
156.36177074454	156.360945033075	156.361735863704	156.360965478668	156.361719452142	156.362099160498	156.36115289323	156.360992787533	156.360746846494	156.361644253145	156.362098068096	156.360875539464	156.360898735227	156.36163641297	156.361463054289	156.36078930938	156.361829434382	156.36154802622	156.361662430543	156.361119123134	156.362152789578	156.361916586219	156.361356714353	156.361397893967	156.362176911692	156.361350613647	156.361574262919	156.3614984761	156.361701635936	156.362052877946	156.361818623705	156.361278496793	156.361066253037	156.361763132303	156.361796928679	156.36217523327	156.361675921839	156.360880787911	156.361011898913	156.361990311945	156.362147921519	156.361509459173	156.36159201045	156.361468852768	156.36156591976	156.362136350641	156.361680171001	156.361065705568	156.362081301623	156.361585255726
156.361589751658	156.361799532996	156.361636590139	156.361616359729	156.361177953471	156.361674917994	156.36117062308	156.361334023673	156.361975427571	156.36105625764	156.362110770804	156.361331432581	156.361606143753	156.361524245825	156.36136933939	156.361406467012	156.361272050742	156.361960417733	156.36101569922	156.361980164642	156.361580285572	156.361623027715	156.360976530493	156.362080695655	156.361347479828	156.362034750499	156.361242343307	156.362189007866	156.361547694351	156.36212268553	156.361796475686	156.361612106799	156.361784221907	156.361710050225	156.361908353246	156.361722922027	156.361911522528	156.360809052519	156.361453573267	156.361077837923	156.36142477577	156.362329976411	156.360747780261	156.361651272052	156.362174913818	156.361904022869	156.361516231849	156.36145303814	156.360900364156	156.361356086105
156.361350204008	156.36184690212	156.361725939395	156.361727985623	156.361495022375	156.361437004358	156.361558112173	156.361643752142	156.361565628357	156.361911682206	156.361707712221	156.361283120478	156.361465958747	156.362238619568	156.361640810519	156.361362014098	156.361747874321	156.361077236127	156.361316642962	156.362293012518	156.361696878241	156.361818055813	156.362078374229	156.361750847316	156.36159003193	156.361359317083	156.361765086209	156.361320416551	156.361411439663	156.361827872827	156.361691293081	156.361612205416	156.362108539072	156.361256155238	156.361965305362	156.361172705088	156.361901795343	156.360838352478	156.361788064191	156.36169672943	156.361101553991	156.362174869858	156.361409283082	156.362133746029	156.361555076874	156.361902811575	156.362113396949	156.361438379643	156.36179042733	156.361185028377
156.361394381256	156.361276246604	156.361215957091	156.36135390919	156.361804940504	156.362099996373	156.360919293316	156.361373042043	156.36147675731	156.36154887114	156.361010526383	156.36210989151	156.36108862712	156.362116999416	156.361979290676	156.361522491818	156.361945613982	156.361672649868	156.361725249088	156.361374109811	156.36217084016	156.361768956652	156.361600639972	156.361846921489	156.361610510226	156.361105641496	156.361636357783	156.361892953235	156.361657141212	156.361442728801	156.360908788245	156.361407735126	156.361746409915	156.362114239398	156.361139279538	156.361986549625	156.361696539795	156.362168568264	156.362007609776	156.361427290174	156.36223390031	156.361793944231	156.361523861244	156.361235605284	156.360839380835	156.360931287636	156.362218336572	156.361774144536	156.3617058787	156.361389731976
156.361137849092	156.362192281361	156.361859460131	156.362187393203	156.361343423048	156.361112302561	156.362180809184	156.362040446532	156.361804756941	156.361604169668	156.361324214081	156.361734880094	156.361565823146	156.361553566263	156.362093222835	156.361558500264	156.361852686905	156.361592014923	156.361941802217	156.361242048692	156.361448349706	156.361946296541	156.361619768342	156.361324818517	156.362101127406	156.361435229131	156.361919914553	156.361412972201	156.362020600296	156.361383845653	156.361503154996	156.361350404066	156.361515268558	156.361493211655	156.361551570765	156.361936691868	156.361404031735	156.361482643997	156.36219464159	156.36215953813	156.36138310969	156.361903593378	156.36180515961	156.362027345191	156.36240461058	156.361205561903	156.361837103057	156.361094289858	156.361442041965	156.361903035257
156.362041775117	156.361582702006	156.362418380537	156.361272532423	156.362229638651	156.361457312016	156.361502230258	156.361402076927	156.361250005999	156.361628021945	156.361682399949	156.362157827191	156.361116637844	156.36221851559	156.3616011855	156.361879029164	156.362037241846	156.361491644342	156.361587231512	156.361931676115	156.361403137064	156.361771890716	156.362205832025	156.361838333499	156.362096102217	156.361760683188	156.362182285037	156.361897123535	156.361543256824	156.361230795368	156.361284350043	156.361304044184	156.361546643687	156.361382178855	156.361295262933	156.361612829288	156.361916560665	156.362209586652	156.361841740968	156.362203503452	156.361746729399	156.362196102338	156.361903470115	156.362151418944	156.361633644006	156.361923318547	156.361307119176	156.361851233934	156.361761980366	156.361315684773
156.361434407174	156.361449210351	156.361667694347	156.362250009971	156.362305912617	156.361499425844	156.362150489643	156.362161560506	156.361371338237	156.361798619928	156.361526918152	156.36142762795	156.362416528022	156.361973602234	156.361590598404	156.362215772897	156.361180116241	156.361173064267	156.361613457844	156.361527874348	156.361949505924	156.361999246237	156.361603770743	156.361896532471	156.361835358229	156.361757082579	156.361177714705	156.361221730082	156.361806019661	156.361809653968	156.362144834259	156.361290917643	156.36213301051	156.361759496974	156.361143804105	156.361392633059	156.362049808159	156.361661074401	156.361462420556	156.361577206537	156.361666638522	156.362183758214	156.361360427786	156.361322426129	156.361942421238	156.362310673484	156.362019637891	156.362185259588	156.361718956317	156.361504896264
156.361241816674	156.362158028109	156.362304729605	156.361501521675	156.361869131188	156.361708697262	156.362172798397	156.361584266246	156.361582179637	156.362092595907	156.36160117067	156.36143228288	156.362006135653	156.362296637358	156.362078160882	156.361928459878	156.362462316184	156.361439110678	156.362099044502	156.362166453136	156.361673835731	156.361989500977	156.361812223426	156.362303182792	156.361438299402	156.361113570475	156.361452398905	156.36199900769	156.361859146503	156.362260272539	156.361267760901	156.361422977709	156.361953373503	156.362030522889	156.361243791958	156.362297116513	156.361832735871	156.361568157039	156.361873321678	156.362174040072	156.362053822498	156.362032937112	156.361783892129	156.36207518987	156.361644328384	156.362220525823	156.361537222235	156.361633475238	156.36120695516	156.361753835408
156.361687042374	156.361508682189	156.361430828585	156.361813368093	156.361459647712	156.36200165535	156.361559083748	156.36204779798	156.362254907862	156.361946483813	156.362119261167	156.362078748464	156.361875632951	156.362115019259	156.361562731285	156.361893234852	156.361468953756	156.362095706632	156.361738568355	156.362341565578	156.361954767191	156.36142736948	156.362242582639	156.361846487788	156.36235432769	156.361634636994	156.361466149947	156.361532709789	156.361619787199	156.361720192419	156.362381492801	156.361637639284	156.361360903576	156.362213934234	156.361506613259	156.361490400015	156.362285160706	156.361767817119	156.361653621111	156.361459204523	156.361742354972	156.362241110482	156.362131790166	156.361848486875	156.361713215006	156.362137838753	156.361911719502	156.362263600943	156.361726201937	156.36178368362
156.362315305061	156.361500118713	156.361502656656	156.362026212961	156.361734204576	156.361664802506	156.361649459319	156.362291812764	156.362110870407	156.361493289601	156.362451861239	156.3616347332	156.361268845841	156.362104234635	156.362056789355	156.361944899852	156.361604933494	156.3619548723	156.36188159221	156.361547365003	156.3617015153	156.361769435155	156.362299063809	156.361867587493	156.361877226752	156.362038692987	156.361492192436	156.361455694425	156.362037408072	156.361691379401	156.36129536417	156.362293957768	156.362254672613	156.361920745944	156.361935180166	156.361815512223	156.36143217528	156.36160083063	156.361514403069	156.361734075694	156.362368580831	156.361563044135	156.361936730378	156.361820763453	156.361595675259	156.361711974121	156.361534018115	156.361824687823	156.361706502292	156.361635496364
156.361981999219	156.361670555246	156.36191519623	156.361693410078	156.361712902096	156.361852787711	156.362357745004	156.3620793757	156.361601541988	156.361435552241	156.361399065396	156.361488926138	156.362158245683	156.362460980543	156.361697526393	156.361721113065	156.36146290092	156.36161050266	156.361596821767	156.361800814679	156.362107670978	156.362305699442	156.361692837035	156.361923370015	156.36155357042	156.362104846281	156.361765296032	156.361397097314	156.362029776511	156.36246945288	156.362135292303	156.36244828682	156.361755534688	156.361718679006	156.361980718204	156.361578860229	156.361694708595	156.361845702379	156.36182239292	156.361427782398	156.361604200497	156.361347393983	156.361655479759	156.361479469218	156.362189720353	156.361841437163	156.361586409738	156.362305722898	156.36200955687	156.362201884128
156.361527357515	156.361938545584	156.3619928316	156.361647830502	156.362444957367	156.362091970176	156.36206821243	156.361501698868	156.362324108275	156.362141938173	156.362140300305	156.36174957155	156.361990139279	156.361598851797	156.361982410906	156.362305233005	156.361739185267	156.362158860462	156.362039311518	156.361497337091	156.361836399995	156.3616864564	156.361700471271	156.361436865718	156.361817882189	156.361812734102	156.362238155381	156.362250274955	156.36185440415	156.362072450315	156.362106501485	156.361873979859	156.362358110059	156.362056636242	156.361888121694	156.361862359	156.36248367405	156.361833381827	156.361763905531	156.3617924526	156.362309912505	156.361752650594	156.361989235155	156.362460333948	156.361966201651	156.361543616393	156.361584798721	156.361510494711	156.361988163862	156.361811404929
156.361892594686	156.361747219774	156.36221388666	156.362128242888	156.361622089937	156.362156384365	156.362136771149	156.361994164685	156.36177827148	156.361931416016	156.362241486093	156.361841206902	156.362034900466	156.361815279853	156.36200562496	156.362059444423	156.361672500838	156.362003100384	156.361513351914	156.361683113471	156.362391829112	156.361657128129	156.362018725041	156.3616091723	156.361851457056	156.362216678439	156.362185613896	156.362017988302	156.361613504393	156.362248579329	156.361958911612	156.361799731569	156.361834313726	156.3621919672	156.361944989641	156.361948945953	156.362253281976	156.362044711013	156.3622713713	156.361876476382	156.361704903715	156.361963840306	156.361445591387	156.362107690624	156.362071358072	156.361636740093	156.362028608586	156.36161992772	156.36152918389	156.361810770389
156.362187518876	156.362288475856	156.362086991262	156.36182265394	156.361667817194	156.362273987661	156.36149203798	156.361578901681	156.361672142215	156.362021907168	156.362312597429	156.362208007181	156.361800004027	156.36163059191	156.361877933326	156.362282000184	156.361567651096	156.362269291536	156.361901480415	156.361812735928	156.362350159451	156.361614174639	156.361947652415	156.361833508642	156.361646209181	156.362263077518	156.361522139732	156.361602362248	156.362189542451	156.361992784074	156.361867367516	156.361904449552	156.362219579735	156.361701572511	156.3616624037	156.362439042633	156.3619096214	156.361713918989	156.36200718425	156.361831355953	156.361936522274	156.361611755522	156.361554219432	156.361650745506	156.362267445946	156.361633533674	156.362134931496	156.362113617924	156.362310650218	156.361767252129
156.362499461219	156.36207664379	156.36201333612	156.362143952442	156.361746134116	156.361624905041	156.361948723552	156.362167816223	156.361784425514	156.361742548614	156.362156394771	156.362125734339	156.361967653182	156.362066914917	156.361775462566	156.362255425875	156.362090416913	156.362250891986	156.362033213952	156.361719754887	156.362022008146	156.361688201985	156.361572920595	156.361962213071	156.362244737856	156.362429297148	156.361852673208	156.361685069472	156.362133716937	156.361807416812	156.361649926929	156.362090622126	156.36190138422	156.361928040951	156.362360721247	156.361754247454	156.361675757333	156.362071028615	156.362056781684	156.361899358101	156.362148085294	156.362319361204	156.362272739027	156.362480882435	156.362336815916	156.362069732683	156.361536974256	156.362476826405	156.362115321101	156.361921820815
156.362118051519	156.361683301961	156.362274260802	156.362417690509	156.362075908589	156.362295829462	156.361916962142	156.362033101938	156.361578413222	156.361901667816	156.36203204498	156.362106018487	156.362320815443	156.361738057978	156.361700459828	156.361739667705	156.361708935904	156.361954758595	156.361525257073	156.362204759187	156.362087895889	156.361926698397	156.362162141526	156.362086261585	156.362120264372	156.361528367063	156.361615864904	156.361726152985	156.361915203266	156.362117436292	156.361877663282	156.362218847602	156.362299564614	156.362242837957	156.361581068442	156.361759159586	156.362178138491	156.361867782381	156.36168108462	156.36224729976	156.362094162978	156.361999543967	156.362003341289	156.362222766009	156.362189893996	156.361680405302	156.362095185905	156.361764101776	156.361910242698	156.362281735754
156.362331148158	156.362216658002	156.361732855788	156.362086970817	156.361722299251	156.361989192685	156.362051947002	156.361633076819	156.362118873023	156.362164759049	156.362237285832	156.361927419241	156.361568181784	156.362361304565	156.362207649674	156.362572244602	156.361773856902	156.361905162476	156.361673460777	156.362041255045	156.362285616612	156.361683627029	156.362033274642	156.361699332512	156.362173488368	156.362198606734	156.361779910295	156.361795259516	156.361720997367	156.361811492752	156.361864090803	156.362356385203	156.362538513676	156.362156802305	156.362334140058	156.362008530034	156.361795505196	156.361565858495	156.36192023729	156.361830341911	156.362517714104	156.361847762986	156.36182217149	156.361670184709	156.361951826632	156.361791509648	156.361697150379	156.362225378251	156.361832974195	156.361937410061
156.361906316955	156.361589423433	156.361804782654	156.361940959294	156.361904935372	156.362346760907	156.36228499572	156.36210478452	156.361945194241	156.362457739684	156.361889168972	156.361912831636	156.361646320928	156.362242079063	156.361824810793	156.362380080344	156.361679085013	156.362169450104	156.362097471839	156.361715728073	156.362396794138	156.362259446456	156.36167760742	156.362356231274	156.361887613294	156.362365445093	156.361761391745	156.361614174676	156.36206718923	156.362268736601	156.361827999842	156.361977877974	156.362233736001	156.362378284057	156.362539777769	156.361873450048	156.362432242696	156.362049794334	156.362132993608	156.361715747419	156.361914346988	156.361888451025	156.362008251176	156.361891124982	156.362236000293	156.361893818585	156.361519972337	156.361886563414	156.362242585082	156.36175800607
156.361862050638	156.361832595995	156.362098384006	156.362265921883	156.362343657616	156.36259064727	156.362015450763	156.361752060257	156.362096267868	156.362287336145	156.361707877255	156.361776115756	156.361941961999	156.362252611655	156.362133665992	156.362155508118	156.362060740238	156.362279489175	156.361783538815	156.362413677007	156.362340214887	156.362128999738	156.362091656189	156.36190151678	156.362152170792	156.361899289098	156.362071722715	156.361837610281	156.362188641918	156.362109995673	156.361953470754	156.362519782027	156.362128251781	156.362026840066	156.362441116519	156.361842859241	156.361873006424	156.361926531435	156.362169893152	156.362052645376	156.361889243171	156.361755946397	156.361819220953	156.362028971416	156.362262294022	156.362410260794	156.361943017898	156.362473316404	156.362384058825	156.361957717597
156.361738264981	156.361762027444	156.362365684931	156.361669951373	156.362052284001	156.362064514546	156.362153342988	156.362464421321	156.361560785934	156.36233351065	156.362050309395	156.362462643648	156.36249554882	156.361785768157	156.362491296438	156.362231794784	156.361997714447	156.362252473746	156.362306381135	156.362248677302	156.361941653701	156.36219557917	156.361895184648	156.362315875607	156.361797784803	156.362416357703	156.3618966635	156.36194024137	156.361972931574	156.361805643976	156.362029908141	156.36239734419	156.361979648391	156.362156142021	156.362341268353	156.361830429956	156.361703563678	156.362402255915	156.362284017913	156.362419819762	156.362004362931	156.362270505999	156.361727566444	156.362109323225	156.361769536124	156.3624515869	156.362322670606	156.361733120095	156.362536711283	156.362233690956
156.361857980316	156.361847273115	156.361727366047	156.361956295878	156.361788956475	156.362441955939	156.362178210076	156.362324095971	156.36181958785	156.361755808106	156.362160388659	156.36217488751	156.361627293465	156.362331129782	156.362263205461	156.361838031119	156.361808039113	156.362217229269	156.361742501435	156.361819880582	156.362493829134	156.361959358986	156.362105952271	156.362222429546	156.361773915007	156.361794217509	156.362091803757	156.36192004332	156.362335605883	156.361892949372	156.361948788111	156.362227890855	156.362083026965	156.361624821402	156.361683977321	156.362510764905	156.362544815301	156.362093566169	156.361620191008	156.361791176708	156.362596636025	156.361865644486	156.36236061428	156.362344356244	156.362183465521	156.362331788687	156.362199548862	156.362501153191	156.36192288586	156.362172168586
156.361726646495	156.362351822936	156.36228360616	156.362042445154	156.362108969307	156.36189276898	156.362069893714	156.362300216321	156.362272223838	156.361659472514	156.361847060306	156.362276772753	156.362418615612	156.362054660097	156.362045436668	156.362089305707	156.361980530699	156.362296264292	156.362219905226	156.362081026526	156.362225699973	156.362512564855	156.361749085618	156.362432711794	156.361800592449	156.36195823281	156.362084077845	156.362155199256	156.361958565001	156.361830485011	156.361944089217	156.362290497246	156.362300935244	156.362645175924	156.361868951789	156.361757200878	156.361966207004	156.361768870989	156.362194656289	156.361979586555	156.361620652479	156.362046786678	156.361741306605	156.362111763041	156.362098712342	156.362049857199	156.362632800734	156.362283284629	156.362264887371	156.361629711852
156.362141960236	156.362567922617	156.362436354336	156.362323567958	156.36212881464	156.362050756779	156.362077483933	156.362111349743	156.362027095961	156.362409710401	156.362032220596	156.362506562745	156.362491803368	156.361593575238	156.362304478484	156.362267620899	156.362319518679	156.362109997605	156.362270390435	156.361866825416	156.362005990396	156.362415095672	156.362022699709	156.361694995628	156.362198545066	156.361959844853	156.362472304592	156.361876081065	156.361646678837	156.361845396036	156.362072976577	156.362534521681	156.362240306139	156.362091293118	156.362342835997	156.36207947952	156.361788152676	156.362295602606	156.361926135441	156.362224853709	156.362463328072	156.362128857971	156.362092532157	156.362230653872	156.361951471772	156.362470529168	156.361945959005	156.361920890023	156.36167504291	156.362013998475
156.361941368408	156.361986105865	156.361980186691	156.362211875475	156.362218730938	156.362190891797	156.361723497325	156.362168164623	156.362010702571	156.36175781497	156.361806311755	156.361815383889	156.362033707881	156.361768738154	156.362111964407	156.362141679924	156.3624045917	156.361971258745	156.361928521198	156.362310620009	156.36233881889	156.361889516687	156.362106326345	156.361873005925	156.36226408195	156.361938595518	156.362342046557	156.361868680947	156.362164995376	156.361853251689	156.362221473288	156.362200811354	156.362142752726	156.361913634681	156.362225258083	156.36203757891	156.362124191267	156.362219184204	156.362468401996	156.362148665293	156.362180673925	156.362345521957	156.362148216402	156.361699549707	156.361727597961	156.361736323793	156.362199089488	156.362666264156	156.361705277903	156.362434626876
156.362262112954	156.362192746081	156.361909767164	156.361899621681	156.362247413012	156.361944981626	156.3622247139	156.361853091488	156.362439864723	156.36189839612	156.36247339081	156.361767853135	156.361799689629	156.362172881264	156.362110037843	156.362232092993	156.36209623659	156.362594601395	156.362478494824	156.362414522645	156.362090411229	156.36217174233	156.362391674753	156.362387119962	156.361724010066	156.361845535417	156.362184785271	156.362143816796	156.362582800505	156.361880209413	156.361979083166	156.362668143635	156.362367189256	156.36189335213	156.36243373032	156.361828097265	156.362358677609	156.36228574894	156.362134164171	156.362283695333	156.362263762585	156.362506642589	156.361866245076	156.362428188363	156.362304147207	156.362031298061	156.362257998906	156.36243484823	156.36232690417	156.362023191535
156.362266872134	156.361913361921	156.362104273352	156.36219409526	156.361984256346	156.362126008078	156.361993701767	156.362179826153	156.362455564114	156.362445708579	156.361952897637	156.362076069814	156.362354719891	156.362243917734	156.361977826779	156.362306564601	156.361794131571	156.362217040712	156.362469396862	156.362030881624	156.362314529625	156.362233151166	156.361932327949	156.362249367821	156.361933296552	156.362574113092	156.361944279294	156.362282066287	156.361854423235	156.361918577303	156.36182066291	156.362200552548	156.362102505463	156.361841570217	156.36207428533	156.361850001397	156.362111904049	156.362484634658	156.362313062325	156.362469916222	156.361841450266	156.362548535576	156.361931197096	156.36218586959	156.362254298228	156.362100823682	156.362236196846	156.362287600701	156.362347356693	156.362218375613
156.362280765045	156.362492085565	156.361808179577	156.362205841443	156.361736393881	156.361946540659	156.361913576191	156.361789461726	156.362152206471	156.362502797856	156.362439924897	156.36229702503	156.361966369409	156.36200649287	156.362267795228	156.362114627491	156.36250946451	156.361742954043	156.362071311028	156.362209365796	156.362293279602	156.362087999029	156.362351422573	156.361906268372	156.361889685245	156.36236998377	156.361998914067	156.362261838154	156.362524826486	156.362225121336	156.361882620002	156.362489115749	156.362012267018	156.362500110347	156.361931759121	156.362339789896	156.361985027309	156.362048872716	156.361984531277	156.362105489368	156.362149408452	156.361889289634	156.362370465209	156.361807918985	156.362334893189	156.362460109513	156.36208174773	156.362630531601	156.361954887602	156.361849911514
