# Supplementary material for: The Neural and Computational Architecture of Feedback Dynamics in Mouse Cortex during Stimulus Report
Source: eNeuro. 2024 Sep 24;11(9):ENEURO.0191-24.2024. doi: 10.1523/ENEURO.0191-24.2024 (PMC11444237; doi:10.1523/ENEURO.0191-24.2024)
Supplement: Extended Data 1 — The file code.zip includes all code used to generate the figures and perform the analyses presented in this manuscript. The folder "./ephys analysis/" contains code and instructions concerning experimental data and Figure 1. The files "Figure2CDE.m", "Figure3AB.m" and "Figure3C.m" simulate the model in the nominal setup, and generate the corresponding figures. The file "Morphing.m" allows changing the connectivity strengths with respect to the nominal setup, and plotting the resulting trajectories. The folder "./Figure4/" contains instructions, code and data concerning Figure 4. Download Extended Data 1, ZIP file. [file eneuro-11-ENEURO.0191-24.2024-s003.zip › code/Figure4/globalfeedback/v1Int_a1.525.dat]

0.357292597722765	0.326529657311976	0.323425296503717	0.369944312323091	0.332087371294898	0.358200956436898	0.322047670958648	0.320436806417142	0.36669912756673	0.34184672239993	0.354262486305467	0.349927871478344	0.348442879255908	0.321441745133388	0.372350734059985	0.324001994533277	0.342866357373238	0.360620351284871	0.340124093923261	0.362605179064427	0.363269181414535	0.32014076317753	0.342811167542257	0.356239535549053	0.347375319273293	0.360395988381701	0.337802509136359	0.333268425199375	0.337326915937609	0.348977182690367	0.341835492291311	0.353442743352049	0.367475070431671	0.347364827776806	0.340903974891151	0.33275025405521	0.371824561016153	0.346499504006314	0.324614119056431	0.349479742465358	0.337550953435797	0.339905421078121	0.320547609396828	0.324045055263685	0.356441459784059	0.324471193727666	0.329628159752419	0.332235224685747	0.319966595385664	0.34977647397625
0.371435244063394	0.345972382361804	0.387574877874719	0.343113603112218	0.367622611043991	0.370928382204918	0.346175904572349	0.334337456265125	0.355913057906594	0.369130253222089	0.367387029778585	0.381294438220186	0.352525576533048	0.36115020563123	0.37970663492736	0.34958252008139	0.356475963560972	0.380954363269042	0.365325643166293	0.333034370048794	0.328871614537468	0.329517149790349	0.362828075420382	0.333900804311516	0.3755884262165	0.337344705294799	0.375768588302132	0.35816561170384	0.379553422390378	0.353292326882824	0.352245457806766	0.353788901945786	0.380530916923618	0.344927824991774	0.358639721208494	0.336498314360885	0.335091124441937	0.384104016858666	0.368070657415143	0.338748492640571	0.333793252107839	0.352426078209428	0.364000887460177	0.345182472851649	0.365081009674414	0.339783500829296	0.384405622669856	0.349137770982569	0.380387453636102	0.336088436149152
0.342644804548893	0.380513075603883	0.352068823941021	0.361239492534105	0.391130695611047	0.388826971292451	0.360933141897721	0.358937778413503	0.360962820762722	0.394520364286942	0.388300293496767	0.347935879692773	0.34616804325986	0.398332611299342	0.344920717799079	0.392247322804994	0.347144008300571	0.343487581061882	0.337623320692858	0.351752805142537	0.355290616333916	0.340232758560016	0.349538526917415	0.397367235244117	0.38055140854777	0.345154293565567	0.371748047348524	0.353347348569416	0.349359613773566	0.373526895064335	0.341550965403281	0.339823267836342	0.38361073133393	0.36571223237665	0.357980103765742	0.397908044087871	0.371332224277698	0.359326177059143	0.395421721284294	0.361813349207647	0.349459050349968	0.352214852967021	0.387087391147619	0.366777922459658	0.369561067429564	0.374418843364905	0.387187822280929	0.365150458919986	0.343072089966163	0.340631804966992
0.379023989322571	0.381532884886893	0.359341937727787	0.375504414370041	0.38769530861535	0.362228662529783	0.414645414290714	0.360500013192167	0.405120305964661	0.371790453071549	0.355000536121585	0.369159588473492	0.362075607651236	0.389291705090178	0.374196394988783	0.374494803200156	0.414965921200653	0.380135749142551	0.381557176738684	0.380684286981197	0.367023884180861	0.35037655392252	0.377489456523164	0.397524645423364	0.401631389377725	0.39244202035605	0.38432894643258	0.382430391755658	0.41431602988438	0.359196913306441	0.395369832215196	0.353192051230363	0.360207071630398	0.37687658192247	0.403312397084945	0.365348534803027	0.382651191219415	0.394648074928385	0.367173879362821	0.358050971046158	0.367991993098985	0.356230116272475	0.380702236160958	0.405754419260038	0.415559036871951	0.361018739506634	0.349411762293543	0.419975789578115	0.40583330255746	0.416995691798773
0.391169119309275	0.386156365938662	0.410336106390846	0.373968698808945	0.396047701613482	0.395813050839861	0.421526040645716	0.413895270746097	0.377762941739357	0.418395958748503	0.411459066555568	0.400970591636023	0.41664464452417	0.396629506699997	0.403423566989957	0.384687106420099	0.370758599046263	0.388039857806762	0.400213492207667	0.40654159709345	0.41809593967974	0.409427232792547	0.369840299092943	0.421894596637157	0.408212674564846	0.430126531892788	0.413701805537894	0.408367767497312	0.381833142503411	0.386099202982144	0.422082704693374	0.408439016958567	0.418124119178723	0.420421615727017	0.385754913153561	0.399670490305337	0.419304425012688	0.400963604739229	0.416038597044379	0.366931758125136	0.36943960280863	0.422028750027449	0.375655671183765	0.382388254272936	0.385607674137595	0.432762475157231	0.382227499649979	0.387235243775502	0.38703975585621	0.430758663520995
0.468827259018368	0.469787979416455	0.45910743523142	0.431412260145198	0.406602293412418	0.382565300838105	0.428139358947507	0.466793214525981	0.462461348966101	0.405958756016643	0.413644600376604	0.41049502535698	0.398214114860148	0.466512072091684	0.420587687184115	0.421546774054649	0.424109772200057	0.449497529627163	0.408188543621138	0.39980618051816	0.433920437348738	0.417869513660831	0.389205090418823	0.420950212946386	0.403294092695143	0.420170300873238	0.426531752826546	0.409283077814512	0.403661432134017	0.456493093203167	0.394836997763128	0.400064988716804	0.441983143619969	0.429054072429089	0.417866063252835	0.425586597612791	0.42162487425232	0.42108133664821	0.388039767366824	0.421001380685939	0.382328588763674	0.416807992623254	0.387279886811839	0.436707613976225	0.439660512187991	0.387649995357093	0.403953474709086	0.451437532711316	0.423704295174422	0.407031562908369
0.432423157521678	0.47589566753615	0.403961482675594	0.399874315622687	0.466370393897321	0.41911418312433	0.408934243561973	0.449126072069776	0.453980523020424	0.40698415099739	0.425919184818069	0.463141237831177	0.464288635166607	0.486244335140311	0.44944453503302	0.41929963123696	0.488348184533244	0.463778536040496	0.498718213048384	0.448219408166793	0.422328125245562	0.40669953147993	0.467679564000461	0.460681463337514	0.44854257662887	0.40027586317207	0.413498696879847	0.428333657349111	0.484734476744405	0.443812429764382	0.455508508707412	0.491701045277984	0.473490017458708	0.490164361284496	0.431893728041413	0.474486546997062	0.476853221225686	0.405762794458833	0.424990348163307	0.440804769346312	0.415113775424208	0.472834266195868	0.441494766840512	0.480142786638209	0.413083169423581	0.478439944036005	0.417375517558894	0.442151044436656	0.44574795094599	0.414264016889266
0.463733265716236	0.435166182831495	0.500347802505592	0.459840036138177	0.468583783541862	0.429330937513292	0.445457121470769	0.434577349474293	0.455184309784855	0.484303731882582	0.481109727728073	0.419263913988094	0.478970585528255	0.433734888004596	0.4964981846085	0.469765606886682	0.422693232795376	0.527791246330459	0.463976913437043	0.463966840269253	0.516727607710903	0.467491896319594	0.471009654067361	0.43621492831751	0.472227186367416	0.429247608053629	0.466569413671312	0.418593498500342	0.502094076028049	0.497733582796896	0.525974223051854	0.464371726027289	0.475242798656899	0.431162367088701	0.43343209712607	0.513722851500677	0.504362745493658	0.457922490384217	0.465782071150494	0.468451900363296	0.45987676279009	0.419844779633875	0.432707252489855	0.475951160980252	0.477359665701223	0.427471719972366	0.519049333000367	0.522952362713952	0.507650796970822	0.48362762858942
0.50914448419856	0.516302950626803	0.463766335235121	0.455675221720913	0.475646586538434	0.532388969878303	0.544205938132217	0.462716660753762	0.480937498420768	0.439256304735836	0.510378528611026	0.542056750723027	0.508703516923074	0.483510141558354	0.450898283899579	0.440904279616878	0.550477650646985	0.465799023399563	0.536803476594062	0.46735886375495	0.473796923288466	0.446831288606402	0.466061003983975	0.493147588228028	0.520716202308824	0.533494619816417	0.455987154146264	0.475778015637356	0.490821907132828	0.455188654142922	0.509985814945679	0.485761921514937	0.487639846350347	0.513750107481081	0.522724768766648	0.530991266920236	0.542667192330439	0.510991385860592	0.53456135099048	0.465942036638229	0.452587495641386	0.49942737045344	0.462257328749791	0.465064516310359	0.491013731934543	0.459447257581973	0.495238038282636	0.522082296768557	0.45981352522971	0.474180650636771
0.547261250118093	0.470524553822313	0.500773341995583	0.518814290965816	0.501286974302669	0.481711313598924	0.490578223033044	0.553375971969275	0.552287456510988	0.530628260405767	0.527714280703125	0.542525939866898	0.595081561336923	0.5851901696156	0.577024675764694	0.591505684020418	0.56572712673949	0.548661929847042	0.54591500812385	0.57736744597511	0.472607182926191	0.551670754943432	0.522289953855954	0.526972054307162	0.532226040048301	0.549212956146921	0.508719100714678	0.540234082724374	0.471726516870317	0.554435950576807	0.590510311675964	0.570322860985733	0.578886901580547	0.474969591360071	0.568458398617975	0.536257657648222	0.517922875951778	0.582181016627706	0.523994235601417	0.592374608496887	0.585089125774393	0.591169918933233	0.574170000788465	0.510279453213818	0.585260747477053	0.51448867874809	0.505320826757239	0.468205728855167	0.592535189729481	0.500255491669514
0.613574923072537	0.513631208919071	0.554268268231967	0.575341895391284	0.537950650666556	0.501046309915729	0.565153852298248	0.520791759036317	0.584406411330884	0.61000026011578	0.6359807235714	0.614850082589691	0.603457725036981	0.488097370406657	0.498026684684262	0.629175278698789	0.603972833552161	0.512021456145101	0.551725242688987	0.565098350822353	0.598309310908261	0.626739600004876	0.521555872036375	0.533794198358707	0.592258591922359	0.50566681961451	0.557367982203575	0.543518135971995	0.490632097217424	0.596564871495444	0.569757905062722	0.552625281212241	0.578306685473051	0.575383855328518	0.600960221918475	0.542184473744853	0.537709314079349	0.502318013700808	0.636419611603465	0.58671779865321	0.501405730723304	0.575783543885484	0.544090592587921	0.537300140933435	0.538279751286941	0.591860999684827	0.584417425646611	0.570122674386547	0.643329831377643	0.509463459378053
0.539790212307473	0.574494383217759	0.622826276466933	0.611226510209312	0.558165669615509	0.611559521163349	0.628792226072457	0.642290310837593	0.667141342452612	0.673521405197524	0.688414422389516	0.546510846622283	0.546583971156115	0.606351817658979	0.560382999000187	0.563875424057306	0.602285388006994	0.540087193725537	0.556445617508607	0.540380829546376	0.600277875248215	0.552323445624196	0.542903708833822	0.545657079646849	0.666021518579666	0.553837728445584	0.683578147810872	0.654023681526881	0.596508883228724	0.674736440698298	0.526734418670582	0.609042402212956	0.5893912550623	0.565604336588702	0.552709452352304	0.706342608462773	0.535947670752273	0.550864181986306	0.663072597782653	0.599049478176414	0.601881457587901	0.586798558568608	0.64688781504875	0.655335599921569	0.574556842267712	0.532710498887586	0.630027654436116	0.602352331374291	0.653913729729824	0.672306492081221
0.721022527435363	0.593619247885077	0.669542403691673	0.579953082968379	0.728410050849436	0.621367140932062	0.688903346775718	0.616304241691553	0.683707447585881	0.579258522741493	0.63597022330302	0.574851041714937	0.660947170536036	0.687339275864298	0.60702332744279	0.655788627206099	0.713661021344322	0.566954235225309	0.741345230031516	0.694616332277498	0.58687375653332	0.59448732264703	0.58155947750088	0.675987011915798	0.64654931852447	0.60039264565455	0.570453629532295	0.667166309469645	0.721687755081028	0.587308547337644	0.707155645786848	0.602864173394357	0.664870626403306	0.676466559144403	0.696457498036978	0.653111707330934	0.648579939836336	0.626023204105978	0.715568891685488	0.629960363689158	0.657340586385141	0.663510958488638	0.72418052331547	0.604356830376473	0.60057103848942	0.697559617121248	0.613043808269411	0.632576569117349	0.679883037139806	0.684600233745358
0.597683056847367	0.635085096695027	0.65349739700097	0.60006323519274	0.745322014091292	0.777462047775858	0.598752054542009	0.648797242430771	0.664384189660842	0.6959745566408	0.805761026890299	0.604150538731292	0.603500201901747	0.725564940590603	0.61279695740025	0.672112469875301	0.635704394536927	0.753172273027668	0.710044052498596	0.761002483086055	0.637089696754767	0.658635046908625	0.702784201170836	0.680949629266407	0.764913474784906	0.748836293632664	0.745787487440141	0.623881385007988	0.81150495759661	0.63457056845068	0.652664401272255	0.801402248871975	0.632667703636528	0.781835893242688	0.744939108568201	0.729513723251866	0.789259248961943	0.738314044394669	0.768257962442804	0.664287419298706	0.775952711864872	0.663744234211817	0.675823005834302	0.632346060375653	0.610580295235044	0.659130862042288	0.707635929204867	0.798595225905552	0.741580514972102	0.759026155628252
0.754975015923327	0.738337958207278	0.677218525922778	0.676813392138995	0.646859492322721	0.691131418306748	0.75678064620384	0.65733481890819	0.862718965133204	0.802976087615392	0.826731118796288	0.761690764750808	0.707426955071429	0.860942652251103	0.69454697403566	0.662691758754498	0.755330530667439	0.705511113916671	0.752429253466387	0.767164488316484	0.856821069931594	0.85087934791202	0.771375753074767	0.677616554194282	0.661539361296681	0.71323811381785	0.793281535234063	0.720127458046058	0.652709186568894	0.821697670016116	0.676979720079365	0.666131529413525	0.651544363712384	0.715183444862064	0.738839236061061	0.744618390117226	0.822850381373285	0.744945424845206	0.752536936364793	0.736298177252781	0.834556473130396	0.843578751771818	0.707767375156982	0.773226140043079	0.697412190351467	0.74274638309857	0.673026654279267	0.746686476689102	0.654607923156657	0.834267646031061
0.844507304336535	0.727886251982271	0.709854549549885	0.712019545920134	0.940152375015553	0.850764664194433	0.76536738984064	0.845857392998715	0.807161014438876	0.884374703223198	0.788419856575511	0.791261136968342	0.947810580121762	0.725958095173224	0.765076837711165	0.850417949509283	0.800909983891076	0.893974151886934	0.880446400650366	0.823723792036879	0.76822256620073	0.891605319737353	0.769798015004102	0.77508505119688	0.830842742357996	0.80375546611563	0.793198247792435	0.754177037336256	0.745763609308381	0.900516467146678	0.891597944502102	0.943548633143	0.868330428032055	0.897510677347447	0.72821491205482	0.707963213101919	0.852022311075714	0.713584190527619	0.721902577014795	0.84958935261952	0.877772445332771	0.881116576168657	0.849515480574913	0.728102293977982	0.849383572419936	0.882183601238308	0.710384983942171	0.836349631395441	0.819259277678218	0.834300150579397
1.06775339921238	1.08186803536834	0.921110432299603	0.840171589881429	0.851635950816178	0.978298906487168	0.988757776237606	0.882619927850904	1.02485660899103	1.02377406119568	0.762948124018284	1.02908469887069	0.908288224166295	0.931430345535619	0.930280273703999	0.940219476566856	0.912874979429074	0.786942156394724	0.882844105325057	0.994660627163603	0.851756488155023	0.77239992225476	0.918328493449407	0.961697699268371	0.777550325470331	0.907264635907372	0.791982574151191	0.829267420012496	1.04795293535118	0.950325411662175	0.916587044690923	1.08078029152383	0.930862344865869	0.852821748955289	1.00111207821405	0.902598401776368	0.817301766000909	0.940653828183202	1.06244095281176	0.830793307758458	1.04068651129984	0.757881793916974	1.03779701225522	0.768964433412827	0.805342406145121	0.920207422691035	0.87444678080844	0.891177657745467	0.924693746279848	0.88983480973013
0.853951899756464	1.06963171642949	1.14933381679382	0.92548447024686	0.893104711400613	1.02308746011941	1.1142847632323	0.937322496685492	1.07315052582788	0.889205803385915	1.161018762764	0.889940471114998	0.88565628241691	1.03204129820152	1.05778744170068	0.928875264179731	1.17900300349579	0.930633324212503	1.07793750916635	1.08050469276285	1.16083524959904	1.12492167053847	1.1393204068462	0.870668088898823	1.06825533277331	0.898141961518679	0.819844143207555	0.933370608862141	0.853960621061352	0.878145199374147	0.999750144852987	0.885598386420691	0.866557359932576	1.09390514543382	1.15831227332545	1.00343827930856	1.08825359372283	0.989090239571583	0.976259569584829	1.13304393463686	1.090524485518	1.06403705132348	1.06942960554938	0.846283088638485	0.833147324354002	0.83234348972948	1.07607415843107	0.853395966319433	0.893770880375314	1.08960404353906
1.00893128916433	1.13796963813936	1.09788423257666	0.944833260987613	1.13148602842033	1.29680590921748	0.965572876776275	1.28933926093856	1.02717771473941	0.904442791977424	0.981633261338548	1.24410963315556	1.26718121303768	1.33218287144813	0.942310778564956	1.20012264685168	1.07235867164202	1.26388026178228	1.22539013980712	1.05312662383737	1.24767398840657	0.92670744805624	1.22977252600108	1.11035477408457	1.03308980778444	1.02830183081205	1.16721030596739	1.24512259583347	1.11423201755284	1.29657654328703	0.961621879872282	1.09766724677005	1.11980837308322	1.06408561111819	1.05298441534716	1.18611598246479	1.00250003080814	0.903292006867056	0.945924367741163	0.99926612410323	1.04081315854092	1.05601185609798	1.24139866736212	1.18617795552269	0.980259264478003	0.980058579648064	1.15907865721329	0.956037847382413	0.923311642460211	1.12110097002555
1.39909030126106	1.19831112898041	1.08569097733386	1.02888985731089	1.42321364037339	1.02839023969564	1.13948207772828	1.17099799489275	1.20658870969086	1.08364831588593	1.09922040121948	1.0959468248721	1.11313079357409	1.15599941818063	1.15100759225599	1.38113094367544	1.21321788580829	1.05090084300249	1.19927668114211	1.15589682973888	1.11299117155968	1.33834942157886	0.983536657232046	1.12865842476573	1.38729563896296	1.34930660870298	1.24334932848636	1.05926182413326	0.988466642486189	1.16418218892224	1.38274951748052	1.09668504655355	1.08150783093411	1.06057357360969	1.20490281792277	1.111289608213	1.42203357133187	1.19776319619992	1.1180929926416	1.30334866293681	1.09438135935918	1.27271837489752	1.31002930671681	1.31299176739877	1.09755462066392	1.25056036802554	1.08100457205663	1.15411086370393	1.16894293468381	1.28941519549732
1.34440605093745	1.46737772285332	1.63439341903275	1.57873465853916	1.11531209000883	1.08549765600889	1.19634429240121	1.53469103944599	1.59938278155243	1.33627399100051	1.29680500921856	1.36454539026915	1.14751313383646	1.63037517224525	1.17316586805743	1.33601418501541	1.57388570685777	1.52460008562087	1.160199247976	1.68520690268006	1.27040839166622	1.16859758413622	1.46960149500883	1.47965820937381	1.23533769869976	1.37762237537787	1.09946329596723	1.57517036379331	1.59505356065534	1.1065797690548	1.26952271945305	1.30122865915515	1.4408969556693	1.56634982376365	1.11256410040677	1.29961976283599	1.4958721186253	1.38303278109165	1.41475495753603	1.53788587158783	1.23675182539717	1.16926271787793	1.35555759141051	1.13401919819749	1.52670947052118	1.19517545387332	1.51912295532375	1.28700305246346	1.09829764184384	1.25087672297822
1.40437939349239	1.48038787398694	1.38803878437411	1.45918296829763	1.52056635338045	1.78513807171985	1.48402107865027	1.21713261512129	1.27786986274332	1.4310111611468	1.65377594609856	1.30324378474771	1.58791544867583	1.27306352818712	1.58982604938739	1.39792369526094	1.6313361039984	1.48277700512346	1.85749786165791	1.3098970851106	1.5423244744565	1.57702317038859	1.39176887348666	1.52422476896572	1.40997303144857	1.80261250574751	1.25955795558418	1.27448076501662	1.22416064082779	1.62191853432754	1.81880539256067	1.74483918652047	1.51102666172647	1.3920244968078	1.4711830092164	1.70933922406908	1.31351856584877	1.76762674180565	1.67980687070273	1.64568498631041	1.74232785222655	1.23333031165027	1.30201221633946	1.41713068382605	1.6339124378353	1.40981385104975	1.50858279463439	1.36116347617664	1.40899461268239	1.60051810292643
1.65611598386048	1.54522269182424	1.60335562093168	1.64764000843089	1.42054603237868	1.91533744937465	1.55428219943902	1.6144451882985	1.35370330734428	1.40217399505648	1.6183968564191	1.82940302221337	1.50345234713687	1.36056706785708	1.38143984805078	1.8103779505004	1.43496615446608	1.50798604238841	1.71891591480084	1.69273811114037	1.50150629531299	1.45748852957855	1.71331967318727	1.90425216335854	1.78930548820383	1.63406700941367	1.89477899506074	1.3899581242197	1.43528491903668	1.82830691831225	1.42498522763309	1.41030201392964	1.77927859840189	1.55872719437221	1.62867195238816	1.72331657912996	1.69397913838412	1.41053437333879	1.5926950814313	2.04452609083303	1.48242787172225	1.55620745776187	2.18520553527215	1.85319475257435	1.36294044021857	1.61585514305594	1.33038089889352	1.50553942819165	1.41903798965087	1.58129771243882
2.13175801514255	1.65111049483591	1.64563711188641	1.81575532026725	1.81305396086049	1.99229742669469	1.90645676734075	2.12879401175018	1.8590840566126	2.12429306459154	1.69416679594402	1.53941861688548	1.91455684842312	1.91427278864926	1.60959739098311	1.59595376118011	1.60696127734009	1.51646236396413	1.60216788947066	1.99134307688004	1.59029133738992	1.48350743621654	1.55030913785192	1.6339438640344	1.56651855442044	1.64767082423121	2.42484905353831	1.52681294281133	2.47279574173882	1.71366526378341	1.86628420880982	1.94709258584909	2.09896335591911	2.26108565551899	1.71223810535467	1.52771597602673	1.54349435285858	1.86904355555899	1.85815474729146	1.85538663858335	1.7562963851093	2.01919180401642	2.0239028988981	2.04699786467402	1.88830433951437	1.57349365308591	1.62433994836696	1.90028790517879	1.55957752233785	2.22206062984969
1.86637344878391	1.6525979548057	2.2268198174166	2.0035640596295	1.66546167940324	2.07667011481775	1.66516567230348	2.66446416545865	2.07937728056417	1.80686092322127	2.07031340527974	3.17750394080744	1.83807338901068	1.97636953429061	1.66193654179453	2.8032652486457	2.82191171842579	2.50909440237221	2.71459550757778	2.2038535790577	1.90301726768695	1.69983641334418	2.35056684914392	2.77751149673508	1.87648505063816	2.4003435723803	2.63177178927233	2.70707463003025	2.3271241195874	1.88990681872213	1.8814267472052	2.49815650236802	2.02474302966269	1.80059389773553	1.71387092782401	1.97595139173281	1.79491946701563	2.88137416288741	2.06573284471171	2.43372918314941	2.16028742440653	2.6510280933288	2.87536141101439	2.03240033607939	2.57722371040538	1.98488051082418	2.12888836994881	2.29090107094739	1.68428973939347	1.70732344345031
2.13020577832659	2.57041663296608	2.15580295782134	2.8727578314263	2.64346006768717	2.81576502542814	2.56106673158952	3.12394219450102	1.91123914985088	2.1674240548373	2.62212557353734	1.9632769739059	2.0836977885891	2.0531674547623	2.74082505716886	2.76418245590495	1.91547003997922	2.69011567001851	4.19236767061065	1.95517183558589	2.20595297087935	2.72105646250024	2.86620020258433	2.3512090688504	2.6389152896605	1.93413337830366	1.89005148414373	2.308820123942	2.36743000664837	1.87552575215813	1.8893765927265	2.11992919157706	2.45139599487868	4.56259516884755	2.47516574827868	2.10490447789548	1.88666788482546	1.87746725838281	2.25909516013506	2.02357453241121	2.44158759918718	2.25774983244275	2.28034203852755	3.16399240337534	1.96331037880836	2.40260819896278	2.25122001539991	2.05897066418997	1.88793026789777	1.93498029530746
155.453463850062	154.53210112191	2.88054775813442	2.30403943758745	2.1765339672553	2.76099280820646	2.55314923904741	2.681074239008	2.35163060344677	2.29614595550391	3.19228131884232	2.15411970581017	3.32099241389336	149.366214797908	2.75979393761651	2.47007274925793	152.113567975449	2.35646206543272	2.50061662498902	2.57995965143065	154.257725062975	2.87721651274539	2.47795534050746	2.76111827031176	2.29172016182224	2.94907309199103	155.117731777914	2.41478928291231	2.64225124448271	3.22606273285002	2.42676365873581	2.59847235163412	2.20276343943461	2.92805180995476	2.35779354225886	2.55336868765046	155.61791099146	2.19701123478399	155.700959522253	2.82551501331613	2.10209231343342	2.3620146558781	2.42357469068201	5.12982872766963	2.21859321081092	2.25826515942571	3.28141132236538	2.55067304435487	2.16817499148438	3.02139735895765
2.62016791057058	2.37738012008966	2.39274606832614	3.08071205770509	155.781534727093	2.72320324956724	154.956436419581	3.06171361223762	144.936875864785	155.436608694534	2.81815071987126	2.5184348571222	5.56921409516035	3.14457916962722	3.01088083093378	3.27255716071481	3.60472446259924	3.9304016656023	2.92275709188054	2.71541034041258	4.19404842669195	3.01186123499604	2.54378689176514	2.65694137324725	155.650362050345	2.65758086709768	2.59997920492879	2.67073876712663	2.93765374317818	155.658829273773	2.52517601071444	3.74541481233618	155.785650032025	2.47328641587114	155.52034508586	3.39595356211335	2.9798493892672	2.34721440385228	2.56826280132713	3.17427789504406	3.26443472451632	3.09814452417483	155.208419949418	2.85515854031134	155.502198528013	2.97711982000618	3.12741088604262	4.45829290775579	2.96548297052682	3.26968279252031
3.38440199797366	2.9945438321908	155.823868396684	3.48634579872145	2.7677139291276	155.74793798458	5.32147737525994	4.26302919754062	155.428817010932	2.73838625944536	2.78845804540385	2.87757771342545	3.1164419345117	2.76552786158341	3.37717922430107	25.845780828907	155.848784016094	3.02643979611652	155.893279495485	2.7406886595531	2.80076402974719	3.50347616114291	3.37334813411052	3.8069369380112	155.533094833359	2.74059748148651	2.83312406536427	2.94420303735337	3.90630024353587	2.80877996647832	2.92040305501373	2.79552870317475	3.339151812422	2.66798788133561	4.04721156824704	155.559102068719	3.50251082901294	3.45844170921522	2.7474936821744	2.80678694905401	28.3824316411866	155.814030871402	2.59540931308261	2.96800402729168	155.874485863769	2.63745860818208	3.21401539475196	2.68488759387072	3.1317857300963	3.21081582066455
4.19731384637526	4.16981890686109	3.24840943346761	155.073755943844	3.16100565442321	4.26490003077292	3.05547361317764	4.09013402051787	5.43560314826674	4.17816534879529	155.812678066547	30.9670813540179	3.75515190706238	4.96575154570951	3.22501653064144	155.778271921713	3.35058076323448	155.611116200671	4.66284424981132	3.49201921288765	155.710732373617	4.17437553062514	4.03854521823321	155.900252983496	3.37406970512108	155.909810782377	3.07503057396154	155.904892155096	3.60176935435062	3.15129606934329	4.90344351898548	3.03095554327503	4.21191970573202	3.3249500220661	5.20839449682847	155.90922183441	3.32948119505013	3.85033087806297	4.18994145294089	155.710236086822	3.76005864695749	3.19999096319476	2.96147311492153	4.07901355773846	3.60744954282454	3.03101316361345	4.80042568325484	3.10408649993686	3.75272076377627	3.37968756197532
4.44314402565612	4.58481741388399	155.903417253076	3.55647926544988	4.61482616514676	155.859595962082	153.974218530401	155.929776713317	3.35377298012724	156.018963965748	155.956863365766	155.874199760813	3.56529889330723	3.69139913527393	3.97526256816805	155.503898274982	4.947902018891	3.53902685374976	5.38733458104372	3.61496375754901	155.485600051392	155.374879675721	155.877589118065	4.11859382013939	5.44833636058697	155.741939248671	3.58561475837081	4.24303085742244	4.17939874620296	154.939160913697	3.7746151224177	155.94314442017	4.20749657104082	4.06696053562395	155.923424592508	4.8029378465091	24.7730384689108	155.953667431609	3.82030908360828	155.91176667362	155.797276621225	3.43523042815699	3.68381021964385	3.58238507434423	3.72259748976306	3.53714877481197	29.5417057370106	26.4794475541344	155.759482039213	3.47480251736207
4.16380054138451	150.745375904555	155.955066307295	155.407513047198	31.6547825775326	155.963980994541	7.40448578122496	24.1939559410849	3.97759776870441	155.179180199355	4.27438604387365	4.62497353622002	155.060639164258	155.858002569064	3.8976887204644	154.371374301765	155.785256134826	153.938592398983	154.456286215298	155.278470351101	4.12142697576597	155.776686658248	156.014035766807	35.7170412106573	6.61287559596832	155.497080733468	155.993418419185	6.02726244269811	155.943814191443	155.506237889532	4.16594551245028	155.072771792208	4.13080934129217	4.07959334340759	5.71036794601227	155.520201168379	154.086907098412	4.90278593189164	155.879637990224	3.96939930908973	4.00063583620446	6.58728525426748	155.928809300034	152.552974687203	154.979457011496	156.019966952641	4.41586202857343	5.9850535788884	4.77039712718527	155.959600186177
155.850524323566	155.727290156161	155.984047113402	156.044866353778	4.88091072102489	155.803273885881	156.000668000064	155.975859441266	156.004603525936	156.066370644286	155.773491836689	153.690421036133	155.108973851057	5.4786575092784	155.19351176842	156.051327343181	5.94144320473123	29.2619851584725	155.67987219967	147.575969592118	156.006626284322	156.040219419088	155.867656810739	155.891149402646	5.29938251538966	155.436918789096	4.64259899747132	156.02250082289	156.066808031419	155.885814114951	154.862881763138	5.759872869297	156.067663905991	27.0965881954913	155.627314192142	156.018597639162	155.659681976255	5.84681912346785	154.306583023398	155.779256274033	155.993458145568	4.90641488459262	156.029387597611	155.940997502371	153.463516029704	156.01706158689	155.965869783068	156.001854107776	155.869992161191	4.64473584661027
155.645831046889	28.4385954277254	7.2604843033419	155.856834597143	155.937772047331	23.5938473992052	5.19174844173872	155.838982880038	155.335217380373	152.993866873816	156.0946876729	155.83616692024	156.074120401261	7.27756683028899	155.678171775725	155.98441099598	155.749345220625	5.86308603480525	156.080015828508	29.7105548270646	155.90895418038	155.797621760376	155.219051306206	155.247811947275	156.077955593453	155.664084574997	155.956311995122	156.099028404104	156.035394377885	155.999126102229	155.926577642029	155.997759236453	156.083495779479	154.622808809086	155.723264125128	156.002145175368	155.323529147971	151.72972204415	5.6900239175379	156.072800767057	149.287996307648	155.9137863463	150.107658637044	155.936173097746	155.68100450795	24.8034420877104	155.993034560646	156.055676504514	23.8941895799094	155.980589355415
23.3309500049551	156.055257755481	155.991874605161	154.948468163552	155.551200451869	155.556920424712	155.269801969226	155.744909096956	153.923608940614	155.805403187192	156.115352369475	150.306462107681	31.0675957217266	156.083788831153	8.22416466987201	156.012503197773	155.458289158505	156.114321480264	155.599639092923	156.000093720366	155.647569153389	7.15530220767285	7.49982089509127	155.572297758946	154.823953854208	155.615944023511	156.099055795186	156.084865160064	153.326083901935	155.2287838549	155.901080131221	155.79642982144	154.731351890171	156.044748802396	155.562726154863	156.122382527346	6.84296659440738	155.740974289131	156.085632567154	155.979365728003	156.089813217503	156.003645429714	155.820767838425	155.869741724334	156.029371300749	155.922518308911	156.085405099373	148.128415100558	156.137726096401	156.060801051045
156.062760768346	156.099013343495	155.216783211553	153.223150780979	155.981142872421	156.037535355496	155.880691408769	156.155608310051	156.110122545152	155.121445041416	153.057227733373	155.855227913006	33.642996664325	156.119104750328	155.950861068163	155.436511408385	156.148764490728	156.14656115225	155.805026988694	155.962075245956	156.137768017779	156.099114395608	155.473672697103	156.151674913108	154.727111383773	154.903198966004	155.967563970693	156.133643285746	154.763312521114	156.100481075097	156.079980343868	155.613890095646	151.298138483535	155.729672772126	31.5565972325675	156.154613700143	155.201056495484	155.980512658808	156.05702742246	155.991808598197	156.118315232299	155.871122124295	156.038297453808	154.56140375957	155.906763087791	154.920205038956	156.088803373599	154.883941482602	155.920139167886	152.90693826394
156.105878825255	155.941118139438	156.137413136504	156.143629275542	155.862988621649	156.109917409625	152.411591846412	156.033333611069	152.319356696274	156.088261827005	156.010695323403	155.996203045085	156.128867267868	155.385003180465	156.1339042039	156.120592860046	156.135942994334	155.860464807125	152.682433398404	155.921346678219	156.143611908192	156.144645903619	156.098305742642	155.999929694619	156.02809741963	156.089160239857	155.950306641684	154.483514709341	155.900738600688	154.012549632748	156.086863279446	156.156446019318	156.17959576882	156.166711566854	156.052491544355	156.172310809676	156.135770985175	155.580301802926	156.160322913192	156.076475462948	155.864712739356	155.997999542833	155.7387415572	155.911889723995	155.86219105179	156.084681714175	155.805362290707	153.977279998972	155.147259870675	156.100954188662
156.1886984682	156.066480940934	156.087032980306	156.211921397325	156.123750180237	156.178130916733	154.37808085089	156.112834778552	155.995036222605	156.12465778268	156.183745111225	156.127167447595	156.036441206278	156.161615393922	156.192794237034	156.189858162554	156.106230075501	154.532769312452	156.144105006637	156.037062337435	156.13745593996	156.160658181605	156.169387394861	156.139597110065	155.896773429205	156.135697593511	156.147923842634	156.120113492278	156.046863677836	155.940234185656	155.987805626051	155.665794937595	156.162510816329	156.160967341373	156.074998810161	156.111756609202	155.974866055774	156.122303869642	155.880595954353	156.101552758697	156.121354456342	156.131196573857	155.464135543606	156.078755742446	155.943540578392	156.180174019521	156.18799138259	156.149243720292	155.995398801379	156.05206166576
155.874004203005	156.154076689806	156.098200710523	155.917567166177	155.615902422367	156.121338601263	156.048518329624	156.120306221014	156.136453956127	156.049282684352	156.019291740094	156.185540078062	156.134384569574	156.115313280192	156.171959111665	156.062724084819	156.075411410747	156.099941470527	155.781940707412	156.117941073955	156.138218578024	156.124385406651	156.185733011718	156.19951643676	155.86446101893	155.844485609347	156.141496427826	156.144869944974	156.104806463675	156.069164148733	156.098939468204	156.147582995958	156.121890964737	156.122832932092	156.031248733048	156.089931071311	155.783219092224	156.105194399164	155.681919988523	155.814528925296	156.050113808724	155.899486293889	156.132437532153	156.127931361183	156.080607944151	156.002727540815	156.195417681331	156.027055786725	155.699275984878	156.171592302644
156.149654383474	155.924001136261	156.174283095253	156.084144401014	156.006846914087	156.191052539145	155.876349448362	156.129939614923	155.940740093413	156.154662612463	156.186608796289	156.203277126976	155.934983580935	155.92405297318	156.146574100425	156.090920966497	156.167981678046	156.168813149955	156.148771542267	156.099220195361	156.134022589956	156.08884496369	156.181548680112	155.78833473904	155.959785430309	156.087161952884	156.186878000176	156.150224718303	156.078926925258	156.035825245482	156.067406679187	155.98474369561	156.187067169409	155.982590037681	156.175830070713	156.086383263461	156.082680627051	156.080264060562	156.084075524441	156.213497440389	156.228809091086	155.947784025568	156.013121476321	155.780596313839	156.112255887163	156.038927449408	156.144170776128	156.109756178734	156.041992210636	156.17363994219
156.179543983948	156.225240443681	156.207032679662	156.081030572492	156.213338745498	156.153235797338	156.260191531904	155.988506346055	156.201419178688	156.14608339207	156.131432471115	155.999798369758	156.159708209248	156.209533725524	156.112489704581	156.186238121743	156.073293550246	155.981042479306	155.949442766785	156.179331851946	156.13648615652	156.01973786164	156.048465672047	155.97943848619	155.904765386365	156.231302770317	156.165315868767	156.048412741418	156.186259294081	156.145320053109	156.141753169473	156.188371946028	156.142857726765	156.170275287146	156.191666661598	156.092255147229	155.912705884682	156.239008642086	156.212801752992	156.121715604406	156.136795877913	156.188534219644	156.118356036495	156.15775202286	155.934835558831	156.252722846644	156.206139195885	156.230789575288	156.122550493404	156.088386591419
156.215279144585	156.227682465882	156.174609728268	156.175362973377	156.210643085236	156.158784058355	156.198535192622	156.145345841729	156.176943860208	156.17341078792	156.126301795237	156.20952524266	156.212393216996	156.142061840846	156.192016769906	156.226958539219	156.141567935175	156.208554814431	156.242187616305	156.233262111941	156.134658220144	156.218729303417	156.052109952164	156.158196118623	156.055368167924	156.244451786444	156.224086653043	156.222343207513	156.126212292401	156.218518131457	156.235083311661	156.260117971582	156.163799528762	156.142726020232	156.265725302568	156.181942324944	156.175184533802	156.216565707265	156.078960535437	156.238936404884	156.16394359235	156.161588442999	156.189050511096	156.173843322902	156.213556141952	156.13396104415	156.186263934391	156.206012954718	156.182941621672	156.235617150518
156.264665047904	156.055942556636	156.268371798867	156.10981978524	156.238245562647	156.138515294942	156.226419884181	156.189839322544	156.196557356492	156.150155845956	156.143758983973	156.167138101658	156.203877065114	156.225217608998	156.058533110985	156.06303415897	156.265757753856	156.103571980369	156.100965248258	156.209328969324	156.200387267261	156.240350003585	156.208392956682	156.22507777305	156.206207480244	156.163477512651	156.214343457261	156.127034049267	156.15204699946	156.175640546502	156.251906325196	156.156779559064	156.088430825116	156.166602915914	156.192891417112	156.172952300943	156.089620589349	156.241313031512	156.235558801422	156.178509189322	156.206026115628	156.243767534959	156.220005062308	156.189891282012	156.15130630738	156.183900167855	156.172480446297	156.252452546146	156.174860431249	156.145859425918
156.100481287011	156.175956994702	156.180165764798	156.275898390921	156.168422352339	156.263115618591	156.279997005395	156.261479504432	156.106306240728	156.222797065265	156.24019235732	156.096050037313	156.169373092437	156.151540502638	156.133311600198	156.073275487592	156.107174407531	156.246113358118	156.253866385331	156.261978926196	156.247672892521	156.192713190817	156.260060718487	156.093015187022	156.2683110183	156.13123068073	156.250018693701	156.161927381296	156.259835415474	156.232662962982	156.268168025367	156.229959486244	156.117021458185	156.072842391063	156.164175086176	156.109960638042	156.109525357599	156.265721495693	156.219326057241	156.15561441581	156.18068409539	156.230891606487	156.198293125779	156.175050032723	156.212222705779	156.107666886793	156.113622133425	156.244848674352	156.129574480788	156.109442137022
156.266406413097	156.255791571123	156.218589559604	156.23210493233	156.278350901482	156.230787686662	156.245946640615	156.254021577968	156.191585987714	156.246058930337	156.214096280452	156.258269231389	156.154176031504	156.197775053349	156.236524344083	156.251237429058	156.266740393217	156.280689534491	156.280505902261	156.226986995669	156.273065405825	156.234293457303	156.143059322438	156.284382960501	156.145304129261	156.210170875005	156.272006817865	156.221464172383	156.202212433871	156.289363039008	156.231393407367	156.242873485678	156.279961607652	156.198322497559	156.260458538911	156.220559987758	156.268576208943	156.191446167408	156.213706080475	156.240925502784	156.263364503447	156.184921777528	156.147162502367	156.267137711388	156.121494357217	156.189487939413	156.241811820869	156.252640429261	156.267642112442	156.210301070848
156.273199361938	156.186320853961	156.280235658274	156.206796666351	156.216113230312	156.252943322991	156.236989060849	156.27535458904	156.201335441632	156.230983378333	156.251564938335	156.201009296728	156.212276047469	156.269934250993	156.276967728757	156.261102694128	156.262004498207	156.263619108688	156.257488947855	156.236982121782	156.294979947919	156.229012990042	156.21942402277	156.197178602485	156.240808945639	156.258736192415	156.275228866766	156.189839350936	156.207870574671	156.218170086378	156.247240270732	156.26050981327	156.222662863511	156.293084678247	156.279469521295	156.292822822202	156.216220286196	156.274264013253	156.28663325864	156.20737567711	156.266418773153	156.252168757067	156.230697242244	156.253191444352	156.257127974335	156.231007284253	156.272766818339	156.242219466155	156.205161703275	156.212933134541
156.253983913954	156.282612886244	156.248932339285	156.284970958925	156.208365364518	156.192459612829	156.24765512937	156.225985992924	156.299263333549	156.247920980089	156.2969864396	156.243613661043	156.230749807695	156.251496800085	156.247446431183	156.238761075173	156.21907447976	156.224526562108	156.235015764255	156.238352596026	156.287383732144	156.19219331384	156.231951745006	156.24142937303	156.193042635054	156.219661998685	156.253083758063	156.238399532733	156.273927943065	156.232719573551	156.220556230925	156.296226432399	156.222394704233	156.211909109284	156.19735395185	156.292263352082	156.222336136072	156.253352610309	156.307321671873	156.307122731463	156.23425557871	156.279780165577	156.251154899959	156.294200574382	156.273396466236	156.220153779729	156.265780644401	156.246924982291	156.202048394202	156.225596272355
156.262399091258	156.215419289768	156.205976503858	156.233652058166	156.248140710251	156.270854249768	156.235037165961	156.199304265172	156.208982619829	156.204754587639	156.276147174287	156.257747868969	156.240794183551	156.30694687634	156.260287320856	156.282089096712	156.243920998939	156.284842933227	156.306168045604	156.300302451885	156.299214633667	156.226163389822	156.226927692248	156.268054249964	156.279698235014	156.256004728788	156.264098800402	156.295416260412	156.291191937254	156.219721515496	156.281182021316	156.259371908158	156.28801905926	156.283859965944	156.270904191098	156.271847364375	156.258986262863	156.229909732557	156.244077792489	156.255456222675	156.286739101691	156.224167410549	156.269156381782	156.304327871164	156.298382242178	156.286040917964	156.220870644179	156.207273301325	156.299627095325	156.292910220459
156.280806753053	156.303860952837	156.246685124237	156.295752888191	156.216374245376	156.290282701009	156.262465008728	156.261564753661	156.25959161284	156.302480008748	156.295142112062	156.244954621475	156.287891000833	156.23936692611	156.30667482728	156.274557960438	156.305978830029	156.300295730853	156.250677407756	156.301071561722	156.225957435479	156.281659114958	156.274804361245	156.286605412253	156.289665661086	156.2866760867	156.243456904694	156.302256313529	156.291014068528	156.289753332087	156.273815659285	156.293129018941	156.295430015238	156.26627823792	156.294604987214	156.262225250132	156.248473716848	156.307694269394	156.237580414945	156.272056761583	156.22991662938	156.288043860063	156.276931159168	156.274371471258	156.30946440534	156.283695753275	156.276565681943	156.252789431218	156.295879403224	156.283043129963
156.302909632427	156.242157407242	156.284837671392	156.290822927892	156.300004426235	156.272742574783	156.29418292775	156.270246139705	156.251520937217	156.255156117897	156.259179881628	156.242966290556	156.256863006296	156.279182949658	156.294532306234	156.289823903259	156.286904492163	156.302573708124	156.309199927608	156.242166613949	156.291448620003	156.298848787987	156.308051964071	156.289818697736	156.252606356368	156.280185214064	156.243954081103	156.277101668984	156.234884602387	156.240290079701	156.313909086735	156.254665522212	156.316102521472	156.312952756937	156.272900204663	156.318149484837	156.27312736502	156.301072453605	156.310362706168	156.270522703112	156.293188246944	156.262899910456	156.29769924149	156.291532456075	156.270910141172	156.277570598786	156.293866644546	156.277724642915	156.303104723567	156.267038075591
156.287739838004	156.30044446534	156.275428159963	156.231001815717	156.273912711885	156.302146837077	156.283446347624	156.244017673906	156.285171538561	156.301626930195	156.286404615361	156.315132511197	156.29199164941	156.311240672551	156.320086031109	156.275366865969	156.305022410156	156.308403415532	156.32339323902	156.313790373537	156.312678962257	156.287061689346	156.265763553489	156.314899297103	156.307425898678	156.246778502463	156.294562817618	156.271801202159	156.303964845064	156.268363596311	156.264704274812	156.271619045423	156.319311854753	156.296809532199	156.316705992557	156.236521161107	156.301415533776	156.25420759118	156.306758157233	156.2521828913	156.2864857555	156.240180777993	156.273439164105	156.31439508812	156.272154338947	156.293457566372	156.267588241682	156.260901639151	156.291212673404	156.301673462049
156.327020574013	156.317742733722	156.304535058013	156.285029489343	156.285928232699	156.27137672119	156.316201441418	156.286903314118	156.311835839358	156.29359863171	156.267859796158	156.324986038856	156.302250754771	156.25840621444	156.301209935768	156.292304819722	156.282687034604	156.287294286269	156.274484173892	156.270231359057	156.278882481168	156.325243880184	156.2990117122	156.294807077217	156.304899614528	156.31032106287	156.302723766009	156.28057199157	156.298538599112	156.3107354401	156.322148540697	156.277965882517	156.306345251578	156.269529729569	156.302319313713	156.280728325501	156.300408191368	156.282555650158	156.318368680787	156.313926242665	156.303487435578	156.313741910509	156.297070418201	156.289788608037	156.27782297085	156.301113381315	156.312164586408	156.307361137523	156.311632207761	156.292448891167
156.311165577184	156.288479080468	156.300941930101	156.271302822717	156.286994456487	156.304425851917	156.320987963723	156.263450373526	156.315844065034	156.310752100516	156.27927344547	156.296344757796	156.295943866553	156.278835415973	156.325443197562	156.310054336721	156.324737522684	156.2831152129	156.283259284792	156.325819704708	156.313634999364	156.305644599778	156.331135461419	156.30769200116	156.308728051246	156.304946506862	156.32203246851	156.323141417407	156.268433508308	156.316387397833	156.316618002368	156.276804927242	156.294068412449	156.318810496313	156.276060390886	156.267930787076	156.308404425137	156.305469549464	156.32266163669	156.311112216025	156.310852244765	156.297225835629	156.320788200133	156.321665649588	156.320389049761	156.274842385277	156.318205833923	156.317607211151	156.301274251955	156.285174017002
156.300555260194	156.323939064825	156.331623872963	156.317386320277	156.321617107848	156.323389383549	156.30477912556	156.309349240703	156.293099246956	156.32324920087	156.321783592187	156.307965972865	156.321641435797	156.317064772453	156.302859210274	156.287560670973	156.318554939523	156.314969058291	156.316912711079	156.331130252475	156.302474697812	156.29130645157	156.317595715276	156.294780513492	156.326872565607	156.30891858619	156.30491161467	156.31958392989	156.291220680181	156.301563401929	156.296023728961	156.308445781962	156.277870858989	156.329802336737	156.314546649471	156.313071912253	156.313858504933	156.280822409322	156.329505086211	156.318174134833	156.26121969281	156.323594321011	156.29348572978	156.324016703609	156.296259272989	156.293936938716	156.319136124411	156.334121726777	156.307017842337	156.309316929021
156.313005042519	156.304610059864	156.32931101328	156.302433285521	156.332867552286	156.299866004995	156.319269312421	156.33070689104	156.322967152628	156.293995402477	156.325280145576	156.336181110142	156.30702345015	156.307607273827	156.326010071564	156.31614121428	156.327257137427	156.305344958334	156.296831073864	156.334367010347	156.329911842914	156.325918962127	156.32210422004	156.307489299876	156.331215307055	156.31009757698	156.316600548527	156.300298565344	156.325844172179	156.330676104903	156.322940922535	156.32516667342	156.335158934957	156.292348587683	156.31150953024	156.323175313056	156.317682522249	156.310237709444	156.30899951164	156.330843311734	156.325796218654	156.303291913125	156.321148296348	156.336757423927	156.305241547529	156.333916675352	156.308113850212	156.326262493247	156.317743823861	156.309638233753
156.327929018946	156.307623765272	156.326915469829	156.325679380824	156.309055094813	156.337111624092	156.30582766434	156.336125262582	156.328352116399	156.299924431655	156.316182005392	156.327310088361	156.314186206898	156.310232130993	156.336047432129	156.316484911728	156.297943876253	156.335295000658	156.330837957728	156.329951641736	156.314018452857	156.32532346901	156.324889195549	156.308082569346	156.322212639466	156.304763804037	156.327443067013	156.314383779355	156.331243786048	156.331419211002	156.304263099956	156.318424723323	156.333458068936	156.312051685712	156.310454898192	156.308389781053	156.301102629761	156.329562732767	156.333194180693	156.312907038935	156.324784096399	156.332051906092	156.32999388618	156.322102630863	156.337030499964	156.32666307563	156.327804491003	156.326843012867	156.327841688773	156.318023292746
156.33573699391	156.313223034398	156.333280271871	156.332049040099	156.318091530915	156.322897704242	156.33191461012	156.306020902498	156.328624069276	156.339229048755	156.314828366161	156.320454039799	156.314489089735	156.32330518859	156.336747929688	156.339638917422	156.316818585787	156.315721978109	156.326492315942	156.327883678837	156.333588816016	156.322022119787	156.32573192299	156.334778679487	156.307892701168	156.3348899027	156.316770966579	156.323611183491	156.338010801935	156.325443768117	156.319751152993	156.327033021051	156.338511791967	156.322277250643	156.339626153166	156.316459415083	156.321638674731	156.324139253825	156.304065189643	156.331773510865	156.312290660611	156.30933679028	156.311269217512	156.312968814945	156.32731915141	156.332148390213	156.335257439535	156.318855690848	156.333860343263	156.324934228959
156.315704563908	156.334111208964	156.33780897339	156.34085326634	156.320088996627	156.334622604359	156.32844942186	156.32203368636	156.306141913438	156.334172877729	156.33852100604	156.324388874053	156.336285692972	156.330857199871	156.328459916057	156.327099992059	156.337024847751	156.331810482932	156.341322585461	156.331465600402	156.330898345546	156.330993885345	156.318730062623	156.326553453169	156.314582122184	156.33145748335	156.316189242269	156.317181571334	156.309206838714	156.319857041442	156.332158809287	156.323867680025	156.32566222674	156.309768392819	156.329298739691	156.324489037993	156.323227341897	156.335924093877	156.31746368432	156.343241330699	156.336578796674	156.321985024503	156.328908372931	156.314550940459	156.321970563696	156.328201041771	156.329264791079	156.326715471168	156.333226029529	156.32030121221
156.331414478708	156.334765084799	156.329279403981	156.321830329877	156.329542141329	156.343909697078	156.319025396329	156.336778846544	156.331561613067	156.341122837067	156.343042196226	156.339642820211	156.316174272157	156.322342423594	156.32648914527	156.335678574634	156.331311549167	156.339776588247	156.319574092241	156.333437836399	156.333457725537	156.340136314393	156.317026719524	156.335850663418	156.324395275383	156.34320385853	156.325571485283	156.327622169961	156.34389439611	156.34424276069	156.320293847552	156.319155285328	156.331684300536	156.325928786436	156.333893842502	156.340253166457	156.339788028118	156.325710715607	156.340821602377	156.345111335908	156.323907605333	156.339848153609	156.324495674999	156.334420656247	156.337833696241	156.325242913884	156.330193194177	156.326482500166	156.334740620439	156.308225710313
156.3215510539	156.337648258074	156.339823041347	156.328159822507	156.339428610973	156.328868052438	156.331664650304	156.343387187517	156.340117389924	156.33240625681	156.335691224533	156.33480100385	156.338579912352	156.330642860854	156.335299654005	156.340827792741	156.342232127745	156.339621464268	156.33055520621	156.336452809553	156.33878656807	156.338032571962	156.319206725866	156.336920382441	156.337422300153	156.330323708571	156.335568541467	156.322425902761	156.337647946661	156.33291547417	156.330567879796	156.337154304703	156.343339553948	156.332792668456	156.327129251696	156.34395262498	156.331341294375	156.327440434316	156.322082479332	156.343384513943	156.331795739394	156.324635766361	156.335236197195	156.34225102416	156.344085707519	156.329609385641	156.331569878547	156.336844628474	156.312050481961	156.320759920527
156.323968257586	156.341004659308	156.337223262444	156.342206296929	156.326636304188	156.34579298045	156.328451844264	156.342761813209	156.33449020287	156.328866002799	156.336616116989	156.331499488201	156.337568234594	156.346915851713	156.332277337831	156.345130193089	156.337505662215	156.3386553289	156.339047787385	156.332658506172	156.342081428031	156.332651621433	156.344093528432	156.335640553448	156.34052487631	156.339061815397	156.33281529025	156.329585966946	156.326511853325	156.339391071056	156.328345592072	156.335072510316	156.340380947508	156.335823671505	156.339835376425	156.346687509233	156.339057849556	156.321385432739	156.332355530515	156.33102227247	156.342329731	156.327570142335	156.328547790592	156.335484289707	156.324421860848	156.340768162142	156.330524519491	156.328756961639	156.332384701982	156.33774526109
156.338178262917	156.332173294919	156.340802623726	156.34610568026	156.344609878032	156.34097562353	156.317535425012	156.346364408175	156.33300323836	156.342239936564	156.340295674149	156.344607383541	156.333886320173	156.342958173317	156.341106446798	156.340886472737	156.347437035898	156.347592609756	156.346941923845	156.343615250961	156.338687969247	156.344933379562	156.339372725022	156.340442957901	156.347768304215	156.33921500505	156.33645919536	156.342925257074	156.347730660709	156.33380498565	156.331891751755	156.325437454982	156.345704266669	156.337370007884	156.341266536634	156.3332660455	156.340878864496	156.332540133623	156.329836913195	156.338017161218	156.340570344047	156.345274612539	156.336386035046	156.34006855022	156.341819944056	156.33810376993	156.343162815838	156.344785391358	156.341477569908	156.334928806443
156.338910027049	156.346188003687	156.348337979291	156.337863852348	156.346060878252	156.337159586004	156.346015993923	156.342883890011	156.346572672546	156.344455508775	156.341991965385	156.339646275972	156.347239185117	156.341961278249	156.326538875891	156.342315761426	156.341147331906	156.345787639531	156.330965646163	156.347874181802	156.338322944806	156.336338410151	156.347130353346	156.349124313921	156.338629883901	156.336234308874	156.337619811186	156.346378387695	156.333904629775	156.337189449593	156.335256220254	156.342755102829	156.343786046717	156.323138816532	156.347414405393	156.338243914595	156.340784454295	156.344389491875	156.332181987281	156.337053586745	156.345544352474	156.334315656866	156.335535024454	156.35027471093	156.330094978927	156.345905182203	156.342533281333	156.344758877683	156.335970599351	156.34444437137
156.335845725506	156.340810367594	156.338506200155	156.331458800236	156.339948950397	156.336709593159	156.340303559996	156.347135616433	156.329762578393	156.340224233321	156.348560976674	156.34872548578	156.339586899485	156.339654744455	156.345147477589	156.349891950719	156.335448643097	156.340658206957	156.339051331676	156.339094473005	156.337119561219	156.348601051172	156.335862911509	156.335835604856	156.338514163573	156.33939155403	156.348118480319	156.33147257313	156.3420164782	156.341108449547	156.340242281949	156.34677861958	156.343879932971	156.33934051051	156.344347889174	156.342109304455	156.340109328547	156.345403726307	156.349467579612	156.340969661187	156.347579886749	156.340986978809	156.341868467815	156.346615075606	156.339058273993	156.345165919179	156.340649744727	156.338653133171	156.347400923608	156.338623854843
156.346337976044	156.343697289369	156.349556955267	156.338246021945	156.349171234756	156.333502844782	156.343049544881	156.352667958669	156.348191823516	156.346846320191	156.338946940122	156.349459510097	156.335001386946	156.342778756078	156.345064975707	156.346765870309	156.344679083858	156.341987206767	156.348480276987	156.340998794025	156.348564249698	156.34491475246	156.348124740915	156.342649986964	156.344566713323	156.347416103637	156.339842012497	156.348260375739	156.338526932365	156.335741291661	156.345209365636	156.346279404215	156.339905791867	156.341281544188	156.350388501477	156.343097663609	156.34057312634	156.340194765924	156.345309056768	156.335218437564	156.34003163195	156.336752312992	156.347185402071	156.343924097315	156.340480351793	156.343464184995	156.336642163047	156.336485576136	156.34399857163	156.345664956315
156.347431603317	156.348287961606	156.345173595193	156.347731218052	156.341266655434	156.340504856792	156.34272025119	156.33812773279	156.340690568497	156.348450944384	156.347356275033	156.35058940726	156.340165999003	156.343596504381	156.348656917795	156.346986538517	156.349120193885	156.334036301554	156.351321126457	156.340541584796	156.347841522584	156.340614882073	156.347680910524	156.348502457591	156.347125867922	156.345370421111	156.34655952591	156.346188033215	156.349110212642	156.345456388738	156.348491707673	156.339639388232	156.340686603232	156.335557793459	156.348492341197	156.342533935931	156.342348658102	156.344502478318	156.342357566762	156.346501353211	156.341320449435	156.342583220276	156.344153616177	156.344132758635	156.336693678901	156.344253534539	156.348926095864	156.349780915527	156.351581244056	156.347784441613
156.343187442415	156.346634642054	156.340561794936	156.345599300667	156.347902782291	156.346923399762	156.347159165094	156.350976026484	156.348799503496	156.343650228651	156.33988367166	156.345236783252	156.347759152917	156.34106494019	156.341827723572	156.348547497534	156.347504339472	156.348826605102	156.350775105572	156.351217088595	156.349546389432	156.349605387585	156.345607131803	156.347746098907	156.347481651065	156.34573112571	156.348444700469	156.34780111473	156.347685079492	156.344068368091	156.349934172382	156.345555279612	156.346341485041	156.346302188431	156.345786898194	156.34804470516	156.346848066684	156.341440788379	156.346647857705	156.346204702655	156.344579106913	156.349916453177	156.345164677808	156.3465117797	156.348860558579	156.350167816128	156.335867802039	156.350957692541	156.347262945009	156.343151503779
156.34800444248	156.34001743568	156.347625881889	156.347883687071	156.34598015867	156.346935241581	156.346236654151	156.345185100319	156.35155615012	156.347952145402	156.342582647087	156.351091452499	156.346161748147	156.341703937603	156.350607477188	156.347720462296	156.342832369271	156.351690228759	156.349403678391	156.346317522017	156.346775425138	156.351321993852	156.343534389404	156.349297157447	156.349864474415	156.343492860547	156.344370270965	156.352927718778	156.348289584469	156.353151292854	156.347818855041	156.345938791466	156.344175856685	156.343207156236	156.350769450876	156.350527586255	156.348434406334	156.348653361259	156.344355961695	156.345207919265	156.344459999049	156.347008888897	156.347382659715	156.34833077393	156.351985385556	156.349919337077	156.349911593933	156.345967948079	156.351132093351	156.342547207763
156.346652310594	156.344535453471	156.338044617514	156.348229660131	156.347367630606	156.344728526597	156.351154013112	156.34596572529	156.34771344422	156.350361572644	156.343853607256	156.34355846021	156.347029146306	156.343267141237	156.345541882314	156.353149554226	156.350100595556	156.34760925901	156.347675899984	156.352580092232	156.351081378577	156.351472539085	156.342517685251	156.344219864106	156.350063734789	156.350023844263	156.34982517704	156.352070128258	156.346340768183	156.348899768965	156.348345320609	156.350383799985	156.347247257211	156.34987913782	156.348913914916	156.351302458354	156.352246643365	156.347828479568	156.346894945785	156.352400989583	156.350005130035	156.351797348874	156.351006415503	156.346610692114	156.353120106926	156.354556597317	156.354321701882	156.343742386058	156.351283002904	156.340312379835
156.353305886315	156.353610319971	156.343948835432	156.349498520852	156.343278057061	156.349219687309	156.347173831819	156.350520671204	156.348741977934	156.349878076135	156.348315229899	156.349679515921	156.349992838246	156.350552197828	156.351204950028	156.348694653288	156.349291455851	156.345853645888	156.350665339307	156.35032854542	156.348225449715	156.347356587	156.346911238822	156.352323171596	156.35332458721	156.340296784355	156.353614435006	156.350838866331	156.349921700865	156.351095076178	156.350392580968	156.354894765848	156.346939714267	156.345960044078	156.346341865004	156.343922981991	156.354026503913	156.348133885013	156.349313214389	156.347063362433	156.346500880301	156.343428101785	156.349465726018	156.353782541485	156.352066799244	156.352920765435	156.34705283188	156.345172160529	156.350145291092	156.34681248791
156.351459337441	156.35295677755	156.344128825334	156.34469722917	156.339757237702	156.345882288966	156.344587418704	156.348885333445	156.349857351696	156.346052325269	156.34761598608	156.35101919333	156.350849606405	156.348796026905	156.347351341766	156.353002548495	156.35034320042	156.347786503472	156.34683453936	156.350823241494	156.343547074632	156.347833095546	156.352564728988	156.347183548606	156.349293165658	156.349031866771	156.349590973777	156.344125282782	156.348782356553	156.345797896465	156.353393974263	156.348063505686	156.348971704529	156.346714445858	156.350230030361	156.351602915782	156.350581827892	156.347317582574	156.352205151143	156.350124603384	156.347115768836	156.349069598683	156.352951822696	156.343409008433	156.34577756204	156.349148579929	156.353477728736	156.349678282252	156.351090975351	156.343739245772
156.351034556598	156.35048367024	156.349713323916	156.348025482494	156.355157074995	156.355174179251	156.352101966676	156.35431221392	156.351707875817	156.347927607312	156.352260933089	156.34997781512	156.348756838459	156.350713115613	156.348625365076	156.353358312844	156.355992495223	156.352359342546	156.346516858758	156.350656104806	156.351056881691	156.348819348321	156.346457029737	156.352824663006	156.353728446996	156.340719488878	156.347921878253	156.350616501443	156.353313236949	156.349833789002	156.347846906705	156.352037054256	156.348403302952	156.352761791543	156.354404998149	156.349735975119	156.348314814968	156.35046263488	156.346150501206	156.353440834611	156.349023483757	156.351362130483	156.346946334379	156.348225437657	156.346843044709	156.354010382759	156.350960085938	156.351151579809	156.346411049757	156.349225004649
156.349771951124	156.350046412092	156.349199411535	156.348743683345	156.355479840893	156.347336020857	156.344933203589	156.354610382792	156.353693800039	156.354276942968	156.357233414676	156.354770260996	156.351685874001	156.352649208064	156.353149626401	156.348293656209	156.347248706321	156.354469086031	156.353801356425	156.350323622971	156.352532819578	156.351764036048	156.346433497019	156.351362494969	156.352298523336	156.351868949971	156.348980201843	156.353343550686	156.347259133876	156.354228103484	156.352821736351	156.353906041471	156.350565784872	156.352190583287	156.35386595451	156.352007674901	156.353998033977	156.350644679436	156.347851838327	156.351840010854	156.352100013979	156.352790987949	156.352047202872	156.35246687059	156.351593544523	156.349476625088	156.352266924791	156.346524902808	156.352023788734	156.341756653195
156.352717054891	156.344743443624	156.351363980739	156.354291992488	156.352299271579	156.355069244094	156.351900044343	156.353429839407	156.351839079868	156.350652960972	156.351242706918	156.349639764564	156.353466527488	156.352684078387	156.347056101485	156.351655938485	156.35024961022	156.35203936137	156.350587200832	156.348523264068	156.349458756248	156.352577758675	156.352062470779	156.347236800897	156.352775542782	156.348582193513	156.34933737288	156.349943021193	156.351818525795	156.348038296863	156.348980894469	156.355122233318	156.350356513483	156.355816363024	156.348939505279	156.350630883649	156.348334070085	156.349142004524	156.350889757952	156.353922894722	156.351396426186	156.34938801039	156.354845187781	156.350512651699	156.355326823817	156.354944126477	156.348654525115	156.352699440504	156.349415842724	156.352488344407
156.343705717596	156.352798041332	156.350860008069	156.353753724323	156.352930713233	156.349403890837	156.356388323701	156.354003060755	156.349713281889	156.34878289527	156.350880013458	156.354445207178	156.350175760877	156.347722609018	156.353730145326	156.350735585416	156.345124746785	156.35057670099	156.355142486474	156.349780237371	156.355328111406	156.352761193534	156.352706326171	156.354343219861	156.351247081011	156.352038185036	156.352715676182	156.351697027689	156.35109657818	156.349868967112	156.35159772253	156.35105333661	156.353429760291	156.353326864901	156.351553820558	156.351265461215	156.350622572969	156.352590100975	156.353802947941	156.355252756985	156.352576795831	156.351070847196	156.345453312569	156.353853101797	156.353583176262	156.354978478647	156.348977051645	156.354268955835	156.349247321991	156.34755624284
156.349228059445	156.34546447833	156.35146948426	156.354092081062	156.351173523906	156.353723773082	156.355445870242	156.354308622245	156.357431091332	156.353808624765	156.35000337855	156.352489110804	156.352812825167	156.352768362489	156.354774283747	156.35373705349	156.352128537188	156.352158352854	156.353265180296	156.350197554193	156.352563847119	156.353442325765	156.355123070752	156.357194619946	156.352145419916	156.349082626426	156.351210922545	156.356170984769	156.351420424323	156.352646621494	156.351343735003	156.351906842963	156.352014404488	156.351352732955	156.34271982425	156.352963438094	156.354278571538	156.35189798803	156.347221914389	156.351671484301	156.355168160371	156.35253233023	156.349772585856	156.353411955417	156.347762610366	156.351967171309	156.353511408045	156.353534914442	156.35203431116	156.352061841555
156.356283718203	156.352200744263	156.355001238615	156.355431242513	156.351662121667	156.351848994521	156.351738580986	156.352967768379	156.353507241941	156.353612697723	156.353221188886	156.352374524513	156.34940474204	156.352245110479	156.352892889429	156.351394994029	156.349383370556	156.350264806822	156.35525792721	156.354272762532	156.350298972931	156.356275077687	156.350341645607	156.35560941433	156.353894769485	156.351403710055	156.353929225808	156.354619079694	156.351135051594	156.349388759786	156.348209260286	156.3535984352	156.352945530729	156.353156143476	156.351349802933	156.353000482353	156.352820356781	156.352962526808	156.35347403499	156.355177537486	156.354959767757	156.350000730761	156.35731732519	156.349933954699	156.351243341263	156.3522068131	156.352186119076	156.354215469851	156.351398027486	156.35263858351
156.355338702035	156.353911152091	156.354022182307	156.351542031507	156.351667682898	156.351407897015	156.351009169807	156.354017423245	156.353703034352	156.352604189016	156.355288911406	156.349171679104	156.352557454334	156.353136017263	156.353495820429	156.353846912183	156.35368752207	156.352410401254	156.35450619301	156.351332061363	156.352196660035	156.352758867773	156.352618082634	156.350746175903	156.352276470488	156.355702245493	156.352526749757	156.355038468889	156.354288929044	156.349550990116	156.351475586114	156.354925769127	156.353523485932	156.354586203814	156.35146989251	156.351337905612	156.352188523285	156.352119260411	156.353799653612	156.352810041885	156.353301329667	156.356479084171	156.352722312257	156.355510074908	156.354589755331	156.353530993439	156.355664424437	156.353080342591	156.3515174289	156.351394220566
156.354906163737	156.352717033708	156.353683555424	156.348782736971	156.357464966561	156.357355432135	156.353048255081	156.353559872283	156.353496433652	156.350488158193	156.352827661372	156.350922978039	156.349863729371	156.351363727622	156.356383404994	156.355001316396	156.351223945338	156.354856764858	156.351436581246	156.354321098216	156.355495963277	156.353397614379	156.355471937288	156.350477611967	156.351548160258	156.355242358608	156.355323525683	156.353422010333	156.354417650752	156.354274323292	156.350878249254	156.348797990177	156.352597781354	156.352162852045	156.352946039734	156.355801925722	156.35495748414	156.35284330497	156.352000035386	156.347272643025	156.355490541625	156.35303463896	156.350506068248	156.352178103378	156.354250755161	156.356036179566	156.35564250131	156.355962091967	156.352540543324	156.354737916966
156.353286183554	156.35554202102	156.348600604732	156.351665406573	156.35376238548	156.35316374848	156.347768057377	156.353169386378	156.353838383911	156.35056487567	156.346960332613	156.350030150314	156.35404472084	156.354431604305	156.354423795004	156.350178842421	156.353352760602	156.352762020646	156.355604689041	156.350384635821	156.356018984177	156.354914614813	156.352129643383	156.347226038103	156.349689317415	156.352513872713	156.355669005437	156.354638235489	156.35645115568	156.353034470246	156.352683084969	156.354382473822	156.355629146045	156.353212017823	156.353495452065	156.350612985492	156.352733974207	156.356452441733	156.354737115465	156.354401775949	156.352141157715	156.355486817251	156.355600648914	156.35082069255	156.355528489299	156.354656431213	156.354729165061	156.354731555045	156.352962797512	156.354677965212
156.350700050941	156.352391911405	156.355578399575	156.356045878323	156.356539635791	156.352240328933	156.353778673625	156.35406502015	156.353188589879	156.353944544754	156.354165429536	156.353406179788	156.353319366324	156.35245965621	156.357070010384	156.35511163877	156.35606373229	156.356809611309	156.352694706206	156.353143928271	156.354183219315	156.353317421927	156.353163589423	156.353757325716	156.352607201812	156.352134604902	156.35308862917	156.354420264806	156.355753485382	156.354739410591	156.350874177898	156.357604754197	156.353771872558	156.358032816236	156.350446899406	156.357715273197	156.35689632874	156.353448053628	156.353361404971	156.353297321553	156.351920158226	156.352219475993	156.34993372038	156.352805466284	156.353201433676	156.353132926966	156.352560038958	156.3487153746	156.353876457067	156.356952873419
156.356793600546	156.352983585979	156.35242231936	156.354552179438	156.353452589595	156.352389017288	156.353983041791	156.352397114336	156.350482262176	156.350995285782	156.355917853543	156.349456211981	156.353118824838	156.353479796636	156.354011153081	156.354721099891	156.355738840569	156.356176998955	156.351319301865	156.352318858834	156.355486780334	156.354182023764	156.35440826026	156.357078312432	156.354113824028	156.346176038752	156.355418001466	156.353598428892	156.350468936079	156.353056965254	156.355769973542	156.352695784657	156.35137339044	156.35305877565	156.354147632847	156.354485320493	156.354332823921	156.352249946231	156.354088682218	156.354032489416	156.356698076384	156.349620807866	156.357008324357	156.354567114563	156.351350198066	156.351383003109	156.352879160692	156.35252411362	156.355299781036	156.356745347349
156.353173259496	156.35281094488	156.348328517701	156.350469547375	156.356216125689	156.354307632434	156.355890960572	156.352027515694	156.357962054458	156.351928045986	156.355903809243	156.355529034066	156.347128891024	156.35606392266	156.353217835296	156.353553906214	156.356947259337	156.354440358493	156.35508859642	156.352485543599	156.351294598263	156.3522222291	156.352900673961	156.356519078488	156.353493046502	156.35496107788	156.357370854858	156.355637318942	156.357166286918	156.355173162159	156.356826800215	156.355163797246	156.355917984243	156.357909607071	156.354785689594	156.352637690909	156.355671238472	156.352897494303	156.352461115391	156.357249447326	156.354935869237	156.352180142446	156.35299758542	156.354084674604	156.355406141714	156.347458697194	156.352881663694	156.353940563144	156.353843294489	156.354223419759
156.357171275737	156.355290291288	156.354863301686	156.351735060054	156.354113703053	156.352918993546	156.354098929665	156.353382805445	156.354509450216	156.355867402427	156.355290648821	156.357660228873	156.358355718191	156.35537229921	156.35660892575	156.35427841257	156.35277156852	156.349363412026	156.355758559814	156.355249680522	156.354294984452	156.353350451709	156.353587219596	156.354957314436	156.352458483565	156.35523971666	156.355063843702	156.355392678238	156.353202499005	156.353459570676	156.3535917338	156.354358478446	156.354168621956	156.356756601012	156.353502879175	156.353002976112	156.355011821779	156.352702226874	156.356778574999	156.354438024275	156.353184581384	156.357632258249	156.353384256253	156.357255386606	156.352896266875	156.35376721259	156.35392433463	156.356181151592	156.356503922651	156.355270051047
156.354860438012	156.357447041061	156.354671063188	156.355261748509	156.354314064204	156.354720794567	156.356047821713	156.353919528241	156.356655825667	156.357345397141	156.348180939419	156.357182630618	156.353409134864	156.356061346993	156.355691582584	156.357307574565	156.355059699542	156.351859960231	156.352200751662	156.355077375027	156.354847928088	156.357407428109	156.353684142923	156.354982411626	156.352925764292	156.353219086954	156.355457048317	156.35625560178	156.355265014095	156.352363108386	156.351580965776	156.357136265233	156.354070942625	156.354967561767	156.356947014694	156.356222989022	156.354941246986	156.353737540423	156.352463597452	156.356222053636	156.358247920772	156.353311719915	156.354739385304	156.356759867703	156.354578643717	156.357205173776	156.354453912826	156.352786772755	156.353602218646	156.357103718278
156.355128573778	156.353714700196	156.354976578037	156.354447308847	156.355459987255	156.351780850702	156.354568034326	156.357627538124	156.354231975961	156.356181262483	156.354259517602	156.354932496983	156.354984551192	156.353330472941	156.354724744752	156.357896462756	156.35462997361	156.354830460896	156.354569460084	156.355696562196	156.352535956216	156.353557576553	156.35504707377	156.351572670657	156.353261074354	156.35779288809	156.354812155633	156.355269773695	156.35852352174	156.355685247588	156.355543264979	156.35272168327	156.356294959631	156.357063143217	156.355439889227	156.349933759557	156.357616202369	156.352864034195	156.354738021612	156.356368422279	156.355729184288	156.354203284658	156.35504937945	156.356608655363	156.353794393766	156.358845472175	156.35397447725	156.354641647659	156.355565029946	156.354465224093
156.354225542473	156.353298854654	156.357526247838	156.353330517123	156.35287214988	156.354067959877	156.353743311516	156.354471601044	156.354619303037	156.357638337787	156.351428158133	156.356328951738	156.357186264544	156.357687747537	156.357426811131	156.355197322929	156.356105822595	156.356581735852	156.357852296112	156.351841139649	156.353410214392	156.353272196621	156.352413998229	156.35705447675	156.354052082918	156.355326548396	156.354116070706	156.354844286746	156.357426123436	156.350804192386	156.355759763419	156.353728824478	156.354065342176	156.354072527927	156.353920902414	156.349846677431	156.354530174848	156.3548374793	156.353554833133	156.354633222468	156.354058378971	156.353369240775	156.354252961803	156.355809991569	156.351381609647	156.353657298158	156.35340019842	156.358014618082	156.355070941058	156.354669769659
156.353521757987	156.358205489668	156.353082979123	156.35041120947	156.353527393592	156.357722996832	156.355500399504	156.356917725327	156.357113628814	156.354944441741	156.35417547374	156.351063961462	156.355390632258	156.356111681001	156.357729567842	156.353823649093	156.353563768224	156.354501673558	156.35387646902	156.355428587738	156.356522237063	156.3528534918	156.35385070067	156.355825823711	156.353760244416	156.353282326735	156.354104279453	156.357167905238	156.3553419486	156.357472809541	156.357791542887	156.352839975769	156.35414420505	156.35520520393	156.355713023912	156.355009941316	156.356746750565	156.35699729208	156.354338030731	156.355703647619	156.354634894182	156.354392951738	156.355078834312	156.351896500983	156.357122961777	156.354322282442	156.357088246095	156.358141490629	156.354367129124	156.358383797779
156.353258124419	156.355591188188	156.356399538914	156.354164343146	156.354036777777	156.353876987074	156.353859716138	156.357138487833	156.357652926223	156.354363981068	156.356363920359	156.353696342812	156.354281980746	156.358079709056	156.354410277063	156.35490423983	156.354608660827	156.354798387253	156.35608501067	156.356912915907	156.352565168161	156.355585904574	156.354060514931	156.358729199792	156.355774808303	156.353383416216	156.356575239982	156.354027206685	156.35524835542	156.355586890534	156.356693201999	156.354727958162	156.351751515009	156.354130373809	156.356221957711	156.353339371535	156.354650724595	156.356408745519	156.354778582829	156.354212313653	156.354268371635	156.356436045901	156.355299296747	156.357221938648	156.355380297682	156.356909566627	156.354148336037	156.357025615388	156.350756879272	156.355896533267
156.355209421812	156.357774990415	156.355639145619	156.355828767491	156.354963120017	156.356082163746	156.357756334414	156.352984128811	156.354254724909	156.355394343685	156.354391254659	156.354778716579	156.354699211737	156.354694365757	156.354932109314	156.355567522344	156.352866541675	156.353723580634	156.355144475319	156.355005007492	156.357047582938	156.354701957755	156.353541996755	156.354175266587	156.351851774439	156.356820714694	156.355294761838	156.356970079492	156.355324153128	156.352489407404	156.35420489382	156.357077293319	156.3589540052	156.357969459001	156.352834991008	156.353733817869	156.354649732678	156.355694723413	156.35552356468	156.354776830082	156.357329838534	156.356024646061	156.354632193626	156.353598546663	156.354416112636	156.352403315947	156.35552955223	156.357728696499	156.356746268513	156.358040428544
156.350983883167	156.356837850602	156.355448894592	156.357591913014	156.354956123249	156.354258958192	156.356231577495	156.352338431618	156.356186824299	156.356078633759	156.356886483775	156.356785363028	156.357213348589	156.356037378912	156.354179036526	156.355067688089	156.354458808473	156.352266950622	156.356618709794	156.355887473251	156.354690730442	156.355155336382	156.354881262167	156.356997838446	156.356065293429	156.354081459922	156.358186860851	156.35623714039	156.354625017385	156.353993841788	156.348886830631	156.3556504194	156.353577018117	156.35461992566	156.355631714387	156.355964359939	156.356231063278	156.355131458535	156.354699762775	156.355389130511	156.354318331327	156.35636774103	156.354626148148	156.354920912378	156.35553652715	156.354780865401	156.354539571114	156.357260511389	156.354298609351	156.354943225229
156.354647653889	156.354972229028	156.352827036708	156.353727314689	156.3547272777	156.358570045546	156.357412113779	156.3547879741	156.358459451457	156.356502785199	156.354764163703	156.353819865306	156.355210306256	156.353807456042	156.355219995546	156.354918166949	156.355866777437	156.355037893289	156.358233576907	156.356501141212	156.354148634973	156.357554176216	156.357502952468	156.357475547001	156.352590556754	156.354538437431	156.358477928998	156.355356172018	156.356341828611	156.355411460934	156.357741295022	156.351256046956	156.353845986106	156.35435895139	156.353067990527	156.358538867835	156.348409197389	156.354523794035	156.355434954429	156.355621355967	156.355392451094	156.354709220244	156.354388116009	156.356679356399	156.355664304864	156.354037513109	156.355033300167	156.355501095839	156.358164163434	156.355359115728
156.351277917805	156.356432276105	156.353893951225	156.355013197251	156.355755727729	156.355597163506	156.357528235578	156.35900055836	156.355676013967	156.356268007343	156.354802267269	156.357175466946	156.357189336732	156.351709661292	156.354746617118	156.356468361501	156.355314679173	156.354233819006	156.354460044336	156.353771024407	156.357384211258	156.354882167191	156.353350995187	156.358973871343	156.354392725907	156.355224330476	156.355204684296	156.357555079751	156.355691250114	156.356453351532	156.35002619322	156.357040591526	156.357076939199	156.356346841301	156.355321475413	156.356051948492	156.355867495394	156.353932276597	156.353717835131	156.357592188781	156.358002658227	156.354113000046	156.359099751929	156.354406790813	156.353798124983	156.353801347888	156.354895813651	156.353613693783	156.353962300642	156.356720872098
156.358112530597	156.354980375662	156.357246824622	156.354817439575	156.354567158591	156.355376496541	156.358229126122	156.35159060181	156.354264673577	156.357538049908	156.3545251689	156.356258734975	156.351050130607	156.355137463998	156.354256439015	156.357302812945	156.358459634064	156.354543058515	156.358259585236	156.353117569825	156.354935891042	156.352530673684	156.354259371486	156.353915785868	156.352803087789	156.35384091217	156.355684504913	156.35511760552	156.35486724372	156.352905905168	156.355797634491	156.355104502432	156.354262518953	156.356964434913	156.356066264	156.355392029213	156.355328924431	156.35587016602	156.356666531771	156.355031710673	156.357928774716	156.356234886566	156.354021791566	156.357492554755	156.353979680901	156.354336993043	156.355221200354	156.350700288648	156.352713471717	156.354303616648
156.355733886167	156.355421896469	156.356812569278	156.355633637605	156.35402589565	156.354053986661	156.355633548556	156.355299235784	156.353298993128	156.353656060198	156.357345674002	156.355096423005	156.35558235037	156.355053310382	156.355458695361	156.349955997569	156.354090972588	156.356901057901	156.35630924393	156.352991523553	156.354162579212	156.355223420582	156.35539624914	156.354002703559	156.354528912676	156.355102396494	156.354499296873	156.355360355793	156.356788338239	156.356451642329	156.354776175787	156.359043679911	156.356764990182	156.354978403921	156.354705416903	156.355036878811	156.354284333759	156.354454383039	156.354348922114	156.353232859873	156.354276493431	156.358211928501	156.354075273804	156.354220645709	156.357100763869	156.354642652592	156.352239269088	156.357780697738	156.35509966164	156.35599783272
156.355368523989	156.357928522236	156.358560005185	156.354920524718	156.355666972106	156.350541097335	156.357609271845	156.354532065442	156.356039541626	156.352836192529	156.358547252256	156.355817195405	156.356137853533	156.356999823863	156.353102362543	156.3556541072	156.355639994544	156.357796597199	156.357358952902	156.359502814245	156.354462772142	156.357868546466	156.355065522872	156.356798633791	156.355742396386	156.356091946358	156.356473734008	156.356471174352	156.356131863111	156.358044964502	156.354744794968	156.357660767974	156.356423748341	156.354853574572	156.358813950087	156.355807476884	156.354731826544	156.356718230949	156.358660622104	156.35718673728	156.354339988649	156.355268848924	156.356699724647	156.354549611799	156.35392357569	156.355195150294	156.354601473621	156.354667338158	156.354989579675	156.358709336875
156.35764141343	156.352883609659	156.355632831231	156.358551704924	156.356724842016	156.356561264893	156.355312367224	156.355075263242	156.354527015372	156.354066637621	156.354916544618	156.356704303214	156.356173633338	156.357997946285	156.358232989477	156.35394444716	156.356519049767	156.355297779144	156.35791492073	156.354807233935	156.354533034465	156.357273196883	156.358430779784	156.354127430641	156.355479973107	156.355297478039	156.358545297851	156.356811508257	156.354886588766	156.355422691333	156.35701010384	156.354516161371	156.353892490698	156.355041622377	156.354230379901	156.358793353076	156.358400682938	156.355445027856	156.354804235529	156.35356801797	156.357638343814	156.357218672617	156.352664839274	156.354595870258	156.357627946174	156.357738383273	156.356207295164	156.354038763883	156.355145444979	156.356195041781
156.355762353748	156.355095813531	156.354869727856	156.35124364323	156.356055362407	156.351939932525	156.357333981975	156.359317453507	156.356901194593	156.35634629556	156.355894548031	156.351603625056	156.355246350781	156.357039529976	156.355883500164	156.357183844832	156.356406375109	156.354477021268	156.354762721235	156.355831415251	156.356782073764	156.355466061083	156.357517305358	156.355304092888	156.357616213637	156.358322845761	156.35547584885	156.357141888319	156.355973402626	156.357093451752	156.35670860752	156.354064250097	156.357920898238	156.354363557083	156.355943811617	156.354786235171	156.356113121509	156.354944378036	156.353897637284	156.357620247919	156.357901439131	156.355332632818	156.358248117477	156.358140354037	156.351920001394	156.35552039047	156.354662083467	156.355027895646	156.357031338188	156.355307265321
156.356950111574	156.35498048326	156.355486442455	156.358066523556	156.357842974313	156.354456421435	156.355636130556	156.355291152739	156.355185437835	156.355727992797	156.356070376072	156.355405478309	156.355181408492	156.357988044752	156.351897321306	156.356848035951	156.355060325032	156.35575593955	156.354510094556	156.355098352665	156.356706826152	156.357461891293	156.359086232581	156.354725191378	156.355193363657	156.351468500453	156.354751206682	156.353012793862	156.355157166136	156.355740418104	156.353649112943	156.357956198733	156.354519092584	156.355189567176	156.355590380945	156.356269527553	156.35306453626	156.354212690088	156.358459746618	156.356814644884	156.355484483046	156.351811661615	156.355235691767	156.354823077059	156.355443922036	156.356052345134	156.355263216122	156.357917829904	156.354649501167	156.35667807072
156.352491856301	156.353487402232	156.35559154924	156.34903920555	156.354679112464	156.35683407171	156.355595764801	156.355116488688	156.356784222006	156.355254153515	156.355768995273	156.355622346462	156.354800299682	156.354479649884	156.35458277637	156.356634605364	156.355831737798	156.355072362579	156.355437404791	156.352108662259	156.353670998438	156.359091614551	156.352545800165	156.359530498573	156.355083823943	156.356646478351	156.355103183392	156.353349010566	156.354804772157	156.357532467445	156.359224250537	156.35727094879	156.354523981241	156.354535859471	156.355046994405	156.351339564954	156.355299818749	156.358187403147	156.355507306436	156.354509280313	156.355517109097	156.35586548994	156.355197159867	156.355424098326	156.358593002214	156.35567083385	156.354527184683	156.358441662826	156.355408860461	156.358700888792
