# Supplementary material for: The Neural and Computational Architecture of Feedback Dynamics in Mouse Cortex during Stimulus Report
Source: eNeuro. 2024 Sep 24;11(9):ENEURO.0191-24.2024. doi: 10.1523/ENEURO.0191-24.2024 (PMC11444237; doi:10.1523/ENEURO.0191-24.2024)
Supplement: Extended Data 1 — The file code.zip includes all code used to generate the figures and perform the analyses presented in this manuscript. The folder "./ephys analysis/" contains code and instructions concerning experimental data and Figure 1. The files "Figure2CDE.m", "Figure3AB.m" and "Figure3C.m" simulate the model in the nominal setup, and generate the corresponding figures. The file "Morphing.m" allows changing the connectivity strengths with respect to the nominal setup, and plotting the resulting trajectories. The folder "./Figure4/" contains instructions, code and data concerning Figure 4. Download Extended Data 1, ZIP file. [file eneuro-11-ENEURO.0191-24.2024-s003.zip › code/Figure4/globalfeedback/v1Int_a1.dat]

0.336879050613968	0.317893360011197	0.334591748461172	0.319413659550456	0.323041577340242	0.326424370801325	0.335130971957569	0.340953018543177	0.321626805951451	0.361578083376834	0.332486168164009	0.34123846224523	0.336804345324118	0.328099942399789	0.329736511043106	0.320054622496373	0.328633099610552	0.322015810670159	0.319158616691193	0.331072256948935	0.354478570858516	0.360497650194591	0.323724992995868	0.341728905655375	0.356275406448586	0.329159540292731	0.321602444928761	0.32851941800293	0.3617792483449	0.355735848933568	0.339806597044245	0.342820017167525	0.358747339546213	0.326621936641407	0.356920463448736	0.331731764902905	0.337012849812944	0.333755394832788	0.346438779744185	0.362641866789774	0.333342948739906	0.338173330651186	0.318736575437288	0.360874455136712	0.364406603866145	0.338456523819948	0.354455646634391	0.331454155498127	0.334560155122103	0.320012356197196
0.35392493856799	0.359995796279446	0.336230677996485	0.347471086690679	0.362899429085936	0.340339874467565	0.365231223432372	0.372712973407652	0.343276844829284	0.33420256417688	0.342601536885188	0.345284908178169	0.359205842309832	0.347891020692389	0.351063066599087	0.333097246655496	0.375570272590575	0.332043233572561	0.366425178990138	0.336658550071509	0.332073028679464	0.352936119053513	0.35255250315522	0.33052674386512	0.374776180991709	0.376379202780245	0.351845994394606	0.340064944566022	0.375064195794562	0.330960268246566	0.340529373847491	0.351936739457117	0.328720390894945	0.332332085407479	0.372710386834277	0.330764548997677	0.347312306090313	0.33360499096563	0.368210187958278	0.329504476775098	0.363927579954679	0.355061671186157	0.355044511563282	0.35087197712241	0.370263684901219	0.335630875433364	0.337828459605037	0.340821893598413	0.35544656847964	0.352026198987835
0.3419868570384	0.388852095108621	0.351242657599597	0.372334843048569	0.350638115021438	0.389595606810881	0.389378387569938	0.347075172411044	0.376476449341926	0.380853439558229	0.377494237088274	0.347763005812219	0.341756849428466	0.343882579260321	0.378091156432379	0.349560670385123	0.36014142730982	0.36087761923105	0.361070972977948	0.374784177527374	0.390534088398192	0.348353876934902	0.342399409011492	0.366199111569062	0.337681938532245	0.354878155861051	0.389301494455608	0.371991428344464	0.367248664793424	0.366307640472339	0.344677286642858	0.381398377327483	0.346409434467369	0.373368790813275	0.338298268778776	0.337676404830873	0.343621701260575	0.36269901712282	0.392198610643903	0.342478646809567	0.347719612074738	0.362817330148649	0.345862498869593	0.369014237083274	0.391711138938722	0.362926194468785	0.366931700661974	0.344713743160153	0.358667889632912	0.356984895872191
0.404364076872164	0.353003810631797	0.353809071657837	0.358119472103011	0.402733326264199	0.392298792916483	0.380214034024752	0.367019017604473	0.357950338540537	0.36960164089094	0.386281131467456	0.349018978878449	0.37250837832099	0.353044633552744	0.388687647762404	0.37968059649858	0.387406892251833	0.378549193994437	0.394912164738726	0.359927304669482	0.403031529787456	0.348896910338847	0.378129913588038	0.403449671435536	0.362425270570033	0.358514228185264	0.370802494403031	0.390143512754864	0.358173353675568	0.370146105564552	0.371395639456284	0.403793304423726	0.353158888119097	0.352673707693596	0.38274302070607	0.403826010652877	0.385622327547198	0.372876176654354	0.354134877395904	0.365931083196947	0.383933602092197	0.372637611275295	0.375651932782067	0.360600257271022	0.362276921367586	0.396026680181973	0.40918345634129	0.379191317711167	0.377707327608626	0.405940060939735
0.421401546641925	0.41285990709035	0.403577429148835	0.421067932412714	0.375545375364461	0.379629518724436	0.365348768484884	0.398172269420741	0.424884562759438	0.399708061241062	0.406580320163011	0.386189234220104	0.399354553696436	0.404334188628208	0.377398084712604	0.429086570928225	0.380253795662682	0.395704108487271	0.405971832032751	0.371040185654287	0.425369354190114	0.402452466265082	0.42783275895551	0.396237096782799	0.381183823161395	0.431500523644593	0.4001143744312	0.410689733766021	0.419105131261362	0.422704339798952	0.378512174042516	0.402093966266447	0.42329377187808	0.38872614414528	0.39350745413615	0.373728076382259	0.411843644767306	0.411743805949469	0.396537936912348	0.417448577496328	0.415446698966822	0.368545204305053	0.374079827074582	0.363783454470419	0.36348868746478	0.392965697460859	0.371043258799241	0.365832338935634	0.39258004853909	0.37467761161193
0.434658549417527	0.416559344435366	0.442851981134233	0.380555234439402	0.447904389071833	0.422326728480446	0.413676911304178	0.402398641828591	0.437344691340478	0.424533305428755	0.420829510062244	0.405757412154164	0.440630341035105	0.39137783051791	0.43447330225887	0.397312502701515	0.43513712340379	0.407205988624436	0.40777703819813	0.448020204723859	0.449233527082333	0.43272796271514	0.381302090203287	0.432314553316724	0.421505022443375	0.436941281279717	0.416754219307427	0.395684111462779	0.39324013988235	0.411626271777684	0.405980501889283	0.428405973786526	0.42911072564907	0.438697131471852	0.423144813717963	0.39441050485431	0.399105496983204	0.454825090453281	0.444943586709268	0.413572900696161	0.450992875850381	0.380423450931049	0.39647504968835	0.435131625623377	0.42007827428871	0.409748425662405	0.418189247270651	0.421393230065659	0.436077744987353	0.413051589765564
0.417651169081823	0.456341780356661	0.415188674060452	0.468800337114068	0.443176625449047	0.421433973487821	0.450901177219984	0.468222667840767	0.441938541836207	0.47078712972781	0.415848525525433	0.445859276949034	0.476793058858722	0.461383111731472	0.44165227883562	0.420115736451439	0.425104855752206	0.445086400405365	0.417382212374284	0.444102303009106	0.43146072783195	0.422058603349889	0.413866923147023	0.398596997644988	0.402139100296586	0.423246586746661	0.426401954561603	0.425265788799186	0.432579277402707	0.397653043708321	0.468597075319325	0.434645862411461	0.470543335610543	0.464028092746069	0.421850004201635	0.460113513987536	0.404185509393652	0.450182077780356	0.474699150467855	0.459191966813943	0.438350456728481	0.407185237501379	0.427769811844258	0.409575601432891	0.404209091944376	0.456646575343874	0.398162197736027	0.466248562495462	0.430025667479379	0.40984395059561
0.428668744698076	0.4916167688262	0.418649009394178	0.476833458709515	0.418874871556649	0.454328477781055	0.507378194650379	0.466636321824703	0.422966420221263	0.447591125111998	0.504450107851137	0.475966160722126	0.441197114087378	0.447472157179504	0.511175623406765	0.47054234585522	0.436597934402871	0.43430863992282	0.467800847388592	0.431478727155693	0.463817850872298	0.485219134143941	0.468110337365215	0.488805605464848	0.479964003764761	0.500965977459051	0.435992409110303	0.494112676958968	0.461473338629068	0.449878561186851	0.429449847290128	0.436203630884666	0.476981757002414	0.461236310682101	0.440093456384078	0.440854671695703	0.47857025011254	0.451390002348202	0.455039096920074	0.471122584879066	0.422891253670001	0.498151319263684	0.431501844202621	0.43467276203256	0.444662511648619	0.495315007477878	0.428583584631703	0.500260796871762	0.499039625077047	0.438749372765244
0.527722346654511	0.542160022670983	0.479635583089026	0.503805559268044	0.482673048157282	0.486882121387974	0.493787962197924	0.535776441215158	0.472057375988968	0.496124436485741	0.464515921476871	0.487785249170091	0.543059476815366	0.444814370176375	0.498328143336301	0.452006740285554	0.516379770408612	0.519826381914895	0.479234885827335	0.482395692998399	0.455714313045893	0.494970092911097	0.459580032953134	0.493338096139203	0.500766675420171	0.502616420577456	0.488133019976266	0.48671140242958	0.538992392184905	0.49689096816139	0.510498788171948	0.47004971659266	0.467995090491481	0.506251127815262	0.500312462226235	0.524205925239952	0.446919100244408	0.481918805985616	0.524165290951983	0.491994932913771	0.442216301724928	0.537353459625284	0.447987535410489	0.501013099575387	0.527853467019754	0.468494460158383	0.510949403683357	0.51249921621225	0.522517923808865	0.479089485450728
0.537448503422645	0.531414256847941	0.47382101735402	0.476660544905395	0.529068544925234	0.488698744343801	0.503132621905764	0.501276860066419	0.462858854277677	0.524596719093974	0.486563763529782	0.573216325022238	0.516765263711073	0.534599386829293	0.479429277538442	0.482182929273852	0.548515509819708	0.559819414380899	0.554188730609627	0.466492131563137	0.534186856733014	0.542902256490437	0.55698274327432	0.487862346108556	0.533926451359357	0.565305449387567	0.484204401280797	0.555577883434471	0.562880807259252	0.561436811588029	0.472915235699219	0.516106752989557	0.468910611431151	0.521397986249429	0.513283827748817	0.558066849943995	0.472547445551654	0.475144507400952	0.560002433197619	0.472864656872991	0.525161810803947	0.503477234848778	0.516594002275944	0.537472423363894	0.500892062056448	0.463580739395037	0.52851943918274	0.470238962647381	0.556871725313568	0.475611915345157
0.5938683742379	0.595249654948116	0.564846325425181	0.555335945838577	0.553844250800702	0.521002569649837	0.499591106516447	0.624962274126491	0.612447109736786	0.550777524269549	0.524883156963202	0.591388034929394	0.504711726847572	0.517319789885129	0.518325851992236	0.49657967496423	0.58207665338458	0.549202336890618	0.556592450589026	0.513251202188273	0.605246512231783	0.61880630079069	0.556153077744481	0.590391097905244	0.521469600521195	0.572501894048186	0.614366658891892	0.494660696166539	0.560203595608162	0.608559523166021	0.501723236068267	0.58322487194623	0.496120019966547	0.562615271242384	0.515610969422468	0.507276062581185	0.498246156236844	0.55360626477505	0.560644922410677	0.53898187168659	0.597710125573816	0.554283009644329	0.564897952315281	0.498556782073772	0.556175285256221	0.535585595870569	0.507277981800026	0.574885245242565	0.577482468509187	0.492625061407867
0.578074314131411	0.57019804122257	0.642018884913261	0.589016845396994	0.532971275679259	0.597796655211135	0.609793837834627	0.544519715940703	0.604847871231998	0.529003114513903	0.62412334444373	0.652766404026143	0.568358398004502	0.611584630823612	0.542880090614343	0.583367732135741	0.544293184207886	0.553526215302612	0.53502426737364	0.58191467425577	0.536389736351358	0.568604482285607	0.597720180451753	0.532778702167263	0.64410965738731	0.549653085151829	0.578197513878175	0.618457260910194	0.666974247646838	0.62540841990098	0.558739031620737	0.560165106990232	0.595636046640402	0.660058042248818	0.555375506053009	0.572725202474223	0.631488736756526	0.600077433524821	0.586875413270889	0.573752586334162	0.57594908519341	0.560720058673565	0.534057693896173	0.546396215584983	0.655995426869821	0.549756880841575	0.539100786834261	0.535152650606012	0.61150119192352	0.525834059149161
0.702241453813792	0.561957292820435	0.613911924349369	0.67398340822297	0.621075262756484	0.593642692833002	0.643842933421736	0.635728693160008	0.611251441755301	0.613446133914152	0.625480295862187	0.654987538504319	0.580894782086627	0.580549465286076	0.614677253282532	0.69419104870515	0.639635771137222	0.718632902696037	0.719825587217987	0.69229916032219	0.683860300085385	0.657130432696631	0.703139701370461	0.715457095521912	0.643094457946675	0.587323519112439	0.698020643312765	0.57244811765934	0.563792330666054	0.59604861639574	0.654385696927156	0.556097034918831	0.664874072471294	0.582827549810289	0.598851019031259	0.566001506775045	0.559318538837221	0.605251455166087	0.711547352290897	0.629193389768712	0.610066074098092	0.681728220855851	0.558908742802639	0.670104687138348	0.603903018924365	0.665960899487053	0.58108505485609	0.708854618275781	0.647473608346176	0.705734635917871
0.714410548159369	0.658603598570029	0.614245455690559	0.705454626661352	0.623273261355568	0.69506899918882	0.658822576428287	0.6832573634291	0.743586364539932	0.687145944039336	0.660074131277774	0.654672266673505	0.607352671385841	0.613144064234303	0.683309024305715	0.673372320993828	0.715656203100322	0.727894026304541	0.770907768231992	0.613919352040659	0.652831353496223	0.684186002019075	0.642463729741654	0.621403160442466	0.627774959216043	0.636871892944114	0.637728791918937	0.763093409796821	0.755160714409671	0.689361477897425	0.677657022998286	0.754311802078696	0.61978085348785	0.742111182241358	0.674475685680764	0.63325690523405	0.698622077283965	0.645901034102469	0.636864035709865	0.682907626609164	0.683382616973944	0.627473233526403	0.77805290884216	0.78373881090091	0.606132680403567	0.639183151447872	0.628287358081964	0.653837115522689	0.672658841180019	0.77517934408435
0.820262581495746	0.691631952389075	0.677846143780376	0.811231323619571	0.725167844281291	0.776473262661161	0.81657814484014	0.758988604845539	0.646068520138062	0.679207712227897	0.68165805149038	0.736710596662496	0.684401265937232	0.834439467339907	0.66065842929964	0.798215125525857	0.690320120894881	0.724732064626964	0.732208919837729	0.721708016719985	0.77515405725529	0.807240721220279	0.726284307985236	0.81151558214914	0.796189443251141	0.738996951444351	0.68762729389195	0.704116544627929	0.793791163148576	0.689644710976798	0.74622316508001	0.683727490457132	0.783524802908619	0.711252818929607	0.672368625773827	0.779264255110866	0.748899049145958	0.710475039535571	0.826731041024074	0.836872363996478	0.678469975084333	0.694466304494723	0.823286321957665	0.642561702497615	0.818457874677718	0.683106199540619	0.733907666966314	0.662468101962254	0.770540301859107	0.765753872291275
0.722724264186646	0.720025790613668	0.856330715553767	0.923004655461971	0.793043997050799	0.818039733125204	0.886465116393278	0.766939244485906	0.90238458418775	0.835937008761451	0.824213760964715	0.803126492363854	0.828936668167944	0.733479317707925	0.897391450994893	0.877083092192308	0.863150887097533	0.864344094673115	0.833788528670693	0.79861998494239	0.719011157565707	0.774768886682688	0.821464612539366	0.742525986114289	0.787601824805257	0.8206552975124	0.858301978221553	0.857233902997665	0.71385418690907	0.711971487083801	0.920154103421964	0.734621479749217	0.78261502000901	0.794095052223095	0.72771735587348	0.782151280106568	0.823033173167272	0.827074934551879	0.752990562520979	0.808244653071237	0.852778899346502	0.726742272429523	0.726209615318936	0.814185494764748	0.811830518324373	0.839244219151915	0.740602169061042	0.822445150920185	0.832490561118945	0.861844701028983
0.795236699821578	0.888912588736761	0.896258987939186	0.802818692290964	0.831699195789273	0.794077895655498	0.852442274670996	0.83108686951956	0.98334495959868	0.981556073368702	1.01426416100903	1.00908631053978	0.902315702941128	0.76194037965909	0.797181918582714	0.873537245737298	0.812410637991264	0.889624711070587	1.00135531242591	0.963131617457458	0.903397356301135	0.980327065284245	0.790332894558307	0.978894789759681	0.758260313906501	0.971708908460173	0.866494236062421	0.872341747069963	0.816394370389162	0.792943868687268	0.977701667519796	0.850473779897633	0.829843631194738	0.876240903852554	0.793700662086724	0.876477868568366	0.82796982818878	0.842198274519582	1.02686964286488	0.877718959766239	0.821512350187787	0.833726072422096	0.805769199464748	0.777796626503804	0.87672661629441	0.823613675387758	0.864463650792515	0.989271468864623	0.904699195315784	0.805764987475409
1.12175883626544	1.05021808417719	0.859453853900198	0.841702054543889	0.823916423966532	1.10381081026085	0.834491869294168	0.952752448564828	0.873234252257406	0.852564564995424	0.953795244135974	0.935295761193509	1.116489550345	0.846570588338605	0.913532470647375	0.939639555653139	0.905761812586944	0.964983576823049	0.837769255130092	1.07437458663699	1.13330504518146	0.859206132929938	1.07596259822253	0.82689464110027	0.883415549743507	1.00596595516822	1.00252783339307	0.923697918351325	0.988468554109784	0.894791525813972	0.882593660931176	0.850131242382496	0.90909688868849	1.09526183587698	0.938763384170988	0.857722167770801	0.821856572941509	0.902557558702541	1.03128152141252	0.934815730095327	0.838323600990631	0.964757648802816	1.03042348466924	0.852630828004331	0.818441976781645	0.948262290420861	0.843379061642074	0.890860678856196	0.938189441135977	0.901931273398049
1.18196097666086	1.13710858033948	1.22865575239682	0.950334006020406	1.1982356806732	1.18777172313178	0.930000556199913	0.967338427937258	1.16498208177734	1.15949992383891	0.958809270358325	1.00517795140387	0.917286606119246	1.04378226364134	0.923447915580806	1.0740431392408	1.11904993495435	1.225188980631	1.17597954141375	1.1598159979131	1.13738668944897	1.17952421441619	1.22281449446413	1.07943398909903	1.04505761539213	1.19167683030265	1.03525269750881	1.2091941045448	1.03363231545636	0.94246617575289	1.16732867442223	0.993670666101738	0.98891603161541	0.918017516343096	1.03951454927216	1.05464426035422	1.21118115256325	0.904094290972431	1.1876021754623	0.959973209732762	0.933141091606738	1.19149236326929	0.944065150182788	1.18398082077272	0.933777970741994	1.19087432203592	0.980986827683814	1.16446716702892	1.15991025707931	0.946701001346591
1.23348174584251	1.04275201828824	1.29169170793178	1.0429950891685	1.115293728044	1.19361620306259	1.2285409395771	0.981752466231502	1.23520967236291	1.27726486388412	1.10241302032058	1.08912073877042	1.19653962361476	1.2930305028493	1.00531061737105	1.07915063919637	1.07641500748787	1.29419496259481	1.16763582923177	1.29109019019402	1.21729038486704	1.11104719221864	1.02962746756381	1.06860898606026	1.22718059600553	1.25361292601176	1.22081502798981	1.08765386127409	1.04366170313063	1.1044192120829	1.2602766085968	1.09177647395796	1.09464861711999	1.25525801369756	1.0697657777448	1.25609454810317	1.25105515389395	1.30536594277223	0.999144218457046	1.24756144290155	1.31884179545378	1.02647353296855	1.27203189553726	1.25635404793617	1.29465358658295	1.16785013022245	1.05038480928596	0.994758268729916	1.11289233118581	1.2467284487387
1.07570835562188	1.18790354140459	1.36264895245821	1.20836017822758	1.28358927665363	1.48240620059556	1.20794042832961	1.19821567364771	1.28956402633036	1.17817865140127	1.20157234070372	1.47089563489935	1.14148467802834	1.08334472989367	1.19091407935913	1.33181479265679	1.1868536039283	1.345550915048	1.19025925249056	1.29197580432183	1.45486904349413	1.22657304722909	1.33016371648618	1.29012012414084	1.37476158660889	1.19571211456411	1.49244037965325	1.28813974957246	1.29861448598443	1.28807185183813	1.28993165742924	1.32492693260707	1.23508176223425	1.3811457167392	1.14029959786216	1.20358689371219	1.30506042739246	1.13166733763904	1.16303772027164	1.14354290319788	1.45293941650566	1.146539519436	1.26814030736239	1.13990410479875	1.48526250198512	1.38954033417048	1.11340749533451	1.14635778485627	1.16716542285773	1.10573663436108
1.59707077463976	1.43031375811793	1.24661528598357	1.37006933508845	1.57455928697968	1.48272817005578	1.34464823271303	1.46664737327911	1.32896724822905	1.23143105702911	1.61549413772776	1.30928433957482	1.25313645264208	1.60305370275686	1.53123769664223	1.46735118145807	1.66240135659473	1.25972391512511	1.21710677098261	1.40120662120062	1.3165453155052	1.60869613625107	1.44224181797418	1.64915681288725	1.53602811146797	1.65055091711871	1.46435737741863	1.51423133528688	1.6197090800362	1.37431434894054	1.34513911593064	1.2263333696625	1.52928708296744	1.22411689688688	1.29936196191732	1.5186113698161	1.57005620369284	1.40791878860203	1.51528449179677	1.248205129169	1.55591711243382	1.30161442738184	1.30561892659071	1.29505924535813	1.22672825595111	1.58754653486898	1.20247481720114	1.62208227236688	1.49895057189747	1.45601608169829
1.50715329897069	1.63307901033321	1.53365870171377	1.39981500671505	1.59650010170661	1.52249759316379	1.4463963890816	1.79915850415637	1.41697122951154	1.37575077469725	1.43574719008721	1.50516888703224	1.65743773377731	1.53241933338092	1.39602379074679	1.4447955826765	1.60244659296417	1.35368605999423	1.39756116133568	1.74353957677739	1.39894846136736	1.37903676762816	1.36311220223611	1.79678351462662	1.59193206575426	1.42611304783745	1.4469680223033	1.74171908852664	1.62697427372564	1.50641351149561	1.74633372960474	1.60779940834442	1.56769687611393	1.38892039120857	1.38389809118855	1.54565101847753	1.46952287389492	1.49083716807675	1.45890516761786	1.32952137376989	1.37957112608197	1.73520314297477	1.69556966192444	1.82511704317159	1.77200574962242	1.74171075363341	1.57215781017408	1.60518126367117	1.79996472747029	1.83230008977776
1.67096164476685	1.81970175000377	2.01237692378644	1.90170365411965	2.02791524499853	1.70687347352013	1.67612061898406	1.97398181960996	1.87984336106209	1.65711023978254	1.584915530995	1.77091543957902	1.53431807413611	1.46888450924465	1.68902979524358	1.93813290572761	2.03809127648176	1.9870000995237	1.6769986176676	2.04092523061821	1.57672519219785	1.7694755215501	1.79308953785228	2.02211145465003	1.63423805216704	1.65699166356983	1.97234497885804	1.89745045964223	1.89459506282439	1.92248372765631	1.74879443435063	1.66682362014893	1.5834667079617	1.92811075414497	1.9390573765027	1.46780260962593	1.50671083273123	1.98411174579877	1.75263873424219	1.89810912959069	1.53737479578518	1.52234441555736	1.76383413423582	1.96196658134206	1.58102752189398	1.59135656963017	1.60417561957649	1.59723954490707	1.71169557057997	1.54041519632516
2.24603233380385	2.17981863656451	1.91729511240503	2.00506945019032	1.67641093535642	1.64780698283811	1.91990147787723	1.82329836570097	1.68051018758308	1.66730749965521	1.6792754060089	1.97335231661519	1.75879681080233	1.82928299163152	1.78572308392388	2.14036497222655	2.02548884276213	2.05325201579231	2.03352450939039	1.64142916481923	2.11333867857042	2.09813616317303	2.10271738314295	2.11387904462208	1.83786570775559	2.2036164050686	2.01720512885448	1.84492621095951	1.89558612619805	2.19438619378052	1.92329114017846	1.72856872963552	2.0794621482234	2.26845084727457	1.88101347231776	1.91111549622008	1.71058124566955	1.88334104689281	2.17173832609399	2.0843453801939	1.71134989246298	2.04160701870582	1.86876853573856	1.86202971991818	2.06237453366595	1.88586286049517	1.74004356496573	1.92686585884982	1.90909909932736	1.98767082996337
2.35198947211888	2.30341741227174	2.06329659859371	2.47384074832431	1.94920594945325	2.10274551193989	2.1505801845029	2.37055872019267	2.22799965826732	2.42793850021483	2.31178284881946	2.47395018697287	1.94867182218	2.44353113081964	2.37684384558337	1.9259264368926	2.04375978915225	2.42968350701335	2.45859395370032	2.16125377587754	2.50816110518403	2.43130619503844	1.86870232484336	1.94678964404189	1.92702208447971	2.28312771951775	1.80866895019738	2.2365776121728	2.16369708963028	2.47913322766221	2.0193659635791	2.22074270172875	2.22708368012843	2.10710018379453	1.79883025573109	2.12590847698457	2.52091545810757	2.23346860818155	1.93156588934027	1.82487059256696	2.52832760866419	2.25865139743656	2.46185943250423	2.03661244200179	2.47267039328625	2.23902936253017	2.24704449375443	2.38865850745468	2.31961062068024	2.14460323883854
2.73453805821139	2.13209530080779	2.13449878713795	2.34771291710887	2.48516792426805	2.32890399051108	2.0663075009281	2.58677690829879	2.14398182201422	2.12416485278435	2.55158756628301	2.63371561658369	2.41086164252109	2.11663700690981	2.31122177600579	2.46138581628125	2.14720093804555	2.35502694187943	2.71051410721981	2.08310491535674	2.10329486586805	2.30188055830127	2.02282271419527	2.53695240268004	2.41029917806973	2.26205862037519	2.55863319767456	2.73079748311714	2.19010712669574	2.08893345223533	2.01796649403845	2.72327229585957	2.71967230174703	2.21976685863364	2.3452832321965	2.13034210881679	2.11895891775351	2.68764121089301	2.72610642269872	2.16335443696333	2.41469831196104	2.0668871503375	2.56865273837082	2.05192868654779	2.36894780074662	2.22485446353063	2.31948112877358	2.15229560286171	2.29254129258619	2.56882299148113
2.89852756736248	3.01926289367365	2.37096536849067	2.84922962982419	2.87180147113032	2.37202832239705	2.9758367788974	2.70943804947428	2.34555922121307	2.96036762873322	2.3377589899179	2.56906137927461	3.00413883096719	2.91452591044525	2.78408636623394	3.04312326350878	2.72275614447135	2.81815718305165	2.4246163245192	2.60148275193376	2.43153876578506	2.44781646831956	2.29850523936077	2.96415070640899	2.37936156661375	2.73819593166015	2.449324665342	2.56584752231754	3.01996721868189	2.36098410421499	2.45451940259977	3.06552635598318	2.91184184372986	3.10162704256588	2.54315086197916	2.26861143044873	2.44402623441028	2.87890247189405	2.31827816907272	2.38597262625966	2.70653406175112	2.50683612883272	2.48528604165894	2.91520766013463	2.47386670129533	2.68440429199232	2.89313705720733	2.81642387865612	2.46464825599355	2.77023368986442
3.38343170151269	3.33168605361452	3.15393256171088	3.01236733732528	3.38053029498673	2.81444068919724	2.76157496178318	3.36066103922816	3.21344301084303	3.31155891514599	2.56178389053006	2.87641571556517	2.7851086897977	3.21785160484162	2.55519611934054	3.09953218582033	3.33873179294537	2.9586468698213	3.33100850529165	3.26826964534401	2.66270658413192	2.97177553410888	2.76625574327553	3.20365570642435	2.65464006174544	2.58117755754489	2.68969154431471	3.31713377957043	3.08078484408074	3.35543523672365	3.06970842201503	2.65300248672897	3.35527772896067	3.22983335529655	2.58566668238225	2.77686095730697	2.56038699437331	2.96124179591984	3.21185069118144	3.08997019352402	3.05493453800423	2.89240045208578	2.52609345598384	2.5774084692351	3.17797199312943	3.33674795483039	3.22044957810326	2.74598121762237	3.27290351796647	2.64125377607339
3.6693615040303	3.37325873814184	3.59823415898883	3.12011265831223	3.50330466240548	3.5947246337631	3.27295527674875	3.37840949256652	3.48356800288344	3.57690445364153	3.52421415651403	3.07762905190961	3.1186201758988	3.35932635169527	2.9758889008577	3.42119146599952	3.13536185417605	2.90555379392592	3.63436275653499	2.93295498581563	3.47728925725019	3.26827918156761	3.61223751888176	3.48448113941009	3.59004036897714	3.43650629627671	3.50400085634928	3.55961521840221	3.20590601196978	3.17085671029842	3.41237960974893	3.52074445877379	3.65180721750434	3.14559705420346	3.20906721900774	3.38398184944299	3.64151477833147	2.99371885343457	3.64766109678635	3.67192048545892	3.66661323763881	3.35244961259579	3.50389183256549	3.60440570341628	3.46426952773815	3.52644593899039	3.58411172254546	3.65006278301334	3.60374937325015	3.45854779385743
3.82368566826103	3.29080176959718	3.90033617158159	3.783755262114	3.34362289652037	3.85142629863326	3.83494661935769	3.88848602807868	3.92552184363559	3.5157926044958	3.54397521225774	3.8375809454568	3.85977331238542	3.16951994680726	3.72173109077729	3.94340720001049	3.40913673278685	3.78155620719428	3.93259666847555	3.57988432026586	3.3439431353928	3.73575905445972	3.51385910820696	3.60446673838896	3.27202474751159	3.62789563857624	3.67531942735822	3.93836510022375	3.92516626156615	3.55587510791335	3.9216871248721	3.81558895963525	3.88544432639028	3.78262854609411	3.26399051260244	3.54180385974007	3.67484524446168	3.72702264654733	3.76242922474286	3.73676090769294	3.95565737682792	3.79969958293422	3.92175880634736	3.81217160806962	3.82909888210516	3.63402217962861	3.50146589104378	3.63230869445972	3.76999262448573	3.25958903859953
4.14505964732588	3.86129535180843	3.76054813420471	4.21816588429	3.77082401508535	3.65985583166597	3.55828420607744	3.9347370627114	3.90876919692099	4.14959642905822	4.16462474380097	4.18054239155335	4.14747554541779	3.79527208790564	4.09572957233653	3.77042838582549	4.22478489163514	3.64269002925448	4.17203092309514	4.24051136172306	4.20493765785567	4.18869630825933	3.94052375471394	3.63124195159169	3.88745333384138	4.00133758314945	4.07208867893847	4.20404944974137	3.58826441792887	4.00344038691984	4.19864112493616	3.61849299578473	3.76766936096452	4.15654196065783	4.18902168418091	4.16503566592239	3.71928450970925	4.14101955047456	4.03717140983854	4.17627858853292	4.18792730637277	3.8250224445456	3.92009918484085	4.17730255583544	3.88161320895869	4.16820424297449	4.19068904301254	3.88738482406109	3.95306523840269	4.18396677185688
4.51304541669256	4.20974217824804	4.33002562774705	4.40347410716663	4.46126129397097	4.0820770065101	4.10036697786254	4.36297286796357	4.40719858662437	4.4153536175141	4.03474087486068	4.44730141189236	4.26420594271473	4.31202195892843	4.38340602933607	4.20530298070912	4.46473976837275	4.0928168839105	4.47994881174762	4.4766705922394	4.49440518423048	4.19202672692037	4.31883058564355	4.51769259473418	4.43285338387238	4.47704057126461	4.37407686812306	4.18015543166006	4.32829220975718	4.40088169980385	4.22885350023847	4.48026794023904	4.37778222203391	4.50631745662596	4.14576444520533	4.40963598081229	4.44261709671966	4.42470609481398	4.43637677318811	4.01491447263233	4.40588987374233	4.3623317942146	4.44907164171777	4.5116700355871	4.27411391160656	4.07634214714295	4.43028468967423	4.16181460610832	4.47460773283409	4.47372305067741
4.78996817061707	4.75573984447373	4.75830464799112	4.47071511949232	4.81793035764848	4.72611731328079	4.75343625225349	4.76467611782907	4.76658317543552	4.81337273738904	4.78926498644635	4.73231291217254	4.5114491697718	4.72443270938867	4.83608473076874	4.6662993405251	4.44207358293418	4.74609925922762	4.78012488876645	4.83790872635563	4.69317921511271	4.88630050079999	4.66935184503041	4.63964187847782	4.77941949470294	4.80072106724465	4.82431300635827	4.77181556438096	4.52590288504224	4.70943466952529	4.52605822708365	4.72073076072843	4.79498692092041	4.58424878114727	4.56973790213701	4.69513602902439	4.76860372135216	4.77384137656816	4.83799675324241	4.75051646506234	4.72212441177166	4.68563013151136	4.84055176242166	4.51434515501364	4.65661581440315	4.72069833778719	4.78314382816325	4.74538537971191	4.72331651133377	4.59882488864023
5.15584326059201	5.07576125857057	5.12018080446599	5.05356495682444	4.97230694301297	35.588840112356	5.02047114225281	5.09221056411089	4.99792266748023	5.03880808505296	4.95033981983214	5.17107686020412	5.16978233787212	4.99230154011545	5.11000111813462	4.53882733586302	4.98271233597553	5.06847047012324	5.11441943355527	5.14373983996831	4.93116833117568	5.07624642487579	5.10032111625869	4.9449125087878	6.51182130831644	5.29100703392887	4.93086320692833	5.14538183079978	4.92952883181561	5.19085247774882	5.0827933531125	5.10600842269638	5.08936476553561	5.03382297862205	5.39022620510407	29.7573333874284	6.33857341819771	5.12323636752312	4.98779380855268	5.10145241419631	4.95695816106827	5.08729413503773	5.10098922659431	4.93912436166453	5.17677900156879	5.15041940963305	4.91820838434975	5.0278080990412	5.05058620164459	5.14684751661735
5.27992248452739	5.42169848916246	5.48407504638161	5.23187636916442	5.22284504636212	5.41846980474543	6.68285455200547	5.67360985255882	5.18720123562472	5.45406210380833	3.87154761821997	4.35663428708479	5.43720824983295	5.30766254309603	5.20862863392789	5.23960672003354	5.41134569399267	5.52294978023971	5.46286656693904	5.25134535211183	5.49560233377974	5.50556278621084	5.31641218924476	19.0461902608267	5.43928480846235	5.21929870098533	5.30191620493642	5.49468040774128	5.48928221719913	5.45921396628686	5.46832458543597	5.47629476157866	5.49656419796739	5.47338717241611	3.10599207911314	5.36057747930846	5.35942690938445	5.322581161864	34.5801811023587	5.50126931716444	5.47212891233099	5.34195676599628	5.36912807147176	5.39978323646918	5.42872792135231	5.4950961107721	11.9755638942152	5.46510994675777	5.31195362534116	5.29392427260729
5.80849463950343	5.58867677332975	5.80597640262432	3.8638458407961	5.61589233478039	5.85177477353947	5.84113196003526	5.6986278167074	5.53929496681124	5.49973686442949	5.57552529479007	3.10516702573522	5.49217954924173	36.5291319868034	5.8941731145779	5.60153278737122	5.64605102982428	5.66902913588742	5.82629236057986	5.46183249658534	5.79417373328646	5.83722772204805	5.83347074722631	7.84072657834093	5.61467286400267	3.09323193235043	5.55618745883115	5.86445079223895	5.80085371458785	5.48777760964394	5.63474901168379	5.8361065905573	5.58183001630091	5.66040273234451	5.69398474592724	5.7198206621039	5.86756466735399	3.11577856525219	5.84066351506852	5.82834382671313	5.85027683376508	5.85276958390278	5.5782705570737	5.60965958693221	5.71796099488647	5.73393733514102	5.79676457437212	5.61932029828351	5.74515040995874	5.68156771976763
34.6863143599743	5.69043965432435	30.3270923197332	6.0418482551268	5.82018502358464	5.95855363504338	5.93030192329369	5.74197150629667	6.01251981480222	5.81483938672423	3.01296218293984	5.88223891791847	6.25244140641768	5.79525246135864	6.17188810161015	3.29884859913563	6.15580196580389	4.57833397626969	6.03647877396667	6.02080063957497	24.3488229614999	6.1531953246319	2.86813093825212	5.82383864488658	6.04901633487701	6.04607045571948	6.01429116259815	6.12419783070738	5.97925186994642	6.20805985705076	6.09443194544811	3.1894047010507	5.79555219239749	6.25762126523689	5.90746479936883	5.87150350645636	6.15884146604082	6.07632643279834	30.3650005720904	3.43035315088035	5.82921490442857	6.13404097439097	6.41432002348122	5.92245367724231	3.57126426954539	3.26868159869294	6.1111304624917	6.0397563268719	3.34674849946196	6.19088104183359
3.06279442170832	3.28967903976585	6.01701440527602	6.37054834550594	6.50710586905662	6.51139275555405	6.09473165719854	6.48989606011238	2.81688188561474	3.53851234617009	3.53000115038693	3.06371329783599	3.52824486328986	6.34950802840976	6.47230897353418	6.16052314530563	6.0032038353395	3.52892061103417	3.43672447369938	3.01257791702738	6.22366248624506	3.3276460326399	6.27717859760576	6.09126314401705	4.33617840027716	6.13206761044828	6.21679752093429	6.22831074244426	3.11848314739778	6.57861866985284	6.14330684727204	3.12986450897039	30.0161737988145	6.16188027383398	6.38866668793225	2.5297527065661	4.52602943775149	4.26270994731198	6.54119523950876	6.23800573975606	3.44065837523776	33.0440645088544	6.23110045591319	6.26060996046438	6.09056086687881	6.04750798551342	3.09079736316613	6.03159221694289	6.06735773287967	6.46198319999186
4.91360134439485	31.0639124909169	2.75451193772824	6.58789763924602	38.0289895254702	2.87649237184247	6.72460133168047	6.52644753833898	6.37224455725194	7.33293051391597	4.31366596057384	6.40535109569923	6.57124555148994	6.40189950210361	2.8257750112259	3.50313500213847	6.60495589987497	6.27983334237677	6.69178881058715	7.14537723875226	3.27420896284476	8.85180482526631	33.2463134939132	2.91992676507269	3.18448842116587	40.9498702939445	2.91005759009129	6.34257714552365	2.90233738387137	6.24810502792883	3.3584884014582	7.60741411758163	3.14522282717423	3.20924962484495	6.35130715380585	6.59179014114424	6.55490204508063	6.44108418295451	6.61460136846013	27.1949532086571	6.28756633987986	2.67061500413403	6.51514736576457	3.60387658837268	3.0061969956153	4.12673126182151	2.80335148112175	2.65233320435633	6.29899001204091	6.62005620204123
6.86970586781459	3.60180743362408	6.7050534574619	3.31754953860027	3.31591682429428	2.90975218243282	3.10398003673408	6.90034958375129	6.9693631065625	4.14511185621164	6.9798376934801	6.63164209384015	2.70997310559026	3.56111312030148	6.93721618755794	3.12416089097565	3.31263543138473	3.10825567248795	6.56065512252955	7.00719767202119	3.02591371779355	6.67637465268276	6.61486755979384	6.85976501007339	7.18952064452948	6.76648978497447	6.81370096025245	6.58999690780872	4.48298143843932	3.72191311551739	3.64086625380933	3.72878285131412	3.04220327186605	3.06522969308617	3.69261225042707	3.1655336249783	6.86929489710101	3.58516738380528	6.5584993852213	3.28333114522682	6.63306464446797	6.51692666463853	6.62905109479259	3.44232735370346	3.02848906884781	3.74385607557704	2.98326776538818	3.3364148396912	6.69312522201198	3.54362341550959
8.78595697507377	7.14082127738218	7.14862549052025	6.83933293981502	34.9862324403157	6.880184439122	6.97407960121007	5.21176418577653	4.35994877167787	3.18941136248206	5.99888429151741	24.1237233454889	6.87254761107668	3.9878370878152	5.01779210077613	7.01301464370815	6.85700480815604	7.02303117427942	7.04743602630593	6.90744533534849	6.92074558442375	2.58384163711423	3.24416841039624	6.98956740199911	2.99472262624146	3.0216357954238	5.79034156288322	4.34122753934298	7.02154021003204	4.74393207812277	3.04692382879296	3.41531995841938	6.9483283502933	6.9115820560256	6.9802741127055	34.7753751589042	7.0118547288092	6.94285697486468	32.545748122613	7.11653760239783	28.2519214835605	3.49285039371077	3.19176981188388	5.04844549143604	3.79514505892462	26.4163196640562	6.8965992870723	6.87570830139532	6.82332043193302	3.25665612982388
7.93386090194642	42.6995966225358	7.12674952920662	4.24816382195672	24.2190104366166	4.87070948103349	3.52605486924839	3.22095219282228	4.79342532613043	24.2238245680081	3.23140769874356	3.34466112031788	7.13144242064477	2.9300502789918	3.05866390751686	3.96168117007785	25.9289327100978	3.3048288095339	7.2460084064228	3.56469298194877	7.06623269088441	3.10312085764563	3.19903786068892	42.6449713833677	3.31110803647624	7.24066717409793	7.13026703073282	23.0073930926671	4.14219732967864	6.34622199563762	6.96742811330083	5.69698552959588	3.33416241426899	2.88970290286241	26.6390709238849	35.912404889817	3.51876974338533	7.17092455667059	26.3957202701091	5.9647081146688	22.6145525810439	4.98229474750534	3.14876766768994	7.14544663398532	7.09595933267063	7.36647650273196	7.10678034459869	3.08517045860003	11.9073433273833	4.72038843416524
31.0869098684408	4.45538656139321	22.2465105612217	17.9840119841326	9.63944533088633	3.98021094550474	24.9539396491512	10.8761140183193	3.30330812661903	39.9645966292142	3.32930323702891	5.04463536086186	7.37470724725057	5.29274841470352	4.19965410209587	2.99190036002403	11.9249413237974	3.70120008403946	2.90132275065513	3.42575743925898	3.19575790300659	3.32884673341528	7.43486845273513	26.0653076686163	22.8114825773581	2.9463527353693	4.67147333552066	6.07912013966962	7.51644805678347	7.46856139398668	28.2466281659753	19.1808392800429	28.0457876429235	3.30477995090179	3.19165723378193	23.7643368738522	3.25202580150686	6.15338989382683	26.237928559394	4.48027001043092	26.137520845755	4.67965811392404	7.40620634214233	42.4816872089368	4.4874671589271	40.9786963317383	7.44811326491869	7.49969330901313	17.7548582482981	28.911660577061
3.82025968401984	27.6864446643246	20.9981578014378	7.40368725030533	22.4489351827284	3.69561850109778	8.45288681836496	29.3582542785271	3.01684162863153	7.45732877508293	7.31183640764209	28.9402454659447	5.18207569591685	7.47286835128881	4.15186550538945	5.37765193121406	7.69904934823752	30.6062007641618	4.95357177940986	7.52880205200549	24.0527362635702	16.4847260548933	6.99115172639669	24.2120288188127	3.39688071826318	4.513881056119	24.271002779836	26.7394929545085	3.79677936863592	23.1267317145729	26.217844197923	23.9352962334	17.1645162483412	7.70919262685911	29.7270469850657	42.4852339778774	7.43543289232854	7.33610984329604	3.20337123467523	4.31985610361107	27.4585131763619	3.44930207483084	25.8598234531561	7.65419471253653	3.36006072832752	3.94048120969403	22.9555737366665	18.2035627510003	2.9495480219142	3.97009510420686
22.3771182203021	42.0471168478299	14.583196138709	33.7222378466834	4.54404580511626	4.64341738905779	24.7614808118433	7.95011852918413	7.10138730026797	27.5802719575753	19.5075857375624	25.8545448097857	4.76529390997056	28.4905070059982	21.8426833061847	22.503166329283	30.4457790604751	33.8268585731366	28.674081757674	27.5213034720529	3.36776014192215	7.51172457762607	5.36957232164276	3.80324994837963	31.7001998237	7.75694009706007	43.7517540433762	7.84575389391688	26.4564945719213	3.5565377866113	3.77131458913485	10.4924460579986	20.0960097202077	4.00294444403893	7.15968483004712	3.67953972793421	32.471817876127	4.25439419812412	11.6695165298154	18.1790804893367	3.94573234542417	28.7186048420733	3.82584329490587	29.7646364781174	3.87481809019351	22.3251089451323	39.9697157572366	4.13042651699023	7.51344093000498	3.83288445759648
25.9723293060753	4.27409911216429	23.405221394738	41.0994118241659	27.7926999787125	29.9959469419397	5.81445165920162	34.279270784292	5.0849615025424	27.9815787937029	30.5199630038464	4.26461574734107	21.389478646439	3.89002268976922	8.67101118972647	35.3851787552091	5.21330139302475	5.87043521675138	9.25462379886245	29.1843679213846	29.290999467861	28.7834367549131	22.5745692895954	44.0997881441826	7.69347761758504	22.4671972047281	6.14004799781534	25.4807680462075	42.0057818406393	8.77542109805799	26.5103963468937	7.54186166355758	3.80648751412256	5.18841885022512	27.9075654115143	3.84926592997917	32.6430728145315	7.45590691715333	21.3348204495428	25.5971532033697	26.0046215759367	4.16856350435577	10.3306020897937	35.2034652245772	7.57847337171555	4.90580132592064	7.73861526726512	3.73630426941373	34.8857069794755	3.79352849769609
44.2270127126525	4.3058729765182	24.5355120386967	21.294658913909	5.39403776477025	19.7378209913143	23.654262399586	26.9777559798579	29.8221697926115	6.61290937167252	29.8056174625364	5.00704447372634	6.73450219407341	22.0363245320068	18.5907030876586	31.530087074817	4.46942867704356	23.3514539284701	31.3171754640491	4.3789347693548	28.0081643474232	29.8634658845899	21.9885693449624	32.2203012389256	30.8871616452843	7.45129321178886	29.6446467727933	31.9996273614688	34.4753271326468	26.6341862943664	30.2547375337898	30.5939970911842	34.7101174514733	31.8622516833886	21.0466165737361	23.1994071561797	6.88114014946766	38.7085645296424	21.5209799557798	8.96473076717795	33.4766168127632	30.0352944622558	23.2200766250645	5.59598116115698	4.90303670163852	26.9037789054669	25.392818877695	5.11966953823728	25.2232585334655	31.4290276146289
33.7958840157664	33.7429419586639	24.181427916917	32.3981250311466	5.11886341643677	21.8175477097035	22.6039708850139	4.89491537060962	27.5149909921233	6.44821250166915	29.9028163033592	23.0484067855381	35.5389234601204	23.6805698946367	5.90825227125316	14.7002450488803	7.14407898477838	26.7703041068112	24.56657764524	11.745075978921	25.2524531866753	35.649979469249	33.2466207054478	34.3132896504355	31.35621145861	29.3555384908742	27.597201555918	24.4454546304709	30.2004823815554	32.4615135514416	26.3223607031058	25.359058328733	7.11782324998886	34.0765251722844	27.1513044311418	19.0015915042499	29.2774421546946	6.73990769289848	5.16540874052785	23.054607382469	23.9627234972511	32.8303987055702	23.9410530357161	20.1791542238089	22.6419515700003	24.1325152397932	8.17024663007451	29.9623055095081	26.3090496730212	24.3414982781409
22.0099538817313	28.6405354007641	28.4528426605203	21.3236764473812	29.9744170968717	25.7724982079094	29.420367116225	32.1793948778481	31.9194742541728	24.4969790373062	20.80317756803	32.9341488077892	22.7852715286077	22.2071198654668	20.7487454500164	35.1814174059439	34.221375032017	19.4387538301543	34.3574812754433	31.9571136278442	11.0453630920842	34.7170915280589	29.1120064573914	27.3604318432285	22.202729802804	27.8992666040294	26.0929537553815	17.0513306407998	32.9882311515512	14.3957903808389	19.8070377402127	23.1931196994728	33.6162914197091	25.4540005012046	30.5445423605585	26.2452947196672	36.0645061895415	30.16175153623	35.1784745207413	25.8917584845055	22.2075037464225	27.2877208994681	33.7937377882161	26.5401252908309	27.4598493394025	22.6093966515383	24.2513616895616	19.2765935475006	23.8881731097614	27.2382604610028
20.8112033276651	21.9395339322015	30.1101713912283	26.761407596331	20.9569323262141	24.4895950525729	35.6082424543504	30.231773415904	29.4497608619312	28.3545040400763	27.9708127978602	23.7427255457395	35.3859616774598	27.7067529650381	23.7684243146693	23.2516701723696	34.9203689054133	25.1861586101268	35.1296717894179	26.4740836186195	32.7978219173033	24.9695569670203	26.3501209811887	21.2499217530353	32.3277231189962	23.236931254413	34.5017356937848	29.5187991600483	35.6236007321894	21.4965875840472	24.9843990157789	24.8390520107668	29.8636360571755	34.2390277460949	31.0873510947045	30.9149713359834	35.3499800033106	24.051043984258	35.2213637352927	23.7385135590894	33.3409508792884	25.3618157139693	30.3122875568246	29.3300955270962	36.928718055543	31.0414833617814	26.7550730206327	35.7340515751416	35.551063195427	35.850539249132
23.3473309159883	36.2635862603269	37.3646786418931	33.1467549333302	34.8479983509177	25.8363339721512	28.4746376391992	27.0305673180756	28.3478051614076	34.6120808667235	34.921194275753	26.7633166284796	28.9808872565089	30.6743725978709	27.8628578227219	36.4787769489838	30.5915537630523	33.896523562942	31.3041972257869	30.9030398086914	34.6980304305702	35.9798236999149	30.1514566859151	31.9509373209865	36.5795337380227	27.5096342722955	26.2786709722995	33.3386163777035	35.4605597385195	24.4546502794534	30.8490333717596	24.2134359103377	27.1130289385041	32.24817823882	32.3717105452219	30.7156073601238	28.2215087149892	35.9673662131251	29.156946581892	35.2695915224681	36.054920458897	27.392097134839	28.5258963056171	28.7707417898228	33.5494097432054	25.7860481121941	26.7322944969618	30.598523087322	26.8571912253889	34.2179977872595
26.3748418288942	26.3392350257958	36.5076867552028	36.0954037248646	27.5995619767684	27.4608151148445	26.7521495066568	34.459845859642	31.2198411645807	36.3619435440855	28.3698051393498	30.7959928992579	35.5750774563098	34.6407027849193	34.811466121948	25.4328198399458	35.3092726438885	31.0927949236371	26.6870627310172	29.1391878651961	27.2665895681851	32.8931281874038	35.3471794645302	25.8162025330516	34.0282342981211	36.7640568400742	34.2917969122822	30.1027652684228	37.0072177666413	37.2378641217831	36.0940269731869	30.0102763104453	26.140091573057	27.817511610711	28.2817934907367	35.0884797525359	35.4529228883774	31.0254398165192	35.3637673691594	32.0143428713125	36.7447977819985	35.3312671109948	27.1911959954079	36.6747074407872	36.1824415080185	27.1256995533509	25.7575946805621	31.8319945502789	24.465953077063	36.5582743076897
37.1619717381525	36.0091075228125	30.9434341799528	36.1054750358528	33.5096215705613	34.2414373007292	36.9282738713637	33.0410054130128	30.2832744531233	27.4204070175047	30.2946743447508	26.7160587164411	36.9260768642022	34.2828598278803	37.0464854959804	29.4373765851001	36.7535223477138	27.7168610475333	28.9762544979535	27.8876638249596	30.8961334948287	28.1628785895778	37.049315964351	29.3686407047975	27.1909404923188	24.8830024627378	34.3202985257056	31.1654854267266	36.7855939384143	27.2057793175885	37.4647027321828	37.0742010666952	31.8139231938179	35.861462476357	35.0137922034864	28.4856041396878	25.3270278514337	31.3292632631969	30.1169940156578	33.4952772681893	37.7365408068405	32.7093558073811	27.8530266909982	36.8294691978658	31.1920979650575	37.3110796380894	35.6613124861532	28.8519763757055	37.4920010207411	32.44922368666
36.97418625488	36.5938557493494	32.9096370819377	35.5052452231275	34.5132860050102	37.6113981089348	30.4748344352547	36.9790818709116	35.5907624222708	30.5256347052981	28.1559270787479	29.3901783792815	36.2137114222243	29.7159643754233	29.2045148404427	27.172348709254	29.0548368039362	36.7166218887146	36.6574304866488	37.3625210198852	26.9053631218469	37.2454157612121	37.0598795808126	36.8903146215942	30.3891615566226	35.0304657697721	35.4668271215868	27.7101464172877	31.7085368718765	34.3675574774918	30.6614358229228	31.0729893774446	37.4476136314287	37.2276653261008	36.1402074786385	35.9091270571089	35.5983209927895	35.8232391584687	31.9339224501643	33.6951975704302	31.1998419892433	33.5857941831087	26.9930405737391	29.7268101267818	31.8851970837434	36.6216563599225	33.6045271831169	37.3745714304281	36.845679259132	28.8382648293642
27.2171484406568	29.3325743616699	32.9553531022045	28.9693600943778	36.5929716905403	35.4220055227745	37.7764162404447	32.7664725282054	28.8839335077434	37.2089436004428	30.1254455266094	35.2912103419089	37.4636405729926	36.4248285864437	36.6403135085202	36.2785615626142	37.800677526301	27.0571181974811	29.2881575355925	29.9402549402967	30.5161456010008	34.3531123985373	31.3727373744346	32.4197179365651	31.3800123394025	37.7066385802568	29.6457995488085	35.5243866827816	35.6419679337209	33.7678970630121	30.4689583037781	37.2859086735893	32.4147058455656	36.5843911324897	36.998100652825	37.6676894190207	33.003266680692	34.5413804927349	33.8944337583617	36.9635440672001	29.0207900557733	36.6630470995148	37.4399769680625	29.3306349844086	37.1398579448341	37.6489080709668	30.0171454089636	37.6726826983662	33.6079741560335	31.9665485769301
37.7351938982128	31.5818373219373	36.5738980693837	37.8417570784594	35.354911148446	35.9214215303392	31.8231750890452	36.7708241546249	36.579331205006	37.5967355595037	32.7861034164798	32.8322414728462	35.9836985661079	28.5041864669419	37.6767166753825	35.4029820116869	33.0165407905637	38.0290320118586	36.0562039160389	30.9173112761759	33.460585083289	37.8747846810967	33.5214668060901	37.8488822694805	36.9295592939608	37.4500739730133	37.7204064517243	37.1288496801114	36.1285791132491	37.5648086361797	34.3038948468037	34.4964832040703	35.6611103836611	35.3136287699555	35.7844637322905	28.6748473420758	35.6961640687458	37.777694288927	37.9863356632621	36.7629435800346	36.8675952905008	33.3473415750103	36.6454696772028	32.3770981408636	28.6768428759153	37.9464733149895	37.5636585345063	31.6421186278666	34.6910577643851	36.4158388709766
32.3372563799074	37.903808761721	38.0034454395847	37.2712511310979	36.975972742408	37.7258030489166	37.8382923242206	37.634791622119	37.9483310933552	37.783802476308	35.9681787074932	32.0730867361064	29.0069878709036	30.5110064819969	37.7507505853977	32.8276231436688	35.849447040014	36.1913715595406	33.8670404043555	33.7827045937852	34.9145648197737	37.5427358843237	36.0168782431225	36.5191086533796	37.3461312321605	31.1600694899557	37.8478794713382	34.9708417926902	36.3616846053583	38.0655505311869	33.5167119795696	37.288415084069	37.6630773301267	37.5563039048907	36.2111530669421	31.6264296093957	30.1421475264144	29.0640571480255	37.9440069506685	38.0691401813856	37.6048877222321	37.9234059359568	30.0236769741778	31.657057424444	36.5482342226713	37.7401551382414	36.2531933110657	37.0603316319744	30.204699360459	34.7364851524344
37.7156182599206	35.1577507652617	38.0066261109781	34.7061174536936	38.0039728878832	37.3346252498137	36.2322146025965	36.9728915053208	37.6898229301473	37.1906176834053	37.8593538806021	38.0625829617532	37.8947192547163	37.6522413710267	37.5800047135085	36.0114764806387	33.8214589993327	37.360412928329	36.2563816912475	38.0387203020804	34.9967205720625	33.8547831963509	35.9916804159624	32.4024738504425	38.0897526172472	35.7778162049498	37.1493259586464	37.5200145853467	38.0458286794233	38.0476207971148	34.3288594403226	37.8727949232409	37.7092173451105	36.5915576854304	38.0685817618818	37.216011634117	37.2844305037047	38.0651625711364	34.7114420041286	35.1809302656025	35.4082384822032	35.5023887653131	34.7306924824226	35.3380470652098	37.6834356969306	37.0391383975557	37.8329534706674	33.2250892313935	38.0902475594776	32.1481023481777
37.8655816297936	37.0793587794457	37.9872891973836	37.432445154609	38.0071878239222	37.1982820474247	37.7980391923425	36.102753326943	37.9657820091814	35.520834740235	37.3858419988921	37.9082063873099	36.7581782566629	37.9586649241248	37.8498408969128	37.3187313073562	32.9056320847766	33.7058710322848	37.9578220029678	37.9811879606384	37.560047057284	37.5556341548693	37.6165020861195	37.941817135885	37.6135144168606	38.1896466018128	37.4664488870081	35.7102540612262	37.4487714805956	38.044446513571	36.9374911817759	37.2843933313786	37.8840269412349	35.4013381573593	36.6711355720686	38.0093347161125	35.2370134936321	37.7369032906861	38.0474898290084	37.1782940936964	38.1171238816423	36.3520802726421	33.8704085808618	35.4953560102239	37.9940697776899	37.4808144713573	34.8922835367439	37.6573593522016	36.453827322773	38.1777491391393
37.7609887154055	32.17096080502	34.1243260881606	31.3223211767669	34.3125630337753	38.0440595216099	37.481583406998	38.0062852572001	36.4203451079412	38.1724986905169	38.1187649194664	36.8380211425293	36.0684904854454	37.5843575375	37.9948983024256	38.1038798490348	38.0207353856499	37.9673925989251	38.2006692024353	37.8719803502177	38.0184649377302	37.806968244052	37.753159400952	37.0756255905306	37.927447982282	37.3162615774833	37.8687095754845	37.5806292393452	37.2192326760292	37.4389135227223	37.6907123602225	37.3459520041582	36.7810013355115	36.9570959100056	38.0011561436154	37.43082040762	36.9289400941894	36.8252108357088	37.6036695094062	35.6649899675639	37.149509821022	35.9949139560368	37.7611238548937	37.1027173587258	37.9796405274599	37.7810359144043	37.5163824187336	38.0587082409105	36.374115076458	38.1077540802543
37.5922340494358	37.3864644577193	38.174998135269	37.9441494258785	38.0183471830291	37.4946189741388	37.0478124895214	37.9744225567189	38.0460288677343	38.3220540490689	38.1097678317108	38.1924880491004	38.1196925750474	37.1648379349247	37.8314756225098	37.8884849835468	37.9673835799798	38.1194743231318	38.1750287188026	35.5543301609564	38.2269581920667	38.0325843730585	37.641898475878	37.4990692899687	37.6702345660097	37.7731964777917	37.9426322486493	36.9562605097551	37.2699742345773	36.9990277571127	37.2415229197115	37.4789627010324	37.714918559545	34.4973205462264	36.9458126758632	38.177111643092	38.2609405062774	36.640909962226	35.4722046281316	37.5610277910732	37.9704322925362	36.0218435977879	38.0956719837176	35.6022347657589	37.8255645771349	37.7980005105708	38.1908352962228	38.0896610637259	37.8510189545972	36.9641305251429
38.1697620663694	37.9242939094897	36.9068718822511	38.2635988717536	38.1659608638404	37.9224511652239	37.0825748211194	36.084628958683	36.267385744965	38.3272847444973	38.2075835762503	38.0607962593908	38.1781419915447	38.0355545491118	38.2582033339822	38.0201812801257	36.2745088947699	38.2804404092135	38.2146772667477	38.3297930243431	38.2036768249993	38.0017445370459	37.5127703257852	37.3262750053529	38.0910042869389	38.044967402106	36.5044092809658	36.0896119031627	38.0233621328541	37.6254242065403	38.2252597422416	37.7547230848345	37.2383132249871	37.668093254587	38.2494455562893	38.2171272044977	38.147460465539	38.2484604570748	38.1849424331284	38.1345849199115	37.9929096452966	38.078929741064	36.2967021639298	37.8921001793613	37.2776551471526	37.3904476613626	37.5912962696552	38.2229549396954	37.7551726663291	38.0906614952693
38.0754121444433	38.1676028961496	38.2235605719765	38.2317001543125	37.7044298894517	38.1558794853423	38.2280377683078	37.9610164319461	36.1453311284701	37.7376615341582	38.3028994180308	37.1856667507475	38.0247317009902	38.2684222501923	37.0676209547832	37.6293808810787	38.2453600394575	37.8533353740025	38.2531194926459	38.3126340007267	37.9814977171146	38.3350884668899	37.804272483165	38.0118214948116	36.2772744266521	38.2205621608594	38.2385118204579	38.2214677876963	37.9394688143437	38.259690404754	38.1832082798298	37.7481650017588	38.1588997286225	38.3060713066984	35.6268271683174	38.2147761239222	38.1730786122521	38.1821343709269	37.9065521456221	38.3354133045779	38.2695848520743	38.0483454678416	38.2045613808053	38.1375892000716	38.0138150003695	37.6746278923708	38.2415977222903	38.0938011479058	38.1875653442364	37.992262956906
37.8300802328667	38.1294321469875	38.2944274951827	37.8608886123298	38.3482811124677	37.315807982961	37.6870896342209	38.1928672519019	38.1760348336968	37.8549133074135	36.8073015575095	38.3451178932892	38.2409400236533	38.2751144400992	38.2695301598907	38.3349099572865	38.0273817547342	37.7730147810324	38.3831306946731	38.29602071312	37.9509091493873	38.118105052848	37.4541290226608	38.3175296508573	37.9481677599644	38.2981368982762	38.1210842859313	38.1044798855462	38.2586233178782	38.2674746452983	38.1211431752233	38.0951980827212	37.8021059848339	38.143465243825	37.8201897291733	36.9232258110111	37.6425645969419	37.9581783768616	38.3190144690795	38.2870215893936	37.9080124318046	38.207647589697	38.1152592704282	38.3435552378519	37.1678472348346	38.1586612935094	36.9412791022037	38.2557360042675	38.1156104761885	38.2802054130305
38.0187453896227	37.5541615915302	38.3105096756257	38.3130997731599	38.2018957019273	38.2841110479278	37.9180325992295	38.2659718048654	38.3517135725606	38.0077774807275	38.3333617172115	38.2430487943078	37.5367304189846	38.2403449968408	38.273581997883	38.3384548563304	38.3526905862209	37.8712637920565	38.2123603163603	38.1916786368755	38.3142280748372	38.0405606323265	38.1391594665902	38.3883724756707	38.2737106010465	38.3808061339532	37.8467012457365	38.3042432518319	38.3569439090394	38.2501424348101	38.2792333246552	38.3021352311754	38.3796527119323	38.223546965124	38.2945959067493	37.9013685548604	38.3140201640189	37.9906904023253	38.2849197155357	38.0621405267763	37.3370660756983	38.1900068535071	38.2810006536914	38.2929403579608	38.222827983339	38.2788322413708	38.1052830256345	37.5749024588537	38.2363378392134	38.3515421636531
38.3876414910169	38.1007491837054	37.8971924319352	38.0571418211193	38.2736193708994	38.2643198289166	38.3322420448435	38.0833577465073	38.1457185369868	38.2829326961121	38.2238785531618	37.8689581521892	38.1185341481924	38.2589938455673	38.186201022474	38.3679895132575	38.1727573629467	38.3348152088298	38.3555562933088	38.3337570832527	38.0025577992584	38.2790464964246	38.3623509318431	38.3376347288085	38.2569393590864	38.3492133820444	38.3774129781123	38.2712421176031	38.2759069926848	38.3225601765561	38.3840842672995	38.3335903262593	38.2303809154982	38.3005000810882	37.9939918483725	38.3153820237106	38.3059579225848	38.2874039933196	38.4262117491274	38.3004463656094	37.6280061189689	38.3622312709821	38.3290471191864	38.1205466228908	38.3608696287295	38.3396255000191	38.3016171178424	38.3682398764598	38.3146337923287	37.9530540488993
38.1459025522645	38.0661403476967	38.3718194299501	38.0555631898039	38.3015356513359	38.4018149844937	38.2572651833696	38.1100447896969	38.4490829251006	38.3286280897439	38.2637196812012	38.3946389083703	38.3803983830893	38.2894853138312	38.2461437765374	38.3703414258259	38.0030806964614	38.2451278868505	38.3702487776525	38.3876291701747	38.3787988391955	38.3827087983053	38.3494161317837	38.122011528284	38.2435583487433	38.3466030323207	38.3486728556282	38.378899603561	38.3676873579181	38.311932979959	38.2921590268097	38.4590316179941	38.3788750662142	38.3279874478572	37.9545220138597	38.3146944036313	38.1699396792132	38.4296587205433	38.3021197131709	38.3754354563088	38.3245075807003	38.3225264961206	38.4258421301089	38.0215316594471	38.2712157799095	38.0652246618985	38.4016894622236	38.2705670850032	38.3390623896488	38.3087043017021
38.3834677491376	38.4518266210968	38.4255443610123	38.2595941334951	38.2854533754555	38.1084565528119	38.3052094878498	38.346296752255	38.3955849778815	38.2707530933208	38.3048934328665	38.3207430956116	38.2944797725949	38.3969598162828	38.4573521080789	38.4091935494486	38.4780999453403	38.3186078369597	38.2538179408497	38.0154363306024	38.2731397398968	38.2695982176545	38.3995785462472	38.4067596490727	38.3681559631946	38.3872660933691	38.4160240931757	38.1047112742208	38.4186744231652	38.2104633469472	38.2468745636256	38.4090201469578	38.4631558983646	38.3256996807208	38.4555388426214	38.4075467539618	38.0714504912852	38.2697690105198	38.1363222707851	38.3445132526634	38.4168895662013	38.3623251122879	38.3541289887341	38.4140811939634	38.3213073220559	38.3529409623635	38.2019566134009	38.3629369972161	38.3676873328806	38.3848544614638
38.342319345295	38.4201616197293	38.416333380938	38.3252941556754	38.2691184877254	38.3997603121834	38.3887280035906	38.4700886706598	38.4603401726549	38.3952335327072	38.4194086148436	38.3711504177344	38.4338618237415	38.4298313444532	38.4658876830949	38.3879488214127	38.4010794442558	38.3803285231397	38.0912109252249	38.3702907857425	38.4948253678161	38.4992456407122	38.3611189211433	38.3737315790274	38.4430162168497	38.3246357043983	38.3459168193305	38.4729256860171	38.290862961319	38.2995267405557	38.3931146902093	38.3812557516407	38.0458282842808	38.3418238815791	38.3257915927212	38.451173047064	38.4194951200419	38.4102912289685	38.429942530618	38.4528573269557	38.4703890270681	38.3660324517979	38.1332292623874	38.2938638253453	38.1882935573677	38.4592746270327	38.453231772572	38.5303251472277	38.3914677357092	38.3569634968696
38.3740644227654	38.1750486712461	38.480794703604	38.3236001200149	38.5303839468948	38.5535205101317	38.4769920039657	38.4635089979012	38.4021566824161	38.4363275945529	38.421830480408	38.415035086188	38.4573483386823	38.4571896655874	38.3715899703186	38.4198820063872	38.3323227825172	38.2831810911708	38.3195330707041	38.3870715525745	38.373972158042	38.4034129794477	38.3833663307996	38.4428874997252	38.436539719131	38.4454706523329	38.3634956762762	38.3850275480641	38.4791612655141	38.4424894174232	38.3259954627687	38.3740679984336	38.3165150266201	38.5312456906356	38.4608528379013	38.4538640597529	38.4503623366436	38.3934595139968	38.3814127523249	38.3837563547965	38.4590509705886	38.368367505962	38.4279687737484	38.3317144318042	38.3742253967976	38.2436754739961	38.454345457131	38.567467596085	38.5015985214054	38.5069874793906
38.4704140557844	38.3827543759155	38.3874482992693	38.4867782067163	38.3119182989515	38.4365930755246	38.2646453025266	38.6085521046731	38.3869629010892	38.5576599706808	38.4655182929198	38.448057109711	38.4758013203523	38.3808379951892	38.3303881558157	38.4371219660984	38.3613511832568	38.4970131113106	38.448410072265	38.4458567085914	38.5577027500916	38.4532554711234	38.4096579042645	38.1938970333588	38.4314820177624	38.3245461148282	38.460694187449	38.3679171449524	38.5566364500995	38.4482497277254	38.4543984442824	38.4561462935954	38.432350252702	38.4285076787004	38.4899905370081	38.3630329277498	38.3416432903802	38.4808887371652	38.4180566274929	38.4927532683298	38.4714303313599	38.3953053869385	38.3445527431698	38.3408422384582	38.5562946335531	38.4608266562177	38.3730646374186	38.4279258091717	38.4705978587082	38.3679588347464
38.4861755757815	38.42089507484	38.4675316610588	38.5171183277337	38.4936538527285	38.3827098578378	38.4221824919535	38.5890433002527	38.4668980403133	38.4411003640472	38.4303096056213	38.4757452639923	38.3280645440422	38.4241256176206	38.4357875785811	38.5121658642322	38.517164396101	38.439354996422	38.579008719999	38.4328969484048	38.4665245400805	38.5735133735969	38.4643541318612	38.3080543753915	38.5282287912272	38.4734807181648	38.4644303812683	38.4437269979264	38.5351377162431	38.478104698168	38.3663542647229	38.599613511839	38.4592986469497	38.3843861017049	38.4957547206471	38.4894296710767	38.3671409163394	38.440506720194	38.6058705702495	38.4205734017801	38.4581297363	38.5112611843102	38.5408512481604	38.4242974933564	38.3357370583074	38.441002973013	38.4243772706666	38.4908713334795	38.4146323746205	38.4901834807835
38.4514729111317	38.5177733320413	38.378385904901	38.5308451847932	38.3501383549729	38.409640899292	38.4013098143717	38.5196932916403	38.4118149555858	38.4706536385238	38.3566827846252	38.534506984079	38.5654193803368	38.5490854182026	38.4997289213411	38.6192184243277	38.4765237989204	38.5738011426767	38.4542683560274	38.4390715065115	38.5373333927336	38.5187141802714	38.5811957103965	38.5210750961729	38.4563772902672	38.5997126185517	38.5121663312326	38.5275762159496	38.5662097940431	38.5769111740655	38.4419194680749	38.5143066271222	38.5035423688848	38.5614086267109	38.5513957025331	38.5138703812808	38.3656677397294	38.5388830505584	38.4019507450647	38.5798350036187	38.5441527304549	38.5285337254125	38.505531701794	38.4526512925363	38.3953378923861	38.5004664448034	38.5014768982404	38.4765748205304	38.6098529463589	38.5370850947096
38.3912275429225	38.4600540969076	38.5385525860809	38.3418605940635	38.5297251568674	38.5606594833682	38.5185230941881	38.435274271977	38.4720525427484	38.439674595475	38.610725749684	38.4501389429965	38.4345628823177	38.6068167257664	38.42883365745	38.4807961652304	38.5080280231982	38.3677340727781	38.4537798719655	38.4563619368531	38.4834491457834	38.4773576333557	38.5226860338916	38.6131998336863	38.4070790983671	38.3847266395871	38.4778434786599	38.553136453497	38.3980260908736	38.5110405342971	38.4647796948916	38.4922033368682	38.4833921242548	38.5015154705843	38.3385665479017	38.4446765428356	38.6288703098799	38.4973399903405	38.4977594384468	38.6041494275806	38.5979536975875	38.5365894005294	38.5013254323243	38.5162729102123	38.4792913258503	38.5278140671724	38.5327045732174	38.4779082908632	38.4989710343966	38.5648221598041
38.4757595774011	38.5848188412911	38.524029763148	38.3423710205068	38.5456206630423	38.3755979706675	38.5582187173592	38.6499332993265	38.429897957653	38.5598144305651	38.6096668990655	38.490983524429	38.4317736902885	38.460385614051	38.5787572897231	38.5659962938543	38.5246769512227	38.5990192445049	38.5134796293891	38.5709182853563	38.5018623927858	38.5743353709109	38.4549681727933	38.4124869805649	38.4489713601778	38.4819604754533	38.5827903294999	38.5323739756705	38.4792729791749	38.4994492175024	38.420656068594	38.6231107312398	38.2633089801701	38.5208631938049	38.6762606494234	38.5574698368313	38.4604597742891	38.5409216008913	38.5074356055805	38.5740086544258	38.444107516035	38.5888469849231	38.5377120202497	38.4382213791093	38.5886022991185	38.4966404859621	38.3759167481793	38.429689981577	38.5092523258555	38.5396328893214
38.5969570787357	38.5054185000882	38.6041147272303	38.628173423317	38.4098087023248	38.5925833436936	38.4107860106607	38.4576397348011	38.5288026668829	38.5654255489764	38.5501478990063	38.5414866945804	38.4197428153358	38.4448200257528	38.5650498876141	38.4521707213598	38.3608231506116	38.5265420622066	38.5855670070298	38.6216874343676	38.5625558762473	38.6227809963692	38.6013091740749	38.5179985262228	38.6279351281742	38.4030921247529	38.482462064739	38.5681771455832	38.5913021680831	38.5247768499669	38.4666195354543	38.5828264596593	38.4811364886303	38.5994455902156	38.4266304703859	38.4861161554384	38.5960076911931	38.6186845093495	38.3632503943206	38.4952306543765	38.6150195858157	38.5738418682652	38.4658455688142	38.5389207674528	38.4795309049338	38.3771625898241	38.3940113600822	38.4828141005893	38.437236846478	38.3184676888695
38.4383141593366	38.415457332815	38.3726486299662	38.615627097172	38.3381448590799	38.6308757185783	38.5655799927123	38.5150225354718	38.5152105968359	38.6275834404878	38.5315508531783	38.5284339417087	38.4333008175495	38.6543999545434	38.4947559908654	38.6295125000457	38.5811601289254	38.5403461439804	38.6676638238073	38.5644639382331	38.4465785466637	38.3295292486284	38.4694595312554	38.4541066799476	38.6497217461393	38.4306551811195	38.4342685406713	38.5686537669321	38.6214146111967	38.4956341340409	38.5734768104368	38.6302919408023	38.653804451426	38.5977178666888	38.5478634304667	38.4424610067531	38.4557664274468	38.5376719736216	38.4640218015294	38.665766465444	38.4070972803754	38.4328302518125	38.4854350239093	38.4194577943472	38.5669556921856	38.5255763020247	38.5891777929385	38.6439558658717	38.4831574901351	38.4313413109867
38.5121922003269	38.4964710247085	38.3473354148144	38.3236407092913	38.6303787963292	38.6467387874441	38.3984086806987	38.399257306821	38.5247727819354	38.6269317343831	38.6709366877416	38.3832036370988	38.6216558514995	38.608600950808	38.579997304914	38.5626802322748	38.5549645865417	38.5112340773788	38.55056989781	38.3843555920989	38.4257825999021	38.4707116399624	38.5729817584123	38.4531595857732	38.6117462152106	38.5145727059739	38.4274277245612	38.4450162300772	38.6963086892771	38.546987527864	38.6621032768775	38.4176046868435	38.4951133693731	38.5641721747429	38.435416131305	38.550946100599	38.3813874139858	38.5784472707345	38.6511210308141	38.5306619900553	38.5595232881811	38.6315764997017	38.6354781840753	38.5670505218143	38.6484469657524	38.5188740908811	38.4379627426625	38.4823407783965	38.530251971246	38.5703923216671
38.3977263540315	38.4244497043886	38.569850809296	38.4646480889803	38.6250711661197	38.4559896125067	38.4964124815041	38.5439103890666	38.5890690835012	38.5534429293931	38.3934297777427	38.6206129211845	38.5443255530158	38.3880476868569	38.5809543988644	38.5773448417754	38.5605805125356	38.4632994775827	38.5471205933627	38.5994052988346	38.6113246071129	38.4710357692606	38.4968502417594	38.4382386842235	38.5897219029516	38.4633940583415	38.5304773597338	38.5359569661554	38.49679952943	38.5781426308752	38.53735179748	38.5381513624545	38.5189040150289	38.4569261448946	38.4964914502184	38.4457230035101	38.590412099606	38.5867114444632	38.5303120504407	38.5554782639095	38.6221683493179	38.489495984729	38.4317511761945	38.6166707316823	38.634101118629	38.4492158060965	38.4198769288631	38.4668625402722	38.5937185087077	38.5519450008622
38.3583240976718	38.5670102105793	38.5439154939494	38.6210849828709	38.5031084144696	38.5329955694075	38.593955246977	38.469418113044	38.5771611347446	38.4910191035998	38.5920256795187	38.453057228314	38.3568631014323	38.6847730171733	38.6365957884852	38.6307480628493	38.5181103545933	38.538353197492	38.450999122062	38.450245613637	38.3715989659514	38.592310148292	38.5896257207692	38.4232391242034	38.4256767409093	38.4067196288956	38.5725492515378	38.5407750615912	38.474492571464	38.569621272855	38.4984199030878	38.4878278880035	38.5752337707548	38.6549866897199	38.5719521524923	38.4761540993488	38.6825572508456	38.6824291641431	38.5176827594284	38.5199124564867	38.5722741635828	38.5005108477496	38.4442021040399	38.4952579635076	38.6223983154993	38.5182362913178	38.7560252829418	38.3847982489122	38.6144970223475	38.653070128587
38.6677547310031	38.4596391868236	38.580352015854	38.5451315786825	38.5470886253879	38.5677241405439	38.7064459304604	38.4824376509049	38.4724941607911	38.5521590384476	38.6761760095092	38.6488044611858	38.4001017960245	38.4598592264326	38.3761155986229	38.5948259001225	38.6941685373682	38.6880291735978	38.6171091792392	38.517076978311	38.397653170088	38.5127223293999	38.6532661916681	38.4344103017965	38.6508589119113	38.6631286572349	38.6078100346745	38.4783205983928	38.3495484318105	38.5912180686523	38.4658576365752	38.535785982026	38.6019533491068	38.5420556954964	38.6713781607552	38.616228611597	38.6681141605073	38.6098807369669	38.5205458454151	38.3089172840164	38.3806516122714	38.5993863617329	38.6928955157741	38.468158359832	38.6065893456618	38.6065040541345	38.691003433025	38.4357154810327	38.4475234595408	38.5653148314211
38.6929208729255	38.6015715512654	38.4918661825936	38.6509423609314	38.646763925491	38.4110586226439	38.6936842076684	38.4696118812853	38.6498577736603	38.6896130611403	38.6375067801268	38.6192193159244	38.5647271206288	38.4855529419727	38.5574404835747	38.6739915832232	38.5530827810678	38.3796630347034	38.7059168064073	38.3708967597624	38.4635479260586	38.5689118089826	38.582638343971	38.6432893081394	38.4284194077318	38.3968907405076	38.4736757835595	38.4677842449303	38.6292098241424	38.4528190790428	38.6110005899358	38.5639625805567	38.5771841134499	38.5277171137945	38.4874819817727	38.506892314404	38.4980649986115	38.4775665610663	38.5038549466757	38.7290517150083	38.4130160399001	38.6214944688042	38.4938022119626	38.5476058217232	38.7112997903002	38.5308646253287	38.5579806086204	38.4923885398605	38.645166283029	38.4560000709654
38.5055850642432	38.4106954275164	38.6380863186793	38.4447425216928	38.5024577750662	38.3643091235327	38.5779172609502	38.6000069796775	38.5732079089837	38.6538730351925	38.5119703615077	38.5335148523001	38.6403465771241	38.4482460407678	38.3610807129535	38.3526753414576	38.6234010895415	38.6731845079104	38.423126028118	38.5481045834247	38.5291147475726	38.6334793321863	38.6043555828803	38.5860128822854	38.6074664168305	38.6318770027415	38.4083129970444	38.5160252347473	38.3754726893175	38.4725805854201	38.4777933887546	38.5875108359016	38.5150302157971	38.528270166855	38.4211988695549	38.6458779640075	38.6634530262916	38.6212028386443	38.5222120167333	38.4656431965031	38.5732790994789	38.5316153680629	38.4250692009671	38.6396545573306	38.6671999028807	38.4315038548388	38.4299917392427	38.6555272502146	38.6457734884692	38.694671565719
38.6275053638403	38.5617602355649	38.4255735072506	38.6100764160634	38.6843002188199	38.6147314258076	38.5519707354569	38.4399192768563	38.661310598864	38.5638796410636	38.5376684376007	38.4118568725987	38.5082215509287	38.4246050271369	38.5412428510266	38.5927005361687	38.6737052121644	38.4416846413682	38.6723600965745	38.727449645138	38.4250160534003	38.669324116548	38.66886401731	38.294227182434	38.4593635386529	38.6834643849713	38.4386001601411	38.6105186572954	38.7147001207508	38.6278315382858	38.3500300358994	38.5234644096071	38.6618529260378	38.4223968718985	38.725216719836	38.3102848547221	38.3710283827132	38.7116925792353	38.3277973789102	38.4897318868226	38.6393282659466	38.5803831954394	38.5784155086251	38.4882603091555	38.4982887102997	38.4946514505683	38.5766232490879	38.2968077704235	38.4884525753186	38.6521875687191
38.6246393485752	38.5973707277515	38.3170027315432	38.625366240253	38.3668907171681	38.6353207338663	38.5058814049402	38.5350648105695	38.5514993068742	38.6689912477345	38.6109154222139	38.565485213065	38.5921053538608	38.5605953658821	38.498963934364	38.5619008336899	38.4594423046622	38.6504422014062	38.7019581979847	38.5890350149874	38.6685568186634	38.4985779326742	38.6978009118083	38.5460745443792	38.3392624650019	38.5707486374478	38.5039025025062	38.535797704493	38.5314207153363	38.6537072752339	38.531918026095	38.5076506773054	38.4335536382729	38.666254804879	38.6216450203719	38.6072403290596	38.4758249311797	38.6091023525202	38.4091247324798	38.4413721036783	38.6439556382525	38.4393036329143	38.4562746932057	38.5173199133564	38.5254250529833	38.516904831775	38.6688065489549	38.6509103149914	38.5377997368931	38.6214511966216
38.5204845029082	38.5461406602745	38.3944584206846	38.7114875139371	38.5823147814874	38.4579464955067	38.4873999320277	38.3158251519814	38.5088136394449	38.6405991035036	38.5206231558861	38.6843340793047	38.5680729963811	38.7517236798543	38.3553604604302	38.6135962543064	38.5180998040527	38.599505777093	38.4181012731776	38.6311701039889	38.5062157170171	38.3507562622862	38.5827652736006	38.5684733067856	38.5085974154977	38.5777113236856	38.4761594276512	38.487306706557	38.6015729133929	38.6094596020181	38.7028929463024	38.6339458536267	38.5487953186351	38.3680407651773	38.5175440264554	38.5343571025272	38.4899649262753	38.5190673395269	38.4429252995284	38.596164133667	38.5595105783024	38.679993830522	38.5071015902684	38.6811799548504	38.618560758444	38.6490811935117	38.3255709306024	38.4886018508644	38.5295122535922	38.4150098724581
38.4403959723053	38.4655392797253	38.3915125646818	38.3785515113278	38.5205555154159	38.572228830253	38.5470133375763	38.5842870581864	38.534303014198	38.4203080565856	38.4193498258883	38.5637906464617	38.6076785230513	38.5374759074531	38.6273013485615	38.4912825060504	38.5684041774047	38.5375665665105	38.7087484247073	38.7153262951145	38.4851273178619	38.442708760694	38.6473615165102	38.4969693655553	38.4805795186049	38.5958228080781	38.5827006034854	38.3329570998234	38.4673811089361	38.6589952015348	38.4803470392626	38.4495807678916	38.423512424502	38.5307725886842	38.3744466971058	38.5541767054259	38.4607685744434	38.6270492033956	38.7047617744878	38.4763445291131	38.6103179345933	38.4635559775925	38.422994394052	38.6340877044487	38.6373547395354	38.5918001867105	38.427276694601	38.549506699148	38.5914700914732	38.5329729050098
38.5801087726459	38.6287884242376	38.4009460252565	38.5200363854484	38.6043104532207	38.5298474953195	38.5079250032739	38.5265938806874	38.6777050781049	38.5597739255379	38.5745216380181	38.5856872232698	38.6850685159071	38.5670957405138	38.7800234316747	38.5949369575842	38.4435852937754	38.3772939029217	38.3242579673734	38.5835595493638	38.6315881758146	38.4072391253067	38.7356780152378	38.5320690051007	38.6516652265958	38.363971546575	38.7246951760815	38.5387575584975	38.4813052264356	38.383515449985	38.5411328919769	38.7325214349724	38.5251489882752	38.6310888132434	38.6342470337885	38.4062355659093	38.5129683445438	38.6190804518042	38.5512868156406	38.6017078896477	38.5775364556809	38.5143274820076	38.6190936327193	38.5434319737348	38.412831800181	38.55659838259	38.6748347587838	38.5080186904009	38.5942829352701	38.4794532663059
38.4666868118409	38.4325528743102	38.4801612574746	38.6842832910438	38.4009319224149	38.5482671830969	38.4524607469957	38.625881756464	38.4600183547139	38.6001664425968	38.5826288707057	38.522138370512	38.3823009643897	38.5793698111109	38.5808635326016	38.4955764250465	38.6694987958745	38.7299003123926	38.7093383749338	38.6382518465646	38.4440228899231	38.4274454713531	38.7505814046271	38.4392370895735	38.6517484222261	38.6266143305475	38.5012189203038	38.523318084166	38.4842651310286	38.4868224577296	38.6764260993717	38.6981237473329	38.5354941812792	38.6734125098779	38.4781419692982	38.4077533479379	38.5330972440871	38.4809668774162	38.4611833005677	38.5146036720691	38.4180579973749	38.3623609330914	38.3876496825448	38.4224482618208	38.5961298830958	38.5344219255752	38.5646493315998	38.5865562607428	38.5268915635435	38.7616726852916
38.4025311047196	38.5561365020099	38.5886281247087	38.5887358959443	38.5473491476335	38.5300089726667	38.4259159217405	38.5833291500153	38.4230521359283	38.6783196731728	38.3873145239414	38.6156970804407	38.6652375444303	38.4153025592435	38.7278819854954	38.495917011292	38.6577430463479	38.4171858818215	38.514814386002	38.5087134215219	38.6518204393339	38.6579230630011	38.4653077966614	38.3600295459013	38.6092103397702	38.5408180511261	38.5984854748092	38.3482753473219	38.7579329822078	38.3503777374166	38.3828034920128	38.36662126298	38.4985360517308	38.4660738388507	38.6135473407916	38.5001149873672	38.440780115351	38.6036468336018	38.5680772301956	38.4600521953668	38.6823479485105	38.6977105321542	38.6155388752785	38.4770649747804	38.4118889750884	38.7636403254615	38.505897903945	38.6364883669847	38.6100412261557	38.6411143568189
38.5123085666351	38.5283103946975	38.3189250811706	38.5155059075477	38.5104284513791	38.6205270953435	38.5377327999752	38.4682714453833	38.5673210614597	38.404744129832	38.5463855280523	38.601404337309	38.5396855312001	38.4414420254904	38.6934405482177	38.5672187682937	38.5379248069454	38.5897294143481	38.4100444135553	38.4844187481372	38.6743205159898	38.545414174228	38.3085175875385	38.4977586714308	38.5651219161176	38.6244489472013	38.7250291148341	38.4634760502941	38.4403947451309	38.5796671921408	38.544002082488	38.5932964522668	38.7083429518856	38.6717467446286	38.3404419316562	38.6628603332807	38.4890642647197	38.6955277372866	38.5948503217998	38.6369020778123	38.4355629057447	38.6391620816915	38.7302028147632	38.488458820139	38.4258130051644	38.6330295254176	38.3521415885165	38.5784184309933	38.5869442979115	38.4373106625936
38.38531792238	38.404781341164	38.6597828401844	38.3890123813271	38.6705173617965	38.6071760558865	38.6080147429009	38.5607269174108	38.4351238038343	38.4320239751556	38.4858098187461	38.4713024414063	38.3201812772334	38.3555246547355	38.5665146420378	38.4685449569303	38.6011283776989	38.4590365096019	38.4567945369547	38.5839126276831	38.4669822122677	38.5192312435683	38.5078335399855	38.520520624742	38.4393049718693	38.6726877398066	38.3559882830682	38.6681083441976	38.6803605573008	38.5408502431186	38.6497707875797	38.624815462048	38.6310217087794	38.5247566423613	38.47428175304	38.6541714466976	38.5334822249591	38.4867036024698	38.5983442224257	38.6306242453653	38.6004556946497	38.6886262287013	38.7470689834672	38.369207547561	38.5907482661376	38.5101317167656	38.3878020004571	38.4776474428005	38.4344814551083	38.4474794773791
38.6539659897915	38.366392913065	38.4039131751038	38.6564743989523	38.5678764589748	38.558053462152	38.5381490978211	38.6744935164354	38.5118539991459	38.5071694858059	38.6125780294263	38.479104044431	38.4769870257006	38.5114551517379	38.5324035115046	38.6749597831188	38.3108341954235	38.7192653752006	38.624999540124	38.6060944670276	38.6406069877641	38.6609631216166	38.4810157903668	38.5936849431553	38.6015029002176	38.5920057035327	38.6353250735445	38.603050783763	38.4042457052223	38.722247099823	38.5292938732189	38.416362872949	38.5017792709334	38.4482407536063	38.5143398530176	38.6644315399325	38.5041404782927	38.5167703539147	38.4868037983701	38.597740766287	38.5749591652151	38.3388733647681	38.6549649282138	38.5991072930421	38.5124770925696	38.2610061838911	38.4846921762777	38.4908999361767	38.5259804943049	38.3414261627306
38.5408081466405	38.5329288523567	38.5120847674028	38.371636832871	38.3479755645655	38.4811250568965	38.3919560829664	38.4725769074416	38.5442435735855	38.267939360032	38.4263997408329	38.6757752211357	38.554711038229	38.4985093069255	38.6624888207723	38.5760028892511	38.5588689395168	38.4896590001755	38.6976346188294	38.4995102343314	38.5631565330021	38.4884146726023	38.574359974356	38.4847615943833	38.4805251036957	38.5812439858994	38.5645560387955	38.6029611728291	38.3691464163215	38.3641957258942	38.4577380276849	38.3930547745273	38.4571077128472	38.5517700991016	38.6403167739929	38.4696224804574	38.5560717629132	38.4722537698561	38.5850608902306	38.5562066995471	38.6726558375961	38.43295885748	38.5219015742481	38.5251694243728	38.4455625200888	38.6036344285601	38.5145842212954	38.6025797559184	38.5713241087355	38.6241330455651
38.5301058985447	38.535574964406	38.6324160144584	38.4603840044449	38.5164153666141	38.7136559234073	38.4545581307164	38.6049016617504	38.4111048716973	38.7128291851245	38.36376706393	38.5339709485588	38.3514495553456	38.5350086061748	38.3681123247047	38.5873423641757	38.4510514883112	38.4950887162254	38.620331340831	38.5276901706919	38.6582782301114	38.4515227242283	38.7102605708749	38.6506244848524	38.5791994712648	38.3224692130795	38.4423660086051	38.4500776485943	38.361917110888	38.7353814738754	38.3847664558396	38.4648706531019	38.4114994267846	38.3815474121485	38.4028138863563	38.5569848534154	38.5084874546019	38.4885316893847	38.7281625976206	38.7352819203207	38.2840605713511	38.3197713339175	38.6052912016509	38.5705342820947	38.6180992263336	38.3309476405314	38.5958866534092	38.5385320970599	38.4901146865421	38.5692917851394
38.7483788519189	38.3539013021529	38.5861098272444	38.3180790431983	38.5244235791378	38.415094486248	38.3289275960102	38.6174244475827	38.6957866838206	38.5266552155089	38.4276516277931	38.40225666097	38.4475097915772	38.5636443787996	38.4808537868268	38.4665037801838	38.4925845066913	38.573360589416	38.5565445855142	38.3557979209862	38.5807028908694	38.3496156850721	38.6842434698256	38.4768806776505	38.4704682068755	38.4938217844604	38.4423900010115	38.5870029580294	38.3709793787853	38.4740346975191	38.4830754223731	38.6597189158001	38.4756002251117	38.418328991279	38.5557357061826	38.7365092551744	38.5313276501109	38.5287161858516	38.553491464177	38.5124868455694	38.6031523915836	38.6124418944749	38.4482017877249	38.6327484367609	38.4069636307568	38.5324729635719	38.4619595116257	38.5101869290262	38.6479931858966	38.7326600186003
38.5400477951966	38.5562992340652	38.6775384139615	38.5917354095593	38.6952407769617	38.6780228519753	38.5074583801689	38.7727383416616	38.4379204488404	38.5805749279307	38.5699951291401	38.5462286020204	38.442588014311	38.730365156101	38.3123285289454	38.4621853879609	38.4765747593277	38.6707866853383	38.5853489215671	38.3825389412191	38.3967480851852	38.5716640712511	38.4513979734146	38.4573491475007	38.4359587376183	38.4213816071456	38.4441490547919	38.219287360875	38.7303769239991	38.6605090506154	38.5191173265078	38.3981337966616	38.4511909512171	38.4620993426827	38.5757737877934	38.5927710932198	38.3750341677617	38.5885812912052	38.3434613453074	38.4637540145428	38.5114243118335	38.6734929226409	38.3479162677474	38.6516554254437	38.5220477883859	38.7312769252385	38.450613821	38.3822542931704	38.6114846977963	38.5267901510139
38.6372204177056	38.587824436814	38.3131937334174	38.7573408834393	38.4777819159328	38.5898621777388	38.3824706711219	38.6935910158879	38.4621409889017	38.5345511156612	38.4490555480143	38.6035475234838	38.4947230296806	38.51545277845	38.5011227366966	38.6361601745557	38.5731429633191	38.4716744889747	38.4741678680984	38.626786047464	38.5927107050002	38.5645985329007	38.3182388621601	38.5789799186904	38.5548194282274	38.4598684767141	38.6430797469736	38.3510055907676	38.6485690387164	38.7755988432185	38.6553076932547	38.3836983929994	38.3826818079167	38.6360104913897	38.6044317003713	38.4872653471372	38.546074141605	38.4210833909985	38.4062679294733	38.3770887556412	38.7077626770634	38.5791605830321	38.5790041143454	38.5431365604182	38.4874150309685	38.5174817686064	38.5823592375579	38.4595378141872	38.4309357454091	38.2996093869266
38.7206407664223	38.5911644685197	38.5408474092613	38.5769023534261	38.5488440544295	38.2751206157762	38.4856128651825	38.5706859562074	38.3950329099503	38.3708721860388	38.4323769234454	38.6977684438076	38.3906800642768	38.4222933588835	38.465937628343	38.5102067944473	38.7584628618647	38.4073577774587	38.4137682153149	38.5893017865698	38.3948812425394	38.6059869411689	38.602635972018	38.5007950476331	38.582580486647	38.5485125313812	38.674230216423	38.3449467792274	38.5248508460258	38.626522599232	38.3632489819422	38.5465133751507	38.6328816463818	38.4595665484826	38.3768464792755	38.5852264399147	38.4088213598578	38.6601388400194	38.3228472467246	38.6115587635295	38.4025691834888	38.692796541018	38.4698658922489	38.4687232012996	38.2923387217259	38.6231113072652	38.5079228480511	38.7046068618255	38.33772408617	38.6462194268793
