# Supplementary material for: The Neural and Computational Architecture of Feedback Dynamics in Mouse Cortex during Stimulus Report
Source: eNeuro. 2024 Sep 24;11(9):ENEURO.0191-24.2024. doi: 10.1523/ENEURO.0191-24.2024 (PMC11444237; doi:10.1523/ENEURO.0191-24.2024)
Supplement: Extended Data 1 — The file code.zip includes all code used to generate the figures and perform the analyses presented in this manuscript. The folder "./ephys analysis/" contains code and instructions concerning experimental data and Figure 1. The files "Figure2CDE.m", "Figure3AB.m" and "Figure3C.m" simulate the model in the nominal setup, and generate the corresponding figures. The file "Morphing.m" allows changing the connectivity strengths with respect to the nominal setup, and plotting the resulting trajectories. The folder "./Figure4/" contains instructions, code and data concerning Figure 4. Download Extended Data 1, ZIP file. [file eneuro-11-ENEURO.0191-24.2024-s003.zip › code/Figure4/isolatePFC/v1Int_a0.025.dat]

0.316642683881286	0.337923571729129	0.347792894112813	0.311025168987314	0.316737331940564	0.340594043550626	0.358290945211917	0.332587626002633	0.336396250846954	0.346234548540887	0.341041869466009	0.322757281296418	0.338423071577369	0.321235783870787	0.311270063110346	0.319192669547019	0.311131582836432	0.357236667625934	0.328712858048628	0.319115730227331	0.347953210964797	0.352665657411581	0.337953505727185	0.327132610415177	0.317717236859725	0.320179892737913	0.340542200842756	0.341060601099239	0.312266509727194	0.332506793246075	0.312653667605753	0.32363464882868	0.350785552206041	0.344047964386795	0.351897533721369	0.31491703287268	0.332354111064663	0.342748143479125	0.324028889372958	0.333115421761255	0.333084706371774	0.329540491368619	0.345324858757775	0.335066292879513	0.33659630116372	0.359788595838286	0.33177375105666	0.33339216906929	0.358041527104588	0.335722409632467
0.336460639904175	0.331728371514465	0.351783787765994	0.347350520409984	0.365781503993103	0.343618814387678	0.329622508060903	0.345083394551156	0.3259042430861	0.326664898596991	0.326182628845565	0.352468366410558	0.355264339492075	0.326138270658659	0.353844304041358	0.356883175220492	0.321426654865447	0.346078911083788	0.352680758540671	0.333755807576874	0.344089164325849	0.323237801377427	0.36444521612614	0.342492116883973	0.367057511337257	0.324330005073786	0.360927055393369	0.362417476064948	0.36766409810904	0.329132146685017	0.353791534741717	0.326106763411544	0.340616101268191	0.364013784817153	0.366826167756756	0.343620101337339	0.329119354131029	0.337377339593098	0.345842647554813	0.34505673752482	0.321539929063191	0.365551196437606	0.354612929577175	0.359909687628303	0.349192671806109	0.362834799417306	0.344831505003705	0.352653041215807	0.358280283449254	0.351492222701426
0.345777755160253	0.363291382831998	0.348531960613774	0.350318650003949	0.361602680238335	0.338542661678745	0.341332429850637	0.344354126334423	0.385227379651672	0.33287487207818	0.3510834418054	0.366586641167335	0.371948563115479	0.371820469632205	0.380320530557543	0.338776999891158	0.380664473199508	0.371279211514793	0.374642738655898	0.351810091918456	0.375645829243894	0.351905200248722	0.384864595184337	0.339818181932539	0.333799743777112	0.380495940911047	0.361430520724428	0.354026897563858	0.344218907321294	0.331008154269836	0.345890447580348	0.383697998801056	0.343033707227838	0.379944516904196	0.346999526181041	0.337726134733372	0.349822517825597	0.382443504227814	0.333523069902963	0.345321714397096	0.342367139156963	0.345501990482882	0.354599203697658	0.333524402825478	0.367649199992034	0.357620894550155	0.379211466608735	0.3509587459724	0.332251349064358	0.345031880255872
0.358435164847454	0.380770134763537	0.367395365297888	0.387547085277459	0.390753441119435	0.352610355285198	0.396584749317083	0.385420002215331	0.401526770141834	0.362023263420802	0.363162452687583	0.356210644833687	0.402481461391288	0.358107360182036	0.394443433818739	0.343701836974534	0.398531125012815	0.390094887304764	0.36570202915672	0.356951034433255	0.38908113718683	0.373458880145243	0.397810938835452	0.389188697171246	0.346182945843047	0.349627178094357	0.37961221919508	0.352757748430861	0.349145843078329	0.370624108131076	0.35656416164088	0.344556915995851	0.373171338619819	0.351870857725585	0.364183066536968	0.347053161590598	0.344866020565478	0.368310953500984	0.352158257485151	0.365278198044156	0.366225412953053	0.369510675619115	0.368436047929138	0.403482604197811	0.364556327703852	0.358804069890656	0.368643311532288	0.38389620601038	0.364350790854257	0.385412744313605
0.394835504998432	0.381417216866582	0.358529786271327	0.361680596593388	0.400133628531874	0.42498600514748	0.372478048911644	0.371825486840629	0.396928612856262	0.420168285446768	0.411926354306776	0.400823991412494	0.366371976545445	0.428842559847496	0.359974821588365	0.373212338059358	0.353576719087596	0.394075476987885	0.401864582834858	0.382275984158891	0.362997106468335	0.381666472096228	0.36516549381337	0.383825637582516	0.376002435888142	0.369020873592207	0.396518314815476	0.396111037887869	0.413662693809649	0.395043370526209	0.381532761051068	0.366739603850602	0.385285490252324	0.379133008441676	0.354017579573367	0.352583455607842	0.355489675457523	0.389891029126317	0.387026448147698	0.387805030658475	0.367364260952456	0.384058624618847	0.420523889661834	0.383789869598277	0.356843160656595	0.38280132927907	0.408698978204526	0.38811916658975	0.377309100586125	0.364351591436256
0.381676824084413	0.429055150816521	0.444527783225325	0.410907015043541	0.438882137281443	0.38432135724439	0.433390434004254	0.377685372401895	0.409457261975326	0.400128789270894	0.377037828030815	0.39391608480634	0.401865270132745	0.392562507326769	0.402413110899826	0.383922756398851	0.377806468325571	0.425272724257651	0.392350832304525	0.444326075550262	0.436566762530282	0.379831347592347	0.424836946669957	0.385211976019831	0.394194441993861	0.432461867556725	0.421612416563017	0.385409865328293	0.447709083616696	0.430400471639475	0.385105187480919	0.404179933591023	0.442073505143067	0.436377863981246	0.382919012100309	0.385002041557312	0.394727597553126	0.435699316286593	0.37561908469998	0.389664599251411	0.44088198007188	0.373549703347151	0.435280504402137	0.377468312892253	0.405231216218668	0.370218019124817	0.432453414657127	0.418180759207399	0.440738880536624	0.432813140582801
0.387734793845188	0.463402031185903	0.430886203753884	0.38719780387775	0.41636114558476	0.414608057573535	0.413463627680782	0.451460661141177	0.439038033320513	0.461919596958112	0.391991304506984	0.439977976440934	0.391918944729064	0.428992597163464	0.457117573405114	0.465606758342658	0.412623293068889	0.431815212447393	0.406840255470467	0.408840259158038	0.414571707645569	0.405695448610736	0.449765195746763	0.394534227933398	0.385586003590018	0.38564415824338	0.431228132628285	0.442964643744284	0.453130397661454	0.403392035581614	0.397025487255573	0.420067613360072	0.39806183107453	0.439266206178099	0.429594965885155	0.446436157779722	0.438366846096005	0.38359833000769	0.446066794744898	0.403238738789299	0.408664933099236	0.41309595151867	0.44017376347718	0.473727864151062	0.468896813186086	0.406684680578275	0.450630612631844	0.444367730682723	0.42735459180762	0.455922273023381
0.429776184355994	0.464751202678496	0.455204621124991	0.429448553770392	0.434138801196069	0.48847320827751	0.492706393271072	0.487897140206463	0.429960728666632	0.486357426784957	0.431541363293252	0.403456288365646	0.471360453781622	0.44645949532768	0.464147360963213	0.430289823860988	0.429189518102182	0.458639709587961	0.493665480078302	0.492881947093165	0.495141978199554	0.489539002248606	0.423717394833044	0.433331891011915	0.491284324191102	0.458579243249108	0.478046080420081	0.443375466464834	0.413973908896376	0.454458205382524	0.462370143168584	0.435137281861346	0.453910032032226	0.4940048330223	0.440552342375328	0.461533722621859	0.485409080141289	0.405887402304078	0.47448528591253	0.4627993772849	0.498535783223377	0.418195844781164	0.447975115829512	0.440307356359086	0.496664174914661	0.469659775246563	0.467780565592917	0.419214072759118	0.446838054081533	0.453952452292525
0.512861952436017	0.446457923294621	0.524985330825341	0.48974699141003	0.444353454184904	0.448761734713373	0.441054446014522	0.505469119285439	0.529269335110401	0.449312895477184	0.469674304118829	0.467909795673015	0.530874470280343	0.4630860563319	0.480869308922973	0.44653431091017	0.514507111852663	0.483511847034645	0.440688000985731	0.427848848941405	0.454083737298928	0.491805888766853	0.461959032107646	0.454712020190415	0.432353239533607	0.464773536050207	0.44497717046181	0.434486555939366	0.46525705401691	0.46719487319611	0.433234393554941	0.496602890475842	0.478819292826716	0.515759053307215	0.456573451756024	0.430008031231634	0.484441580460945	0.458333408469721	0.503998263673274	0.480577063642716	0.504909158064319	0.523916705909062	0.49713000602429	0.430433891254138	0.464429383773321	0.474601351157168	0.457417045462276	0.436724561665139	0.464305762168318	0.438761380430822
0.52616047398848	0.452616878712378	0.566938665378269	0.521524015583943	0.484854080021637	0.491613646129577	0.463495239617211	0.457443647810447	0.543414843627798	0.55515990236239	0.560489692814063	0.496564315132961	0.559777971465312	0.501575308616586	0.542603286964989	0.481397534337438	0.493886600089527	0.516820242866265	0.508749019439782	0.480197192705523	0.553294476351446	0.456329720452117	0.5655377126018	0.476374525880871	0.546488590456729	0.547146373341603	0.551820354769121	0.536522800259623	0.472549127384803	0.547183720718263	0.555237674238123	0.50719296430759	0.483472432870597	0.549559822737166	0.563870974146932	0.493088958440956	0.542548140681299	0.509703908469767	0.460303580169765	0.463494295794408	0.563409843114657	0.50401935496462	0.46389332184748	0.546113908522718	0.494924321236379	0.531388780511224	0.504343236740078	0.505432272198808	0.459470237521104	0.457086067442683
0.475590213037596	0.614746653614772	0.499906981282849	0.510584252321036	0.520514745053318	0.594159691194433	0.546212274194984	0.505094459582864	0.565425851023781	0.587241775899343	0.573797350659158	0.516920818887147	0.548531338736055	0.617473547699975	0.522098180325492	0.482146878925462	0.502565735967296	0.499161709882194	0.606721129840561	0.56380105943555	0.530285964188655	0.4983250453814	0.558403580036513	0.499660670261001	0.568847340889846	0.544251994409205	0.549627340750928	0.558810050390466	0.540835469467011	0.558819474835974	0.485319861498768	0.55360460249838	0.484286858468259	0.604574259163671	0.522668198216978	0.472092738075105	0.604804717235926	0.574214070428926	0.493660718098191	0.58907841161637	0.585473447709968	0.487808511825522	0.579996357634077	0.56135834775453	0.557721526760221	0.535660480905343	0.574046036980621	0.528335239285343	0.621892652158482	0.579894538135947
0.572693103359347	0.614955355948235	0.622980996958297	0.518396725835791	0.654196471090134	0.536099051280921	0.528072387377821	0.547607048816194	0.622909346079126	0.617499727128038	0.584844354567327	0.63609705375921	0.637186260764153	0.521234370975329	0.547265498106369	0.604813086331594	0.651204852800989	0.640412056797131	0.547491865823352	0.558087751874073	0.552733661388207	0.594494680794335	0.609312531596583	0.616238150604032	0.57588535229199	0.510865297941546	0.632669355407851	0.549609668409414	0.584648636928792	0.624527972919253	0.628976411760475	0.618867837135336	0.646779783790121	0.523200521250272	0.597175606783439	0.65585831384223	0.566174132017569	0.535654277520145	0.546258580865385	0.543277935617524	0.526790270887361	0.642028208956263	0.53981746323794	0.606623318391257	0.580757363601557	0.601794938796145	0.587858696000283	0.656742536654214	0.620769647187414	0.616586780350997
0.699671755519702	0.609096454007578	0.706522324424202	0.625107360520347	0.595923324939084	0.720847333194831	0.67485115233149	0.570427391553	0.614636084771332	0.569865056592061	0.556378713909494	0.572750928629249	0.687984204016422	0.701632319542455	0.680577544109395	0.664641513901952	0.609958431344005	0.667619320138283	0.664886445886474	0.65268038099298	0.637954788459772	0.659452822177606	0.572237200255195	0.565703865288927	0.61044993868098	0.657967345549307	0.70106496721475	0.573676309710301	0.669782683333067	0.579938287627679	0.561417560965823	0.648647262616684	0.551261466846183	0.683099302840844	0.575624164356761	0.640171720181746	0.678189544463883	0.608274616921462	0.632664722169207	0.684436184051953	0.650663159329261	0.643937165736147	0.647104158863581	0.585035315535911	0.607941836336593	0.683343213617886	0.603795918564871	0.590400690448775	0.662481014697883	0.679627078474044
0.76186888424491	0.757821724566198	0.593139044960797	0.728271891526883	0.659412236407993	0.613303492019039	0.619060608898269	0.687888717389093	0.584102218039596	0.630032226939189	0.683135742806795	0.650832980723854	0.632914781616766	0.578990673407559	0.738618095495712	0.674926067121529	0.602568693590835	0.629555298005663	0.63808508518461	0.59003689660899	0.612491886802371	0.643510655538821	0.580414233540801	0.638277810525513	0.770224641560487	0.707064391314678	0.757782949191774	0.593129933524533	0.590502746939772	0.729743609175115	0.763106934155036	0.635725549374133	0.660822675362825	0.685058026015901	0.647969667699339	0.671274047575799	0.637670019404216	0.584691864450367	0.588544876260901	0.664929511231074	0.642685925018179	0.658438168100736	0.599905188091169	0.647826935176742	0.658818357075695	0.711672170802601	0.687755113811564	0.735267969193337	0.646060659792033	0.634012948602154
0.81822933045258	0.631722481026497	0.670699527585809	0.741068300317195	0.709747825581762	0.670298117411797	0.72580555502906	0.765533643509825	0.657441704871113	0.705663851751744	0.715432541246655	0.690624733158566	0.631332008474986	0.652342474028512	0.777918085575268	0.653215056161096	0.791078757632783	0.844675367430332	0.641968107778686	0.795422826392947	0.797778404931668	0.650026202617961	0.645636627829497	0.684647887654279	0.679114919083647	0.791383053376643	0.687823830519399	0.79252709643748	0.630045442796281	0.708547831530514	0.838655329118081	0.664443182108052	0.805648706268791	0.812050352124427	0.741303784863109	0.62416220095174	0.824749351380284	0.66032204940138	0.836197362109497	0.734940156510742	0.753470956144101	0.825058236117665	0.728492613593992	0.822047059128871	0.678010774922192	0.770681244669221	0.822257344120804	0.75345073311957	0.812187060578303	0.655549153179772
0.846265627858606	0.802446048992866	0.782518063490908	0.82440426120125	0.723294776924338	0.723040853109733	0.903728353470133	0.782807185143062	0.756622053705257	0.814842542483325	0.768625268971034	0.865044496441419	0.827426595298293	0.856105654925659	0.691624019468168	0.830613344973614	0.690200627382836	0.771637684139442	0.697457626457059	0.891246449158696	0.790098281631698	0.744641656198216	0.859977550810393	0.709739756699679	0.76143102772052	0.688082249470366	0.682925182121011	0.759903912265592	0.796123587085112	0.693367017702281	0.761616743962567	0.692803974419448	0.726853581337034	0.816929009141997	0.838294779477182	0.724344249901895	0.727109369898132	0.85631000994466	0.822875792752467	0.813164013341296	0.754447696267402	0.838683194166437	0.856036118050765	0.78716719966206	0.799643358717242	0.821198408084656	0.830320869214295	0.823152384965877	0.865068680037778	0.724439798622164
0.741114081163471	0.785642996480819	0.836215207814636	0.80335346889701	0.811346853824889	0.889445223644484	0.83416594278002	0.764370014343531	0.9395911926277	0.747059253599217	0.742453904115151	0.772258408860349	0.981365121532162	0.894710856186698	0.786286352065874	0.930311907627503	0.95019410230723	0.94820622659186	0.998827604837388	0.917076205317597	0.774648925884673	0.808299415868978	0.761067145615602	0.771487990470979	0.764012440856913	0.791787425147554	0.820714071534646	0.835788862539254	0.822963756069676	0.78113995573709	0.979453820052381	0.932916410315504	0.811128000943424	0.824407693556704	0.91875022754123	0.827230069229065	0.80122827089464	0.871868100124199	0.821659513026998	0.77919707175994	0.985309995675544	0.74589131101358	0.779455827641664	0.743639373786666	0.979170523197302	0.817494223116398	1.00673804675899	0.781847928437932	0.98577011338232	1.00413584269604
0.934239921508775	0.803684928025599	0.846684181191876	0.792208912855758	0.848352862862519	0.888091091053266	0.998520658598646	1.09359039953379	1.01246544273023	0.823115670948753	0.950614706179379	1.00616092686728	1.06663074147276	0.941482851516233	0.928534969972229	1.01749975502838	0.85744585310155	0.839384245732035	0.996117960699039	0.925229585919398	0.822791722025671	0.923783373818274	0.996896977906217	0.964960655496148	0.966447034157036	0.93750020858842	0.892490463205447	0.940554997035661	0.97620828837971	0.937924704826257	0.822224607613405	1.0636109932935	0.974764661074184	0.819344796021571	0.980526018249228	0.878524149855752	0.888647795176087	0.985912382596594	0.859799684994161	1.05661051787504	0.987512852158541	0.870911224282427	0.814922453828085	0.839432948603902	0.817842810291758	0.808288307129191	0.957629135189732	0.825881543208657	0.976088747890482	0.964070655968782
1.12885601583666	1.10929577113193	0.892591440876132	0.951238082348194	1.20900212827402	0.987960146439265	0.9292687883537	0.897004316696214	0.963735880286202	1.18852055224799	1.09851222710718	1.11435654852366	0.914227311794261	1.21097741198572	0.885240876886702	1.21675036329553	1.16714063819755	0.866384655973645	1.21257883810679	1.12049875388815	0.904185657893311	0.884552080033025	1.08223378397715	1.00742210863124	0.938213705013126	1.18959292909054	0.936969575044956	1.12713239551124	0.94339457544696	0.946292067087705	1.03602132471512	0.999336987895501	1.17376607724129	1.06957839463391	1.04883319063144	0.895070537233937	0.973233552366175	0.980929753251413	1.02835947258024	0.944903125536569	0.992903784806225	1.05032084407347	0.895061314844514	1.03280450301269	0.932439439125242	0.978927043007194	1.18879606928805	1.14671538750992	1.08794391467759	0.930974453518883
1.31331101916435	1.14099669694125	0.972184084942493	1.06512575724215	1.14972663987061	1.31922764822273	1.30793552223179	1.28294689051632	1.28530298778564	1.3275550594589	1.14317671783017	1.01233233914081	1.15328457464756	1.2288640479241	0.987307443755685	1.0131490188949	1.00487100713891	1.30270787463432	1.25858299838888	1.15901705152716	0.997741897075724	1.23866275948807	1.22446986065217	0.97854427885929	1.34300051666188	1.04782185474463	1.04876781425813	1.10885441334002	1.21175585322572	1.2391964196021	1.21129699463007	1.02076893200547	1.17446026564397	1.15100628747043	1.00150290433937	1.12915019999768	1.33233810339261	1.18742257964757	1.11313502386002	1.26312264256827	1.22086736197552	1.21598800241132	1.2222916979125	1.27338111378649	1.18277265822727	1.28840240424505	1.33157535584388	1.03353944853331	1.19070447364782	1.0377134238778
1.04580082171304	1.42742369108002	1.04370855879581	1.19181872767674	1.2927682233531	1.14605165296567	1.4512523716607	1.43090242455363	1.17832631712154	1.13557613518037	1.39419239209302	1.23594677082561	1.13864169080377	1.04902770602868	1.0989423839304	1.44909642520904	1.05073827925372	1.48037061720631	1.27027041783374	1.18737349471062	1.32782620288383	1.09661384224995	1.18098012095416	1.42322180021349	1.47669612387282	1.34010555361259	1.35036865428197	1.20695788738951	1.33147935650029	1.29924190830602	1.31520360212387	1.11347580147078	1.20851074491605	1.3743960718495	1.27999102637469	1.25367658116665	1.09988496737972	1.19615287881382	1.30201893756241	1.0989419609791	1.21969760853241	1.12085850819746	1.3760407072905	1.36256627279656	1.30377513475477	1.05227904892043	1.13322808822822	1.10303654614707	1.2124280886132	1.21454312174716
1.33072172476993	1.18259173881662	1.63902597655608	1.48895522983778	1.25344026596966	1.50473681437266	1.62191186396282	1.18805505803445	1.36623059798459	1.26567247488911	1.16859795943583	1.33109675131202	1.49759873014983	1.24185617737447	1.43134942000645	1.39313693608848	1.24213304925228	1.1934356473321	1.1720913296892	1.51895423092598	1.55161047123756	1.42749884589105	1.22944252072454	1.44331007034119	1.51300633509528	1.32642896001026	1.18143732603972	1.33010715464439	1.39940359696255	1.21259420013328	1.56588014421008	1.25328514213138	1.1963898750873	1.29703592909698	1.16851054658532	1.20249466955573	1.34056892340796	1.6431576941839	1.22717309527752	1.1871119358255	1.53178834015861	1.24437225592031	1.39390318815341	1.1618178533884	1.24305216852578	1.34629681042378	1.60303024019692	1.49005507834039	1.34703933854773	1.48376581594502
1.41055572110178	1.48403518464956	1.3501318511996	1.56319451159928	1.62670658463643	1.53362254225369	1.47338799956341	1.68788258072133	1.3940495926054	1.66799853114742	1.36422468539149	1.42128937577547	1.70327847740807	1.61949261608203	1.46541168053115	1.72145566081674	1.42598800685809	1.30081090259593	1.33353039277263	1.3771837909996	1.29432393739585	1.67603055507298	1.77622325437717	1.54516709352569	1.72116214022547	1.69536848451644	1.67305812961242	1.63759359657626	1.62805789906752	1.33724772812465	1.66744503661231	1.6106072314307	1.51449542199746	1.67669770299364	1.34239517869383	1.77807987291851	1.79068636589304	1.33617762683751	1.5214416244411	1.80069350570475	1.73066455448261	1.3598551816245	1.53108043445622	1.45439820538441	1.32843925660523	1.59621358532304	1.67529454539575	1.62546640535221	1.8334727552059	1.31231437829058
1.97484589705883	1.47374564908784	1.66884255793184	1.41425487621535	1.56550568867636	1.69135240415434	1.96916230526445	1.60338564464773	1.49554509247613	1.79425627534164	1.57737256363758	1.87753744751111	1.53422129525966	1.85509509296643	1.52089357109256	1.51589779656233	2.00505026772017	1.47980362900723	1.45146910255283	1.94929101729665	1.80370708171508	1.82125342552523	1.5122188262696	1.64065695538681	1.73077776764727	1.91036423046545	1.43710344802243	1.56976497374033	1.60118575848795	1.75374196151807	1.48113561917171	1.72679192614486	1.805402663522	1.97535358464388	1.73252425582825	1.49596585266026	1.90023269225583	1.84345079067641	1.69354310848482	1.94097231613633	2.0436048868919	1.5055485052129	1.81332655974104	1.8273680901563	1.60243584864797	2.0468120433183	1.70725580832828	1.78853061066204	1.68502961835365	1.51288296394869
1.98614542658651	1.61188829546935	1.80144819372653	1.59664752024353	1.83404901259606	2.02619611577999	2.10951921979168	1.92202938782021	1.9227381346165	1.91425516042999	1.64517830044767	2.18909105748947	1.76720861678658	1.95913625282323	1.9720512230971	2.18598347090075	1.66154322529096	1.65205953948611	1.95780053742833	1.99409045345798	1.78459310228757	1.60612748053692	1.81930131142073	1.96049816266773	1.85488422702183	1.94934950509989	1.91912370732393	1.8345487995989	1.72018614836589	2.00071845468003	1.96871025705957	1.70050406141325	2.21532094853157	1.60193736162292	1.7586558998353	1.85586177094975	2.08811902720473	2.19308604484541	2.09351290691869	1.93675084515962	1.82900964600489	1.83615396969667	1.66393670732018	2.1920118511775	2.12739373726351	1.6889757712358	1.56212590124279	2.00817715398301	1.91075338016823	1.89439798156454
1.99270019226504	2.05621299803758	1.91705849806034	2.37589969752439	2.35578561070563	2.43406064255231	2.31364549168398	2.3989976517899	2.21477283180794	2.15050152481714	2.38536346702629	2.1055843941114	1.88722384130768	1.94431326994394	1.90743700288215	2.00132912056332	1.89750996172765	2.26124965521738	2.35652374432401	1.97634856839556	1.99454880423306	2.22296437811904	2.10145681918086	2.05705318279671	2.4373538043709	2.17799659492479	1.83569234224973	1.99010889758492	2.12833381177653	2.05365682314776	1.95408354437766	1.84380154481702	1.99059482718959	1.92935574148542	2.10832616849592	2.36526287569041	1.81043424726656	1.87016905196557	1.78125428950666	2.39720998975058	2.06559174260237	1.78009634903833	1.97234485406035	1.94245658633277	2.41571772966904	1.92610158599217	2.15423823642767	2.24885578688706	2.39148084382428	2.31154766356926
2.58183431862185	2.16634402840829	2.33675941375219	2.06048616009999	2.69617029802369	2.27367065885315	2.32248503986353	2.11071207625198	2.35227646293133	2.28643775197713	2.20227170400934	2.48144213505476	2.63564247347191	2.13966157811462	2.68930693512536	2.3783301578451	2.52011909128434	2.19484426367281	2.27664563346294	2.13092356687864	2.58615383323708	2.18469080578042	2.3258557138349	2.29303132819459	2.01107750908551	1.96658773858277	1.96257543872477	2.37194661110337	1.97604355772571	2.38429227702682	2.69028508945846	2.64557674412768	2.07151550112925	2.63585480333804	2.69541299541897	2.16559104367703	2.4768970099848	2.1445316690658	2.05434844666267	2.12068168614671	2.07398397095386	2.60936619392153	2.01213600740786	2.52664540142679	2.6445882428912	2.50991336362758	2.28892378039001	2.51156672052179	2.4191711734099	2.65008264354507
2.81979482476599	2.8276375967631	2.84810950423561	2.67499394162514	2.1748392478104	2.91720725409571	2.6532032606436	2.70149733266216	2.95561956665506	2.68729091488515	2.44449009773663	2.40170969629972	2.89260814416361	2.32951785337527	2.49341466219027	2.25778474225826	2.27502185973332	2.44177594534262	2.93494809912255	2.77241012560579	2.52279339554701	2.54128800814273	2.57047452193571	2.93002491170946	2.32159799427629	2.80278788636674	2.76055297119375	2.77575058008434	2.21123206664627	2.71873291121676	2.74564556402206	2.21795563672927	2.87219874333766	2.60395502748872	2.63813180551884	2.85718165218986	2.71454803707037	2.34372279784603	2.79333193192819	2.75913195600209	2.48789202668243	2.31150849361897	2.35590047512146	2.79765619308033	2.73881103784378	2.25106937695138	2.81298418697015	2.54175160276797	2.45475709837356	2.63051067301003
3.14192532484729	2.47408852490366	2.51942080208169	2.99860866617337	2.9492093260031	2.64799507074077	2.537538599306	2.52851674645698	3.19012440595543	2.50611466837323	2.78455453392351	3.15502356271647	2.66804705470645	3.14727237347857	2.78512309376941	3.12981264620162	3.12521497022523	2.70687841775906	3.17035846735138	2.70682527012527	2.89578958098431	3.01532055019652	2.57979798538374	2.98108069508302	2.4727013923447	2.90675997892145	3.20742071897732	2.99811093914152	2.86079521781372	2.78274479887913	3.12460813719901	3.07137099371891	2.9817417867661	2.78215584091011	3.10499706992611	2.49060911257407	3.20268029308017	3.19474932974461	3.11706734467769	3.20697040316013	2.74624593915243	3.08453132438321	2.73871170634438	3.15514887037275	2.79113743020946	3.11974292464968	2.6534353099664	3.13170372399687	2.55982135757088	3.1694720099695
3.41258855983473	3.45842783898776	3.24218965370912	2.91451896355117	2.86335272177231	2.8993803675178	3.41691937038638	3.04880630960703	3.43205823130404	2.80413722314296	3.30937725718535	3.22305245385036	3.41085403387772	2.76025968622331	3.13936970185577	3.37895570159832	3.25895679919735	3.42168422496479	2.88972491007369	2.89169512366779	2.94609758775018	3.15263135079062	3.26315155287015	3.23530577222817	3.0667287817263	3.45300173402867	3.47233652546088	2.85239279573935	3.17419901657697	3.35416948468644	3.19557444378091	3.37765630307228	2.94978109592225	3.45837805338615	3.02637362054763	2.97592718466962	3.21352431441372	3.14468182508536	3.01637284395218	2.88362676886219	3.26001636826723	3.12956408831483	3.07732790811313	3.43328638882328	3.44416914027334	2.97646334239463	3.33601313654464	2.96037879147434	3.00971086177111	3.22688692028855
3.70679727964046	3.67004419728652	3.68345230199555	3.09899811252503	3.67206037532465	3.25758632975875	3.06495410540314	3.61624547585223	3.24018567454088	3.7027187824065	3.69305807391703	3.35428221676752	3.50341749620597	3.61923307968492	3.28862175614644	3.39735285061372	3.64423062934114	3.65868302665049	3.33846796767083	3.61101318785602	3.70437088386674	3.69850026036662	3.49094322337097	3.65234748460677	3.32577516629002	3.68918694815283	3.43247984867577	3.61641036777227	3.61768529301851	3.45234707586041	3.1338804990422	3.35554867785469	3.60183367429439	3.57775235989251	3.24371412955626	3.62547863805075	3.55752993546062	3.70384400722902	3.52866450679225	3.66839122942428	3.28988250712559	3.69063772708085	3.61264266592911	3.16825592328083	3.62666345977116	3.64027854635638	3.65856999324461	3.54425443183961	3.21029173833828	3.64613196292473
3.85926240165637	3.85450611621429	3.81418074650987	3.84782323928659	3.57968573466278	3.90070887261414	3.90274158157561	3.65044932309206	3.95443075037504	3.91722681509915	3.68179632272687	3.7681203872676	3.76439385151834	3.86190915574955	3.67262048328397	3.53248612121872	3.91820458242567	3.97054917192311	3.99079546063558	3.50984549882028	3.89053527216002	3.96979830471495	3.58612432154571	3.78931606891519	3.78064447599631	3.9801605781203	3.93416886611887	3.80335582008891	3.94552129354631	3.96277162737214	3.97471520486351	4.0011235409668	3.76236650826503	3.71905663547627	3.95078180498669	3.6166629019363	3.88870154090855	3.59289669925118	3.57321944239579	3.83931327037253	3.95541889106219	3.94318707155393	3.96672862286912	3.86658974147646	3.92384646274643	3.53859013983886	3.56096654332947	3.9657876487922	3.96932382014099	3.86118552490587
4.10379781470034	4.22640744597558	4.00126546637783	4.15970218588283	4.16254139670301	4.26804236214117	3.96555228471913	4.13797835542212	4.09841598547095	3.85935034573008	4.02549081885401	4.13334447315238	4.11264969197488	4.27696416945622	3.99620737631417	4.00518000111277	3.94590184934647	3.94306081415062	4.01897467474889	4.1035034714434	4.26478526159711	4.26136200672675	3.85839470445998	4.07345299851902	4.26063174976144	4.2068713906584	4.00009731623274	4.06087057697439	4.25847494851089	4.01966958158035	4.10303360907177	4.07818274583817	4.14953711301507	4.22524691590525	4.2596366209899	4.2316483148313	4.18246135956926	4.0119648182123	4.1477848015312	3.90960140186576	4.04823112517926	4.24403231535058	4.28911497297463	4.23640691030704	4.26256110844996	4.09031936648468	3.90580504651986	4.24390298717892	4.27391764806605	4.27628631449237
4.53746597316918	4.53051398834519	4.30877281092808	4.44509397796054	4.58595739745402	4.54652919578647	4.54064508473502	4.51635248841081	4.48701110719086	4.45612993653971	4.5456413557346	4.56828647986443	4.38487205211331	4.43815578705185	4.55099161761305	4.1698430099789	4.56723150379865	4.38580014479288	4.37996788039065	4.37722301103646	4.35765773500365	4.14229204374978	4.57510772574744	4.32434722362229	4.3300638551605	4.17228188999635	4.24846509918367	4.15863583578206	4.43976663443459	4.52224480578364	4.22702530990444	4.40389416118799	4.5561504635722	4.42798192739278	4.20207150990047	4.49914628099073	4.45467010232971	4.50061001000933	4.56981539972448	4.31970841696511	4.5382325847202	4.25606739046539	4.28584091793224	4.50044352817867	4.19728148373386	4.15179643734431	4.2358535982588	4.53887253946902	4.20086887849958	4.35086967554905
4.84948885107251	4.69689999872683	4.11455873411715	4.43712318088589	4.82263091553517	4.78929348496773	4.83623881030443	4.42699515717433	4.77023103787128	4.28357471492269	4.8677185651742	4.88261594051448	4.8906758839422	4.79550852016481	4.8203538175545	4.92087487899862	4.5377767345071	4.83876845846126	4.48235183533877	4.8269910354994	4.72291223660055	4.73364323851844	4.49519816232027	4.73835810604868	4.90474624864809	4.860528318773	4.40113156587413	4.77962743652236	4.92646359367293	4.82068492026132	4.8749682800702	4.43581631950835	4.73930009762323	4.81781912604739	4.74212565424473	4.88677777468394	4.15470220602941	4.927263566215	4.90694755024591	4.7261069590778	4.84650420937519	4.90134521086651	4.88563776165191	4.89008381689386	4.5100926203909	4.70482914720485	4.51525480575924	4.9115916727712	4.58766539023055	4.18037126846696
5.2334330085693	4.90750029686612	5.25642299635887	5.23565553427543	5.24441458896886	5.2380413146576	5.19893678950154	4.35669375898824	5.24065625967456	4.961887064022	5.24065821745111	5.21318228883528	4.72011119036474	5.22591606725721	4.54531546357168	4.98600760327404	4.85666148747258	4.85406387003757	4.39106233011095	4.7738964359185	5.19190524700284	5.22801396973566	5.22520088403543	5.01895744753512	5.21032638393395	5.01196857933411	5.232836481295	4.76083044079876	5.05471392833085	5.08210725643756	5.24896086504691	5.2330072611568	5.24224085534463	5.19980246524305	4.46638719369238	5.02271293540967	4.39102193038797	4.59715102442887	5.20922586116643	5.26501256538078	4.96901353592432	4.95948170958301	4.65249466038195	4.98430755061023	5.23380445102042	5.00720958723451	5.12491032748937	5.18893187208254	4.82164399475204	4.88590507345571
4.7202637281445	5.62922292287195	5.47438485156095	5.26778926729758	4.91233222948589	5.13189953022049	5.31412698069896	5.24862002909366	5.36709381411982	4.86757452266191	4.66134066192064	4.69818469816285	5.22445146262736	5.59538398906154	4.5255924932479	4.96148572653976	4.26124555505236	5.58898125755431	5.44358000727268	5.59434907123341	4.95296120438331	4.37355827687179	5.49328114736842	4.71405470843236	4.81754247462564	5.60200192330284	5.60667798049657	4.58480761866363	5.37487869564436	5.57088255189361	5.20171349800535	4.68536148809967	5.59576404175937	5.60606549758257	5.0402692793283	5.48844636647403	4.88133360833475	4.66356133017371	5.06400340874005	5.33840759254159	5.08528501159286	5.59772880606839	4.94985864334554	4.88006595568953	5.36773536629942	5.60311296745105	5.35355801886421	5.5381576242239	5.44389090943311	5.48565349111448
4.87610346069461	5.73858706643724	4.88514098263986	5.84445652158541	5.83657910149334	5.88005947398282	5.4338550905436	5.24090365476571	5.96055576245739	5.92490631425039	5.30090791130051	5.01143700914866	5.4599828865289	5.56959786604068	5.45550555674671	5.36095892809436	5.93033967369557	5.42977520072921	5.09025507032091	5.10064254451495	5.2132622226945	5.3642013879873	5.69293578442183	4.69654793172805	5.74552935571796	5.95659808183778	5.72991244455409	5.51122350001057	4.85200491525932	5.7826273891611	5.80925135717265	5.48983057980531	4.88690419422168	5.54556929140589	5.7494329283605	5.88752593808434	5.36051175600308	5.77271997803125	4.05627717742343	5.59631478584852	5.63107199578736	5.14230954963071	5.04624573129221	5.44901332837932	5.12904165723975	5.96165516244179	5.12410223716133	5.7212482937819	4.73327979582242	5.8905612137398
6.24296028809507	6.26724353676231	5.3081981895176	5.82279211659186	5.37420064700576	4.10446332828011	5.36109580039412	6.2411002336314	4.85201950501597	6.00500618129532	6.15736894937289	5.85249830057439	5.99419579623208	5.34934518199954	6.33520567295796	6.15829469041079	6.0967610318307	5.93755051766439	5.69233183245234	5.17595951294732	6.326996717401	5.84870529430183	5.48461252978883	4.99941190867275	4.80506451136323	5.3426186893979	5.94133287589717	5.87457504115769	5.89879272680114	6.27503023281875	5.26866769169857	5.18799785881054	5.43052799369732	5.61250531419578	5.62044234262713	5.95408962464771	5.58033964311049	5.7687759639396	6.12641392392205	5.03875151536819	5.61299983762146	6.2609164758523	5.66929001335077	5.10084691657621	4.83658569797925	6.09120973584105	6.17645008132658	5.80547228319516	5.3734808789875	5.55008654603919
6.02384210010049	6.2114148546507	5.69098206685287	5.63910020737851	5.83730795290751	4.85064777899272	6.14096715377935	6.06547688677949	4.68254550981189	5.45472198836287	5.00684590343199	5.7618031836514	5.57482793539359	5.92840965559741	5.99565621541233	5.76692441446719	3.98366659037101	5.79171983810206	5.47625290895111	6.14267729077347	5.92108879993392	5.78036313629329	5.64804161170748	5.11136275916832	5.6541801551274	6.00593765692678	5.56569879108934	4.89641086952088	5.75950962518714	5.24326024809721	4.97598996489298	4.21677068880633	5.50664883545914	6.2482449684472	6.19754824261152	5.19970046632438	6.41274306327924	6.0467711635766	5.98787473097073	5.8905145392598	5.78393023029406	5.57697346045128	5.75911499667093	5.90661703573421	5.64945893993217	6.35461143992763	6.32102642011941	5.61930035717543	5.9833323852158	5.66564656079285
5.556070621195	5.23824652616437	3.63841635093006	6.31522132980942	2.58213999567622	5.53359234114697	6.08129568018838	4.52921552298101	6.60395071404647	6.60660935724419	5.24566163689306	5.65888782175358	4.39071887886676	6.73812891869367	5.08303611532352	6.47459108120307	6.10967389909796	6.54908954921891	5.93997924263067	6.21502795277527	5.87192136592114	6.43035008384949	6.40904056951869	6.44187863418862	4.7611434001565	5.81937589888402	4.56300461012934	3.34173183810478	6.46811430971132	5.8912962227061	6.73557548741694	5.27897130959671	6.10404463535588	3.27393638746425	6.29913811517549	5.80661894013171	6.18782243152727	6.20592710036908	6.43240235422964	5.31715354590079	5.97993179433912	5.7579611993458	5.46330082548534	4.30214481595809	5.9494320430022	6.12984052730357	6.29816563946022	6.02039540988754	5.18455077482228	6.092293838286
5.60715428240712	6.21714243154329	4.40639231358633	6.37372596497588	6.64906227241362	2.61242727013788	6.49039860697096	4.71678726002398	6.15413974062787	4.13728021664319	4.88389714013824	5.98366216142935	5.59340139900527	5.44048811569987	6.8148560534052	6.49195776875925	6.7929947918496	6.6413393269427	6.08068296477002	5.91959855148018	6.66092469466403	6.62601032607092	6.12261794682015	6.92969041965803	3.94444176110303	6.5333542202201	6.5585488972043	5.77359846537697	6.73080847120633	6.36131100252032	6.14243134211073	6.5695675315006	5.16043652446941	4.74162113310154	6.34426532360129	6.72433043251068	2.14198319624953	6.61431152890225	4.39566717531855	6.88297298592069	6.40483188288227	5.33553026092961	5.64645226320759	6.27216274844805	2.76055412508655	3.6830492620995	6.89304646263262	3.95619065501918	4.61224109958433	6.71774212024964
6.76749680320328	6.98444108740571	6.88867225940637	6.98421242386959	6.77782044409937	0.473114113168564	6.59079856238853	4.9663578888385	4.89394327111007	5.30357171499785	6.62113764614309	4.46011094251069	5.68689224354807	2.62511300961228	6.16704954066747	3.85944056277165	1.46488078338183	6.44053869070524	6.87227953559194	5.04777388200772	6.82525017292569	7.02103681775887	4.86859842551643	6.66696347149695	6.03019436219725	6.19138568603191	6.64750999490105	6.85642442528951	3.54179565380639	6.82520010314946	7.08274513426499	0.317547792534804	6.64300167068343	5.57668178064909	6.6694638436524	3.73381533877855	2.90177686632274	6.1034294640735	6.73430683388988	5.85751468208855	5.60906505967075	5.2600817081031	6.09627111677001	6.8706135822931	6.80605308091808	6.75406338726778	6.86795693502711	6.73155474846643	6.45502739540271	3.36210541409014
2.22667390740693	4.80247504433852	5.17991364266725	7.19298681937005	6.61560553930174	7.16612741926201	1.00901613924787	0.0594551544817489	5.8186427377198	5.58792425439913	1.1915203271936	2.71219768487102	6.43898335949543	6.03605434626042	3.90446388729581	0.0599879710152564	3.53192538379526	6.29691387378695	6.8277237086298	7.13877688144554	6.67362367952866	0.0596169773874212	7.08936444061817	3.41852228662626	7.08319522171937	5.38435199768249	4.24020289370636	7.19991718528063	7.08328964893134	5.75259938919859	7.12725227554652	6.70003614794843	0.0591692244815848	6.54527121949419	4.29345209777822	2.46036272079084	6.04796530951102	5.80147948652727	6.73132830505884	2.56236826200005	6.87870461585025	7.15947118037052	1.97322441464236	6.23804835187956	7.14816336953099	5.7489351693896	7.0925682946573	7.05604010518427	4.34161012706961	5.70080791307095
7.21308782681654	7.34623779212259	6.09691527953241	7.12291455042905	6.89182868806393	6.37419180196165	0.325295348761578	2.40137377597957	7.4266567988713	7.29890072855264	5.84334971857309	6.77290732493105	7.2957360345302	2.48811575960707	6.989576978401	3.99931981742014	0.323666675017158	7.44656603894798	2.67815403341691	6.18267609023848	6.41675889753203	0.974457971082394	4.27475202270455	3.92590550521452	1.03377076697326	0.0585690245898063	5.41511955475128	6.07560081215975	5.66407543430029	1.24930481711877	6.6849296948715	1.1503922271657	7.28162343984422	7.07243974225398	6.70129549013956	4.45078048318636	7.31947369405206	7.08575763631104	0.388579997150782	0.23437528177246	6.52737594932787	4.5294849812422	3.70996672865573	4.87708267735058	6.55597385814275	5.80256771802506	3.18221259589304	6.63733253135278	6.51564338293106	5.89591127764468
5.86727940491645	5.82427426717	4.2855574268156	7.64365463294337	6.07918044018289	4.82980265830146	7.24941808747474	4.84332387070401	0.0586985346686285	7.23377967370274	3.11614826920896	0.637217201927849	0.0602506671299622	0.0588565828724245	0.0555192927249072	3.03926240602484	0.0579052421701755	4.45909949366303	5.91016083375135	6.6063709935315	0.0600200520328257	6.81565913542665	0.400741277339267	7.35564795941814	3.35056926885301	0.478326220618632	6.7732602405402	3.67277622970127	6.57694655006802	6.61864349279637	4.66080662893349	5.072760989975	2.47750342424221	6.56826171740792	4.90557502746011	4.62626340743478	7.40787908661053	6.60062841381806	2.65264509795508	6.5104067103674	7.49108535586479	0.0580950931539091	2.18688174376461	7.40034242277322	7.06053578237072	0.0598459170550764	0.0576996215252612	7.43081923299328	0.280469234699716	7.40523142394522
0.0570928703045034	7.36679272568552	4.47792048061279	0.0588751349001234	7.08270565711022	7.29195387863786	3.69230701543339	0.0603818995606062	0.0570085157906441	7.39922605374616	7.5292508933623	6.77076448020117	0.0562067586630974	5.7912371124745	6.76196665076306	5.33663929015914	0.0565209135998649	7.09711104732078	0.0569468075773202	0.0596097826341738	6.90653984502837	5.46468303276368	0.0558148719586609	0.0600487592166601	3.25628630716131	0.0586373708656106	0.324030021266714	2.28881678327291	0.0556684358531016	0.0578387949328508	5.3936961932	4.84780980773549	0.0606039311132099	0.976232980002096	0.290433849078555	6.8832588132522	5.14826521308613	6.11035276884771	6.90988214266229	5.90095503114672	6.47330359766817	0.0586297708122042	5.97813269784682	6.66116752401445	0.0582330703870404	0.250815480553289	0.0577454379745038	7.56007541415138	1.58622625792057	7.59390486246251
0.058662309292698	7.81850991139726	6.75236861304637	0.0571865050998975	0.0602267594576705	2.3519334194403	7.00923330818081	0.0569495165104592	6.86864144887146	0.393041997445825	6.8388694226698	7.58937877872556	7.04651652025968	0.519356371485057	7.27154020074342	0.0571256701565935	7.65944977688734	6.31282641873099	6.76035124501566	0.0574213930205859	7.31044791687731	0.0606280939215954	0.0577392087941011	0.056389242934223	1.47864152545645	6.18389957546554	6.55538706083969	4.0872021340157	7.30867595783163	0.057032543578935	7.75354798799605	0.0589012068256142	3.46107186105032	0.0595003497454134	0.0587969758740658	0.443873898662319	0.05871031232226	5.91068723435827	3.92780901269602	5.66277471047438	0.0572763992945107	7.10787242050434	1.55407396098677	0.057428694836254	6.42821803327767	7.67002277821819	0.0592441914051484	7.43855713011118	0.059693967620183	0.0588850076664865
1.41817577769445	0.0608293189239399	4.54331876209307	0.0591082700748454	7.0268894616433	6.38430278468127	3.42435912238947	6.92746585971296	0.0595977985449718	0.0595211837249691	0.233965954366671	2.79225237372359	1.57686671792748	0.0581629789833989	0.0600599904150999	3.10801613987057	3.92638149235644	0.0589829592640145	7.56462523012555	2.48918316169694	0.0584090878337117	0.0594612111164166	0.0591751617504845	7.44402740076693	7.32347072103951	0.0583870422679474	0.056950955493956	0.05946415667319	0.0578935948794222	3.93620473169882	0.0619544085476379	4.24314608194265	2.201270377575	7.13236622194413	7.59779507252234	4.33011667672819	0.0574766437113242	6.23227812785205	7.75910381737177	0.0608450935816176	0.0566639016945394	0.898367646538115	6.11826407871815	0.0610423901416733	0.0574578535983196	0.0586557385379351	0.0596274972776661	7.03754805778797	0.0564282172386451	4.90173543839363
0.814537236151748	0.0583921769638243	0.430450973800791	0.0584770388512332	0.0601670914519689	0.0593410315783676	0.0572987805079041	1.38608738355064	7.43668289439256	0.0574060420987475	1.53445651177832	0.0569594734074243	1.02549841833615	4.56015449242148	0.0597465892351512	0.308486944637866	6.67778755189578	6.8979850214733	0.0581303830810079	0.0582491977253206	0.058178537355643	0.0610049090135082	0.0592361201992421	0.0583302468044389	6.84826671244983	0.0612028578610242	0.0592056831598125	0.057422400207329	2.57484656449382	0.6671844461758	2.46359365388849	0.0618032214785908	6.93576247310811	0.0597168090784314	6.78340971687864	3.37416934380032	0.0583406135713102	0.266641125966602	6.95545077636035	0.0597028253359696	0.0597281983108277	0.88969346595145	0.0612896026280869	0.0588984963473221	1.88270777528363	0.0601864897016484	1.09091533222354	0.0555369708206831	0.0587386989910061	0.668048715380183
4.70096469833562	0.0565862581887197	3.69648116363839	5.3421627641486	0.0571817642755976	0.0586881012032472	4.31883431132539	0.0582256199298372	6.42103202418337	0.0595763781848081	0.0598505812846765	5.5648513150742	0.0584280965227466	2.41037781330203	4.8760458594824	0.0574883347627106	5.90094964358662	0.0579800729471839	0.0600486504680152	0.0607595309478314	0.0595220728115626	6.77994506120749	3.88519458420473	0.0599977672821108	0.711616320137579	0.060855270483409	0.0583983930107244	0.827829600827326	7.2068207778698	5.88931701676983	5.3006638593669	0.0575567055734634	0.0593178872494491	3.678800007492	6.72565717104382	0.0590018479563829	6.05289063520678	0.0580334552473612	1.59922171192867	0.0588039144651211	0.0613007406603388	4.61352847290974	7.00629788899113	5.16909209249464	0.0577392871211831	6.85454483012052	0.0587297628536328	0.0584474485791014	0.0591750875742063	0.061119129312974
7.07932662785325	0.0591429050058785	0.0606212522087964	0.0579702957795606	6.6125312980148	0.0617149362786032	0.0587940669047588	1.20679517062407	0.0597940373436319	0.0584888555434938	0.060844462949899	0.0588378164959014	0.0568997238244763	6.32313115160195	0.390638487282656	0.0599307712980446	2.13406332105245	0.0590006945965713	0.058153468539737	0.0581931523408769	0.0599151017083488	0.0608023687150446	3.91043165848217	0.207189543980399	0.059130593875105	0.0581474650712307	0.0603519278376782	0.0607655221347033	0.0577458507879848	0.0593335163405026	0.060952993437429	0.0587975317163409	0.0606155316276684	5.57001490224897	0.0592871003539843	4.75153747771379	0.0587176909585321	4.2390294391852	0.0611287326454617	0.0565808510510034	4.74941494597036	0.0613996672820235	0.0588424988089966	5.9223182618278	0.059929920450646	0.0611369659118913	0.0606838192228638	4.04976471665198	0.0615457824401399	0.0595058675774527
0.0598757319072379	3.74955550612866	0.0578584361684988	0.0607697599855696	0.0586090527923378	0.0575458554473971	0.0609896495888237	0.0595275257120391	0.059020468786008	0.058517155254203	0.0584130178763724	3.7683089741506	0.0581531353627899	0.0618740965752657	0.0610876636057361	0.0601051245482898	0.0601086107216923	0.0583138302868941	0.0572936002968708	0.0660193274827778	0.0605217328274458	0.0573207341269439	0.0621669214974757	1.1433450744244	0.0610796726834458	0.0627275860253179	0.310570987596881	5.33844918896214	0.0585773539926297	0.0591442412548107	0.0604473526363189	0.0577944610922409	0.0581485847752989	0.058423547133407	0.0592715045423068	0.0605368067368789	5.11723435216164	0.0577927731434005	0.0585859695196262	4.48456243267527	0.0638102114334403	0.0586902529381905	0.0589317149476224	0.0584310387788957	2.18633842169118	0.0610002213373257	4.06759408728476	0.0589452702510468	0.0610001973056281	0.0624023789004469
0.059020851616442	0.0610451398207212	0.0606606244263328	1.69708504246336	0.0584410029126451	0.0584421061988597	0.0573691173363344	0.060299741461724	5.07365519623592	0.0577791165460929	0.0582056440698743	0.0595844156757113	0.0606905959681124	0.0611093508121835	0.057237740031543	0.0580816488794931	0.0602423549149687	1.0307008177021	3.40801939475289	0.0606067232384377	0.0585397393226033	0.0600908239694678	0.0598822334911674	0.0625966791764573	0.0620517478598983	0.059432774141276	0.0592755652517743	0.0629591631493228	2.31836144506088	3.72099692204872	0.0616996535241876	0.0600711450278971	0.05674491663433	0.0572444313138207	0.0606961598984257	4.95809377395372	0.0604485488721783	0.0625070447995986	0.0610401635237551	0.0623395364619899	0.0585655351574392	0.0595508309385336	0.0584876725954495	0.0585884544787585	0.0568501829080459	0.060509669192762	0.0589750538624252	0.0603571961370011	2.77159118496165	0.0586237802982479
0.0592052034583683	0.0603505723940847	0.0595262067306462	0.064997003105615	0.058188117369886	0.0603221222522965	0.0574734435371856	0.0594958647562732	0.0610877954057349	0.0579583025663064	0.0620204289547428	0.0578416312993187	0.0584944162860507	0.0613945184396887	1.86929590267386	0.0614438253535925	0.0609097568745748	1.83285853146809	0.0626767752922173	0.0577607260935258	0.0615054583319211	0.0604740340289945	0.0600038974659587	0.0604699517912262	0.0613180455872333	0.0604710086238546	0.0615894954409982	0.0596862505711828	0.065989650992016	0.0608414413257135	0.0596819910812188	0.0598833407334018	0.945177756437355	0.0602868433301638	0.0613141825696666	0.0610148761569308	0.0602009833980393	0.0580266997686309	0.0596367786408704	0.0589782261318005	0.0588423454089514	0.0613218813176686	0.0591641796842299	0.05932763751892	0.0592169836716604	0.06418713103073	0.0661515061738464	0.0618736050855678	0.0622811245505061	0.0618350013419991
0.0619288144608668	0.0587586833638367	0.0603829396443925	0.0578906846519187	0.0579911691630332	0.061519695662105	0.0616467351202121	0.0615625593112382	0.0596256484857844	0.0613707919043664	0.0585895309592186	0.0607416960152042	0.0628493920140602	0.0634117387836058	0.0662897330978531	0.0600492264402131	0.0622973973143517	0.0588350945524213	0.0599481426899866	0.0601172830253129	0.060468709892923	0.0600991826961035	0.0588515801302259	0.0573582273330191	0.0616036522275036	0.0646612408596325	0.0641917692918987	0.0583664496242291	0.060468912977176	0.0613401621659527	0.0604356552835284	0.061057878827964	0.0604158851682769	0.0588732822963964	0.0576745808970708	0.0591857597638848	0.0600808283174507	0.202946258270424	0.0579649273568565	0.0604930248999275	0.0612562496905238	0.0599961717237773	0.0635728886066018	0.0576545417753108	0.0575316897673171	0.0613464462338665	0.0620472042302059	0.0606780684243291	0.0605277073751437	0.0590049528272554
0.0658961236640392	0.0657863865144286	0.0582612973183709	0.0595849421153329	0.0678545514201644	0.0614209645553766	0.0615725898618475	0.0604719555855579	0.0611078889182914	0.0616299764810485	0.0600031115430521	0.0586117718488477	0.0613253564468125	0.0586726347418071	0.0601522238036551	0.0620152634926909	0.0618166912805766	0.06110199702332	0.0606609127619969	0.0601561125340145	0.0663459086764063	0.0602219941226062	0.0595854318318706	0.0656633866711955	0.0619000167794318	0.0646193151391365	0.0639446629939017	0.0602367661403079	0.0605981734476163	0.0606464692272162	0.0656587532131627	0.0614187302907399	0.0582842341018768	0.0654389389493822	0.0591106812883874	0.0596112533344918	0.0598669918651166	0.0613142325004414	0.0610733751999769	0.060909899196869	0.0641485129981324	0.0705848515538681	0.0597763926765922	0.061630643361413	0.0611512373382276	0.0626482135253273	0.0614472937414657	0.0577957172880785	0.0633762716541108	0.0649281074823928
0.0608618687650665	0.0585980485689422	0.0639779010855561	0.0567485763108155	0.0605707689303328	0.062412264193936	0.0606396226673324	0.0601337613146275	0.0663137808933568	0.060694238770325	0.0637303637073606	0.0626618720656587	0.0623034300579584	0.0609671947588714	0.0608028548139562	0.0587188464119494	0.0617326782498933	0.068979639020039	0.0643996468793634	0.0599743459266769	0.0622482036045361	0.0616615420776783	0.059130264082515	0.0606929174678124	0.0663171210725043	0.0581934855271146	0.0623295287680416	0.0622201423000866	0.0624092052529642	0.0655466250202818	0.061291118438553	0.0619950118216367	0.0623901966788484	0.0627790768663236	0.0631638027792723	0.0627776872533911	0.0597653372067306	0.0623769461852752	0.0643621140241311	0.062288409656065	0.0602661260481349	0.0598106459549812	0.0585714622339845	0.066759592261992	0.0601628481116401	0.0583179873935086	0.0631727844133223	0.0591376794604333	0.0669087425876561	0.0592902083563005
0.0632609165206901	0.0590691858266889	0.0642594097640109	0.0610179428704742	0.0618882561661901	0.0693039432594044	0.067716978379679	0.060845644560507	0.058941808057421	0.0609563854072089	0.0729116418312226	0.058549921082703	0.0676048747442139	0.0581390306060337	0.0593232117908305	0.0623651870080364	0.0619696670500942	0.0628192294282239	0.0653697269197219	0.0662787728442188	0.0627569390119615	0.0625999935762564	0.058667700823589	0.0581606716526153	0.0603350543690255	0.0599438522268827	0.0623250578406645	0.0622974888003432	0.060283765736833	0.0619364365749688	0.0601315026664994	0.0606019902955116	0.0599479077057141	0.059656445047257	0.0590129078516718	0.0595575417153021	0.0657007907199762	0.0612088541278741	0.0612489365767581	0.057809144678102	0.062921440740727	0.0602718460119462	0.0587111444113912	0.062982703341409	0.0638611931913428	0.0612595053001362	0.0607451947771617	0.0609376383393885	0.0592032095512962	0.0637812942763139
0.0639575183597883	0.0664741252871593	0.0607289518514909	0.0716577867118092	0.061695728015357	0.067384238491912	0.0665122303800784	0.0610903071948608	0.0661127048711141	0.058437929579043	0.0599487476831388	0.0700830331785484	0.0657264849293826	0.0618559715919724	0.0695985563941533	0.0639536842646222	0.0643842645438713	0.0598932792153663	0.0630001160151505	0.0592082481044336	0.0611001503373137	0.0608399303305743	0.0614994103537068	0.0690842896214258	0.0638970363139267	0.0602108973718867	0.0651452775044615	0.0607578723826485	0.0639879114123236	0.0624449723303334	0.0612030688043397	0.0589716248723824	0.0647875372974566	0.0663198533923387	0.0646781990161513	0.0667548644273181	0.0604381420746663	0.0624593692457624	0.0610546584337298	0.0574423715117392	0.0613108863582945	0.0699784944641116	0.0575567176873051	0.0683617276408243	0.0703206204007339	0.0625966446552861	0.0688890149372027	0.0701435860785763	0.0653884190713526	0.0659844520939649
0.0675958332085902	0.0641941270519636	0.0746098540827687	0.0634578745548446	0.0650182294653304	0.0594947626168465	0.0650685557323104	0.0687186009118141	0.0671925344780424	0.0612793042208081	0.0602143155990752	0.067385426996799	0.0607768168698362	0.0657074025638857	0.0600138717789569	0.0661354177721345	0.0654211059575492	0.0606445317282202	0.0597602195450238	0.0595989741444881	0.0706954402688103	0.0614524005053699	0.0684303620754098	0.0646606459573263	0.0649421552151679	0.0660569452089876	0.0663887151076771	0.0712714128672878	0.0693713163484846	0.0637295097894862	0.0592503437616823	0.0611766272043805	0.06497697519172	0.0667919553581795	0.068201003159939	0.0593637043097518	0.0610300703923431	0.0658152772396164	0.0634849175422326	0.0608862268090956	0.0664381863523151	0.0584287803078318	0.0677986688484667	0.0651949942961586	0.0674307120722068	0.0711488305780669	0.0644363146614633	0.0624876843786008	0.0597932217406824	0.0684951296015239
0.0695650487603082	0.0721893519752767	0.0636089435561367	0.0683097830930443	0.0621776681579529	0.0683802136394172	0.0650219698232573	0.0710448185804767	0.0617888158241297	0.0654629736883217	0.0610541176043289	0.0627758973021046	0.0654314773168612	0.0691786607048692	0.0627740316659863	0.0630800910643569	0.0638495369374236	0.0677287959290193	0.0710333967676357	0.0661099598220466	0.0633240584657254	0.0586192153867408	0.0688554602089455	0.0619029184960862	0.0636621871227645	0.0631252789324109	0.0604734868714161	0.0581921955462064	0.0613789850761128	0.0682644556386752	0.0692959414236659	0.0616454295066894	0.0652822279086925	0.0657058565207566	0.0644525689520854	0.05877141086661	0.0654403038393875	0.0623286908143134	0.0709367321073699	0.0662374939625222	0.0640843964250349	0.0708739656136182	0.0613159326011016	0.0589364673361753	0.0694222926140002	0.0684131257792551	0.0735309279690395	0.0601478196766168	0.061417321025806	0.0615178915191426
0.0692230374303617	0.0709831093084257	0.0721618094521463	0.0701635247217145	0.0650754091647995	0.0700043018410789	0.0642795175235548	0.0658791835909374	0.0751912368908633	0.0711109697065629	0.0623521630535256	0.0652964770687523	0.0720047458716993	0.0773638238878157	0.0731477182434036	0.0712208897278645	0.0604430920868923	0.0737681878026494	0.0592674437711908	0.0667355782252732	0.06265811368912	0.0623597639228918	0.0668554733572072	0.0610133723473586	0.0699524555129368	0.0644133108716437	0.0693649316963905	0.0645926936815494	0.0696011058856044	0.0634864366375722	0.0614750940567561	0.0686763673576208	0.0651751546665821	0.0682394808647301	0.0622718618408147	0.0623194464233739	0.0598870632057366	0.0674849388023721	0.0690378356215362	0.0648581704605011	0.0736875787474432	0.0631599008733182	0.0606731446543907	0.0707719137515382	0.0623668214028384	0.0667951290282975	0.0726080078899675	0.066963446080973	0.0639683670620945	0.0671211907512913
0.0689213113839479	0.0735393815530438	0.066162503689773	0.0611495205059211	0.0702595612195555	0.0622526190568812	0.066267061977823	0.0754476274723133	0.0675435584996118	0.0631244471445476	0.061825749485208	0.0654331719311894	0.0663386926008066	0.0717042072355257	0.0720301341956445	0.0663553612409007	0.0788105800666915	0.0631632700089158	0.0628131815386681	0.0661540763940993	0.0625889388620736	0.0614097355841972	0.0657360591946299	0.0621772400007147	0.0624619206709026	0.0704117898799017	0.0630915719134197	0.0646464110324161	0.0613141603212328	0.0724813998950705	0.0615101437220641	0.0626978638093069	0.0662475033237143	0.0619024776323562	0.0662437712021923	0.0591369953883776	0.0659492747772127	0.0755245084410793	0.0632696942632437	0.062343798262481	0.0640595190112994	0.0601537855801872	0.0715891186342354	0.0653641472188103	0.0633778712034643	0.0626348901119565	0.0719550487212161	0.0746127191284286	0.0641067908507024	0.0613063830937631
0.0676582289719843	0.0664962689908829	0.0713803084233916	0.0730815866009443	0.0668831952039773	0.0646328357145213	0.0702719286088054	0.0695251114398746	0.0767771285252617	0.0736124461540034	0.0749072956082901	0.0624184000502066	0.0765365479575689	0.0769707281383215	0.0680193196229166	0.0702822618513815	0.0673375040450166	0.0710726823213488	0.0682074397198073	0.0749080580439037	0.0637705410598158	0.0697402234480344	0.0817433710484694	0.0756999013760521	0.075745933402953	0.0648678387715514	0.0618598200037452	0.0739170347430548	0.0652216306763918	0.0742454325032687	0.0782411601732224	0.0655043357235653	0.0689218806819781	0.0711007577762943	0.0645202885212135	0.0646524656353866	0.0725813172960282	0.0597736279676748	0.0755883428846353	0.0781997607797188	0.0616679772110384	0.0722597737939894	0.0666482300873031	0.0743085078739149	0.0725226924847909	0.075600654192145	0.076296298317074	0.0771997965492122	0.0639866773778702	0.0598985074456509
0.0723162094201903	0.0694051362227914	0.0641754011969091	0.0625485356964821	0.0699449402694972	0.0682272910532222	0.0619071643318869	0.0684134956509248	0.0765852761797049	0.0749213502355651	0.0749106407169719	0.0701243362702734	0.0662023689083679	0.0687624923161735	0.0694291247646844	0.070012354031886	0.069041995583227	0.0717899000738884	0.0672432887289394	0.0644808550258978	0.0665841391473938	0.0774495177423284	0.0654743378975992	0.0784101634786277	0.0657897823916514	0.0721137760599171	0.0684599042827284	0.0726304138236505	0.0733749663454082	0.0644499990942482	0.0780110829126352	0.0719849967093737	0.0777330823830862	0.0667733687912475	0.0709916671996462	0.0659337723661371	0.0616069282795052	0.0852399504735458	0.0775428354315797	0.0623639642627554	0.0650900098316829	0.0692206686150038	0.0707615911315422	0.0607770247293837	0.0705126775267899	0.0650968979864134	0.0832125706645817	0.0763212710766	0.0664026107381856	0.0687418185455523
0.0830594827651285	0.0757917022271325	0.0646958651705577	0.0680064028753198	0.0640647401567635	0.0750462929659842	0.0642369550166922	0.0678427749322413	0.0765127589108372	0.0642093612165862	0.0777320766584636	0.0733245828522203	0.0703243584961319	0.0697885211844249	0.076961316853373	0.0735206075252814	0.0687768205893769	0.0708523205039925	0.0689918297425623	0.0692678025669403	0.07257352786872	0.077699825332701	0.0673509060366752	0.0738298036610356	0.0682709893677834	0.0725999336958401	0.0678507297492406	0.068925499410805	0.0773108670643096	0.0751175478242853	0.0638117811560682	0.0692228796414786	0.0693878141296469	0.0714557680028108	0.0740482909583005	0.0801605807619984	0.0657433063172282	0.0875766427218176	0.0711592384621536	0.067086691426796	0.0717438865485115	0.0684943661641151	0.0779908028349732	0.0666742120680939	0.0786412351203484	0.0740809276595814	0.0731490464346783	0.070916440226591	0.0757964391322982	0.0654504076566915
0.0677488223247461	0.0835146517496197	0.0673391427088561	0.0855412477696357	0.0791512702571368	0.0759103254163338	0.0699808192926575	0.078679147830594	0.0753819709207283	0.0693849765572249	0.0809836660176255	0.0747469840052184	0.0662757871826306	0.0669792007256387	0.0767074073595725	0.0806956557445218	0.0726207241036112	0.0707533495721039	0.0646270666616016	0.0690485582641706	0.081190322713898	0.071094429672947	0.0649617647498178	0.0762092872222605	0.0704022510817663	0.0758355371574556	0.0698312772073932	0.0642702922816685	0.0742162279557538	0.0745531214264281	0.0666121723398689	0.0718273957976884	0.0667778390527552	0.080285959933974	0.0779838381801141	0.0700290386500093	0.0710756039603712	0.0654645009262207	0.0834752863653389	0.0701886877665622	0.0676566620372616	0.0707558992879126	0.0723559715588206	0.0657504382057011	0.0799645352344573	0.070704229404086	0.0805920913586021	0.076513671834019	0.0701789503163191	0.0729569676095431
0.0719883217567353	0.0901604658231478	0.0863095393698207	0.0792511275795368	0.0773055529083731	0.0794646508551322	0.0736392808596266	0.0681457311733078	0.0831765839091699	0.090129968252019	0.088470683888166	0.0689065320187266	0.0807740933745152	0.0788689892149026	0.0698803697274256	0.0788404623142266	0.0692260985246598	0.0809317017220873	0.0819879456006297	0.0766627103710161	0.0643908552667531	0.0712032808343918	0.068766774520247	0.0826243725773484	0.0760636835953534	0.0688535231573281	0.0710062381898924	0.0787290720696453	0.0810876210673757	0.0793321311255853	0.0774888841181966	0.0655960210821227	0.0810860798918884	0.0880843538031203	0.083956685372125	0.0677179845345692	0.0704790183677612	0.0621797075022802	0.0706505488745967	0.0769795390509948	0.0753024314146363	0.0791247764704642	0.0671978637569351	0.0616989253363113	0.0695970747754305	0.0713365501910329	0.0725931361254328	0.0797297833106665	0.0773629108122471	0.0713122931068063
0.0744401224470874	0.0741489384036539	0.0829120646035172	0.0759221307755503	0.066972383701767	0.0831663951742411	0.0867614170026893	0.0756065475900871	0.0797455098131772	0.0723284561205898	0.0910983127791428	0.0800188055244756	0.0751065234583399	0.0896453883788548	0.0792737409412014	0.0727044946686413	0.0684090732848253	0.0766041665558715	0.0740408571171689	0.0907331764104574	0.0853119770508208	0.0912901813798061	0.0738378429411877	0.0738546049785717	0.0860961587765706	0.0846624766550258	0.079620594889743	0.0722381512716519	0.0717338612626491	0.0732043352061372	0.0684909754050059	0.0943850543667745	0.0671594762523017	0.0746577750609663	0.0724266416309561	0.0771786727331919	0.0938595681446193	0.0674584853583069	0.0843585317557746	0.0702643708919558	0.0777295582298844	0.0871205892957544	0.0902217925008681	0.0832589617863956	0.0677709578987617	0.0904099718809993	0.0686802271226508	0.0736625612530947	0.0730716469222921	0.0734128439429254
0.0812029565253501	0.0730447517988765	0.0730329079102088	0.0842989228793386	0.0853952411838858	0.0693308256389178	0.0775658928536041	0.0661558457786183	0.089741769406444	0.0814769893090159	0.0779346293788944	0.0953174130505	0.0795687739501662	0.0698505062984004	0.0719135547561728	0.0723162673342308	0.0705447268378725	0.0750504484123417	0.0768874015565666	0.0725847629063937	0.0685828919083481	0.085766567167638	0.0860317129419972	0.0883300709066246	0.0722644430168999	0.0863483626381909	0.0792545790691446	0.0742220098274545	0.0996904859781474	0.0878969299839325	0.0870330313276436	0.0751726721105627	0.077909889228688	0.0760803795274989	0.0938462240238306	0.0701236214043869	0.0749460609937239	0.0818510036380242	0.0684945646526007	0.0874493860300544	0.07225457872997	0.0809197819029581	0.0819456143341913	0.0836294916483084	0.0985389165917289	0.0842020527764814	0.0811810330572542	0.0811242757619074	0.077644054662885	0.0727344236572211
0.0665234925145744	0.0851041955913278	0.083070831720856	0.0766732128735032	0.0687552873687466	0.0748024292266624	0.0931921308301654	0.0953648120618788	0.0816272997001492	0.0740704059877868	0.0778640462373917	0.0721165529125909	0.0803023572192451	0.075545834544705	0.0820312500054097	0.0771571957574712	0.0774789162998891	0.0935754490756628	0.0712693570354667	0.0782300529055553	0.0840122281816763	0.0820324895461179	0.0826771841757507	0.0710529831873801	0.0699170683525494	0.0910036969669074	0.0677407687689987	0.0967658310192736	0.071503029019727	0.0689195640311449	0.0770826015282979	0.0833938560120746	0.0761041834956439	0.0710503093824823	0.0683148913863691	0.0720393627633283	0.0874398228598557	0.0798307308864545	0.0724918835806775	0.090431413491055	0.0730135475773187	0.0831232343627134	0.0924081404410385	0.0889199748136649	0.0721064796481392	0.0750515732083727	0.0798120572256356	0.089654347738419	0.084704896093475	0.0924666525903104
0.0714856400292242	0.0760981546547507	0.0843451519360428	0.087529302017327	0.0774515795876665	0.0752633312340359	0.0828945126367995	0.0729562092823599	0.0948452259957143	0.0736378273715936	0.101408766874745	0.0845993572434006	0.0752976437755003	0.0764545447143957	0.0777812604384756	0.0843605332854824	0.0932689741999223	0.0866373166299129	0.0706714059600704	0.0698764728812721	0.0961710019203672	0.0932088128108923	0.0906724836603303	0.069401006971292	0.0822720298150043	0.0921070724696493	0.0721325214433819	0.100727944152818	0.074842723254745	0.0980214648539269	0.0908406800874639	0.0743211223879493	0.0771317197718683	0.0883480626678447	0.085037565108053	0.0920351004661263	0.0802733952572801	0.0780077722944753	0.0809158533994291	0.0948409364979416	0.0798606424732137	0.10342598497162	0.0847944722092895	0.0728553581425962	0.0870004732832728	0.0701369696221737	0.0877499511353751	0.0970796678606368	0.10496117338515	0.0736376481334678
0.0965185902925948	0.074617821989924	0.0884713967401011	0.0927648739372217	0.101346017689963	0.0983801033619794	0.0799364586767315	0.0815766718165009	0.0885739132919017	0.0893708436969814	0.0912382107769059	0.0975167474838521	0.0961722234693509	0.0949270096810507	0.0801561549054118	0.087321976754867	0.08109270750428	0.0838371811993915	0.0863082740006404	0.0709995552030226	0.089348438825312	0.0781199576087741	0.0764083799619883	0.0876741357947084	0.102529585719413	0.0930381912471074	0.0709124800032689	0.0788446251421436	0.0934255338735643	0.0836951780937213	0.074653315536243	0.0825826596939062	0.0904269930443501	0.08964762501328	0.0824582263849906	0.0920045869841311	0.0857244556820947	0.0780045876994743	0.0779867339610035	0.0759976063904815	0.0778711517085718	0.0987866754798425	0.100757006657905	0.0941703577248777	0.077022867083318	0.0751411328913574	0.0901712591430083	0.0819101248664869	0.0972153477014688	0.0761048041878072
0.0853292175009428	0.101347092806767	0.0958472642799438	0.0903609695632821	0.0763219229262163	0.0767825497472885	0.0795594931718824	0.0813741901582259	0.0782645126296576	0.0952642707016039	0.0797731664954526	0.0807199775360498	0.0927446650183801	0.0792254299054864	0.106665644096563	0.09331075804405	0.10642263645825	0.0800798268613098	0.0968041043619363	0.0825884904445117	0.0990631684512414	0.079468011520386	0.0768643628832028	0.0754288550580979	0.0835845028984288	0.0792207226896813	0.0804480748024881	0.100043372941006	0.0916737368676508	0.0742336209092049	0.0943618387253433	0.0844133581227666	0.0785243802213493	0.0857387293292453	0.0724954490577227	0.0860601078663603	0.103082297273132	0.0821403123152962	0.0814998060892178	0.0945951632999794	0.0913460615470678	0.0824688606493738	0.0885237692081626	0.103003673924606	0.086309564221316	0.0809914541310993	0.101898329623552	0.0824172056776553	0.0932373290130533	0.0782046521420662
0.0806624683119923	0.0788585190220595	0.104409441710084	0.0805347290938118	0.107761490722281	0.108083418372057	0.112553274584275	0.085947542407802	0.104777962791075	0.103183109033644	0.103794894540809	0.0886085795398116	0.0830406985493677	0.0853011925901695	0.0801065177763865	0.102972782783821	0.0853184193888533	0.0771502525981906	0.0803258585272129	0.0827168138164506	0.0847856571770432	0.109679669706088	0.105419446737047	0.0820999462398669	0.101402073073519	0.0907279690403514	0.081708071158292	0.0858983320619984	0.0910026291386558	0.0839857379386061	0.0980859640752656	0.0876389619196507	0.0941283999089293	0.0924935292007734	0.0972108671514009	0.0911020314243173	0.0958958669812136	0.0805069548348704	0.106108727962967	0.0813129232936155	0.0794614743479283	0.0903779891334285	0.10238060434258	0.0889461138428235	0.0910308320150491	0.091875991827437	0.103437477428174	0.103296965020193	0.0863226337290855	0.0762537279341411
0.0973834653740389	0.0811437216221081	0.108669707976425	0.103125872781447	0.0824783913184263	0.0815450026488501	0.0861491991362601	0.0793884241392642	0.0755987758141764	0.102856566840745	0.110888065815284	0.101373208777523	0.0983128998705809	0.0792280009083609	0.081115505971795	0.0870556896428606	0.0994887300569851	0.0808805186300995	0.0879228902683047	0.0795986446154115	0.103971830543048	0.105852178996547	0.0912594234077858	0.0806614908253034	0.10234489245968	0.10476604594578	0.109542117682982	0.100203199247687	0.0885565164672923	0.0967705948643314	0.0972487464432858	0.107916948292751	0.0912476319347174	0.0918101475227961	0.09476840018204	0.0895464668892769	0.108416358791592	0.0891754953462285	0.0960518537386005	0.104111271517959	0.0959305658459908	0.0985058397764195	0.0829696860243733	0.0949852329542123	0.0849394590224736	0.0733251567232002	0.107817054032419	0.110578838010907	0.0892801735819048	0.0817988200300478
0.0933636392557821	0.100037413102581	0.106685288239792	0.0919437788790095	0.112819136791478	0.105294178058687	0.0782410124177906	0.0930039296680393	0.118468864822576	0.0901874284897511	0.09447702100178	0.104586225420858	0.102725876650596	0.0875341397103155	0.0928797300023994	0.0953576919425708	0.084494902804642	0.100094270847652	0.0988226790936775	0.0930952401615777	0.0972490234988721	0.101972206063053	0.114126378196189	0.106775402960369	0.0981575571200345	0.0795595364785009	0.104841201021535	0.0841820517750605	0.0861226549181293	0.112413476716132	0.110934750428015	0.0850572684636641	0.0839962907439326	0.0913871832591192	0.096139340012191	0.0776655632954137	0.0942542447675243	0.0761693745617389	0.0987218696519281	0.113106681257173	0.0840711666533295	0.099538405257149	0.0909193053099094	0.0958572329586597	0.0884254627031827	0.0850763491224907	0.104344182794145	0.107927693968803	0.0932489401591366	0.0818099132198091
0.0971924400983013	0.0893078067191369	0.0825010103856029	0.109244635052469	0.112877476178116	0.0891654817410877	0.0832102454584398	0.101498521450065	0.103839040532431	0.1143638936744	0.102897103632688	0.10022015005993	0.0829928860551283	0.0981383203045149	0.108205418319382	0.110689536833578	0.087989373664447	0.111281909146974	0.0836050706755764	0.110141960528626	0.112031498139425	0.0912233239454349	0.0915141144369873	0.117820770987976	0.102610913320846	0.0859950022589206	0.0937099818519453	0.0887186284934942	0.0958615527999674	0.110895413052415	0.0983541276467508	0.0851252518094179	0.105697437839376	0.103802214163184	0.0906904865288473	0.0934288844420139	0.102343125896601	0.114219406244559	0.127765444030904	0.0891262693070939	0.089907407177015	0.12632570594874	0.0996409840944738	0.103076171174475	0.0803302069403442	0.107604019578204	0.0890016938895038	0.109906877231849	0.110076297599576	0.109596964617293
0.122221062990834	0.112614760219023	0.0892745755916798	0.101518000478595	0.0932456216343125	0.0875238873202448	0.128858510866201	0.0912240011717761	0.118899831683127	0.0893477331238136	0.10456356099351	0.0880271916269454	0.102853032526299	0.100211992463586	0.124034306514093	0.0946389373824362	0.116573972513021	0.0877789087987195	0.114793420449961	0.0889706650813197	0.132121671269567	0.100521473452164	0.0983996964248365	0.130158603375397	0.12415582267051	0.0912025768574019	0.0912321228808596	0.0932671994519259	0.119425667638433	0.110092339763633	0.0962292942707386	0.0942021046781053	0.111886066826505	0.0931650541350787	0.115510783010925	0.111198376345755	0.123047766453179	0.120013280827361	0.0872691430438812	0.103268609868658	0.112029542132074	0.083665479974358	0.10707247574085	0.0987497790950326	0.103842646193554	0.117050804138302	0.0910943416274196	0.113361282184224	0.083928110162445	0.109658822128654
0.112624203239752	0.103433869222465	0.120156346054017	0.114620659491309	0.107739295372918	0.106181026266059	0.0974630470466477	0.0966677638202437	0.107325105556434	0.0889336880242665	0.125732889298806	0.106291438596878	0.0848619178736582	0.110506116125063	0.0987292198070731	0.110442588654923	0.112542208264823	0.106597116681757	0.093894738588492	0.103712930748376	0.128321497163908	0.103919238811417	0.115167927078732	0.105859179112615	0.106349006493053	0.113308293050482	0.103181484389422	0.122051404689038	0.118346240891147	0.0936059250937498	0.106778703110914	0.11837885705716	0.0872869972292093	0.115193097725855	0.0901173321617441	0.0952385207437493	0.111736349953718	0.116269199119319	0.116481730807198	0.123338533924277	0.0905193559861673	0.0867075127882212	0.116645471883762	0.134179577628347	0.114149535342134	0.102157388637936	0.103037060248164	0.0860046905152372	0.0951475447478033	0.126245254584378
0.0927090617780246	0.108635717979598	0.125034432692993	0.100225615101713	0.125040690342676	0.108008555036796	0.11721599066762	0.0933728504941523	0.11094244771086	0.12062840825867	0.122732805852034	0.103485519213374	0.109695435049702	0.0955525559105497	0.129447804193031	0.108207588563333	0.122601408828723	0.101419449591386	0.120068783229882	0.0890699267283332	0.109396909353106	0.108930493966397	0.0990780706462593	0.0981910596929089	0.0961679169848042	0.117636096295246	0.10610302593145	0.0843651092167589	0.132344467889435	0.136850264408948	0.123473117322913	0.113963357019872	0.0966994207429342	0.124463431381806	0.0968671559588871	0.110611520466563	0.101261560371326	0.116693039574213	0.103363632100279	0.0981534083248598	0.104028104509708	0.0938279154363591	0.0998307243184555	0.100761660797074	0.108588413231088	0.110397074651724	0.108118470425808	0.10612197153041	0.106261502199684	0.0986771325375988
0.144203504294421	0.120110245776334	0.0992932312829624	0.125241366848693	0.112338662506853	0.13606212210557	0.103296195352744	0.101428348253288	0.0977658264188565	0.0962192753470306	0.102814824902729	0.100966020808534	0.0950912719158891	0.142252072743979	0.130318990255027	0.117019739310109	0.106725276734481	0.136419569714448	0.10486686400921	0.132207203171948	0.105375175173977	0.107589607989195	0.0936418689034918	0.0948949476832251	0.121355337031381	0.147239585203227	0.0970658204765381	0.139902921981353	0.120601063177371	0.143827517444272	0.106843174697901	0.090841068291784	0.127793598876039	0.0972743574871594	0.134784964967419	0.0956769083558474	0.125954357111925	0.113169592191364	0.106651435305894	0.116084650111214	0.091261155316997	0.105108541202656	0.124480724658472	0.1245343098133	0.110210430678296	0.104910801977628	0.110585772488157	0.108856640543466	0.102570799079758	0.133516769936159
0.0985913475186309	0.117384614578721	0.103885040736475	0.0991893963366016	0.120213843797827	0.108447087751136	0.147720312936213	0.147495704049023	0.116534806363265	0.138323539379933	0.12030454020029	0.105597574404914	0.104528469546916	0.129716557837752	0.138517421245131	0.115833724506361	0.111893090722079	0.143915415260987	0.127003324945399	0.12407396946787	0.0992205062640595	0.145139614756036	0.110364308357021	0.120839455391324	0.106150133539335	0.144120364401779	0.129457413994795	0.115665576017938	0.0989227935780237	0.104520426287182	0.11683536070387	0.149557094854956	0.112231115528782	0.0931461130980647	0.149588264279532	0.116835565430612	0.135648855229814	0.0928006477381859	0.159180960017648	0.146495428991668	0.120716214009973	0.129958933762959	0.132385645959787	0.11121998870689	0.117625562981037	0.149268702656776	0.124936195658541	0.131894388879855	0.104237521298689	0.11122027576986
0.095320636435985	0.153729806598849	0.111348534473079	0.127636751124345	0.151831725534099	0.101898901444734	0.126259759746108	0.125985367376673	0.139542066473644	0.11133609127795	0.113179996094435	0.127783728560474	0.105379872706576	0.124522516270133	0.123017988142472	0.0994571110841719	0.135545351363342	0.128526734739662	0.114575910203805	0.110758518210326	0.0922096874240803	0.112077118452601	0.11078674612724	0.0956544602999514	0.1004839002696	0.111534281344854	0.131145048555394	0.108011765114425	0.110521018352301	0.119484219682745	0.124383447947627	0.147517041516052	0.122301943840836	0.156608385905196	0.139047661072451	0.134121137111758	0.107265909117948	0.126606648033445	0.123236189631349	0.11438370573156	0.153316400397336	0.140520890121228	0.151399936911786	0.127986164914009	0.121830169049443	0.121873813481497	0.131583962607169	0.11627247241993	0.144132611996606	0.10874085698651
0.120812353415002	0.14087887094179	0.150956126813422	0.121964518830816	0.134344195922762	0.110669191490693	0.129012669327667	0.114119822989736	0.121432169164687	0.128384885875959	0.118325599185569	0.125562273218542	0.125263674928386	0.120731378763055	0.133893373787605	0.115129722366713	0.118754695187618	0.111543010258862	0.139447550426361	0.133307902008326	0.134657474110332	0.110310267953475	0.136180107420713	0.149882909444367	0.124272066240059	0.136905591924017	0.111767615464713	0.102793083940229	0.116623024622318	0.120619752833084	0.116174750854888	0.140341826127908	0.145679830905655	0.114457622830049	0.117289814571101	0.105019430055201	0.129783282445731	0.106979893756836	0.151860706587304	0.102839401031192	0.145159704234055	0.136102505935932	0.120535106281272	0.112695268450533	0.124971945978665	0.145956104855509	0.116369769819321	0.150091070839263	0.102676666392311	0.103836024887162
0.139222252679602	0.125222668077911	0.150317070581797	0.123454458103	0.116288556528486	0.127665417691352	0.151681520820091	0.113160368467468	0.15338109059609	0.138658989458738	0.126151729280825	0.103985311132393	0.15137203589576	0.167004231390979	0.103737990560209	0.121143978460244	0.141876327194495	0.142022720427721	0.108906062912873	0.131640740164483	0.115298086682478	0.112385066978551	0.142587502668719	0.115639563779998	0.127274943019846	0.127195822031459	0.132626106619879	0.122273217639609	0.101898043923878	0.140548525296652	0.120617707456437	0.114729478482865	0.106306855042823	0.122121186194443	0.137706291482735	0.139885127835678	0.124555723710587	0.115210249844426	0.145957480079133	0.133835691573739	0.134028686353257	0.167966163375808	0.104690085289831	0.152474014593978	0.125156641153093	0.108641753316989	0.12396839241016	0.128085487610575	0.111067896023614	0.140070923573336
0.121972229617599	0.17067112318538	0.122277249555623	0.107600378296947	0.18735377369396	0.129371673413308	0.12112575539199	0.144977922031108	0.132436530486537	0.116214132617387	0.136508470210058	0.103509817581145	0.126305396581772	0.148668229667447	0.17546543872706	0.166823841446254	0.112520560311498	0.122538131469634	0.143734014573124	0.10904417749868	0.130953885467838	0.147683651771286	0.108518529898353	0.116196540196428	0.118846439518381	0.101569181624819	0.125706594804326	0.132677780060249	0.108623084947357	0.134076455270675	0.118411796090773	0.17461998460478	0.149270123287217	0.128380848016952	0.16455093271024	0.16825464479052	0.102643659728229	0.129852084928777	0.139316508887099	0.13232123232428	0.158832988510897	0.133165505754633	0.133928528395808	0.134339822305953	0.123193927063135	0.12834823412139	0.112726522334089	0.145061032168167	0.136616158673825	0.113970485050156
0.103137855792436	0.132908078083896	0.165295434517183	0.143471255783563	0.115238155879072	0.179458138030604	0.175238171856918	0.146779547597721	0.164001061953671	0.180170943853069	0.109327341877273	0.114120586043691	0.127563511944444	0.15120227072839	0.135275064637097	0.129884392226311	0.10546573652068	0.117387722419188	0.140550505408803	0.118779067026723	0.18818069959749	0.161798191525294	0.125027501664057	0.123497776610173	0.1648637743794	0.135601445473084	0.128130119804001	0.130752504280865	0.121834040516797	0.13755457787558	0.122444827717972	0.107207607402576	0.137331708863696	0.11749413531507	0.126813349281298	0.140064750814091	0.169980574514534	0.161189075804362	0.11975145607854	0.172013284264166	0.162024119498453	0.157418935708248	0.132444532827788	0.111416853738679	0.142528745134146	0.136208186072688	0.177485490687173	0.172902927514231	0.144828295379928	0.168814825961389
0.145731624500605	0.156090592159453	0.120896908814582	0.155405431935207	0.167441771948713	0.124957111640569	0.138474979018308	0.134364250571577	0.114096001976655	0.118067165875548	0.158892590606332	0.140091187115208	0.15920481054339	0.114084898168519	0.110170943020946	0.161750378191413	0.138827358917841	0.120218317326666	0.121828284105334	0.1416512825352	0.17452447475773	0.140473388584951	0.125795141210651	0.139366574904523	0.137710037110132	0.136081785654358	0.139847401784918	0.173975704248813	0.135094942198045	0.139116125292078	0.141448152211308	0.12667750428608	0.136741420896453	0.147283746366791	0.177173576063236	0.177258882297926	0.160410840891648	0.156519848952827	0.111939778088946	0.117748843558822	0.12744780354944	0.118975232979743	0.133552688153714	0.154229501203081	0.113813422253426	0.165919725115593	0.176363652933117	0.116284192623492	0.15988343780076	0.150734702350154
0.147914218795673	0.115879548976506	0.13312959059833	0.197889556168611	0.14804859217875	0.127036286839141	0.11475823581601	0.167531061267482	0.172248095395192	0.12962234524632	0.157980826183816	0.166212066522279	0.125157195169077	0.174956326191573	0.162707794935097	0.127692858781379	0.160362699106304	0.166475696055143	0.138073462321559	0.140123056461565	0.136362303456761	0.12639616976811	0.188508375758327	0.122092344118046	0.169289144031778	0.147219534795688	0.176438519431087	0.128485912392527	0.184645077768621	0.171034238137769	0.194428532444096	0.17939134791015	0.173494746552803	0.179952605245468	0.133173944128245	0.156777853208185	0.152238702950767	0.195368961125186	0.1768569668917	0.136286480843453	0.141830152957748	0.117679007060166	0.146236120222091	0.145242675290549	0.157798112577147	0.156531651078428	0.127005624651079	0.141209059103052	0.148192294063901	0.155108136303491
0.147779060529549	0.15956363144476	0.168830235996849	0.192632136227879	0.194065139787798	0.171106066852029	0.15417724784515	0.167206483363408	0.184083534563342	0.157001669907013	0.150496978475626	0.13391383178134	0.212668901826575	0.179787213801998	0.141024968206651	0.145327040870335	0.162711738443855	0.160647832993778	0.134037081396642	0.140939635822964	0.148180710135977	0.142975704179487	0.182018731496273	0.159500814627581	0.121696173844067	0.15288390055507	0.147655679019998	0.202352742470112	0.18150967469814	0.193173877444357	0.202303086906675	0.170062872835198	0.193324177745618	0.173784282416904	0.195760080781453	0.163862442885939	0.190079895224621	0.143535274409683	0.156440743906067	0.224884068420442	0.155517643607941	0.135566192239754	0.129708749196734	0.178620226317341	0.172805924357981	0.140246932788653	0.140720061083707	0.144853972800706	0.159890136957109	0.14046076009088
0.187529928960707	0.143579781693662	0.164096989326252	0.155098783863333	0.165202507546349	0.214256186683002	0.197230174376225	0.138891510804523	0.219877857849775	0.156302163080689	0.197411405246272	0.176550785965201	0.143356991512618	0.150470304236679	0.1614642238801	0.12924012140694	0.184697230528826	0.224205673299867	0.123649925807871	0.146185884409413	0.200540795655751	0.145636378906253	0.163231125469675	0.150262112975772	0.13160125134732	0.150446084183206	0.238511013515114	0.167454858863556	0.159100975293492	0.222399126397426	0.231117758169516	0.12851195394835	0.188054331056679	0.141885197131885	0.194355652609536	0.175168251313858	0.137047106907251	0.184222521206598	0.133011688642477	0.16216329609029	0.17858644439467	0.172971719381195	0.175641355220496	0.210437667878479	0.154974787183182	0.152008444811308	0.141769393093668	0.152933994903158	0.195467298218409	0.185692053154588
0.137889676053229	0.2215531191198	0.152515506468682	0.153260792056396	0.196813900272573	0.13367458405829	0.1842442761147	0.23230220002275	0.152845422283666	0.171617979883084	0.204260566389737	0.245725847426092	0.184548161466687	0.139211733040621	0.212398609150576	0.136762668918704	0.140313878743346	0.190684485847956	0.189276919448171	0.217759342892312	0.172385178414984	0.185573853542652	0.162633946964195	0.178190334392021	0.205837373020253	0.198328328497615	0.14439997040603	0.140386272135779	0.19790634476216	0.143203042713181	0.162874967547173	0.175417715855729	0.178307598487152	0.196217171499087	0.200662405774757	0.154202657454697	0.202514113154166	0.166343431824177	0.16359698282237	0.131883260463851	0.205509081807328	0.161794553530514	0.194449405950401	0.232447312616471	0.152836867036366	0.177591205103598	0.197937080415106	0.184114281098479	0.148508576600213	0.185732283424284
0.194305473565904	0.180130478353972	0.164601889607581	0.205912707498382	0.161451288848055	0.162744406284346	0.200211778558643	0.167476701796747	0.155194910615205	0.231035298548585	0.156615649905632	0.17983498836418	0.181627194132581	0.202800408788404	0.182915698993696	0.136869473425249	0.238520565088137	0.200020346167757	0.195489455892498	0.139794915341684	0.180398015249522	0.16269356853366	0.182742495789987	0.193402554432307	0.17922291706704	0.180741352410208	0.160315212317444	0.141402081152354	0.266257004246508	0.136504795677114	0.172341595565701	0.213374234540676	0.157321912728761	0.219866784124388	0.163519392122171	0.161429934707977	0.157604267139849	0.135523557937836	0.149455021037529	0.231142693479423	0.170772223692331	0.176462981863082	0.218571870194616	0.159779176106021	0.183411458841011	0.192796898980998	0.224921573682541	0.214214638378933	0.216625914647589	0.160807655969446
0.203738245304522	0.162241524001844	0.165160584628242	0.153847338589145	0.215621088168267	0.233832973039669	0.166002847075911	0.17703842641244	0.198941440821843	0.249646913426478	0.180302119100622	0.19164289978069	0.213357173299503	0.202932326471031	0.225619168006342	0.160906918447899	0.202379345644053	0.262634996745489	0.219089951661687	0.300104291459394	0.20337079394625	0.229654560698526	0.231801830888204	0.202818464593987	0.135905658418511	0.15757204529033	0.233179302358088	0.232386982361039	0.168850936488551	0.191430859542239	0.204570195657552	0.232322757745336	0.206286973176055	0.245976647057669	0.171701281053685	0.162104727825141	0.193261821934984	0.143981625856036	0.201065059653182	0.170155250029421	0.261289661344848	0.179386843228727	0.201613276958342	0.157961313617893	0.23625720958926	0.231335820324657	0.193136321535158	0.1726943014546	0.20673901292955	0.2220087578115
0.179556644018482	0.180586413501834	0.167050647092361	0.18901468391808	0.166128008009861	0.245511216469114	0.236931171125248	0.20568850513265	0.250907153855861	0.221430400084338	0.249171276879602	0.183436207375973	0.179299432086446	0.195751613441768	0.185634154327597	0.255918725016824	0.160143481368718	0.260461637365201	0.266978172024516	0.214236542062859	0.188754574666964	0.287060869838141	0.202997086215513	0.250985581834769	0.188573358648352	0.238672216976518	0.240068090489658	0.251420587995136	0.222959013685821	0.176993930735989	0.172710233799796	0.136132056423381	0.2557617718204	0.191801928278476	0.197480554122752	0.196873453286813	0.259763104377578	0.212361278433054	0.187256024001062	0.212710134797718	0.204656659271861	0.263101134538463	0.154566351168661	0.219212353346486	0.182769945368696	0.155612942346253	0.264503188241665	0.189063289111454	0.14361742857094	0.200238795609418
0.168131744007163	0.241681166143256	0.222048967202264	0.196668003802023	0.288964536501483	0.191867420828256	0.182961856870075	0.22255913752114	0.266980091220134	0.196751959714454	0.201206983500362	0.181764620618278	0.184793041591985	0.230289920769855	0.185086458423644	0.180820299177215	0.172610359198936	0.267134063893128	0.26144874164409	0.211225362818964	0.161823460038901	0.236700022182047	0.270070440520422	0.226236143011551	0.24579100686796	0.167672273843912	0.27253510355783	0.199561000838931	0.199628727530976	0.217426958707771	0.312254894816874	0.199930118166524	0.198496140192076	0.282148075157258	0.234480597105043	0.235471459313093	0.164770660896968	0.214377088001074	0.146847988125175	0.231597905201909	0.177607713476213	0.2214632629207	0.258110757139335	0.182481696778803	0.188613891815317	0.170930090563034	0.20211712818533	0.24164465446336	0.183642916251482	0.222211826305891
0.218029947436132	0.219962844025966	0.273739529697819	0.275876073473998	0.170730735859852	0.249155489352709	0.184060298867974	0.231939819252279	0.198025027011934	0.175335908172642	0.195745026451715	0.193771867572102	0.309935954844657	0.190374695886571	0.252880504528878	0.281309547550681	0.267297288827068	0.18345645345072	0.261147285035453	0.186478079835206	0.311276073503632	0.171429155593912	0.227163374204727	0.211243718808369	0.151891074415102	0.161157605487119	0.212288982023702	0.286349595330934	0.178921014213763	0.287981830787029	0.158149620155475	0.175074906580041	0.249756157105224	0.265619177959151	0.275755581390164	0.273303382997342	0.237386164073463	0.246586668612759	0.179144685508212	0.160246090969668	0.232726125674744	0.197898513825382	0.25119765174544	0.229199497264108	0.219168135351124	0.240567289842759	0.161326871178259	0.190204669015261	0.187065547504318	0.231783363440882
0.170729579189495	0.236590046591075	0.158487654303949	0.26326279865678	0.196522043766027	0.218510110089733	0.187895737784751	0.298103508818486	0.227779961817373	0.310151941676736	0.305815116070586	0.224171651013124	0.178038999509056	0.200260704264901	0.278259512552197	0.218936227800023	0.244790427783937	0.325754297463978	0.280583692209463	0.238255987023957	0.229131031514395	0.243552209190604	0.298414199575308	0.209312552242875	0.22632334878507	0.189757418396948	0.217297263007716	0.2858154853999	0.22157659875577	0.344519233019266	0.235151098155545	0.175247918986743	0.240995174335459	0.166780281514535	0.260693133093123	0.251648699388913	0.257707856352974	0.228508412845924	0.236558642754694	0.300308488687278	0.210434468155475	0.201144062893952	0.218827322230402	0.210147494009303	0.210964510217733	0.184670827239877	0.269250653121513	0.219863817755265	0.177617671956195	0.249825559026589
