# Supplementary material for: The Neural and Computational Architecture of Feedback Dynamics in Mouse Cortex during Stimulus Report
Source: eNeuro. 2024 Sep 24;11(9):ENEURO.0191-24.2024. doi: 10.1523/ENEURO.0191-24.2024 (PMC11444237; doi:10.1523/ENEURO.0191-24.2024)
Supplement: Extended Data 1 — The file code.zip includes all code used to generate the figures and perform the analyses presented in this manuscript. The folder "./ephys analysis/" contains code and instructions concerning experimental data and Figure 1. The files "Figure2CDE.m", "Figure3AB.m" and "Figure3C.m" simulate the model in the nominal setup, and generate the corresponding figures. The file "Morphing.m" allows changing the connectivity strengths with respect to the nominal setup, and plotting the resulting trajectories. The folder "./Figure4/" contains instructions, code and data concerning Figure 4. Download Extended Data 1, ZIP file. [file eneuro-11-ENEURO.0191-24.2024-s003.zip › code/Figure4/isolatePFC/v1Int_a0.05.dat]

0.316747828850563	0.341847665009584	0.316500014362769	0.334846036606045	0.335136718207184	0.329075067792281	0.351165299207996	0.315148897107788	0.319593818413186	0.34403938082882	0.323793198840824	0.356672500335607	0.344426580015498	0.354335281401262	0.332992356098615	0.342241300021612	0.344090879657556	0.338542065426927	0.322302936799853	0.335212141725364	0.312067744182338	0.329407732348929	0.32533778503057	0.350109355550445	0.354926687932336	0.334318233924358	0.312722399733461	0.314317160987664	0.324704971006252	0.333118670530341	0.327754075211877	0.322014055358705	0.34686258498392	0.321867300174607	0.343186517565653	0.340504226271162	0.339086441251174	0.318802158140728	0.341022921570833	0.3491493978918	0.34379829678346	0.342125436690034	0.322200830987876	0.318527688885065	0.359786544757598	0.327360844826844	0.310136278674241	0.320223013429638	0.316140011450184	0.330728553832969
0.346751922139766	0.341237489979213	0.325652723237194	0.373130978891298	0.34820791610233	0.345025569378204	0.365578691356268	0.33731444817114	0.324820016667476	0.345693877125113	0.357464199732633	0.366910987936457	0.339852942185038	0.323692134618117	0.336381521314433	0.336021580972158	0.354512954639624	0.343035351305719	0.345674578614338	0.340062619409485	0.321815368462371	0.322340612292614	0.351729022771858	0.32946575607932	0.361213816581822	0.349484688425475	0.328329637221591	0.366024147605204	0.368951625503621	0.355154724077634	0.340170129288168	0.341314741936952	0.34998127660484	0.32321814897274	0.328016027314419	0.349301124774875	0.36480642992582	0.335481135062774	0.338613691187575	0.349313316639184	0.333241359683443	0.330579496504117	0.340126750410778	0.33697851846035	0.327512261696225	0.366058599850501	0.321604563966797	0.363007267348898	0.33989201576234	0.343218097730008
0.366759443722953	0.343649690138722	0.349087725245785	0.344001964795173	0.372079520717901	0.367401825724323	0.359741382194262	0.370923813324756	0.365769811953985	0.344757435255405	0.343652712217163	0.357822669989043	0.331837114861855	0.367296720707696	0.373776906725781	0.343532332314212	0.377674501116643	0.368330355772901	0.343228465317536	0.364093023666249	0.3832848244969	0.34366793657605	0.342841758416088	0.356664481791735	0.386706137438387	0.379144313862787	0.357499222332068	0.356244010052478	0.353363319471957	0.358713212543017	0.360370810463735	0.350998960251228	0.383568473131152	0.34955986075177	0.344695698429288	0.339167437659769	0.353594646996527	0.379724398900608	0.336782965431145	0.334435075589013	0.346484949765812	0.342069603023599	0.385605213009446	0.330995117589724	0.355569995063435	0.366837025095657	0.366784392836346	0.333081590072176	0.352528359149952	0.339493338967829
0.383046673657318	0.401020563209857	0.404447696941407	0.350385902625448	0.399283797506621	0.354265606256533	0.389375034168325	0.34930918899223	0.3908666107718	0.367663223934812	0.398051061567373	0.379365275964001	0.391732316416967	0.381001408826321	0.349616363451382	0.354449977936685	0.390076477627987	0.398014551520612	0.404401753697614	0.399133629629178	0.343160400153651	0.343139585732092	0.344885607260518	0.395049840000608	0.352641392091864	0.364735183707639	0.351387998330866	0.352048552475692	0.376911804908124	0.354690037183324	0.381680048562469	0.34093952365906	0.340377434241687	0.387289341823251	0.366280378556337	0.364440743199382	0.389423263988079	0.373741067491927	0.394794247893028	0.390375801738951	0.400356107167003	0.353241511690645	0.358702605958796	0.370157658799834	0.35682935152376	0.347113505292355	0.394674852255888	0.388074101920901	0.364753763823343	0.348481223758942
0.392597848991853	0.400914140225009	0.359478187966882	0.360816533247679	0.352993646080959	0.392567249783026	0.418549091995072	0.363698471754943	0.409519660875729	0.37085489749728	0.359146661590594	0.385717001147301	0.389669069723384	0.355329927813878	0.361872416315678	0.41291604781578	0.368472070015829	0.388196528898733	0.367411942070458	0.374758790292556	0.400905401975341	0.372658899723875	0.40609465985537	0.381547074543478	0.400837042205789	0.382626764472087	0.422746372393908	0.358666179446128	0.396214684704939	0.396723316637597	0.422873832381154	0.398857727420678	0.413904078568777	0.419228672812692	0.361384234523278	0.426205614047393	0.378420549088223	0.370858438569777	0.404788876264393	0.380054490199838	0.376655382016947	0.397670364448661	0.403649994505524	0.395048587625063	0.359951007406395	0.403797159091209	0.36305356187699	0.40385496991363	0.364503808179835	0.370117535461524
0.433903255266222	0.383167463814772	0.431623144935982	0.385699556265965	0.393983004745772	0.409001152705186	0.384464955935789	0.38533627679822	0.380077121950136	0.424476422220593	0.419577567793985	0.408623937435677	0.409989172943928	0.415800233438401	0.379529910873448	0.384928608553856	0.408365251570434	0.381842179207173	0.419372974858976	0.435965612180008	0.381741904781777	0.37618911289632	0.435221493869257	0.394371010078443	0.41752528043902	0.397788027016283	0.40279768514073	0.389292897355521	0.391515949936709	0.394811354566283	0.40819653403709	0.374651906039783	0.451259835223522	0.415511340097838	0.427469641588685	0.441937562091804	0.438073782092984	0.371193985127228	0.376894072305936	0.38564927662676	0.381362768201312	0.392463801302672	0.382374592290936	0.396346439308526	0.378419461764683	0.428567176209877	0.379388674159069	0.426377299617267	0.425044099163177	0.398278798595128
0.430508344012857	0.466052874191597	0.472617315890165	0.402808066949579	0.424707625245292	0.412442270836777	0.440214386063531	0.469998451168488	0.426306592908934	0.448942237044066	0.391871946232262	0.411245179066164	0.426898181732159	0.45237167577542	0.473694792040792	0.417770976331754	0.390349636780403	0.431748820202587	0.388216665763871	0.392267787548582	0.432099641039967	0.392025422834057	0.4470825704091	0.436873123129479	0.444538712711471	0.436478876778854	0.438031601282872	0.465237182791129	0.419457260843482	0.426708038691734	0.457356197604353	0.446538992365881	0.404695340820684	0.470827284526544	0.456715852595968	0.428922381811769	0.416086950251072	0.457520608532293	0.462506129761189	0.449177055523787	0.431399940344311	0.441127825042896	0.406235429290634	0.435987307550645	0.414134793086095	0.439271561396803	0.4758404831622	0.393160836077266	0.397341307114556	0.426669512693152
0.493866368033895	0.495635987019412	0.42619091331606	0.43727137059996	0.449917423671114	0.477824807538446	0.414414510201802	0.457604069865494	0.405223180594328	0.46297885583924	0.41701526074169	0.488666877766748	0.483893186118978	0.455063339399674	0.439643522522094	0.431002197321164	0.463947770174888	0.420429724455583	0.432442568565096	0.425931372141867	0.474085275113135	0.441374245592313	0.426369120057077	0.40547444105371	0.45559022922388	0.486504129374576	0.460526043905117	0.443644216173689	0.407697471753271	0.43307440826993	0.451846841457715	0.457131058941635	0.450375830213514	0.425141465923465	0.449295979905198	0.459365020927422	0.407325365384588	0.415675291637147	0.471416092866715	0.486765887051902	0.479167691443532	0.448773173197681	0.490075068524768	0.436189423837094	0.476985095095101	0.416192050592824	0.42361166666715	0.46624176510312	0.407855725653897	0.468728526655725
0.441233267369722	0.510994975387131	0.482871152782215	0.495531838841973	0.509358964693715	0.45719630661322	0.44739954929017	0.451067538617813	0.505470503248706	0.533467696438985	0.518286028762714	0.504773401331311	0.445479845301391	0.518126761330021	0.536491801926884	0.463832128645996	0.458683484863109	0.515915655866826	0.486893233564495	0.451541335244117	0.451398338739505	0.436175970425025	0.503332268183946	0.436672726147883	0.472292561842892	0.499680834086231	0.448466315909812	0.526741427385707	0.44065536171207	0.518638374629896	0.446607546545451	0.433716322235472	0.514745652066105	0.473823397182275	0.523523304645318	0.43137136273166	0.487022061541945	0.452656356935312	0.429259374714617	0.519606871020937	0.456538865044428	0.465754146348457	0.448312733184326	0.461542551641569	0.450189579141789	0.463706893397223	0.496552262403723	0.428750964739529	0.490226046916193	0.450617248013131
0.576433246080353	0.546365216817891	0.506004333075677	0.545414653278484	0.521601670084775	0.496366329286366	0.480097945775362	0.471855003074286	0.490817459689132	0.541243399518761	0.539450835580331	0.49291943661902	0.503235151985098	0.51583883565873	0.474763265417893	0.567145275658434	0.546178195803102	0.466841625004971	0.560778336674438	0.498610356215695	0.49660625695933	0.450662057730898	0.517658268763846	0.477323382008658	0.560671602694655	0.504215918499558	0.497813702728273	0.538206893889813	0.459866597400778	0.471313414014221	0.5194366450092	0.498517147967882	0.549066293823707	0.47491416673559	0.471599664398892	0.52439175450629	0.502739597021274	0.522070376706298	0.487994831596381	0.457442709207845	0.515076731167639	0.544451463461143	0.448875784924966	0.563163276593019	0.546779726899897	0.518045162946808	0.476342734452831	0.497205991821863	0.543032067758063	0.47489988846052
0.600818640706074	0.535176140233718	0.579778821422406	0.569211434390186	0.503505961827764	0.530213999331159	0.486684828278416	0.490909362420651	0.539298785939595	0.603287440977919	0.488298185307196	0.553393307825336	0.532633114404576	0.554682356916383	0.497835467751152	0.527486268089407	0.534503808060216	0.482030570534852	0.517558420185179	0.478739420255873	0.569750909022564	0.491649111034075	0.560237607986697	0.49264952007006	0.504691417547457	0.537758630018282	0.508041555726793	0.494473238667017	0.607722329821818	0.491462123077749	0.484678196496463	0.609849740304981	0.539038033473554	0.517219948701481	0.53541179837088	0.578521371516377	0.594876201356061	0.496209751053715	0.562883570036842	0.561726399230095	0.60729418478305	0.595338927112128	0.504915396055528	0.553558140084049	0.567783647989345	0.481236515876111	0.606142906640749	0.489607729640881	0.577566111148457	0.504077132372862
0.628239326467825	0.654411044698044	0.612213348710359	0.626330453136513	0.51926441675315	0.654928955131208	0.582042525113872	0.533696290781106	0.507545008318851	0.547358804760335	0.585753023107546	0.522460741953237	0.561920970871712	0.518758565138673	0.526305102950713	0.555888815180542	0.558973842100173	0.565202077839411	0.588585340832758	0.57249131930664	0.514045322949102	0.529544071632929	0.513218949733694	0.52245068626469	0.528043300791463	0.563794015811016	0.611527856077149	0.632852445158497	0.64715637224253	0.635981499540973	0.518660037619623	0.539196158805952	0.609752380165255	0.639919088434162	0.555339961610254	0.608868948908663	0.656365457105256	0.572656462221583	0.536300915701615	0.598970133657741	0.638982475538743	0.577049551821384	0.615792214941111	0.521136810918974	0.625286662745934	0.550865856975003	0.561970329084983	0.646559199980169	0.569942280963005	0.568376112947826
0.707023237706379	0.682631689193316	0.569750161157145	0.545488078819377	0.609124441093941	0.701072550241315	0.662981380979703	0.7058695162514	0.717785922669812	0.591198337404474	0.586184890198495	0.694908209671554	0.648260194151095	0.65971221746444	0.610863379367108	0.670865731803808	0.539521227987557	0.604294881212303	0.69119516165792	0.675198316366551	0.614791099726723	0.637941011134123	0.70912226648954	0.651860200072012	0.608982972532602	0.636179521923621	0.653186655246545	0.568440602379593	0.581526285920032	0.632122288694961	0.568144235339205	0.612354965968115	0.573519367824594	0.695200477202101	0.63211554116678	0.665315075311214	0.644607123823913	0.612698879654754	0.676740508547094	0.693049158134896	0.619486335863619	0.684724330664293	0.692648667385165	0.657488998925081	0.571718832113432	0.603009932796376	0.543186446110572	0.614749790863919	0.671171500384653	0.667215633668802
0.640944937922985	0.62716893867259	0.617759841759752	0.688148668812322	0.711807664700215	0.701848484710281	0.588816360207003	0.691063894334178	0.656897675593459	0.683779270468339	0.602760794013614	0.735599828021316	0.718987554467918	0.687748720168938	0.617465334951159	0.702483310348459	0.630373699342844	0.619715230917074	0.744221533840729	0.667000105850919	0.622009127214083	0.735674534985068	0.652189986812223	0.615666035345155	0.725773327223316	0.746188047371522	0.591494153675757	0.730370747491922	0.62809814139434	0.756919306526261	0.712513123539512	0.621228588214811	0.728868491400809	0.68886877542054	0.599757935706364	0.682114387744479	0.735445853079922	0.671527309933116	0.771261175939652	0.583459843659725	0.596027987085492	0.583207345093561	0.655940385009315	0.670081147062875	0.68454781236872	0.615738734953126	0.702300994385958	0.746134254128646	0.703666511724471	0.588588933030074
0.740146401518239	0.798666007070221	0.712677652501626	0.737371662598012	0.758522730500436	0.693826263411215	0.720641161826324	0.640937446155699	0.688445270315408	0.772050052823992	0.638094558018834	0.712027117239916	0.656189890066323	0.718196298325762	0.740699530857831	0.757342149991006	0.717669937231756	0.746905365913809	0.821919093456783	0.785082018619589	0.65687405853228	0.706555951478926	0.686481808030128	0.700816062100973	0.659073155776681	0.646202210539399	0.667936831389797	0.647279707965563	0.667118061187044	0.664355525403594	0.70476235386354	0.650209757198529	0.640505126508672	0.815752202090563	0.646110621084488	0.671477360178648	0.731889784887518	0.814962381679459	0.793126934647887	0.746322757225972	0.641379569552221	0.632188904933157	0.763710919356826	0.846319597657955	0.801319557007591	0.745333993631609	0.816384383429138	0.76676523195943	0.664186804460164	0.730297312685157
0.864197427647658	0.822639271923824	0.758303523471384	0.863251575565165	0.698844625433729	0.676465517908605	0.774972731983777	0.735920289227103	0.752639664161157	0.770539769768967	0.817678178694541	0.777540630425041	0.811102302510773	0.79626816439372	0.917868892478757	0.764866909455323	0.801078973613671	0.809083768900688	0.712393933649384	0.685009601564965	0.69230793604176	0.869507341444358	0.824850599018182	0.800463504552468	0.905770749469573	0.777626616012556	0.826123651936815	0.887835166585704	0.683952839275185	0.900156413858241	0.716633417799091	0.858023191643849	0.688907227917346	0.913434683580125	0.812523693677661	0.715459576446317	0.791640433747076	0.840040491110678	0.763782402336659	0.721741114680314	0.684990043938168	0.844066183392453	0.862586320442325	0.861762124189955	0.911950555126193	0.7280909223523	0.673653583947872	0.775458702810299	0.884702042981368	0.893662030224878
0.911972786605724	0.931824163842709	0.811692108445146	0.806694415519704	0.79087822037907	0.814777633440903	0.895088203608568	0.936715469734289	0.960916667345117	0.851675232391192	0.804791077603507	0.888506494061106	0.867071717831253	0.983492078820959	0.979489621380362	0.849599852521563	0.775620496695166	0.825873719325654	0.854867000144127	0.873643486805682	0.993586026759429	0.893867343708314	0.898916177811669	0.99847709489766	0.833058689423882	1.01295667983062	0.918071663801026	0.797546651789933	0.935289648174749	0.754264656010405	0.8106228078603	0.979142793976133	0.75461480133727	0.875648686118277	0.841907414926619	0.992151605816189	0.909091531664947	0.931124912807335	0.906083931610798	0.765881347002798	0.821346275465463	0.831241826211829	0.83444371019228	0.936720464269002	0.85586291327324	0.80747814437268	0.907315756414828	0.983416665739855	0.895115286718083	0.754529602173186
0.880536812802402	0.888301480031091	0.901279503338911	1.05157079789643	1.08085384041683	1.07939491475367	1.07760618196662	1.04695209779774	0.936253535083404	1.08856607647484	1.06006052145391	0.921628515417749	1.10840738477339	0.924600440241762	1.00793872081256	0.863717194134747	0.866375250473922	0.919174559426769	0.997558100167255	0.944082569711593	0.965743958067995	1.0076859803095	0.804436218228067	0.845766788006872	0.841738431363677	0.800095884810773	1.01401328575531	0.898636992368912	0.966096538378612	1.00651766228039	0.923496776762463	1.04750585321289	1.00512018516528	1.02707378882776	1.01238045496844	0.864006436056326	0.872857241815016	0.810905413293898	1.06683015125336	0.903549510389506	0.840954511240266	0.928633023461375	0.825686876318943	0.998167931835705	0.872462409288372	1.06788464002216	0.832017433443192	0.98506924357968	0.854041768013097	1.0314395953968
0.954012382824481	0.999586672865995	0.935317215868814	0.918268400651713	0.994745617334757	0.952611442980161	0.935008891221512	1.21614092717946	0.997497048072233	0.993198083329337	0.864247777027177	1.14266340411555	1.01809276668477	0.89020929534935	1.14126951494323	0.939520342400109	1.09394323462025	0.912322045784394	1.14760729132137	0.941664801450083	1.01029449467933	0.883646797761982	1.13105976502712	1.21971618703938	1.10556294976704	1.19245270784996	0.872987555931805	1.06000862119834	1.05754524210447	1.00010304818127	1.18807686044516	1.08457546683211	0.947009336591651	1.18032293637808	1.18240466325465	0.955759415723116	1.05211131720717	0.891177601740873	1.07241044622047	1.12930691244735	1.03662585927076	1.10405112570337	0.883965533959235	1.20787617613064	1.2324632775761	0.935263178599719	1.07338265029659	1.09198274180439	0.874234454629556	0.988982016427475
1.32001256196859	1.04771247742648	0.995004573807481	1.21155844763483	1.19707641499758	1.11423732850108	1.1279134500187	1.17731354808118	1.31489836155334	0.998274405630075	1.26508903949429	1.16125773308025	1.02480917567068	1.00466523518104	1.13587488685759	1.28877588586673	1.17158707478771	1.10662150479429	1.21750731326856	1.22598605685648	1.21288870716074	1.3230237875218	1.11975835455946	1.10500822502037	1.23673094299395	1.15125922761719	1.22860771614374	1.10529570114386	1.32952403315481	1.01667174999921	1.15668362060474	1.29446348743483	1.16503248050172	1.23211263469174	1.31884823641301	1.19430036140789	1.06558177726915	1.01519013334148	1.09336634278005	1.34225065214101	1.16728255679014	1.13264277090662	1.20462574527774	1.16458282326718	1.33543197432016	1.12737832732448	1.18532812633437	1.05178250723433	1.01148881860763	0.997567217868283
1.41070361931114	1.2058995894076	1.14476016706491	1.23905409161696	1.41851815219319	1.46248835276601	1.45148137625077	1.14569128952919	1.11094774130661	1.22109474165698	1.35637811537249	1.13531612012407	1.43665285628004	1.3594428895604	1.24249159375973	1.39275576552259	1.07467613255926	1.16481170173112	1.05937721246769	1.33350483061133	1.30550649036483	1.34456703159697	1.17731166685458	1.27956072761536	1.29126725541938	1.11296667049975	1.27622895252487	1.25383903191966	1.11523194417113	1.11901718805346	1.04855209795629	1.43535385020921	1.0749799747355	1.23042425764287	1.11704895207072	1.48572915343696	1.18137567504034	1.43840508852412	1.35133911187123	1.24166044235399	1.07917464538587	1.28641322593799	1.22619097921437	1.25681410538544	1.13776174749928	1.28954308355559	1.41600335209846	1.16397827495186	1.37386104037322	1.48324036476309
1.62617067985755	1.41310733449724	1.23321454077145	1.40916041604765	1.61402300697171	1.48775622237013	1.51005147311749	1.22141000114093	1.44576600162684	1.40674105218467	1.49157106728568	1.47529710002985	1.30299363108016	1.26173706740388	1.2343375913495	1.43821373503353	1.61327745398545	1.58017622142208	1.57803515108804	1.51254996769649	1.32688980437508	1.36931074906334	1.19673291693908	1.31125555496576	1.48923388160466	1.33486783167215	1.43603941045044	1.16361851255443	1.42364286270427	1.57868317122072	1.42999780329918	1.43459316476409	1.23056017845674	1.44544205678088	1.41055474145445	1.47602796810839	1.52373903667713	1.21662052851104	1.5771384083914	1.49572882998341	1.57833776509369	1.31995248485794	1.307640249352	1.45644525006653	1.27118648663968	1.41411959109996	1.17767799360693	1.49905893978486	1.2780915182435	1.39201634070401
1.59233304706979	1.34575951921887	1.77729135108138	1.35608495282076	1.69639873264182	1.76128610767357	1.71938811679098	1.80987965464977	1.56675804411532	1.80663303618894	1.49482372970681	1.41932692279693	1.56475660050707	1.39193575932599	1.46685723650064	1.788993711581	1.65096218107053	1.72319354996713	1.39465444148694	1.65555623344133	1.31943076121199	1.44682424923899	1.31967106761443	1.77302924523439	1.59796697410056	1.3493348751623	1.39899707344086	1.56919636298597	1.50277899165849	1.70726057133027	1.44622373349227	1.4191010610464	1.40017916109367	1.53906873347534	1.34063566863131	1.79861331462151	1.49423535206847	1.33170258397454	1.66882127755835	1.34961483684032	1.49218163666108	1.34423770922161	1.51022959023702	1.66709843274461	1.51317777739133	1.62049038619203	1.5642586594327	1.48378248967962	1.49724863285223	1.42750527824502
1.65324433454313	1.92571213264611	1.85960682856352	1.55124924112114	1.49487089915665	1.61273545267627	1.48827898570244	1.50568061396434	1.6180193734905	1.82180126915711	1.48151009800095	1.58694899379831	1.94036314361246	1.62430963037277	1.70948352355117	1.68484425457437	1.9883719309474	1.83131082077845	1.53339529790244	1.50084254716983	1.46401111640532	1.41817535709924	1.47928220289442	1.93579321864178	1.83794252673983	1.8929618412105	1.89327156050797	1.44152026530933	1.46291062244081	1.60742835479599	1.94030106950854	1.94908894647697	1.47713431712079	1.91350360930883	1.77854068068107	1.80577605599773	1.73055405865311	1.51481386848632	1.93775749402841	1.59612747554302	1.62275475810557	1.56912588970752	1.76347925593492	1.69497798127662	1.6424162561507	1.57997299872316	1.45564943254424	1.59511855071458	2.0048530090393	1.98407465405803
2.17225517337469	1.95184230029953	1.92122508697157	1.60069611579629	2.12012433137986	1.60931463802164	1.67363094101914	1.89177337910611	2.22746050567866	1.65353840649138	1.70670631271131	2.16520075774251	1.88773145230691	1.90132768342016	1.58872844166226	2.0258108189263	1.65389774248408	2.07743862932016	2.15143127581221	1.80971252301259	2.1253022349437	2.09225329171493	1.99352058378584	2.20778038367885	2.03658443692929	1.72375428442064	1.82005410971152	1.88248533865929	1.99165055362508	1.71350778254321	1.64334943410712	2.17111577031935	1.70221382435695	2.05224441364036	1.75564798358355	1.58566471938435	2.13497651631514	2.24785595321614	2.12778605333399	1.83292953492065	1.69704308939559	1.79705324724529	1.85435670420198	1.61299865905013	2.07839463269791	1.72944440880098	1.80116413091578	2.01962621552972	2.02832468387066	1.89692817134584
1.85785953651821	1.80062932934629	1.8634384640844	1.92041447139588	1.81689733127103	2.01527959365476	2.39296193304165	1.76238119579587	2.43628346208271	2.15164953010927	2.41889642761179	1.96748900717538	2.40174601362174	2.3674255336566	1.88936385528264	2.3467927291521	2.20182868820888	1.91618794230521	1.88088226841126	2.11000360502544	1.85090453973193	2.46591623402433	1.84777627618318	2.42803312346327	2.28285074376378	1.88216133585785	2.30106954651674	2.27389507624935	1.96140596115131	2.30687932080942	2.05029174262005	2.21009186107316	2.48313712528806	1.97398876927807	1.76936983557217	2.2255592974807	2.01713626311595	2.07433517374151	1.88820321396072	1.79729078483911	2.04702868448561	2.42537504162471	2.42887799193203	2.03374119374352	1.99623041393737	1.96394943214902	2.31720628390773	2.33119746725655	2.24237595472702	2.27275029435541
2.34012046959569	2.67985787172739	2.53319361940451	2.41246394838824	2.51943713104114	2.15386708192871	2.59221294627548	2.24639709657094	2.0295447439475	2.57101568097216	2.08446466829545	2.54638842394624	2.58338259250574	2.61502671665749	2.06378138656449	2.25203732519291	2.12328003854343	2.62562427912724	2.69702454853195	2.24968431598705	2.56682984651742	2.21174039938308	2.54613754850292	1.994795732751	2.30698364043974	2.35383424916535	2.41247255201029	2.44561144726379	1.95435039052014	2.33892803870047	2.6530130655237	2.56350377334863	2.49826360857736	2.33646416822848	2.70110690213737	2.16452467467748	2.27232953775668	2.13627657888384	2.44073873608105	2.13202105127197	1.96696248842945	2.01390608248279	2.65684519304318	2.43517568194109	2.15815186082032	2.45411851805474	2.17607737652016	2.28614113812456	2.70615144469478	2.48678485039666
2.71428761021582	2.42066571940286	2.28288162655991	2.69853912689185	2.19855739098553	2.17895405461892	2.65319980269668	2.47135545544548	2.48087123726868	2.2589449861512	2.73397699048693	2.40847370796594	2.66052319042495	2.35492106624187	2.47186262303771	2.7818108697017	2.34878936663482	2.86438373611608	2.71570793639603	2.50920523578303	2.41715679583578	2.3504779882138	2.875827338355	2.90892036387375	2.45740564874825	2.8656722239724	2.86069420928392	2.85542507690522	2.69668151351478	2.33329870323889	2.32252998897119	2.42821668488602	2.26805219100384	2.41151230999347	2.87382416657224	2.45949704113201	2.73146912621249	2.34983109937045	2.28884560446429	2.84721409683687	2.80979137360095	2.58962804478887	2.23757503255176	2.94187753838822	2.69592382493673	2.23651242367262	2.34919521726308	2.95068124066899	2.71490962876426	2.49567580284058
2.64379887555644	3.21437129702942	3.17481970216285	2.99107756769969	3.14382906436899	2.79175709387586	2.41999112881672	2.97128777996306	3.19478787947303	2.66821543686411	2.52062696186896	3.17006377454871	2.96195727030643	2.6499626570416	2.78189703753781	3.12295808840326	3.06701764769279	2.98490117276529	2.60756465411554	2.65184656743974	2.81924834399534	2.88995740478675	2.57283546087256	2.88422501910953	2.7526129657309	3.05957451249282	3.18773998125626	2.69919609565542	2.96043352931547	2.99234263198929	2.5746962555447	2.55217861828178	2.44825566710128	3.00924040434713	2.85370337338364	2.72873100487646	2.89080609197836	3.06363741415223	2.67146491454697	2.92484029135141	3.12156403573161	3.1973937331138	3.14518489361368	3.03568720683841	3.19193023987516	2.97730452668359	3.00095415809034	2.66517531381319	2.57551427156284	2.98737256991348
3.12230509375644	3.45369867106864	2.89069540239088	2.98857991278502	3.26446646090506	3.18793588319945	3.42677968834387	2.77723335416926	3.06188936329427	3.3963369961057	3.02538451301408	3.43339196564835	3.30446866645815	3.13961238696664	3.24438205010763	2.9426609795135	3.21550154760265	3.21699964888698	3.4203548151046	3.38587172460253	3.24103027858522	3.42025122529106	3.12022820916512	3.22413594473942	3.46275788340965	2.85231612546544	2.71866793056302	3.24861193114771	3.3422102280409	2.86853882771543	3.35975818023894	2.82087052157814	3.45207421380537	3.43204303124814	3.19761822747904	3.33043133739875	2.84943270469388	3.39406335812662	3.08143875477134	3.14688318620095	3.2775400161306	2.93901786438055	3.36451404540842	3.12725718354757	3.40853199004921	3.25640190790926	2.90692256908246	3.43413448995466	3.44983479272443	2.77941939000248
3.68139633372305	3.71539971403916	3.15801784922141	3.55453053108577	3.587021355474	3.68834692485477	3.65748163223993	3.49149825161729	3.64979823380776	3.28168947302671	3.66018461593032	3.69329323768633	3.60938490578382	3.6514745994095	3.64328894321026	3.07799678700811	3.70126188164146	3.56025285907368	3.52067218728619	3.65084444435199	3.55879982644352	3.66182043121419	3.71547562165848	3.54439599333062	3.73286813139811	3.20439227553413	3.13975388508905	3.56811919479348	3.67279475730198	3.30049026946561	3.64179411289673	3.56577003179664	3.09329356561131	3.71763491527098	3.56432160614715	3.67684261707836	3.55696230114297	3.23026347717579	3.56172582655567	3.7067626975076	3.66723692148467	3.42612063806015	3.60649787693808	3.62031487211474	3.63533630253872	3.40045925373259	3.38563048060487	3.68579780856111	3.10406755543484	3.64553230423739
3.98228974601632	3.80657514191229	3.95545716299928	3.77247511391195	3.85227581161685	3.81341204668279	3.7895499830217	3.87240154406682	3.84146550998435	3.71651583464753	3.89307622766068	3.53090303959112	3.93476160813951	3.71495595330454	3.69660863287014	3.90775959111877	3.93786739187529	3.50956413035952	4.00463839963141	3.82662893638701	3.98476360911589	3.84838354020782	3.93643793211606	3.77639212938646	3.93270873617531	3.91339608256459	3.94496827832135	3.88028790912642	3.96465840471698	3.55122362834926	3.91692417255424	3.95683265318598	3.65795554130047	3.9201678303391	3.74165085936839	3.77392551234541	3.68021982336946	3.93722581806946	3.97777243181361	3.93082269693985	3.85473282573735	3.92753207427719	3.40272301712601	3.85931662253634	3.87361521359204	3.89495893127211	3.94357194204157	3.90889379498193	3.74474072353796	3.90291322404012
4.04333137658935	4.17033936949459	4.20476583432656	4.24877921931608	4.27470737546694	4.24083655846049	4.09373201831754	4.11224600876469	3.9436559109165	4.08795626837285	4.13684582593181	4.18410515130384	4.1406429490417	4.28638255895156	4.01694766336414	3.93381016352485	4.15720464716793	4.02159309354822	4.29517762377669	3.8163223595203	4.25984794316479	3.95179305591596	4.23572767707988	3.9728859725945	3.87400229030029	4.15554560167336	4.28941363701112	4.18130840873614	4.10421421037876	3.89410090954366	4.1363376868568	4.2254900479309	4.26890611125428	3.8360615534355	4.21497711413597	4.25979399074183	4.19924231919578	4.28942013325784	4.08027735955533	4.25819946997333	4.27982571025508	4.18836525595845	4.07615664782421	4.13775227574261	4.13617912754079	4.06451542551541	4.24194263506155	4.24820710942249	3.92831552288154	4.2593613773982
4.46625477983551	4.47064921715829	4.02053214084539	4.55284763225216	4.59738812438415	4.52191698433753	4.52846054526749	4.46811831663913	4.53227221587341	4.16197809762348	4.61218046797322	4.18621701896728	4.31317810538131	4.57765490187341	4.57436882706309	4.38037701562761	4.33170466271408	4.43370496502134	4.53222938726509	4.4864904053689	4.55455720206686	4.54627485387362	4.36820907732584	4.58329619918133	4.12646630719457	4.42253450065454	4.27113679917871	4.49705296826179	4.25771225558192	4.56028493484005	4.57814544792384	4.48955338654047	4.55609114519438	4.482544785108	4.3010975262534	4.5391184486306	4.4874515379837	4.49633157991668	4.34955639789302	4.3219127144048	4.54522159439509	4.39301639608764	4.36544699808518	4.01506173374605	4.46661241372036	4.54695182054613	4.57135218562837	4.10733792984208	4.50700530630066	4.60965345315018
4.82646011429847	4.33864914592982	4.77740331781702	4.75519391397844	4.63517845968186	4.19839074871549	4.8157957551501	4.86604518691154	4.17537129586086	4.60312892968386	4.74252651537672	4.90489689524524	4.89171510561501	4.72242216281408	4.88331221472257	4.78674955943767	4.88694262122641	4.90638776493754	4.8392945563	4.45469071896967	4.83541375411802	4.14910814858452	4.82706594552893	4.77612364509911	4.82212353647697	4.50505743676524	4.91931880001252	4.93440603544194	4.83454058425434	4.75235625060366	4.89449844382867	4.89265820012674	4.90774874871753	4.74746720061316	4.7645861072478	4.85069435255514	4.91110110281681	4.75443583980968	4.58491655903947	4.72039273944467	4.88389426793675	4.67796905263778	4.32115701587313	4.88353247674714	4.28868904274425	4.86767143386911	4.16131249908782	4.87308447761972	4.5630303991762	4.6521929266919
5.14376737762497	5.11697787164041	4.98907793625633	5.26056559060631	5.21961680118706	4.96760751450197	5.18162777524693	4.92344905117332	5.22825104553259	5.17557641643301	4.55382999196078	4.8312006459564	4.47234143943856	5.26139416975151	4.53852206064578	4.39142764714412	5.15365553478828	5.00247098069126	5.21768341837376	5.21960703793762	5.2021011610566	5.00446345593133	5.1849081358573	5.17177850899879	5.09919219819901	4.7486359996217	4.28580649704739	4.62843327496502	4.66917731144624	5.1759380180143	4.86848600286561	5.19559435614693	5.16470005137537	4.62340394679059	5.22613781363739	4.87217965183914	5.22751693798191	5.2460913871564	5.18837421658489	5.23491378600745	4.94244935017464	4.82231541888282	4.73517195664636	4.63330899319686	4.75651057347444	4.72292891014554	4.34168395608314	4.52944636591087	5.22877592138584	5.21283068264485
5.6109848223604	5.24223945900775	5.58919088106143	5.16588301152479	5.30900580020202	4.83876077593758	5.29678460248915	5.46423580499229	4.93002451361567	4.51198226657501	5.62686714376458	4.78130532151206	5.28474675378659	4.85325220414877	4.85193463742108	5.59853207917228	5.24510929214236	4.74076696741402	4.6520091445387	5.22542891014378	5.18464269856137	5.23468168069096	5.58314809263767	5.5815397611381	5.00340874294399	5.56997594957642	4.78816515166	4.48893800846876	5.2245082533859	4.34211205610652	5.33803944515083	5.54050090441116	5.59085453877376	5.60834128912932	5.23164710055934	5.05039946671884	5.34538293802257	4.61513907795633	5.44127876562601	5.28340829039446	5.53980994942533	4.62206563357197	5.61796801013348	5.43284709631815	5.11638444564868	4.63776446282079	4.92928644661591	4.65943757377381	4.82825952776516	4.59068066758207
5.19728788282582	5.47431529276326	5.85019309836371	5.09352651671972	5.69366475172349	5.80323138773314	5.54745709368717	5.91675377193088	5.5196990559056	5.93032147283309	4.32362628846821	5.77905854595042	5.42301454951561	5.65816631604226	4.35109417545801	5.93644900271483	5.26402814278401	4.81001701538041	4.41688779265746	4.81642520898578	5.45802716255381	5.32823605974767	4.91586621710936	5.14853326083388	4.8654917291215	5.5988405048308	4.95770200217749	5.36474687110827	4.70006483427653	5.7376216623324	5.35748376333375	5.74506557060146	5.86402033294746	5.48257883720743	5.78704771204182	5.51084899820598	5.90557904849395	4.93478941549992	5.76890651355741	5.37008525328924	5.22657145137559	5.43015644463048	5.89727631129143	5.64936161388353	5.25309263653163	5.91880210243426	5.43487919867795	5.71601413628614	5.94882819782388	5.99140437994303
5.75586256991242	5.4270082367418	4.75437764529614	5.29993650172913	5.05888039499991	6.13483150430977	5.07340157679962	5.42643912941575	6.16597922369952	6.25425768562586	6.10155739834088	6.27616726784622	4.96942084746318	5.83126264060522	5.20434755376577	5.51964155408441	5.29020313045621	6.15870817638889	5.69150454040648	5.87184458379936	4.77758124380614	5.69314829446219	4.91668682948987	5.77161403505579	5.59049669304092	6.15939323579575	6.14560196399523	5.49305770324636	4.93903662878119	5.85812058203305	5.60253859179525	4.80196608541862	6.16711521071536	5.80212840648012	6.30929721447499	6.06532848590717	5.96119157389441	6.13149862361329	6.27607726379911	5.99936251366445	4.83356210140178	6.1245316003672	5.96342401673965	4.86122962704706	6.11079170526066	5.47735422824002	5.64153010474609	5.15626821041467	6.07572362429952	5.62811542920959
5.91296329414752	6.57676305543138	6.07996998512773	5.43874656113426	5.10008432052533	6.18304330819352	5.08899474557145	6.06845146511663	5.8094694334293	4.81666161755916	6.00072941588651	5.9964882445831	5.70579622810574	4.34980588845799	6.15506967520777	5.79569783133457	5.72942277199475	6.36115207142884	6.39958195803536	3.93585999562294	6.51128805836002	3.61943129275607	5.3951329765492	4.75485053763484	6.00147059457106	4.5026689463646	6.3539858645235	6.39824804167865	6.09949726144421	6.34283297013109	5.63252791244205	6.31293432305218	5.16737788309198	5.49439519067212	5.13866817510237	5.14717004964615	4.08012024176874	6.34728075550553	5.37543499270131	4.88478342709283	6.3187277353394	5.53091183216715	4.98709673331076	5.73469675955694	6.33987374331515	5.63671057935142	4.56756515404993	5.47036117307296	6.28911671678112	5.64451935162672
2.82863789375273	6.54864063794323	6.51760559112697	4.44557818941614	6.66838827072286	6.70605258482733	5.32515945011934	5.60151612475822	6.01664322797575	4.17567844997783	6.21168314335398	4.59614723421506	6.55415115185537	3.94435748033132	6.50027454401394	6.0444201525024	2.32721247911892	5.89278755507243	3.81005726976036	4.35613450219466	5.57173435341245	2.38994120600649	2.61496816057731	6.44912852358186	4.03757746851056	3.69853504487871	5.53768824511316	5.06483376332128	6.55597403857178	2.35202099249003	3.34900065221272	5.02652063234593	5.42640578077574	6.25091694110333	6.01745575943581	6.30134256349159	3.80617576461452	6.61983362332697	5.59691770427135	6.2981698311776	6.64721586647485	5.12945509439245	4.70010355973677	6.03245471046277	4.11323151082156	5.70322134823867	6.68285000433548	5.7643261723382	6.67117143522434	6.15108780316791
6.12520427335472	6.70658183697921	6.20218224755999	6.75909927241536	2.31740613830677	3.85936292722007	2.55795771981489	4.33463571662736	6.59135738928317	5.73761410776129	6.48662540844102	1.90141944417685	6.23893898382514	1.83030878999088	6.45673556231839	6.80136865162419	6.86310958388323	6.74611309904219	5.26987845823042	6.69975411765561	6.06446937787264	3.46826623738955	6.86186618214181	6.01669034590921	6.40514027516038	4.74688929380944	6.50116813635715	6.39575170961379	6.61374997971906	6.77309283176837	6.90976360928449	4.74436663457926	6.48205433400323	6.72585793852263	6.6063339853403	6.69596609922348	1.20585700353431	5.24173380966814	3.15636556646411	6.5794119049385	6.92618617740766	3.24511761512377	6.77212069903344	2.63843960818219	6.29856493432155	5.7878873031754	4.17954066084844	5.70282167353631	6.22665276122486	6.07797321427013
4.03594287060453	6.84139197338516	6.94991745666065	6.58745007511018	6.09286347733347	4.45833936516823	6.88811059984397	5.5661587507639	6.95483124806065	5.85808484017183	6.67274987502306	6.72136121282726	6.81573730678452	4.38309985882986	6.38838808752917	1.62912268993139	6.84360321753247	6.27899928612637	6.96583170937401	6.98302875465249	6.98355921688722	6.44877605311642	6.86712744411301	6.66264346365866	0.779533619072684	4.0041419468086	6.77170981850441	5.02379185817022	6.57115684919783	6.34974028409605	6.93353667185302	5.8651759391188	5.84324044818317	6.90184003117012	6.84233358815607	6.50621500466875	4.94905189421234	6.61669857054871	6.79035008798284	5.80266504553591	6.7132876935495	5.24458201869341	6.67763161994858	4.9790761611809	4.18077210648021	6.96534870483764	6.82262262132122	2.25801640238371	6.00178124996176	6.96360003921738
3.34802617869389	5.59857221418339	2.98534762838336	7.32634114087841	6.19132787102539	6.68467611773289	6.97386729674353	6.40425682387304	7.17151058554847	6.32007443317953	7.21340309334152	6.88607742060463	6.56568662189009	6.61054400828479	6.25685148132177	6.87825576296885	6.86639125270805	5.47982248435725	4.84789031353561	4.7438048288872	0.0591003551057124	7.11442186351234	6.45030092261118	2.89732556056564	5.41885525503386	7.14172115807657	7.10608259630536	7.0274799208679	7.16303055386602	7.16501284717704	7.03730811578416	3.76566720968187	6.1141647911225	0.29337070301184	0.436819081182713	2.2313736034224	4.16529774897082	2.18768097028774	7.23548454858543	4.09143136780603	5.68541736976285	1.63102791215613	7.10951494305043	6.81440988533348	6.79486962820224	2.89583106416401	7.04780917002993	7.2798957187654	0.0600940828127015	4.90495591537102
7.37104162277376	5.92627255800489	6.97698062411998	7.12943383214746	6.18519292227107	5.33125496517578	2.44128905187253	2.35176844930481	6.83622023420559	7.12162379913767	7.3762336552742	5.44277751029956	7.20715377842872	4.91055234170261	5.90310668352749	0.182560384373744	7.50610814255765	6.93100968560555	7.06028660308399	6.32014385057799	4.53345309997223	1.18163789814047	6.75857695006537	6.53562385365022	6.55330395742187	5.52578695195607	7.41307059410366	7.23950490415421	4.67472584823394	7.29266479639966	0.487916242740574	6.75652421522907	7.24611227123479	7.01614488600033	0.537122956086787	6.70787408418759	4.43433314909071	0.0599643236998897	3.02537935695656	5.47545845976076	7.44332665952065	1.87467213455111	0.0577259253043425	7.35534601070287	7.29674016628367	7.17399244538693	0.0581285884221586	0.0591751053441131	7.30048424865828	7.07373332436442
2.75327683739895	0.0579650273115696	7.64009170964357	2.08312556352305	0.06099554423408	0.0581533801909969	7.44188716755239	7.16452322188061	2.59986002477837	7.22288371923671	6.68248526773603	7.20574185434871	6.22324046073535	7.47717400317892	1.74304478006838	4.62126629578376	6.48585753282557	6.95701794182514	7.14110787337518	7.42449527351786	7.43250092980188	0.0596140886482395	7.00695168537561	2.69249471965615	7.26268662435798	7.56275034071681	7.56111329090409	0.0596401591713644	7.12435157444776	6.95034707494436	7.57594144377845	0.0577379876385071	7.39019746738473	4.24550203669256	7.44708807189429	1.76566983478748	7.34721025305979	0.0595923637561222	4.46378748669355	7.65128947930149	0.0581175512923769	7.51996648518191	6.51399122299218	2.9650069596662	7.46969291465382	2.01925568248222	5.98569249095672	7.48573256511563	6.40734693167407	2.53728234646466
5.68164832531299	4.88652028044556	1.34959568902053	7.04562368580195	7.07452402021738	7.64977911352646	1.24650020162674	0.0586352179692182	7.67375098670636	0.515124044305662	3.61677309702366	1.32456512112324	0.0571879655300276	7.67725542874269	6.3873013478548	7.15041196167025	7.48453075387968	0.724555372246816	7.33649140975026	0.484466692040582	1.64156684272927	7.26492824867847	5.44338066954666	0.273738563406739	6.65530231294057	7.70573665330161	6.99924937760675	7.02337538542878	0.0590332529015882	0.0579272255871507	5.91589858285126	0.0585367089181948	7.67914035479243	0.059902100091742	7.51339536104908	0.0581835483960098	7.61306968134325	7.53947943001215	6.47474898832612	0.981313813287338	7.07547230304504	0.0603337273031495	0.0591189712210282	7.3543057663944	7.65528587114756	3.93025548883736	0.0580046277926999	3.28475560913294	1.92558028003477	0.0594713757422616
7.77983807587145	7.53400359469164	0.0594130814276158	6.86328365495429	5.91159048249738	4.08377234962715	0.740807428658458	7.19926537755041	0.0577715203536176	0.0573776864257374	5.11750424655847	0.0599045728390735	6.34420269322855	0.0585949342779511	6.99624575014633	0.0582374449224524	7.64201103903127	0.0554968747705174	7.40684286379053	4.90904223672691	4.08997054524241	0.795421825580472	7.65262182327946	1.95595510256013	6.94856242112605	6.04162565795665	5.12749732959872	5.46800184918045	0.059759275878767	6.03200508271751	1.78313033888909	0.0584766237385826	6.01928073299415	6.17505841329429	7.02998362722018	0.0568291434866719	6.60279391177498	3.72900592300778	7.39116941117165	4.81684347984167	6.41465738304405	1.5323831399696	0.0588431384521698	1.59868062289497	7.56247091278238	0.0566202155046171	7.69269426599193	0.0590877642830527	0.05762127262058	0.0583360511966063
5.69507106186811	7.61555501531855	6.70564889887783	7.13546599689343	2.6695462135352	0.0594701844969342	0.0561536724727295	7.38759564812891	0.0589773411712774	0.0580626256086627	0.0588819760419437	0.057314794290156	0.0603161466449434	0.0618683954762767	0.0610241675750614	0.056536673181012	0.0627012676012657	0.0571704238824129	6.30113879077085	0.0595143871758162	0.059098979205336	6.5260203480544	0.0584861532914227	6.96261783477842	0.0571044336991096	6.75533085171395	5.11017025575523	2.36876033252162	4.91755029409678	7.06835321296278	7.46504645684318	0.060504205148042	6.31266633533258	0.057616527005789	1.36455017277513	0.0601773034349506	0.0552088453079597	0.0560084812230039	0.0611340114586702	2.7303838415127	7.19174021778148	6.97706238277999	0.0583354767223366	0.0574353059333406	0.0557491010766982	0.42709193662121	0.0600131499109806	0.0560253480021515	0.0591015133630022	1.48717865725497
0.0577619203290602	7.26623830171072	0.0600126098408404	6.34818563023138	0.0587281400740959	0.0576088137784139	0.0590470849218447	7.21345725097661	2.45863508475322	4.58652644443568	0.0558920683304474	2.04015584293605	0.0568805671349949	0.0577443125771068	0.0608890288273877	0.061095974041928	0.0613773003853701	7.07893376606641	0.0574264794147568	4.24363876250473	0.0580632174617527	3.71263113607897	6.52206208666867	0.0582867439998266	0.0569638375133954	0.0576215496821367	0.0567244315776271	7.30401023160042	6.98744425186828	0.0603997549960648	0.05971120639065	0.0587697202095158	7.5339243468685	0.0602977047861723	0.977894513872003	7.32631541448567	5.60799840915385	0.058639592087388	1.30343707859808	0.392800675097009	7.25062798866449	0.0594639647167437	0.0556958104072768	6.26258356439277	6.67422599497389	0.0591331853541385	0.0592085897705592	7.06554964038755	2.60222719414478	0.060699194495068
0.0606442725698677	0.0590716467592894	0.0570022508535909	0.0571198638094598	0.057023264748001	0.0583149231810568	0.0574763185602907	6.43824668697415	3.51642991525496	6.79083652066513	0.655235084547687	0.0607783466704936	0.0615151021495473	7.48130257308407	5.82066081586662	7.12783407565079	7.01498416501282	0.0601912254988192	4.08317331806329	7.16461922434369	0.0561112032051718	0.0628880201813438	3.83586630235638	3.03854776924646	0.0566941578053585	0.0568951486505553	0.0557978430695371	0.0603838552123493	0.0572075979530129	3.68023440810919	5.46003019082177	6.8282420679809	0.0605693687684711	0.056784065877192	0.0603433102514281	0.058368859217606	4.64647756480774	5.20928727558078	0.0576941252501441	0.556224051128	0.920040786026397	1.27513861442827	6.97091498226067	5.38073238778924	0.514304964468884	0.0606762080017895	0.0621637414929482	0.060040389023668	0.0598166518485664	0.0617899880509485
5.86478069283279	5.634269185651	0.0595884783351226	0.057459535208989	0.0587491203884204	0.0584416152064969	0.0629398274774358	1.67751307583808	0.062484449682514	3.73026362788805	0.0574399789062589	0.0613978008173417	2.60088985188871	0.0601862589414677	0.0607956354499174	0.191071178819386	0.0598211701023517	0.0616988411942506	0.059513106842892	0.0625480364902519	0.278360706286674	0.0617140173961071	0.0589379104307899	0.0578275339879727	0.0598593477704817	0.0575330920191473	0.0586224052537694	0.0592995132653786	0.0581678060983792	0.0593223591877729	0.0619048126820607	0.0601313704278227	0.0582180818499157	0.0569238691495114	0.0623234666385172	0.0572242334945134	0.0616466800114855	0.057479476009154	0.0564219844892697	0.0600244415940482	0.0581097978521494	0.0571192155587923	0.0562074612555483	3.7101165898168	0.0619730412270457	0.0604356498376187	2.302838561193	3.84590806797579	5.55587193933415	0.0586911076526675
0.0595997465613955	0.0616529830981444	5.65701083389318	0.0600999393923613	6.0857622003144	1.04489652424063	0.0577766065329602	0.0575527800224404	0.0559646419620222	1.98318648323403	0.0608517481498234	0.0601152389941446	2.10642765886915	0.0621798862714855	0.0593676045612879	0.0578332764306763	3.69397074651666	0.0600542161885789	0.0605580791915371	0.0587022190107737	0.0600242014526571	0.0574237252819134	0.0570268060921923	0.0602027097716911	0.057552090782143	0.0599390163260844	0.0586553785686922	0.0618921370275071	0.0598305257603743	0.0558545207338118	0.0593777419263696	5.70918189464883	0.0598752813465171	0.0603824098824194	0.0582142158533744	0.0582915835499621	0.0577238252184677	0.0596678989610186	5.75242489141278	0.0601211925413742	0.0605113692601257	5.99978331494027	0.0567086444213525	0.0577240749628014	0.0596810753236487	0.468001020187677	0.0594573193110561	0.277816019925438	0.061454216864115	4.22671354484317
1.84809744967827	0.060404614896608	0.0583382723185493	0.0604573109227421	0.0574453625268172	0.0597262052956824	0.0576015067310583	0.0562114496800373	0.0634011162500673	0.0581629267036778	0.0586060483433279	0.0572893577861621	0.0617517046194038	0.0585282632905325	0.0628575384298668	0.05871794379209	0.799451754010787	0.0585926058802814	0.0595889780286837	0.0614202608601484	0.0587811791090937	0.0586821068067983	0.0593908370470434	0.708891902173467	0.558609030835706	0.0591390802709439	0.0615204198185372	0.058741314026225	0.0569547395526843	0.059992187151698	0.0585658375728335	0.0630568784370534	0.0588141946191385	2.13547030012798	0.0594489774812174	0.0585763557207002	0.0607697708844235	0.0590274991521085	0.0610117304819045	0.0637837116440752	5.75832477709147	0.0581329277837317	0.0615412325055837	0.0611835494669954	0.0592413211680539	0.061026141640101	0.0569156628803369	0.0596210445220835	0.063120134220245	0.0584679254657569
0.0628398231861646	0.0625608642837825	0.06453418804733	0.0620861328626864	0.0619431713560126	0.0602442890928041	0.0623390561376258	0.0586036296916137	0.061722321373549	0.0631449792511824	0.0601097296445955	0.0597502967930771	0.0614377051700751	0.0573300770378258	0.0640321469563277	0.0621522929283976	0.0595566536268194	0.0598293060073028	3.80544115901466	1.25122892998548	0.0631151844361452	0.0609407170006133	0.0591668374578808	0.0601123707338065	0.0560981477633426	0.0601561591241121	0.0575091914404359	0.0577929901239377	0.0600886620894662	0.0595517202081531	0.0580186150541503	0.0598381706179557	0.326655426094033	0.0572237747075261	0.0574652719078533	0.0621268838197913	0.0592112543991416	0.0598634968394118	0.544539702555832	0.0616202832292097	0.0586769994647296	0.0612619021854284	0.0590669544025162	0.0592646161965568	0.0605153377295937	0.0615274239172103	0.0588839969768749	0.0632704675264199	0.061352123300289	0.0607777927266987
0.0614503996490027	0.0617483868014254	0.0612945314245545	0.0604432974669894	0.059206106189357	0.0600570322868596	0.0617739984161218	0.0598671432364257	0.0585581919166324	0.0611171589532268	0.0599931949069313	0.0676863378487653	0.0643023467653299	0.0660856035576681	0.065348439709914	0.0622416760560871	0.0582821117887594	0.0584535295666588	0.0589924135452597	0.067990125001634	0.0595376155511118	0.059434980348928	0.0591243808459003	0.0595427294098259	0.0600351686911978	0.062214882579131	0.0600448546014036	0.0589975120353089	0.0583123537555323	0.0643211628083168	0.0639026375910097	0.0660860742512063	0.0603748190461266	0.06007626157866	0.0643086262454824	0.0624116427519339	0.0600847092284164	0.060328611510717	0.0566734028161602	0.0603381440242027	0.0572439929687182	0.0615474521868306	0.0598027861221102	0.0631889237739825	0.061120918030993	0.0644178857024853	0.0582980139386903	0.0599375136188727	0.0592887075310416	0.0607284544313783
0.0611145220569124	0.0601556413249589	0.0631129299852852	0.0570753178287008	0.0581044113993335	0.059778688777183	0.0676554988758882	0.0587243067802234	0.0599811985636884	0.0594240066179181	0.0580017666470799	0.0653089759117627	0.0610870307592715	0.0594917136212879	0.0615566096949631	0.0588616503016698	0.0612419720530742	0.0608165200971262	0.0586551524745768	0.0598875220717966	0.0595666517255321	0.0623322163172982	0.0601336623303348	0.0575313288649504	0.0600783782539034	0.0587675035732987	0.0592729036453166	0.0651609829697462	0.0609939104982628	0.0600859645053115	0.0655504021725365	0.0597811088293735	0.0598856072592006	0.0617069833315131	0.0569421712387637	0.0589779480210809	0.0601815885961064	0.0585456301147825	0.0584862736066677	0.0636500967669596	0.0603709684522078	0.0566531383288073	0.0660811480646371	0.0612990566459526	0.0597349185265861	0.0589300906407645	0.0590764255396939	0.0602974164663026	0.0576633414649177	0.0623659889764658
0.0620405862069266	0.0637499093683646	0.0624705282717588	0.0638514182721588	0.061586821358001	0.0585495919692433	0.0614209604715361	0.0594472857878095	0.0614510228842987	0.0612312144643661	0.0605685165217976	0.0615700844982564	0.0588784788313584	0.0689844126184905	0.0634464756962425	0.0589236098120234	0.0624121633442915	0.0614802071909213	0.0605369024751136	0.0645583293537782	0.0636879806957099	0.0601761457587692	0.0661664214224152	0.0566634065936606	0.0599878490175131	0.062028554216636	0.0637476609495461	0.0655336140583852	0.0611597280656769	0.0603373872178062	0.0597657332595367	0.0672446074400481	0.0597712495133755	0.0601761791266956	0.0613621575112732	0.0607570476944815	0.0609683885170361	0.0593830231528613	0.0597351886751674	0.0612261065607282	0.0658754954014736	0.0630879914499631	0.0662475113026491	0.0626374818203893	0.0641532788161143	0.0682244995854165	0.0608675802471979	0.06712161979678	0.0591573190342417	0.0608608656295889
0.0591118558830601	0.0643841977392247	0.0665739085046222	0.0680277399693346	0.0601945864519991	0.0596907132955362	0.0607997926390161	0.062779601368954	0.0606050579247139	0.0705199267231166	0.0606058341984648	0.0678623468981593	0.0627506230819711	0.0640261453130651	0.0602523744207034	0.0617048724007564	0.0616423124963778	0.0618661432480885	0.0599937907319278	0.0681590176721491	0.0579597264489661	0.0621094952773401	0.0619577590205893	0.0679392889274398	0.0611517932582845	0.064680537704891	0.0613777549370894	0.0648052209799063	0.0581777408334828	0.0604365973774728	0.0618043224918479	0.0606222056807282	0.0673441948247443	0.0665287365742347	0.0651115699888629	0.0589293295110085	0.0585141209523254	0.0602880809141529	0.0629983720942776	0.059998150650687	0.0632883420153779	0.0587826392570162	0.0602059310908161	0.0713507856354107	0.0600932478349857	0.06667695500243	0.0653373013880592	0.0610564438872918	0.0650449992752359	0.0681282587544389
0.059143829535879	0.0630023775886968	0.0624816817091123	0.070209443571759	0.0733598402222747	0.063140527054158	0.0617672923621447	0.0650231185467843	0.0641773786366891	0.0619748206328807	0.0626595450181742	0.0606546456681844	0.0662158183843432	0.0625611496711691	0.0589319930941789	0.0634262567322327	0.0623632276298099	0.0600357314640721	0.0624089560499721	0.0605379388900633	0.0650377443775926	0.067659669291925	0.0612677903571898	0.0637841513365044	0.0671093217878553	0.0584108303529664	0.0667693557284109	0.0606777303368496	0.0677934096170422	0.0680003428987723	0.0600169547282507	0.0669034160763721	0.064829112280263	0.0652078644306608	0.0614677911349961	0.0747824801753285	0.0583005031940754	0.0655133656028015	0.0616493620576534	0.0654936872239764	0.0653792642707708	0.0675524076062344	0.0652254980499908	0.0628421854732536	0.0602760576412237	0.0599802237174311	0.0697902901668426	0.0655988964434577	0.0610050776386686	0.0610408050530249
0.0659073284241627	0.0630660137498884	0.0685994586175145	0.0620199852253312	0.0681314573630292	0.060083038784148	0.0672706840767819	0.0655333852572121	0.0636301734177532	0.061850614408258	0.0748511870245271	0.0621326093669784	0.0604908982283161	0.0618262903227359	0.0619586465023335	0.0664754696128376	0.0632373568620716	0.0649940199188666	0.0602677999739401	0.0706652459597242	0.0769326317467692	0.0605090145376618	0.062728802894939	0.0613941253396415	0.0709050993371386	0.0608248212908417	0.0571945090123584	0.0641631737985796	0.0684167602720577	0.0609492188321329	0.0728053900083593	0.066242220603136	0.0613851464459885	0.0666992207508157	0.0639898446207549	0.0660855831731492	0.0613207835175459	0.0657919398294981	0.0620539312162811	0.0625950825241198	0.0635215386273787	0.0689395422993614	0.0621651577735716	0.0640910770996831	0.0621079490392013	0.0667878670817338	0.0614353185050613	0.0772448789389399	0.0629364021266704	0.073089897423884
0.0605311771519133	0.0611977206390922	0.0612932459440094	0.0616248896843513	0.071121162401812	0.0691765260482412	0.0642312449708896	0.0654738351226415	0.0640838926872436	0.0682766616317749	0.0676320793090405	0.0641146185060364	0.0653796147763618	0.061834504106442	0.0661821815113854	0.0650055795576896	0.0701152314372942	0.0600225755667963	0.06001315606224	0.061791448293313	0.0640677227507934	0.069409448736786	0.0619987642839639	0.0644504578224258	0.0610812100031249	0.0669381458461023	0.0636167873223767	0.066234044197429	0.0694683962096552	0.0609417597255928	0.0683531085702358	0.0612501367713179	0.0596399241222966	0.0725740494610414	0.0624615748778942	0.0626986907034277	0.0651999982093322	0.0667320915723389	0.0710440446061911	0.0643260581734492	0.0645683558129919	0.0681267226148984	0.0664983183652613	0.0621873315550238	0.0733962044066616	0.0635494114674652	0.0625960595070015	0.0634239203750449	0.0650460200625577	0.0731744024401915
0.0628472539755466	0.0690066240782269	0.076146187817542	0.0708323701128519	0.0780662279634691	0.0653105886290477	0.0646749878953702	0.0781489919132131	0.0618319617648263	0.0638625578578822	0.0605578118737439	0.0650913206915853	0.0694713254377432	0.0661865794000132	0.066782696630044	0.0658569120032791	0.0612138036031489	0.0704705894903437	0.078945171325169	0.068291503341309	0.0730104967548612	0.0756602638723092	0.0604575131217737	0.0728028941085903	0.0626268238408793	0.0604459742618157	0.0719944382530591	0.069237029006013	0.0771991465174384	0.0627405856985024	0.0686267153624542	0.0655828928769673	0.0767135598338681	0.0704331747320342	0.0688443094732445	0.0673833990335556	0.0694451435420674	0.0663716790334398	0.0662984626282674	0.0711460961307998	0.0681964233931431	0.0692802260832916	0.073692448682544	0.0643080541582475	0.0619680004205656	0.0643027315062999	0.0666578243540787	0.0721905501488872	0.0623026905207942	0.0653767691719752
0.0601382858156132	0.0629311532067934	0.0619452057919413	0.0710291156868245	0.0708372024432751	0.0761105013296882	0.0701431268155969	0.0639437218467145	0.0648287525629206	0.0793849006679533	0.0663772481607322	0.0648191629356554	0.0653042956010893	0.0709237819386135	0.0666817717342441	0.0725805355558147	0.0620969926434012	0.0644672494042126	0.0681124360752295	0.0642292510133955	0.0663163015438758	0.0709253071873418	0.0628752459368336	0.0644084823243092	0.0678919022930567	0.0706640176275427	0.0719114518682582	0.0643649585615422	0.0655802425334959	0.0737013546836232	0.0614944682166874	0.0632671509141943	0.0696130464420311	0.0675206482312899	0.0633627264138559	0.0694360382831282	0.0696947882594339	0.0616755259832606	0.0629136843820977	0.0666853257124429	0.0716351792203128	0.0686747396788686	0.0730298810551997	0.0658027068045894	0.0708482521761787	0.0718084248807016	0.0658962612394993	0.0769373120391221	0.0686484694822792	0.0634663157571073
0.0710063016605554	0.0620852479633194	0.0686467320002985	0.0659225896614282	0.0629987018287435	0.0624809686984974	0.0668809860986111	0.0764073765783605	0.0627524566024898	0.0745306063269409	0.0678423068067418	0.0828247670680739	0.0622986003664179	0.0759825592291972	0.0689418321072631	0.0715802549323679	0.0693948886166753	0.0670448244169947	0.0642803666749793	0.0705166339442785	0.0627050120723494	0.0655868155041877	0.0681337437788055	0.0713989630234766	0.0661196793350739	0.0656901489743664	0.0733228898138915	0.0745270869206459	0.0672010286965082	0.0750131783003349	0.0673421302195349	0.0758308026789925	0.0726807860773789	0.0753555064648042	0.0791893014571383	0.0796456322671452	0.0695943244769021	0.0817409798628459	0.0750624777836239	0.0757177023805053	0.0693896592803663	0.0675495032262747	0.0812601713954845	0.0772506115263634	0.0697247866485576	0.070645118522943	0.0736742556080506	0.074029501465262	0.0704631581440928	0.0725668231410578
0.0844555010527237	0.066682137900041	0.0665885935001477	0.0815114594293414	0.0655702824632352	0.0751557780201069	0.0783859151827078	0.0782890636913815	0.0782464112909502	0.0743933554227002	0.0738599383726657	0.0724812524294434	0.0658116029216908	0.0666585469982465	0.0776891136954744	0.0682881780584819	0.0723470527016693	0.0751582385591584	0.0666234461267803	0.0617078366483633	0.0689964209177818	0.0754628347696896	0.0709372177902176	0.0669778292522391	0.0688752128561734	0.0746398194316635	0.0675158889271929	0.0713809580694224	0.0622223009372479	0.0679420750471154	0.0722990482545847	0.0682996339627639	0.0832428717946221	0.072737950138297	0.0670517257795313	0.0783093237249012	0.0757201055367326	0.0633543813313482	0.0792072224391206	0.0777946714866807	0.070131464879378	0.085180306427624	0.0750446174324802	0.061677867698197	0.0670867294629904	0.0785584309919973	0.0799920324475595	0.0761621364528735	0.0647359130216717	0.0794158139189239
0.0694352161164332	0.0743504817383797	0.0755260253585123	0.0806982316613533	0.0665572005314551	0.0787774623886355	0.0759247096939773	0.0836157858646792	0.0731752342135888	0.0845487792841378	0.0694487535920535	0.0698532531742005	0.0776886054670799	0.0654639450786718	0.0761713310570764	0.0661091855673576	0.0718904944014325	0.0663590497626695	0.0778996902022879	0.0754896671228292	0.0794315579221247	0.0795739723882294	0.0692054396722126	0.0678792962917295	0.0643105240525265	0.0694858924250139	0.0764137040235569	0.0779331075726547	0.0808379928773415	0.0763932616516097	0.0670625475370283	0.0814028328328427	0.0842515678703299	0.0700644993191801	0.0620181927261662	0.0689821958829345	0.0777199533708951	0.0761752975126744	0.0737040760008228	0.0715174098470391	0.0649916627842999	0.0808091381067623	0.0644054135837095	0.0808992802453415	0.069994488031842	0.0655394602871514	0.0736415269549898	0.0723622734850658	0.0609296127523443	0.0686316587453909
0.0701464360470733	0.0724055822027391	0.0797146470589809	0.0853855971935398	0.0895163565978791	0.0685458498491564	0.0699802070910976	0.0785701517496998	0.0764340341584899	0.0686528095343912	0.0723869711754041	0.0827882933695876	0.0737367289599307	0.0702021739900208	0.0793141884337005	0.0610327129377588	0.0842342253188506	0.0727301988756915	0.0681937355056888	0.0846346155257526	0.0865826699286102	0.0778551109476572	0.0675087175256938	0.0794997834158302	0.0818274191749768	0.0654872896411566	0.0686097609921457	0.0782835437311257	0.0844703791747456	0.080962583840437	0.0705258732606873	0.0697144761288283	0.0834980072752485	0.0649635789110458	0.0669684143537023	0.0628407150298889	0.0808785227103599	0.0728973699667375	0.0737011205652845	0.0657331569958064	0.0675219845701898	0.072249591149918	0.0774696291388018	0.0720986907040638	0.0723197144248725	0.0696720171604634	0.0669285698198784	0.0699007229534198	0.0648239514994038	0.0760253641818593
0.0693566841205285	0.0648946438661651	0.0748190025402883	0.0832525513953529	0.080662003035755	0.0683316824302856	0.0823891474667511	0.0675798020545642	0.0770372275185012	0.0861196290584493	0.0646837503724272	0.0714099656544071	0.0726318773201846	0.0765644071579517	0.0841742493176011	0.0711081159120059	0.0769555556518081	0.0842003923069114	0.0788526749344735	0.0875447699777404	0.0753810184661154	0.071646628333254	0.0789486814139913	0.0838118197489425	0.06934288267122	0.0836374858039546	0.0831983011978699	0.0828547662968712	0.0742953783112262	0.0669265466610896	0.0718530323319203	0.0696906514251572	0.0761886055123543	0.0776830350406695	0.0809941375759286	0.0789547433034762	0.0693325674003978	0.0765522589161496	0.0868000724585154	0.0808474518995498	0.0772293905115023	0.0800635638441732	0.0711845181482661	0.0782295502191966	0.0691117628060796	0.0714782037260247	0.0856623892956217	0.0694333631752686	0.068944053277887	0.0842902274743202
0.0754148835686567	0.0663826676004956	0.0712452443834637	0.0727892826156297	0.0780129298773012	0.0710195996312988	0.0749416366245053	0.0813043549910959	0.0767348335105531	0.0806851646726204	0.0722687412831613	0.0689772199292504	0.0688778898704593	0.0792251522464364	0.08373066224642	0.0808957544551576	0.0790746732706528	0.073434016509502	0.0687615054895922	0.0820414261278733	0.0740517723213518	0.0829905074281744	0.0775155889053389	0.0734950076144013	0.073589745612211	0.0749017967593127	0.0736982261410253	0.071213500108934	0.0799727240380224	0.0739700143076521	0.07200320197707	0.0793637595479872	0.0791184258117715	0.0749398028088347	0.0784946959947341	0.084219245552845	0.0780591110250989	0.087145423472346	0.0815360250334535	0.0852374505921035	0.0907552401995551	0.0778515798241796	0.0728699570013645	0.083406388097967	0.0753630143232362	0.0758888683559786	0.0695185723346833	0.0858904421052241	0.0838742291368724	0.0687066359401028
0.0917030104558222	0.077866119763642	0.0809576414059998	0.0680145997628964	0.0874143991279221	0.0820877021274089	0.0899642506680264	0.0781995874883797	0.0715084695719048	0.0699058643126902	0.0774976913730491	0.0862326491372389	0.0937441090843766	0.0736647040699065	0.0692428844143056	0.078549777035961	0.0714570715668	0.0869721232160281	0.0665372866721275	0.0740652140060442	0.0763758983021134	0.0797182951064557	0.074910380991044	0.0719020408941045	0.0722857399220929	0.0939034706637026	0.0847710315196808	0.0767863014705819	0.0754271099198166	0.0899785578787922	0.071886120244691	0.0740401367858625	0.0792524830027442	0.0723699786075665	0.0790951976941047	0.0700212329361616	0.083653228399957	0.0756579821879546	0.0724479125182652	0.0714157941846795	0.0858100043971884	0.0705944288124054	0.0790025372289141	0.0820745304430608	0.0893851771296151	0.0783983824348726	0.0756008418420504	0.0841171245329416	0.0769095725364465	0.0708182193317182
0.0814946773091544	0.0906380518750763	0.0725507434085283	0.070437998474161	0.0819291501868913	0.0757829060909659	0.0723553926471499	0.0841010360729854	0.0718835164760258	0.0748790313305672	0.0675901910277952	0.0696129394840561	0.074638873179551	0.0911958702892273	0.0825145239497401	0.0803863916119987	0.0716161554701434	0.0893601085589611	0.0712932285815832	0.0853659962923486	0.0861739985431451	0.079270829852733	0.0940729742135895	0.0775627594920943	0.0690391905507118	0.0716557136512138	0.0739045792929016	0.0673021232265354	0.0722871478107343	0.0810430432955937	0.0953120224124471	0.0823115052552371	0.087351074841282	0.0725760922652417	0.082194251295056	0.0674189581630466	0.0958424166673674	0.0872245719139702	0.0876484023481816	0.0888996649195026	0.0733105533772054	0.0759979495000447	0.0811789879055372	0.0917155682574989	0.0866490589135729	0.086846996831449	0.076733123371722	0.0821162870447078	0.0937865406348141	0.0778751291957543
0.0808734591325009	0.0883868728576868	0.0779395789542948	0.101432285376709	0.0769150611094864	0.0830803959176096	0.0950505581245419	0.0927893525524124	0.0853105283598546	0.0882591646822129	0.0888556131803474	0.0783319653386833	0.0815216248138056	0.0886225309941974	0.0960349590531264	0.075869830020978	0.092921532917597	0.0896253027595621	0.0756042208358645	0.0852784248580781	0.0740537651324457	0.0830846140121699	0.0920022702936118	0.0969540303449972	0.0845867091468755	0.0820619119129092	0.0986335444455953	0.0803695702677144	0.0904611258263231	0.074398310954587	0.0942451222906241	0.08873790655655	0.0980696711424793	0.0802689945217177	0.0990519782689203	0.0720418458028155	0.0920072607054508	0.0844953796405533	0.104750499321138	0.0760351103772448	0.0732232596536472	0.0899578905666742	0.0713948141235253	0.084432748945671	0.081259987474565	0.0812546438577366	0.0809904148254612	0.0961863036755502	0.0857734414583243	0.0987728227911205
0.0945954432889496	0.101491336813681	0.0841292243135956	0.0856039728582043	0.100301192858812	0.104279314546037	0.0880923706055876	0.0969470756049547	0.0949095025017267	0.0884757479495441	0.10144441953911	0.0778246347859025	0.0775989512229714	0.0925289387736054	0.0881256747366538	0.0874795146809017	0.07179888656107	0.0813509594805382	0.0813375282859136	0.0979736163750419	0.0831406611862521	0.082866089326051	0.0854506188215371	0.0820533127275132	0.0968128524265352	0.0804644123812555	0.0862598208027736	0.0762494345565318	0.0824275942016286	0.0906382161180416	0.0833631475165135	0.0888051478274705	0.0854021582152498	0.0753152339193848	0.0786382540732439	0.080410750054506	0.0740717384111098	0.0752002012425443	0.0952135810862443	0.0795848104659612	0.0785264233369229	0.0980542325740132	0.072336053820455	0.0872294271756877	0.077612804906269	0.0877029889049486	0.0896027838486086	0.0709503660147775	0.0932906750114007	0.0869462860156597
0.0937141144442336	0.0967641007633438	0.0830342370629029	0.0985481499303946	0.100511307605024	0.0801564828615912	0.0962144748320942	0.0910698421406958	0.0802740880248589	0.0788942520346773	0.0913268217301595	0.0914983214054777	0.0960098587553755	0.0822506165143273	0.082391386768617	0.101882836015244	0.0820039972275102	0.10026284684653	0.0994486376942543	0.0923821500814807	0.0894572001255997	0.0740232234674863	0.0920416469147622	0.0795421814279424	0.0894032119602959	0.0916215253296848	0.0802526646544523	0.0955686989374051	0.0996286383236219	0.0909057638325045	0.097709709948033	0.0814235957898166	0.0774310300074623	0.102317085182732	0.0912142205876178	0.0815937669834107	0.073349664794387	0.101625450047638	0.0983565054611866	0.0810999572755913	0.0758670111663338	0.100032883258316	0.077091065996724	0.0800230425274171	0.0767255532284944	0.0779035059854585	0.0837817553390925	0.104675812234542	0.0872489952242712	0.103169593771855
0.0958530512904937	0.100730986677368	0.104367778394937	0.082152754573127	0.0896029404950242	0.0871748506344961	0.0837936836437106	0.0796842347593246	0.0895032227328594	0.0872622716153138	0.0819679761747204	0.0842501943612888	0.0822053509174438	0.0916346885261868	0.0845203580859524	0.083462455346978	0.104013907642429	0.0862397578580849	0.0864366633026451	0.100759864009392	0.090880257691299	0.0880324466069602	0.0890290497071573	0.0816421378811179	0.0997820650450888	0.0977116873072196	0.0797594222400806	0.0995326267453222	0.0805592459011893	0.0982728920255316	0.0953866549273326	0.0966747360447393	0.10618082599741	0.0770577585510024	0.0764299834040717	0.087833822190218	0.074064078590301	0.103724626223676	0.0808852961144363	0.0897565409620393	0.0994633490615357	0.108499707252833	0.098909840572036	0.0787898685761272	0.0806168346084304	0.0900221574073027	0.0945894716698283	0.0994671343478417	0.0972476857081886	0.0853628655949361
0.108630176884698	0.088143531246912	0.0807903242492761	0.105358296776373	0.116548105275621	0.0912876826857523	0.0901141333975865	0.0910861177223172	0.0870410500817323	0.108005257235472	0.124854004136364	0.0876802651083468	0.0977353455589535	0.0829887561089878	0.108233419570848	0.0958709837729773	0.0857994309093508	0.10461542559265	0.0771851159595292	0.0996582361017086	0.0909648608762949	0.111433493157096	0.089170912398647	0.0820655916150461	0.0964563211667015	0.101915299311666	0.104500834162011	0.0894913699491338	0.0906975524733151	0.0829466286820746	0.117682069183647	0.0838397775766415	0.101377316095781	0.096366605563582	0.0952170258469859	0.0905280081957737	0.0906633520660479	0.078582028911011	0.0789194629498309	0.0931104809853186	0.107851307255987	0.100085807519207	0.0801037351214515	0.100300113803519	0.0863661965027829	0.0862720089063319	0.0931125290723911	0.107926402383907	0.0872251573514299	0.110619618655687
0.105168016409469	0.0906149995591039	0.0875475071920633	0.0888588785074254	0.099444944777525	0.116218320815196	0.106068493698743	0.11327742756913	0.0986979536346072	0.109278875304079	0.0991051712309513	0.112765899743466	0.101356647026674	0.111603925227114	0.0872244488261837	0.0977029005343709	0.0911619384183739	0.126966022661593	0.0982448817794162	0.108467518736777	0.0785479652849167	0.0946198823387473	0.0937602556887027	0.0843305450367525	0.104604334027796	0.108175009142634	0.099605811582457	0.111889225635164	0.0801872252709748	0.111972140740353	0.10998348187367	0.0885924051611602	0.0958118089368459	0.10677717594854	0.0834071311349874	0.0921015770580613	0.084663966851816	0.0932885314546649	0.0944540120364505	0.0986828815235752	0.099356174588602	0.109950061407402	0.0959185559704057	0.099358613364893	0.10369399268088	0.0828566194244655	0.089359210110429	0.0944432712871268	0.0898502831063346	0.100894639337275
0.102473213164387	0.0878667420247914	0.10960988337269	0.103508717391859	0.0936306870482805	0.0936762237398434	0.090534449597303	0.104986156156092	0.081490783609489	0.0871694563217923	0.106531951443259	0.109641359401538	0.0905781928538147	0.0944211242690973	0.0921176505641759	0.0910325756751958	0.0963763510839176	0.120245428412108	0.0861685875267368	0.0950963892294715	0.0885465293700975	0.0909275407109836	0.0830245922681097	0.0950559580730295	0.0980115993021325	0.103350494494112	0.105404462694572	0.111313475278175	0.0994364167238218	0.0891219489548214	0.0895443121734456	0.0848682268492861	0.116826278722392	0.118479899240571	0.0926767659454178	0.101790168902899	0.109609753494362	0.109060669563618	0.0863488493460283	0.113689112020254	0.0996176223587274	0.100673980303597	0.101546264747724	0.0879829755391657	0.105424605475546	0.117526697050833	0.096314120149866	0.129539072990576	0.102207460439033	0.0862471794477397
0.121696287084939	0.0927497110198681	0.0985484012046753	0.100653954000392	0.112954955159791	0.109472163869939	0.0892607606175356	0.0912691288979537	0.121385743211793	0.134230333507894	0.116420596768124	0.0874365999207501	0.0840113666275756	0.105463524944521	0.0907159781169122	0.104432987012545	0.104348655845577	0.101111715611306	0.115495764963635	0.115681714770226	0.0871606700991414	0.10228982007215	0.0843653515604702	0.101548423918215	0.0851451560312533	0.0972451581210154	0.103127102022404	0.090146318570871	0.104420033646832	0.0954236429185695	0.101639499831763	0.0872869043689326	0.121249619757385	0.0900338604423541	0.0971403879541648	0.115271709658321	0.107045822322805	0.107856393779941	0.0930939477314941	0.102221343020933	0.107134108834427	0.094069813569054	0.0952211508062786	0.116045827763257	0.0988428030263341	0.0979108836598711	0.0947367608535578	0.0910113739821493	0.0992178564828544	0.0947242849172909
0.0947528369679692	0.114050663370601	0.0978631563409287	0.0958013793488569	0.122681672577645	0.097804213954433	0.107204336020662	0.0906560524774798	0.0987870124484467	0.111564300512319	0.0886063771713065	0.095623407233739	0.104121442181728	0.112009615331285	0.120151210470215	0.0991867422621899	0.101600869624257	0.092370948985248	0.123590868511084	0.116029755419779	0.110246104742157	0.113049970041543	0.0882018005469249	0.126222159086552	0.0886196093948094	0.124972241426777	0.0894576544454572	0.103375021831538	0.0905477821326801	0.0882050542390501	0.11095601005723	0.115932330694725	0.0971738549326783	0.0858865602895341	0.115257881568155	0.121998849622893	0.114128571667856	0.0950513267776391	0.119797981320282	0.126204614618873	0.112179893906063	0.117573283225536	0.116204510161349	0.0949044609045953	0.0994549800276725	0.0955216401105678	0.115127149492469	0.0991862834646628	0.0983938608231846	0.10454419636919
0.119125673838412	0.108043446068922	0.134860782093973	0.117931042474668	0.130643942371048	0.110503433592026	0.116270435295819	0.125521780110918	0.104472315099132	0.0861682212596603	0.130140620035682	0.0946119584093687	0.0937112362759513	0.140641818466051	0.0939393117501411	0.114470018458028	0.131547438510983	0.101028881014876	0.105665334141753	0.118175245411829	0.110730732434768	0.121651947723339	0.0992393644628769	0.118533718949663	0.131191254792856	0.114431453159068	0.102807210453766	0.118408876958644	0.128649235511021	0.137857422975255	0.102044660322982	0.101911015299658	0.113966334225601	0.120776287640445	0.112509622782569	0.125377635672512	0.103520511782018	0.0943899257440225	0.0839974051173983	0.108870391270242	0.101980060639339	0.119090789116872	0.0951154510021608	0.110498213654819	0.132703014144305	0.0973301413069706	0.0956906689888067	0.119419484092171	0.11983722300062	0.104778652059786
0.116052875826479	0.090866919757133	0.100896450886931	0.0931558317919175	0.102127399126884	0.0964650333710836	0.094113637049928	0.112583045532244	0.113349433182307	0.119311667917228	0.100997026754467	0.130280265777343	0.116305539988226	0.118240444442353	0.111072682201948	0.136228030576987	0.105316600316441	0.111860963133733	0.10586021016153	0.104584764538683	0.122981846911235	0.116045678821063	0.0940725764609068	0.117735646725692	0.110949775035779	0.124159338503738	0.0946927275017608	0.110967732630638	0.110694093094381	0.130186489019324	0.121673669171822	0.113434557462022	0.110468316304486	0.113213481694764	0.127867907559573	0.130078879316777	0.142745540034891	0.13006299645376	0.116711915551264	0.0962801604646762	0.117898096014715	0.0946403280917834	0.105093811284762	0.133009670410972	0.11463414920816	0.127435129243843	0.101388507675191	0.117465404403826	0.123337442371102	0.109900383719631
0.110163215534805	0.0950476736711213	0.0950447026382816	0.115009171631571	0.110618382929635	0.102232567296116	0.0999327418989912	0.140137542055627	0.124188315077611	0.0935843988384837	0.103130183661098	0.11047639580533	0.135423972144109	0.130397593011845	0.107197650372299	0.113394290326383	0.108285986157089	0.155691516669732	0.103366211534842	0.117447476699393	0.114495078835518	0.10822479361893	0.0995531722497171	0.137734362116606	0.102491387046112	0.114909792315552	0.131071442259431	0.140115456593054	0.108586188110163	0.141003317237809	0.100997940786712	0.137313733631777	0.111128378729401	0.121094689929278	0.103647606275649	0.143542940280706	0.136943468285036	0.128947066589459	0.135602631607597	0.11908391369548	0.105828814563499	0.13367163116419	0.134649390771653	0.115356447648467	0.12431726986092	0.10985157709018	0.136748349129144	0.105131290369817	0.12683112702388	0.133310776092311
0.110789851959182	0.112912595238303	0.119006568060185	0.106985664027112	0.125734354890558	0.12298194265768	0.11530107599289	0.138602291722079	0.120678625192932	0.138187349404159	0.106525684915462	0.13178084924344	0.103807165013251	0.143322143709686	0.1105048126201	0.143898119219829	0.0963895815075345	0.148051773877285	0.0926049990731164	0.120179071450649	0.118081317419731	0.126310686074378	0.123523641196536	0.128231058671435	0.13438932565637	0.122563422935104	0.106045459112178	0.121277862603776	0.132902881460612	0.122536352276618	0.110278312419457	0.121909686102364	0.135659291649343	0.149554363628246	0.12523422936225	0.151431959499034	0.118020244284417	0.107860778019434	0.118111478362626	0.116938624387606	0.126341948328727	0.132610396794595	0.134331935695976	0.13309474291243	0.136875853021999	0.138217202418633	0.139145869439324	0.124849597451584	0.101692619534445	0.128272419920754
0.14220158128939	0.10922552365423	0.11591864644504	0.118954833204341	0.103724998888717	0.135074461513714	0.109027573533842	0.135749392417317	0.136963255790113	0.143608622062695	0.150109455246943	0.142454671689884	0.119513159411278	0.130835997237614	0.116748323794676	0.139336693999687	0.102576170041677	0.102736542409288	0.127053127306436	0.1162358995784	0.116790609375871	0.145061998512445	0.111412698495172	0.147097595001526	0.110602754303617	0.109161374260476	0.129741290283846	0.107598901341568	0.117003949729504	0.148179290083607	0.12518096533282	0.12549860227251	0.110014830881784	0.158411020650506	0.109658047802251	0.109774546591447	0.146971521309481	0.108864068838425	0.13733784028041	0.116193963380403	0.125139265048566	0.11399785402744	0.127620130070105	0.113164760906065	0.138118440654118	0.130688077710766	0.14239044699195	0.106953761446458	0.142162373757586	0.10995722401366
0.164911482881449	0.154678241858901	0.171847009083804	0.14296064536173	0.127208956050449	0.13588155278929	0.11943940093353	0.125844995283198	0.105945408256715	0.154080914811672	0.116748083453945	0.124368038227272	0.141504224501515	0.13536525205075	0.13323333392014	0.144587598292348	0.152754057379145	0.131451529463751	0.137395178062705	0.156716412552633	0.11866795770635	0.132956769859806	0.134469833523611	0.156997824639762	0.139692123504001	0.142819845775461	0.168107091515767	0.134090383769835	0.14578330175689	0.11711504874982	0.119438250573799	0.136863338928963	0.118340844247053	0.120978632855054	0.122761724574654	0.125824194554606	0.144833432058773	0.133564811089671	0.117184784519397	0.122515915263117	0.134488159038745	0.129756408253677	0.122203005153036	0.114119733398367	0.154082315057032	0.113956120095543	0.107454029830311	0.137768004548943	0.103333258017072	0.140915418049801
0.135814870747145	0.123498544175578	0.121724087059833	0.172704140678843	0.107691586291538	0.161941748871642	0.187148870633163	0.133742807865806	0.12383114292525	0.143799395300256	0.101532779729254	0.165780934723478	0.124566046704646	0.116943550398229	0.156682496623099	0.121687626013931	0.13768148483637	0.151468333230232	0.108638186576036	0.152248836115541	0.12384936430991	0.12177385414695	0.157880480379588	0.112932679163125	0.151851477869881	0.10764175320782	0.150373323807175	0.138556660839689	0.150947248909186	0.123035368102856	0.135240507592037	0.109367721440326	0.17332655771549	0.116022357901336	0.112207764322531	0.108509049177105	0.154646732220547	0.135440437723242	0.146086414388878	0.130654264755571	0.138192505938873	0.128947575586365	0.138992698421243	0.122901579979204	0.170124425044498	0.176622904867935	0.149873549634284	0.113301420286094	0.111246267714567	0.13107703958369
0.18472585189872	0.126604985343546	0.178881539762811	0.160737563412473	0.170557600104105	0.137454827135927	0.132366490592092	0.142647057702634	0.138364770431747	0.123079548076495	0.136242754873619	0.137535991809387	0.131273992324009	0.17818374596635	0.154481029936623	0.115671887067704	0.129678557042034	0.181869907887967	0.138159696703568	0.174351378102207	0.113912993800238	0.159007363093948	0.137069258515314	0.142052769947092	0.134366699783747	0.157932906947399	0.136563485800897	0.174874343235891	0.183481284483963	0.133921175672167	0.139402102084095	0.134866933666774	0.163054357077894	0.12722164191174	0.159063858614552	0.134873014094317	0.145593885235269	0.147168306986652	0.170823424168263	0.159480084962455	0.158990922144373	0.126864620232376	0.155636063221345	0.119780945768751	0.123855820939309	0.111414129038756	0.115386947671324	0.140119863928893	0.109206913954056	0.147664462456658
0.178695462313906	0.147988113814306	0.11630653362149	0.16348570527251	0.173119376298643	0.142071401879395	0.124071368532632	0.14060827000419	0.16577340710152	0.179599249707048	0.166763443461787	0.172093040068823	0.156246214445564	0.189830111219578	0.170614188905132	0.162262064308982	0.172003624417194	0.142795714876726	0.145951611780527	0.134731983487151	0.118227550117043	0.134700175686939	0.199374036681613	0.121734703759278	0.190246502511487	0.203669685271285	0.175708007768413	0.176909897191905	0.12308926997292	0.126694830480245	0.122132851217811	0.11679333464699	0.162842115540681	0.14421261349649	0.138222600626179	0.179059291569341	0.140734811552468	0.176848075655836	0.171219581992039	0.136211398202174	0.150252950543145	0.137922538002622	0.128179145100084	0.132412248885599	0.14070597220215	0.119055271033888	0.168380522926111	0.124075895763331	0.137734817219566	0.167810495722324
0.133768533025045	0.173201886220414	0.149159325537038	0.122093264046585	0.198302726444123	0.162239659386441	0.156301591636051	0.119110504012683	0.151716286530924	0.147010365545029	0.119389165338567	0.132275274217389	0.166668878370742	0.158273988524432	0.146200978997996	0.164354165507768	0.121669413198558	0.143450382365414	0.155775065437258	0.187458877167648	0.146446254979712	0.216657555748449	0.170498497246742	0.175283334983601	0.157257735580532	0.131612650537294	0.138630828236898	0.113566536627731	0.123769855141637	0.15497883857825	0.132551002479534	0.121112268275806	0.198659242237002	0.15939033872604	0.122295706196139	0.147829551550005	0.126779635908054	0.119489212791248	0.143458777581036	0.136531691867688	0.157013960397218	0.151067763182137	0.133661256103207	0.143011573325626	0.130767013656094	0.136899851098804	0.173005183877538	0.135180028079004	0.17489663089158	0.136900438356338
0.179593220895691	0.140685829300392	0.155555315324838	0.141378425082553	0.137178750052361	0.151085447965543	0.195125770683256	0.204389127921402	0.143901989900122	0.18806711292487	0.161671286450949	0.162227437600855	0.162864525066912	0.138354097514239	0.131035672596095	0.118609872383407	0.178465081023086	0.183609826066927	0.123906046896451	0.161258232990321	0.166267731030602	0.159130904472393	0.201554217767638	0.139103040435961	0.170776088470565	0.124907702461447	0.153030563894445	0.173120707260611	0.136107661445474	0.140470540499624	0.159867482153417	0.176495287179952	0.187836254206412	0.135849362877897	0.147327476362519	0.222487480018833	0.150105384055556	0.192155012087349	0.186846219825118	0.150874837839691	0.14849756698855	0.130880771298492	0.139845257067193	0.204883656806859	0.166026825360686	0.184080505991313	0.124426853551778	0.146322857177233	0.130859746349001	0.139593292553058
0.181896828571555	0.145484508805066	0.154851257631431	0.165207670229571	0.214967311945517	0.145783623897731	0.195792192179388	0.188504707236409	0.166710684336407	0.180547347139876	0.162074984485531	0.176147291238164	0.22027128062121	0.218692743373189	0.195166922429053	0.168044120483481	0.184603316547798	0.185538464058164	0.139994263946225	0.131330935428504	0.183613545532033	0.178840828671006	0.189129559813897	0.174241802020688	0.189815602922856	0.199820554338438	0.165771816958759	0.236938767468992	0.191217628117171	0.167175055956395	0.158049104749978	0.141783905974574	0.219854051332339	0.196094949809038	0.138882909360203	0.172768608893552	0.14338755270039	0.189248961188742	0.235324912611993	0.139089148502241	0.234880902182588	0.180826858174712	0.172436148039148	0.166024685431581	0.167613198021216	0.223616874742744	0.132003129171127	0.151624394706204	0.181793396016451	0.142422563231964
0.230683839249303	0.144401330389592	0.150007248405562	0.155384324401125	0.169842987370773	0.161176558094687	0.211145501628364	0.237292151849528	0.214908528348658	0.122490877305704	0.219276883542848	0.164164820289239	0.169339976245894	0.17196523007393	0.227598956316721	0.206925586959211	0.147983398599856	0.216967759287404	0.158894421702058	0.146346719407751	0.1724869825793	0.15600471223395	0.24674783272575	0.148986351706953	0.174084682890505	0.199597913668692	0.20100139335615	0.180535426214605	0.193162977835433	0.15361839421727	0.146522364740263	0.221148599064969	0.195023239702156	0.243476733188522	0.137803393936687	0.14989120725892	0.137096910899359	0.184032606218259	0.193375465422296	0.188825032945861	0.146824918367969	0.19445967768593	0.218678134389833	0.16145799021753	0.1916550038171	0.179357023658716	0.195558312747684	0.202343902236996	0.183552242011252	0.18139840732656
0.194870146010308	0.144892091748095	0.165185454661302	0.232614695270088	0.129307955957505	0.249894416695353	0.202718699334721	0.203863515846455	0.21203716033973	0.206187689061649	0.136173442438073	0.223450073983586	0.162544453845143	0.17173571101826	0.169421501097124	0.198612129795872	0.200215345743594	0.240284969528849	0.23523349519715	0.198416888543348	0.156439475164915	0.208877234956465	0.160373461000859	0.231164657299274	0.195275812963772	0.148076888777082	0.189107280838959	0.204388910739657	0.159093315490799	0.138780234112913	0.154423463509423	0.193603650657766	0.181595481050703	0.140952177913699	0.148086754283122	0.148856880683965	0.230320166865891	0.200922449557906	0.12557162508194	0.204510587740765	0.181492721745912	0.153452517362829	0.14981213219372	0.221677524024695	0.150778354963316	0.143626352211747	0.177637091086588	0.183079867030875	0.172229725535403	0.207161310102815
0.249050139718027	0.147885954052345	0.190351556650107	0.260518575970759	0.208294519911306	0.171913585172161	0.172839669601164	0.211179690662058	0.237330326503857	0.19457544245498	0.167272272037836	0.182359601300278	0.27857365631143	0.211945564503464	0.160658109040596	0.218592099592332	0.139819586284292	0.161024309828622	0.148816132473598	0.204195336309942	0.205221758243991	0.222883982486186	0.21719408419512	0.17885369238932	0.147025309380701	0.228955689749461	0.226249105535959	0.249594580678584	0.172181939882164	0.222991093231868	0.201243288607805	0.190423921390152	0.185268364127332	0.232996514246437	0.148434384567548	0.157677785485724	0.158159384368051	0.137579899811396	0.26592013452098	0.178567931427905	0.196048138289108	0.19903983900372	0.142060117072055	0.184858747092218	0.240338823382381	0.192510306117234	0.212945147384629	0.164712954392364	0.212459989138272	0.145153980688462
0.208550976416953	0.204551749630587	0.214362086153305	0.28324740434614	0.193257152001628	0.266415350575093	0.192977204948313	0.190612354130389	0.190762889400928	0.160115194564444	0.169014250420371	0.163638205452545	0.178204383870429	0.198187079921218	0.169864994466869	0.241822980133479	0.158505636452258	0.209373550938009	0.172089680844113	0.202528932535422	0.168153277113988	0.261529278143331	0.192564141364415	0.167792711316516	0.222869577855629	0.229362047469656	0.175934429571839	0.16656248239343	0.206255509791159	0.222497307248691	0.200251243015202	0.152159851426843	0.171924598437957	0.160824016355163	0.20224913530716	0.220544328350555	0.235371720247111	0.301919096107553	0.19000345087042	0.163979446740035	0.178330530814504	0.206351486000688	0.180603369931703	0.244106429661812	0.202175206100796	0.215340805242901	0.24101980066587	0.264039440442664	0.160694111822335	0.198123934680433
0.178665851826822	0.190118926723094	0.268124853204781	0.221356560894095	0.151114143627632	0.191384040375118	0.310145673773165	0.19169976303473	0.285245162986432	0.278505092717109	0.191053156496739	0.232765259278632	0.219111979875079	0.273934961260659	0.260136169125897	0.288840531108688	0.150700519624172	0.242387951357975	0.312980059826747	0.296831727004398	0.276992376742703	0.268089402693353	0.28039914385343	0.177423082812691	0.276089214100678	0.243945616594989	0.211175433696386	0.198332250689649	0.254961336546229	0.20263823501353	0.190709349698999	0.193745300448953	0.197166055908625	0.218204946904049	0.23881781876165	0.21400439181076	0.216599419371221	0.19093131918513	0.255636071814161	0.165578275313114	0.179155957165429	0.23452784641679	0.286383876356288	0.170930303583568	0.222017333974291	0.291395070747604	0.271334326288391	0.207724561299127	0.224587733382488	0.158857831210643
0.21618760371086	0.232894304835495	0.256880316825175	0.251238721539061	0.295687898728216	0.169625049699542	0.18563516548672	0.155472597963318	0.296094377810536	0.162677124964769	0.329246212979158	0.173206874908859	0.244019780441166	0.191511279041525	0.186855462160887	0.238931067930977	0.277013411169604	0.211358563806467	0.260014428931078	0.173868245258306	0.202120200020418	0.203475890943382	0.178865348464736	0.192734756134164	0.197001209252945	0.236256015323542	0.215762624889202	0.228291197584285	0.201775653655725	0.19912549598114	0.219453740023066	0.208815271517847	0.243645845353579	0.303383651698744	0.310109792763831	0.285022612722998	0.194838834912683	0.3268986243628	0.186718963660584	0.241071618920649	0.166411498578982	0.224828325462465	0.219464704923155	0.175514811297091	0.211604053745304	0.278951740899703	0.265011305009689	0.257089892128682	0.176086679030355	0.208234360570518
0.186051998439814	0.23210721869711	0.322340079678005	0.226161171663981	0.342536924888602	0.236136943668149	0.323211956133296	0.35052357926917	0.209389414166315	0.271019239299643	0.175150950648227	0.270890694515451	0.197846567456234	0.253436422769187	0.273344859685666	0.223874762774853	0.209008003151386	0.261370424064538	0.253390250372238	0.241560195209507	0.271469367341788	0.198978583891248	0.258529341790842	0.172560962846661	0.346713247796306	0.309547965593488	0.29392904711161	0.341776611387873	0.248745930700391	0.186173440360656	0.296007100682309	0.253117822355352	0.181011708330687	0.380221028553342	0.202865062799095	0.216084075749473	0.300755191556077	0.333953028109456	0.343008426395336	0.278521201634398	0.190731800719084	0.260322353913753	0.206642096267954	0.212519891206092	0.197754972012316	0.284684936544438	0.207592777103425	0.273113760084036	0.186085581357387	0.206164683750451
