# Supplementary material for: The Neural and Computational Architecture of Feedback Dynamics in Mouse Cortex during Stimulus Report
Source: eNeuro. 2024 Sep 24;11(9):ENEURO.0191-24.2024. doi: 10.1523/ENEURO.0191-24.2024 (PMC11444237; doi:10.1523/ENEURO.0191-24.2024)
Supplement: Extended Data 1 — The file code.zip includes all code used to generate the figures and perform the analyses presented in this manuscript. The folder "./ephys analysis/" contains code and instructions concerning experimental data and Figure 1. The files "Figure2CDE.m", "Figure3AB.m" and "Figure3C.m" simulate the model in the nominal setup, and generate the corresponding figures. The file "Morphing.m" allows changing the connectivity strengths with respect to the nominal setup, and plotting the resulting trajectories. The folder "./Figure4/" contains instructions, code and data concerning Figure 4. Download Extended Data 1, ZIP file. [file eneuro-11-ENEURO.0191-24.2024-s003.zip › code/Figure4/isolatePFC/v1Int_a0.075.dat]

0.347187697736063	0.315232302892708	0.33946942232421	0.341523522733466	0.32383953256568	0.348924303062153	0.331781431762457	0.339114839411286	0.338918275820038	0.325127650476852	0.3473259200351	0.316671082777028	0.346785236544163	0.353962903932567	0.328800171017722	0.342436141315196	0.343645441483485	0.317027011491668	0.333985547638246	0.313686445383332	0.311521067841733	0.329945060758777	0.319650905423845	0.356594240538658	0.322284334487718	0.346907742961442	0.324779262189104	0.319974341601743	0.319449590743908	0.316579187323696	0.321233000417304	0.319237045839649	0.340886478264221	0.348228964512715	0.330709153772274	0.344255246228496	0.328503622613663	0.356307403967912	0.33764248901268	0.355732293102962	0.349501506720954	0.323398271592229	0.322415742170419	0.33026883770405	0.316957855512428	0.313782656102498	0.315678166421083	0.331535873535441	0.346210237086039	0.319929116783179
0.326630808865385	0.354219909457225	0.326319561116953	0.346531746127565	0.34686854685808	0.340173023393031	0.364504521949357	0.324912722757068	0.329764536970327	0.35666149462638	0.334374145721427	0.370540320020402	0.357103547985494	0.368065929296315	0.34449719016595	0.354651775855029	0.35673706298948	0.350578914980652	0.332751354634089	0.346912670853632	0.321512327083399	0.340507322913982	0.336040557934205	0.363339421705326	0.368642425540226	0.345917417263426	0.322171383139804	0.323951772689828	0.335359277467851	0.344665185500982	0.338755911567277	0.332368756629019	0.359714070385009	0.332203636144906	0.355648277481092	0.352758662481888	0.351156866662104	0.328865344324583	0.353388762790546	0.362253467514615	0.356367274076724	0.354520721697706	0.332618465391572	0.328614802498032	0.374046146080057	0.338258530357836	0.3193688527497	0.330506160528123	0.326000677008462	0.342008088466554
0.359979118549974	0.353932450604344	0.336789560319439	0.389141077504706	0.361591876532998	0.358139336941214	0.380708290431404	0.349570192964769	0.335844007674421	0.358772326580492	0.371806305875734	0.382304810881251	0.352426774248429	0.334530502237499	0.348512529327753	0.348113281182263	0.368504028303577	0.355837606071974	0.358764896648461	0.352574752154855	0.332484402413925	0.333059781456103	0.365412832306825	0.340927840204039	0.375935208002589	0.362939016743921	0.339639682771122	0.381243038696027	0.384527603998742	0.369221682216268	0.352729332347232	0.353992324996506	0.363507734158983	0.334010972774054	0.339291581846951	0.362731552539058	0.379878251790432	0.347492279292548	0.351048627879735	0.362800729890008	0.345077650581854	0.342187399230529	0.352638740881915	0.349198725492952	0.338758331654558	0.381320066167525	0.332263314667772	0.377890805358398	0.352424860460153	0.356100943399057
0.382432203382391	0.356922048302581	0.36285854006244	0.357240963394421	0.388346387294211	0.383148098181715	0.374652629300636	0.38703778258768	0.381333062265265	0.358091812590697	0.35691205823524	0.372538105646151	0.343870890492832	0.382952044880128	0.390206717244975	0.356722140191148	0.39447666630496	0.384160621359195	0.356443366945709	0.379513332370742	0.400733304101606	0.35692862976315	0.35601501427123	0.371267256450307	0.404483718299258	0.396163623175686	0.372230775122082	0.370770900024476	0.367600099983669	0.373482254573631	0.375282058559491	0.365022885746196	0.401040496107576	0.363456062436704	0.358067433175157	0.351950901043266	0.367871151684914	0.396731663279657	0.349286225793229	0.346722467863848	0.359976653192638	0.355072715211645	0.403331897686287	0.342963529018242	0.370001582746013	0.382504260735437	0.382449540596982	0.345167507231648	0.366718279135573	0.352340471423048
0.400852031851375	0.420746881243618	0.42461855082578	0.36463285548566	0.418809989397195	0.368901782622366	0.407872640511993	0.363508713177971	0.409575596927826	0.383802605343746	0.417485199416664	0.396753382805897	0.410528605552707	0.398617877373452	0.363783190904739	0.369165563836164	0.408621208618725	0.417450839577429	0.424458454787851	0.418664323440981	0.356726529106399	0.356654097511184	0.358578586995641	0.414107702130413	0.367210741339527	0.380510684967821	0.365715632594006	0.366518646583865	0.393979217597933	0.36938166437719	0.399313755875184	0.354244285851934	0.353636341607123	0.405494690021932	0.382260469640491	0.380273851045758	0.408015560852611	0.390490663320007	0.413893009482416	0.408979670042012	0.420022887671177	0.367817058290953	0.373857172154212	0.386559163293674	0.371830187268309	0.36104769323927	0.413728333381275	0.406395890563038	0.380556968053078	0.362546692613555
0.411723968252517	0.42096887186283	0.375027549736724	0.376580575068564	0.367868540842218	0.411749201904725	0.440595654312566	0.379759075811875	0.430621353257505	0.387697440811734	0.374701768291077	0.404065583813874	0.408623624392906	0.370462603696686	0.377672512475313	0.434394835265507	0.385063852507094	0.406968440229136	0.383845156961815	0.391990320641091	0.420985750494713	0.389597980608915	0.426905557082273	0.399460744107734	0.420912990397976	0.400748167264271	0.445294707772268	0.374121080702385	0.415687092133302	0.416281080164201	0.445468696943269	0.418754251719133	0.43547206578324	0.44143355068883	0.377103904768041	0.449211336523809	0.396135621519872	0.387723283932727	0.425399766645239	0.397883662392945	0.394051874238366	0.417382962117294	0.424099090832887	0.414480683115201	0.375586810178282	0.424210085398148	0.379106982905538	0.424266177885754	0.380668579025529	0.386802275787092
0.458173595585087	0.401652695178634	0.455607263553995	0.404494954599705	0.413640229476109	0.430384708311587	0.403041799316696	0.404107773932273	0.398018998394636	0.447578845436486	0.442093789521697	0.429967317875598	0.431592153438841	0.437903831424741	0.397613801552072	0.403587440705586	0.429684812968238	0.400155231478073	0.441902756486591	0.460362064763245	0.400093651114755	0.39395014116251	0.459630925277904	0.414070168313914	0.439843964474005	0.417945867864156	0.42333651349055	0.408456298781936	0.410904173956119	0.414598390234544	0.429471770702864	0.390904991385309	0.477582553710644	0.437695810369658	0.450869365125095	0.467113033935767	0.46279562608268	0.388368765726449	0.394759230031252	0.404767588567159	0.399602563483785	0.41206591405139	0.400810152570131	0.416305884524804	0.396396081596394	0.452110036822964	0.397543985975094	0.449643723194669	0.448206207076588	0.418432502562871
0.454696954937848	0.49438003489301	0.501628395672193	0.423886958267121	0.450397401988701	0.429900718341888	0.465513689581323	0.498713981264303	0.450015773299479	0.475262239023526	0.411670106169523	0.433237803237875	0.450653955745268	0.479100251011895	0.502961243203567	0.44051183698376	0.410001960543136	0.456163847138854	0.407626167952772	0.41208823198468	0.456663484005702	0.411925404240129	0.473104645497558	0.461863166736911	0.470446696306353	0.461368935159213	0.46313329784264	0.493486263405741	0.442457493013847	0.450531043924982	0.484630249654177	0.472549312607493	0.425992515871827	0.499673377296468	0.483878497830105	0.452933659092133	0.438537545059142	0.484862711274684	0.490373782787027	0.47552054451264	0.455665219748081	0.466458840294596	0.427669319400475	0.46232467412418	0.436572695793661	0.464447163270937	0.505377622607714	0.413045084372116	0.417816150553247	0.450481883832951
0.525854864001051	0.527949807387268	0.450332139380345	0.462590587071079	0.476696615730667	0.507841049323037	0.437070817953887	0.485340337045342	0.426867135455251	0.491359778086255	0.439909746932941	0.520103968863569	0.514733920356541	0.4823338616141	0.465441491375837	0.45558962598427	0.492415343786333	0.443889782750703	0.457351811435259	0.450009160985274	0.503742840921107	0.467188514330467	0.450502921964338	0.427132952048738	0.48301889474051	0.517577594377759	0.488642672435609	0.469710100190701	0.42959765338238	0.457948517658325	0.47881380095833	0.484802122664169	0.477261130264279	0.449054353767076	0.476038587921166	0.487394141953367	0.429239995789515	0.438669451045848	0.500743021568809	0.517934950014971	0.509595025166078	0.475460301926287	0.521692611602653	0.461508688365083	0.506982571475228	0.439056219464864	0.447525991566674	0.494988055867853	0.429775252736988	0.497693654731336
0.467496239363559	0.545463681755335	0.51393327597781	0.528018558189691	0.543622501871831	0.485216603954604	0.474370216891925	0.478407141016845	0.539167464817948	0.570568164207518	0.553623628349802	0.538526613256582	0.472179188606673	0.553376960212018	0.573904544921185	0.492656327695989	0.487081928712559	0.550990662306814	0.518581928596831	0.478883050165253	0.478732033449362	0.46180846748034	0.536782987741158	0.462217282266407	0.502035409537842	0.532694711344038	0.475539656296186	0.563095438167257	0.466824238349615	0.553801945677577	0.473472665944626	0.459075786893956	0.549639292757854	0.503957661883797	0.559448917572228	0.4563816714104	0.51857480926262	0.480281714982003	0.454025336683153	0.554988589848483	0.484584014666965	0.494990536409973	0.475342809438917	0.490122785029007	0.477352154328709	0.492476024537844	0.529138969458272	0.45357245351458	0.522166179412588	0.477961182460396
0.619147015674117	0.585393246412674	0.540094109438937	0.584230854029288	0.557618452365791	0.529456905964953	0.511216387340404	0.50198521521376	0.523150488595866	0.579683835216466	0.577635925788361	0.525675619052315	0.537262937240139	0.55128248202316	0.505267356260957	0.608550396452879	0.585325470966643	0.496410277077606	0.601555889583009	0.531914867291416	0.529720236625101	0.478348378906401	0.553305711775552	0.507966346573891	0.601524583336615	0.538148888584812	0.531107678621402	0.576297373954782	0.488704875330782	0.501497597238285	0.555272989564552	0.531932952307437	0.588416587089349	0.505534133129421	0.501694630520784	0.560725304893436	0.536490237414225	0.558193104309412	0.520201405404366	0.485966398941652	0.550405522989486	0.583357985597754	0.476322457242336	0.604141060569176	0.585956990863587	0.553770222220097	0.507176704029185	0.530386768019024	0.581600186493474	0.505554602429045
0.646972462676601	0.573192813843549	0.623191529513453	0.611492266837156	0.53798988087579	0.567740229115457	0.518946987765419	0.523740219428789	0.577948479092338	0.649603764014351	0.520896417983825	0.593597092935386	0.570399088716494	0.595005219369246	0.531485926601227	0.564687775638043	0.572537072178837	0.513675154392829	0.553467147421487	0.510121101882793	0.612180682873618	0.524586567396116	0.601324473836284	0.525641789425954	0.539168659163751	0.576381960298707	0.542787331717383	0.527694461473122	0.654635982622364	0.524375174992129	0.516826756816095	0.657005881132973	0.577554801582156	0.553194116314309	0.573556813085373	0.621996533718721	0.640055117481242	0.5296435658594	0.604249031678146	0.602896409350177	0.654027303295353	0.640762636889121	0.539321646003492	0.593851304775557	0.609970557706654	0.512929789198852	0.652893217763575	0.522439368111887	0.620556388267549	0.538509505711449
0.678264160540859	0.707487953825419	0.660151259451247	0.676199224595779	0.555784920085966	0.708303128159638	0.626255251866431	0.572090996565548	0.542656133135627	0.587412862853715	0.630457686494238	0.559467522998917	0.603799572215214	0.555481369813794	0.563832582624381	0.596921932948746	0.6004258956852	0.607301047632303	0.633876046570771	0.615410346191595	0.549826608773168	0.567226512082531	0.549071918833546	0.559503663509807	0.5657171692154	0.605831525021677	0.659530857933117	0.683317985961801	0.699349576349411	0.686648642647006	0.555286868865633	0.578363756881233	0.657376588756623	0.691240013784284	0.59647092665098	0.656518752566255	0.709672363485283	0.615883580732826	0.574840987928756	0.645397118594778	0.690115000787299	0.620810099581568	0.663988963730381	0.557898184039546	0.675027959599638	0.591336498909081	0.603706747540543	0.698867439500095	0.612849725735881	0.611049594226683
0.766931448854488	0.739689723392722	0.612950916138037	0.585821097514611	0.657282266394745	0.760536650683006	0.717929904756612	0.765852268370801	0.779035354236085	0.63708877930036	0.631491439968932	0.753607780871969	0.701018904530637	0.713736485388526	0.659132599912099	0.726546868210589	0.579047171821576	0.651547428247201	0.749406825877858	0.731175230853465	0.663401386552002	0.68950257887729	0.769475931189324	0.705241564292091	0.657238496466667	0.687682804567485	0.706730088736194	0.611466412150984	0.626234130494384	0.682894676848788	0.610961567728902	0.660702957481649	0.617283394657886	0.753807368410398	0.682969414476053	0.720297746285441	0.696852878151675	0.661213112742839	0.732951219147587	0.751550430821689	0.66887094013747	0.742061706535278	0.751030711486192	0.711383254042679	0.61515730230842	0.650290864099333	0.583170781687535	0.663434981460802	0.726960534559433	0.722188764294941
0.693439797890294	0.677927235244051	0.667237066380308	0.746694646671136	0.772931992398992	0.761777055650724	0.634876596405113	0.749617682921823	0.711281457222074	0.741496195484516	0.650363606667391	0.799628232798627	0.781130886042679	0.745802155912614	0.667025796479887	0.762474902377973	0.681318672688397	0.669296717405941	0.80943801574644	0.72259149237198	0.67184195320309	0.799678756221247	0.70580845827738	0.664766488839075	0.788664921209116	0.811749781895398	0.637751203944788	0.793921579232515	0.679027044259979	0.823652598425811	0.77372307237922	0.671162471333236	0.792430695211713	0.747385858876234	0.647082492125641	0.739845801802646	0.799790762120434	0.727668836989818	0.840138444933124	0.628636764722063	0.642703804840991	0.628554966884245	0.709979946502552	0.726089045347391	0.742178545478874	0.664801242556098	0.762327258967093	0.811791906905263	0.764027207325989	0.63443531821983
0.805518449386811	0.871044123986065	0.774617711043029	0.802547076229663	0.8257999022781	0.753381021197792	0.783495050783406	0.693707456255669	0.747068709252338	0.841459225123151	0.690640843407849	0.773736189495006	0.710909039035397	0.780542312342517	0.806094382594309	0.824796079924279	0.780137037712739	0.812880596818647	0.897466900938402	0.855817970735068	0.711586013024231	0.767813745954103	0.74506072283554	0.761272372294034	0.714101369505468	0.699605983584636	0.724284748283273	0.701070999139511	0.723116624949857	0.720264590299795	0.765506540093559	0.704190976362528	0.693318273914172	0.890476876844725	0.699511102114697	0.728261192945563	0.795883416764125	0.889450132471058	0.865004490100845	0.812386059720427	0.694263329194746	0.684128632097509	0.831934672252608	0.924998419960804	0.874182624853475	0.811035659842191	0.890963475130055	0.835180688940759	0.720021386843591	0.794167108619819
0.945416411620344	0.898596187601747	0.826154218836101	0.94431585933755	0.759331920003867	0.734006298293494	0.845189436754454	0.801005275983567	0.820066942631947	0.840158445491119	0.893417925366872	0.847931128989909	0.885968277995704	0.868734928270059	1.00588831530954	0.833586435627421	0.874505838243644	0.88348879114935	0.774602056582682	0.743848163817245	0.752006950456228	0.951822182568337	0.901223675166723	0.873826637311161	0.992246587325738	0.848105783116031	0.902694672754497	0.971977997495459	0.742627911306349	0.985948039829093	0.779541116699159	0.938349651038305	0.74847641780329	1.00094791179936	0.887280838037964	0.778363853110973	0.864091232293007	0.91854663158816	0.832243433349738	0.784990066493504	0.74374379111626	0.922808428151081	0.944000630932734	0.942783185725221	0.99927322310282	0.792309060157749	0.730826081180596	0.845572476161264	0.968492156636516	0.978436129519632
0.999993409705447	1.02260028447515	0.886666415994033	0.881248544375069	0.863448221098389	0.890535754292733	0.98114485058807	1.02766858782645	1.05468475238962	0.931980090012035	0.879014465712216	0.97337645070421	0.949323436397657	1.08029614261118	1.07558030414983	0.929700950807714	0.84642872755384	0.90296199428325	0.935792628334066	0.956890711048119	1.09177472834659	0.97956966878194	0.98538368624784	1.09725848158955	0.911398602278329	1.11323550440203	1.00678934833809	0.871206644060024	1.02618654678998	0.822205534544518	0.88565305457993	1.07549396619487	0.822605888297884	0.959117967076639	0.920899268860929	1.09011489056325	0.99651179095365	1.02159192565821	0.993326094945811	0.835341028187827	0.897866710206895	0.909074377458187	0.912721238349008	1.02778784159428	0.936718059643261	0.88257542770761	0.994892186523225	1.08009947819214	0.98087904464556	0.822501090568547
0.965273164703805	0.973899989755306	0.98828720460069	1.15748569220642	1.19087337850722	1.1883461179494	1.18689523761253	1.15251930238649	1.02793270218608	1.19956126943063	1.1670923707724	1.0114532064747	1.2213145084468	1.0146454614686	1.10876025017792	0.9461210197843	0.948933152019098	1.00861351323195	1.0970208303751	1.03688222259115	1.06149610835041	1.10827219572471	0.87905615982947	0.92592939423698	0.921344664019209	0.874249136156752	1.11540909113909	0.985871851030634	1.06112317491496	1.10663392382741	1.01351719386479	1.1533751300179	1.10551343214505	1.12991774556016	1.11341969835676	0.946702784782109	0.956471625563878	0.886805878573408	1.17494953456838	0.990994882649274	0.920510228731757	1.01923472161137	0.903311397320831	1.09762505591143	0.956211086068408	1.17582649194483	0.910308065658755	1.08274214318494	0.935514962016903	1.13535662687268
1.04888827542226	1.09951542212089	1.02738083463563	1.00848585421931	1.09437263721085	1.04705213920118	1.02712916230893	1.3429133752007	1.0976380530952	1.09238825333567	0.947003797738449	1.26092697528911	1.12072250085248	0.976631593295604	1.25965101373885	1.032232828279	1.20646013701673	1.00161651467713	1.26624103832657	1.0347221705097	1.11228068705401	0.969320268025372	1.24757082287645	1.34657263848049	1.21891139246822	1.3169918964529	0.957161742533797	1.16804837750397	1.16557523568251	1.10058957359273	1.31184332620762	1.19596101212663	1.04082996792184	1.30292081862607	1.30550138916709	1.05054534914796	1.15931163923963	0.977684849348549	1.18200810095476	1.24611556603886	1.1419071929643	1.21767866756002	0.969673607480146	1.33357749960784	1.36158079428236	1.02748686722531	1.18350689040196	1.20399809342233	0.958404565388868	1.08806672767776
1.46026041398509	1.15492272836507	1.09567869226762	1.33882344045336	1.32333443289872	1.22995979748388	1.24561846239336	1.30083028874401	1.45482401708035	1.09928715136798	1.39961437996242	1.28324194677313	1.1288652240947	1.10644814671537	1.25482180014078	1.42574901133514	1.29471194776575	1.22141901710711	1.34594213553533	1.35551732338214	1.34100166782128	1.46334930488055	1.23614733818111	1.21948917788695	1.36767668434871	1.27209178758334	1.35875366127763	1.21977886129678	1.4710611904776	1.11988426421465	1.27827068031385	1.43179933310748	1.28716581764845	1.36253277450857	1.45925922260585	1.31991052381429	1.17502415472481	1.11820859283592	1.20666222343771	1.48482834802374	1.28936783339497	1.25066021390587	1.33175952811182	1.28707894572041	1.47753719552142	1.2449899461335	1.31036519626296	1.1592828904464	1.11443555207466	1.09842060735924
1.56346475223586	1.33437501762113	1.26552621551289	1.37170733447351	1.57187439697505	1.62080254714201	1.60859351980708	1.26606706837126	1.22712712950202	1.35140921453043	1.50320477154723	1.25425987161164	1.59213875706085	1.50695467335413	1.37501279688193	1.54302749773524	1.18599526642258	1.28808650438168	1.16876080406779	1.47734999050516	1.44620136459182	1.49009637932808	1.30195805145905	1.41735446874567	1.42998638099154	1.22942155357786	1.41313465599012	1.38843589017461	1.23161906832979	1.236434770461	1.15633655234683	1.59113015365519	1.18620653481463	1.36134858906489	1.23391562981582	1.64649005396467	1.30660197075695	1.59445372823236	1.49707089843759	1.37434786961228	1.19131005458118	1.42494394213301	1.35728881079293	1.39166459490763	1.25759547789187	1.42822592435063	1.5691292283911	1.28668775594745	1.52253759225414	1.64339720186706
1.80410786207474	1.56819406420095	1.36628083446311	1.56370133995188	1.7911985587469	1.6517243058553	1.67633900699893	1.35273250575683	1.60497864794657	1.56115732130816	1.65602853537124	1.63842417217939	1.44451490391169	1.39832352009536	1.36716754561246	1.59672613295287	1.79001830798763	1.7530185236282	1.7515225726017	1.67932184448292	1.47141730930117	1.51906598765995	1.3243510250679	1.4539559188021	1.65350767374619	1.48079616738425	1.5939726290119	1.28713707094859	1.58010817231104	1.75211522546526	1.58793177633191	1.5925953034032	1.36230945085381	1.60507841645578	1.56531414219295	1.63877657090045	1.69167698857165	1.34704892723391	1.75075675386356	1.66043474294492	1.75215976591233	1.46317989407622	1.44945852975638	1.61702938246948	1.40853038335218	1.56894333851055	1.30373825922922	1.66452486642357	1.41681832831945	1.54477341230876
1.76981559902329	1.49362617229262	1.9729699558639	1.50527650912548	1.88555431534762	1.95653345480514	1.91179253933865	2.00720876038681	1.74253810783459	2.00423562077349	1.66198998309914	1.57629400055148	1.7406172510223	1.5460528180644	1.63073117852365	1.98562244142287	1.83611242216756	1.91457865670547	1.54880548461132	1.84075135299473	1.46459409999975	1.60807344262026	1.46463825456352	1.96918793080574	1.7764250872386	1.49767874292586	1.5533323823771	1.74464641801669	1.67065454776763	1.89808328227712	1.60703327486101	1.57696592857063	1.55535781760952	1.7103415764467	1.48815887634821	1.99688597662374	1.66075897992435	1.47763049236884	1.85500037592444	1.49857649208014	1.65874165764967	1.49229336107122	1.67940737694354	1.85390979614429	1.68255363776296	1.8024097892659	1.73943377455071	1.64888935115228	1.66425274663479	1.58568834178154
1.84136060943157	2.13850832159548	2.06954927226947	1.72647697767429	1.66405381320199	1.79541612151246	1.65604798216875	1.67590719118251	1.80101490656623	2.02807878158391	1.64827091869982	1.76600137641019	2.15504062690607	1.80866327194489	1.90426182664105	1.87631760252806	2.2067582571919	2.03738403506795	1.70725013315569	1.67047472697619	1.62846676580947	1.57684870674746	1.645970347351	2.15128594982931	2.04575437526133	2.1048492314133	2.10550328592311	1.60225657875809	1.62795012778385	1.79013974895208	2.15517692454521	2.16356059266037	1.64387157188834	2.12607264495248	1.98043942259886	2.01051742653497	1.92702454957751	1.68622173112433	2.15309910670076	1.77676117170339	1.80657753568284	1.7467955991847	1.96313523284297	1.88751306953164	1.82867672518709	1.75915176205686	1.61926729572981	1.77580187913862	2.22106183052182	2.20050540158696
2.40854559025548	2.175192602077	2.14139670847513	1.78447417892134	2.35693492676432	1.79387081802187	1.86640035870389	2.10931701709223	2.46120625379864	1.84321537873613	1.90351359806344	2.40394378452458	2.10517681119398	2.11934954187626	1.77051221190582	2.25525226657809	1.84424888257431	2.30973623634202	2.38756703715064	2.01849197979349	2.36008987131504	2.3262688698667	2.22056514605571	2.44340541271309	2.26773263592975	1.92313236591112	2.02940351519833	2.09979577689067	2.21864706071612	1.91147318090891	1.83204115306659	2.40597956693046	1.89809326589712	2.2842927306069	1.95878600655211	1.76729197736483	2.37053766494067	2.48284435717521	2.36173646194843	2.0445326500805	1.89187044277573	2.00458781252552	2.06776897695926	1.79749836379097	2.31179403279783	1.92942666856014	2.00939618125532	2.24861959099308	2.25793214328703	2.11559706167675
2.07386020879644	2.01076186977036	2.08132090217726	2.14454927027563	2.02996768006692	2.24947320211004	2.65003788876925	1.96806113727661	2.68824827620349	2.40010068743872	2.67384696725192	2.19732810334974	2.6587943661475	2.6243394013435	2.10949115586997	2.60272689884452	2.452592862889	2.14079112916368	2.10104327799828	2.35521017950367	2.06714065227321	2.71060735680806	2.06402848291266	2.68323333022778	2.53928585674213	2.10213950464358	2.55777870135053	2.52954335999829	2.19060698986602	2.56394867613296	2.28950548712731	2.46031610631483	2.72520142774372	2.20448221334708	1.97528033468918	2.47920334022501	2.25255219368621	2.31532680207338	2.10978558429747	2.00689439239293	2.28527745208973	2.68131607507034	2.68223673880891	2.270742770338	2.2290445284621	2.19261380115668	2.57322295312362	2.58830126748508	2.49601072138743	2.52671454504871
2.61007640537539	2.93721739071906	2.81315619878011	2.68782038576788	2.79470590637025	2.4078496741207	2.86892424095454	2.51054298599041	2.26970855905091	2.84576769594398	2.3313288071513	2.8220398965625	2.85667166058262	2.88916241765531	2.30907718856013	2.51677718257548	2.37382958741575	2.89748972758875	2.95843800618927	2.51285022521764	2.83952196362824	2.4716096647206	2.82432050249667	2.23060356262854	2.57564190802588	2.6252823884142	2.68806604109045	2.72255314730149	2.18451358508027	2.6098162668333	2.91853450440161	2.84121732302781	2.77579898763854	2.60730274677047	2.95998275447534	2.42009251422028	2.53795719912163	2.38935751242503	2.71754186089493	2.38375776475315	2.2001150611781	2.25339535952027	2.92640907382642	2.70965560594941	2.41307517833879	2.73186026424765	2.43307543163416	2.55348072555393	2.95790746898234	2.7647128108667
3.01157762409195	2.7082661995699	2.55556005091882	3.00066413491107	2.46227627425431	2.44064768950185	2.95231293999687	2.76147469470201	2.77150774950067	2.52949668120082	3.03279121864496	2.69355656060277	2.9591936794404	2.63569033932883	2.76412624103748	3.07639870228892	2.62951923340721	3.15366460296861	3.01635617509148	2.80303917543525	2.7041271167114	2.63066586336339	3.15468884417604	3.1777999669221	2.74769631890943	3.15401044493475	3.14545020174005	3.14297108091315	2.9954673113642	2.61161572589732	2.60007525557683	2.71577802308615	2.53999665271695	2.69656215560384	3.15564409101768	2.74900142182325	3.03178455929078	2.62950460950036	2.56147326946513	3.13095174173265	3.10755114687538	2.8888607774047	2.50680318465557	3.20176073062156	2.99812943602669	2.50352164991721	2.62927115113746	3.21393192306112	3.01340320545093	2.7884698428384
2.95631295024303	3.47262961877347	3.43838059109512	3.30996967467586	3.4370199572409	3.11191070148236	2.71148468706601	3.29540935435533	3.45360332644138	2.98479727434962	2.82530034351722	3.42045245767058	3.2827188734434	2.96352205369462	3.10403195991478	3.41789831600799	3.38127965582132	3.30442103452195	2.9189009953021	2.96615016133521	3.14404307317433	3.21376850836305	2.88114767882003	3.2079558536825	3.07374160889028	3.36449603063726	3.44183854149504	3.01754562532165	3.28641688960348	3.31077267741117	2.88253791411573	2.85764919696374	2.74421075529399	3.32380685271395	3.17830954523506	3.04746665986147	3.21902807714327	3.37234888054817	2.98696105813995	3.2483083802119	3.41666772270237	3.41040923198729	3.42999954578753	3.35259798268752	3.41852356337469	3.29492443376779	3.31872798686316	2.98086668512467	2.88417991569595	3.30415446173181
3.47160508691754	3.73313423025304	3.23386461525714	3.33601987576614	3.60689224335328	3.53530660891791	3.64188868623075	3.11105301287902	3.41220304048211	3.58210128340139	3.37641182000267	3.72534909987869	3.63315870122497	3.49086134446482	3.59073217019087	3.29099316934063	3.56444775173931	3.56436409617468	3.68084962837657	3.56808791507951	3.58400492062947	3.7098214579987	3.46921842870466	3.56505814954784	3.69994625723677	3.19485496389376	3.04794291725657	3.58796171958843	3.66149833040544	3.21010384424324	3.665246480777	3.15820653251608	3.66629988511266	3.68244809090336	3.54096906562737	3.65592859770771	3.1916416461069	3.57377427970885	3.43296086138246	3.4960767403501	3.61693368321739	3.28362593986005	3.68835341865532	3.48011597248208	3.70870114539685	3.59547568531096	3.25172279830377	3.68105121615664	3.71607567407405	3.11534430165671
3.93707412711205	3.94220451066544	3.53327670818397	3.90966274056665	3.74325795826817	3.90708026866878	3.95197202942055	3.8514089804097	3.84134876463939	3.6578896581156	3.95341824849008	3.97978504577274	3.93974938146597	3.85017816295617	3.95751387171541	3.44681174046393	3.96135020850575	3.9181849287146	3.87886570267521	3.96398079207085	3.92032105681773	3.84875803676346	3.94746570016759	3.90443710653911	4.00362058398322	3.57869044299812	3.51302160680377	3.92817063076261	3.88207363698849	3.67707797095957	3.96682528828948	3.91523026535189	3.4638938035662	3.96265830479322	3.91722053345028	3.91334488742336	3.91506219487904	3.60926869093976	3.90969829252394	3.97002676094851	3.86624711503252	3.80166448237912	3.94944969976633	3.95214420349084	3.81443802415119	3.77696107187458	3.76269396490542	3.93708188392029	3.47443622484314	3.8341893732563
4.20923879910054	4.18769144875463	4.1995840129882	4.16394610534101	4.22846947191997	4.19462478407963	4.17101171885001	4.23699633732812	4.21421082906505	3.85736467812065	4.25045121482682	3.93444206867788	4.27610774789274	4.11176454687107	4.09756270238515	4.25716528175472	4.15424645954822	3.91613510030337	4.28497934134088	4.19998664054169	4.30892313648717	4.22783976566751	4.13755338952948	4.16456667730753	4.25848137595974	4.09819965079996	4.16942463216682	4.24437775566679	4.24848723534002	3.95690052992588	4.12657731986788	4.24183933010731	4.06516752537851	4.13741007093203	4.14056228520017	3.92750040007225	4.08272732407094	4.26253154130373	4.20144801882919	4.12611329990094	4.23017315025882	4.26784087608547	3.8071163930313	4.22134532961571	4.24213293301535	4.24354748486669	4.19601405623704	4.10096923185029	4.13783873176171	4.26161690995019
4.19907798518541	4.35117847327826	4.56204247941193	4.53913029713599	4.52695681358724	4.49964570300425	4.26519064002645	4.51154333129604	4.36811686537141	4.2641787897966	4.31962764769262	4.38198536870005	4.31747624984026	4.53959706515802	4.43857941058055	4.36405248822478	4.35292724535591	4.18290219854074	4.57166644627187	4.25232896976462	4.51873152182282	4.09935945969605	4.58770548465637	4.3991551082831	4.30398177471734	4.54410356055306	4.60019716392293	4.56612736192417	4.51415421223763	4.0441347921502	4.53212597785643	4.43430065120979	4.60535280928104	4.27114431320092	4.44310473857165	4.53516821819716	4.55598439767847	4.58268004634362	4.24973864964574	4.59903927973277	4.5492758059003	4.56673463878935	4.49393455984159	4.52324032759488	4.52758432440742	4.47811772483117	4.47530440518215	4.59253863846026	4.35649366342573	4.57298520440649
4.8723307036329	4.86729122083624	4.15819969758758	4.84110034179053	4.88144903953202	4.89133245350636	4.87890061632222	4.88745429691243	4.9170043049239	4.31972087855368	4.89299909876766	4.34214588121204	4.48297016549532	4.89965598916582	4.85155593926403	4.81504089348622	4.7748223048821	4.85242615011379	4.92192836693958	4.90105576843334	4.88430912764939	4.77184282273311	4.53845733677172	4.84999272872419	4.27968307159553	4.84901490162129	4.42942922859158	4.70126771233877	4.41554259578824	4.83293205480674	4.85672336479776	4.68980046967259	4.88325990302919	4.88958161290559	4.46890477946608	4.78949121402978	4.88008583698367	4.70552578171859	4.78818836847956	4.77000673611581	4.89918435908579	4.82415719216308	4.5411909385223	4.14232670232717	4.66365343276155	4.93105059985842	4.84509362212687	4.26014538040332	4.7374777534866	4.92010246943671
5.23483217003681	4.50024844839612	5.21565524934757	5.20701187087002	4.81653639452547	4.32655482556153	5.03490487852772	5.11279104697017	4.30086860651362	4.77353351827091	5.19645820919838	5.16683604901014	5.1409535099598	4.90811471641836	5.1831326541981	5.22312352558387	5.25573973771299	5.15311735071907	5.07036333983546	4.62527269435018	5.22809979195141	4.2590560232246	5.23524005780472	5.20957893753298	5.02953411571151	4.67411455499742	5.19935607825302	5.23197791841859	5.21931413798946	4.95117746107349	5.15452307878021	5.13811012040719	5.27244832357874	4.94570819077661	4.95521107483317	5.26497282296248	5.27363312909083	4.95043007926517	4.76309069330158	4.91264344013278	5.25815392539152	4.8633174866134	4.47815539980894	5.23438971724076	4.43314308314678	5.23452591696098	4.26639159745701	5.25808899198254	4.73872410372446	4.83231039658555
5.37495317480793	5.31777994498347	5.17291972565631	5.60321207668874	5.578114038675	5.15316691567154	5.41404458972338	5.11424406303181	5.52150944910553	5.61178834222303	4.70893159788217	5.01482908696344	4.60487895547366	5.56739575649234	4.68563466896034	4.49227818490439	5.59874582401443	5.19468870902455	5.58475258951978	5.51915066783944	5.44211202877513	5.18930366704663	5.41635312144817	5.39933012941111	5.31245704379466	4.92933992183335	4.35314174134919	4.80455002197134	4.84999039375757	5.4028445835805	5.05389793628686	5.61598712850119	5.38141800567731	4.79806378430824	5.4947054296825	5.05173426930984	5.59736276882734	5.51190506559437	5.43255195238641	5.48840461870022	5.12966560473772	5.00524183177683	4.91158655974819	4.8112704343004	4.93326577166007	4.90324007145018	4.43171416294792	4.68803129984847	5.5438997065398	5.5466486855694
5.91601229745566	5.43181525903317	5.92095849929918	5.36212934795725	5.50159946784331	4.99760088234995	5.48799855748494	5.67867612713945	5.10882267353633	4.54580200685675	5.95478512258839	4.93111968439635	5.4704511449872	5.01445935842907	5.02853788267495	5.94582280515325	5.43837318504341	4.87859938661023	4.73599359793593	5.41549340117052	5.37431941311956	5.42707858901031	5.91774551473461	5.91630031393326	5.1988674640497	5.81616915473915	4.93597014683422	4.49575507247771	5.40996475077599	4.25655709228634	5.53180947240133	5.7891371795545	5.92833361880734	5.88162399937944	5.42331676656552	5.23908337002155	5.53779337291379	4.69651115871169	5.65082410190206	5.47338427682509	5.77241845010834	4.68395814684009	5.98802508018204	5.64545406222516	5.30504189559359	4.71810627180538	5.11133611488023	4.75914893891457	4.99445802018085	4.66369376139644
5.37494683153275	5.67393084186259	6.08204024007728	5.2370540047721	5.8860601816043	6.00935668145252	5.74854353189014	6.16663147035418	5.71603899548875	6.20510255964578	4.1116716772078	5.9817375159481	5.62621817956241	5.85802143453889	4.10941960941075	6.22311508069754	5.45363332871345	4.84735461067581	4.19955357344243	4.83996369898448	5.6545171413828	5.52801120843923	4.97187164705428	5.33427992315012	4.92576940812085	5.78751927831513	5.05121076555999	5.5619990584697	4.65629471719566	5.93167252275382	5.56330944426948	5.93711047998828	6.10193043150087	5.68882743102165	5.98855699234253	5.71132946087502	6.15187299918352	5.03848462106918	5.97062467053681	5.57397373136674	5.41858600667414	5.64039779757711	6.13067260636242	5.83890864896608	5.44327321690713	6.18184062475867	5.63185994692147	5.91638730568532	6.22199954484774	6.30152178446284
5.96226725477061	5.59896498023176	4.61108682878778	5.41347613235962	5.03416366972607	6.33374879728004	5.07463460362079	5.59686034274597	6.38349434639763	6.4870057872078	6.30079539513403	6.50682228383308	4.9065786933786	6.03714920451289	5.25197517238655	5.71316442301376	5.39035032753316	6.36100642977082	5.90096377902152	6.07548751541306	4.60792862083299	5.90336586424529	4.8166054171516	5.98362682114755	5.79528233475801	6.36042183979978	6.34422561746509	5.68573991135265	4.8438975184262	6.05653820000446	5.81450388369664	4.6126047730677	6.37491365164013	6.01519663919471	6.55937181350012	6.2606802176269	6.14922434302997	6.34018314698525	6.51602106304841	6.18906122729727	4.64180772281156	6.3225707884715	6.1525213719454	4.70228653675003	6.29962262084957	5.66155918594395	5.84949815165141	5.18772503227495	6.2800190595619	5.84073699953032
6.11896931966719	6.7880946181294	6.29352175182816	5.46268817869386	4.96621728607269	6.38398875397383	4.9062507508456	6.28189439104942	6.00517203643244	4.46557074845838	6.22079640375681	6.21659698096945	5.85322491449029	3.70579350894895	6.35930780488558	5.9766977894896	5.89720837581148	6.55002597751998	6.58794486659412	3.1782435616965	6.70805806472108	2.76447965952576	5.35966339071895	4.32978596679752	6.20872242169339	4.00552730019168	6.54149955567083	6.58114138963411	6.31358730355088	6.53393751092488	5.75505870689091	6.50601709642253	5.03208844169515	5.53165475423457	4.99820845421951	5.02049203729378	3.28066497242641	6.53724188735849	5.36467194730666	4.60075640855052	6.51309833256114	5.58614259768882	4.7656981399725	5.89436707143023	6.52632135570017	5.76421022037144	4.04013080922332	5.51007607500128	6.47981369436376	5.77143880518322
1.62290526759926	6.74428311250117	6.71424819621801	3.77466481101807	6.85254866300067	6.8933321011317	5.097235267325	5.5221962844891	6.15365345686493	3.32345709644253	6.41473171633733	3.91642019737499	6.74760139528684	2.95149121134684	6.70575175648574	6.19798243195459	1.01394727142712	5.95413131313613	2.85817283807769	3.66799724019433	5.49318324620161	1.05062508292007	1.26990285250708	6.66223133357438	3.0831127778886	2.72264799982169	5.39514352275744	4.71797058504425	6.74778869451149	0.974618453842465	2.08165487103499	4.64460136777936	5.20754266611232	6.46158071640929	6.16761360774562	6.51471834288863	2.84962202347579	6.80252137899242	5.50307144860084	6.52148428432395	6.83410542348193	4.78486534772718	4.18042205277605	6.17671787654153	3.29839352570317	5.69699216213535	6.86267212121167	5.76851471111405	6.85230717538312	6.34424436631226
6.12880021429002	6.91825211540809	6.25076239519599	6.96060116052663	0.890733245681801	2.80697767228164	1.1635971175601	3.50742066294808	6.80799373362795	5.53686262706853	6.67155240331539	0.506398964992199	6.3127843733258	0.498478704946463	6.64205934776935	6.99429956266035	7.06117171128991	6.94379829810649	4.83322771773894	6.91424276426516	6.03719561739396	2.13573718323922	7.04520749688572	6.00487860608277	6.56409640935424	4.02658805753938	6.69052309958892	6.5475414320647	6.82384479742583	6.9736088648292	7.09187989227109	4.0086287458377	6.66262467732486	6.94198343446269	6.81555285673476	6.90457155790097	0.0621292938162205	4.79457396693736	1.81909689805714	6.78323652959182	7.10190372958137	2.03307401411867	6.97154517060766	1.15261047152126	6.40073598856982	5.64714871726694	3.21984938934867	5.43480877671705	6.28329454657235	6.05669184699147
2.85352453327789	7.03296384479104	7.15635174621987	6.65575841253402	5.9162096401578	3.38205416153265	7.08173921961971	5.12443409071597	7.15923538631604	5.50876995220592	6.79515288071488	6.86465162941503	6.99716190975849	3.28190719287992	6.3589647276458	0.247754741497706	7.02749288504253	6.20170149737934	7.1713540998402	7.1887128531091	7.18797814315876	6.46114477912904	7.06516139223404	6.75760693744297	0.061323218725909	2.89547122637411	6.93570923078853	4.25158922031526	6.632444931317	6.31671971478397	7.13268771887411	5.57671877539114	5.50199127152051	7.09692092686452	7.02253994713528	6.5538234698833	4.20069882006733	6.72885567138392	6.96778226864451	5.41893498111859	6.86147270119551	4.6567540953332	6.79701445116098	4.20901487991452	3.11943102478833	7.17648908123896	7.00273929102231	0.799470763263293	5.77054179540951	7.16950389688163
1.73215158687899	4.97857517821901	1.31831012863799	7.51323156644015	5.9121021046494	6.6465296563759	7.08155039764147	6.21393081856411	7.34508468506239	6.05126003963092	7.40619712612392	6.95375251046605	6.48450402101446	6.51218044041162	5.96159690201766	6.93262348810473	6.91880150158428	4.80649534631418	3.68874578696806	3.70025783467536	0.0588393147906093	7.28112268487876	6.31408220288552	1.16923221601379	4.67199267688588	7.32042001301736	7.26709119223763	7.13773885789398	7.34364591043736	7.3459869503916	7.16744138500358	2.28572253280836	5.76561727989153	0.057815496804897	0.060867692433688	0.711564281323929	2.86114902786879	0.591279044044963	7.43625935723625	2.83605409866363	5.0482334451827	0.262212082499341	7.27326280992012	6.83318738105379	6.82443138919339	1.37124905080002	7.17873897293387	7.47900602292724	0.0601635851261305	3.80869826626595
7.50000925910865	5.29472387114383	6.91706312967415	7.13416310479416	5.6612228634069	4.34991398057328	0.741893382313765	0.615604738251056	6.69315946046571	7.13027786447474	7.51036670557717	4.60159696684172	7.26278384321241	3.70941005289816	5.2047105772317	0.0601006429019189	7.6725300523329	6.85098098126712	7.03029158809993	5.89050777929969	3.2494743791299	0.0572114264833506	6.59958597017601	6.26983000367234	6.28275927172663	4.65348206244578	7.56178723123128	7.29929897143384	3.38350333539388	7.39330674471887	0.0620092478781766	6.56040016395256	7.32086515770657	6.98312205986226	0.060187013856243	6.49964753993937	2.96991582160434	0.0595222829739055	1.41042143542138	4.52984573553733	7.59278853341372	0.32133212784997	0.0577012557451223	7.47683482180624	7.38499539478049	7.21273697213672	0.0581173792667472	0.0589916788535682	7.3952117220243	7.0764362529874
0.817687248463407	0.058036820531524	7.75652763729798	0.460339208839423	0.061515218660892	0.0580312061514006	7.46468075896996	7.04498152343905	0.684599314950837	7.15023940593483	6.32989433252649	7.14333672918999	5.57573298782995	7.51466815567368	0.0621653114734876	3.07193954518766	5.99131481853288	6.7581242573941	7.0097681269599	7.41702412340809	7.45917346998877	0.0593106609135861	6.80869969996726	0.802646290553992	7.19056560656379	7.64064080131528	7.6238417781329	0.059826851716462	7.0207822754193	6.73708865152876	7.65667697831827	0.0581474760207601	7.37620010481476	2.5902656522866	7.4684564503925	0.194339361421971	7.32678679349094	0.0595699323685261	2.87552983011488	7.76209084231478	0.0578872142745199	7.58808503408435	6.1083651094303	1.04072667118793	7.50611344008443	0.377179774361049	5.17007224702074	7.52130694537825	5.90375990790854	0.76464946426467
4.57209249547508	3.35735797696886	0.0599235351140747	6.72518172888156	6.8007186205695	7.6355266119693	0.0585562689195361	0.0592267001427961	7.686564748885	0.0588362717960774	1.57575800036635	0.0587763614900654	0.0573758105476637	7.66961961942052	5.67619765524206	6.90045108217362	7.41010092049761	0.0613210202066582	7.18229632625237	0.0598267537529277	0.0620751463821486	7.09637371297119	4.26676873062045	0.0597359366749209	6.13876135236791	7.71813576246338	6.68889687553606	6.71799407392115	0.0595485996386803	0.0582732701906117	5.02466383185968	0.0591628423194619	7.67831875338466	0.0603426097242952	7.44652230286434	0.0579898288119029	7.59779119994228	7.45485251362974	5.93728646236869	0.0597058529589645	6.80442245671956	0.0603607129472345	0.0592376928362034	7.21008996946714	7.64720220479702	2.10029189195103	0.0579626617913017	1.27184685897507	0.218843215753754	0.0595196029575634
7.71956575739491	7.35864613651015	0.0598653127436649	6.31408411371659	4.78023494641827	2.00120237652504	0.0607977370882735	6.89535803377217	0.0583761781895823	0.0572888941333042	3.5849829772096	0.0597900669334961	5.50519338483276	0.0592742414807858	6.55057803056982	0.0590351705663524	7.50692983542713	0.0560958472205163	7.16920967062504	3.35623544963481	2.10465625582846	0.0615557416042025	7.53818566257407	0.198359756517168	6.48762159796954	5.05946990762698	3.34681284339236	3.94414447009275	0.0595241860691994	5.05275355547649	0.0627709946007172	0.0585415939395772	4.98733956228405	5.31493571743507	6.62801732166643	0.0573580745394485	6.03011098801277	1.58545691041228	7.1514974062891	3.13519895261596	5.71593950169254	0.062480379425045	0.0595634740806207	0.0625115251133748	7.41903581413486	0.0572694682084679	7.59121660007109	0.0590045009411139	0.0578109963072861	0.0581454112479183
4.20076108529238	7.40609525592276	6.06494131795932	6.64756293727571	0.491053261467409	0.060240549314845	0.0563502895739858	7.05399070067336	0.0595384832474903	0.0578811953197303	0.0590836051703427	0.0577970833340638	0.0613381272976761	0.0614395325170888	0.0610130702574866	0.0565265243035049	0.0622056412634109	0.0577487528552562	5.3003203094494	0.0599635588684723	0.0591051534460762	5.72072159451447	0.0593306193845838	6.48006435016359	0.0574668456818213	6.13743405316749	3.2437786728873	0.30318454949275	2.98512567518796	6.61996087772441	7.17751896605832	0.0613528154620289	5.28413442032098	0.0582099661685642	0.0607675673400477	0.0598144749095271	0.0557759022094496	0.0562639713852476	0.0605843438411115	0.484466715657855	6.78972239844343	6.42044491413935	0.0590965887786387	0.0576358392968184	0.0562596981906018	0.0600278805370787	0.0608116917402414	0.0565829628253796	0.0590017262936205	0.0617019875788628
0.0577375813321966	6.8337042218579	0.0609646982711126	5.4071707421193	0.0589706362105469	0.0578957780319171	0.059075510619023	6.75216522097545	0.279478178923912	2.26599623812074	0.0563438603663402	0.194945966985833	0.0569183082752029	0.0582112799737853	0.0612926180237969	0.0612358253969347	0.0620509748466437	6.52089300798308	0.0570932350605665	1.74653373137225	0.0589287116092156	1.06628145124896	5.64365669722626	0.0584444611258968	0.0571201241991806	0.0584648011667593	0.0571040867143253	6.90088931065862	6.39412480746499	0.0614318622802167	0.0593148061375216	0.0594715091396319	7.21586349775628	0.0598466439027993	0.0596979858124985	6.92076965432451	3.97287318689941	0.0589508968952216	0.0585204071799045	0.0584155514569107	6.80009864915161	0.0604660998543387	0.0560124859706059	5.07767730144942	5.79873389943457	0.0590062567207454	0.0595656010544822	6.54392066384113	0.339944071543869	0.0612804613150185
0.0606031707752917	0.060047430782037	0.0567638051359191	0.057248471087101	0.0575213674933584	0.0584924012993541	0.0584181881537254	5.28296792167615	0.891378364598898	5.98395912584129	0.0602237090882824	0.060234720742901	0.0620925810074477	7.08832840372692	4.05968835289327	6.57045741793315	6.3952763270021	0.0596637900992192	1.40315167835001	6.61474782048071	0.0566347463855792	0.0621861851787232	1.08021671326611	0.489675132381997	0.0572382816311683	0.0566847582776414	0.0566006979431225	0.0606345604971276	0.0574443232463057	1.16697550735501	3.57289309239352	6.05299099880015	0.0600382650582087	0.0573027304304603	0.059838685499613	0.0591582088969545	2.20391873249519	3.34320730277836	0.0583211972336311	0.0631354757766615	0.057671757779683	0.0620400600164256	6.27703215315766	3.3659672005436	0.0604795352084184	0.0601960249847723	0.0617800818846863	0.0611313644922106	0.0599735178412621	0.0616323950955368
4.00640888683256	3.65659448694455	0.0602366499360794	0.0575770602652791	0.0583061319802393	0.0589558551200357	0.0641669470362565	0.0598512785313257	0.0619152953208923	1.02544424429572	0.0579238418513572	0.0624952522166905	0.230586787118673	0.059663264518961	0.0613048446793792	0.0590954376412631	0.0607405023598445	0.0613401855291158	0.0606641311729766	0.061812123993524	0.057945503876286	0.062765644372849	0.0597429468405823	0.0581613498065985	0.0599004419555779	0.0584921088527719	0.0588922033579215	0.0597622929385348	0.0591538913786583	0.0601097798137265	0.0611388248403409	0.059638041572989	0.0579269778284634	0.0577242419579635	0.0635092348818809	0.0575512672397073	0.0628090354142284	0.0571783582967315	0.0564077605068836	0.0609293451090825	0.0588094275941651	0.0571930188951372	0.0563021458337679	0.975518778352084	0.0629384054554327	0.0601543378130728	0.063223503273463	0.951716597507697	3.66165870786133	0.0594674457713426
0.0596596350949654	0.0615109277592389	3.63523699118576	0.0603890114842645	4.36826904563913	0.0611004702355195	0.0574932734957269	0.0575436998092697	0.0561491987172678	0.0596879935555803	0.0620173776164707	0.0595154515093119	0.0606715931718382	0.0628409180628226	0.0591933494173466	0.0586403485010589	0.766911116557182	0.0612332726239384	0.0616538246358664	0.0590689786039832	0.0609694745563887	0.0582184263242465	0.0578472610756217	0.0612363856092345	0.0580102348387813	0.0597633541049665	0.0591942914260303	0.0629778902138414	0.0604332444978788	0.0563871739300894	0.0605230747119783	3.72829972505224	0.0599957412892724	0.0613932713156913	0.0581896400706065	0.0583047559402854	0.0577538322422107	0.0593779316793044	3.7328502796655	0.0607335327006954	0.0614964962775127	4.22484774397283	0.0570042033458399	0.058063156601219	0.0607745472887839	0.0636762377994923	0.0590987203427248	0.0610630003776963	0.0625243646063694	1.2070112520795
0.061569564086583	0.061414899958809	0.0593764071896679	0.0606151823527407	0.0581568969024075	0.0595317103583382	0.0582612603690055	0.0568085151548642	0.064700502336647	0.0584733970595046	0.0593896782684494	0.0575996088282503	0.0613029953266257	0.0582317261792329	0.064208387575944	0.0591111959966643	0.0623232841026152	0.059338564686155	0.0594631914514547	0.0623920582966034	0.0599417056701536	0.0590522215115203	0.0601542729857471	0.063033064694627	0.0621831847338934	0.0593281439944477	0.0625130037179014	0.0597376045784825	0.0573072270033376	0.0604089040024852	0.0595325028478421	0.0645462881257628	0.0587418203155317	0.0604448004315808	0.0598735998851197	0.0589966501141084	0.061610287035908	0.0594237732799861	0.0609984412691389	0.0634440847190367	3.67787410765168	0.058810508237869	0.0611663430491986	0.0606227159198477	0.0590375762677749	0.0603505870834597	0.0567765961988497	0.0603277572574344	0.0645161044033495	0.0592842435116696
0.0622058047949837	0.0636946182641339	0.0661040581390961	0.0617380628773247	0.0613464639966909	0.0610141452431127	0.0634274544435111	0.0588915491561529	0.0613826206956224	0.0643624625228706	0.0608542671220158	0.0608193650392237	0.0613764733524866	0.0577759459851389	0.0655632186988683	0.0614971862839014	0.0605660838551502	0.0595701122680138	0.785059553933391	0.0607681707745743	0.0644076968147178	0.0606908146780716	0.0602563565899274	0.0600581487760438	0.0567076388939517	0.0610029597647422	0.0582603946368589	0.0581118135115751	0.0605117745890559	0.059426670584137	0.0579540146699405	0.0596976874416973	0.0591210941838629	0.0578640621325322	0.0581823140853742	0.0615003615860555	0.0599964685343395	0.0611129342479817	0.0609198035246454	0.0628357501444835	0.0596771614051377	0.061412340190216	0.0602676117790136	0.0604784952088392	0.0602913581964747	0.0608849172573643	0.0588183378697015	0.0645735420674237	0.0612057529987173	0.0619613753955583
0.0627007381918454	0.0629612918705045	0.0620424118266057	0.0602931473687649	0.0595921311952904	0.0603671439626545	0.063019108068625	0.0601786394213866	0.0590388015783406	0.0613447017435897	0.0608216526885459	0.0695540490069598	0.0658278923898044	0.0675872465034421	0.0669452862384842	0.0634081819083045	0.0578779508399825	0.0589717355955191	0.0587746985091415	0.0697325266203191	0.0598312830463035	0.0593851535470433	0.0597993117761585	0.060625820959347	0.0613000340790191	0.0617561571163331	0.0603489266484793	0.0599787065438967	0.0580338069755829	0.065495999178426	0.0652707924866626	0.0678622974347083	0.0616073876747089	0.0611129851185199	0.0657780347290008	0.063898472232709	0.0606092856566892	0.0616760478481043	0.057504900390249	0.0611164401241727	0.0571494256913314	0.0625689409217444	0.059735419226017	0.0644817085122833	0.0621373576046145	0.0657914594584466	0.0586459096526656	0.0605158031422397	0.0600950176172068	0.0621970661850237
0.0618754968961861	0.0608447358127918	0.0647231583152521	0.0580112270419441	0.0586507657513672	0.0598136052892516	0.0696855420527051	0.0589612525001954	0.0609359242697187	0.0604454266936352	0.0587011359371937	0.0670545782000188	0.0620813414928995	0.0600838981328129	0.0623198858779307	0.0597838460731081	0.0619735751540423	0.0618951675785878	0.0595188047791695	0.0608994497390451	0.060638803243601	0.0638134885154622	0.0613144618353378	0.0577098370067662	0.0600382895348169	0.0590168176921241	0.0592402839828894	0.0666901972650521	0.0619376588849191	0.0603490078557203	0.0670229005841397	0.0609426876917339	0.0595419531264365	0.0631165415331055	0.0575971654776227	0.0598254319681368	0.0605085785881146	0.0592193928669201	0.0590404704088408	0.0650590351941653	0.0612543787546198	0.0573192051644571	0.0675489841846011	0.0624291064869581	0.059629143823868	0.0585757732685475	0.0598778634327259	0.0600605428128181	0.0586246574767981	0.0634502413869843
0.0630609444608571	0.0653348479358025	0.0638535067324157	0.0652496508084467	0.0627315527142978	0.0592665315123758	0.0621818016607214	0.0601793218009235	0.0627615351331249	0.0624481438920646	0.0611705126589305	0.0624968697150374	0.0590995747078023	0.0707544439719274	0.0648667750242049	0.0593730184672862	0.0639173632414776	0.0625340336559781	0.061316896680873	0.0660550099205163	0.0651452856074594	0.0606118059569355	0.0677168467309839	0.0572795041747447	0.0612407476046004	0.0632327594347477	0.065120889324429	0.0672014102707407	0.0622171746210584	0.0612850709383748	0.0601183849501414	0.0690071365755306	0.0610302627678235	0.0601161421946755	0.0624104834976912	0.061675814695509	0.062310784018937	0.0594539643696074	0.0599677886803909	0.0625209336285991	0.06750695952363	0.0641931762429591	0.0678768039421724	0.0639095985556315	0.0657746209736883	0.0700037568605839	0.0612147283998582	0.0686407094369985	0.0593786068514862	0.0617975160908657
0.0595000868992747	0.0655380228513321	0.0681982105156855	0.0700024768739195	0.0607271794522577	0.0607133458312605	0.0618787057390312	0.0635740138463947	0.0616813615618473	0.072570377652828	0.0609534643296232	0.0695398450259915	0.0641295868751245	0.0656048100014003	0.0614062854503616	0.0622920788450778	0.0625711562148669	0.0628850940018776	0.0609093909483498	0.0699276856064498	0.0586088764717727	0.0631643405962589	0.0634167312733904	0.0696668706094037	0.0618367157175992	0.0661345903511472	0.0620342061301701	0.0663204546396884	0.0588951832420864	0.0609938719728442	0.0630255437008268	0.0618783318932075	0.0689892194070865	0.0681450579338733	0.0667402596504031	0.0599199088870082	0.0591999692637127	0.0611168551409913	0.0643423780621798	0.061066021007144	0.0646994940587849	0.0595147072691295	0.0608709583061731	0.0732626924856717	0.0608846825923922	0.0685275526539293	0.0670150644027886	0.0621515032531587	0.0666056565641688	0.0698487181467423
0.0598219015646271	0.0642591409006663	0.0633313421854558	0.0721946869810152	0.0753951253566175	0.0646673050743015	0.062857219679995	0.0666613114683671	0.065543791652904	0.0629578857492458	0.0633791711396148	0.0617152130821671	0.0678888110290612	0.0638492448385365	0.059661018910584	0.0648960215966529	0.0632208619914472	0.0610324419712882	0.0639928681209507	0.0616481889392124	0.0664495397486497	0.069562866725755	0.0621120883690832	0.0653021343803988	0.0689021934775378	0.0588291312107757	0.0684358455127953	0.0619033302234901	0.0697090209518373	0.0699893946875146	0.0611075192591609	0.0685795222360996	0.0661018897656031	0.0667188640843062	0.0625737002962257	0.0772538022109795	0.059284057242168	0.067135135379762	0.0627618973577816	0.0673430574504639	0.0669000568359218	0.0693541752764382	0.0670231015794224	0.0641560473790463	0.0613580358575232	0.0610897225533046	0.0716268611671933	0.0672841634008135	0.0619698755800828	0.0622131830194969
0.0676372840169664	0.0644610233854921	0.0703991581535307	0.0631817173652582	0.0700616254774823	0.0607482242727542	0.0687805148878084	0.0670988546415534	0.0649158340642304	0.0630431367374678	0.0772104930275776	0.0631494797029116	0.0611980280945498	0.0628860649411921	0.0630944480094232	0.0683830412640275	0.0646313577017356	0.0666698249309126	0.0613975851887231	0.0728095770899948	0.0792603672750622	0.0612918245532849	0.0641834524548641	0.0624378105070219	0.0730284452845476	0.0615384881016812	0.0577027071227757	0.0657665226022271	0.0704104950215766	0.0621908803167512	0.0751110744767287	0.0679590922512531	0.062913368398996	0.0682885286028779	0.0652882859506728	0.0677227804004221	0.0621888966040611	0.0673556722679033	0.0628409831461344	0.0638646956925404	0.0650853959105886	0.0708073556285362	0.0637780958378602	0.065641513542537	0.0629857598109536	0.0684451650952344	0.0622673438239607	0.0794486466206921	0.0645634846136056	0.0754145320691258
0.0616282485340863	0.0622911938968847	0.0623970369176744	0.0628571787611146	0.0733130946934981	0.0710238018022017	0.0657430520253499	0.0671259166875424	0.0653831876971603	0.0701702940081914	0.0694945469676327	0.0656442030389314	0.0669018480498677	0.0631648643208544	0.0678972428619479	0.0666115362558339	0.0721694637436802	0.0609720097386142	0.0610907737814461	0.0629341160141334	0.0654080516236774	0.0712587936723936	0.0632688123129997	0.0662560387690206	0.0621605056963187	0.0688482394093787	0.0651253165419566	0.0680731325580539	0.0713043806043484	0.062011348881575	0.0702852178624718	0.0621464064216806	0.0605714018438913	0.0745736976055857	0.0636790332396485	0.064033975247101	0.0668880204534965	0.0684176627456813	0.0729461733251816	0.065894139454172	0.0657919770320306	0.0699779552952817	0.0682253675426392	0.0632811139069453	0.0754445596551305	0.0648551476950686	0.0634615805819763	0.0647135776335365	0.0664446343596923	0.0755667385468602
0.0641262078475517	0.0710934385205774	0.0784369860647779	0.0731158386574935	0.0805300704312813	0.0666704036798246	0.0663247412166608	0.0808224419720171	0.0630384474263193	0.0652843670290404	0.0616294861667339	0.0666635281483239	0.0713461207746116	0.0680024112679911	0.068712743248026	0.0676267608882509	0.0621504634509022	0.0725574190787803	0.0815920158608511	0.0701042875794702	0.0750722661941855	0.0781722396739395	0.0614406882851123	0.0748253491517188	0.0639563013470921	0.061386278116027	0.0743813023846843	0.071200913310605	0.0798041295653296	0.0642680983760913	0.0702754005210036	0.0668109637672985	0.0793492416052948	0.0724139382420724	0.0707552988612996	0.0689974258628012	0.0714113828711167	0.0680851686073007	0.0681232258298427	0.0731313217399584	0.0698679563341942	0.0712204468727955	0.0758839794075374	0.0658267595323466	0.0632043499923528	0.0654322891788553	0.0684234039611474	0.0745486212390921	0.0633244164269248	0.066908243951294
0.0612999135933936	0.0642087557108433	0.0632027972015384	0.0730539744679713	0.072868637135904	0.0787863857673952	0.072279937434347	0.0652416534633887	0.0662076779325422	0.082198468869776	0.0680877803526966	0.0663788093327005	0.0667279492247438	0.0730363447553688	0.0686724646610847	0.0746556161864937	0.0633272749306705	0.06608502657374	0.0701482777490238	0.0654069000765468	0.0679852153388448	0.0731521022591628	0.0643637696923714	0.0656062630896357	0.0694385824343429	0.0727464359010399	0.0739823072739231	0.0657849513427609	0.0670595766272135	0.0758502280544485	0.0625215513591912	0.0645028401055036	0.071441433421752	0.0693331326866319	0.064909142615286	0.0714145093298006	0.0717175406099936	0.0627597633882944	0.0642512884760904	0.0682720044191907	0.0736900512856375	0.0704034305608339	0.0752918125855135	0.0676611986008793	0.0729887041215219	0.0739519206459528	0.067676480090228	0.0794029163085472	0.0705939829701204	0.065029480370945
0.0728912498408023	0.0633704197056602	0.0707200570875583	0.0672638659444386	0.064303849493999	0.063735227898047	0.0685153153418959	0.0788362240138324	0.0642504787981113	0.0767297381447892	0.0693730110904452	0.0858004450542603	0.0635579126931146	0.0781617635917144	0.0707205295220068	0.0735654244920216	0.0713929433124168	0.0687228967878342	0.0656514904679156	0.0723233620581268	0.0640979355165565	0.0669920996058862	0.0696726271996248	0.0736973790528561	0.0675738514997781	0.0672023459061841	0.0755923360560796	0.0769970553814009	0.068889387765597	0.0773851843576238	0.0689110955019504	0.0784189319590449	0.0746907312783836	0.0777530728191777	0.0818732776515099	0.082568401609061	0.0713724132758785	0.0843437804038207	0.0775021440156151	0.0781722069424375	0.0714410854277827	0.0692658870542006	0.0839990892936552	0.0795544635472654	0.0715122324524024	0.0727164253600437	0.0759162127466074	0.0762164823642941	0.0726452792025667	0.074748210530545
0.0873512621154609	0.0683640049443576	0.0682294380054511	0.0841988788216556	0.0669485584431908	0.0774387205732514	0.0809152788473329	0.0809802482130255	0.0808355767594072	0.0764969591312488	0.0759219612860057	0.0746477271335525	0.0673532323969552	0.0682538927381824	0.0799828842126044	0.0701483409798937	0.0743700002505378	0.0773255489326193	0.06816925598523	0.0629162234275724	0.070956020215476	0.0778764894662743	0.0729961480723407	0.0687190689211286	0.0705921217532963	0.0768537538016637	0.0693989025058855	0.07353097039572	0.0634621569819843	0.06993585170805	0.0746763466771259	0.0698953719684746	0.0861020245169757	0.07514590545488	0.0689850497846854	0.0807468926362305	0.0780404257780073	0.0647268072315745	0.0817628324156353	0.080267037452043	0.0721148127925753	0.0883172088247538	0.077421197171144	0.0627263925559149	0.0687211315625437	0.0812457313621532	0.0826798325963292	0.078633741396946	0.0663182259935616	0.0819605104034148
0.0713426806889296	0.0764970702065298	0.0781215632933143	0.0835997356358743	0.0682480869892995	0.0813322911202618	0.0782717684294877	0.0863229249922332	0.0754197954339092	0.0877106238594107	0.0714742562132594	0.0717297007495664	0.080115554487267	0.0668558933985232	0.0785255404231436	0.067875872438215	0.0742043336940795	0.0679713080471418	0.0806476290000196	0.0780053735018888	0.0818831413138045	0.0821946730062068	0.0711844774106761	0.0695660064537402	0.0658247075202087	0.0712033554252473	0.0789273241311966	0.080636297322347	0.0833768399925151	0.0787334613219121	0.0688982308709859	0.0840394085312099	0.0871915256055989	0.0719498623000791	0.0634247277652337	0.0708841942841895	0.0800047740311884	0.0783120582390146	0.0760192248670542	0.0733615043895722	0.0665435922802503	0.0835355337325646	0.066035987868221	0.0834587025488771	0.0718401073391222	0.0670619543762775	0.0759401835003693	0.0742850759056495	0.0620192713528715	0.0707005878135959
0.0721978093427234	0.0744325714896392	0.0825407841190492	0.0881644830654295	0.0928390588957604	0.0702141635505848	0.0720673244246094	0.0811371011677767	0.078837743721571	0.0706010538170271	0.0743952745595492	0.0857460002011063	0.0758523231850189	0.0719164240731995	0.0817305258396482	0.0622704437958119	0.0871402898598387	0.0748388857409178	0.0700084120754297	0.0878990440730173	0.089656989327586	0.0802620308243219	0.0693117409409553	0.0822491007311538	0.0847539556953618	0.0671797898459564	0.0702951501978829	0.0809831388324733	0.0874792040375254	0.0837056733064783	0.0724828111554461	0.0717850531836678	0.0863072866094006	0.066500031579274	0.0684806210742014	0.0641968190159169	0.0838332548566263	0.0750818163556382	0.0759975388980117	0.0673795111942495	0.0694388163221278	0.0742530779111336	0.079932865719206	0.0741356488423243	0.0745760526842651	0.0716497679994683	0.0685212075085456	0.0717313150776182	0.0664199536113261	0.0783816541489469
0.0712945627247952	0.0665669537302345	0.0772980485179472	0.0862111066819391	0.0832117414591697	0.0703338892332212	0.084840392649748	0.0692901453086426	0.0795737367776646	0.0892278940208476	0.0662898087519975	0.0735635307578406	0.0748550485972385	0.0790058279707745	0.0868617453190163	0.0730577276091187	0.0792922682149571	0.0870752014605807	0.0813800801698343	0.0907109519837981	0.0777418303059203	0.0737088899368774	0.0817571818928629	0.0868217588922217	0.0711345004646534	0.0863260303130614	0.0860763507832353	0.0856186139397825	0.0766754434281847	0.0685129336755958	0.0739699167140624	0.0716095997884236	0.0785157722304407	0.0800935571289376	0.0835603161107084	0.0814319326729448	0.0711885938006405	0.078884147638592	0.0896332173678232	0.0835822926491431	0.0796243585218779	0.0828246675213522	0.0729883473647552	0.0807602282684758	0.0708663514621097	0.0734552256338298	0.0887966822769951	0.0712710402006347	0.0708986845830283	0.087186377497961
0.0776388619883816	0.0681399214028077	0.0730710076654641	0.0749968410812969	0.0802881734622592	0.0729533795179207	0.0769848681414829	0.0839158097983426	0.0789886773444289	0.0834706440410436	0.0745705141590283	0.0707898894568124	0.070810128483356	0.0820026220666207	0.0866092586315739	0.0837548467467756	0.0814584187833824	0.0754996183521046	0.0707713384248386	0.0846318649875799	0.0762110695703822	0.0857599306876056	0.0799378687800437	0.0758559365676499	0.0755974485483087	0.0769926253318382	0.0758817546225327	0.0733031863639619	0.0825177351528992	0.0761771907776884	0.074008915713897	0.0818707277009484	0.0818277992197063	0.0773294781065244	0.081194662445665	0.0871182785211973	0.0806629209679034	0.0900919286001411	0.0844335963055666	0.0881185318826699	0.0939067200217969	0.0805426742801325	0.0749475724073012	0.0864641751470511	0.0776843600441262	0.0781458158021641	0.0714272020054323	0.088825791198387	0.0867826383024118	0.0706179136668181
0.0954705378107394	0.0804852811600843	0.0833391067083059	0.0697372126298576	0.0903138960446109	0.0850763489119024	0.0933357482146945	0.0807168807874963	0.0733625288841136	0.0717784173775103	0.0801559009846834	0.0891233419392055	0.0971537114661388	0.0757966738034072	0.0710540614842921	0.0810647032475527	0.0737443982306185	0.0901685520271315	0.0682933372510008	0.0761104478221605	0.0786772174522393	0.082310166449886	0.0772541643212429	0.073983119338651	0.0744883150116751	0.0974497227228708	0.0878623223992533	0.0793900556282703	0.0779446391020093	0.0935800300536448	0.0738738031550508	0.0763797651355845	0.0817318947759408	0.0744458293897195	0.0815661781499073	0.0718532041337005	0.086536528234046	0.0778935754525979	0.0745360019594445	0.0734907305494705	0.0887295315738811	0.072486265861581	0.0817404062862508	0.0849279422372896	0.0928563471729874	0.081166766302973	0.077861181414095	0.0873177489215685	0.0793026860394475	0.0730143423589442
0.0841828367687096	0.0943341750342437	0.0745171300970749	0.0722072161498046	0.0845744724720097	0.0778751738882356	0.0745950007662463	0.08714793479425	0.0738090957863603	0.0770108088114449	0.0693636498078452	0.071581001898559	0.0767805900704901	0.0945487366002305	0.0854426247035677	0.082878918845441	0.0737137733385489	0.0926051437550924	0.0732908752167393	0.0884420712238344	0.0894054581424096	0.0818257787554778	0.0978440821544615	0.0798358867549028	0.0708991354012213	0.0738245601674929	0.0762919544999905	0.0692295796617708	0.0741905822180425	0.0838396830404315	0.0987333167343102	0.0852564098770843	0.0903568601634303	0.0748109433316977	0.0848434721478417	0.0691660811992387	0.0996891076474417	0.0906072475957732	0.0910108973650053	0.0920351901740719	0.0754642241993089	0.0784082614869075	0.084071737335444	0.0953131784104076	0.089550595466851	0.0902016548866024	0.0791762507764283	0.0851477921831288	0.097527840319128	0.0805595712620643
0.0836984504306518	0.0914078154526016	0.080466773462663	0.105454543554169	0.0794395820142351	0.0859750047932047	0.0990215191058627	0.0963817141503203	0.0882011514908253	0.0914601729946921	0.092191983674269	0.0807062882189216	0.0843769602990868	0.0917981249408232	0.0995152114548934	0.0780382667819901	0.0962233172914716	0.0929586914772288	0.0777513278501549	0.0882556154298284	0.076315666543643	0.0859571216238555	0.0954047017484743	0.100994787220521	0.0876134273007675	0.0848479298641909	0.10251942724075	0.0828108104958629	0.0937751851771184	0.0767015718566167	0.0978581761006539	0.0922114457715038	0.101809953614313	0.0827453377015221	0.103029086433794	0.0739697081482009	0.0957136292143488	0.087678913018696	0.108745486181224	0.0784035433876597	0.0754583694406631	0.0934544481222853	0.0735065210996744	0.0871363184274168	0.0841513905362373	0.0842527484152503	0.0834715579022001	0.0996233894990551	0.089026171985008	0.10289499277367
0.0981632889305811	0.105241536052421	0.0869164705931778	0.0888643278697373	0.104094413265293	0.108833304796843	0.0909707798947271	0.1011094937537	0.0986886408856928	0.0915640044356608	0.105818633195937	0.0802299954816729	0.0803002240981606	0.0958533429113091	0.0912950799935443	0.0908528077712634	0.0739800896613263	0.084216683773372	0.083861740735069	0.102094358590422	0.0859206980137349	0.0854280470563073	0.0885188458283553	0.0849581326534641	0.100784850825668	0.0831046029031594	0.0890995479689067	0.0787566779716025	0.085256899793239	0.0938870904328978	0.0862619221499991	0.091780432160947	0.0883708699769971	0.0776920091474668	0.0810402985168482	0.0829080472820881	0.0762031950509698	0.0774479600211493	0.0987270410532836	0.0821346444868703	0.0811003491709784	0.102217333041103	0.0745650755335751	0.0905791931099895	0.0801528990248131	0.0908086540893974	0.0929418160874119	0.0729408343236284	0.0966588820657924	0.0901635125509034
0.097590918489566	0.100748075329485	0.0858229138277587	0.102780938681911	0.104619033839594	0.0827730989166254	0.100219753546276	0.0945651476270566	0.0830063795191698	0.081222359619458	0.0944794267785116	0.0948351578427165	0.0997752372473732	0.0852603260167244	0.0851363175877455	0.105812191341285	0.0849303289026885	0.104110913126573	0.103442519767226	0.0958943423983339	0.092888607769165	0.0762754101422451	0.0953555921681785	0.0822110677156803	0.0927341693599797	0.0952989576110824	0.082888969530858	0.0990619679045779	0.103343212467787	0.0940569219650176	0.101367772438902	0.0842987712103125	0.0799934631846109	0.106246277338074	0.0947332445957543	0.0842502435259165	0.0755010532021812	0.105922579970304	0.102049405174331	0.0835521404972158	0.078351765401331	0.103911566915215	0.0793579614417424	0.0828042944456597	0.0790702751442505	0.0801582594815796	0.0865727325432225	0.10913693344937	0.0905437283746551	0.107057430263308
0.0993657634174456	0.104535586043153	0.108485270407483	0.0849520758506485	0.0926818946773586	0.0903026978676295	0.0864154376459239	0.0823253156660055	0.0928350412855265	0.0906610187481981	0.0846837614281414	0.0870727720734763	0.0848157043695688	0.0953389735230225	0.0874369257188779	0.0863613440693174	0.108346048464094	0.0894162325973354	0.089735787464655	0.10481326648366	0.0942597698852642	0.0912196972445971	0.0925219300121685	0.084534739247814	0.104049996906498	0.101993889068026	0.0822793890252615	0.103854333730838	0.0832611200911337	0.102049992760357	0.0994664684745245	0.100296963778907	0.110411391075723	0.0794839635618773	0.0789214462914007	0.0906765914319625	0.076362503020546	0.1079449470044	0.0838322325958578	0.0933844632038717	0.103609207118594	0.113186978342611	0.103001865767474	0.0814247402104427	0.0835576245962997	0.0936728848125028	0.0984854710474228	0.103406583125266	0.101069564026402	0.0885025219170384
0.113551317612587	0.0913339081253888	0.0832988557527064	0.110044361871079	0.121547281805832	0.09498812277014	0.093725175801675	0.0947354255909355	0.0898937630423432	0.113045450423059	0.130608986743731	0.0906197910376624	0.101494059553085	0.0857692999385762	0.112684910674899	0.0995312348506721	0.0888223815983713	0.109296498475737	0.0794946972429678	0.103593515356007	0.0942846118235684	0.116362907457118	0.092446099456053	0.0845850630673107	0.100036373578768	0.106539275533637	0.108528745486977	0.0926836534579748	0.093868002317633	0.085946892427672	0.123117449200674	0.0869405901763221	0.105188892014769	0.0998965679158614	0.0989864809199437	0.0939077958526904	0.0939691633867479	0.0809850220119998	0.0813685607894535	0.0967332260167905	0.112241027114828	0.104394696458364	0.0827360171520185	0.104480990521765	0.0894798464608624	0.0894512169129355	0.0967077198155787	0.112310580517956	0.0902679591418143	0.115425921118933
0.109781961614431	0.0937094295723324	0.0908365929165872	0.091844379732537	0.103610369919641	0.121378639807382	0.110844243672181	0.118331629577895	0.102773459200553	0.113808867233721	0.102733132614621	0.11751584844856	0.105554947402271	0.116406900291907	0.0905441418581978	0.101645290713011	0.0945169725264366	0.133411422192647	0.102377831027284	0.113308416975937	0.0808853410279285	0.0982553228415908	0.097059757131833	0.0872783015033605	0.109031238386363	0.113288977471103	0.103524852004905	0.116768098615978	0.08277017071	0.117202324199482	0.114577554850399	0.0919514174189333	0.0995354317122617	0.111316508467925	0.0861382709201278	0.0952741784997383	0.0874014401957696	0.0971074365664347	0.0982553437276338	0.102912046565931	0.103142513689854	0.115145308484352	0.0998000068130745	0.103343940930187	0.107794891879951	0.0854733849795945	0.0923712428533929	0.098357068164449	0.0931204473579107	0.105355665696767
0.106447391816216	0.0909449045210093	0.114712305707401	0.10779448441319	0.0973837286977833	0.0975060765841343	0.0940670251794065	0.109419544185572	0.0842028346175867	0.0904820026667103	0.110960078584878	0.114709838336561	0.0942569713233466	0.0980274731119458	0.0954907560702204	0.0943648579910391	0.099880165360945	0.12616768004067	0.0892615844218957	0.0985580531651663	0.0920691982595838	0.0943666904823851	0.0860878554230093	0.0988131951984617	0.102027676477236	0.107883697565116	0.110070863867544	0.115807630386815	0.103203407249615	0.0923440282815964	0.0930322074008237	0.0878645373879259	0.122301028868449	0.123802370696887	0.0961639648949319	0.106167154162264	0.11437859615759	0.114014067885248	0.08923943473649	0.119250546115701	0.103696945023867	0.104682158075668	0.105922566967604	0.091078585141912	0.110017244041551	0.123069266703546	0.100035727754129	0.135672185574705	0.106111759732931	0.0895153522316733
0.12785304645541	0.0960457191669458	0.10284475044129	0.104961864218492	0.117751695166619	0.113937408446359	0.0925828141160221	0.0947018351125074	0.126717103085545	0.141298534342243	0.121951019102028	0.0905564318959164	0.0866720053394628	0.11020451215596	0.0939760976720776	0.10863318266404	0.10900703320721	0.105104959822224	0.120976841330645	0.120634775387061	0.0904973237141673	0.106273001458356	0.0872498476011825	0.10572090139837	0.0880181486473998	0.101297867539538	0.107717323098842	0.0936948257317875	0.108875291959243	0.0993399591271099	0.105820639250344	0.090465313950721	0.127521358963617	0.0933135623125269	0.10103870463362	0.120903109639169	0.111745858129587	0.112499631422477	0.0965635120516863	0.106496191538291	0.111482827483307	0.0977244955842962	0.0987513678571565	0.121505586792028	0.10296359231306	0.10194393701353	0.0981313688867752	0.0941435734335804	0.103177995213539	0.0985362722432772
0.0984395770146895	0.119260068861265	0.10188923253661	0.0998036693918329	0.128347612450041	0.101945693032114	0.112127540381633	0.0937944440112972	0.102511379348459	0.11691251176399	0.0921598646733791	0.0996039474935218	0.108635865546729	0.11668072529412	0.125605768074728	0.103299468883423	0.105369238978487	0.0955480608897684	0.129205065043526	0.121576209366632	0.114654314713018	0.117917943046707	0.0912265004121623	0.132620927341494	0.0918112135389546	0.130529691299015	0.0926516129154105	0.107814886117647	0.0936821802804032	0.0914486785961789	0.115978756259659	0.120945492876584	0.101003570530581	0.0887961080943944	0.120243043915052	0.127719757923706	0.119244565074239	0.0984405275044916	0.125691019603921	0.13201427024954	0.117509799952731	0.123221063422378	0.121229753448153	0.0988066364020005	0.103737071114918	0.0990142954791948	0.120074841823504	0.102899656115175	0.102384219913153	0.109105123434833
0.124457160908664	0.112953583309383	0.141246091761708	0.123754401168144	0.13759172578258	0.114972017938518	0.121893511651359	0.131457099028094	0.108861236443426	0.0894499992786898	0.136816716172041	0.0981266610819728	0.0976052381054928	0.147836765735896	0.0975030377526499	0.119257788269079	0.138278773813061	0.104850153889949	0.110407075924638	0.123391850015133	0.115393246016401	0.127270424360199	0.103382273941646	0.123854315836765	0.137745427251519	0.119688711247315	0.10718264369076	0.124097440331756	0.135067719012214	0.144382139402036	0.106614109265627	0.106373963918257	0.119165997683314	0.126825360479535	0.117573091517013	0.13180325030688	0.108061639063735	0.0980967503692882	0.086810174843476	0.113602570992776	0.10630704851954	0.124836277723206	0.0990840803009524	0.11546572970005	0.139770353758564	0.101375281212828	0.0996149039946054	0.125387172446591	0.125491580971929	0.109226456436213
0.121183751628453	0.0942227783638802	0.104956447264814	0.0966961149665762	0.106233060964682	0.100668565536177	0.0978645270682314	0.117888936831344	0.118502793717191	0.125386479101474	0.105465497478781	0.136768249165331	0.121324143122816	0.123581557098708	0.116120340937506	0.142990658378685	0.109572914110672	0.11726805529696	0.110561279188631	0.108949742065499	0.128410074831734	0.121356155457574	0.0978603493677419	0.122759264766063	0.115683138297679	0.12974810444093	0.0983979935555244	0.115526133558743	0.115450244040242	0.136098956093706	0.127342444975775	0.118321818920928	0.114884208011515	0.117967569733319	0.134027833115142	0.136875883284154	0.149963724590591	0.136885655083664	0.122046239835326	0.0998786741066513	0.123145472391355	0.0984434745773403	0.109448518048152	0.140131360066794	0.119885791379226	0.133392994451054	0.105852563165282	0.123093204914398	0.128866030104981	0.114690428061657
0.114988914301656	0.0989660412607355	0.0984394729481157	0.1199471692328	0.115959084563057	0.106797675551259	0.103787235894136	0.147224401246083	0.130448129733486	0.0972531972713361	0.10764758219719	0.115491076002037	0.141830862071749	0.137071110451978	0.112089456926489	0.118068220613889	0.112982308272016	0.164049670955071	0.107937934074274	0.122605678060127	0.119851967985118	0.112865412039539	0.103598817586964	0.14441211062313	0.106716848373693	0.119942471029765	0.137038799657222	0.147846687497577	0.113082758203529	0.148387455701656	0.104874800365713	0.144394925184682	0.116123653009622	0.126992550589075	0.108265468281455	0.151375823007428	0.143835901465694	0.135474464487188	0.143023496663193	0.124909248420495	0.11033174390686	0.140900784954199	0.140976363659404	0.120425657356142	0.130114095607057	0.114712021075904	0.143565748716878	0.109230733533177	0.133534355081947	0.139463392291414
0.116005646626049	0.117810102012832	0.124669787146236	0.111354220961922	0.131808645792159	0.129272431294144	0.12058914828088	0.145672681919672	0.125909497022483	0.145726838417853	0.111191903091954	0.138683083207324	0.108079756632514	0.151068113764678	0.115572148091374	0.151460879836193	0.100522860380106	0.155497721565213	0.096204597587672	0.125677773191962	0.123575329459159	0.132407567994489	0.1298624658769	0.13417003461431	0.140874293076303	0.12822823802097	0.110292159879596	0.127314676649896	0.139715223173978	0.128177406459794	0.115343081807185	0.127251402690455	0.142160140617407	0.157633450095092	0.13095112621654	0.159618998768059	0.123636494464634	0.112824574086429	0.124041121092808	0.122330065620124	0.132453780614046	0.139605458428681	0.141688819518266	0.140184640603506	0.143968221326401	0.145546719311751	0.14689844753328	0.130709642925442	0.105871422850132	0.134941915238533
0.149854129971605	0.113787949572546	0.121161691104807	0.124989206346568	0.107893398594233	0.142381832768093	0.113419702550311	0.143086260356714	0.144534886552692	0.151988905963485	0.157762402628367	0.149800113682321	0.124574875012998	0.137866415297587	0.122356502865742	0.146263510779128	0.106792064129335	0.107139852729412	0.132923761773052	0.121876625001366	0.121831832919322	0.152778786248792	0.116252140136629	0.154833098020699	0.115863766124866	0.114111464380774	0.135905786128782	0.111851592837776	0.122334086329216	0.156072386334797	0.131605224595445	0.131927312889001	0.114351447108742	0.166876590063791	0.114405211530007	0.115001319797412	0.155260804725622	0.113745413566433	0.144762308591019	0.121599687933961	0.131170312996143	0.118706329403276	0.133639237132164	0.117810251290008	0.144918071996879	0.137665735735929	0.149448191495325	0.111547701000039	0.149721727774539	0.114544900875553
0.174598527492247	0.163041168842295	0.182682274855662	0.150451219089216	0.132998463931955	0.143493004281177	0.124712120776184	0.132107755207908	0.110406742205561	0.162426569325103	0.122452770510398	0.130067325936396	0.148916013979127	0.142219777970381	0.139725053642737	0.152783328764685	0.16139354976623	0.138356787457643	0.144835026856756	0.165848352259038	0.124232413779264	0.139860193239561	0.141396407556969	0.165659533409775	0.147276391809825	0.150942836898563	0.177639037717333	0.141012874447386	0.153337250718999	0.122514247821039	0.125584457810661	0.144253858079439	0.123814823191486	0.127107711464907	0.128523706338577	0.131533148178176	0.152794067886248	0.140008667594907	0.122627222503542	0.128821807587114	0.141022214170719	0.136277743810747	0.128142984914624	0.119537505624819	0.161908693654218	0.118733680850078	0.112247094246868	0.144475429088194	0.108002733963789	0.147847114062112
0.142176341789883	0.130067911536037	0.127763077307291	0.182256950997626	0.112412789590858	0.171259777383168	0.197846668570075	0.140655107910628	0.129786029745298	0.151003626669502	0.106010992600155	0.174848661281415	0.130778221745695	0.12247154743393	0.164773835143173	0.127554350572357	0.144832835832281	0.160086056114322	0.113361295699434	0.160693808555145	0.12969397738613	0.127252621773218	0.167646762002578	0.118351358022976	0.160539800659118	0.112278703877371	0.1587420770554	0.146306706161942	0.159954632389916	0.128957763095451	0.141932407452956	0.114058544422978	0.184615996379151	0.121555409429092	0.1171978876781	0.11290513971988	0.162992960020347	0.142346028406288	0.153551019658891	0.136609225288036	0.145106086177132	0.135692813973924	0.146473475264165	0.128683270621366	0.180928139545831	0.186670144552229	0.158644104069841	0.118580820568011	0.115899560379556	0.137860877474797
0.1959444437124	0.133163445236088	0.189096833231512	0.170727099822588	0.181403870188004	0.144125583892881	0.13865404986884	0.150028499005476	0.14571127701358	0.129256799538309	0.143709622672852	0.144995451282486	0.138358919252812	0.189008179616875	0.163015678652592	0.121287281040969	0.136618758381683	0.194043644991459	0.145222330463035	0.184991935837569	0.119474698005747	0.167389421475812	0.144483379644453	0.150003915080318	0.141460614679528	0.16743442268796	0.14340600114313	0.184766787821787	0.194889591803555	0.140289119104366	0.147017510420973	0.142312966753269	0.173089303960914	0.13351885408933	0.168388200959936	0.141599011983339	0.153698754081122	0.155302059184135	0.181581574384751	0.168522537818457	0.167785389168125	0.133434079047191	0.165165329992695	0.125802385676371	0.12974010685749	0.116457854333364	0.121025208811	0.147900015346594	0.113844168551613	0.155300227265257
0.188893253876283	0.15634631982416	0.121536636053309	0.17314495968226	0.183440382669439	0.149222908072595	0.130032581443214	0.147632138378491	0.175676234787407	0.19054322679234	0.177128968076159	0.182396965256206	0.165065495844335	0.201175816908627	0.181383413188661	0.171300405803418	0.182821138554618	0.150633844365221	0.15426472584776	0.140975830984589	0.123178734066687	0.142052102193202	0.213511670430157	0.127282903242284	0.202950235083486	0.218230334362937	0.186069754446513	0.188343157043112	0.129275858325798	0.132743417832383	0.127937076067258	0.121781572555523	0.172218210140627	0.152194168878604	0.14556109290206	0.190463703186969	0.147562995347661	0.18771662833811	0.18144245163123	0.143765954914331	0.158475207072792	0.144424187871496	0.135134673770874	0.139156633803407	0.147964596795367	0.124505065205248	0.178637552384869	0.130588277331583	0.145267481195959	0.178612274968489
0.140357536104442	0.184550167131151	0.157365032176504	0.128090729974354	0.211885956162414	0.171612520212565	0.165993223693747	0.125284692762698	0.160738994677022	0.154409775577551	0.125034590911305	0.138871167720205	0.176691207924688	0.16807532015734	0.154309903984583	0.173889418688465	0.127289788575743	0.1505234258346	0.16439657049848	0.198965626862111	0.153962968270364	0.232677336298781	0.18177081966128	0.186592503792917	0.166346828646136	0.138337659984455	0.145831699506369	0.11912888629076	0.129294688108426	0.16415472129339	0.139413003096122	0.127134146673709	0.212402310226191	0.168492594417057	0.127969049240453	0.155305385628515	0.133306167848814	0.125704714367725	0.151341759011199	0.144187912314859	0.165983237174731	0.158659576981528	0.141148211410217	0.150439381511724	0.136987861625701	0.144218983309181	0.184199381622553	0.14204832064137	0.18616161678721	0.144401485253617
0.190715098812892	0.148577923027346	0.164266071748064	0.148946534656052	0.14495563976878	0.159238491360941	0.208229774634037	0.219159664568754	0.15185289583416	0.200774190227699	0.170784146960635	0.171326134716619	0.172075125471631	0.145184704604927	0.137487937165703	0.123852220333897	0.188501765487145	0.195033163429243	0.12991649819541	0.170493227741468	0.176235950939374	0.168407468866655	0.21504560247915	0.146223139484657	0.181627148207198	0.131221889471528	0.161687339011035	0.183086094629575	0.142931444114728	0.147546119584368	0.169233489509911	0.187694839148442	0.20022995509793	0.142323903852936	0.156201978797156	0.237620417423386	0.158476435093302	0.205557759510703	0.199732059623643	0.158620361090979	0.157137927021573	0.137023560390514	0.147607159874532	0.217779814572662	0.175329175491206	0.194996455081251	0.130686906407853	0.15432993562397	0.137571843782506	0.147270388464196
0.193632535409276	0.153151163129496	0.163146723736385	0.174383544016952	0.231082183312923	0.153736265453285	0.20817441313301	0.20153662362962	0.176701627449774	0.192255860037874	0.170939242359928	0.187706311424044	0.236202125696133	0.234130127208073	0.207542581331262	0.177393761867336	0.195601120136093	0.197316778138733	0.14792161185434	0.138222659805951	0.195446485144405	0.189399347549103	0.201982532785556	0.184201635775299	0.202978892214692	0.212877512957187	0.175833868482358	0.255106990767694	0.20406137827933	0.177423248029414	0.167048595951544	0.149703717154723	0.236417756951423	0.208954860600865	0.145756167025443	0.183453555538162	0.150564849072028	0.200592093284352	0.254050717591344	0.146859897179444	0.252575919474331	0.193028308917724	0.18235812522561	0.17632717154963	0.178492734997219	0.239126013512482	0.138630002999549	0.160630364739314	0.192906564424754	0.149519795097978
0.247250623797466	0.152251187808982	0.159079714512461	0.164657976982898	0.18061077625339	0.169807987174439	0.225803192405627	0.255388911328806	0.229746874263223	0.128142740133474	0.234899715234833	0.174474747717552	0.179070534833481	0.182153601696726	0.245195983088862	0.220258112602545	0.15579491825399	0.231745763815761	0.168394135880836	0.154591637675691	0.18283302146742	0.165225370800948	0.267254222380893	0.157602421195699	0.184633940582601	0.212505172124645	0.215581083936011	0.191837342270252	0.205852854331774	0.162481033953117	0.154073962882337	0.236033835754335	0.207717308044029	0.260989933836663	0.145346212587048	0.158027700316489	0.144133478130806	0.196508108914967	0.206587852736087	0.200267412740326	0.15436868863444	0.207442916714638	0.233749334444113	0.170494266731828	0.203921087509236	0.191066625067139	0.207643892304067	0.216269947719502	0.195368598962453	0.192623981762234
0.207166954773546	0.153014486759825	0.175272979548731	0.251137507189543	0.136366883273838	0.269950781065178	0.217554146952015	0.219206491275532	0.226864896133471	0.220496306385166	0.143042791637809	0.239374141239856	0.172928609751294	0.182700938722603	0.179402245911916	0.21097649298361	0.213570099852178	0.257317826003526	0.25161929589353	0.212894759145767	0.164993848171594	0.223657117426899	0.169393748774229	0.248311842940089	0.207912887561373	0.156815840109179	0.200683506588474	0.219119063630156	0.168616986620883	0.146012029330025	0.162735906424117	0.206495677823844	0.19260769592404	0.148902224544269	0.155631669983134	0.157130770668084	0.247920621383644	0.215703518379563	0.131454961712339	0.218700750807142	0.192470380116243	0.162049717255305	0.157431401285482	0.238689626490013	0.159308286960052	0.152042799791965	0.189831632896462	0.194351801719897	0.183194354458999	0.222096227792906
0.269384401271197	0.156703256202811	0.203204364735993	0.281281261471077	0.223044342543764	0.183124794052048	0.183319834407344	0.226381687801263	0.25575195290864	0.206964602459786	0.177853505757724	0.194481960186122	0.302626175541519	0.227437815847289	0.169559063919621	0.234226696283731	0.14759230912891	0.170318255442415	0.157105839514044	0.219426813135738	0.219152899244865	0.240334280824033	0.231948554011919	0.190760703706981	0.154546959565802	0.24571372447837	0.243380943671857	0.270478021313018	0.183094742978484	0.239468172669409	0.214818940769742	0.202048323763546	0.196638502031733	0.250625095607429	0.157342938224183	0.166997899777158	0.167566380564982	0.145389011490854	0.288477462136281	0.19026070842847	0.208288414615765	0.212991564337483	0.149389304315237	0.197107892066144	0.258965935155574	0.204977179029077	0.228313631092883	0.174480560135491	0.227961050441978	0.152642461736516
0.222377541871093	0.219300583260107	0.230488873742932	0.30884905874869	0.205773758548001	0.288162197139579	0.205494988484405	0.202232332656676	0.202722699861632	0.169865425332856	0.179721453166066	0.17287206000184	0.190365557581291	0.212841446211809	0.181093803671595	0.25973342394499	0.167040084582485	0.223461878175784	0.181944287869427	0.215616177036334	0.17843115009517	0.283324062735657	0.204589258562337	0.177383054962934	0.238749709841569	0.247193709554323	0.186891579326368	0.175994756659146	0.220619317501519	0.237602958803308	0.213126742723538	0.160448580110133	0.183161136941699	0.169963427155536	0.216935330153595	0.237383677669467	0.253187257278351	0.329342149597261	0.203773973913284	0.173872912165362	0.190197268638143	0.221819293703601	0.19252838565686	0.26437645899487	0.215897727388123	0.232119470729281	0.25989099163937	0.287664836404233	0.16993058551711	0.211055310200625
0.190183312371744	0.202046839661666	0.289928150417024	0.2386775917939	0.160160092545868	0.20399741043246	0.340324308702442	0.204802084568222	0.308017419054195	0.301739959384516	0.205024017145875	0.250052439283993	0.233988935033943	0.298031723481442	0.282445172869269	0.314919413904594	0.158880068480247	0.260600745481461	0.340981499350998	0.324183105499562	0.300305463529438	0.291147925549968	0.305119389233987	0.187968958734425	0.29848070135634	0.263489071946206	0.226260543347823	0.210871324685254	0.275356104464752	0.217198340091912	0.204692020649976	0.206113518536252	0.210574435431886	0.233480752455768	0.256360993485361	0.22835190193226	0.231421206904563	0.203658202809927	0.2768483590191	0.17665294893884	0.190531928522508	0.25329154267585	0.310974214566941	0.181357131155052	0.238975472464921	0.315593131803907	0.295468074989515	0.223507276496268	0.241154096292743	0.168562771829633
0.233492307078647	0.252476797266429	0.279645933418918	0.272882779439434	0.321655988796701	0.179379748795222	0.197745037419293	0.165371734686133	0.322614672870612	0.173355217427486	0.359916574930719	0.183910961015072	0.262531111395487	0.204563896917649	0.199675765207605	0.258083115376199	0.301375467866273	0.227608723873881	0.280235212119809	0.183979519073599	0.216402994373807	0.218061757891494	0.189666938194255	0.205463561806471	0.210566997425086	0.2536616935272	0.230855652769304	0.245564095155045	0.216759808939041	0.213626725042783	0.23603124843009	0.224333469114896	0.264000884736893	0.332884343136617	0.337472453373137	0.309863553815904	0.208012244965587	0.36036676384456	0.198384436075267	0.259612808670468	0.17753100735362	0.240697565569637	0.234320245959965	0.186345888401185	0.225562250456301	0.301231790372135	0.287442665923339	0.278954625725389	0.186707080392508	0.222631663081659
