# Supplementary material for: The Neural and Computational Architecture of Feedback Dynamics in Mouse Cortex during Stimulus Report
Source: eNeuro. 2024 Sep 24;11(9):ENEURO.0191-24.2024. doi: 10.1523/ENEURO.0191-24.2024 (PMC11444237; doi:10.1523/ENEURO.0191-24.2024)
Supplement: Extended Data 1 — The file code.zip includes all code used to generate the figures and perform the analyses presented in this manuscript. The folder "./ephys analysis/" contains code and instructions concerning experimental data and Figure 1. The files "Figure2CDE.m", "Figure3AB.m" and "Figure3C.m" simulate the model in the nominal setup, and generate the corresponding figures. The file "Morphing.m" allows changing the connectivity strengths with respect to the nominal setup, and plotting the resulting trajectories. The folder "./Figure4/" contains instructions, code and data concerning Figure 4. Download Extended Data 1, ZIP file. [file eneuro-11-ENEURO.0191-24.2024-s003.zip › code/Figure4/isolatePFC/v1Int_a0.1.dat]

0.34560408710906	0.329489353404083	0.310041683401172	0.324045170266791	0.31269453203284	0.349871935316151	0.336307977531955	0.31024698584585	0.355001594244989	0.336447543167983	0.356543527467612	0.335134881871738	0.313097185315912	0.359846576830734	0.343876169727423	0.320384926809236	0.340738806024431	0.317999713607859	0.318845943053122	0.322292063425007	0.318096402293265	0.34596028643058	0.321627173316824	0.348563452427436	0.31315887051502	0.319591167599963	0.328699190000522	0.314942336931049	0.322805136598983	0.326208210616619	0.328930324061147	0.33967507057236	0.322906283108691	0.322703931303305	0.357068005969741	0.349002764361973	0.341509390140554	0.339049094723171	0.327957938430348	0.359933555933531	0.334150354140625	0.323533394124411	0.312971043228878	0.315089668960297	0.317180209275239	0.320727165828668	0.347288863990535	0.351705201117845	0.312629090422131	0.339478404826242
0.325453459816874	0.321627032933974	0.344967291797847	0.329726341330584	0.365969329785298	0.320203834610715	0.341838581493717	0.320521634276625	0.353353906314468	0.332503693719884	0.362616004711081	0.330134065323524	0.355953200501163	0.354675658521621	0.331317554155534	0.341247330337299	0.33479317268832	0.340234476120487	0.338180202347576	0.354456573952805	0.36515265607092	0.327065038418682	0.3519143108372	0.323536781464699	0.339469414232068	0.323922504863652	0.328973472913567	0.345858572018045	0.33261316869386	0.367370618763573	0.321284714488569	0.366058061194303	0.371567255425859	0.332451888043183	0.323123403152234	0.332691044596648	0.338703236934999	0.363482491857187	0.338900862774428	0.372238061409059	0.372630327748059	0.325800161776738	0.325006369747104	0.331337176240869	0.359518235830094	0.32886917362242	0.324048135031061	0.340884901032737	0.321325211147021	0.343534584439895
0.364138763591415	0.347457760196087	0.351231811942926	0.353800661607398	0.332321033972354	0.330669535394624	0.353278968433958	0.37460733925938	0.373139295197705	0.377833475759723	0.362076530627165	0.346365572564496	0.383861212371457	0.384993404867927	0.359226208801503	0.381378720242961	0.350365686420888	0.359546095122932	0.339655730555881	0.342004361390115	0.338439405697882	0.360607938939884	0.34707483634383	0.348659670112238	0.339261009540508	0.370963159036449	0.349599904902962	0.372837168445017	0.385758614546815	0.333569205495529	0.358895810339943	0.35405205796857	0.387901683963054	0.356851563884753	0.353786139609464	0.36209128086087	0.346223736314069	0.330510411463912	0.354368213135588	0.36401581903291	0.35290138662824	0.380470249294868	0.36113157001122	0.359768474819357	0.34086448228342	0.358553830977221	0.353840501623175	0.346823946951227	0.382157909601634	0.334156535337601
0.352140942489842	0.353062999887493	0.352584529156152	0.38190072490755	0.369692912257052	0.345226146604391	0.382443405866057	0.404456814390577	0.343887821013523	0.398080125124301	0.384252068177994	0.358923881209835	0.360695293024419	0.367408891367039	0.365342110361717	0.35161342438149	0.356875245628724	0.376394872614442	0.390876320503072	0.350953554056916	0.386476478616274	0.362324735835977	0.39627855228033	0.34871122224032	0.353294575507144	0.345680723312906	0.344482485390566	0.39896966904917	0.361526020885068	0.362990114390255	0.346612322162563	0.374262691304629	0.386796983516171	0.394671297201911	0.36830051612353	0.376559557071431	0.362292513642023	0.340859144973473	0.3556578628506	0.379745005048968	0.358533721319812	0.408341509447702	0.362596432239332	0.378549438061394	0.352027083771942	0.372752334207025	0.391528735910025	0.381551550265718	0.359662032864121	0.344161618392732
0.406730827292323	0.409189748449633	0.383016513647141	0.371462851230963	0.401276957926146	0.383836463119519	0.392447463600261	0.416241131175395	0.394807948166262	0.402229740431414	0.363066784684457	0.376007747831257	0.425100371512183	0.396487314856969	0.389224061410535	0.411969785595565	0.395485709730933	0.355471870649598	0.36074901590145	0.395375835661265	0.409970254602944	0.421940687989899	0.427333129509555	0.390848062888202	0.410035607921319	0.358375876065031	0.402004374573775	0.38743258080681	0.366255342097438	0.424608363945487	0.397938135746156	0.374182482650645	0.416264662718144	0.375309974579264	0.404830103044751	0.404118902156241	0.377053122320588	0.376600383456862	0.387371549859918	0.356063351949529	0.417517661974895	0.379614451121486	0.371160191128617	0.423981579423435	0.356236544269272	0.363798230115687	0.360660966833238	0.384795820469882	0.39485658305527	0.365867198070592
0.420116270337116	0.385746056544528	0.44622742696326	0.371053387976217	0.435708283843012	0.403358469279986	0.391748401089423	0.389132967314064	0.413942046716773	0.41932138858672	0.422489471793102	0.429354532072904	0.40367494562254	0.441822570052374	0.386839895925831	0.415480801289347	0.435924254431038	0.409006687635733	0.371980956715777	0.41280441730109	0.413808253334442	0.396568038554616	0.437611470176516	0.445417501641155	0.397962743236657	0.424139663653531	0.378148001873	0.377114382275457	0.398312355634546	0.399913334011397	0.447816810244953	0.42799648050706	0.374423673955729	0.411380362038087	0.415116489530721	0.387741217584917	0.372687466492006	0.415528380772357	0.371972679004819	0.372585962254528	0.371779191974485	0.431745583526397	0.448094791646036	0.373311176872544	0.415689454509336	0.432675927391395	0.451610156332927	0.42426930420171	0.425009115420783	0.429709534095767
0.397351467929833	0.458307168706445	0.456568585513666	0.429684318220768	0.43542420000313	0.44895353036828	0.475535461477802	0.389242800517657	0.405926142652201	0.452598718543241	0.445089608635729	0.472086713773448	0.437553931028772	0.429915243422447	0.405654094033566	0.420887125047345	0.452861444662461	0.473738551730967	0.425182134771285	0.444898719063486	0.44285227556019	0.38529500033044	0.445976590651014	0.456268503926867	0.430618221511109	0.415334593658111	0.399699894645373	0.388263123563304	0.458473735637145	0.422714306034014	0.447096267522161	0.412412262476162	0.401233567770438	0.397075575644725	0.462836398747073	0.415858003783512	0.439986417969623	0.415478047447746	0.400742082135338	0.391015271594393	0.468843719371631	0.440608686097743	0.452884687145289	0.46227285358698	0.433237384470724	0.421078084018287	0.388447357291932	0.400694660263483	0.391441424355339	0.427733288667566
0.442179648384888	0.455156801546987	0.494504233814209	0.469929891833493	0.457277289803696	0.422414008991838	0.422573713953049	0.435400823656921	0.471833244990127	0.440623952313191	0.417344725567428	0.422960258117195	0.448192985161972	0.464634361810415	0.503342600907321	0.435770242004116	0.410181278214063	0.434672885518666	0.481233059713684	0.421707314855171	0.468425122891342	0.497598981504438	0.462606410302924	0.478657379945536	0.478504630630094	0.487876323134722	0.408645526324278	0.478076007675385	0.475240993186209	0.463235343335895	0.426463571540138	0.442839736611965	0.447002145730868	0.43918550563475	0.407397674556163	0.437773993802664	0.496477077406845	0.485434920721557	0.409080748883446	0.453560991550501	0.483931954640887	0.469529075475384	0.457644513326536	0.470848274255571	0.45984817538044	0.457790094456234	0.484862230404168	0.426218419083928	0.427384809633559	0.450289082875554
0.491321199017319	0.520421696905409	0.449931006233089	0.448955199788168	0.423867832531348	0.521447995425811	0.536066092592234	0.493204082509147	0.44236172835733	0.493193080779957	0.456722707365626	0.481519202583627	0.451187987461184	0.433976340509402	0.527865495464743	0.487248319751337	0.501647038212641	0.44358380054227	0.481122119115448	0.43648562238004	0.459525601860228	0.479065498757349	0.459469523542417	0.467493472657172	0.446809571232064	0.476027680824928	0.463069870166527	0.444126874226153	0.442457696306738	0.540495349967418	0.450548671468339	0.483104145905576	0.44681682677829	0.519504444720244	0.434337769724012	0.479441903285538	0.466660826993634	0.505947990162717	0.474149352760446	0.519279417806938	0.428733282640253	0.435530822785341	0.447979027366188	0.453676230365273	0.443355255248979	0.458950356809594	0.441634825659269	0.425734997277236	0.486856306996911	0.426557830211881
0.461172176648915	0.545727249000746	0.529137430163414	0.481832959889192	0.464561935654631	0.460990500712964	0.54034892343973	0.512337367639196	0.494955276420441	0.534137955190411	0.44642054242281	0.475325599434293	0.563149224591182	0.452970222324243	0.509253549010902	0.457157555790282	0.490122744563785	0.516318771718657	0.549442712368689	0.540958512903556	0.477119894393691	0.532794485849194	0.452358206908628	0.535598447850822	0.449955773211772	0.567045688941479	0.470788095407632	0.511063190279387	0.50035560847515	0.488486131157395	0.555090948760871	0.541237515998947	0.554644488500767	0.521718648307072	0.523436540222737	0.5421147329272	0.562643067147988	0.568530705994799	0.522387691199331	0.469393495811969	0.512315895837062	0.471075027370488	0.4696854993128	0.478896511429944	0.528362963439218	0.553230511274678	0.51922558298184	0.471776654672838	0.577407481499542	0.540255176529003
0.604433678352494	0.509683888873443	0.52195293834599	0.580275249485317	0.502522099871681	0.509009778137464	0.591526109332509	0.495345912439509	0.600162295320868	0.61806316444039	0.520122263714096	0.583079945373054	0.536490945539146	0.530057913801149	0.560284449981167	0.52945793175143	0.546724074144441	0.574254443195798	0.506331915387494	0.607107747058329	0.543391117879571	0.485877813081091	0.572233542420031	0.517098864317725	0.526077665447085	0.537814039825623	0.559190512499716	0.584809906427457	0.588747607816563	0.529423249506028	0.544487418731779	0.564080352063271	0.600657098316812	0.520849730373332	0.486550151102764	0.537186584081584	0.578292470965761	0.585345142932031	0.574103421565949	0.499585032353721	0.515591371859215	0.496712551152656	0.616425860838408	0.552288571226913	0.602444887074106	0.551145588265678	0.550201681928945	0.585889859964856	0.514090184043936	0.575746431635583
0.540806375420848	0.525541158927578	0.608779199623575	0.547524024582154	0.556318105422072	0.588929066967602	0.61292977695238	0.548873075070063	0.559954683212129	0.511660368122753	0.551750389024391	0.592654871114581	0.617662043479571	0.62753607430575	0.584675553110864	0.538828188271204	0.524556152739298	0.553114169079298	0.512396901279428	0.582940265856658	0.553217684176653	0.597228722832283	0.538643535661483	0.600181453992167	0.587545314142105	0.648407434135284	0.610456010599012	0.523708476425267	0.654370368841766	0.603757438208199	0.536508839422959	0.62860690148893	0.52362569896371	0.644728454594773	0.590376312673629	0.582360647778996	0.58874111084967	0.535830571585742	0.632483068483598	0.57216267085197	0.520093508091273	0.53201540324253	0.621556262533576	0.578200921035384	0.514237980903024	0.622076428919558	0.544068525330841	0.59243424266066	0.518107807687381	0.518497871845537
0.549010158861846	0.593787505334205	0.677756752436941	0.653885513230492	0.642273974124569	0.714077258573726	0.720525433484888	0.611288780083297	0.591622719988109	0.599977141325232	0.656596071949634	0.610569489759318	0.662143879254126	0.54631778212882	0.649325085809116	0.676851339528518	0.560538031281189	0.585164456665256	0.598873582306891	0.70000529902385	0.555448751003371	0.715137989795624	0.541580490942652	0.655071207433146	0.672494752577872	0.702981621659606	0.693891311324787	0.555702204911513	0.598812989311028	0.564843491027285	0.552456554971299	0.574298552751861	0.633999062390793	0.673790551548909	0.678010911303583	0.600016941280217	0.57574033702056	0.553785337018325	0.582672956741044	0.637172560172806	0.638825854848861	0.61624782012145	0.630918137736964	0.70260799954984	0.630133511874133	0.612638819966612	0.558904136414649	0.600528835325051	0.649462009799826	0.690308367501768
0.633459703284211	0.703844731358188	0.683829953666195	0.654735512896597	0.727401278866291	0.606174041059868	0.687784004316993	0.584948872488105	0.618021379401681	0.655941625616715	0.604759070851018	0.67682514127653	0.64940104316716	0.668501091988149	0.659838366412866	0.59800677208735	0.738814081815941	0.621079613734854	0.598923457735625	0.719690379887797	0.72831129180287	0.680427172769345	0.715081749427018	0.740670352621788	0.69071840637991	0.729073193450404	0.672481834979746	0.683196497002733	0.773725735717199	0.7357253163067	0.596650837222374	0.632501378922851	0.723639876613921	0.766026113830104	0.659675359704135	0.645133726961745	0.755165894796953	0.720953840967546	0.683558193246598	0.673455784247594	0.702487462383193	0.584519016805694	0.599568960409921	0.594872627183447	0.591625161031024	0.585032256902409	0.618014456675429	0.7004757803786	0.72452545164402	0.763837143804084
0.839150967666699	0.717347585202923	0.699386405702336	0.785214836813988	0.672245226053585	0.683248033015935	0.839583146821678	0.77351279602985	0.847356466800954	0.722434502176155	0.798530933936132	0.723963850465229	0.688038112356153	0.630674047788223	0.712114582090332	0.728029596788354	0.638441037339843	0.670118936513111	0.749241656240673	0.729818010080611	0.665294233899531	0.703135867948633	0.840498542611881	0.652530431847963	0.757128978765381	0.722152850435235	0.799728051966633	0.763682932694583	0.744428209544433	0.74621809931016	0.753312495979033	0.824998558286745	0.63837532409145	0.680663781462181	0.677752949598717	0.697334404136254	0.711236278219899	0.838088801919267	0.673709206538374	0.828958195986154	0.733747651070944	0.779549897920689	0.700101186245236	0.640448746090224	0.671593575114252	0.833583766526273	0.709338289985346	0.646027077166415	0.634064796334816	0.651440747784449
0.730760197554536	0.744662486409429	0.860796443707495	0.725214428774451	0.845670204581375	0.837288066573	0.713373241586843	0.675714915689932	0.826151017466387	0.702768222106284	0.795407121037965	0.721627121250315	0.91442498051129	0.898945873530394	0.701124693163101	0.683150205984484	0.875671271388074	0.802109271817181	0.90414043162802	0.733108756386074	0.777851274590113	0.748634214189395	0.833982115310749	0.776919674614913	0.903040014584982	0.723137873152592	0.733433378870448	0.726165533181555	0.849998684378686	0.773568944819049	0.696716382696612	0.791857008457952	0.737765362495327	0.709004722120868	0.779704518691329	0.834508305261248	0.773914867585319	0.677644126827871	0.799650442890321	0.890704590061117	0.699475267590885	0.781189418051602	0.769838177722583	0.858565282516692	0.796147910815616	0.778462911358927	0.726923294708874	0.7994832607848	0.827184291565014	0.836320059792039
0.760546222147158	0.784238348319755	0.754882505367861	0.936368015695193	0.820901846885109	0.901704540716851	0.986249338294053	1.00054360660304	0.962250196326513	0.870431459745222	0.932355661901922	0.896952757532339	0.889043385688726	0.852346276047983	0.823375439748871	0.873190532095719	0.920079011927984	0.917036033726973	0.872063410831359	0.742000191992633	0.748659362280998	0.759157148165038	0.914374048739723	1.02382754674714	0.873538941422888	0.954396402665529	0.826924350342193	0.895848912037732	0.93570209532412	0.978800927705201	0.755758475379138	0.914722815565374	0.885575527808099	0.751698732492115	0.745927473081055	0.950660760128261	0.839925836271658	0.826549810898462	0.793194514770746	0.773501839858447	0.747228187301252	0.751964004678871	0.966627176345816	0.824175038253092	0.850020377156576	0.758323777023718	0.915820122700098	0.841419511988545	0.759011951943609	0.94317891778707
0.947468072313869	0.91779592933901	1.01478501804371	0.9632676261116	0.951050027988408	1.11322871944218	1.09152811375445	0.848355858156549	0.888363182331609	0.989170536944474	0.918159047278364	0.809221512648575	0.819363604493287	0.879064225995138	0.983835482312089	1.09566317487202	0.987611189474694	0.90138238511295	0.924339732482407	0.865036261793573	0.869801906494086	0.916939968314756	1.02172892301256	0.909360965672522	0.835624375808473	0.855201987375769	0.989995718279594	1.02038589481016	0.846689895551133	1.10346210098771	0.92662874771054	0.982779042793314	0.847067151412374	0.823099119088373	0.850945285921363	0.930172775216362	0.97180775957039	1.03748696919759	0.914459961313166	1.07238121218282	1.01202056450323	0.882298977894084	0.996723524434358	0.913774341628355	1.03244688716695	0.889535138829317	0.839616723455343	0.988610464084373	0.887561029593326	0.816435647975256
0.911238162088743	0.987110243869173	0.985733035851768	1.01743326569283	1.12767947338047	0.989898075601089	1.16590166283049	0.941979412268635	0.896134100385881	0.991437917151379	1.17486951151109	1.19928039433472	1.04622036937082	1.07329407164496	1.01773216140522	1.03014221780431	1.00839926572552	1.14766796609922	1.20641314776075	1.05524066732863	0.882437243733348	1.11438359427359	1.05449815228519	1.07462685899546	1.22695722497049	0.955084420397638	1.03789495614034	1.2095923464715	0.893751832096292	0.881436808956864	1.02764580168068	1.19017158706135	1.0266628867509	0.940741896514943	1.0850975448326	0.924345163635486	0.980529584956238	1.17966446453922	1.12560237558134	0.936565891036036	0.954701945702148	1.01935021804909	0.991180075833172	0.994050687377169	0.926030314939389	1.1632160899669	1.04628892665834	1.22093142762898	0.971628119459702	1.17012332155006
1.15449614476097	1.05917397653785	0.959864640268472	1.20413799842036	1.12417393600978	1.04789421061672	1.12796754370484	0.993015483191281	1.04792247753721	1.2777529804071	1.22481854439411	1.2753903388901	1.22069755226725	1.28532916818462	1.21897236379787	1.00068861387897	1.06736432383573	1.25107472124347	1.23418107190659	1.21760364389678	1.22328234458457	1.01030250202637	1.06738115264143	1.14205903047412	0.975267882776318	1.07013821084419	0.995119942777962	1.11271550261392	1.0516428894986	1.03647668321015	1.21786182147015	1.30464271514779	0.993975510839233	1.23794268363119	1.17609675628878	1.24047133940975	1.11243568581117	1.10671956051021	1.23802764238016	1.16409515728324	1.33677771109911	1.18942120170606	0.950939346564564	1.01461608241245	1.16219570890512	1.00098915450671	1.00369876155831	1.1644609721332	1.11205518516924	1.07624813132699
1.45823161590948	1.1904678508949	1.31199093945787	1.28184991768883	1.2053109467067	1.36653931897683	1.49018651951208	1.07843589275057	1.17201794723383	1.0870194566568	1.46408783662553	1.12803080051509	1.38498806866989	1.11239043453403	1.09209235657434	1.10169959538932	1.13976357945038	1.19786087750606	1.05330868768814	1.13092474966582	1.17223018095042	1.44175005784463	1.15281398749086	1.33521470684251	1.39731660021041	1.34953365151281	1.3169686660003	1.38169572926067	1.30497520442564	1.15162420407407	1.14533158677892	1.10017310685931	1.19458062223895	1.10193305396344	1.087523946547	1.50644287525441	1.15069290167622	1.42752690411886	1.31699681301831	1.11926923466994	1.37071244867557	1.15623349768384	1.27138776549624	1.34159454186486	1.50179419076214	1.44048127885293	1.11510796466794	1.37787842115466	1.16364164310977	1.09376186100276
1.4419700736921	1.22320425838201	1.40247692856988	1.5607356402312	1.16110642802224	1.33257183570586	1.36092738816995	1.26049319282567	1.36046484870521	1.64948255086308	1.52209991511081	1.48778737526088	1.44323362466701	1.51640026121008	1.35114760449047	1.4374927965089	1.23494582453037	1.29727536056638	1.45034834951663	1.54572329824754	1.54027241354633	1.44655054553774	1.24726248494462	1.2618730854609	1.36516357302561	1.19154140265845	1.19728659273757	1.32839543599858	1.36552898227332	1.16547912050848	1.61379898553212	1.47465588829672	1.63855754468769	1.45790569261158	1.22610586570101	1.25717394376239	1.44405763761377	1.3121943764905	1.21282820200701	1.42390902955145	1.50668114649252	1.58932237506424	1.21551892369928	1.48216139041686	1.26291495641248	1.26267737050029	1.26972855514912	1.31147961450306	1.38962464212865	1.30416546042769
1.53246311556908	1.31571353689386	1.40836813147561	1.39540909886269	1.71393374387479	1.54514627931515	1.57064753186444	1.74233173793952	1.37631047824671	1.49739743098365	1.29304177885078	1.2985755405109	1.33680655737887	1.29845799458544	1.48874973931958	1.67260808031307	1.62823552126522	1.82240819075837	1.38525994514918	1.72452944575498	1.50171214117647	1.65017795833261	1.68981017705751	1.69577651439485	1.57761533130362	1.69919748946393	1.4777345936343	1.48138721511274	1.4141602772133	1.3378164773245	1.35680619346999	1.32896565736415	1.34186213558287	1.79129596863472	1.42544198537678	1.78087231897645	1.80864470305111	1.26523708896657	1.63992754383611	1.53546645953666	1.77238466250082	1.41650872896023	1.33650343835408	1.34792971743402	1.72331471071808	1.42672525568885	1.44824691120725	1.39809720796845	1.41524996346883	1.61812205691356
1.46289666650753	1.66023058117376	1.79290972285918	1.68096105883369	1.43930890406337	1.81873334987745	1.43354514184996	1.98774115956297	1.44878488781819	1.99565471047978	1.49860072450532	1.97390349340083	1.45955641889907	1.66675865809456	2.02023241490428	1.78175785000688	1.66868187907697	1.52249921374846	1.77453338721175	1.93052628306129	1.63223071652194	1.84125470031638	1.74174465649874	1.88903218273882	1.44336656440413	1.86066725067016	1.78781299350254	1.60723023126455	1.48960993017271	1.83114038084059	1.63699470376392	1.74654159700875	1.84607731330088	1.7086901501076	1.85027386676713	1.64227892595513	1.73159650878015	1.6132132892644	2.00355917539605	2.01295330131353	1.58075668025948	2.04205967168269	1.86647341241922	1.7711725161795	1.67348351045462	1.49474778240332	1.78667299759855	1.58776986908216	1.6498532196302	1.53167213623887
1.65901437605075	1.80251375119072	2.15840343928043	1.74469985467538	1.79301058051946	1.64999533330116	2.07212349071628	1.92774990733636	2.19830452155728	1.77368101207055	2.12884246520371	1.6817829584701	2.01460891375589	2.0208230322064	1.87825710181765	1.920906116532	1.56586330379649	1.75294437559929	2.08767524303372	1.96463666106962	1.79265283147246	1.73389110651969	2.08805478010253	1.73581943216089	1.8303866228643	1.88937998030966	1.6035669369628	2.19587651440265	1.76148380791355	1.73262258939423	1.99292317854884	2.10057656323968	1.85059156810171	2.13881885234695	1.95300912496052	1.93260854252276	1.72889539609676	1.929648754349	1.5766551464549	1.67092364545525	2.07605069486318	2.03384790212254	1.58283432852197	1.57699343449771	2.02697884780567	1.73369875606882	1.68826082658963	1.7156245372027	2.20140482511807	1.94316441176402
2.40640453033817	2.131619530287	2.47159899068979	2.25124162213053	1.98204370919734	1.9098767984364	2.08022804533701	2.15953186886109	2.34358077607824	2.32736003649022	2.33955007492194	2.17032665671043	1.87567108968026	1.99585166852879	1.83774477779998	2.08572453153519	2.43521284787956	2.38505862286804	1.85218605351568	2.37671344513972	2.36365195829658	1.89835784297558	2.05757308019843	2.01896184310957	1.78515821384919	2.23912483417506	1.98580173067231	1.92821668806936	2.30589136200416	2.04259551148577	1.79590536952757	2.35241220655171	2.43535711894284	1.77796969270432	2.38682943035037	2.29445594765206	2.18491135937882	1.87560798472711	2.45748416305932	1.78495037336066	2.12717780540449	1.96928006324096	1.98437216556768	1.94286052173817	2.42521304906586	2.43214925660176	2.3420157891099	2.2362016078935	2.38583314931636	1.86326675579565
2.44062001017505	2.53016351806883	2.4215356049873	2.55433608919828	2.19562420007803	2.10957826600351	2.18567301065685	2.3693273845151	2.38170301460107	2.23727911229291	2.56812283570532	2.06621045462771	2.64857740137432	2.01372559626681	2.67074541610317	2.12527868448756	2.04636952896246	2.1952735014663	2.25781746161948	2.32663854184165	2.06917216552712	2.1552836254259	2.43342932331808	2.51298550939811	2.67755838363149	2.61344362118976	2.36483221441919	2.00428949307722	2.13032993323573	2.15989413386015	2.65346651688916	2.70336289639129	2.55755239152459	2.42018501496648	2.49428077573484	1.99442354395745	2.57112183234011	2.65199653560655	2.30220353922987	2.07488971661996	2.15536286356529	2.12862178693765	2.19240799872415	2.40038973453605	2.08476346604795	2.5957628367773	2.30030281254398	1.97988244981098	2.6688597308735	1.94169174780374
2.78265808664989	2.2125094951713	2.35379698956689	2.6359027618219	2.44632271136657	2.72397346542565	2.71901904076122	2.68641050571439	2.73942917456913	2.39320188914576	2.70164447155626	2.36274079686875	2.39864299754199	2.63243898006516	2.9664631404384	2.93428749096965	2.21081643163149	2.42674986537397	2.94305068665627	2.6050898158154	2.83487987995742	2.51139058738503	2.45948468325819	2.71085058175342	2.26925882338386	2.44239294554116	2.75773251796782	2.90281199552934	2.93205924526682	2.2744289212499	2.90013777201774	2.67256989446469	2.69621214628892	2.64219135573626	2.23277946952305	2.26323870515524	2.92719333699797	2.84673984418821	2.79947993206085	2.28078602935977	2.54939925376716	2.40030498561079	2.64701787889658	2.16854191837367	2.96122670621305	2.58697681850953	2.29938064852239	2.35289549857031	2.36578172596964	2.74373008234307
3.12357439858323	2.87014643564237	3.12629471453277	2.57928852601241	2.72507796108464	2.7005264700825	2.62648396942012	2.61566280615876	2.91127002910976	2.43363025510358	2.62782846977621	3.00984283243176	2.77505291527769	2.93436266790463	2.70741478583022	2.74016779892205	3.00774713508797	2.58491247611809	3.16027249374519	2.56580628148204	2.9770672423277	3.03803962036747	3.1398910827245	2.82985066825506	3.17029765887801	3.08650894583534	2.95075816288011	3.00670431865797	2.5051065177642	2.53708452972455	2.98652486151596	2.70557409401864	2.45491868055888	3.18403018253966	2.75383100250783	3.06885379205384	3.2092299737951	2.58574908682124	3.15203332619981	2.54223364778691	2.5595010599824	3.18420259180687	3.14280147168723	3.2069389200266	3.18943988758733	3.03793620553095	2.92925626580014	3.13982723449717	3.21501244760587	3.1727553791971
3.11454870037991	3.07995435263699	3.2915090970157	2.81477611639217	3.11351817561311	3.43521279468452	2.86963055758967	2.86762619471735	3.44035924134517	3.43856759350533	3.41490228792156	3.45476021390561	3.41365232685404	3.46421857626767	3.40715593473622	3.3153764126705	3.4047052264278	3.11483574543981	3.37433499453395	3.41567197822552	3.14291442058563	3.45766538518179	3.19334313171433	3.35918614430662	2.77707388376845	3.21556739085733	3.15863190711859	3.26230091706	3.42738032146496	3.35645875863631	2.81352149446135	2.83031767635852	3.47428988931625	3.42928901809079	3.43450985530166	2.86993301252777	2.96801141172943	3.38320236067319	3.03395557285121	3.47251604153057	3.26406806523816	3.07100478582888	3.44914141964647	3.40281365317838	3.15354550912143	3.45121037441678	3.44764719398701	3.13367790155847	3.16359213511846	3.13271114269898
3.10706851882494	3.66018838159675	3.6812434563666	3.71869883956839	3.61779578311328	3.63630210511697	3.41294643935228	3.16481922168769	3.2733625660699	3.72301649514792	3.64231440931999	3.69121369050347	3.46708460438976	3.68739063736522	3.70953271007173	3.67386290379965	3.4482427456134	3.64150742456212	3.19605347678793	3.20196715233874	3.68540855711564	3.28500771348869	3.63324232873255	3.32692608360129	3.61595889015869	3.70094431733643	3.65689690467091	3.46101837990115	3.187401347384	3.71156020964169	3.63710969383603	3.6770720999021	3.68755827851259	3.17840026228022	3.68399605441763	3.61169511255623	3.56654742961877	3.55485508714213	3.24764222468675	3.06708887734726	3.45920960788491	3.43263195751101	3.67062363596117	3.42244529894374	3.71166962064576	3.36115039283007	3.17229631358199	3.72120124523214	3.63873431366927	3.68227320631305
3.79937987073006	3.96294302897518	3.89634326381425	3.78258891942283	3.9463522639395	3.89402920446082	3.65303359128968	3.91860958991033	3.96150127366101	3.61009583763351	3.77911561474945	3.86492789541192	3.94479548770644	3.52284182233971	3.97438182179607	3.95965224714618	3.95179300594126	3.9341006213183	3.93342728128101	3.59110540976856	3.91014988756903	3.96674979640891	3.50974988726204	3.47793941130343	3.9596945470874	3.9497728376018	3.91358186222607	3.97372981322503	3.67607769834625	3.55066655912826	3.76322601471169	3.88506807680253	3.78805075793226	3.95374691629281	3.91667140957549	3.98552182990161	3.96321996755627	3.73164493916465	3.55626913417689	3.97465102695298	3.86637821646472	3.98615915789464	3.89039157152295	3.76358249374618	3.98211904977068	3.94658698005373	3.93468255148783	3.89259839082427	3.9509432013608	3.95143703162135
4.10927008684189	4.13069683402664	4.25271691875592	4.23423784049956	4.18886521143386	3.9789201560073	4.25401097946046	4.24285801090323	4.12264311225567	4.23877257226597	4.01501981704072	4.02350336186137	4.27545466301436	4.19646745202739	4.11491464514524	4.10402761600106	4.22447270971403	4.27531230120389	3.87643900016764	4.06539278881595	3.97538415549208	4.22512200674041	4.24412012291083	3.90912265039801	4.21965897943373	4.0386509342392	3.98518490024689	4.16420515039426	4.17268153629336	4.26151964433431	4.20466709910979	4.09366354839731	4.05220562555682	4.09598660055659	3.97345976054273	4.20051057709501	4.03513364792486	4.22911900931356	3.94223507154071	3.92170810821271	4.10668346479943	4.14387748258751	4.27391844435301	4.10967785997498	3.97126819764782	3.90684153719278	4.20868842891579	4.24633363936689	4.21597199652776	3.96560775370561
4.43177870749868	4.25529085272428	4.37568094116124	4.26532034948283	4.51863908457579	4.40807420128138	4.51072404670905	4.55737896221466	4.46184347411489	4.41697138375959	4.45504677999458	4.59398318635423	4.55687615187254	4.48342770701273	4.47259947977629	4.44429720642605	4.45817849879491	4.54747145039094	4.25379365297151	4.50963426772712	4.51756249177771	4.5088451746878	4.51214369489768	4.27493352517667	4.53443364286146	4.43640503082416	4.38888181588992	4.3229553863284	4.59473167713702	4.37041700363388	4.44418184324236	4.49028120757649	4.33719414857033	4.58039545345727	4.23425990404216	4.38711962306118	4.52020357639706	4.52994401399169	4.51187914268473	4.59034145922661	4.58798825925709	4.17601631827395	4.55317445728148	4.41148314253879	4.46304576533307	4.60082616221652	4.59585527883917	4.07110058560915	4.47041191572589	4.38145609523364
4.4188117463915	4.80203151528603	4.84329449014885	4.91457545857678	4.83587660888612	4.90754392573124	4.86224793783067	4.39899752011714	4.87332942442584	4.86034702862204	4.32484450970929	4.93578178764682	4.63393180558305	4.87806076383564	4.89053888359598	4.38925837365499	4.8773985091833	4.46409822324009	4.30746643109632	4.85207056778436	4.85864009089153	4.83729753351322	4.73518769591427	4.72930190621359	4.93552135106675	4.91051691079227	4.36409264280717	4.83864353120653	4.13969063476253	4.26275191965928	4.81606810448706	4.76965002871979	4.85435831763216	4.74368456965285	4.911574298304	4.69064446534006	4.25557380362129	4.93404847013708	4.9270979662059	4.84393883032725	4.89757377836454	4.90353784554033	4.51592996959429	4.25920907420544	4.88863543374841	4.48609774366109	4.80395373330299	4.54994410672051	4.86701067893956	4.86986478040454
5.24477203743967	5.18777509407448	5.21643800546851	5.22243227397932	5.11783045748826	4.98068139646906	5.09334204361865	4.91579024080417	5.20976852274153	5.01193494914508	5.24694873866158	5.22070659960849	5.25643604524568	5.27633772475096	5.17491935157129	4.77228906048379	5.27551431876861	5.23454620099994	5.21703475682513	5.23785052326906	4.48460577160652	5.24452505441035	4.99269033165857	4.8117767837107	4.73166606154059	5.24074643798972	4.65339739918546	4.92248077068041	5.2500398892882	5.23433887215532	4.42984410718665	5.2421413562502	4.95856584775175	4.69784097206551	4.93957048293021	5.27987959734979	5.13392108084222	4.96626402204936	5.20141404155401	4.80503264747986	4.53475418147183	4.58970891591087	5.26471679111917	5.2279923100692	4.59533499824727	5.00009673872581	4.8220742877106	5.15280021233675	4.74599999647904	4.65604003280739
5.1862879730036	4.75501258663709	5.45111080663678	5.04409739814875	4.97931622126068	4.42844691036267	4.99126459369368	5.51171934929344	5.6279670099555	4.63648448383433	5.37022711830768	5.58620812565938	5.18312973766428	5.60419098315827	4.58577386141658	5.17699099962806	5.6316054021549	5.20220801365209	5.53136008437336	4.88721002822838	5.58546099625302	5.6196059357627	4.55234000844318	5.61777631028126	5.49066326764866	5.2337912786409	4.88286667234472	5.23794737608935	5.06686765641182	5.6207920990325	5.62298514614385	5.61170083130972	5.61989543188624	5.44670223047981	4.92609623474193	4.92181240510604	4.7536506433806	4.64481182503899	5.47481807740403	5.60542342480967	5.34940310326497	4.71926104330584	5.60640311642446	4.6066247961009	4.70828258895817	4.85505446663475	4.78560217787726	5.30198034121839	5.19677891607429	5.59708924691024
5.93902965292748	4.73572421498104	5.17550264655715	4.90632915368742	5.48731502356762	5.52661341240462	5.72310466639104	4.64361947555622	4.06964665588885	5.30949340086298	5.23228822525696	4.88880793968411	5.20579423384258	4.99046563736522	5.18318268721612	5.37387802098772	5.61937536840859	5.03008747974028	5.57064837160773	5.14403304517226	5.14369366616062	5.51720811872303	5.76118762752374	5.0641805693614	5.37304137605175	5.87140065889221	5.74697832035593	5.26802440919083	5.47238805966845	5.5915579435272	5.69394046366085	5.92937732032847	5.46180246474166	5.67411982748788	5.88951290552248	5.84456450449785	5.89533812718847	5.62302628819533	4.75351241592499	5.3697612471854	5.51215851151514	5.48719537006813	5.02234167461611	5.84964933258228	5.60523338468618	4.68089590151335	5.70654152916142	5.56107126456428	5.46329531879127	5.87374957272863
5.90884546557989	5.55098437463472	4.95896342082166	5.30006596647141	5.35058244976622	5.63356867261516	4.85926376633754	4.7160980135801	5.60126774526127	6.17208852048258	6.18946466845733	5.44972074271486	5.55120317071505	6.14496873072013	6.20793541427343	5.45176797464851	5.74720484582031	5.13960803060465	6.07543340856347	5.96688546352338	4.55799276556538	4.79230589072461	6.19345611921965	6.2630830309152	6.21937533020389	5.334435638838	5.2396677889468	5.70555474021487	5.57988020806875	4.79120009257127	4.92738210624556	5.56306258141059	4.11634725372003	5.53312900722299	5.15934313957529	5.87271577221564	6.13656376523199	6.13161294921507	6.06560391776813	5.75766807643661	5.78894971929945	6.01355431513018	5.55338184081391	4.87225707531778	4.96071399899365	6.12430269117178	5.60663722574978	5.83594328454644	3.88522685242097	5.28507725674559
6.05070683995991	6.0502518865804	6.06000847621305	5.99598812281558	6.36499807048229	5.2993411982091	6.19215052397508	5.50654217811395	6.15002044528636	5.28092553176872	3.89986756890783	6.48655043152011	6.31094141049499	5.93294846315216	6.17689595901678	6.24225663598232	5.91695915032031	6.15706618691871	6.32861712339708	4.85538451398921	5.71008832650725	6.41556144206896	5.9647744474292	4.38005316958457	6.39370788710595	6.08858328498952	6.30563087100484	6.53291529906396	4.87135070532353	6.21051022481831	5.48164114064974	5.78472870261678	6.43382530986272	5.37605048686757	6.20225039804503	6.0993358906324	5.45999725802589	5.65661855841192	4.97342397388432	6.30241309379579	5.53829211519527	4.64800704214814	5.91750092260827	6.01866847624454	6.01054738207554	6.04457292802585	6.15578222288858	6.37169238347861	3.40257834458549	6.02749259867656
6.44101783520839	5.65518033086975	5.97783304954728	5.83844239127001	5.78697930548464	4.77571281348407	2.94939922004152	5.2667617869068	5.75677028769734	4.18386869934416	5.83215424505609	6.25144514894542	6.28458317808	6.0142224403632	6.33603443012355	5.84023792219466	6.4988569464333	5.18856458020672	4.84494006844099	5.19797348674087	6.56642777695076	5.87624341845956	4.71113035576791	5.36603400540167	6.28403962178613	3.74551961172675	4.83891775130179	6.23244097320196	5.84400891494187	5.45514795403857	4.46578844473669	5.40362573214723	5.86062299479123	6.18600199770562	3.83034197075429	6.38764796117752	6.23337222462474	5.97145806183657	6.09605944480901	6.75749239238315	3.24850282707594	5.05454309908508	5.73987788022852	4.24728923620862	4.4134379590826	3.91702062758337	6.1989009978071	6.4249643340385	6.15052512583369	5.26247168781147
6.52685512173321	6.46873007493966	6.71808201891647	6.45009660394056	6.72029001241153	4.75232603427829	5.49873452249167	6.02512949479813	6.53222599759169	6.29563006207152	5.84372739707853	5.45134437364677	6.58499828447315	6.30980542735438	4.10003604583463	6.63629251373479	6.76045447897145	6.51755594895737	6.65642599737918	6.04153116518902	6.2605262134835	6.49618187142222	5.43102880950055	6.71774176408069	4.32968861133877	6.67416656456561	6.06732729443096	5.24618341093119	6.19143542461757	6.76872335034316	6.69131188456962	3.30101049187579	3.58050059741236	6.95835944312838	6.89642438267048	6.58972914974703	6.03053012970953	5.95997830371339	6.5854020873083	6.37198393486418	6.72010889398779	6.35138452833285	6.75328200194421	6.87389541813351	6.7936539090352	6.37380416539691	6.77914297160426	6.2066212121959	2.51280069922285	6.60557694729908
4.65496883270407	5.63641761229606	5.76625026070921	1.94691840766356	2.85766987775187	6.88901035892048	7.04973139592237	6.87306379238487	5.47196698680949	4.75366298629285	7.02112907915134	5.78364485591946	6.6189736883945	4.66767034221219	6.82598762931883	1.11047844974677	6.98144709634552	6.54302298863563	4.87833990273139	6.8999494962547	6.53052029171516	1.47789629056065	6.72954062224239	6.06673033199277	6.94114583215869	4.32273848059274	6.08100209302689	6.43463747322484	2.90544182084961	4.01440118474434	2.12566505556825	6.97927951239199	4.64201346539452	0.872546916869149	6.93008493781249	6.87584007432164	4.58209463599452	6.64305690131033	1.18491285758282	4.7818394116651	6.97280233113813	7.08843432528248	6.09229338193192	3.08763798949682	5.12050226045982	4.73294067945353	6.77510866350434	6.68348195297901	5.35388089145271	7.01235981146736
4.14462777663666	5.83684269496716	0.0587480225458419	0.0583528094463965	7.08324872719775	0.296754265908422	7.20220410597041	7.0874182490892	3.84558318201918	3.86131157999425	2.93729517240176	7.28518991428023	3.15993934856726	7.01036626269247	6.77058676249648	6.86373792261413	1.3281006708681	5.48286439339307	6.93310348902909	2.76543783504464	6.87520933286708	4.08371275653425	1.56864345570506	3.26841278896242	6.65798191650754	0.0595826255482072	6.92135877976386	5.19989248143495	0.878013590156152	7.0696145803141	6.68458903117697	3.43766023263451	5.96669843593088	6.89176897175556	7.13182741749996	7.10071165343873	6.86941359367801	7.04003376390954	4.98916706924554	7.13120583567685	7.15417664308351	6.54966480811203	6.31492603875319	0.0592407292873402	4.4512808750396	7.27459864062309	5.8306816424384	5.57590257662766	7.02862553692153	5.32911069019694
6.15131075777535	0.0593861626646643	0.0591239912401973	7.10040383191057	6.76329709630404	0.421088102738242	6.01091956259602	5.84935957263314	0.0603082870274437	7.11085277783853	7.29197550698146	7.48699355854954	3.18302827543767	5.69224737304758	6.9632121105402	0.449743221008863	7.44895058415	5.24328301995755	1.67461370204962	6.9315407088194	7.21376825853882	7.36990059240853	5.71453272732336	6.46546191226974	6.7110707758835	2.09604253260274	7.28699262730679	6.01402232596654	7.0196089153914	7.25384791134985	3.03914418461264	1.99340856917119	7.00882334561811	7.18880491010692	6.02092329610098	7.26206984703093	0.0606398728415518	4.62756924809704	4.81760975906519	6.93233942311971	0.0595100718047336	0.951851336380082	0.0595009316529859	7.33172167293784	7.24430261225963	0.0590943532512932	7.42495322709536	6.57910334709486	0.0604286154279297	7.13829312597261
7.32787467631613	6.44976331251398	3.21212414578845	6.57641224949058	2.45960782051485	0.0593884096192439	4.89958544425121	0.0591409580269973	6.17841137702056	6.92929187651358	0.0594399070563762	5.73096474781102	7.55734756295474	0.0584115974700007	7.46787266685778	6.34487269942495	6.68637485832936	0.448272335063279	4.78538061186531	0.06001657732738	7.11133319450756	7.26242183288349	7.62890943263092	7.6702990177467	6.0516689822622	0.0614701909227494	6.77178398120993	0.416521009774686	4.341555761895	0.0593017311760849	7.27482877456719	3.60034250042444	0.0588247633395768	0.237856563668762	2.71097813846907	4.02870997592151	0.0567529788096674	5.43330535623046	1.90953581040329	0.0566135434661686	7.64682062406319	4.61423946795543	4.65862381782527	4.66813146419242	7.52165339293325	0.0614789956277342	0.242113925288031	4.11225381786263	5.96188066679576	0.0598358487561777
2.88249475950545	0.0563304165500195	0.0591588447480643	7.60293087313484	0.0604248496827343	7.72521149876065	0.0600742985357959	7.22528884029811	7.55895373407822	6.77386115498812	6.51912331592789	0.645282730436923	5.81128588965573	7.63550097071049	7.51089838145413	5.77632317374944	0.0583273862433429	4.98263824515117	0.0593823200489	6.83201887674415	7.29343953373407	6.32748502967916	0.0609491119562008	7.55898844174871	6.92940964290882	0.747366611256562	7.44810987723378	7.62236653867814	4.99560714883088	6.1796883258766	0.493162519097447	0.0589795360954872	0.0571752274958165	3.84862935232327	3.35557486722759	7.61883488314933	2.01041340272876	7.21376169729782	7.22449859747816	7.48533636394823	7.16897035411328	7.77790278456404	5.36216684869523	3.49780712103153	0.0599091681471497	6.96262823320011	2.68204104098586	7.3244471615053	7.30649109613871	7.35945832435159
0.0580110810468539	0.415736880023592	6.66300317841866	3.95505265055059	7.12016467045486	0.0592380830245714	6.66773461149582	5.77499647748972	0.0576449280601834	5.24023709557124	0.0622877095205748	1.62296143641265	0.05821530840632	0.061479324915426	0.0559093286901721	7.36225121206198	4.27776468566496	4.7947657725883	6.15906907736391	3.79487148487727	0.0586704796119332	1.39308439941259	6.11536587322607	7.77045125832999	0.0597619946950645	6.92733929405909	5.9678719217946	7.33900557240082	0.0587166241315874	0.0582472721529667	6.22023242378274	6.39852363693596	7.55313395737974	6.17651193169549	0.0557830307249026	5.81989992778533	3.76087157224102	0.0580138354730277	0.0599009814738031	2.24715578327208	0.060631673253859	6.7583570930899	0.503608156736267	4.95327714136815	5.59200544927583	6.93233516652453	1.2703976618526	7.68944822630166	0.0614387386413117	0.0586926117500526
0.0593509430353819	0.0612831020229222	7.41965178344043	0.0608757737573087	7.7246554309738	0.0593026713493996	0.0613766423366303	4.82039349956111	0.0604121881193027	0.0606079466790332	4.17637322862226	0.0637534245365175	0.0582657480544612	7.47236158370291	3.48462466982367	0.059007191699354	6.79926117234399	0.0582073620466148	0.0596035125021298	2.08546218402606	4.8138255714266	6.99566205727653	0.0579732467277845	7.874847703805	7.14812044591978	6.93234017546703	2.04613579844298	7.64116113081581	7.52780774179588	0.061335557828485	0.0618017216723823	0.0597380747008681	0.0604025354513749	7.12359856636122	7.74366483606558	0.447072985653129	6.58324544827576	6.75468662235621	0.0583147425669234	7.72315825997208	5.21770260491042	6.44727159611062	0.0613986116307375	0.0571870915906487	1.60814880414903	0.375142792321012	0.0570753020721011	5.8065991590709	5.92299331626918	0.309070679233795
7.14376577217762	0.060730889145251	7.34530728026417	0.0607880805777962	0.0587962879626242	0.0593558563930043	6.33425375004223	0.311945565959465	7.33366793399808	0.0598396882233447	0.059327728474053	1.57989503398344	0.0585110945595353	0.061578952858469	0.058501788024604	0.0624913172370908	4.43408690816472	0.303059086364055	0.0623903112574554	0.0611612815760149	0.0584605634636583	0.724658061352864	7.23798920463353	6.50941324236226	0.0603921153200437	4.5818058879228	7.3984667752135	0.0586972487417977	0.0608782587644302	0.0614964919429595	0.0607913602510986	0.0631390375354451	1.19682002738157	4.85715244801719	0.0609741224582682	7.08186882116592	0.0621200646368385	7.07733273623382	0.0596528014321769	0.0625043886649961	0.0581469821096401	6.21099255042937	0.0600466820041347	1.67578708071031	4.70961895203146	0.0596540007738961	0.489624381282895	1.28818908095078	0.0581170832562117	0.0622972550925462
0.0594573943440749	0.061687197545056	0.0585115849701854	0.057045045073511	0.58050650821286	0.0604401373489059	0.0614824407925052	6.92788075457311	0.0594078090394649	5.27535636642002	0.0613166322038322	0.0607006744189494	0.0623801647397551	0.0607491726740016	0.0569673246114611	0.0611841731052615	5.30309432776184	0.0567048609798317	0.0607427711197072	0.0579238070658107	0.0597894387255888	2.17336115482183	0.355851924575154	0.0572019987342043	5.69936726908461	3.31655360737322	0.0602052572639853	0.0605724210808721	0.0578558282031362	6.44988955925709	0.0584190647184592	0.0604504926306327	0.0577099509993039	0.0618672762159731	0.0571636665331976	0.0583384479784499	4.80348328878782	0.0588212770702073	0.0607550625198694	4.19990939883859	0.0599918962437763	0.0596626269423672	0.0584856751094418	0.0621396701183926	6.38073732073545	0.0605511826524701	0.0570339915234795	0.0587807963632289	0.0574254543046298	6.42997743909203
0.058308078597795	0.0628382373625364	0.0606214355023181	0.0610781772291057	4.21798884347522	0.0598010232352903	0.347919334784012	0.0592384540455346	4.80472253721558	0.0630226326160915	0.057409472446691	0.0639911190395723	1.62798920347062	0.0620281079407486	4.72347682134076	5.91618588862104	1.40889647958882	0.390336782095594	0.964635855553094	0.0631608006970501	0.0606350939323961	0.0598212672227761	0.0601036417840763	0.0614231928745518	0.256405170136093	0.0589396516230492	0.0594553870765881	5.13531992632255	0.0576404896028432	4.02345983759063	2.82837380499343	0.0579390900151552	0.0601400526399206	6.06198696403785	3.29441709802026	0.0614511874151161	0.0585030319550677	0.0590490832399291	0.0592961194546106	0.0605279319571186	0.0631732617747365	0.065192134151137	5.25357649820243	0.0566856450547904	3.19096066053095	0.0607587441262823	0.0633966499480621	0.0618377961774789	0.0606099719797632	0.061317780015876
0.060501233751962	0.0602642569873612	0.0590958014068962	0.0623298462491678	0.0645719770318374	0.0597644913229894	0.0600651902832543	0.0597436185664279	0.0573600611270179	0.0569684079969889	0.0596018617216204	0.0589595747615377	0.0573391018277481	0.0599755474508814	0.059856997922391	0.0595110240393519	2.51339175484321	0.0610092957714548	0.0614107803118511	1.8133144735187	0.0592352708307028	0.0614977878836832	0.0601354162177048	0.0605963492697408	0.0605948562290945	0.0593720118124747	0.060128318325324	3.28875173063403	3.35883715553459	0.0614256318907693	3.8995742233406	0.0616678217317976	0.0630146430831935	0.059890770340032	0.0616124379695036	2.78799842554905	0.0581018714240205	0.0603600811944597	0.061002886741372	4.35379056259421	0.0605470898591829	0.061036808003431	0.0606443888080171	0.0596338930576293	0.0599052184848557	0.0600069674929834	5.81412022803241	0.677162503141232	0.0579458614866648	0.0638377702669207
0.0580063185702226	0.0592503625719819	0.0628338599018103	0.0608057213586668	0.0590775004789324	0.0595189898559764	0.0595377840007532	0.0637510200054794	0.0608639865662799	0.0608175317772869	0.0602249064028076	0.0594459007334011	0.0644640299598273	0.0619591998964135	0.0587189584685442	0.0614048829890582	0.905237734204281	2.4762103435992	0.0643281831669621	0.0612498237492645	0.0603675128889977	0.0617158437147524	0.0643982238252211	0.0596648936030544	0.0594762992452001	0.0628188185639671	0.0601348705094571	0.0628728491702699	0.0617996943963892	0.0625971765777503	0.779379186973912	0.0616680103163958	0.0597511026584601	0.0625102174959968	0.0620295361693091	0.0601351074822303	0.0584777765070406	0.0612109569344948	0.0623737920663851	0.0620254163828136	0.0602200104289885	0.17791165972987	0.0594600922039125	0.0599948666308668	0.0595392738323552	0.0558866318824393	0.0599630655516412	0.0590714684863996	0.060990074591569	0.0609711663817058
0.0661816227175511	0.0614554021906049	0.0617857578918183	0.0592573078970612	0.061883939963328	0.0615245282419539	0.0585376940470527	0.0630079755247051	0.0582173890254998	0.0602861630651707	0.0630400880048679	0.0596388300054912	0.0593762245269739	0.0651289255950689	0.0621580439137553	0.0600495428444277	0.0605971652632551	0.0590898946377402	0.0601270977519448	0.0622267608811704	0.058936803441174	0.0649304968959648	0.0594550860245643	0.0602952312304843	0.062280097464753	0.0620240382663329	0.062358761706582	0.0605813019322234	0.0632245860202271	0.0629178335007531	0.0594424162708104	0.064069598427247	0.0617762165705775	0.0588292552443294	0.0613113007189479	0.0629973057710515	0.0590758000700446	0.0583952837422866	0.0597457478980613	0.0614406443368736	0.0584434404535957	0.0592957121789441	0.320459604919531	0.0612874772181376	0.0604084839647335	0.0595647329692175	0.0609128125043215	0.0583001906502146	0.0593477064077025	0.0601353891394393
0.0598662398714798	0.0649193631757793	0.0611145813800044	0.0586820433407227	0.0604906174201591	0.0627268262922772	0.0627077340617335	0.0595116473806096	0.0622839813244602	0.0605044083394025	0.0601601404687698	0.0594289334143748	0.0662890918768137	0.0637969274504302	0.0661294086749434	0.0604495833332791	0.063923659425313	0.0587694975591291	0.0609299944786269	0.0586644924995173	0.0593695915109692	0.0613537199708051	0.0608540662355395	0.0616001593505225	0.0647203348830348	0.0620269316571416	0.0636164289731112	0.0628081281434799	0.0614750188980535	0.06121164090308	0.063317281208001	0.0593262231795585	0.0601378612207891	0.0615148119434637	0.0647846221014099	0.0594150358179071	0.0621420056887179	0.0609027246067315	0.0643171471755051	0.0664699437845656	0.0594903678265373	0.0664256941125926	0.0584326060893679	0.0584019711271491	0.0654942909060669	0.0603380035603066	0.0619429779820397	0.0641090138672817	0.0609730267201671	0.0640682142980999
0.0684129064024981	0.0603746454031643	0.0620443627343756	0.0607498982519449	0.0590376270018907	0.0631327056656714	0.0605467416777185	0.0615797776732095	0.0675876604345192	0.0599078366658323	0.0645234257525559	0.0628288968489464	0.0661951916088154	0.0603403808521931	0.063765616545464	0.062342026724092	0.061640176125351	0.0612636496538072	0.0582269190438289	0.070276790885896	0.0627909424572411	0.0590621201843966	0.0645000646120423	0.0594520568717369	0.0585990043904589	0.0642070387896391	0.063616383135449	0.0661818856590443	0.0615316432613841	0.0642908735239525	0.0591548202897176	0.0655778159576457	0.0611126682084093	0.0634438334604854	0.0688554914703005	0.0594589560256555	0.0571818380457601	0.0595586703802113	0.0631820937087798	0.0643002350510192	0.0620858730547861	0.0598991631527695	0.0647423022149311	0.0607012668307415	0.0600942484203392	0.0603448296877084	0.0577680653930849	0.0586619682921295	0.064287383534189	0.0602857503829439
0.064388280829004	0.0631150913630843	0.0596583980357191	0.0597820558748089	0.0618479777635057	0.0659292445611829	0.0634883960389413	0.0627432332086418	0.0629787867554604	0.0629613705738101	0.0585506459575495	0.0629488636688691	0.066532709899228	0.0592354361572759	0.0594687049275504	0.0632792293536478	0.0676290935336358	0.0692827000862393	0.0585117787371762	0.0584256091690975	0.0601912014165129	0.0603255220967911	0.0619732435279404	0.0639154502150227	0.0629260274824435	0.0607013828977543	0.0662068745530828	0.0601343623391892	0.0614667154566368	0.062877283851302	0.0651060295397623	0.058240342074923	0.0611102209228294	0.0638772108081732	0.0633078195538244	0.0641736877926103	0.0646119286491067	0.0597431626440984	0.0633704592285291	0.0659199238398281	0.0602405178427992	0.0651002242218728	0.0622244507585378	0.0648566874519463	0.0610802981262697	0.0598736870538319	0.0602848205114299	0.0589158666434935	0.0620062933410619	0.0620927627231635
0.0678818195503598	0.0635073329000785	0.0672408238262591	0.0616469246529607	0.058840568722218	0.0609861086448737	0.0706002375317351	0.065297199906802	0.0621896010278346	0.0646048236307616	0.061683252166499	0.0605678446611515	0.0593568254084245	0.0602524911650958	0.0626046621374211	0.0679704563566916	0.0691270055111256	0.0679693440941837	0.0612149580658226	0.0648822654178569	0.0633981749008733	0.0624935981392876	0.0673086004045915	0.0621932266599416	0.061692054352697	0.0608576416510081	0.0630081648119363	0.0607500090500546	0.0664626141753255	0.0595248023477903	0.0666841827994504	0.0591754918299077	0.0614886542125551	0.0657726364797209	0.0637953473009318	0.0645914016624783	0.0742483300012587	0.0637688503551799	0.0615773123337487	0.069905724497408	0.0638432908844704	0.0660448929254072	0.0655117758651909	0.0601507714616895	0.0665813944444013	0.0610045488006968	0.0674145648332973	0.061138676441832	0.0634364419297191	0.0693369974004563
0.0612971830395832	0.0621252417431133	0.0648331028401012	0.0618268966404235	0.0666597890385369	0.0632098642300594	0.0621375920111599	0.0659628487513364	0.0624427570284715	0.0702075676363622	0.0605375320469436	0.062918511927024	0.0664199762523867	0.069103263775991	0.0652690435304233	0.0630988142411078	0.0605172785452135	0.062939255355903	0.0641063262632626	0.0664525402528553	0.0661128715103659	0.0672627692770387	0.0579988633459139	0.0602119552948197	0.0589638587471083	0.0651473391482197	0.0627289415334199	0.0689131778872987	0.0622511979532279	0.0604395063456182	0.067183334178189	0.0650675328059597	0.06336940540147	0.0652305009886581	0.0732976869143974	0.0704836419057902	0.0687638150073865	0.059110511080221	0.0596215298425415	0.0676391959626356	0.0729301235221132	0.0613510164803342	0.0629271248961514	0.0648933214467473	0.0681832905857909	0.05788934726753	0.0646691536770845	0.0706327694053639	0.0627924820050413	0.0607430751120335
0.0733071858763667	0.0669225014986006	0.0731324555578336	0.0609518810492765	0.0722559908519737	0.0685689633588496	0.0633380990356917	0.0686248044669037	0.0710219573610793	0.0587645525379589	0.0618980768848418	0.0635863705248487	0.0610700533376472	0.0602627469647593	0.071100150518109	0.0650941662368872	0.0628123629483089	0.0667710245475954	0.0595475092155968	0.0662909428546878	0.0593159127822936	0.067394906796845	0.0707183739247738	0.0633726120909519	0.0608297328310602	0.0680644390224261	0.0628819161271068	0.0668530093948618	0.0611400805114999	0.0669089078515836	0.064561860937826	0.0653469771015732	0.0653807087025193	0.0619401108483359	0.0612253311240417	0.0626950026126171	0.0716127763443508	0.0645797410857477	0.0603789626420449	0.0624956168572578	0.0622179148584099	0.063864890890307	0.06096394680176	0.0604534914712165	0.0672110981836699	0.0603940642968071	0.0664300664034248	0.0607925134505387	0.0699485937990479	0.0678154479377309
0.0612302509276573	0.068903013001325	0.0639277557692146	0.0718358782102532	0.0622356544983743	0.0682488369073777	0.066508079905839	0.0699917772991319	0.0665841357970974	0.061447474392663	0.0619192546586525	0.0612134601144623	0.0686719600244465	0.0753196522865627	0.0646720795000816	0.0755516473331587	0.0619810680148228	0.0709631158770589	0.0616814582920427	0.0670103040129603	0.0707338576990806	0.0738622397862649	0.0728454331481088	0.0758930331496998	0.0701757999574578	0.0639960049120317	0.0623761370716639	0.0602676031507877	0.067029236233487	0.0619253703191229	0.0650518622180897	0.0678635637303171	0.0700027518905621	0.0653102154483227	0.063830732249865	0.0641526849317658	0.0660564652664739	0.0778257516721258	0.0737918393241961	0.0657004586257107	0.0651348132371748	0.070836939029096	0.0760124663348611	0.0640536441203901	0.0620891804824458	0.0653729074022249	0.0729610845594953	0.0726210352397954	0.0752564922568301	0.0666931389394087
0.0650965589206751	0.0753830229174918	0.0599188161742011	0.0626758964618336	0.0747103640657278	0.0610260590658966	0.0683695552491474	0.0592738963516923	0.0765193459828106	0.0622190342237559	0.0670853723051787	0.0680504741531675	0.0763735804484064	0.0749414353360641	0.0733114100064758	0.0610973104835633	0.0723543787470924	0.0661821659039957	0.0630777443952366	0.0646937849916876	0.0644353666520877	0.0596338531010391	0.0623076266186006	0.0783119522911883	0.064537643062632	0.0664967709136182	0.0636293907351613	0.0600343698413245	0.0705151769858316	0.0664958549288369	0.0639355329573749	0.0686361424446607	0.0676083523231196	0.0667535970295063	0.0775113682931085	0.059291550755133	0.0677325005587165	0.0610669678839273	0.0618016039775188	0.0716856595521307	0.0624297311501574	0.065855691874625	0.0682148399146405	0.060195929586928	0.0669917117692846	0.0664006045620859	0.0616958067576515	0.0686223913379986	0.0684780224834727	0.063277789750306
0.0621864796707176	0.0750761971208368	0.063271529078495	0.0656114552941057	0.0703036888321163	0.0652774616203091	0.0650556215011504	0.0759188108992988	0.0739015211731644	0.0751850636284009	0.0672027302528472	0.0784610427521129	0.07130976574612	0.0651807863913706	0.0610736387744979	0.064759628075639	0.067105077734015	0.0747762904111007	0.0678518241400601	0.0699119948130284	0.0653011396820109	0.0723957554220595	0.0674203015007679	0.0602317018324124	0.0763699389204991	0.0658982768593995	0.0806051086165721	0.0704141236346273	0.062291111372599	0.0722963927230667	0.0709986726694923	0.0701660940736533	0.0723401000013001	0.0616821412215644	0.0675163446500725	0.0706171717967566	0.0634020790257576	0.0693182063927486	0.0661671934697769	0.0735236523600948	0.0724645098889287	0.0712536903102024	0.0794132634366658	0.0656746567919783	0.0662683349295411	0.0662760249487106	0.068842098789795	0.0630093446940622	0.0708217231672816	0.0656246074052603
0.0695330448839351	0.0726310140145648	0.0697908219606322	0.0641883016010219	0.0612597676332483	0.0781427817928037	0.0702587983354602	0.074985052080567	0.07800287204418	0.0721454479259044	0.0603126478969591	0.0663650783755852	0.0631916506653781	0.0636748772071951	0.0654127463300437	0.0698075082868707	0.0784861565514505	0.0725240878015361	0.0740987012421015	0.0719455616846114	0.0734816433576282	0.0770853520286988	0.0727961687477824	0.0739161329236566	0.072585768331991	0.0817155971690074	0.0747087893735272	0.0684457382899386	0.0725388657338171	0.074484195390299	0.0709335988925875	0.0672876064614849	0.0660703652669892	0.073346775826278	0.075094147655403	0.0715858464881583	0.0629730667475968	0.0748061662852777	0.0702217859098967	0.0751427003772408	0.0704935821206902	0.0644254980653139	0.0750355915314486	0.0663014235003793	0.0723009110542567	0.0678129196656758	0.0651799157959135	0.0699799946177872	0.0765961252142173	0.063039629617604
0.0704424481627766	0.0860054937187224	0.0687857075832751	0.0697510708889925	0.0736723502045792	0.0676097226811828	0.0655028485302966	0.0779330918700309	0.0714414946485294	0.0723707759993143	0.0754148534576355	0.0764248006228004	0.0744016649089589	0.0817720577423855	0.0815032864089005	0.0686821538801236	0.0758265276759655	0.0727527784765421	0.0764623977584085	0.0710163386943571	0.0824891999540176	0.0672058766569173	0.0673149483651208	0.0644071504665847	0.0688911304021669	0.0650876281856036	0.0780031627080929	0.0689049117092567	0.0682020253504579	0.0732737895380016	0.0700130912818387	0.0679848395009833	0.0852053180894445	0.0716960499454883	0.0694607663896286	0.0716010138535805	0.0821329168013364	0.0712777003052094	0.0760991815009618	0.0709173479925	0.0722803350004359	0.0616364088760427	0.0806845220316237	0.060722929300643	0.0705260349658952	0.0663763271707829	0.0634975519064466	0.0678622810906954	0.0811099561348733	0.0695742291127005
0.0680064885418662	0.0822715640601992	0.0781148042574048	0.0724233282615971	0.0768967379785525	0.0687038934625427	0.0723152395057979	0.0716515004590864	0.0766909371744097	0.0701635517664079	0.0726267973648106	0.0793668124432407	0.0698646083878997	0.0748472515255245	0.072045203622551	0.0847088559753913	0.0830987571919654	0.086394801581723	0.062268717268164	0.0807029414595067	0.0699690635241629	0.072669019960952	0.0730133314378095	0.0686203005861719	0.0666821662722196	0.064325004583542	0.0673535288588364	0.0847046259595056	0.0837962232678534	0.087036554736716	0.0787147212364399	0.0612900027259188	0.0807557263243655	0.0727281383268355	0.0797172833950645	0.0660986063375685	0.0755067773517081	0.0727139101485622	0.0711818484806735	0.0788896149819702	0.0703917478626425	0.0668792643598961	0.070053230571785	0.0712932216878379	0.0626458062793731	0.0701606308086375	0.0899624398214626	0.0797358429404829	0.0798546077013726	0.0653703001102195
0.0767036855232673	0.0831030530726985	0.0713506805180745	0.0843906865875972	0.0774339136268304	0.074820762878241	0.0825983007663592	0.0734748786621453	0.066579535479246	0.0751905155505659	0.07641604189387	0.0714212084643463	0.0716240299043623	0.0694691815599971	0.0652249294646851	0.0704062529401349	0.0735249824336686	0.0687560763936262	0.0693213030258365	0.0731924656470471	0.0808899581791117	0.0749439629372662	0.0685307805421192	0.0653991265516358	0.0855311904290265	0.0846582716309972	0.0744862827959774	0.0668399005278695	0.0652558392932647	0.0706854226005609	0.0904020936723309	0.0765309770194414	0.0761564812713572	0.0832077135047942	0.0745613897563922	0.0716033373777927	0.0647436419573508	0.0834496374419012	0.0719746467895271	0.0648259300913315	0.0720836865961864	0.0686943941152302	0.0635998700150665	0.0833147182105743	0.0726627105415475	0.0705635725611905	0.0706182575014643	0.0637490841570368	0.0762681496302473	0.0793677705419516
0.0808750596531981	0.0735915750548553	0.087450632661499	0.0812819851919749	0.0763421535887776	0.0753480036874554	0.0715720510555318	0.0710781749245195	0.0822257336429428	0.0670615096515803	0.0810891711530799	0.0788352942147547	0.071341432471599	0.0774748716686688	0.0687705325263195	0.0856953930317458	0.0793724295710726	0.0825813616819505	0.0768417418127469	0.0661477892675933	0.0899850266740744	0.0882217004746149	0.083846418735159	0.0788730293022589	0.0690801525250276	0.0718673270535111	0.0834515829691392	0.092382707495175	0.091071077071301	0.0728289450731113	0.0732622910594646	0.0803523666692371	0.088091392227688	0.0701747644036964	0.0715575663119801	0.0679928679506658	0.0856629312155408	0.0772617804532561	0.0838823307883064	0.0824662815207726	0.0830944812371462	0.0911997084615056	0.0674317086316797	0.0887102900036515	0.0681142704707983	0.0746086436317856	0.0688897621575788	0.0788650815630652	0.0776570936906571	0.0728639230701884
0.0842111349858615	0.0785368306721841	0.0817349376141364	0.0723575748054485	0.0830485657379453	0.0745168950943769	0.0695477109938842	0.0771316983625448	0.070126340566161	0.080713498767013	0.0672431341211909	0.071312464923111	0.0809408358213568	0.0767840187338223	0.0808230426019213	0.08703187778312	0.0758973500219006	0.0731650651495665	0.0741742620920318	0.091117846288318	0.0722593297522585	0.0685430082942741	0.0742053753149965	0.0866264178638602	0.0717291663052115	0.09094607513116	0.0912289928878921	0.0956528938762318	0.0834389943845955	0.0744200983670755	0.0730128118172698	0.0903320695575789	0.0775781940456499	0.074284187345012	0.079382995090093	0.0758829271333892	0.0751846308739972	0.0703240708597004	0.069610466823719	0.0787569035901227	0.0781827253891734	0.0707574068470334	0.076740286516543	0.0926186309994397	0.0983825645172248	0.0947750462465653	0.0684199857748823	0.0802501457425529	0.0794265572291808	0.0758211060436561
0.0736264857884018	0.070778999786086	0.069710465576139	0.0800432201743725	0.09090168280126	0.0726008079615052	0.0795864728074425	0.0885087426575089	0.0754789268110291	0.0871840543722988	0.0890388444672985	0.0915530038764206	0.0819234999291066	0.0785823371600307	0.0832404143170239	0.0884476776130606	0.0766010461410667	0.0834410883792638	0.0706026846722864	0.0792332895338586	0.0839068121840092	0.0964820576421945	0.0745511827647426	0.0885839460740891	0.0853170078628326	0.0821223826916654	0.0948846471915667	0.075113673486253	0.0760115955273567	0.0845831601731027	0.0800707323700662	0.0804754938488567	0.0759441529272864	0.0861453712580894	0.0800372177893815	0.0807876512619886	0.0746581049928347	0.0916094884646407	0.0688814398978045	0.0702070692509539	0.0801637040215621	0.0731508909940047	0.0748068042428311	0.075496719867118	0.071193241158919	0.0953646543113515	0.0842451526668812	0.0863975121151652	0.0924126702854792	0.085837166263717
0.0963779200442312	0.0770972494507063	0.0855862350143462	0.0765171780151365	0.083615065839578	0.0705789839666698	0.0932350837254352	0.0724948730038334	0.0874735218326063	0.0968352745266058	0.0700948397268294	0.0984826211188866	0.0769193974896012	0.0886490335937324	0.0885872298054856	0.0804307181529534	0.0854136189437087	0.0958594428362648	0.0734432369081593	0.0935566515184429	0.0888977005927817	0.0743614659657095	0.0770036092994759	0.0730291650368173	0.0922208932631598	0.0702777939669991	0.0798122647268875	0.0799256507914081	0.0775759763622125	0.0898510875303851	0.0775958611085954	0.0832683091236274	0.0931376345976128	0.0793353544368112	0.0761688342191368	0.0922427772404123	0.067405955160045	0.0781608302414542	0.0771021387288106	0.0875357060911246	0.0967278768734675	0.0793934941399157	0.0818033155917787	0.0785986187707992	0.0788751626248448	0.0840904833441165	0.0966823111261723	0.078384803207666	0.0967185932842417	0.0871171087623352
0.0716765791154415	0.0854393609412616	0.0842181188550093	0.0760038862979878	0.0858594210661459	0.0858968490101827	0.0966892860145512	0.0777496030568632	0.0849539348292928	0.0960596451040896	0.0773386520089202	0.0780767192629138	0.0838857410399753	0.0920572951352797	0.0845626241251782	0.0799890730416732	0.0742930516067175	0.0806139533541418	0.0809404630331435	0.101272387662569	0.079357797474343	0.0899081933277122	0.0902718971283141	0.0912592119908795	0.0800589033084279	0.0916678433662579	0.0801413595276736	0.0720903216612826	0.0787099190119248	0.0755581940669394	0.0747815449124028	0.0720100949667698	0.0761518923365089	0.080588993933662	0.0826336529212009	0.0916331436304017	0.0839426191711693	0.0886202942352613	0.0871110274881839	0.0951894540891953	0.0741482826525621	0.0710591371331056	0.0819999645336485	0.0800042674880544	0.0792221612594337	0.103136215674433	0.0934700060625869	0.100048088356052	0.102991216404037	0.0995315973882066
0.0785239660214127	0.10077559898448	0.104953505044699	0.0965879889608472	0.0706139727129777	0.0898969992101296	0.1082135832241	0.070805314280276	0.0847197766761454	0.0831381696850625	0.0862388920516233	0.080715811379389	0.10207652688727	0.108318280407325	0.0786166696091037	0.102186830121645	0.112597934929796	0.0749623640259667	0.0806068379779625	0.0843917881997593	0.0812470782053532	0.0750449759990681	0.0734498073826637	0.0861414118786767	0.0786384003065364	0.0883132113546882	0.0883190904356032	0.0903898539902452	0.093296301875119	0.0954011181954971	0.0719393530826941	0.0961313116225399	0.0723381122183507	0.108048388225855	0.102063128130859	0.0789532415727013	0.092048858419733	0.0801293701246361	0.0845082252860039	0.0914604012209872	0.092204440476666	0.0869477676679856	0.082207045871406	0.0898063906872509	0.0837779378653578	0.0724074661011585	0.0854114107663569	0.0901137908458592	0.0994824904187523	0.0760782033259908
0.087856638760489	0.0830077112955589	0.0794123241167133	0.0783753200429865	0.096323730288405	0.0773035835535594	0.105242068929128	0.0821635037516281	0.0822712932454303	0.105853095164148	0.0826156112569828	0.0888444000772652	0.0962541842538238	0.107541008820462	0.0870479213914063	0.0806160229446561	0.103300350641782	0.0830365667608042	0.0912885742212628	0.088855722511487	0.0952886816571836	0.0992770841948963	0.0946853995620987	0.0901221901980903	0.0883142700842019	0.0867461028561308	0.0807086684449924	0.10202721797166	0.0858582399748826	0.0931173175334201	0.0996641136154762	0.099113310366174	0.0854862879258709	0.102065286182402	0.110882859197106	0.0858689397984194	0.0911387927897134	0.0868532330497545	0.0845191569377571	0.0902343645313361	0.0808580029765974	0.098666292244091	0.102314793046362	0.082393137060621	0.0995454531193459	0.0723122322707471	0.0995559018882124	0.0842439741873778	0.0839637537961163	0.078715941189063
0.0865515172814843	0.0848224605507642	0.106235051099591	0.106707104080799	0.079562265970307	0.0898492692810293	0.0831810237623339	0.0909280556367925	0.101547721978058	0.10758202951433	0.109936992693317	0.102362428264927	0.084013464565532	0.107490659979215	0.0927109421610584	0.0954041175109554	0.10595074931344	0.092491076726178	0.0855349825497714	0.0981244899286539	0.0781998261183885	0.10378099002636	0.102718062165695	0.0817657494084037	0.10043109169613	0.0823727370453212	0.0907610948752878	0.114837204895644	0.0910054781669049	0.0848878148635431	0.0970316954965921	0.0901945804723774	0.0792582825952185	0.0992366004265852	0.099051264083138	0.0952597973267629	0.0982833577802561	0.105019661278967	0.0827084623260423	0.10308750014541	0.0995539777584656	0.109535305007495	0.0968890498341448	0.0884898218414145	0.0946556470186177	0.0888307159090274	0.0800839384357009	0.103992453147134	0.102395377122464	0.0940947812383238
0.0833342581092763	0.0937234590808658	0.0944911522048409	0.0943451583978239	0.107431173260049	0.102264028975811	0.106494005360832	0.098162993133967	0.0959316869832742	0.0869075698863385	0.124221281255058	0.0943068436411804	0.100057149610945	0.104454455146905	0.102307738855909	0.101178525342992	0.111065695184325	0.0948868150669687	0.0876339263105331	0.0999393965255678	0.126846068178544	0.0892193234758397	0.0984996930098915	0.109558189241846	0.0926369921029711	0.0836362326625048	0.0859845187234577	0.108710028037494	0.078658933345096	0.0915733909998913	0.085729912765203	0.0858230517454463	0.0989903944171177	0.0977388294751624	0.105806549442562	0.0995170814452579	0.0872393307334122	0.0946217008947581	0.0802830606575718	0.103344469281256	0.0849252176998142	0.0870924156351438	0.10157178406114	0.0813229563562777	0.0909607651736137	0.0881225936514471	0.103081714427005	0.104116144980715	0.096520967686167	0.096791883595079
0.101979632721422	0.097832312859608	0.111684780469383	0.108854983054752	0.111860933050998	0.10241514243709	0.110317106849584	0.0912921964640003	0.11658073008906	0.0879729452568366	0.0970266732341314	0.121286796035023	0.0961045750251038	0.0800827751220565	0.0825865718427497	0.100822089096819	0.0842277351301426	0.0795685341927639	0.0947530414176317	0.103174638226211	0.107466979653822	0.0844324721685807	0.110272411782514	0.0887838738428008	0.0827915332054765	0.102211300794772	0.0955592924997722	0.0957692560199892	0.106637665922633	0.105468745981919	0.0919480645813379	0.0964705340380848	0.0916458076526716	0.0922957895315101	0.0927720529646454	0.0917297360007157	0.090277428893694	0.0964888456726292	0.0829506612745646	0.0842304134138741	0.109667522118128	0.116462233015049	0.0815355219870896	0.105511558175038	0.09320632942176	0.119897952130801	0.0889915417371986	0.109844709989189	0.0926579565598915	0.122754224492564
0.0901201337939665	0.0863098094874323	0.0854073646245592	0.0941663675505885	0.101571967335224	0.0887921258130346	0.0780970091905286	0.102629660428713	0.123265931489442	0.0958476042881115	0.10729053892018	0.109907271677238	0.0916037707562015	0.0952911891646011	0.0938434060192116	0.106383636145737	0.124018795722828	0.0896975508893284	0.10529258237735	0.0948561054621008	0.114237717308109	0.0935521550010984	0.0849256009467296	0.117412058333451	0.0935845435066763	0.109352673025687	0.100122574143643	0.10820726007238	0.099350125635231	0.0880689727871053	0.114552413951011	0.0839135480713795	0.109057707694269	0.0865918543423368	0.111597325093241	0.0922443759198756	0.104769507567287	0.111850583715238	0.112519250256557	0.0877493526481506	0.102806726359444	0.091869303133441	0.120128965756372	0.10647179658937	0.101917799253807	0.110622202394562	0.0845582606427736	0.100790661187844	0.108243431915617	0.118215025531223
0.109984263130814	0.127690206218887	0.10260736288957	0.0908017425507518	0.0969877701903092	0.0970981882766606	0.102597834018824	0.122384928396711	0.102467367509384	0.0948419323251052	0.0846197912243677	0.134788380415946	0.0965267889735998	0.0893991257180077	0.0992103607654305	0.0979129920353546	0.0932724490524574	0.092702256554309	0.11209337534359	0.120741375671439	0.0960093457611422	0.119958742254316	0.118445025083031	0.0956894527487092	0.103517816130835	0.0971820606806782	0.0876808541048541	0.103171748290144	0.114648078639718	0.101206630484666	0.101183081535794	0.103665686837581	0.0858888270062273	0.10845708731624	0.112349923739409	0.115612745683514	0.11402058505885	0.0991303845857168	0.113498187906815	0.102014268549356	0.10871877225604	0.104332225548862	0.0988193390218995	0.0940454107636779	0.0991342238704704	0.111966025020892	0.0942746331136591	0.084735233981602	0.116176471845826	0.0974953894139462
0.0967815712386055	0.121064427344777	0.1293705450429	0.10633530015817	0.0909338213790279	0.103582571807273	0.107477756032449	0.108839588906587	0.127234787089089	0.135384969886419	0.137161258678922	0.115146416266753	0.108842939663886	0.116303754855137	0.125444888424329	0.111023415557996	0.1333120148851	0.101089094775039	0.110696936562502	0.10877641313251	0.112047081041593	0.100015544234038	0.138394845977226	0.134135367076707	0.12093449822953	0.121351265526636	0.125142165808084	0.108438066032815	0.0927648883855074	0.116043173422138	0.124446357401223	0.102536032094403	0.127271987799282	0.099286627992566	0.100225689022667	0.117747704789683	0.111374221070306	0.119282747746746	0.102235599277245	0.125647758648015	0.111650797610779	0.124972361597466	0.113887462740884	0.108333540802433	0.126757760410992	0.0972847123608389	0.12105437934067	0.105416937618508	0.128907142496464	0.0899637871483345
0.122461731254149	0.0987397136013323	0.107743270877202	0.0970426949783155	0.144697131664533	0.101764260487624	0.102344384587475	0.109870806471103	0.113944977297301	0.0989138581212617	0.116482765883888	0.103456852817693	0.105193829969566	0.118892970659901	0.0986475118420658	0.111047239474137	0.103344886916279	0.107527081720335	0.107101736433694	0.116823658653274	0.108847935943348	0.124855798832321	0.123441665727262	0.0967057218670216	0.10228874833453	0.114992397252332	0.108199867500482	0.119643305475372	0.132415392843074	0.119356247839941	0.121471675512569	0.0929543483263743	0.0880469580779401	0.103693708944053	0.109676379710461	0.0985205612297059	0.104608720707957	0.112165997735868	0.120064838649066	0.110669584089394	0.09792534804601	0.103115988925437	0.0962324583222595	0.100192270093228	0.100765217741686	0.101112628078038	0.0954519651571705	0.104202498700285	0.133416756833184	0.101405801826363
0.130847746231577	0.11628983366591	0.107585061588156	0.155837567191653	0.140639127618404	0.105017144255465	0.105624135330355	0.135045690421576	0.131758012033725	0.100424754373831	0.129383287991618	0.099577894221979	0.115367252709508	0.105369055627197	0.099394166305135	0.116060711686293	0.101442517821122	0.111164995694327	0.117671776042535	0.0973710950268487	0.119496348603487	0.129772911060119	0.115239429396028	0.14052012519403	0.122125171678266	0.122117666406837	0.130163883863222	0.11684308635906	0.136987747754089	0.101955409622751	0.134779931162154	0.0994169678962058	0.104476325473593	0.104923408774017	0.0965691312831552	0.107859150924739	0.111123574166139	0.115774928609957	0.106024514960536	0.114223091661765	0.0990039532089971	0.113280479952324	0.132013129490536	0.129378462322864	0.109613215970436	0.155335708961089	0.114039990082508	0.11396646905468	0.0963198759218242	0.101402689435785
0.106851429903013	0.146545999123919	0.099741803223888	0.117420967142218	0.103692254874308	0.130162400534737	0.0926830100875289	0.128520099202612	0.135400460884458	0.14291058064267	0.135989207867185	0.118494538031609	0.130534624084727	0.126587090145535	0.133650241913852	0.140000896016297	0.133614439850238	0.108201523965903	0.116248653413714	0.119355499796324	0.105749427775013	0.106062619487398	0.160340698019182	0.101117489895641	0.116579451341155	0.113245253524629	0.125028721539587	0.118928080617486	0.0988838288353764	0.116420499951386	0.129937394124541	0.106250945053078	0.111905261294948	0.110960587306864	0.154991810445488	0.137022222821319	0.13254300819585	0.0984562853678747	0.148260626206418	0.123522868286235	0.107076475199107	0.138682037257684	0.0944566134168615	0.109263087140095	0.116714969289027	0.105244865309267	0.0992051918380473	0.116865342948278	0.107703951222294	0.123684357314027
0.128180659129322	0.130243020930999	0.118919985198441	0.103795771027451	0.146203177734578	0.123493800256654	0.120750405788275	0.119049298188328	0.101411935881106	0.143598234752294	0.114731191269491	0.130442212405424	0.160824038996955	0.112360129006757	0.121068002150901	0.120646613590761	0.12982462850468	0.132472468479401	0.103157907185212	0.1082869328474	0.126253855915206	0.127741145384603	0.121643309802523	0.117988498709197	0.136862996030841	0.163982346735916	0.130826439462895	0.100791613441436	0.149932942808813	0.123576739381361	0.1443994219004	0.108760968705395	0.145487155248397	0.120255455964249	0.10532123346752	0.144029674418172	0.124657039898431	0.109740606924844	0.164276618593966	0.124851426815901	0.108836047407221	0.113123042287414	0.127255869153349	0.145226897891495	0.122690300108484	0.111274896612996	0.126439004946036	0.109895996673868	0.116360145839854	0.131721478911701
0.122116003173168	0.132666414296535	0.130433289306684	0.16580698714866	0.108022317303495	0.114805732874882	0.116579632835264	0.140974451761164	0.167486696545943	0.127067704647504	0.146230919917013	0.110036026186697	0.149333593135694	0.138329506322513	0.120372417317563	0.105271364254357	0.137277628905256	0.140545953144183	0.148696295281573	0.144934398132917	0.114009091558658	0.142623693255417	0.106359145944249	0.118776283455359	0.114274685832582	0.11128234521118	0.118084655358508	0.0964542855435549	0.11874289593351	0.142425664718048	0.114956795182766	0.115277324657564	0.112796121279351	0.105064745313337	0.106973436326689	0.122823198074817	0.140188298188511	0.118480161960039	0.116031306470368	0.109800741090924	0.119502602513727	0.125637459586267	0.120965977758581	0.141326637035137	0.135594195688568	0.104041707830376	0.105781236076184	0.117816838562938	0.141394553872438	0.118587991526724
0.158538581200183	0.141964082644792	0.116189045882713	0.136600557269139	0.112985574824116	0.137077186593959	0.101762379012145	0.105710225493153	0.114560021093639	0.1554132735403	0.143437372857655	0.10814242236477	0.174195562114315	0.163081075383445	0.163823851876539	0.12734257140287	0.127765062691586	0.126032964370392	0.126342951604318	0.132484736985603	0.159507386763818	0.120474422059684	0.106325529836283	0.173264272192239	0.13865564132269	0.130162112357013	0.16074144508854	0.136112395155359	0.137827594818085	0.142461240885694	0.144384204941794	0.159653850264708	0.123833443047278	0.124285380541836	0.123836638181125	0.11336731971679	0.106021697820308	0.13720958529068	0.125669633491253	0.120558723791317	0.153994921065244	0.134279501918049	0.139921210763376	0.12703338277201	0.133047436754227	0.144988215376967	0.122289507689108	0.181136747415805	0.112062706209265	0.122626730455645
0.13013523408566	0.145501273959968	0.168888476062927	0.176745698980644	0.122495051822749	0.159406537523814	0.146083326237921	0.121737761304259	0.128173798232438	0.13907390766668	0.166792535072475	0.125226363929579	0.133997637095523	0.115750129955104	0.152939645218472	0.160831123927888	0.168406034619564	0.127649047383104	0.140094910924184	0.132988508806501	0.154583926674321	0.137061503528279	0.126375389725232	0.121919690848119	0.115388232503129	0.139993323572267	0.139802630562453	0.13322104859393	0.139471002084906	0.122636043539055	0.125021810650335	0.115003837847419	0.145857796463413	0.175878868568665	0.127580573566643	0.115858299262313	0.128468038074507	0.109902233016684	0.152967284450756	0.158901529102174	0.149030048675347	0.129815561738879	0.154019332458922	0.137465371083869	0.12094245513853	0.163046844361616	0.115022428160589	0.115443358269489	0.156981012078935	0.157429051695798
0.119994702520345	0.120019546651545	0.125261713877611	0.182222901188031	0.122643898229787	0.172506958428452	0.124343402186849	0.113832763187528	0.1547727361749	0.144769527095897	0.137981372925125	0.143749211137873	0.136157090547795	0.122281943715545	0.170816705469832	0.119963045165712	0.159130827935531	0.173727019633512	0.179122192046523	0.110846214336571	0.127904878212864	0.181564829546571	0.13412850973005	0.152234559274067	0.130957845483943	0.126541620479255	0.170172320015649	0.157710944996832	0.131389458613553	0.134359122176991	0.190539659070174	0.135662041016351	0.167103118830907	0.139233672976257	0.179094978033572	0.129806717898957	0.120373936952343	0.141159791724003	0.119546591304635	0.177782790153748	0.1807156236267	0.159607662494447	0.110192108713666	0.191277731577694	0.169209161380432	0.148238468462196	0.172356489943619	0.11570636052856	0.12360933484525	0.18084512199775
0.136064354485862	0.128940170012313	0.110660057253116	0.166563918600147	0.17926259586362	0.202525007718697	0.140507044096773	0.13271724469978	0.151783648384494	0.149974103272662	0.134372848671228	0.15907318161067	0.179258003629904	0.121702473585876	0.144347099749182	0.177699760008069	0.158778516414675	0.169815893784151	0.143825066019241	0.153481579672688	0.136457094260555	0.184778685660897	0.132931666874321	0.151544540715109	0.129188816214716	0.172525911231729	0.203976644727825	0.156906641332218	0.133134658417295	0.137490718444556	0.17366678719349	0.191769659192132	0.155762125042748	0.19321451938532	0.133904791540631	0.131211850906768	0.145417835534592	0.132843666066146	0.127229874905555	0.135118596413274	0.14371006865766	0.127951599010266	0.14136462185218	0.143883259983673	0.149389092708326	0.162284483703895	0.127979978325968	0.146567903141115	0.18380823661576	0.16911674884047
0.174343764476783	0.195848407190921	0.183600689593051	0.148300407599362	0.14079346477296	0.18900863886429	0.155150768586598	0.136440585600484	0.12904644522247	0.181423628030995	0.193042005097152	0.163439398172485	0.180494291778721	0.19064712473254	0.139325679524805	0.173912397156961	0.171167819978138	0.154287139259644	0.166196376889548	0.137511964180807	0.159024562776573	0.160560888028518	0.167787060747289	0.143911751521334	0.128351572945588	0.137355862035529	0.186962123443979	0.212088652278103	0.171278975410626	0.157302606104509	0.213390814345003	0.135811739834285	0.143145962913499	0.149025584994387	0.183580429550838	0.133094519506993	0.134550014630772	0.141132975472724	0.184850255651569	0.16368844032384	0.204717989760722	0.138910725467929	0.182118618437861	0.179866024554754	0.140599307334224	0.171980166360805	0.170027388576881	0.196874658745212	0.188437811217334	0.20726926223452
0.179603421263724	0.191304376383267	0.134781025135336	0.19419884119498	0.162294057924421	0.160393007640762	0.147178094636518	0.227952675939652	0.1805760104587	0.201288369895685	0.179426435329059	0.189044502017061	0.19250012458189	0.164568475174883	0.182550289707516	0.214009157432073	0.151932425315787	0.153543636336077	0.190277757419935	0.152816386652066	0.144703360970192	0.155214043261478	0.150408496329187	0.15897425623501	0.163480306901608	0.134202472660385	0.137945895538213	0.164458947195277	0.180815306184315	0.143370365428467	0.128873423016501	0.174268981680646	0.137115913828712	0.169609208140574	0.132221599257333	0.134519153474981	0.163227131628765	0.191505435293994	0.129381306807752	0.181642205374335	0.173853937636921	0.164579014785066	0.17547192686963	0.206671249558538	0.188299587974444	0.173884381826484	0.114021793381373	0.206897147291822	0.133126130970739	0.135647912196413
0.143032335534661	0.154773625933013	0.175210637085038	0.171920381120089	0.164564866309271	0.190028920280973	0.20269615042762	0.164902974323807	0.189566768627052	0.155896833074217	0.226466871327155	0.190785009706765	0.158001909766114	0.147116348069616	0.172509929479241	0.194861294403401	0.153224636851366	0.197524380952344	0.166940041578293	0.129015253452785	0.226476686842968	0.176274355611408	0.150155599412782	0.201179447068198	0.218570228427743	0.138638346882401	0.149567463108036	0.162642486179739	0.233685934009474	0.142125667741231	0.180315082782883	0.179337797550868	0.131795430503753	0.142375874697087	0.140999958481509	0.133235355264746	0.234591231283094	0.198098809341052	0.199277427592592	0.196680209621855	0.148626336278435	0.198282375632898	0.157816494800558	0.146798676862093	0.15164185489145	0.133421263473953	0.190810394772839	0.166422552744129	0.207047158321425	0.168358363034907
0.152939528829498	0.174825493272786	0.17135222556131	0.194566435766127	0.137269637959712	0.164079921376897	0.208154243374438	0.128789607349833	0.138749254589705	0.203349549893816	0.141349584822281	0.146293705477052	0.198383235585588	0.134205097999782	0.185961683989353	0.193270983313909	0.20755440585778	0.149932552676719	0.207679608811156	0.222472856191825	0.194006109069018	0.199674665051405	0.147175735247434	0.195070741702609	0.208448746610771	0.139102493312187	0.13258954299822	0.165426017562909	0.2291783778874	0.222499003752648	0.214923083623646	0.167848038297512	0.208859842583039	0.142533558791954	0.195759745018069	0.242716352239681	0.147509722645597	0.21889862497965	0.18361123226945	0.132595664889296	0.149536322174211	0.180515794455735	0.180501000444079	0.153168509577981	0.143911662303287	0.155727480092033	0.223420729122929	0.241410745134677	0.181671765177364	0.157133049784915
0.24510821399403	0.187402443297598	0.164091632973883	0.147265043675947	0.235142287934362	0.18264104598487	0.209310215225911	0.238503991377944	0.173938588487518	0.155463018481924	0.191427484107675	0.145958580739211	0.178266238376145	0.27260973301026	0.175547374795447	0.159139354378959	0.152529211439644	0.154471256389157	0.141549863799787	0.208857445216799	0.190162633182365	0.248546714894894	0.188899989564026	0.15941362025758	0.147658613673701	0.167811985279854	0.227421488317476	0.160865892736189	0.207157418052056	0.16313456629555	0.170344032162446	0.163272271188987	0.253475176753501	0.189093483655394	0.214469720814913	0.150954368867834	0.216576408432721	0.245091386409678	0.261963781667854	0.215579149656022	0.218289852709836	0.220167055593057	0.211916054781361	0.242137102225038	0.221706872700998	0.250451639186852	0.172968761884249	0.222083088342338	0.170957460662312	0.25410763659439
0.200672018642687	0.277731217645367	0.144369768465667	0.180938079417115	0.248034301781977	0.238972337485283	0.212330347688539	0.278943075059542	0.163839640583865	0.194571094244312	0.185564640849959	0.165147317415817	0.175914392917687	0.229038119056189	0.228692482548901	0.16349301437074	0.230637520083236	0.148590517512202	0.228942302688583	0.16544931515558	0.219868968545363	0.257512281691375	0.176803673142604	0.214665426976018	0.286688645322177	0.174158315857508	0.249819236636656	0.134769708238072	0.236035003374402	0.196368696703855	0.151458001937151	0.27443713398804	0.160301250832458	0.203984840506018	0.139448719940535	0.153945549153958	0.221871837246168	0.267066274438252	0.27840624802546	0.205348114337346	0.248661846257784	0.170913486469474	0.279034255147154	0.222626060853215	0.148010504762463	0.160128892370688	0.182162415821598	0.260313403283755	0.185096128463065	0.174132425238992
0.199450176112706	0.29622021971134	0.162864165664846	0.287885129132521	0.187882168528211	0.203219922064199	0.152540825313251	0.15342449510172	0.211836358446488	0.278702768305746	0.273844777543519	0.26287005646214	0.176964566864415	0.262020224155587	0.229076822707563	0.194393524292772	0.228423874360498	0.206235293739934	0.288530050263612	0.205087241556146	0.172856893412793	0.189886757036197	0.199756240286438	0.167963618996355	0.186254270551897	0.21229409128782	0.295565354885365	0.253833940226415	0.265352678771965	0.254127180310295	0.257901334006573	0.218407930224976	0.27619763923591	0.145789048171211	0.239474176419362	0.272905693805096	0.161146751033819	0.279484940044414	0.223384137684165	0.228026327989693	0.325871135088455	0.220209435378726	0.247426048260227	0.280428721220292	0.178931087919139	0.146218768128193	0.181678686553792	0.236250735771206	0.23495737231061	0.213844259253286
0.30335547013482	0.239519916747285	0.246754126559721	0.209040051818106	0.191690774653957	0.282461892378905	0.178490777297298	0.18527037325953	0.204625238538165	0.172024679017772	0.199666220118479	0.266706759096528	0.202966665574991	0.199574348286166	0.249010464860506	0.291127547535388	0.330147467152717	0.239699121499817	0.187698685919576	0.153074478299364	0.160777760422176	0.215170700612876	0.206616873405524	0.233833414239573	0.283688857137382	0.242973859846161	0.282015156267715	0.257113395215227	0.199013682075673	0.243451851387197	0.273947934234729	0.220101789300286	0.200351620064267	0.260006732724739	0.179248703090308	0.227707472300966	0.304133708328285	0.338818564277285	0.227490092855885	0.219404751341698	0.26514033657229	0.324957492318308	0.244803282150998	0.224660021622579	0.169069640099318	0.179242395485469	0.369898612098421	0.173248506458814	0.238291515846529	0.254566036315785
0.282713806953841	0.312612437478768	0.238963672641032	0.189152160202678	0.238677901908812	0.162384402417936	0.21162162058726	0.253887530280041	0.195040973541136	0.253111103940105	0.265887755356231	0.212721615509688	0.20015760386204	0.325597386781347	0.211877285555988	0.183911800359015	0.307933565798738	0.287750104982968	0.219058894247634	0.212763536350766	0.220240238887863	0.224890988988903	0.22172484919527	0.152374398662438	0.22166526220588	0.239216145249414	0.220375888672779	0.176194359201197	0.215799813232446	0.197506072211151	0.207821962154136	0.216891055424999	0.22177309470559	0.298281740645605	0.229902950365774	0.309751706811731	0.264999388553656	0.218695581098086	0.223652981720747	0.186549557837108	0.252603558304429	0.212543829410349	0.216494662074364	0.20369861401592	0.178050695935953	0.283803176068031	0.22906987155798	0.257420318138853	0.258887396170824	0.232353496039774
0.390307969438254	0.212505655236077	0.383859470313186	0.357660995804823	0.237999764534348	0.253294294746877	0.292782140553586	0.241612532342871	0.206374548703374	0.294310799846277	0.26927172352878	0.253741523337087	0.265855696444861	0.240383401351046	0.214097150866062	0.204696821596521	0.173624838840837	0.23901005322909	0.215922612496859	0.275525933557656	0.331029137361024	0.284117422574846	0.192748296063837	0.280560044163577	0.176796525373884	0.316554851781744	0.175243796426621	0.187549205140029	0.170542766800476	0.295607783892317	0.201749564432753	0.233264357576957	0.246413569580876	0.229279058965695	0.24815466104611	0.251681255666064	0.280114665437493	0.381332151981067	0.189249435019259	0.248163136705691	0.231939506269847	0.308310058757596	0.279409906530972	0.18826001178491	0.283197875407618	0.287507147020969	0.324013958243101	0.219175854136666	0.265934448325865	0.209720524745597
