# Supplementary material for: The Neural and Computational Architecture of Feedback Dynamics in Mouse Cortex during Stimulus Report
Source: eNeuro. 2024 Sep 24;11(9):ENEURO.0191-24.2024. doi: 10.1523/ENEURO.0191-24.2024 (PMC11444237; doi:10.1523/ENEURO.0191-24.2024)
Supplement: Extended Data 1 — The file code.zip includes all code used to generate the figures and perform the analyses presented in this manuscript. The folder "./ephys analysis/" contains code and instructions concerning experimental data and Figure 1. The files "Figure2CDE.m", "Figure3AB.m" and "Figure3C.m" simulate the model in the nominal setup, and generate the corresponding figures. The file "Morphing.m" allows changing the connectivity strengths with respect to the nominal setup, and plotting the resulting trajectories. The folder "./Figure4/" contains instructions, code and data concerning Figure 4. Download Extended Data 1, ZIP file. [file eneuro-11-ENEURO.0191-24.2024-s003.zip › code/Figure4/isolatePFC/v1Int_a0.125.dat]

0.311614530301393	0.33464946159161	0.352821486861138	0.328967706467694	0.354656001829056	0.333925118215224	0.354697301242374	0.360070167345237	0.313624402328875	0.348431318462597	0.31213047194906	0.340879933560397	0.324397679086135	0.336319421476213	0.338965948927663	0.325571428173603	0.317832173728083	0.3421760417045	0.350918549331092	0.328484609808702	0.34542322481271	0.322908068934256	0.338308724893819	0.315325118187536	0.357328618014755	0.350928646623717	0.349463334497443	0.359653812733489	0.349029347465547	0.314677027502199	0.352071839443733	0.332612826235321	0.313745738061543	0.360248536249456	0.330831885201199	0.329148126987852	0.351086509907132	0.355001248929291	0.358221267831421	0.343504008221688	0.319619287417506	0.352046406046812	0.318756677484467	0.315799755929247	0.318078102440132	0.35473298875076	0.321007896355709	0.344226036003456	0.322051752201558	0.315890648831503
0.358323831819648	0.340576865480743	0.319242240072965	0.334597907213561	0.322178463878206	0.363032581827072	0.348129435602447	0.319431576863508	0.368724846944367	0.348222291644079	0.370383319135002	0.346842707765096	0.322622393101726	0.374081498986671	0.356442357898732	0.330582121768533	0.352968115837797	0.327964664497398	0.328912544585683	0.33264840544417	0.328101248894014	0.358728857894316	0.331938728981902	0.361578415644071	0.322660804381584	0.329714165021403	0.339752598201287	0.32461690638594	0.333249106218312	0.336937404027214	0.339970485736346	0.351851838007757	0.333340277493288	0.333196582900164	0.370995370934787	0.362061900422331	0.353839495458627	0.351138831558987	0.338916535541167	0.374185323340802	0.345778941194986	0.334044293506411	0.322485478765987	0.324764082152031	0.327102640771251	0.330991708835998	0.360211955840559	0.365059203991464	0.322074668921799	0.351614646593433
0.336498011427063	0.332271834783132	0.35799218124206	0.341139070001359	0.381216037199647	0.33068892393361	0.354518789716438	0.331044144532694	0.367163222247738	0.344273139273973	0.377526276974262	0.341653132511176	0.37009009723112	0.368735346007708	0.342942568595105	0.353885163542223	0.346754341912733	0.352770877573464	0.350515945391915	0.36846295373291	0.380248763257854	0.33821925357354	0.365628679468657	0.334336284444996	0.351926929885898	0.334744621726997	0.340355877709445	0.359022765078004	0.344351567407362	0.382699118720625	0.331903184200242	0.381271011355118	0.387330850694191	0.344151228326865	0.333933270597133	0.3444491781652	0.351103274159372	0.378422466144211	0.351264302180617	0.388204715927797	0.388530403405805	0.336858157923197	0.336020882136507	0.342955210752979	0.37406458803888	0.340198063106912	0.334942881700675	0.353442954584425	0.331971226835447	0.356375218777902
0.379530377128972	0.361064862372719	0.365208105806715	0.368102442835974	0.344365846721291	0.34257737362614	0.367417464311828	0.391143890580352	0.389377381023558	0.394695573933376	0.377214135959561	0.359903911546498	0.401323479302133	0.402571966495007	0.374091589942087	0.398605631802642	0.364222400473806	0.374399438582872	0.352479835778495	0.355089178007621	0.351099982881946	0.375575809275315	0.360599197378517	0.362463655698099	0.352007505612544	0.387025665666339	0.363404609817894	0.389118926292014	0.403440092751294	0.345704872476703	0.373696502594812	0.368332775317185	0.405829939790366	0.371482057156395	0.368063786184142	0.377253558127827	0.359648708090206	0.342368153591301	0.368767492790583	0.379368506645265	0.367108990682662	0.397586423090097	0.376240854796675	0.374618405329128	0.353739717751319	0.373321103582557	0.368100681105586	0.36039635649256	0.399425549830949	0.346407684661749
0.366559841460001	0.367583844421185	0.367053341587705	0.399510569226094	0.386043326487504	0.358954920664106	0.40010567648099	0.424577224418068	0.357443922978605	0.417549440659277	0.40213077273447	0.37413364553628	0.376051834699027	0.383390682399161	0.381114811617641	0.366019699785895	0.371811427097417	0.393399845083675	0.409476890637101	0.365238048385652	0.404559494779146	0.377871892894306	0.415467131333243	0.362792163505108	0.367860062617991	0.359439253447372	0.35808583159182	0.418475864692654	0.376943545454642	0.378656655513867	0.360457949043059	0.39108761341362	0.404950241942524	0.413671074216466	0.384422474038075	0.393614044401214	0.377813276455631	0.354085562917978	0.370461011974042	0.397168938451106	0.37359622298962	0.428834040567707	0.378143564761595	0.395794218550862	0.366390461087954	0.389369387482994	0.4101521094077	0.399124166375619	0.374920267956119	0.357799865018115
0.427403713350414	0.430255312610526	0.401152687502679	0.388289797644904	0.421422880655336	0.402123048237678	0.41160677203818	0.43798744695289	0.414154748584363	0.422486842076916	0.378991191695656	0.393380251380381	0.447879359929742	0.416074461559872	0.408046878200837	0.433345552131826	0.415006585801963	0.370549922029113	0.376389615540203	0.41481037543096	0.431009704359235	0.444345604220551	0.450514875460967	0.409750464524036	0.431071398185453	0.373859545951964	0.422142706932711	0.406038983920987	0.382581870702758	0.447390898366797	0.417603426827251	0.391342000372261	0.438070557161153	0.392589594486467	0.425300106854495	0.424566495452683	0.394626134025942	0.394078587611249	0.40591304149316	0.37121326910776	0.439341814593762	0.397367555053213	0.388036333805407	0.446719564407456	0.371411941493543	0.379821463493925	0.376354322651994	0.40307636108409	0.414280727090336	0.382110328781079
0.442693123209562	0.404605653020952	0.471839368294053	0.388136719658001	0.460055627106331	0.424163166894287	0.411122904643595	0.408341400885506	0.435782844841333	0.44187595224607	0.445330357682108	0.452945865917952	0.424481193236184	0.467001385381937	0.405741736198298	0.437668626624027	0.460360961196883	0.430370954462426	0.38924888714587	0.43466097632816	0.435796373059901	0.416664276143744	0.462198766097149	0.470959146604722	0.418049975020735	0.447315310949064	0.396023579005996	0.39500890667092	0.418434916424284	0.420208957022773	0.473626247071146	0.451583827956643	0.391994364616232	0.432983484984719	0.437244452327615	0.406742157998524	0.390077975704195	0.437600627197118	0.38923587853731	0.389915155945086	0.387779889527877	0.455683170163441	0.474022416488882	0.390036256102914	0.43775495110487	0.456741025326739	0.476520218869092	0.447341638791645	0.448224193939488	0.453449626110624
0.417792235635886	0.485769476420621	0.483795701414014	0.453845759554415	0.460234708452858	0.475255987941066	0.504878938832176	0.406157153246537	0.427391240854569	0.479348440681164	0.470955196500069	0.501016730071575	0.462521562447743	0.454067476132312	0.427002161215046	0.443891479567888	0.479602170619783	0.502995932205602	0.450714077251182	0.470711787257992	0.469349705012883	0.406508200828622	0.471930925582858	0.483377384568424	0.454868540997465	0.437820975775102	0.420371865103381	0.407654569843245	0.485892724527564	0.445985751795147	0.473171740727327	0.43453734584766	0.422048894060865	0.418892767326796	0.490708839916125	0.438477610660548	0.465235878545838	0.437877116247674	0.421430195328408	0.410699491943813	0.497552597520479	0.465989517138827	0.479583849349231	0.490118032959938	0.45773920555929	0.444177531286194	0.407935771286313	0.421476027255934	0.411238575200241	0.451700954812769
0.468054742935815	0.482544647569864	0.526568779735193	0.499080365550887	0.484903357172268	0.446004429051465	0.446221748142592	0.460510728680052	0.501276265270939	0.466359014761778	0.440295228829997	0.446596509858454	0.474718930604085	0.493135637329353	0.536365016050959	0.46085570824796	0.432417468963296	0.45973491819457	0.511692880102377	0.445306865099593	0.497383228127938	0.530135884522983	0.490954399043008	0.508923512591925	0.50861111604622	0.519206185636864	0.430709581563562	0.508099726938377	0.504973306031835	0.491576411718122	0.450521510353246	0.468910732783644	0.473434661502872	0.464758565112683	0.429366660528465	0.463126559618402	0.528784812012592	0.516459292038236	0.432342652460964	0.480902373107302	0.514852396137822	0.498509133139488	0.485414864133964	0.500157949209974	0.487813594494907	0.485540249803694	0.515820394457022	0.450253961794241	0.451615642302673	0.477017960713739
0.523397460954055	0.555935227238631	0.477054354942367	0.475895905584891	0.447984450969285	0.557185268693362	0.573531616791454	0.525430138355183	0.468612473891246	0.525520057460684	0.484647497753714	0.512324798794596	0.478480981201131	0.459301429564867	0.564411057271912	0.518839711343868	0.535000876534011	0.470079890587115	0.511998292310319	0.462174938337015	0.487874826215412	0.509730283483445	0.487753095951085	0.496798823264999	0.473613280955917	0.506289251164336	0.491659307770429	0.470590006220301	0.468781592016028	0.578480193965321	0.477867160564816	0.514265887771682	0.473656775700454	0.554875221537761	0.459885390457852	0.510098380456795	0.495874897440836	0.539849457426084	0.504174748923128	0.554764959867033	0.45348326464768	0.461030664983647	0.474867814528468	0.48138491577469	0.469678001551602	0.487181955563405	0.467759180541849	0.450131375436201	0.518407347323908	0.451025068013648
0.490032176718636	0.584689905943222	0.565955018233722	0.513157033489536	0.493831790485471	0.489867843838485	0.578588902120466	0.547370612076474	0.527780236589349	0.571769807671918	0.473431677065187	0.505818385369502	0.604173959295392	0.480965968552832	0.543916967579476	0.485618566273113	0.522527488599562	0.551737668922165	0.589010342234601	0.579393339876215	0.507968451867449	0.570130968672239	0.480311090040737	0.57316383581597	0.477412678233058	0.60855665103088	0.500899514436375	0.545883905755201	0.533941716788961	0.520533169277262	0.595284300402979	0.579775904528226	0.59466528342788	0.557770317334528	0.559800852273267	0.580708910204272	0.603649397989293	0.610407042166802	0.558666077172455	0.499160357786405	0.547293563325459	0.500971127994937	0.499685008091992	0.510062897914355	0.56526720641727	0.593010950684506	0.555157458956786	0.501755860655274	0.620303258699424	0.578676162550156
0.650834409032948	0.544640854067738	0.558343786719555	0.623973371776291	0.536655733015504	0.5437911176743	0.636495762880938	0.528618500855611	0.646168888650043	0.666167062934026	0.556329212744826	0.62703681390918	0.574694242475786	0.567677216855933	0.601464064441801	0.566917712273643	0.586193683242432	0.617087291972467	0.540856691489586	0.653889526431477	0.582470268453638	0.517986074433644	0.614807924852037	0.5528815096159	0.563201978300373	0.57606577947984	0.600303273228722	0.628981633701705	0.633362924368749	0.566710220163704	0.583821307280994	0.605821908043673	0.646828627881292	0.557200080395231	0.518841490432831	0.575589986212304	0.621510593672838	0.629444370866025	0.617064892003635	0.533551813727117	0.551465510803169	0.530180959863272	0.664320422875125	0.592428762975733	0.648698392926744	0.591168672816094	0.590188490153654	0.630242030007707	0.549617398454702	0.618687280291422
0.580048657243775	0.562964035921701	0.656352163905783	0.587486351426136	0.597334594666015	0.634063810489783	0.660833342211368	0.58896825261924	0.601440231086964	0.54734303344754	0.592301094832092	0.638223203673736	0.666366341168374	0.677229661642176	0.629095013172139	0.5778515498311	0.561733311279869	0.59383880981701	0.548171945200889	0.627292674347649	0.593872309161406	0.643294198747504	0.577554894717192	0.646479595685475	0.632480382916348	0.700739499492367	0.658266872321243	0.561027899100659	0.707295400609949	0.650716344956041	0.575200799551373	0.678679626916187	0.560648312158083	0.696579375621017	0.635636835074979	0.626699672725327	0.633696767651252	0.57452670242695	0.682961291555816	0.615147845096107	0.556701857270686	0.570133981637901	0.670613002515563	0.621989693688678	0.550244637475397	0.67117953917057	0.583690851804222	0.637751005418993	0.554439624885582	0.555156909991254
0.589574839253661	0.639956719978953	0.734192892104112	0.707331047246603	0.694499085336799	0.774984706566274	0.782476294629591	0.659788765282889	0.637483284210209	0.646727696424976	0.710528677162331	0.658574442978364	0.716818080754132	0.586498421703662	0.702388882075496	0.733012887304964	0.602524346360873	0.630215030306726	0.645721906852334	0.759451928278968	0.596846854053286	0.77628223838098	0.581184816190851	0.708825995312352	0.728289145412942	0.762465032453143	0.752210438590548	0.597192816125206	0.645578675692982	0.607455121533538	0.593449833638142	0.61808946123733	0.68510109367552	0.729733130411389	0.734535552185665	0.646818641264157	0.619508548917348	0.594922800515911	0.627429354818345	0.688604153700536	0.690342668499833	0.664934335607124	0.681552795561788	0.76229801023101	0.680848269280109	0.661111392615486	0.600597776313652	0.647398607192616	0.702464266244106	0.748112259757884
0.684839080559765	0.763924112334355	0.741483658487972	0.708938927278279	0.790489226301018	0.654051759283832	0.746081501740611	0.63028256142208	0.6675862156694	0.710072370439519	0.652645383987181	0.733629567116805	0.702872687990545	0.724308327727254	0.714526466508253	0.645013915809313	0.803472297252469	0.671243684360668	0.646048338863793	0.781950546676486	0.791406417211954	0.737783179949492	0.776561278469084	0.805482729400078	0.749140158753282	0.792575162917818	0.72872140475928	0.740872316061308	0.842657998544944	0.7998622917429	0.64354748035618	0.684001930121771	0.786342026682593	0.834162514447913	0.71442955761969	0.697838078698204	0.821716707367717	0.783313407050118	0.741111450731585	0.72967260897286	0.762519494892523	0.629673752555106	0.646762798926521	0.641589070368229	0.637859509615317	0.630393303933779	0.66744764537644	0.760224744395762	0.787269593686028	0.831437887222419
0.916721048618087	0.779412862190093	0.759670012895923	0.855946514376895	0.728673115416603	0.741141334918618	0.917126329896614	0.842896744568031	0.92585379626781	0.785642949399113	0.871293447433113	0.787284714317519	0.746839218796016	0.682174583511758	0.773935698658425	0.791939338950638	0.690986597843781	0.726483461757644	0.815367320294401	0.79357641773121	0.721200121550701	0.763627628721046	0.918098232528163	0.706798563514356	0.824440424779213	0.785109031028108	0.872519940359592	0.831787648268976	0.810019604947703	0.812214978972567	0.819957261652605	0.900625332974878	0.691004282487932	0.738425751168304	0.735031237295044	0.757122231693377	0.772727123518647	0.915239601907655	0.730819473780739	0.905277487627834	0.797996725800836	0.849603100245545	0.760213403747168	0.692942751231327	0.728040975752533	0.910143505107793	0.770495965774291	0.699554245398537	0.685894684850799	0.705320617043706
0.795570736077368	0.811109559641636	0.941534268522846	0.789153757493138	0.9249006703668	0.915325058565013	0.775693733862344	0.733094149042538	0.902756139374698	0.76359137906945	0.867812345135444	0.785063818953007	1.00183228969007	0.984651190215067	0.761989881103931	0.74140674836943	0.958532953548157	0.875382852140748	0.99063478046624	0.798124301265079	0.848282198494634	0.815230292651064	0.911602159962589	0.847302709511518	0.989240700088133	0.786797743644339	0.798388075806099	0.790081821395191	0.929641132905987	0.843398535242919	0.756765166727099	0.86420391999065	0.80314841349227	0.770613654447874	0.850302177979728	0.912109144949966	0.843667154525572	0.735573297204117	0.872976518943389	0.975386964341625	0.759879006123838	0.852200543505453	0.839392306533344	0.939244507661688	0.868888892078785	0.848956368401486	0.790725271827195	0.872850872682574	0.90378992474961	0.91425327423973
0.829082682428156	0.855919155080675	0.822797935977814	1.02739099983986	0.897457931397443	0.988666287705902	1.08344488043793	1.09931131012909	1.05614186920986	0.953256831389924	1.02290981935448	0.983189482362566	0.973944449119105	0.932910996299736	0.900097758029174	0.956156119358753	1.00872434422319	1.0054383003375	0.95504062910053	0.808452537175416	0.816199748997981	0.827654119228236	1.00244620262229	1.12590689808411	0.956977795783985	1.04735308145056	0.90407767900413	0.981844509370412	1.02638708063297	1.07488789337388	0.823956256558298	1.00273253502226	0.969874498905417	0.819272725382414	0.812884940300728	1.043675874072	0.918916389648693	0.903839888562871	0.866086092633904	0.843960652509415	0.814312015540563	0.819457204067133	1.06145830370485	0.901091603209141	0.929931577391474	0.82656160169254	1.00410218356681	0.920495972049	0.827347396421946	1.03510058232351
1.04083196701836	1.007076304829	1.11595050571243	1.0584918042209	1.04441781491485	1.22685389752578	1.20260736695552	0.928866473562527	0.97400568422322	1.08760820857375	1.00760633745173	0.884805537650374	0.896150299820098	0.96324620863309	1.08191153717492	1.20715241712679	1.0859799288216	0.988713810930123	1.01464107446436	0.94797513768948	0.952934938895413	1.00636738644694	1.12407080162978	0.997553381235694	0.914163657863528	0.936486605886326	1.08836271843868	1.12264752876071	0.927049247869543	1.2155716390577	1.0174905969318	1.08066569221917	0.92753901174456	0.900016665224438	0.931743197387136	1.02126791635594	1.06812096002395	1.14203387960479	1.00302524134707	1.18095002748289	1.1132482143143	0.967321573405271	1.09571752290177	1.00272136788113	1.13600491048112	0.974951571454556	0.918857499383588	1.08660762817591	0.972847639970415	0.893081293900635
1.00053526304932	1.08600137301374	1.08456022930208	1.12012956249236	1.24414074856724	1.08905466841341	1.28699378111931	1.03499136438029	0.983037278840701	1.09048080000054	1.29688700524332	1.32463005762409	1.1524305738655	1.1832290405305	1.12083762537446	1.13466008964137	1.10984898592052	1.26662404406447	1.33215622147656	1.16282109095806	0.968080609627423	1.22942107408928	1.16194615515388	1.18423723848489	1.35517258180477	1.0497672426383	1.14306611694119	1.33594525989168	0.980601183247878	0.967028073200753	1.1316710064215	1.31358084246429	1.13064630407905	1.03351780660723	1.19604742873549	1.01531998285488	1.07848259150879	1.30239554125118	1.24172462464829	1.02890333177915	1.04943280797826	1.12244001170619	1.09048496997366	1.09369504488001	1.01699476987994	1.28391436768615	1.15287589786195	1.3482223185197	1.06814012150055	1.29150346207849
1.27496297382103	1.16773411878655	1.05563686141441	1.33137091649161	1.2408850040906	1.15504821663578	1.24530374396614	1.09337757649406	1.15521611491985	1.4136864567473	1.35422641192769	1.41036305323138	1.34922557270658	1.42190852088465	1.34830263771072	1.10171191726228	1.17667571083015	1.3835630138492	1.36506850224262	1.34648950035324	1.35265384615892	1.11309542150133	1.1771501940243	1.26158370712016	1.07334075732452	1.18023653288116	1.09541834915786	1.22812982126641	1.15943044152795	1.14228030148436	1.34646229910766	1.44336048600763	1.09463985547924	1.36882716390458	1.29979109637657	1.37149834577392	1.22826663046649	1.22151828624584	1.36937161786145	1.28587547425205	1.4788160604718	1.31444475815503	1.04554029351901	1.11767373171212	1.28411347020887	1.10198973017749	1.1050974011356	1.28645480594136	1.22784182973968	1.18684631716593
1.6162907006917	1.31663554343612	1.45321440379163	1.41959008630022	1.33334974573322	1.51453669392594	1.65124057115533	1.19036560638109	1.29615643113362	1.20021496791267	1.62227019360093	1.2464390616991	1.53452061801249	1.22873320063069	1.20514141078327	1.21673154000228	1.25966231747744	1.32508779607003	1.16164524328039	1.24935257264631	1.29672848385545	1.59825314143142	1.27469366353926	1.4795024040312	1.54825002459686	1.49588642596617	1.45895502530254	1.53151858297258	1.44495643503455	1.27330206336496	1.26633485941239	1.21476343277096	1.3211724493852	1.21681800838156	1.20048932552237	1.66906216113974	1.27206698965979	1.58215799714173	1.45860982298524	1.2363616352032	1.51872858777497	1.27770885640391	1.40795906075407	1.48653692912495	1.66377429954197	1.59691089216195	1.23161128568607	1.52705481110017	1.2865746904189	1.20775989352548
1.60008712318973	1.35489336416794	1.55602741148641	1.732558210142	1.28434703098751	1.47762997153726	1.50985138497267	1.39636421468605	1.50920683062408	1.8295757408593	1.68973274900128	1.65132830936464	1.60204406637775	1.68324984756641	1.4987331311219	1.59539929891934	1.36790080385587	1.4382823985668	1.61011668444425	1.7155124129579	1.70987712684855	1.60538111872972	1.38207275392217	1.39851482055125	1.51446190683461	1.31908075905646	1.3254294032933	1.47274319480081	1.51495089858553	1.28990851257052	1.79128534880199	1.63669687713653	1.81770833129467	1.6183632982634	1.35821777617222	1.3928151487098	1.60353745513223	1.45477032789531	1.3423249659145	1.58071806889437	1.67280540752386	1.7638051558283	1.34587976522603	1.64560614768343	1.39935314730365	1.39925069258807	1.40661935439339	1.45442844102778	1.54205822902323	1.44557590829096
1.70360144515112	1.45997840903447	1.56467547867186	1.55000458019797	1.90449533597609	1.71889872487399	1.74600229514566	1.93632628343179	1.5279854537065	1.66436770815217	1.43436573399416	1.43998567348787	1.48369774285379	1.44061969962736	1.6545528594016	1.86012388176739	1.80991589613849	2.02073666820724	1.53798679905818	1.91675940807491	1.66940945678465	1.83447906341841	1.87884555297752	1.88525043466059	1.75391372094852	1.88906405225948	1.6427473880569	1.64683507357221	1.57127108488942	1.48496748628597	1.50635165305878	1.47510901597765	1.48998950906857	1.98811994727285	1.58330785659278	1.97657142283659	2.0067183520131	1.40268260573763	1.82410541539959	1.70781988643219	1.96798152223344	1.57312421265394	1.48363543695095	1.49590436044906	1.91463864201347	1.5849611122117	1.60941182318823	1.55285613643552	1.57221507497419	1.79976426666058
1.62726836968331	1.84904992902405	1.99618939195526	1.87181736876948	1.59992541395386	2.02489113673942	1.59400850364153	2.20475671214607	1.61083727282091	2.21210675941506	1.66674431649035	2.19081194822916	1.62404130367846	1.85633970390203	2.23846260482828	1.98404535914325	1.85865331076609	1.69456830586547	1.97603154268586	2.1459459831786	1.81766703595447	2.04925295009046	1.93995372399318	2.09980099003117	1.60596692291624	2.07012674708008	1.99059270107005	1.78956659086782	1.6572635291873	2.03879654391535	1.82329047956923	1.94441036895775	2.05384322348728	1.90285649318242	2.05795822160315	1.82872105963033	1.92780998514845	1.79567008917246	2.22033485552548	2.23080301735205	1.75952059855394	2.25783309386099	2.07659618447832	1.97230198010988	1.86453365321317	1.66324897550045	1.989256112154	1.76827738632312	1.83717616779336	1.70429184687338
1.84995580922583	2.01032926574497	2.3929571570431	1.94558127110757	1.99946467558788	1.83952334264728	2.30499211388442	2.1489964970473	2.43590667331687	1.97837275804446	2.36331044205495	1.87554362492519	2.24284390957036	2.24961005370059	2.09520288075927	2.14182541098153	1.74461829339073	1.95492847537483	2.32136342139358	2.18913602425432	2.00039617017868	1.93374419625071	2.32293725223936	1.93585975811412	2.04206178794774	2.10691462784856	1.78730709605967	2.43337048549825	1.964697145951	1.93233265138623	2.22053165724546	2.33530445464754	2.06330116172579	2.37560989807704	2.1761565090833	2.15402326875937	1.92789107560189	2.15118273945998	1.75644032156645	1.8634004794503	2.30995211618719	2.26359565398745	1.76381638131254	1.75751626147702	2.25638764001299	1.93371407460866	1.88251562958423	1.91347686164456	2.43772938799066	2.16608371495384
2.66281057796745	2.37818371987817	2.71422877352381	2.5069226154866	2.21348494412653	2.13339765581666	2.3221218594367	2.40866791244355	2.60000577522289	2.58237448293464	2.59493475311963	2.41987426556356	2.09491310194901	2.22936882407703	2.05297015860279	2.32891749262605	2.68487214240922	2.64034689295813	2.06781676333737	2.63439295835255	2.61950669268331	2.1206511305851	2.29761054524874	2.25346424165682	1.99385802113344	2.49321497454751	2.21728891169109	2.1545277910936	2.5627690723177	2.28063665298569	2.00589539134192	2.61083710298471	2.68814359411865	1.98489953365107	2.64514397376059	2.5515389379464	2.43465143607157	2.09467050419677	2.70714122568109	1.99316309947707	2.37323649261642	2.19855674970509	2.21542285374022	2.1700060235048	2.67922056680429	2.68969740919473	2.59893638482636	2.48977682218605	2.64096399316942	2.08099723934896
2.71837085980092	2.80657582898313	2.69795645589452	2.83080162043735	2.45396769700506	2.35905157285456	2.44281855054884	2.64304758057664	2.65502797025549	2.49934785159476	2.84829677352222	2.30983523864757	2.91826986865546	2.25217828631413	2.93222792098583	2.37575328958826	2.28871140914918	2.45450161315025	2.52130387808195	2.59576765165644	2.31386859322438	2.41050635469166	2.70947410108433	2.79405232368964	2.94423483824066	2.88660050040338	2.6385691310117	2.24180575217849	2.38173254972459	2.41511391210025	2.92726752799645	2.95384879975848	2.83585451357018	2.69552379662626	2.77247916585927	2.23063215734214	2.84667905180825	2.92048407429811	2.57034902169097	2.32087416306693	2.40998118758535	2.3816286698258	2.45085992751829	2.67569621756408	2.33157914119421	2.87363198575788	2.5697461501406	2.21335619285714	2.9389799768475	2.17146995311678
3.07883813751172	2.47776251497349	2.63447862440308	2.93757755675092	2.73467144621644	3.02426410419579	3.0176649947301	2.98612142395151	3.04201865691848	2.67685959343253	3.00277188479711	2.6434072626248	2.68355752625983	2.93324242473882	3.22631316803597	3.20658776458243	2.47645617691164	2.71288451564074	3.2043290472531	2.90571632901404	3.12222496781928	2.80524317264181	2.74887019635654	3.01129544915925	2.54154621537417	2.73113790156137	3.05525705741489	3.17749106328654	3.21212110148306	2.54759516782563	3.1830146190328	2.97366842704302	2.99662822430489	2.94197449029592	2.50073048211102	2.53344293284922	3.18878688769037	3.13366887807885	3.09814639686126	2.55426794654964	2.84535567405943	2.68485452530855	2.94644565248672	2.42935203547415	3.20324666829147	2.88473366500992	2.57403355041416	2.6344226172927	2.64867397007269	3.04474043135765
3.42440327210916	3.19631966998862	3.42004469946943	2.88876007441619	3.04619956407071	3.0195652578698	2.93869012969843	2.9283063960286	3.23845994983003	2.72760365270806	2.94097463282303	3.32692347932585	3.09891612372397	3.25922077244113	3.02565446144822	3.0618861245245	3.33159710722275	2.89428699116136	3.4520790178289	2.87326715962757	3.29878711464504	3.35450610234245	3.42917077656641	3.15554060636332	3.44888091073074	3.40073945629752	3.277502690569	3.3272693125643	2.8074478745133	2.84141757401273	3.31240271898075	3.02359918606547	2.75158835769641	3.42204642824234	3.07469224891082	3.3757954034611	3.43744801110964	2.89569585999414	3.45066728807801	2.84758437777276	2.86739435863638	3.37793202561082	3.42647470124889	3.45244609059806	3.39004249148813	3.35687890266674	3.25612737568723	3.42046288094996	3.45496575989165	3.4542417325088
3.46710328051529	3.42906855132102	3.6297262863642	3.15396397147132	3.46756849258635	3.70964191002365	3.2120256470847	3.20898237435172	3.72533859055808	3.70869904266159	3.70306170344068	3.6675331349711	3.61960497194129	3.67965076114238	3.689812485486	3.64491142270744	3.59257878794623	3.46803757593088	3.68123235460938	3.69079332868698	3.49343452062683	3.68461870531966	3.53859452055907	3.67020968465213	3.11235597214033	3.56491985454789	3.51108249591542	3.60576706377091	3.71973541109044	3.66300750496427	3.15121890569737	3.17102293665239	3.71346644256488	3.62413664812683	3.67707142263107	3.21259998547538	3.31795239827619	3.68957763158688	3.38627211200469	3.73107429926128	3.60596834335503	3.42132341898601	3.6766389672372	3.58876824624376	3.50504675185537	3.71447611470331	3.68283128152132	3.48528136265651	3.51551171833582	3.48325951417253
3.4784520092172	3.85013994290414	3.99231309363764	3.97449472102798	3.94639015841747	3.96534826321824	3.78643360365955	3.53902442469559	3.65137253601904	3.97963067169847	3.96999688916067	3.9524083250192	3.83808234861751	4.00554707608672	4.00147472594858	3.89963305562296	3.81840522650047	3.97308769564887	3.57223097972991	3.57643271929108	4.00544698738972	3.66615250380785	3.96326273980474	3.70285264146742	3.9578852682925	3.99361625469498	3.95167706878043	3.83314097656873	3.56522201276774	3.98061562589856	3.98196844561462	3.88668574723509	3.97153324173583	3.55187450769255	3.90295951615004	3.94496718148839	3.9255102764388	3.91512003134983	3.6250158427695	3.43546869865552	3.83319916632406	3.8040556248866	3.94535927842901	3.79674499930469	3.94550934319928	3.73910513103862	3.54881355934926	3.9917136025369	3.97135368597591	3.99715578896722
3.95360166074656	4.21462826257621	4.24245066909502	3.9387298549289	4.1386155343356	4.08632714161783	4.05546287973183	4.27797371742321	4.21319301795109	4.01536015343957	4.17073269621768	4.23688985061273	4.24549876510009	3.92786652514584	4.29388895172707	4.23250603653365	4.19674449376132	4.26931175891036	4.27317781654873	3.9963771312562	4.26760125716731	4.19267416396419	3.91668448365	3.88360937477483	4.17592396402811	4.20694809474938	4.11471948916996	4.26513173971384	4.07804066297109	3.9566449755362	4.16013648047426	4.05730309567882	4.17874910103623	4.2262733933322	4.24750506519182	4.262235588264	4.28641063145342	4.12675603645367	3.96281894443207	4.19836052836063	4.22580701523963	4.27671942237342	4.06098049887663	4.16490454954341	4.24815585520592	4.14844814984465	4.13049983231166	4.26034179823665	4.24382860048508	4.16510466605531
4.28696294164108	4.31037098093525	4.48270146235927	4.5906274233582	4.38170811497572	4.40778728047741	4.53524326744834	4.46508909199905	4.52903394558064	4.60373009185319	4.4370917226756	4.18115662638988	4.50726245945378	4.57276567139687	4.28361473207971	4.26905207136665	4.58639881155618	4.52595155040581	4.30838959950351	4.22984549349275	4.12958509746473	4.59520230628692	4.45941242181261	4.34429359054337	4.56257498595762	4.19680759035897	4.41078276573065	4.34366147288937	4.55652015947098	4.49180268646378	4.5739110428414	4.5075970616977	4.47027212883586	4.51190819881408	4.13166768077829	4.40580686957366	4.1956294307525	4.56941552341323	4.3708035695401	4.06666187156447	4.51112126895996	4.53919317215952	4.51811226969495	4.28298445907474	4.39662102427129	4.33991384482007	4.57467820608452	4.53569352823719	4.41813194060204	4.39660900441297
4.61261722907056	4.41358556621651	4.82213946538801	4.72045162932678	4.91404776797597	4.58534012864263	4.71789683044304	4.91847200529552	4.65866005643135	4.60056216875487	4.6390145010045	4.90761776620058	4.89678267387732	4.68245320823232	4.67141050506329	4.8630434567139	4.65117597113205	4.92363287356283	4.41891349622743	4.91212927718081	4.72913598289466	4.92227741749353	4.73040223483778	4.73077177592633	4.88456788548375	4.6246608591753	4.56775658640514	4.77234889668589	4.93339111134876	4.54110397182134	4.62856994504909	4.894463581651	4.78559198459431	4.82607768451441	4.3962362810614	4.56196811232131	4.92137847013678	4.91185483220233	4.72458944917235	4.94569495474807	4.86555603548664	4.3314493730095	4.88779273656167	4.58900281897427	4.65804892968771	4.88585515222192	4.86368322419726	4.21209947933427	4.67499393810328	4.81574745394368
4.58571513140924	5.237973419432	5.05959007019944	5.20000785801173	5.22716715607538	5.24497227704225	5.10017723026801	4.56503312912473	5.10230277437757	5.10601020463348	4.4823872786292	5.24269371487165	4.8138804735086	5.26521523361302	5.13942097770463	4.55105172972434	5.13519151974363	4.6331353556	4.45598718790983	5.25433602540556	5.22910958354968	5.2520784091497	5.18675099294731	5.18773540851965	5.19984850443997	5.23201109448172	4.52699955333784	5.24887022420016	4.23471652125915	4.40689658150062	5.22203593949015	4.96482989316028	5.0799231670476	5.19950236319149	5.22540486374666	4.87695877543382	4.39550539517963	5.24566673202645	5.28575731788508	5.2339003139739	5.26510213103912	5.16911332067932	4.68286356485058	4.39220582989336	5.2077023018423	4.6571710419275	4.99944727959884	4.7236068562621	5.11984860387073	5.10032530545229
5.53695734713357	5.42584538459158	5.62003100640942	5.46115605221676	5.31556342796695	5.17026599169399	5.29606615659841	5.10243204446471	5.47568386087736	5.20364097271677	5.60200315545945	5.51273074769516	5.58652200479627	5.56391925207482	5.60683627592613	4.95679910727202	5.60487357069897	5.52348677590055	5.62914141162756	5.64535328620984	4.62347153060099	5.52096460815009	5.17641282983896	4.98862729211822	4.91154855260568	5.49562154734534	4.82660326123935	5.10514002242516	5.517597622075	5.5089291547989	4.55045553298579	5.56593371474735	5.14807480921373	4.87310651267877	5.12621449513345	5.59203838996367	5.33729437250658	5.15488209365075	5.4454273705754	4.99314652436991	4.67415395461858	4.74243229085475	5.55377658009746	5.58799202031717	4.7584533592532	5.18904456033171	5.00483829812979	5.36756233998786	4.92322325635164	4.82990578214895
5.3800920164322	4.87658495703914	5.65862320611225	5.24379073055715	5.17144261154779	4.39091049462862	5.18239054510464	5.72644275607719	5.96242422869031	4.72632756710788	5.56467238978095	5.84973771757545	5.37090943468124	5.88197078774538	4.63697836431825	5.37094460561139	5.96564120575385	5.39230637086832	5.78730730530711	5.05638657534134	5.84426665465303	6.00461565762798	4.60543160728693	5.93633388736349	5.71110348212598	5.42807080614823	5.05438275865336	5.42976222028216	5.25737048918458	5.95052146567002	5.97607132798475	5.92444751219958	5.92270585092395	5.6555024294495	5.10163947993825	5.09689835921692	4.89418199468056	4.73864902518578	5.69198153330056	5.92293065975379	5.53601921307817	4.83936472666396	5.86864765790529	4.67816519116512	4.82134213484043	5.00990142881565	4.93765331710847	5.49622423778761	5.39026858750703	5.8501903992123
6.20697085311136	4.68647967843849	5.35946690451717	4.96453964675322	5.68240236071275	5.72355896586782	5.9200419837981	4.52746976131875	3.6105398464505	5.50991662625336	5.42227739890123	4.9268524646542	5.39154339513344	5.10753581599755	5.3589021920854	5.58386249922816	5.8132047354821	5.17200016769625	5.76009561455987	5.32280978962577	5.31537319310399	5.71895851906567	5.96417646934465	5.19975944470612	5.57862638158168	6.09745220549566	5.94886240812816	5.46500661070646	5.6813033471775	5.79249927667381	5.89155990014343	6.18536553677679	5.66543983819008	5.87004512752034	6.14623258921272	6.05986636347674	6.13737577081555	5.81395875643537	4.75654136469365	5.57088969628543	5.7053499966722	5.6820164497881	5.15486223311492	6.06905731429888	5.79667746085495	4.65051785514495	5.9047506287654	5.74841661986604	5.66803292629892	6.09982457449352
6.10503150669614	5.74495192460516	4.88219863088875	5.40950903218005	5.46976318276566	5.8388077562489	4.7183174667616	4.49402455421402	5.80566711184995	6.36770230440082	6.40381963194895	5.63124139122058	5.7502682637449	6.35044686239771	6.41019729863146	5.61872545735038	5.96233415517071	5.13143063618824	6.27226631200122	6.16806825794529	4.25383530487168	4.63240884274372	6.41183954609647	6.48786572211153	6.44220418187837	5.44483781793812	5.33208835830872	5.91473926654066	5.7765869757273	4.58469290877433	4.80218702967696	5.75485360705046	3.47791663424144	5.72516993753012	5.16216374197215	6.07195260396609	6.33052399850063	6.33240410069537	6.26458452706266	5.96664434277269	5.99492765874104	6.202719833763	5.74136263273971	4.76409116528558	4.87092838848418	6.32102103939026	5.8029634929748	6.03682964785201	3.13831068770424	5.37665933793394
6.25918267325358	6.25554270413617	6.27258575548381	6.21897521164742	6.54822855753531	5.23628787987538	6.39089584654369	5.54399889405162	6.35328426645518	5.16572982315786	3.11237255966537	6.67647814538803	6.49718591364396	6.14676755220558	6.38305765582106	6.43796992829033	6.12235360057678	6.3665899196497	6.51792070523624	4.49469060586445	5.86660385328543	6.59986233228311	6.17839679935972	3.78065171717697	6.58454834896962	6.3102658051822	6.49402610971096	6.72856267335672	4.57522521662358	6.41518084347684	5.49843157792	5.9516235217883	6.61514112940902	5.33909566740495	6.39596486065109	6.30909567785082	5.46022337403897	5.76265905023238	4.69902723776323	6.49216666613869	5.59649288294936	4.2699081760234	6.12028502299818	6.22997555022569	6.22589444137717	6.26325653815257	6.35866257717571	6.56019966278862	2.30905476080512	6.24473508101794
6.64775014825384	5.59007110883226	6.08963196036686	5.88672072566854	5.79853243660059	4.20226295912864	1.60321899130666	4.96919166375536	5.74492671879515	3.35875183051023	5.86830834452558	6.4593431924634	6.49815294488265	6.13655508067378	6.55874524732285	5.87284649190915	6.70636168360201	4.9097226141258	4.31421049404707	4.91947420294677	6.75500519131618	5.95432901905002	4.11234320109605	5.09892369803648	6.49710209198965	2.70229519961425	4.3070117897253	6.43288545833561	5.8890872413383	5.30482928846289	3.80002263091725	5.15747212954284	5.90653793931433	6.38269031988959	2.82278184367256	6.61010118128228	6.44403732055516	6.06051322155171	6.26064642860837	6.93627168404978	2.10777219692945	4.60854969180271	5.71638143004108	3.31291365989099	3.74288716374165	2.91035303622029	6.40124373194711	6.6390312003467	6.33721889833027	4.92956686036228
6.72200293799149	6.65054590131983	6.92587393261082	6.62089836735338	6.92820580143308	4.04139551567537	5.13785527619902	5.96853738071003	6.7359440360923	6.37842643192724	5.69736401705898	5.08978396553635	6.79491624014437	6.41533077971397	3.15160078011871	6.85040240789292	6.95842328235786	6.71494408732126	6.86819262982754	5.97665818673356	6.34459436575525	6.6767276713721	5.04537417266964	6.92288927508727	3.38368060549317	6.8859181953004	6.0430904707305	4.71875202850646	6.25660135404895	6.97005618428035	6.90770740199577	2.0120389253146	2.2395080453095	7.13793399081599	7.08050119287123	6.79522001397522	5.99536162200332	5.86849863978562	6.79933833335852	6.49320865286631	6.93252162987918	6.47570561465239	6.96753089364375	7.06794377893267	6.99608084089981	6.51837590337763	6.97928172245685	6.28217046522705	1.01921873749663	6.80901622334416
3.69809794598659	5.16605720509605	5.41432512781338	0.493263392311625	1.32741571186925	7.07634375604905	7.25962785780546	7.06171492820016	4.99839981703637	3.85025098239493	7.22401210705845	5.43727901371159	6.71870956404488	3.56571205368	6.99981036417276	0.0581618653528577	7.19047947306122	6.60349533915971	4.06061846393097	7.10205752549326	6.56766497178251	0.221880374838805	6.86549275504105	5.87263541196191	7.13689415763765	3.27246597789151	5.87198090654032	6.42321054870389	1.36960868425525	2.70288461545101	0.576337168310549	7.19217371152697	3.53350024666843	0.0596496202681134	7.1349296188747	7.07746379710471	3.52719025228443	6.75417077365416	0.0613975472191423	3.82847889906739	7.18431553860879	7.28964690507995	5.90373436918744	1.63188050339588	4.33914285477318	3.9129855934913	6.93002195702517	6.81565551012518	4.76475956219451	7.2141437858797
2.72421127991563	5.31004089323776	0.0586401897209428	0.0582051334002451	7.2265076980879	0.0578618520829363	7.38462589032798	7.24059412916897	2.5294821982131	2.28444638755925	1.26548290047339	7.47547402646111	1.66165579618382	7.11950574826101	6.74295898587699	6.91730684518336	0.0616383581699011	4.6674128676324	7.00709849756987	1.05043177188427	6.91552462039161	2.65104342884097	0.0608406590658462	1.59474100243776	6.60312829202253	0.0592330402542331	7.00539016245162	4.29326860038398	0.0588450846581489	7.20457474186143	6.61975094374081	1.99225166945716	5.49777353068185	6.95263509203812	7.29125416596419	7.24904544313486	6.92040937971906	7.16260627904847	4.06473883982588	7.30274858462202	7.31774536936403	6.41009359554055	6.0403931996954	0.0591576064579931	3.3313995544801	7.47214301298678	5.37549328744653	4.92484776102071	7.1376898506819	4.54340866886309
5.65195410354526	0.0593007380621688	0.0588947384578482	7.07513671002967	6.5848531251771	0.0590510537937392	5.47555847145809	5.14412097902174	0.0599370163940039	7.11121582244324	7.37307016709007	7.65300754933696	1.51976655040433	4.85927572143983	6.88680664341152	0.0611796409075157	7.59308079216029	4.09271935664332	0.267017514583769	6.83567820463893	7.26882592616437	7.49249073029187	4.91648727933067	6.16759989334917	6.52838006509822	0.400890655655218	7.37303652684016	5.44260931929988	6.96923444927066	7.33063833906908	1.26585296586721	0.316710391051937	6.95892390085045	7.21100465767907	5.51518384578151	7.33798624083792	0.0604013415388318	3.25605562395403	3.48431962469551	6.85597934366638	0.0592605362259044	0.0616900415631216	0.059883672641212	7.43888637994825	7.31689431395853	0.058797749991079	7.57648074650315	6.32177669476781	0.0602622055744554	7.15565927972107
7.28242154411031	5.99375520968427	1.27901919772947	6.11987874560585	0.601753554709099	0.0599209329929379	3.44163456643501	0.0594577992810356	5.54574733618969	6.7151447606802	0.0600919038214811	4.78649691170461	7.62539948219513	0.0581474729169198	7.49419449227053	5.80222592846097	6.34141588460665	0.0593437185197451	3.36082580911756	0.0598479382171099	6.96149609552468	7.20126581070714	7.72062322585742	7.78576025585826	5.36412010264949	0.0620198165989307	6.47580197886385	0.0582815076578115	2.73423187509643	0.0591019008841005	7.20939553353955	1.72690782216611	0.0590153521313144	0.058636841826419	0.970389473412884	2.25043314763735	0.0569342286099995	4.29811028913026	0.301373571873959	0.056532475169594	7.75578369555205	3.18887990334576	3.00380524935111	3.09895798815786	7.59059192260188	0.0611012857414649	0.0587513839217124	2.14723640027707	5.15046353966997	0.0597485488843765
0.909362141306763	0.0566287578959043	0.0588441291315793	7.563263061793	0.0607668991578164	7.73806807635685	0.0598355950053641	7.02467142078542	7.50530849609197	6.35554598760634	5.95798097124217	0.0587561814732636	4.72880547808201	7.61486271141626	7.42781361566276	4.66493081131762	0.0588851500368371	3.45800305502914	0.0596546914946722	6.45351476897234	7.11868642197932	5.59758838357901	0.0605393706864078	7.5040795580111	6.59119127378138	0.0592789731955224	7.33673713738512	7.59429627871309	3.35911790781542	5.29986350535828	0.0589305834280379	0.0589427746722838	0.0577103094686306	1.90687094104187	1.41719080166398	7.575533723552	0.233482300776228	7.01620397625805	7.01896151360129	7.40383443128847	6.94844859998418	7.81029426546793	3.93612388203227	1.43230803854578	0.0605267763235648	6.63915070104399	0.78806394701972	7.17009046877552	7.12743749539196	7.19049477497373
0.0579929854180466	0.0602693547653209	6.08163962612502	1.93342165079357	6.75757487935001	0.0591755764540735	6.07266325113385	4.6296628806875	0.0579957648889096	3.53126643415591	0.0617028423025227	0.0641279895701253	0.0585889342543909	0.0623951701072997	0.0558462378037592	7.09511400305082	2.22101514270757	3.04307133518075	5.12350547277402	1.70682752958463	0.0587856214260917	0.0625987481467722	5.159361657195	7.70536330310362	0.0597345055945497	6.45247439596499	4.83206243899085	7.06894515733907	0.059238917363148	0.0588512225931311	5.24267918845071	5.53828664721522	7.3869344692301	5.2246741892184	0.0560273207725942	4.56193882157738	1.53342134591728	0.0586883054204499	0.0596703119423497	0.28998370096451	0.0612427134769824	6.19029841138508	0.0592647800587039	3.12148455745537	4.25206721704539	6.4389909421296	0.0615698965959243	7.57707601126936	0.0609511203876888	0.058857752784429
0.0595112974279667	0.0609677466066907	7.12451781665454	0.0603732213025679	7.54280999879515	0.0602035894991003	0.0611823807157143	2.85434770474799	0.0611707126472186	0.0603864047542088	1.92441260904872	0.0632035505016619	0.059113501893938	7.18678101015231	1.29573003513277	0.0587157202551339	6.10127422995519	0.058224391127399	0.0602077465007022	0.207726658157783	2.82178519769922	6.47538457921678	0.0587516591465598	7.76592653596524	6.73730448262564	6.34717012253764	0.219252757151821	7.42836906799094	7.2632060569381	0.0607343014424811	0.0614998368300915	0.060508186728684	0.0608132398970074	6.67557095286186	7.57707554682022	0.0563684329146009	5.78015556818041	6.13627091704218	0.0588656041697595	7.53739383829365	3.39928102935114	5.64304594498501	0.0614984728265126	0.057566839969143	0.0647772247255479	0.0626032708629426	0.0576142262302974	4.28846167608126	4.61135153851969	0.0580652835767531
6.62192405496565	0.0608459913570729	6.95662439863171	0.0611588184185563	0.0594174001852392	0.0602694362115894	5.23978208066402	0.0634286333308539	6.90919530749226	0.0597599979827914	0.0594290490373589	0.0623146099746791	0.0591130770950228	0.0614377142452237	0.0589627127915147	0.0632760384575118	2.03998685338289	0.0609047863529529	0.0628634457437288	0.0620722906908305	0.0591872082984114	0.0597852194450832	6.7836597149649	5.61625220998922	0.0600173903184556	2.35675903705637	7.03062428740304	0.0594413699660812	0.0617862742654041	0.0615735163840684	0.0606765901612856	0.0644758169505644	0.0590374286315211	2.81116054965379	0.0610455588582618	6.53441223004852	0.0632238122644888	6.54813091738036	0.0593321645518201	0.0624362968678903	0.0577941804871868	5.0660073777214	0.0601998292386864	0.0604003449761486	2.34706105012201	0.0602141101028594	0.0595163243651457	0.0608595259981776	0.0590327223648403	0.061977497862443
0.0595962115242541	0.0615463423053735	0.0594375879995904	0.0579046669845522	0.0601597630351701	0.0606777641783106	0.0626608051414429	6.26559468648492	0.0603253573626995	3.12084390365327	0.0618798900587319	0.0618051808702526	0.0619619746046465	0.0619504366692479	0.0577406396783051	0.0615541777191846	3.09445489917836	0.0574838923635286	0.0606350530341105	0.0588761667859696	0.0601550421709778	0.0606894441440022	0.0598232622541213	0.0576141079588724	3.78713051263641	0.674182985796652	0.0601910868750221	0.060172880443064	0.0583780124792715	5.36701405852081	0.0591231688393523	0.0613621215263689	0.0582824645092117	0.0632135981538515	0.0570539854351751	0.0593103733515701	2.19338938936897	0.0589742455602001	0.0603441319887843	1.7424833510897	0.0596099574303227	0.0605601973987219	0.0586796286175626	0.0633362835397098	5.312909071698	0.0613439775437191	0.0572120994466077	0.059400682611409	0.0572223621096705	5.29144433143292
0.0585258634480718	0.0641718527067493	0.0615294520607553	0.0605882190896449	1.45405205553611	0.059933243282686	0.0605874787294044	0.0597235955781039	2.08978441083395	0.0625439566374477	0.0573634920449919	0.0655360658328587	0.060256951260422	0.0616412569338099	2.00572691244187	4.23440282174913	0.0645658013033281	0.0592931220069173	0.0600782050407042	0.0645051543676248	0.0610314250116782	0.0602628381067802	0.061219749694826	0.062222849461989	0.0596924449430376	0.0598094322263225	0.0599379368072416	2.65463138244848	0.0587015435802174	1.11672839773637	0.345013575307714	0.0582067821864066	0.0609784784459419	4.59119327841668	0.581813331804368	0.0622439617093525	0.0588936618328576	0.0590591847680738	0.0596876642830603	0.0613053702356084	0.0643763794250456	0.0644202655197714	2.86803999930325	0.0571181750354633	0.526958997622644	0.0606550697170996	0.0647603370922139	0.0613198003069565	0.0605760148381133	0.0610804195874819
0.0611136799260761	0.0610863877984008	0.0591868877390501	0.0634526003874334	0.0660538625874909	0.0608958066901215	0.0611505577492918	0.0608727816499644	0.0578374834486805	0.0574579235470454	0.0607172832834926	0.0592063626471072	0.0578008240571026	0.0610400237244951	0.0604385106626726	0.0600886690576449	0.064505109200589	0.062216657459592	0.0616446738007362	0.0599866336692231	0.0587817029286285	0.0617362811602862	0.0597165385792224	0.0615034501754597	0.0605268885367084	0.0599874136444486	0.060805409167256	0.468629231105802	0.548563124734851	0.061909260883878	0.90145612728553	0.0615283190304087	0.064368405275623	0.06066894713269	0.0624908063069407	0.223467789367265	0.0585958377252689	0.06132783670733	0.0616835136588538	1.52116974477275	0.0608961972420797	0.0623736303360631	0.0612780111878413	0.0609136555630224	0.0607172853185117	0.0599514616741024	3.84692589381278	0.060126435385731	0.0586918883024125	0.0655179433092375
0.0581900610337533	0.0594201280089288	0.0621979969587087	0.0607078366194014	0.0600171492249298	0.0598337912187098	0.05934313546118	0.0651571677826198	0.0621001207194683	0.0604945040012165	0.0609369783353349	0.0605676329374555	0.0660099553076291	0.0625904047809025	0.0590279564290768	0.0626681999996106	0.0592281873294708	0.0578190117783433	0.0658477522771252	0.0623094964824694	0.0613483462416132	0.0631325076246516	0.0659891870442162	0.0603150416253483	0.0604150425131924	0.0641605418503694	0.0608050459541024	0.0640436072625105	0.0630786384024869	0.0640387735722057	0.0599778027108639	0.0625605408733421	0.0599581232175761	0.063959291923215	0.0620931126183645	0.0598471946780852	0.0584613830437686	0.062440676377752	0.0627604240232509	0.0632499018148488	0.0603555306837296	0.062788059025847	0.0598219244965292	0.0609539274993511	0.0601137215013142	0.0562088713554989	0.0612802872069443	0.0598509031519597	0.0607759136412846	0.061662875950196
0.0677388019995895	0.0624282044318453	0.0626438634293287	0.0597690411403593	0.0634866008869631	0.0623790098935106	0.0590651133752907	0.0640582943815922	0.0591264094747456	0.0615798629262812	0.0643422511452722	0.0604965140689002	0.0594511725563584	0.0666527288123174	0.0636858987696286	0.060894139532859	0.0602417724634608	0.0596477125909289	0.0608903988258436	0.0633125699349127	0.0597479640694931	0.0663371897039271	0.0597370280499114	0.0599373897515533	0.0623214660375428	0.0618278532780334	0.063699386103028	0.0609030658685314	0.0641800352413384	0.0642085829865851	0.0605491599291412	0.0655648969492242	0.0615020308620724	0.059326088972781	0.0609801130987348	0.0624377462624237	0.0603058277530991	0.0591252367114588	0.0609743292157258	0.0626264205194987	0.0583352625780768	0.0593127845484106	0.0605537731486836	0.0623807324687327	0.061706872983522	0.0599757575461479	0.0623820342987972	0.0593755435426126	0.0593554632184139	0.0602706859241115
0.0609143483917796	0.0663663586885648	0.0622246602650479	0.0596982382016122	0.0618032711462595	0.0642547034432381	0.0639606586882937	0.0600171817568875	0.0621966059828412	0.0610607273954007	0.0608897402001207	0.060198119293737	0.0680492216010918	0.0653950771548137	0.0677484138131254	0.0618193806067003	0.065594145311689	0.059899647368008	0.061463179956844	0.0596602865916942	0.0602090139715183	0.0627070450533931	0.0610596420620267	0.0627017169074001	0.0664353415504366	0.0636246296667296	0.0642730310840874	0.0641275939938762	0.0619925986683965	0.0621297137361057	0.0647433377544294	0.0591708074522033	0.0602119004008611	0.0617576984776826	0.0663816659710635	0.0600298649032132	0.0619817263996976	0.0618340525202819	0.0655607712471274	0.0682286862486336	0.0601509916416441	0.0683254021613849	0.0593767480434463	0.058608831179255	0.0671151278945282	0.0615540929742283	0.0633188045301529	0.0656213409989629	0.0604702787389559	0.0657717249693495
0.0701774097287399	0.0612131228710072	0.0629344055091764	0.0618202170780631	0.059296040255261	0.0646747973594775	0.0615269294179639	0.0622894204690228	0.0695168696133972	0.0606920470106023	0.0659557704358586	0.0641924358111149	0.0678203552386647	0.0610151225249073	0.0654408019733991	0.0636105150338231	0.0623704866083811	0.0623166421157815	0.0589217397403396	0.0721168941236512	0.0633183017017057	0.0600737132443874	0.0660056665930848	0.0602442473218143	0.0593076386280353	0.0658037925536814	0.064971483207785	0.0677686041482563	0.0627032198195432	0.065826998455993	0.0596716496701091	0.0670599259640542	0.0620277604319087	0.0650869394606401	0.0706319736960404	0.0604539681838846	0.0579027187027144	0.0605565624894856	0.0646954078841398	0.0655767669149637	0.0632867533632619	0.0608160584610496	0.0663890618993231	0.0609382117918682	0.0599865209473124	0.0611569452283179	0.0586611798737067	0.0591469042272084	0.065745383779477	0.0608111972012808
0.0658719610999236	0.0639107059635896	0.0602803515885617	0.0599089285412427	0.062938938231849	0.0676401019372591	0.0645118961242815	0.0633479394340279	0.0643978278447592	0.0643724364848143	0.0595314550772718	0.0643799820659853	0.0684524135477423	0.0600796016712171	0.0596767216672999	0.0646526576778239	0.0694770117845849	0.0712614893111648	0.0589757516934906	0.058855745429933	0.0608197221606101	0.061313087690783	0.0630823800622553	0.065332204677194	0.0636495169020072	0.0614995388539793	0.0678402051591195	0.0607325546296883	0.06244370359304	0.0636824732967996	0.0667972110845268	0.0586986491836028	0.0623342863201864	0.0652844219459424	0.0647602563721548	0.0652796469485432	0.0661733369007044	0.0607074651549364	0.0644466464011499	0.0675534958456215	0.0605893392818563	0.066345559306109	0.0637347902664747	0.0664932080056231	0.0625009983155932	0.0600736542681191	0.0609887318283258	0.0593042402815376	0.0628253184364407	0.062868254805157
0.0697626682575045	0.0650437580134806	0.0689567182395838	0.0628745724495361	0.0596528836591338	0.0616255470974342	0.0727353474283715	0.066799792777655	0.0628203937590997	0.0661720030124809	0.0623987862828352	0.0615148221681623	0.0594090841772583	0.060887317523929	0.0639964086592252	0.0697511298635404	0.0712752331541213	0.0699205795585103	0.0625082522218632	0.0661380520318098	0.0649413653439106	0.0635442431419679	0.0689726678993768	0.0630361476871994	0.0629468842294976	0.0616650181512505	0.0645356338903903	0.0619526490165374	0.0681319412846946	0.0601122955942888	0.0685027206108047	0.0596394698130347	0.0621123326353955	0.0673220581263746	0.0651687428228602	0.0662218882847899	0.0767119308406924	0.0654886029281848	0.0627806522899262	0.071980677008315	0.065340532302125	0.067808852786392	0.0671909233504359	0.0607940016128744	0.0684192960584422	0.0622442750363711	0.0691239971203985	0.0623098779944367	0.0647759270476583	0.0712324377356201
0.0626452102083098	0.0631569455894502	0.0662341777485662	0.0628255644006421	0.0682888271228977	0.0642891988300603	0.0635709631943619	0.0675048692775839	0.0636294553601502	0.0723067607697945	0.0611923721400875	0.0642842258939983	0.0682502783156247	0.0713027761137378	0.0666935454141162	0.0645828098716208	0.0615911385872303	0.0640397629749853	0.0652671478413766	0.0681863280532222	0.0678595092847974	0.0688630056407809	0.0584551321884862	0.0608396228496971	0.0597062154631376	0.0667419922898693	0.0637955318949283	0.0708167096533859	0.063390099612937	0.0613110258078989	0.069077244601888	0.0668952326079888	0.0645469885511742	0.0669989531488729	0.0756526136496609	0.0725731304507411	0.0706037058057659	0.0598482558754268	0.0604735127451185	0.0695627956444146	0.0752902322472463	0.0626179294115677	0.0640801781243717	0.0663979517195996	0.0701795526458671	0.0585394348080998	0.0660656670933424	0.072791138445401	0.0640744741347284	0.061816585706099
0.0756334463681657	0.0684613464877858	0.0754647023461041	0.0616892192472185	0.0744889254412879	0.0704116731181351	0.0646850594233751	0.0704883168055564	0.0732440478809346	0.0594201439231453	0.0631800276452713	0.0650734194122817	0.0621038735506256	0.0610513038078392	0.0733797728812154	0.0667768183870241	0.0640860025401003	0.0686288414952029	0.0603503355527449	0.0680192293913181	0.0599487766647108	0.0692873735170897	0.0729333503497323	0.0644775614980111	0.0615919093340424	0.0700513215438806	0.0644856216815595	0.0684641336072342	0.0625020519808996	0.0685736295596901	0.0660145077045127	0.0666707916885873	0.0667801502074455	0.0632604611987316	0.062288691605566	0.063930465708079	0.0738044707211832	0.0660483592470675	0.0611262747907118	0.0636008716529686	0.0636146911411176	0.0649543666301206	0.0623073848217635	0.0613125480166039	0.0690361645506182	0.0612173671612816	0.0682622554872893	0.0615938444053981	0.0719563704997569	0.0695060330792586
0.0621465530398287	0.0706503932164833	0.0653953002872309	0.0739093545105885	0.0636954761180548	0.0701082120850341	0.0681909694914797	0.0720191424691644	0.068028239572849	0.0623356726549733	0.0631538429472328	0.0620912910808894	0.0704516089296223	0.077732541440319	0.066333912747214	0.0781254328448912	0.0634134618775469	0.0730893627662025	0.0625451492642176	0.0688763788240136	0.0729076878700953	0.0759608198531929	0.0750891616354092	0.0783843994209483	0.0721978359818278	0.0655170870029886	0.0636585808742891	0.0611675571120357	0.0688432717340949	0.0628600196798679	0.0665721589732757	0.0697434641171286	0.0721849124843975	0.0666559117198297	0.0653109919592194	0.0654205862453296	0.067690155505244	0.08022357670779	0.0758756636372162	0.0673986352516176	0.0667789615710078	0.0730672314438724	0.0785356330012944	0.065505482401127	0.0632201301814318	0.0669990974733813	0.0753591012952537	0.0749725386071832	0.0775080869269659	0.0684123788147899
0.0665059070746558	0.0776355674023343	0.0606482314436273	0.0641492836325361	0.0770453320523229	0.0621229376389648	0.0701302690776974	0.0600402099525136	0.0789462651883971	0.0634762231890279	0.0691339290799428	0.0698299120617896	0.0790008617016133	0.0774060164157595	0.0754167776911751	0.0621790604726876	0.074281545547144	0.0678274486675206	0.0644937514510662	0.0658726655896354	0.0660507397382058	0.0604901173385102	0.0635459346383446	0.0809415675460598	0.0659209960748086	0.0682589729749116	0.0651784007427279	0.0610981761608659	0.0726501254316573	0.0682249488347698	0.0652033308372832	0.0707148715388147	0.0694431721552317	0.0683350288872657	0.0799745347571735	0.0601861504731176	0.0693072420232677	0.0619719341816804	0.0629953723658963	0.0739505860191131	0.0637945233999772	0.0674916891070893	0.0700391571893409	0.0614781706003803	0.0688498887316918	0.0679007993510929	0.0628243147567683	0.0706137336581196	0.0703603758303829	0.064518190006929
0.0633506546538514	0.0772634400807557	0.0644828179813529	0.0671764446924864	0.0721009798902824	0.0669188771905036	0.0667338765299343	0.078320961686496	0.0762857906042479	0.0777053063157918	0.0688114808725399	0.0812403521394474	0.073480228799609	0.0667137109577059	0.0620971531766152	0.0662269709014521	0.0689212952363794	0.0772007102729086	0.0696771931444808	0.0717944601397752	0.0668382279833246	0.0747417566588739	0.0691835865502826	0.0614423297982419	0.0787824524263767	0.0672440197880326	0.0833323057126079	0.0724173412988243	0.0634346069936754	0.0745914916945248	0.0730833952945268	0.072298549296017	0.0746883069216516	0.0627767211969307	0.069285008375191	0.0727891072404016	0.0646963313756243	0.0712488003120319	0.0678405174070283	0.0759485961202679	0.0746913146171577	0.0735410898982211	0.0822776197559058	0.0672232752932178	0.0676872085165522	0.0679537581727961	0.0705328442666556	0.0640330201391545	0.0730216136858396	0.0673688918466211
0.071462876615392	0.0748087425066878	0.0716882478744878	0.0654919486597414	0.0626168890281686	0.0806822739939849	0.07222395192116	0.0772445240400001	0.0807534234685794	0.0741952282242654	0.0614292668334536	0.0679130038221502	0.0646862222066249	0.0650981232347055	0.0667978137158462	0.0716217216892517	0.0812372973178491	0.0747064949740633	0.0761835985334467	0.0740793376764724	0.0759574892145107	0.0794822680098463	0.0752419502395781	0.0762888176552077	0.0747196239538722	0.0847103489185952	0.0773355366097094	0.0700771622139389	0.0746144011904068	0.0768834798323204	0.0729468397964183	0.0690370338521285	0.0677876767958079	0.07575452092494	0.077249989865878	0.0734958634191191	0.064377461083672	0.0772971016364715	0.0720340614406815	0.0775431650450679	0.072562990908623	0.0659648280922292	0.0773744132866203	0.0680536537338289	0.0743262057189269	0.0696214441908382	0.0669778701479698	0.0722077704016543	0.0790460867083944	0.0643318816080339
0.0726080923136807	0.0893880146955804	0.0705165261268501	0.071653386670597	0.0759802948605353	0.0694876182277993	0.0669290437721297	0.0806192496087304	0.0737806508496024	0.0743397419008721	0.0776274453562732	0.0789018717730183	0.0767279594345006	0.0847886969017872	0.0842329501262155	0.0705494053136028	0.078313411935196	0.0751243929133207	0.0788689218977044	0.072830156951325	0.0855042264281975	0.0690133211248714	0.069255794696228	0.065793669560471	0.0707347195557903	0.0667395721464062	0.0807083670030622	0.0707432674035202	0.0701417349668123	0.0755933371398457	0.0719840469203254	0.0698512713502098	0.0883378237589202	0.073669275016579	0.0712101872797848	0.0739295548950841	0.0848273977372195	0.0732316278089913	0.0787360921268163	0.0730241005621291	0.0745133645665633	0.0628818935345136	0.0836593165283244	0.0617914021479946	0.0724064465492221	0.0678888919069117	0.0649169883009858	0.0696401555859419	0.0839503070973882	0.0714741734681427
0.0699332563995126	0.0852767941056949	0.0807321648657792	0.0746664760216213	0.0793268843776457	0.0705257577581642	0.0742503017020964	0.073516210966294	0.0789451866109329	0.0723658226824391	0.074922871179938	0.0823288614217971	0.0717546276721624	0.0773194226229963	0.074209919498486	0.0876158573157658	0.0861561175586817	0.0894554712682794	0.0635782044992887	0.083496153744969	0.0716990001826338	0.0749635808133414	0.0751988054548579	0.0703163132707282	0.068387396275908	0.065813659872924	0.0692327708932672	0.0878159152834924	0.0869208665617882	0.0903700670645526	0.081282415252771	0.0625162949070263	0.0835069389915289	0.0748452787195945	0.0823902462459618	0.0677574646211616	0.0780100650635121	0.075035609845702	0.0732895392959417	0.0815305926491712	0.0720210083479019	0.0685782373459887	0.071978290936197	0.0734575000477903	0.0641263664423423	0.0722953568617963	0.093542448519743	0.0823458141815054	0.0825704217048483	0.0667444975594428
0.079108304541869	0.0857593827260003	0.0733121552549908	0.0875272719254175	0.0798323608621202	0.0770590262596106	0.0856324619262096	0.0757312192830541	0.0682725378317595	0.0777247287861616	0.078681099311712	0.0735083852097139	0.0736593924347161	0.0713907122739662	0.0666165463929163	0.0723492670558861	0.0758702619364788	0.0704524428287775	0.0712076437483846	0.0752654419870058	0.0835504717506141	0.0773460770941819	0.0704139760900244	0.067007925769871	0.0883524323415606	0.0874189605216335	0.0768868945773589	0.0686110522863183	0.0667149026612725	0.0725035957624169	0.0938608172758604	0.0792675425798042	0.0785807583874907	0.0864231493640765	0.0767451612301812	0.0736708270868043	0.0661892621639845	0.0866672716706886	0.0739698376238657	0.0664226921630436	0.0741212070195554	0.070667159691304	0.0651235420690234	0.0865291992865456	0.0750185807860737	0.0727317163681379	0.0725156854379741	0.0651555541489232	0.078819692661476	0.0818833833142461
0.0836810198704642	0.0756051132238663	0.0904552065159241	0.0840643361173921	0.0788453874769174	0.0777686913773398	0.0735989325654461	0.0729891181963409	0.0854345186513276	0.0687814974377949	0.0839999229334943	0.0814606571291985	0.0735173129102032	0.0802172847062384	0.0705875983526611	0.0886626941883505	0.0821336729725754	0.0853879256450938	0.0792929952641882	0.0679408879538424	0.0933930876250599	0.0915322326311136	0.086822153830218	0.0817657520093372	0.0709462069343244	0.074051293592852	0.0866639295888905	0.095984053606064	0.0943352377476365	0.0748638113803531	0.0756609234903438	0.0828581967519247	0.0914177009825329	0.0721367431990198	0.0738370269305998	0.0697059747133149	0.088605039746612	0.0798742762460109	0.0866933738154736	0.0857445706022815	0.0858123745597235	0.0947393869354316	0.0692060610991817	0.0917988180899638	0.0700131315585773	0.0766077437731893	0.0708251470106611	0.0813578198634277	0.0804333158500954	0.074938511508849
0.0873292388593445	0.0810843783432097	0.0846752014283708	0.0744014792066656	0.0859258837633571	0.0766644542060196	0.0713922982958899	0.0796946329870677	0.072186456181731	0.0836650273782928	0.0688376639628351	0.0731619200935066	0.0836079266815883	0.0793585757462253	0.0835102932891872	0.0904549220982187	0.0781730804018864	0.0753203488105466	0.0766106125233272	0.0946976126462349	0.0743415840733964	0.0701787549188021	0.0765854242536737	0.0897114866335392	0.0737362246003905	0.0942316678578228	0.0948062956443476	0.099354258964463	0.086237478858584	0.0768117931195423	0.0749961255182172	0.093579162262394	0.079975663974119	0.0766510103922155	0.0822341806439796	0.0783959021219	0.0774263778350435	0.0720890278989197	0.0715441850696321	0.0814250856761753	0.0810372786443693	0.0725063423528676	0.0791413618125039	0.0964062654964764	0.102386823254881	0.0982301822761047	0.0703099856274053	0.082886077729718	0.0820686443816806	0.0783749075787863
0.0759951665750339	0.0727556816163008	0.0718216831079167	0.0824803157058003	0.0946617351791423	0.0747552175650234	0.082273285064987	0.0916618487090497	0.0779811873143867	0.0904732520201186	0.0922538825338615	0.0949895922031841	0.0845552430620933	0.0810318277360593	0.0863963636668565	0.091558240508586	0.0790645575062306	0.0862949036093459	0.0726568951972421	0.0816267397982823	0.0867863914486543	0.100126485163369	0.0765699953666704	0.0919232044624632	0.0882417105154453	0.084804421219361	0.0989002579269211	0.0774680516745109	0.0783961202897813	0.0877774643429219	0.0827633179056307	0.08313313063233	0.0780416747415242	0.0894839445652967	0.0825361284363629	0.0834037705599476	0.0768532938518681	0.0952838436040321	0.0707978801045231	0.072311373724825	0.083013370305979	0.0752309466772692	0.077076043914069	0.0778778100234045	0.0731611390066983	0.0989345676055214	0.0874449648869911	0.0893863680167004	0.0957889284023339	0.0886775934435394
0.100009921962983	0.0794397987805931	0.0885453234822342	0.0789181790425078	0.086605220182583	0.0727276050521666	0.0967258224470066	0.0745979179131276	0.0909668200740045	0.100718630951125	0.0718980548586032	0.102814923202274	0.0794399716868584	0.0921458841164834	0.0916676429202689	0.08323868127538	0.0883779422140123	0.0998333202507643	0.0757228832857633	0.0971496494192896	0.0924290684775193	0.076728243144265	0.0793581854103551	0.0751702283763722	0.0959560427284795	0.0721873888875019	0.0826427374511535	0.082885991127046	0.0801906558769867	0.0936756346783746	0.080019986771261	0.0860831728701048	0.0970899991330457	0.0821348903686552	0.0786756724904252	0.0960023171793579	0.0691042985813235	0.0804185677606393	0.0796172931845462	0.0906111336484879	0.100566030928347	0.0818311889141179	0.08454223085216	0.0813008771274026	0.0816502486008708	0.0872043127023739	0.101000525676723	0.080862161347874	0.100299701544749	0.09052583038014
0.0736735715598712	0.0884842790090621	0.0871021224731764	0.0783341076790124	0.089278663732369	0.0888528711553068	0.100568805420024	0.0804991490578309	0.0878789489666476	0.0999257123811397	0.079637499759636	0.0805593952103419	0.0871527798483412	0.0957389826831683	0.0875129377584181	0.0825813792116064	0.0764530751367178	0.0833473304121738	0.0835376609752426	0.105384589979961	0.0820279966891486	0.093389273757305	0.0938228891679484	0.0948812903146271	0.0825632553547482	0.0952127057973304	0.0828300041803253	0.0742544768627604	0.0812575070169517	0.0777335275980523	0.0770069769185528	0.0742495902540254	0.0782860903157317	0.0835322650653766	0.0854516132990918	0.0955091359122327	0.0870171431538777	0.0922125530310153	0.0902986239368806	0.0993220132323453	0.0762822777679661	0.0732666828875778	0.0848683561361302	0.0826942881389212	0.0819492253865326	0.107829852051124	0.0972158108388308	0.103962130978181	0.107702976455167	0.103520199493016
0.081101025213404	0.104778969786622	0.109817349242709	0.100654887941554	0.0727761994215605	0.0935229501810298	0.112723166893501	0.0727426393168189	0.0877425574321171	0.0859102773561414	0.0893048068239595	0.0833316562568923	0.106544161628804	0.112744667492087	0.0813303829458394	0.106281341221777	0.117810772077712	0.0774223273013527	0.0834492590594862	0.0875056194865242	0.0839352292341669	0.0774833149669399	0.0758752160684663	0.0893638821569474	0.0811293607751112	0.091955255936489	0.0913703111184945	0.0937842581353541	0.0972814985209324	0.0990074198130423	0.0739902737122524	0.100125758856051	0.0744643371036836	0.112786156561108	0.106068725036687	0.0815266714383227	0.0953320318938988	0.0829304301978608	0.0877042621353354	0.0948084757791084	0.0956856665758036	0.0901914294963662	0.0851147504161329	0.0932046181829309	0.0870134607022973	0.0744049515024841	0.0883194242685385	0.0933740123916594	0.103364702062169	0.0782688324315364
0.0914151072009731	0.0859716310076691	0.0821701402520922	0.0811213207488921	0.100223028804505	0.0800334049012171	0.109948361590083	0.085102650860748	0.0850448732085219	0.110788047632585	0.0853659941109929	0.0922118464432368	0.100425376377151	0.112501517351796	0.0902707198502859	0.0834625366909746	0.107684802501265	0.0857285938705521	0.0947252381419365	0.092331895009471	0.0988464830346169	0.103219696056531	0.098290807037958	0.0937288017085045	0.0917811900106616	0.089798293089259	0.0832901145557194	0.106724272264318	0.0889461145847524	0.0967850931664637	0.103807032678126	0.103115888533293	0.0885689100012322	0.106579771447671	0.115994689548399	0.0887418486631995	0.0949859545923041	0.0898816200932237	0.0873041680347205	0.0935882887363715	0.083616996951437	0.102970172174034	0.106901625659849	0.0851528860814318	0.103773416265769	0.0743250251271528	0.103687409228904	0.0873611599824212	0.0870042368111283	0.0815304483531812
0.0897694122277042	0.08804063723377	0.11124882105227	0.111249094000844	0.0820414915792333	0.0934982027538277	0.0858402542836013	0.0943557189465097	0.105913205060308	0.112147404863316	0.115191188759312	0.106974545959217	0.086978036362265	0.111966962118276	0.0964614907617571	0.0993405190342005	0.110535524592954	0.0963168812661574	0.0884859817676938	0.1020069442727	0.080571343436514	0.108471463980788	0.10702598774876	0.084718151016171	0.104580467264727	0.0849771906382049	0.0944472137517724	0.120006640094625	0.0947897282178353	0.0881677078410721	0.100815666654229	0.0938208467295621	0.081736938614101	0.103623066757296	0.103019623349932	0.0989316649034025	0.102199973588449	0.109801725739942	0.0853583297067375	0.107739977639748	0.103748819416865	0.114828334470888	0.100618333651655	0.0918879273576544	0.0984358303712206	0.0921855571928322	0.0825873513441412	0.108506190546473	0.106728866045164	0.098162497707055
0.0861669753802475	0.0974298522117097	0.0983339204368019	0.0978531865860767	0.112648361815549	0.106785387542685	0.111390181392055	0.102314773401573	0.0997636149225654	0.0900508559155956	0.1305722702508	0.0980399547161364	0.103988787821922	0.10866999436332	0.106831809848592	0.105391394447788	0.116225580137331	0.0988914594085142	0.0906904241968799	0.104331529082422	0.133557333485971	0.0927644399403505	0.102712974954931	0.114794831224475	0.0960206634708887	0.086723277808688	0.0892037966299289	0.11347540508186	0.0810622762435311	0.0948486692575004	0.0887400448013667	0.0887766423502926	0.102876089748388	0.101855820335813	0.110333636711295	0.103374405513394	0.0904525587716822	0.098652861809417	0.0829216607057804	0.107983863271908	0.0880188951632042	0.0901071883922868	0.105521573124908	0.0841042850738921	0.0946287725542366	0.0915349590930811	0.107564061963574	0.108448615262175	0.100755799605473	0.100999938252019
0.106030132266571	0.101903269762071	0.117016016565206	0.113577096360224	0.117261284614304	0.106916010602016	0.115251989453683	0.0947552614059086	0.122023007146875	0.0911997775457428	0.100895495099485	0.127510545912155	0.0996306242787143	0.0829916296997808	0.0854009434648425	0.105378211905607	0.0871811576261575	0.0824206499923746	0.0986834325764821	0.107861503863783	0.112239589282703	0.0875179769497155	0.115575184358678	0.0923504853127552	0.0858557362241461	0.106198964147114	0.0994001771366557	0.0995582043045733	0.111564018820123	0.109786403606509	0.095206276518966	0.100692552151964	0.0953346375203949	0.0956289927242117	0.0962716503791841	0.0950200257861766	0.0937408003277473	0.100623720946947	0.0857299278994214	0.0871724377966462	0.114629944147362	0.121637589556537	0.0841637507788127	0.109873720527232	0.0966397633514317	0.125697046485727	0.0923244207633239	0.114445011173702	0.0963059409019016	0.128578521884407
0.0934765177352192	0.089522129248933	0.0886895427653087	0.0977701504204497	0.105817707206746	0.0919867201527837	0.0806027840817838	0.106905601259411	0.12915887166887	0.0996735799313005	0.112318000516803	0.115009222329242	0.0951929965681869	0.0989593505393539	0.0974670364029417	0.11125015530602	0.129990986081364	0.0931292295654304	0.110045693499184	0.0989531000823175	0.1191091937215	0.0969666366494376	0.0882244570257668	0.12282392941252	0.0970006490348825	0.114078544648327	0.104298079902957	0.112618490470145	0.103266280890941	0.0915469409641712	0.11939730822145	0.0867228520736951	0.11402068037861	0.0896331316897432	0.116567555471752	0.0956850566466442	0.109360078682689	0.116815855769801	0.117618223869445	0.091023435351642	0.107307633691559	0.0952604578644324	0.125505535126735	0.111194046046713	0.105892102719973	0.115510427888905	0.0878272960189195	0.105067437150854	0.113360430153838	0.123813545153468
0.114813092950225	0.134436836829053	0.106834742797496	0.0942164900768897	0.100851519298358	0.101039841182525	0.107337578635305	0.128082946966255	0.106526475604084	0.0983373492010641	0.0876199619771863	0.141377450466246	0.100481583572736	0.092980922817693	0.103770942426157	0.101865131663357	0.0965743100218192	0.0960463331491261	0.117004738917551	0.126107899677607	0.100062688895729	0.125413348967546	0.123782285204986	0.0997301396409565	0.107855739187419	0.101146486052803	0.090710868335336	0.107379263930198	0.120572182803709	0.105504358047426	0.105680662945145	0.108406959188466	0.0889839699016165	0.113206768253239	0.117495675767072	0.121423500482175	0.119113731265724	0.103264647337277	0.118585551465695	0.106719969870701	0.113609460911395	0.108815744539672	0.102573584308223	0.0980127746905159	0.103165134652552	0.117452461799341	0.0977386356417092	0.0879190693582245	0.122110195993934	0.101317756312146
0.100689588618242	0.126697725828668	0.135731607556676	0.110612224631137	0.0944121371753926	0.107834877880174	0.112098672284723	0.113292660891775	0.134075088172312	0.142151846964809	0.144948606178004	0.12066802146395	0.113505400955369	0.12174531901257	0.132219349362692	0.115716980531344	0.140406095532741	0.105043138613856	0.115416656180922	0.11333181224825	0.117130835646227	0.104219991266739	0.145738744795289	0.140665326928029	0.126732855935249	0.127030768753858	0.131170484135255	0.113089452285628	0.0961750050904564	0.121413925870871	0.130654540147705	0.107207525660449	0.13336889005363	0.103009806514805	0.104323965501535	0.123476562487631	0.116586090922112	0.125074608700679	0.106470569410622	0.132347154534391	0.117128130471048	0.130891474193933	0.119385423353297	0.113425425942151	0.132696069114388	0.101455983444828	0.126658956356996	0.1100946210407	0.135222711934793	0.0934425433026328
0.128582457156994	0.102708361835333	0.112332778376742	0.100690998545266	0.1532124975955	0.105905446409752	0.106976351991557	0.115211318714004	0.119425854302171	0.102948270870174	0.122463308072861	0.10782024181804	0.109387127003651	0.124748644795588	0.102508744778572	0.116389027022649	0.108015207532919	0.112594543213546	0.112173241365267	0.122384214984282	0.113956851380152	0.131249131230464	0.129556658964754	0.10069820103712	0.106849158498	0.120128940454681	0.113326104824356	0.125460544412759	0.139015122988085	0.125498387372275	0.126824046880809	0.0966479041427824	0.0910996799932442	0.108092677388317	0.11449785619608	0.102202963295443	0.109060832052007	0.117867625891664	0.125968227014736	0.115510821027342	0.101618482417265	0.107492121557803	0.0998318197093669	0.104069749518423	0.105011842487165	0.105327669348992	0.0989691452231867	0.109107802837283	0.140662487048573	0.105384841516618
0.137727160299239	0.121728238765134	0.112123069295908	0.164333291221546	0.148321443366073	0.109791882658613	0.110157005236206	0.142277389096416	0.138302483821144	0.104327137342545	0.136023273295809	0.103496185740966	0.120624350091207	0.109701270134616	0.103644455962848	0.121064912969499	0.105487306596669	0.11628498903443	0.123575497649011	0.101374265079073	0.125516796886786	0.136094957925805	0.120497459550186	0.147930080451157	0.128512331722626	0.127935721202851	0.136927820384364	0.121859591954152	0.144337366625932	0.106659897758362	0.141635869512821	0.10372384870731	0.109178097789037	0.109576950139803	0.100351870138873	0.112647877043919	0.115838262310577	0.121529949618832	0.11068782239972	0.119890788124154	0.103133577912462	0.118687320471856	0.138639529143872	0.136314351774894	0.11458527555085	0.164523699011487	0.119536399447735	0.118967654285681	0.100018185677132	0.105873711256805
0.111586990579686	0.154884198890829	0.10376360878215	0.122958746117622	0.108526306551057	0.137148737048312	0.0962888908609751	0.135618315715486	0.142198435296731	0.150209302555487	0.14381290738636	0.124744173205881	0.137463300193022	0.13322155389586	0.141187733424063	0.147402590969733	0.140159497873297	0.112861473945369	0.121526053202287	0.124806403918354	0.110603213369756	0.110957972066825	0.169699150801513	0.105140771236503	0.122383239194912	0.118212809376902	0.131454830970721	0.124334239829415	0.102989745220881	0.121601776503193	0.136712843663738	0.110634094420349	0.11680540814596	0.115583426630459	0.16405973494811	0.144931714868928	0.139025344845901	0.102289316672135	0.157088467254777	0.12973508018676	0.111566411909804	0.145790702007026	0.0980579309433715	0.114301528179496	0.122423059200707	0.109642601108973	0.103402647230542	0.122354283349624	0.112373768530179	0.129633441846384
0.134534803980095	0.136805575965268	0.124589375921937	0.108406231295526	0.154159953243678	0.129590986489259	0.126844652164322	0.124878517048312	0.105776768946698	0.151222168798692	0.120480331282166	0.137421636255678	0.170941336325221	0.117188732532937	0.126962112179234	0.126238378893482	0.136156261460438	0.13907493509733	0.107283881335198	0.113119582862275	0.133014905437289	0.134374816733122	0.127926624912922	0.123240876505151	0.143960083859885	0.173798259098098	0.13713103323499	0.104649025898372	0.158911029929777	0.129805858042326	0.152765017046874	0.113982808884081	0.154203310695896	0.126171124240893	0.110222878716916	0.15267926658895	0.13116589686885	0.114705549108008	0.173688195756297	0.130683720110386	0.113477608299984	0.11844468442973	0.133636373212451	0.153438541507598	0.128822413001742	0.116302353998681	0.132715003380125	0.114979170138601	0.122076654159859	0.138249790296124
0.128043886014168	0.140166425501676	0.136606487031418	0.176427270523532	0.112854858432265	0.120195278457993	0.122317433711205	0.148248854045722	0.177546024929649	0.133390419975366	0.154558913602356	0.114603811215928	0.158575041260033	0.145890421354662	0.126547592397699	0.110111518132507	0.145096610749401	0.1481348827913	0.157656635708383	0.153415718606211	0.118945580620957	0.150456382185181	0.110924867711154	0.124633904342301	0.119674943266288	0.116553510734079	0.124201042822363	0.100295882983836	0.124831330817227	0.150010834062806	0.120535424399153	0.120664674851931	0.118289604390011	0.109380259957416	0.111507561543653	0.129099750731151	0.147925555919323	0.124465949421888	0.1213569941312	0.114751378900432	0.125609710554112	0.131945542858237	0.127219783674562	0.149176706212585	0.142403610961842	0.108685112343343	0.110337441071353	0.123204092668761	0.149869256366815	0.124186742959551
0.167563557362419	0.149706176346365	0.121367796847643	0.143387026925955	0.118631986590697	0.144960891533756	0.105885559693011	0.110781067743417	0.120424682707663	0.165009119130454	0.150962372990047	0.113259991295856	0.185761479373225	0.172803952631434	0.174153071195305	0.133829556142224	0.133862952579663	0.132692254450195	0.133199141853963	0.139341313284287	0.168591252743094	0.125859518378342	0.111290099704785	0.184588069753168	0.145913122392646	0.137231815718476	0.170676696734086	0.142955074145179	0.144826691406247	0.150486292019304	0.152797789996471	0.168676649132697	0.130179840731517	0.13070744827903	0.130442078859544	0.118435542168915	0.110943829687111	0.144950670151239	0.132157117863604	0.126962966524346	0.163667696980336	0.142014079542614	0.14795884432621	0.13374482623158	0.140729208629851	0.15266479310761	0.128584845968445	0.193023153593457	0.117105882330367	0.129024905744354
0.13741552180448	0.154309825568104	0.179386179512552	0.188082864899843	0.128129414166271	0.168321423447305	0.154745730582763	0.127857556919771	0.13425662161842	0.146026042861885	0.176545201911239	0.131633434745502	0.141639336879556	0.121374848905075	0.162298567812043	0.171317247848216	0.179286827804279	0.134347170250526	0.148443795511429	0.14011454838558	0.16436000075452	0.144897669668099	0.132581079170629	0.128341226961897	0.120443600075564	0.147787076801536	0.147897180500196	0.139899700007901	0.147229737581455	0.128615351843564	0.131122047254432	0.120238865936942	0.154014604444667	0.188000892301486	0.133834801558006	0.12161442258311	0.135176066921787	0.115004410797359	0.161802569278708	0.169030658254267	0.157469789635753	0.137085384138979	0.163350171020096	0.145469052369855	0.127421126617288	0.172934802956932	0.120437126508661	0.121253454732548	0.165927189686297	0.167112922421713
0.125901485871727	0.126347523776618	0.131905336117121	0.195205806963673	0.128719730367282	0.183143018808606	0.130807090697001	0.119113353327592	0.164091211945301	0.153366321788942	0.146029698262709	0.151429048736602	0.14352315237597	0.128699434255832	0.181868909130329	0.125541186184392	0.168665335163497	0.184357195140215	0.190792783632615	0.115572788396212	0.13500171500491	0.194147969411741	0.141061564812162	0.160787920354897	0.137477417357156	0.132485405983246	0.181530033719383	0.167446139234049	0.138943375611856	0.141495149113818	0.204021207736361	0.14302467564651	0.177566108294741	0.147058030819977	0.190795249434992	0.135939281357142	0.126733006771113	0.148418518638669	0.125367001241921	0.188663912696616	0.192086714248725	0.168840563339574	0.115554131394721	0.204114865645559	0.180215743316418	0.156321841643496	0.18349007421968	0.121697002108321	0.130174604009103	0.192647190912931
0.143713927515956	0.135384354442099	0.115361732681386	0.176798684130367	0.191340366059622	0.216996057681204	0.147960662993758	0.139937114293764	0.160407888325649	0.158655770751934	0.140917523150602	0.167893035227182	0.191429868752305	0.127733143817661	0.152021982715781	0.188885892605875	0.167950618567514	0.180966662180749	0.151493940821262	0.162465532734246	0.143244815996683	0.196895975066494	0.140113738029515	0.159793106868977	0.135820672037795	0.184618101992153	0.218979439368241	0.166488460951179	0.140606717922566	0.144480478492745	0.18433746254889	0.205358819075557	0.164292029534562	0.207752115283246	0.141234077833895	0.138299118892107	0.153728956251207	0.139686140052131	0.133367620987392	0.141913176874878	0.151589477040797	0.134039687083073	0.149810384780073	0.151655640247278	0.15784848014247	0.172508659811102	0.134100788998941	0.155520728727405	0.196988787253774	0.180309606344206
0.185266057665979	0.208996646919095	0.196657877136151	0.157031477035488	0.148424805965163	0.20138471673149	0.164794997890576	0.144135014839632	0.135947890939834	0.193212636328338	0.207258410080113	0.173056996181915	0.192705911011005	0.20284732220045	0.147087961330361	0.18581429530808	0.182443868568868	0.162976828762999	0.175990901204674	0.145390440842737	0.168541413236172	0.170137948411819	0.178761849127683	0.151904627011598	0.134663064157549	0.145020757303617	0.199227711943917	0.226886062776288	0.181493559008798	0.166058732430669	0.230533551171887	0.142663434306169	0.151075446797779	0.157268387677673	0.195743061787304	0.140119717979187	0.14222277879228	0.148794789543145	0.197924773028484	0.172985740285378	0.220934830607833	0.146103693079161	0.19453626971253	0.190629280428394	0.147828901055785	0.182958327436721	0.180447314163424	0.211583492312362	0.201057039362305	0.222317152683946
0.191192138195763	0.205412592078301	0.141703575715443	0.207114803357581	0.172458811401453	0.170668773585688	0.155212772396696	0.24670100722235	0.192334881298934	0.216253090035949	0.191004394980821	0.201819760567901	0.20506126152768	0.175298893962387	0.195226631115431	0.229445048337988	0.160686635740023	0.162765835475129	0.203511505839101	0.162684505884541	0.152845508627216	0.164076042947949	0.159439741996613	0.167955455208936	0.174162187493247	0.141091914669386	0.145867447499215	0.175035935490076	0.193129516068121	0.15169548675837	0.135233690268556	0.186216599919678	0.14413652458614	0.179714923102068	0.139356758712441	0.141427700604344	0.173816780018705	0.204229818176867	0.135785047682985	0.193550697647012	0.185506796698123	0.17438389909517	0.187045494970435	0.221538373424146	0.202173534055029	0.185699417455573	0.119196249053936	0.222210331975598	0.140573610174131	0.142737665687107
0.150677329328473	0.164735501417303	0.187464276069418	0.18275072519807	0.174997814563907	0.203851879374291	0.217558441520252	0.174622602791894	0.202805482144326	0.165658550649204	0.24617951889796	0.204303368091127	0.166870621866687	0.155683303116028	0.184623094519827	0.209151204765738	0.162234684815997	0.211309200214298	0.17803680149877	0.136025713928677	0.245573382921808	0.187854250759185	0.159175451847254	0.216741078841816	0.234708057507265	0.146734198807626	0.15759529852014	0.173207599305563	0.253160518710284	0.14981102177205	0.191868037927931	0.1920932585656	0.139182696135138	0.150739691959943	0.149053584598693	0.140612719483396	0.253358900631998	0.211753046882078	0.214349268429689	0.212148721693313	0.156711668356746	0.212168938016612	0.167138145112415	0.155180395972434	0.159994794659419	0.141206408267399	0.204393143207026	0.1769536177837	0.223096681626705	0.179810304233801
0.162365912270443	0.186239286781471	0.182964743924531	0.207807377550178	0.144143987095177	0.173819225260075	0.223003552107964	0.135790349665743	0.146517422386685	0.21751927475323	0.148992423942873	0.15414531644579	0.213044449871976	0.141452387100957	0.19844177514605	0.206478269883358	0.223791046335128	0.158255906170333	0.224025718656909	0.240446999155857	0.207819590759719	0.214553517758405	0.155814724724051	0.208792597628438	0.224177208715499	0.147367704042734	0.139896843919177	0.175182788913437	0.248033858702973	0.24132396887772	0.23219302937922	0.179144469570391	0.223365147568525	0.149927663734242	0.209578050416385	0.26410938797097	0.156089391827857	0.236742125657477	0.1955774109813	0.139699979856486	0.15857741137149	0.192669742198616	0.192598807918751	0.162172396056146	0.151627932741471	0.165574586583773	0.241433600732946	0.262634463178745	0.193041878662752	0.166962345341293
0.264513216008769	0.200892843830657	0.17501861144753	0.156316152646348	0.254046271033389	0.193807371581265	0.225006012876047	0.258015025579643	0.185530508093448	0.165063863923792	0.204204486487185	0.154761783032979	0.18990144844815	0.298693710406621	0.187666557180569	0.168473793235658	0.162408514434899	0.163773705978295	0.149391089694112	0.22484110731915	0.202808366266434	0.270060539602227	0.201222914467692	0.168517185959299	0.156944480781682	0.178061664558692	0.246569836630547	0.170734946369095	0.222624061332922	0.173843077648028	0.180519486595342	0.173530427639674	0.275089738189283	0.201854551622106	0.230650169140004	0.160122269029811	0.233506529760201	0.265001831628417	0.284263548166796	0.232539461696098	0.235378263468659	0.238229855017043	0.227352038581594	0.261943079002752	0.238517224803421	0.273412170112523	0.185005013616359	0.239981628943034	0.181839521197512	0.278195632652705
0.21584398298499	0.303394826031676	0.153327346214936	0.192405174072587	0.269953084608844	0.257658671237108	0.227756824475621	0.305941994911807	0.173920032973196	0.208845928995934	0.197404852868033	0.175749995650954	0.188307962561867	0.248052840755408	0.248778378948012	0.174565104284519	0.25035821401455	0.156637783538519	0.248072588005446	0.175859740948439	0.237633919316136	0.279688317148223	0.189078190392207	0.232448131722567	0.315542710708206	0.185458466528782	0.272762619023164	0.141796511029774	0.255642871505322	0.210807016321054	0.16009184826885	0.300644452182484	0.170959371769456	0.219429945100941	0.147170808884932	0.163151692732657	0.239021242490682	0.293269696523707	0.305025095956484	0.220033477691865	0.270191152125201	0.180904864448162	0.306257473772273	0.239610260469158	0.156371642299637	0.169311194183646	0.195475951642357	0.284677304870032	0.196692674711169	0.185016300601294
0.213125836791346	0.325648568545312	0.172077428188219	0.315545104654209	0.201514025900653	0.217913823607205	0.162242971528295	0.16184023270236	0.228637479030429	0.306579366580805	0.298526418290441	0.286169364086743	0.189028783028392	0.286269140307203	0.247966270971829	0.208701250895867	0.247479226032523	0.221959199879001	0.317136758248447	0.219839843806083	0.184400579085323	0.203493174418969	0.214190843485035	0.178383793240821	0.198709951280786	0.2281142567544	0.323696904170102	0.275650043774475	0.291614046094202	0.276638554783293	0.282904031671704	0.234100774868974	0.302423650601719	0.154082193225259	0.260505075790046	0.298196745596865	0.171318536627825	0.304583088172964	0.240992324360919	0.245146160749939	0.363547692852894	0.236965891146182	0.269034460635362	0.306156350678563	0.190151448926466	0.154854763784324	0.194695178588358	0.256069633577606	0.254656971984065	0.229858903834241
0.336909649764353	0.259199215482862	0.268564745921413	0.225459445195903	0.204575382621976	0.309913057836248	0.190234351468562	0.198375772087286	0.220043247513454	0.182854976529567	0.213231414858792	0.292052529816905	0.217454151249403	0.214302408347866	0.271591322221186	0.319991015865778	0.363760655293234	0.261052061154201	0.201001453500374	0.162412322925307	0.17119336553415	0.230881170781491	0.221631171355207	0.253871978288576	0.310912013568523	0.265130223231448	0.308421991635655	0.281115322505209	0.214419270907412	0.263601903621189	0.298672918083979	0.238610617997509	0.215262943272907	0.283472309519076	0.191483516251919	0.245164734710203	0.336582301794405	0.376708334820012	0.245972057343443	0.236817909111491	0.287179788605059	0.360866474175172	0.265867797772266	0.243419633110598	0.179665333927544	0.191727672498749	0.416351301366091	0.184994747130181	0.258379167889564	0.278182673111259
0.308981309808614	0.345582297792556	0.260278077904557	0.20122837869523	0.25942432010841	0.172298055144723	0.228101472442548	0.276545833732685	0.208213004134846	0.277086075512772	0.290261952431498	0.229484498192694	0.2138233658051	0.359780523477818	0.227968685389468	0.197669610139717	0.338013433625105	0.318247808491089	0.237037240579362	0.228489787759944	0.239153292807097	0.243680634610169	0.24027757716276	0.161808243923549	0.238055688060993	0.259775992549582	0.236643341020009	0.188132273202669	0.231805340123934	0.210916930029982	0.222274364859806	0.233348530275609	0.238282990087705	0.329439901902741	0.247623511082991	0.342358922074862	0.29042389647145	0.236189176092421	0.242077712947493	0.198872210389746	0.276566296166613	0.228301104374938	0.232133081551298	0.218480266413516	0.190773508597782	0.312337933286253	0.248749183855634	0.280246395555872	0.282046433792596	0.251234131626812
