# Supplementary material for: The Neural and Computational Architecture of Feedback Dynamics in Mouse Cortex during Stimulus Report
Source: eNeuro. 2024 Sep 24;11(9):ENEURO.0191-24.2024. doi: 10.1523/ENEURO.0191-24.2024 (PMC11444237; doi:10.1523/ENEURO.0191-24.2024)
Supplement: Extended Data 1 — The file code.zip includes all code used to generate the figures and perform the analyses presented in this manuscript. The folder "./ephys analysis/" contains code and instructions concerning experimental data and Figure 1. The files "Figure2CDE.m", "Figure3AB.m" and "Figure3C.m" simulate the model in the nominal setup, and generate the corresponding figures. The file "Morphing.m" allows changing the connectivity strengths with respect to the nominal setup, and plotting the resulting trajectories. The folder "./Figure4/" contains instructions, code and data concerning Figure 4. Download Extended Data 1, ZIP file. [file eneuro-11-ENEURO.0191-24.2024-s003.zip › code/Figure4/isolatePFC/v1Int_a0.15.dat]

0.313522020730173	0.319699630104026	0.3486590503813	0.326965779420031	0.339016818498257	0.329411044152794	0.314530731709492	0.338441479702208	0.339727352559901	0.329614627855054	0.313840381929844	0.349837381322022	0.312583471375676	0.315138674994869	0.354947698744198	0.341989080389392	0.346918049932746	0.329357867064753	0.351965590660227	0.335574724520485	0.348421815397283	0.325125470185211	0.323066952801614	0.344805252379436	0.33942431526985	0.334901938694817	0.348389542783498	0.353710823248653	0.316797785378718	0.312124224409848	0.355031963666624	0.316696992579206	0.33882085518667	0.339420315104838	0.316617017910137	0.345127892867061	0.338058450569529	0.32040435177195	0.35375378879202	0.337383217653625	0.32718838625642	0.353671698012275	0.328145888519856	0.339680756304898	0.343025209356785	0.335793367849751	0.346051306215831	0.346348317534116	0.325404938806673	0.325700308161397
0.361476935761782	0.327615334943471	0.372719414557667	0.32775947090669	0.366557049150957	0.33443248373831	0.355675005498784	0.321551386018319	0.323462566524817	0.340576367619703	0.329332897383707	0.359887412100735	0.368120798582818	0.33998645289814	0.370487424716221	0.364317641423299	0.366908756864106	0.349633814889948	0.338129554411253	0.336540068150913	0.357107421491027	0.321304020384896	0.330398757002178	0.333531424658744	0.345244151517726	0.355828859141388	0.369362082097949	0.361167785271386	0.332469264199889	0.3258180804164	0.326338176729414	0.321332697623614	0.34231664755453	0.37335055797383	0.33154985927436	0.327183270220616	0.337712408626498	0.364976066800107	0.335414857623162	0.32800565584521	0.335351223802114	0.346803862632704	0.334579145811395	0.348986388492879	0.328916685879462	0.352873205495746	0.322673445538047	0.360675182567803	0.36401890935999	0.332902874620955
0.380051123446664	0.345009977272873	0.375753600282305	0.348389657336792	0.357344045259735	0.373537199315742	0.385809216276505	0.377504811829291	0.3848178942499	0.337096589056703	0.373487617744536	0.337755085757336	0.375159195841482	0.33392404744655	0.367141490054968	0.360523898263673	0.373376129224349	0.354702266171037	0.330316220460984	0.383302375953007	0.376095913294431	0.352109176993521	0.360943707056772	0.335246462853712	0.357161998679227	0.340199586184774	0.335310074929759	0.358361162999014	0.364367698190303	0.37179381856793	0.377980065846049	0.369847974182767	0.366789240794485	0.336119785466438	0.35095368107902	0.365735264701961	0.373945133131727	0.339028584961839	0.365531010822133	0.366088886065826	0.390877680492282	0.360955437217713	0.351830915413989	0.384365842156734	0.349191261758194	0.349409396779717	0.347340157592567	0.376006404698211	0.365707725671399	0.376632301522727
0.351881264402453	0.364808239390583	0.370320107947994	0.38624464009344	0.345429365567802	0.389589081413432	0.370259500902169	0.348760223159779	0.350373125594851	0.357246364610345	0.350201843873222	0.355890979063363	0.379238849204444	0.385547840626591	0.386445914284475	0.385087171970492	0.365590675520062	0.388770428874983	0.393764697722995	0.398001876412857	0.37060309949961	0.348672870958601	0.388463431007791	0.399806283749113	0.390029944458974	0.400156752672581	0.403844530318007	0.38133372752738	0.372866534037309	0.369177408417265	0.367917907837776	0.397244631747776	0.364620806839906	0.394212090237231	0.351918046877358	0.34253506399369	0.387135709950742	0.376750420956162	0.398588602427824	0.343668841816247	0.364038052569908	0.402108058876162	0.377634594744004	0.355889113442927	0.398517784575241	0.361505914462329	0.350285512183748	0.351954359482803	0.351331186958658	0.356181511934559
0.375734559201593	0.410119534452771	0.421737817188205	0.415068492720512	0.392588676725795	0.429002886098371	0.373773154335387	0.375952408987419	0.418523300193473	0.380015490534069	0.385135673780501	0.38122074230724	0.366794930188408	0.376474602414338	0.370764543867333	0.411957388676756	0.360747108737865	0.414732730402425	0.394613992903639	0.379818017370222	0.399943295498501	0.412692533528308	0.424760815364275	0.417761529034795	0.391823479191676	0.361066206017113	0.394076175162187	0.379786838455604	0.41974935230611	0.372916872858526	0.357837641864921	0.386632083185083	0.371383502234833	0.384276372480458	0.36599070683931	0.411109914272423	0.385151808742103	0.411947681370965	0.384424412614204	0.407673917785594	0.373114081429452	0.37713460948561	0.359272176747184	0.380445056610364	0.366667676064572	0.407681560591322	0.366631829674222	0.370942599854722	0.402346307786442	0.374714528556341
0.369378956177573	0.385981416091355	0.383393213552993	0.394975965570804	0.448804436726767	0.384345486223939	0.44377581500078	0.412693425507451	0.402526904154625	0.374296450953158	0.434473273203947	0.370370935458254	0.410417979835728	0.427647706010586	0.410536511118908	0.407122290525986	0.376317925584987	0.423520051531444	0.374393266859953	0.396829011222611	0.438096831468591	0.435513780050885	0.412276920019772	0.43011115459841	0.429515610659129	0.426499672635581	0.41028727770774	0.405380463435233	0.374856192464574	0.422182755356061	0.367733051514781	0.380793850259261	0.400575818104405	0.390907568975314	0.36887645553145	0.39943472053728	0.409984602507681	0.372928250671904	0.411295807793351	0.371959914944722	0.372670368158942	0.376524420598165	0.448878074054402	0.405288207130036	0.39625427896394	0.400806366107512	0.409749543667856	0.390040948040667	0.383136319307869	0.405240878448777
0.450603022130993	0.41566342359838	0.460604007689977	0.435258485243217	0.436785537432439	0.459512821488885	0.401332128299919	0.404716872461954	0.426891276079143	0.400127054041918	0.426496168478467	0.424018170548244	0.449062181559593	0.396378648372717	0.408713240864812	0.450240495628537	0.423910589781148	0.408038553976077	0.474172356902999	0.420207073273817	0.387115739779063	0.410723007707354	0.423407586697499	0.465175681906875	0.46413773478774	0.454956083397799	0.435081164666029	0.424956966718792	0.410967435600755	0.46102514498101	0.467134100917736	0.408732403042185	0.386788187758448	0.410545992753192	0.410594082093763	0.426687398478268	0.416067807867221	0.461437974494552	0.397804433538299	0.409017834962837	0.461778729620308	0.449256583065852	0.419523316951768	0.469999598981859	0.439585354511169	0.392736522489283	0.407645755851938	0.388267147081018	0.47121040377832	0.464869568221044
0.434331763595871	0.488582155548717	0.439655289192279	0.418351640129109	0.458289363813296	0.433910302430516	0.478696550064342	0.444254157096914	0.451814279920564	0.491895339342655	0.452537191873604	0.442792357376684	0.408857465022416	0.49536289291857	0.43610828866541	0.445328830306577	0.444189042717132	0.43814989023698	0.455464301847056	0.495671152384619	0.437450877485334	0.411164790726981	0.473316346697852	0.411293984042452	0.465604799106179	0.44634269064721	0.42320416541229	0.443390849216642	0.443654330655356	0.433833764906953	0.464782636438264	0.447452725970775	0.446087060838795	0.44743386094721	0.475513766803059	0.411025923130214	0.452114051871149	0.427472456319351	0.414560849958315	0.420016616859328	0.495144651627732	0.419460731898421	0.436105282456075	0.48179314978178	0.453531830794109	0.409971792732824	0.413392715875229	0.450474388966755	0.404504935296293	0.419481679914965
0.442255640703033	0.490839451545998	0.437262069809941	0.479859621320687	0.50621964759441	0.467985429854088	0.437581684035017	0.45259098506727	0.431962727222377	0.518976265115379	0.513966574050595	0.437301057501355	0.441676232362036	0.536276780351408	0.530480306268344	0.491060772552805	0.52013370434977	0.48693637637566	0.505898745802802	0.43726281627775	0.458655887797739	0.44083276010822	0.528773232313786	0.474447222211865	0.535647616654096	0.446616897394258	0.471688158278266	0.50432341428065	0.440447039484707	0.492937927086224	0.45739387012334	0.490883107316104	0.531028318901825	0.515787459184234	0.456308227563284	0.504158660687902	0.45672038029135	0.464534435036821	0.488437171820579	0.505467872099022	0.467395275421154	0.455419323526613	0.427160281132129	0.438154578649039	0.47822792873035	0.507569026286908	0.447587442395632	0.532372074246841	0.426183182009057	0.440509262778118
0.472385046036551	0.567124258619355	0.540470283047016	0.465140909686095	0.544098385590478	0.515693321743407	0.4560979527818	0.453553557058668	0.507784038141179	0.483099071278729	0.575608060586767	0.535159705003606	0.544297069687228	0.498766998019307	0.507660712662817	0.498414537693686	0.45729691770615	0.490815706673491	0.531202978407685	0.502674028591544	0.532096646609649	0.517787195480979	0.56309848566578	0.553128510476113	0.473323782637825	0.474033698983989	0.500644612406729	0.563011713191607	0.527830905126251	0.486575050389985	0.571376912243455	0.490529494036149	0.49138147126492	0.538949431602281	0.537884334518145	0.482092711804482	0.552036283059668	0.482680948169234	0.558793339811177	0.514959029841294	0.565812613262987	0.512977549019987	0.486074956464734	0.503393161262107	0.498135470598582	0.539222260975368	0.472323445624712	0.527485780786084	0.455239933645775	0.580219719334126
0.582798462538152	0.570455905076241	0.556976452154231	0.476430009610038	0.601999292907605	0.497768529376693	0.565415663208477	0.522099684283097	0.517950303157764	0.5017239117509	0.568885037348136	0.485554707172259	0.563595647011115	0.520734782831993	0.548679401358027	0.562390802922367	0.49123901781214	0.606610391757075	0.550172815718695	0.494300991491343	0.488369145939801	0.518799570302254	0.541548492059801	0.504138468728329	0.495800435329981	0.603393600850778	0.546652209317244	0.561897194727569	0.475499327879282	0.58629981519427	0.596498214000461	0.492980653205446	0.555240236830281	0.516860757895695	0.566490527272409	0.524487984386383	0.572053599342518	0.508411142672014	0.516573476493881	0.618803581497703	0.603452441960729	0.588231457247528	0.559924952504188	0.589258063807391	0.520657105583122	0.520475361613274	0.529175104675311	0.513855941341499	0.577805954550295	0.508868920479178
0.580520701298419	0.643694892291628	0.52937304002765	0.616104378730541	0.555457427715738	0.571418011141495	0.573372319504265	0.62688601096137	0.604130474141303	0.558566800467327	0.589788716318394	0.540668043154312	0.528769501390865	0.546068913193656	0.630420175531261	0.628042253790964	0.517691332618533	0.610502036904573	0.663886684934304	0.603153525880312	0.524258135323452	0.564669876961322	0.633244605667252	0.586319681939158	0.638677135767421	0.585558692242953	0.628012214538453	0.550754981061406	0.528236828213363	0.555363851532898	0.641242017199783	0.636503417075063	0.596441882422899	0.666152017631374	0.622099722933759	0.650823274540985	0.53049449454804	0.565270440280959	0.522443959207629	0.622105689164014	0.534682965894334	0.543512038070418	0.551422492973493	0.551961317829528	0.585532592767703	0.588324943658786	0.606051850927947	0.592180269500005	0.528186040232366	0.576676541040918
0.645079997189856	0.563838442732811	0.611457338871758	0.564377307934239	0.555492773314173	0.605973019827999	0.686780825345974	0.581544313122887	0.583356211662836	0.580439511714768	0.557461276283428	0.654058568971553	0.560151456616804	0.575778610167914	0.571773971307545	0.614240431825053	0.634160679520139	0.553674593648943	0.665463970290744	0.649733782337168	0.565092801070447	0.609067600684555	0.549260880010006	0.595461392158805	0.632706780140057	0.658226842707411	0.579880155470634	0.56847045153588	0.644601953655347	0.568132845701805	0.652305502757753	0.615065521718473	0.593832125608699	0.698784620603199	0.61206678884439	0.57255192006402	0.58549194096819	0.676178182308607	0.632119946198796	0.599351628694408	0.64187825030078	0.54649639304484	0.721305844805685	0.604553074543534	0.721171420914576	0.638921558973873	0.552523604626466	0.603752104626108	0.600377159152612	0.652132477022645
0.69571693170508	0.758168083824735	0.594085362507683	0.627946534978878	0.623238657071006	0.688359622938516	0.755491009031888	0.612501704753723	0.690011398209622	0.734323257096386	0.644858798413086	0.637322987535699	0.588721203448683	0.755900886650053	0.689208666865376	0.69826346843286	0.723362743362131	0.752347855359116	0.679874813340336	0.587684719448744	0.649521819431144	0.660569393063083	0.610655901685881	0.73336880962517	0.619353526847243	0.650722874438497	0.673435337907082	0.69969947943824	0.63708049059383	0.621654296850685	0.699274093739546	0.655254423540668	0.766339392011987	0.631422824222343	0.660974463845416	0.635047848792541	0.726163947126095	0.71328010702693	0.7244731581953	0.676839835576875	0.637274764643706	0.683873287114759	0.753167403980603	0.680930320315855	0.589803520670673	0.632654438330445	0.691828535136473	0.705804859311952	0.632572194320333	0.741194499251194
0.837788059895133	0.629565599460625	0.795007882498681	0.742017840507911	0.851022444830033	0.637488905078745	0.820975731909203	0.773672741440374	0.839318477011788	0.796334314702466	0.707457346097271	0.768208502584606	0.72141884942067	0.707435007331575	0.798704247006903	0.817654371100507	0.694801947846887	0.673570661783821	0.834388436653805	0.836021354923419	0.784551394103568	0.733499924528601	0.810183169996146	0.82420729424962	0.831237699110623	0.735506234883439	0.75215360730827	0.712020398654697	0.806157489359909	0.732925968325478	0.647234342436755	0.667777151687725	0.692327980955893	0.790438445892752	0.70418039326129	0.708602104253975	0.727888242030868	0.791447649496367	0.71644809059508	0.723224615878045	0.648108856059475	0.764417621031124	0.669577132755409	0.74896692620478	0.802187911321549	0.719005428757884	0.640700178780383	0.761121228336193	0.667792505688015	0.803860385134963
0.850249476900495	0.917745836330201	0.715538308204096	0.779129077832494	0.708680798197829	0.767455115666069	0.762138534489786	0.779850858826206	0.707002152011792	0.803549547299901	0.699315321576258	0.886749388452792	0.715697131444184	0.735507917039021	0.72937205011466	0.831410572330215	0.676541607785796	0.779431391367998	0.892848421803735	0.725645930946952	0.819940224005848	0.890422076586892	0.877439516313973	0.790820536353743	0.852316285871923	0.719095947951519	0.779104821714476	0.694179334446747	0.926976733922866	0.859154718396114	0.736657487025038	0.75207798166987	0.742956531272334	0.775090311533909	0.906574735054463	0.730923275868825	0.702964318095682	0.835394716082209	0.768361804193945	0.700574285622856	0.854976348309723	0.692326529248945	0.880702688935666	0.81924480431611	0.804692439703338	0.78279687153209	0.789621068497334	0.693555663090121	0.732463542532384	0.842857370201893
0.943960365006129	0.973028152631032	0.809607972630305	0.854014155194285	0.983603484117897	0.791614562923924	0.890621029094604	0.831760480427106	0.841688456732202	0.837546302016774	1.01717369747628	0.849471090879429	0.77134011850084	0.981474193007941	0.952934038415486	0.776730948991305	0.744503341453471	0.826898809381158	0.855720735731731	0.762975175735721	0.767883077560049	0.909931493705637	0.850237441822624	0.972954581855592	0.801988286311169	0.998559587108117	0.769351426667408	0.897321413979255	0.903861424636197	0.83654374440873	1.00422082739459	0.798657906297878	0.739465164058566	0.954606830733578	0.856101489939074	0.77171834433239	0.876287269656772	0.969139134844521	0.900415185668027	0.983757777627275	0.930126119220849	0.778379769739201	0.88489232181288	0.843313388321878	0.819807373054412	0.828879866061832	0.766234391941765	0.83558014657704	0.84410866671929	0.793879943558723
1.00673629188794	0.818030132216496	1.04887981434677	1.08087330796335	0.950269028033874	1.01635277506023	1.0729125646822	0.808961279110425	0.827128223967712	0.989835474582978	0.852321236044801	0.838093381583171	0.942223853413611	0.940083141682967	0.837565020109445	0.991739072384393	0.934624646333716	0.880835356037657	0.970179266665218	0.955916827509772	0.952056063522356	0.840061688242412	0.929333127043658	0.985084414526936	0.961890163724512	0.890732618528204	0.971163612792375	0.841904628324272	1.06762927467058	1.05482367388388	1.0692544968581	1.10988184582694	0.918133648901616	1.03530574520526	0.941697843027461	1.00339872915591	0.885694550747911	1.08521327006656	0.84669472998904	0.858134346601466	0.887374726153304	0.86672668544139	1.11020028891475	1.08877128352404	1.11482273534035	0.811306790839793	1.06650282100225	0.842296015681372	0.94190842628744	1.01020655987576
0.902631874435871	0.978923364224459	1.09184882569636	0.989795799199217	1.21951489258904	0.889520409060787	1.07045198837289	1.08654122958404	1.02001392347282	0.923849637837303	1.15505242804371	1.16828429587514	0.915594405983936	1.06908991726909	1.14990715862323	1.04843595279549	1.1453022164031	1.0339620122722	1.13605530662491	0.970182446637516	0.937509734857776	0.991331068414142	1.19927564629352	0.896956391502455	0.978941509370591	0.933068553303227	1.04072097916117	0.900948912780206	1.0906245023181	0.992510314736276	1.07786394713197	0.865318843642484	0.934963613073543	0.968101737483392	1.02010357311604	0.962858733551532	0.95694450989569	1.06666053583291	0.97742240652123	1.03687305534876	1.02811739910587	1.0105147089197	0.92244872966548	1.21150443030765	0.930784798690502	0.90889674153902	0.917671083959891	0.872801088894611	0.892180089353851	1.04668895634147
0.955817936047075	1.17920549345844	1.05749206527323	0.961433507109518	1.05080286474719	1.10313692382111	1.16529698927018	1.16225935129935	1.18727269577159	1.26763948283224	1.10622932525729	1.2721489840382	1.07051426407698	1.00392929181814	1.0999442369185	1.00444774475089	1.02800312345607	1.26223138217355	1.07979187036691	0.979377784624822	1.03873565656054	0.978797490940293	1.34386400793654	1.11803415788798	1.22263025132044	1.27202020200014	1.11563620270826	1.23865016112005	1.021834964909	0.956351864773849	1.00320270975973	1.02597504360564	1.04189287184734	1.168680157184	1.19484503078402	0.991663590800467	1.02469637305206	1.32121570990162	1.32477757336334	0.998745828148435	0.968957165587269	0.975688616443193	1.03545886174491	1.07938986568554	1.32809999161079	1.00402700821435	1.22964129641301	1.1744506519243	1.28966053050312	1.03874454940507
1.40614053309276	1.08267179497228	1.15706828517954	1.30563773192348	1.32858673288416	1.15819037548955	1.37866342576415	1.37937505373381	1.146285380332	1.39176205753035	1.40309458619951	1.43583540769623	1.26198481920922	1.35544308036034	1.09522669014123	1.31550719735146	1.07854973660082	1.39120011309746	1.17003340191955	1.06531217108745	1.3343272499343	1.24395524306222	1.13435600048078	1.26163697935822	1.08307001165606	1.30465303170681	1.18181030965916	1.49709700339743	1.40508219668624	1.16518392285999	1.10726800674771	1.41532477882913	1.0973064893628	1.16599641278645	1.27014411568513	1.26002025714539	1.25425192572045	1.22981825129535	1.34113595663799	1.17200737024964	1.1921066783208	1.18422664880801	1.31823897410029	1.40256470007339	1.1661354896549	1.06583064458087	1.25718994543183	1.41045942701105	1.16089833413891	1.19295205922741
1.42765176155649	1.45587540688219	1.26777939660482	1.25492940784154	1.59307415565677	1.36249045443962	1.27750114186693	1.29467117435968	1.55801664198599	1.22914863564788	1.29415097446543	1.43077294202878	1.57262294341537	1.52625826617042	1.30673798965102	1.60760462888832	1.20090348603656	1.30038425768227	1.35800856049127	1.44332279632884	1.57282537566746	1.30381535489982	1.48449459025262	1.42936536212053	1.1591310993785	1.55800954883947	1.65579401646621	1.63110002925745	1.19669283769831	1.39826032350337	1.5322112742864	1.41778761500017	1.58883643327898	1.30384921309582	1.23337872200985	1.62309219339993	1.42503189046413	1.28244782133116	1.29374645333642	1.51836916186519	1.25293374688187	1.25089486551566	1.50727363967025	1.48842484802662	1.59641612245113	1.33455185166061	1.3489284748985	1.48115736075071	1.49782851491687	1.37321908932745
1.73418769159279	1.30314887822212	1.70545365770975	1.77592539591527	1.72475156157017	1.55348596970177	1.65330252354403	1.46043120411241	1.75515574371915	1.59358626887989	1.35265786053252	1.58652692219009	1.38448245952005	1.77388177924172	1.54896107066276	1.50830002547897	1.45994689501257	1.41140195853189	1.79020418948045	1.4057319789617	1.69233696992909	1.80619466098919	1.44348986742156	1.6803285310542	1.7577594821771	1.78047700798716	1.36505573768366	1.5712554158293	1.33699726564064	1.56635995501484	1.5858011890079	1.52515360780667	1.40605555327231	1.31159688369283	1.5009252877553	1.47020194110725	1.30162921446166	1.63599202715108	1.36223762110564	1.29715224131837	1.40295891501051	1.69962182008921	1.70988615090412	1.6774403693633	1.65574177050015	1.53258547550354	1.32967034163965	1.37935294316647	1.83354674053116	1.40997467136925
1.88826965203647	1.70882252804946	1.52592697427693	1.51328848559574	1.75227862842918	1.71247669880978	1.87363605476166	1.94742713966687	1.88596649967727	1.51843718590202	1.99479614747899	1.59130095829918	1.58989245799089	1.60506173997102	1.80168256564349	1.86289385946685	1.67640691939906	1.60656511512488	1.48038416328737	1.48639171110654	1.60104080161173	1.55126213879883	1.44511634797987	1.9703050500248	1.95419450771407	1.56892477124471	1.61615568654903	1.8894400891171	1.61860766663757	1.69485463794655	1.70656827800236	1.72468829541365	1.50274521965259	2.00219969354518	1.77634382448316	1.59006865921678	1.85248488151627	1.91742778670493	1.96616872692691	1.70739826454078	1.62637303669856	1.94506470559013	1.64951160057013	1.45915728643679	1.96517395402224	1.70523467641014	1.53881935812604	1.41614231167667	1.8160535605077	1.95970774428579
1.84697553773773	1.79300582169981	1.81864632546791	2.17507627654937	1.91114613988883	1.68788886192328	1.75710928758283	1.66749559496552	2.08812253912214	1.79346355333782	1.77028166015141	1.77762303488331	1.60035289423065	2.1305401452033	1.67728793423313	2.22951256356091	1.85937953100506	1.71176129588806	2.07975709692157	2.23452917811832	1.90527945771499	2.01835763763638	1.67478852909097	1.64439421656795	1.73602330097509	1.88576156994144	1.84409187740748	1.75691259619373	1.84517007612198	2.00198586389877	1.97789090016841	2.20363398917995	1.62788633169692	1.85237578097057	1.9261610291429	1.92266917608144	1.97311406590322	2.15771825093381	2.26063943780136	2.00924527343271	1.88300041185231	2.01384275641532	1.65570478446779	2.21342560923002	1.8438047323794	1.70356415771153	1.67057429909101	1.71644837277283	1.66708936985876	1.85198660457878
2.02992384761618	2.43070124709789	2.48866063411037	1.9281541988662	1.92013838875037	2.02672989288588	2.04647669501955	2.29513673984286	1.90034770277974	2.07042169254374	2.11391488149005	2.1797600038288	1.79037189524964	1.90913183012242	2.41535363270764	2.23566721690817	1.9344764346013	1.80649279435897	2.3575992760016	2.31279881425919	2.29650492398284	2.30785586130256	2.39916075289395	2.46123752135558	2.43270449893997	2.01757340791027	1.74153737579117	1.78720453974429	2.08051851719883	2.41287156566571	2.27431251031188	2.44966283567047	2.26320862323838	1.84180061202069	1.8882653235427	2.43820586470604	2.43380207101463	1.99418979130163	2.32308703384353	2.48381344209835	2.15259478167958	1.96325705157697	2.36796466005227	1.97131556094675	1.89586744669422	1.77226793928737	1.96189125683371	2.24951035538106	2.20636571775129	2.38869980155371
2.71026804828717	2.43564785261911	2.64075819436384	2.64604137811725	2.2389436664286	2.53864600528072	2.20371082072802	2.68449536086127	2.34802241073321	2.63402586348189	2.05185197933386	2.14375070239125	2.07377888480008	2.06722830095317	2.66702708468773	2.0295032884716	2.10075632564866	2.48358443437727	2.73119559334537	2.44556646507288	2.52524814567735	2.57604081482841	2.62104105828622	2.52984436583988	2.42367953918599	2.4306277897888	2.14158561344443	2.41423929611142	2.43786709688617	2.33081209454956	2.7249087520871	2.14524904481849	2.67954156493796	2.7004744119321	1.97934133354558	2.35549110545022	2.0316641520567	2.62806550494877	2.18117474153049	2.69041507323601	2.57747581829637	2.26325420024989	2.21786806586378	2.52866187567351	2.35084562784825	2.70197335475538	2.23226905278338	2.14904315070153	2.25131099907166	2.19510181596622
2.46941031215637	2.80549680414312	2.31089870516307	2.3006029193265	2.96450353230837	2.93919119458308	2.74394441624036	2.22208632277719	2.6462129113811	2.84303554112788	2.50153779246492	2.39934477497372	2.7536540002254	2.36410344333452	2.33657206471783	2.56574404626182	2.34505960192344	2.84730729276508	2.93626033811207	2.63698423790634	2.93015921354285	2.80695926249567	2.2085418924369	2.22548647486683	2.70746396201917	2.22078482451289	2.52600215442797	2.86540646934132	2.4632294392693	2.95837437058084	2.77582786898185	2.37633596154603	2.9662477330307	2.30287613166167	2.75216964222167	2.52469655012427	2.43871797505715	2.26712855139704	2.4107139404988	2.73022108697132	2.53283155975172	2.21400623250872	2.84135374532289	2.73693062823221	2.36975512873927	2.33763575390145	2.39939427990774	2.47872629625826	2.82351117182115	2.48440123501433
2.58126657534066	2.48502854355618	2.60846449380131	3.19385374278873	3.11912686760761	3.15750513914069	2.78819945460455	3.22521939351779	2.95424503409655	3.20778233132256	3.06091069050611	3.04985486391692	2.95663598546635	3.2115337701959	2.51551327723335	3.20206777192065	2.73980977271884	3.11615514142706	2.85768983152471	2.89343269045298	3.207702089213	2.96935540907069	2.82951684873615	3.17157111954791	2.74216996258257	3.20609991397276	2.94537249528399	3.12849971120163	2.56920757406325	3.20046321726935	2.55252832441307	3.03093573657877	2.57704046145035	3.19992196026288	2.84642666626362	2.66341075485958	2.84651051222246	2.97004013587471	2.53892803330523	2.70377990601051	2.95871311874743	2.74559793772766	2.7849034175026	2.96493855303534	3.21079333394472	3.17943363350027	3.09039866294931	3.15298453362309	2.62398495513493	2.46357405352032
3.12272239740796	3.27808943304804	3.45293765433976	3.44994235120673	3.44383971020264	3.36264845124651	2.94230505519515	3.22161189840446	3.44640954376849	3.39608595281818	3.46194259633267	3.20941699873418	3.40525058812334	2.82297949035725	3.30102286250403	3.46878973493495	3.45548406994756	2.97310234235596	2.80135745901648	3.11242991188316	3.43184158464607	3.45364060395739	3.25766924091348	2.79500314010773	3.33156341301138	3.07675685898055	3.41954384074959	2.86226919443096	3.42164745021598	3.30659632894151	3.43145625791497	3.25232008582331	3.09820344198647	2.92872199121748	3.02981170381139	3.47031416476951	3.11785229164962	3.43410866707788	2.93595331183994	3.43458946812984	3.15466841739937	3.4310784324382	2.8064312273513	3.44142134707714	2.74839975363547	3.07335882797034	3.39142940883495	3.15570790605876	3.06428112611607	2.91408321521472
3.71544809490648	3.40906629290585	3.14423937362188	3.72933390072856	3.71256940890903	3.55684911996798	3.68310295392157	3.11709445243573	3.45487946280326	3.34999720228562	3.52391953358995	3.67233845370886	3.67330548958826	3.6917604049944	3.68136033159025	3.68563329074086	3.70065047602014	3.69106688475907	3.66339418633024	3.72545305237389	3.6927024453553	3.32011224909037	3.67961524836693	3.57993831475878	3.70263026090041	3.7237242792367	3.67981085225795	3.50332900520088	3.34284296539262	3.64761967621382	3.68858744759453	3.12681187362457	3.50846197993496	3.50756985985467	3.10489464825181	3.11988372129736	3.10884711276454	3.71367456110637	3.71413786852623	3.54410792507565	3.65263463935639	3.12490543760149	3.69917860383952	3.51730172213335	3.26171611580998	3.13087445859332	3.1930090085478	3.68932122622499	3.71908523619842	3.26474405562123
3.97730054337985	3.86024905774682	3.97037399892547	4.02115040365686	3.97923910401701	3.57044951480682	3.87930651838151	3.95128182691181	3.94450175169854	3.98184802731746	3.87647727693157	4.00909760977728	3.70893513291646	3.46096404464289	3.86818039804501	3.77898854213689	3.64961253894377	3.93982534680331	3.69295692555884	3.89441948496952	3.65084429550379	3.94707324149394	3.77506545171348	3.85633147419755	3.67149654953891	3.93487392078287	3.65169995202892	3.8845808944368	3.96491254522473	3.53137179169691	3.94417652943353	3.95687410952376	3.9220783591849	3.91452262659471	3.5414917258265	3.97782781624551	3.89676243639001	3.61825418736426	3.53736216927855	3.97471622862014	3.97613292667005	3.96309939991782	3.98508501510717	3.95529156124716	3.86631203769885	3.93052980047989	3.88447334997602	3.97303616824881	3.85047903648633	3.79400631443585
4.24941868882194	4.24540660855767	3.93061415937655	4.22082793795273	4.00042665648371	4.11244028044909	3.99184531340331	4.25294963529099	4.06826726174881	4.26260720762723	4.24641546236455	4.28338069354891	4.288478141726	3.95428643248552	4.11088789786621	3.99823347257314	4.2389213515149	4.26086343725313	4.28560760296416	4.23318935587859	4.2618965687478	4.22596736453818	3.8986749796462	4.17887031671005	4.25623475189825	4.28796965419381	4.29465998304192	3.97478439303266	4.13994686129128	4.17565361718676	4.28036199521134	4.27855782360558	4.18081160804078	4.27170388810596	4.21481101541821	4.30091982261564	4.02415084162396	4.23422068423461	4.08004716551347	4.0822514768701	4.29477038369424	4.01766496011055	4.21330318741523	4.16195957021665	4.26864790167623	4.23244551497208	4.26527187009203	4.28915278145482	4.06925599921628	4.22806904359169
4.59299326444707	4.28138070839329	4.56587260089402	4.54194745194327	4.19484218684892	4.56581305032118	4.35389961883086	4.50699378953428	4.55997196375279	4.17521731120871	4.56551981846174	4.39922142598942	4.55148179860576	4.28204421513974	4.22494389924925	4.39039448500632	4.3241862310961	4.19946404615964	4.3774306451775	4.59505019748437	4.37683290989139	4.49274096406745	4.35118150238337	4.53149031450408	4.6120157139104	4.56183944082836	4.32848810362051	4.45669738913713	4.50879699291029	4.57859858623778	4.28095493423704	4.60504689125868	4.51244478248324	4.12928538535615	4.58143695308027	4.19428860625643	4.45728528693308	4.36801644156672	4.55161023946669	4.55102525933563	4.57614702968781	4.23457427335193	4.46807327218091	4.52291745360979	4.58552933270527	4.39445916719966	4.44653358946447	4.28340002509775	4.29781294572987	4.56732356518221
4.88054152464656	4.92056868886407	4.82414061844046	4.92926386076118	4.80652215974681	4.87939936017284	4.92048531580015	4.88713935741511	4.89715239593167	4.80326081564055	4.90380124015021	4.77563541550484	4.45152660333341	4.8142931149457	4.9028647996844	4.822118205851	4.94501856861274	4.74571570215839	4.88772622233108	4.94490141274228	4.42178787513279	4.88690212481138	4.84390975097446	4.92623605847254	4.79856404897216	4.54234004418867	4.81515987077909	4.37912258815987	4.73872331490199	4.86310785873779	4.83749465312598	4.89861157996857	4.77583322619532	4.88563467412941	4.43657394624251	4.88724796371582	4.63857931896748	4.7778949608717	4.83095462016819	4.46703448414507	4.38443322008891	4.88411385329075	4.45683943642662	4.78582056044667	4.83064688104514	4.87193364550537	4.82404063604626	4.93339439009632	4.75521229321104	4.75102584328989
5.27587575466779	5.19622852533995	4.93824731714124	4.38291012327147	5.20611826206906	4.8794427846965	5.17306204792986	4.55556869240757	4.38300591630207	4.78203300292771	5.19199134758426	5.23721737359562	5.2351902803489	5.06193691657564	4.67769894634093	4.36890235182151	5.19068763373581	4.90216129249557	4.91758195262887	5.19839465605574	5.11928525839191	5.26287998632384	5.06474442772189	4.99892528082204	5.23178177294325	5.22203155357724	4.60252466573045	5.19803174827024	4.95098802389541	4.7730247667334	5.18539327094836	4.65946045789947	5.07146537981149	5.18556403033562	4.55022860869563	5.09399163054361	4.69374103621852	4.91340424397119	5.02999749735304	4.5471090625281	5.23215129007012	5.21888081480132	5.17186251543406	5.21958361836773	5.23973177103466	5.19792341914027	5.27445277025526	5.26627144049666	5.2444660689643	4.69403905412145
4.8999680418667	5.34689077517402	5.57582355253687	5.35365022728083	4.71242615227765	5.60338633619508	5.34557862756381	5.41562107326429	4.91339397842896	5.24819901322325	5.07943130730046	5.58932527892068	4.58649142338397	4.68331209070684	4.72250441540018	5.61044000617258	4.42470904248118	5.44276047557975	5.23965197076685	5.32050521403251	5.22655902423993	4.34982199589727	4.93180138437426	5.46359221579378	5.35965353451001	5.61537428294143	5.44417058379362	4.9138828846896	4.98048350180589	4.88716731419433	4.66731301981779	5.61654475726072	5.15448301682276	5.49235895302929	4.72481582148364	5.37669460065878	5.20649773893985	5.59027790855713	4.95037300826372	5.15558796990967	5.61728763080207	5.3034937013128	5.43646422430397	5.10736344198616	5.26642858131789	5.31736833499607	4.82182270591987	5.07324775457567	5.55024397169416	5.63969882264849
5.39883408768154	5.63819444832722	5.49612995639799	5.42777974641757	5.59620344916275	5.1917087681966	5.6708094818407	4.92817399722166	5.51076832907064	4.5313021897432	5.021601163247	4.87508795969845	5.40224099712746	5.02743050244798	4.39249701780256	5.8477743629782	5.74932270827123	5.94207485847286	5.45670694824143	5.79296361176315	5.92607808413527	5.01813493308995	5.65271104242315	5.7831624187717	5.85640649235599	5.34209040510337	5.6430235201767	5.95610628669323	5.88519111925811	5.45261111448167	5.42484200825912	4.77145639590512	5.04586264174455	5.35984555951843	4.07517310720596	5.18269821392838	5.6527788469175	5.25396026147011	4.86264572231535	5.76816774853027	5.50350268000225	5.50567673788789	4.89844818060961	5.15464907754928	5.57032389731416	5.37219977624899	5.00477350121074	5.94609956375786	5.40334378675603	5.93343782647854
6.2266144841836	5.36394855551563	5.83103249651508	5.92215700018534	4.78420418622133	6.17749623469542	4.88646812420501	5.7611415937486	5.80722870890685	5.58852996986457	5.34925125584312	5.48158298498349	6.20964731297946	5.85889316881324	5.58772142929233	6.19180146699346	5.73619200245114	6.02419439020924	6.23632258159653	5.82328531322473	5.70868816538635	4.98468886678646	4.59771243028399	5.10246870833126	6.01889504796041	5.41329229479987	5.7735084833379	6.23874187775615	5.68073415324707	5.46777382341293	5.63220111828676	5.51294528342732	5.36648142419597	6.11529040620186	5.54295561884961	5.72311027772332	5.3219499579236	5.23476151321402	5.81434240387208	4.57891579015014	5.94595085531297	5.85915425277149	5.59203267066402	4.66075393512136	6.25345909645656	6.23129703781376	4.52710967789812	5.03123894235454	5.20362165573357	4.96005830058365
4.33059840399209	6.0511452884572	5.97502175852273	6.40921604297542	4.69137097482287	6.40163861783127	6.23396765242331	6.31807809200812	5.97969813659312	6.485411710021	6.20546134478809	6.25383452924747	6.18791998852832	4.35223070083477	6.35887570254334	6.00705078758098	5.1225689968786	5.30039262298021	5.18455272865026	6.31794003913255	5.99530679712802	5.15540316878083	5.77717329014622	5.52864247903982	5.43247006289297	5.8271831902349	6.24149597588514	5.01676972438819	4.98009648341459	5.80081274899443	6.03687203016126	6.08110513363907	5.98438494711519	4.6214009331694	6.54331826573297	5.39525378842229	6.01911761965095	6.14764436714797	5.87111909887465	6.30449764861914	3.27203114706849	5.95477745128507	5.58829404857304	6.15049336770689	5.59652081768598	4.79896040465391	6.30198430605048	3.43445893067167	3.28525188584713	5.99472505076804
6.52424129672778	5.89393748838626	5.01389406915533	5.82486851276525	5.84584370680583	6.32892334080562	4.33123981992132	2.20560467020159	5.62037486847941	3.36430994239618	6.59951612906957	5.73508611070232	6.43060895975174	3.91715030784732	6.49462975814416	6.41456965709314	6.53960473259127	6.6617712608569	6.28057098129233	5.10250694236578	6.54993305845207	6.52577951165624	5.65039925474003	6.35834781500797	5.40501067157695	4.41536730809563	5.84434813150236	6.11815852963704	6.43728040649908	5.1134097052708	5.21253857852126	4.06018688229466	6.45942092847289	6.68615122172329	6.40033973958248	6.25020380070879	5.152832948969	6.56088079471458	5.79330258909194	6.19326074150245	6.35341821798299	6.54399763780192	4.76826567141727	6.60559507752123	6.36467764039182	6.23914765597248	6.3481137150605	6.14683312837566	6.19741500448797	6.48586031972076
6.32341950431479	5.37871054652726	6.62195982627315	4.21834153971112	6.81137992206439	6.5287201435144	5.67481365599932	6.75825940393452	6.35710665971182	3.2605812107378	6.28834347373414	6.76680230254068	6.68945403702578	6.20140625590214	6.73372676872057	2.57121381751347	1.43556284850641	6.56562628782272	6.07938266372522	4.80214026842868	6.26676086275055	6.50244258700332	1.12492000355038	6.18253651332807	6.69493320633811	4.02923280873392	6.57913576823966	6.78553933429111	6.88643156723103	6.81299802165723	5.67267129364295	5.14161236171653	5.02350970543024	4.3676157698493	5.84316946692422	6.31623498962328	6.02087735617374	6.19621496940064	2.4715144212489	5.58604699819574	6.38194759685753	5.97981972159035	5.88279498181935	4.84524611750402	6.69732089491914	5.06852624458308	5.53467107421098	6.43833594392364	6.69950311929395	6.56043725630635
6.72517527547276	6.32101658353082	6.68042181816228	0.89453181240328	6.62978416863178	7.01380514438194	6.31359512090714	6.97827754400559	6.57706534227533	6.71669247879347	6.64020318743729	6.1311533050098	5.74921242065124	6.60079892297496	1.82898332728512	2.9415795579024	3.20728254542851	6.49283347761943	6.89782096907501	5.49097068875815	1.5944421507727	3.00703287267248	6.74545964056415	4.16984803292435	4.03433204560922	6.68805465044562	6.71148339746696	6.14067049768266	6.94433201000898	6.73275858907002	6.8298703702785	6.57439185456564	5.45710444213803	6.85522167033699	1.00595829197435	6.32717994247964	4.01321752880167	6.81996947211849	6.84334190414207	5.26395334464853	4.38389345222094	6.70798359256697	6.24807556080839	6.66579758628581	6.97142211616433	6.58208583772915	1.92207961283776	6.88936629833819	3.54176219388381	6.90284790525512
4.22438693047541	5.70075190223414	0.223453871016049	7.30151779737227	2.47758844217546	6.08413805548789	7.13894100482423	7.14640694495614	0.0597893962617848	6.81478576832776	6.90062964462731	0.359135331883712	6.75129112646039	4.50854946423851	0.0600618125629361	5.05680400300349	6.45889194960024	6.94098381638366	2.93542891343649	7.30690428213989	7.11745813686939	6.57441875068961	7.03729465837353	6.93295976180398	0.0613427927546104	0.594714648257085	3.25532828352335	7.0020329612701	3.42474457503534	6.01057401840701	6.72174824383078	6.5070124725771	3.18381239835148	1.63714480083034	6.31952259915632	6.22496968780887	5.90736530677495	7.07216512404195	4.26875775369557	6.99178227096571	3.30036626913253	0.598064664327194	0.479908825587924	4.42951516525486	7.23291380763538	6.13621583304873	7.16958270226447	6.80280816629282	5.19095733674183	7.17269212807559
7.16757611783129	1.03209530388815	7.11439733262086	2.32428874385899	2.04648598821116	7.21074650985898	6.74621737319752	2.90955679182229	7.45694628717461	5.09656846263136	0.966246712600906	3.65541391366518	6.54434443171607	7.3963465179542	4.53217093653588	0.503643140801462	7.41217813967057	5.73378602266442	3.25160015717084	0.303710982187362	2.39737561404002	2.59829652785994	7.15894739313489	6.49439657839245	0.0606708929396511	0.0602735614681828	6.85257055383961	5.3940558922782	4.27048459381051	7.26996692506255	0.258368787712017	4.44402230478906	4.93406496100425	6.65726617403649	2.14595985908564	2.4633040248507	4.8517355614311	7.45560148428032	0.0595219360661303	6.46149989906456	0.0596711077676621	6.39769613737957	6.96558058088718	0.0615765159509831	7.42559965472985	3.23249902366367	0.412537626833864	7.38178513080516	0.0577557075616887	0.0592017820423674
1.94788177755056	5.62898697643463	3.36318635574772	7.50233392281387	7.20439649502628	4.51521297129288	6.58507903167212	1.46149691146084	6.68812889986525	7.49354192040364	4.33162671354356	2.28248516011547	6.28348614515673	6.1809910081861	1.43785739273712	7.51197846567872	0.825093208208087	1.61743269939074	2.49339065573563	7.53123514613539	5.35675255248055	4.52373951390958	2.85154979084842	7.62252193902632	0.0613327428990451	7.56706971343407	7.52820606894211	7.45729672227759	0.383477597231528	4.84843983931229	3.10683720101204	6.9095774562798	5.85968811754837	7.02897476864026	7.34981583959684	0.203219686886339	6.67309896073649	0.0592901747878658	0.060472013837961	7.52991598561752	7.46524094058739	6.1664848410906	0.0597701537447335	2.50320208479087	3.56867630383686	5.5480920225397	6.04556227774675	0.0594805211140992	0.0595404943720531	0.0585271328553874
4.91960351302163	2.85529882724069	7.57808904370316	0.0591911310784422	0.0601470765689711	5.4606412730624	4.06732002912972	4.2329299097493	7.49499323336028	0.0599503577379518	0.0600095903727213	6.28077772322484	6.96573085175658	0.264849003248859	4.45411400439806	6.05363475441287	2.87111046435046	7.33778916047263	0.955146516379426	6.92058006762062	0.0629307709742197	0.0587452835156273	0.0583811957870122	0.062358994264333	0.0598339807676381	6.97230306914976	7.53492930403351	0.0586997187102663	6.49604482976852	0.0617479184052163	6.11235403615975	6.63331401854489	6.59249198121957	0.0595232944430895	5.94841040212804	0.0613546536997445	0.0627423025898588	7.64157364829551	0.0578040479487219	0.0594808812513803	7.52119437434989	0.0605479900309805	0.0593712790934885	7.41351120916109	6.90154555436728	7.5361816696722	0.0584048937756221	7.57274721434724	0.0591172335099752	0.0578855783989642
7.27552640757822	6.42329614462522	0.0608054481303351	7.09288263493164	4.13778497132211	7.6133313470918	0.0596850283519084	7.53021671063633	7.53188169217079	0.0595450415957014	1.33614582866252	7.53288071955406	0.0625203691863096	5.81773658660996	5.35326038277319	2.80711736911034	5.95919333620068	0.0584046205200684	4.51766804495731	6.89456165268208	6.76012253599446	0.0578848303091461	0.0581358002427463	6.46151625950418	3.82868650738944	0.0605319631546273	7.59292280962587	0.0583606304232116	0.0583515880394777	6.28392510056738	0.059865471432354	6.95802436736525	0.0636281687486638	7.47420964889205	7.29079389330788	0.0609850402856143	3.35800098649038	0.0588697268472273	0.0587511839159335	0.912287606290812	2.00344921355777	6.7003274893468	0.058545563135037	0.0619533072204315	0.0606443220910396	0.059803303074434	0.0605484840126253	0.0582805472825916	5.10670660959652	0.0578534703023786
0.0600035608371032	0.0588556543676867	0.0592493434370882	7.43581786004878	0.0587053839060287	7.61185008867547	1.50065730036795	7.42991241099362	0.0628596504968899	6.00034972405558	1.63644253399392	6.97113125797748	6.96030813828853	6.74140064212627	0.0595821494424396	1.49649555880756	6.29500606179264	0.0580437453668297	0.061147750046544	5.44538571587816	4.32606565746308	4.74824113228925	0.289604991550294	0.0612412068353861	4.85845551215242	0.0627295562044025	7.24620194802165	0.0606339657356402	0.0613553650823136	0.514933872126426	7.41232066944416	3.97275195035907	4.88417851249766	6.32264798216283	4.95893452387772	7.12181195754643	0.0635912673401572	7.37598153460299	7.2839414537521	6.14691313412978	0.0599462326088129	6.18957065390061	0.0586919304057395	6.72974911588693	5.67594164006656	0.384363935266595	3.26240895137859	0.0577678924530011	0.0573128755822606	0.0611568108510986
6.36324226781622	0.0587372519690002	0.0630397525755099	7.42453378140867	0.483645855878795	7.00494778867462	4.33831151581314	0.0597306054859764	0.0574291541337581	0.0601691381179494	6.67557548493539	0.23567535234789	0.0608281540998048	0.0592725715506134	5.56106054889197	0.062253648110288	0.0610386825404726	0.06076318371836	5.06292623764882	4.96739137871747	0.0580234022053775	0.476747257889772	0.0617809150025178	0.0576303723484715	0.0604540139079499	6.04607981532406	0.0604012762469315	0.0572493266147815	7.07063126506636	7.33959842128528	5.80346876165866	6.36778001189486	0.0585093744372132	0.0653031521096435	3.57892429880513	0.0611142401178167	0.0598317858063161	3.44765074819246	7.11384024572099	0.0619001339099014	0.0631941880625119	0.0583116562528567	0.0579324264522888	6.13351084129723	0.0610013838875868	6.88177753637956	0.0602203878022824	4.01882205354089	0.443889882166908	0.0600981084278915
3.85149090039713	0.890897335687854	0.0604114097890793	0.0607903478727065	0.0599547357154807	3.14722026624418	0.0604904891506381	6.06906700452138	4.32854647851383	0.0626492306258919	0.058587958482475	6.62858715923454	0.0596359715456203	0.0599663872121139	0.0600931776895239	0.33270603604116	2.0127551364948	0.0583164360826113	0.0607172411349606	4.58757533418708	0.0617595687080657	0.0616612204956668	0.0600077697962751	0.0587244418331075	0.0573206977420412	5.31434328576931	0.0589803056482556	0.0587281508741569	0.0620640404728903	0.0621692185667345	5.01730161631916	0.0642853972047039	0.0620013585036343	0.0573018948475464	6.26211682005408	0.0618970884236309	4.59559358233769	0.0643227486334365	0.059369278817619	0.302957987536944	3.98820487704269	3.66224246849111	2.90051444098024	5.79029999937789	0.0631597890656306	0.0585552268447584	0.0586393837469671	0.196715558639242	1.64072269704294	0.226228081635425
0.060754372974357	0.0658271526522332	6.52497309796421	1.32888751966614	5.42112339060362	1.73454069456011	4.86149221305763	2.7655916347667	3.28435056911021	4.68230382224224	0.0592442315060083	0.0620219842488402	0.0637260621662225	6.23985479674296	0.0631595147664737	0.0599974999765813	4.80499829694797	0.0617610688537714	5.95846321413888	0.0594924221618875	0.0610589238365121	0.0582323703508272	0.0626963665898403	0.0575612340550856	0.0588044417788385	0.0604282618298134	0.0631771767865636	0.061952503950471	0.0577954988504071	4.73126781038702	0.0581744887195098	1.3084225815254	0.0616480529554202	0.0616713686979186	6.53088361932059	0.0607925056997062	0.0602541229048863	0.06299217608649	0.0612748117527156	0.0635257426670592	0.0580283916726505	2.08128849913842	0.0621281791381341	5.50431330690264	0.0595378539314005	0.740829750658112	6.17825924200711	2.80519610541221	0.0601699904541203	4.58494103207818
3.46005893539939	0.0626629772400944	0.212979553245989	0.0600260510348601	0.063351495937465	0.0617555653000607	4.29257371809898	0.0616099288316486	0.0637206372971328	5.63094034384519	0.0610091984386391	0.0617747679489412	0.0595246167922632	5.37429939106527	0.0593725719064796	0.0659022707856569	0.0645613380755157	0.0591217726527513	5.97145714104289	0.0594896239500397	0.058977307548077	0.0635800098919877	0.0599083737430183	0.0616647845818428	6.18377037071994	0.064210099820893	1.00364166982996	0.0615495772298878	0.0585255912025767	0.0633918122249408	0.0596817251743333	0.0612118416533193	0.0596017626350093	0.0625906334852402	0.350781371001563	0.0593520127421858	0.0609044755231002	0.0639419114075252	0.0623376857550432	0.0615098861649463	3.65235086957349	0.0631074056351076	4.96808455688574	0.0609924085003474	0.0608454868841381	0.0578387675535586	0.0623258817429912	0.762670451266966	0.0592885742767646	0.0597177460050655
0.058428727515034	0.0656362835531626	0.0618719927961359	0.0571868396494722	0.0612128995381264	3.7746387906469	0.0645519849118017	0.0640398290775868	0.0596257621361659	0.0609949463832269	0.0618429697140975	0.058504212326374	0.0605841089535779	0.0591986905491685	0.057740242141931	0.060625744325047	0.0614288898250776	0.0588436960076923	0.0621127378255353	0.061406709660563	4.3156441068686	0.215024649309475	0.0608897040273508	0.0582889777232659	0.0587584132284489	0.0607042695194875	0.0598736304035851	0.0609897973569401	0.0615653784162508	0.0601568214429315	0.0620488553813478	0.061479034574694	0.0627815568321425	0.0644510797420684	0.0575803548505251	0.0641412101397437	0.528648008116505	0.0598330577591296	0.0593144459493695	0.0634357267215098	0.0584294464894326	0.0615631331327331	0.0646079723113329	0.0612662089111961	0.0624980510348176	0.0623115442841397	0.0594211478540027	0.0640415150884116	0.0619601197285262	0.0604137181499985
0.0644794799356652	0.0621909404487059	1.86846621057139	0.0591957383436838	0.0597788503211102	0.060067963095727	0.0623858397994197	0.0575106708253979	0.79902236919091	0.0634090359072254	0.0585560106733374	0.0632178752698316	0.0637354703610973	0.0604216019362718	0.0586691532886055	0.063879844929826	0.0639898348700762	0.0634839030824346	0.0588761688929028	0.0595045395114213	0.0657888628651374	0.0638523334132503	0.0614250373054725	0.0683850448144605	0.0615520276307459	0.0601607244865711	0.0607185345385017	0.0610953865051589	0.0615402220250478	0.0607751603440899	0.0616623966467217	0.0591029803191663	0.0622224284201226	0.0626334051543109	0.0617597676643287	0.0617583129251642	0.063285205767826	0.0646457682254081	0.0613469114136341	0.0694431270639254	0.0672777497824536	0.0681930996729796	0.0638253657898557	0.0647297139258828	0.0661918767473871	0.0610921524567863	0.0670823105220606	0.060001416022756	0.06124351407674	0.0597255756883048
0.0601987994290077	0.0621642096636243	0.0613802442713385	0.0602777808995656	0.0671552565641781	0.0613053077396005	0.0593759772272682	0.0599420501277956	0.0602708700227455	0.0667384804199714	0.0645118491462975	0.0605483960030919	0.0630976269860709	0.0604359370897119	0.0611521799609132	0.0677261511186289	0.0625932522303542	0.0610110775414264	0.0628844108313181	0.0571103436245093	0.0610647543096325	0.0651423419499781	0.0650917590644686	0.0604128992225381	0.0599164821209095	0.0624058754876352	0.0634069805706141	0.0641638891108607	0.0598234583802777	0.0603475363454198	0.0647181085489074	0.0631940937649344	0.0615253141558289	0.0638925405403148	0.0625059890756099	0.0622496934041154	0.0642760934510707	0.0638344116422664	0.0655570042664337	0.0648725142452562	0.0638524644915467	0.0596996238809053	0.0638563943616211	0.0612143261716514	0.0591354085010163	0.0649088414035289	0.0637686055670559	0.0619083508753839	0.0587084277365775	0.0625812324783332
0.0699427474571558	0.0606639089631254	0.0635719576631349	0.0591165995232787	0.0676345760233949	0.0594687346052617	0.0613622007091108	0.0624204913562671	0.0646723723965194	0.0707637614515002	0.060642964327459	0.0663948100872737	0.0614179413406655	0.0621815033093324	0.0628990217764136	0.0654541924427493	0.0616711373960839	0.0627881779179743	0.0617451974016938	0.0589590362802739	0.0685168952825463	0.0591282401665047	0.0696323387985559	0.0578193804330832	0.0605004932142435	0.0634638355273182	0.0627382364714326	0.0602591360594103	0.0651000797327559	0.0616407877189945	0.0611934803986058	0.0624402479690284	0.0586186951333179	0.0668311928436824	0.0589587590507725	0.0593768678827278	0.0626132606168794	0.059161076944106	0.0629947336318691	0.0610468548388248	0.059261070663231	0.0588231586037925	0.0607115411060459	0.0637138581872479	0.0606158277085596	0.0631575924869612	0.0601779169647031	0.0618000076934482	0.0615205872559779	0.0606907140332705
0.0625376118477655	0.0631668767297003	0.0592411691098571	0.0659224042247654	0.0600592275537182	0.0619452528051088	0.0677437533598141	0.0663930289567739	0.0673475915505087	0.069583859465756	0.0615620787074108	0.0634530835022228	0.0597585760442679	0.0621557926527839	0.0586690179730494	0.0602832294650883	0.0589274533230989	0.0618454482068956	0.062971151431478	0.0611354186039746	0.0662007251969585	0.0606863316984355	0.0629303385268336	0.0618495774314195	0.06498775484731	0.0595710617361313	0.0711635091519696	0.0610505304837865	0.0622564329612115	0.0659417169783154	0.059921868262231	0.0651137762971931	0.0619678071230299	0.063030218343468	0.0614263338144629	0.0625294897434612	0.0597661989831449	0.0641415118261837	0.065080633303788	0.0619914008180178	0.0642331760476222	0.0621758578362308	0.0608752943885478	0.0608666629035617	0.0663079585486106	0.064828356542981	0.0680007561129646	0.0622589337248406	0.060240964115303	0.0594289978574341
0.0655267696984808	0.0610108789705242	0.0644238033241891	0.0762982111418145	0.060524955281695	0.0708524828466545	0.0689445148903428	0.0655608546027657	0.0720362177462969	0.0700768294122437	0.0612425317161303	0.0683079234254462	0.066213121476006	0.0615307294967605	0.0646793068891492	0.0672516478755974	0.0619636319940969	0.0629927329218905	0.0616998521705933	0.0606068582029756	0.0650583829227101	0.0591699533985996	0.0662415045666598	0.0653550984676384	0.0597869604348182	0.0668404027630339	0.0643894829471129	0.071327821294415	0.0674525246882833	0.0627985218742421	0.0633669380785697	0.0616379129021444	0.073619100998262	0.0626522355370307	0.0632758024743413	0.0665512001637182	0.0622134276745755	0.0614029891801691	0.072044249902589	0.0666069988733685	0.0658052955631588	0.060455174765302	0.0593053588686428	0.0682580234411351	0.0648467461479856	0.067616176503456	0.0616975979108546	0.0637994131097368	0.0702610785790347	0.0634506648601808
0.061982889476229	0.0599840922146211	0.0694263996805935	0.0668296216452209	0.0622851215363066	0.0635706667031331	0.0690753295007096	0.0707201016422957	0.0661814344439266	0.0634702218395224	0.0630054567713495	0.0598891897530461	0.0667812523631078	0.0709200536976684	0.0679147656508482	0.0708459448179863	0.0606504652723285	0.0638960378762394	0.0707052747037018	0.0629771000909182	0.0669457465328026	0.0636590944356101	0.0644711811834974	0.0641543958612187	0.0600305235804209	0.0655878634630629	0.0705285644514253	0.063218698142404	0.060259533369718	0.0655658346318123	0.0604821199319937	0.0650133741876249	0.0615784217517498	0.0671750878794991	0.0610093320082858	0.0648805037261047	0.06633194777813	0.06057693930379	0.061512434428804	0.0639979142548911	0.0629837389438951	0.0680186084155514	0.0615047988516549	0.0656238997254407	0.0610014168850877	0.0690509580679255	0.0670037647208787	0.0597036853677793	0.0630976045610491	0.0627753179263718
0.0727957525245252	0.063391145173966	0.065820166963068	0.0630346874606262	0.0696479685962686	0.0612061410284369	0.0711459778881238	0.0610418836048657	0.0632527224588256	0.0672034150617576	0.0627804532641649	0.0690081294674925	0.0622116751822708	0.066404192393531	0.0636346878409177	0.0612650113668364	0.0721923787181794	0.0607870857431513	0.0758009317631214	0.0687225575116588	0.0616056170733579	0.0632856520650474	0.0712131870560035	0.0624914570742285	0.0722633628643595	0.0596692576950575	0.0677938198715371	0.0667336715394064	0.0648864173273911	0.0757328208268228	0.0619457652880161	0.0706342618360836	0.0706736417917887	0.0638081645916842	0.065290910860112	0.0686555573716969	0.0616881820797519	0.074472170729722	0.0724687331831051	0.0623939999903241	0.0669564673113598	0.0748469123664792	0.0628157345788388	0.0725038812209301	0.0682759127239715	0.0756542139890023	0.0665445252610554	0.0633583012470877	0.0708635826125409	0.0599497568759606
0.0652787244872705	0.0689436530244761	0.0658111241376295	0.0602536413650785	0.068511942916387	0.067261596467956	0.0633110705915237	0.064362478201355	0.0663311649055957	0.0583575322539365	0.0682842509043626	0.073276248679808	0.06286882186226	0.0671976865626915	0.0634799584455347	0.073405816112019	0.0617546220637406	0.0724861087279606	0.0662009948722623	0.0617758371200838	0.0608981011827044	0.0641802687905331	0.0633222419123203	0.0674930624385685	0.0684755442691552	0.0633659091636638	0.0668540307929272	0.0688414143080776	0.0713285548806315	0.0720365966572574	0.0613996203084262	0.0671486940331938	0.0694037955865488	0.0631982133758195	0.0649744904241581	0.0689727104935659	0.0720091493748299	0.0649408795516105	0.0691790369318432	0.0619278485934021	0.0614292662775612	0.0685586996477379	0.0699970647947453	0.0673738862885343	0.0719260832400041	0.0614484089819958	0.0652062289531502	0.0722653839840461	0.0708877298987833	0.0629380522583599
0.0743089364892058	0.0638102250470934	0.0734592857597288	0.0731854221532913	0.0607860917395875	0.0642196163402453	0.0667867822917954	0.0642007743451885	0.074744601057094	0.0659539297554984	0.072159172055903	0.0641228653917337	0.0785437244318082	0.0703412009306486	0.0650159214432659	0.0665120298225941	0.0652185803579997	0.0656363037390296	0.0642449541932735	0.0731850054398048	0.0683660232308874	0.0654013909898766	0.0725887503475425	0.0672638808107526	0.0710980447967912	0.0688130811621772	0.0640312629090609	0.0633489679250318	0.066504829269761	0.0704587049122927	0.0691803813390711	0.0622462278261408	0.0770241624336941	0.0650320518893478	0.0653155273513473	0.0761822015765251	0.0631484287668129	0.0700192431516236	0.0724088804324369	0.0653115917642027	0.0652178881131165	0.073285618602416	0.0661130654024208	0.0661309449403979	0.0685224762820425	0.069366337622972	0.0611129053424536	0.0714680811238522	0.065921514003534	0.0670141988659439
0.066161600111626	0.0695517315786295	0.0658969838129558	0.0688854458767372	0.0708937927474308	0.0668599214305469	0.0668650012277276	0.0697790812883556	0.0849613740418408	0.0660341311333177	0.069113356898658	0.0730929325275131	0.067597950349102	0.0738458649229772	0.0628000078464214	0.064486086965037	0.0620872635557372	0.066976022184101	0.0793113899595584	0.0712583005354651	0.0658650028331478	0.0708699087251645	0.0778651276401415	0.0647344698839818	0.0778862326180059	0.067244787833832	0.070444721731594	0.0655764080045634	0.0814722882332635	0.0686204077895284	0.0649894503759252	0.0629954875104309	0.0654523028638894	0.0746755723133044	0.0641609217147766	0.068127190831835	0.0667107767234792	0.0642643539349928	0.0637946004299544	0.0702569726537488	0.074134788974727	0.0795546532328851	0.0624072610360054	0.0634934416519632	0.0743608018873799	0.0655217771847218	0.0763994078907766	0.065545144203275	0.0849478830499098	0.0774456249380642
0.0623221401687787	0.0712175807610892	0.0770881205505925	0.0699562149748209	0.0787874534181966	0.0638105269929895	0.0654029574950804	0.0830490481458994	0.0759630059014944	0.0718096668736764	0.0658657454110372	0.0731555059501532	0.0676686241829414	0.0669355916318468	0.0757106046396662	0.0705273715609511	0.0631965672626455	0.0826248159266657	0.0710946368537038	0.0683667735443296	0.0775497231830468	0.0698406357968221	0.0712340588339493	0.0643835496267026	0.0816841005397193	0.0818770873860444	0.0697696037223528	0.0646267678875433	0.0782500570000868	0.065014159277734	0.072767412316758	0.0752884586971178	0.0657283822161839	0.0674437037216488	0.0645657593523534	0.0660531455465385	0.0812197444437439	0.0650916806892129	0.076463861221452	0.0672791849040219	0.0778250169162678	0.0667934235863384	0.0654534389062599	0.0772984065429866	0.0717018589675579	0.0680607134009136	0.0762390786569192	0.0739829628864105	0.0790173816457268	0.0738937383314795
0.0718684319220712	0.0712886414792121	0.0695302665160169	0.0755825646466709	0.0764161425948235	0.0736205963161932	0.0664306953070237	0.0629653351039792	0.0731149029871487	0.0731591337240958	0.0780956681938257	0.0708091913875067	0.0644592370723701	0.0695936367463521	0.0666073966568085	0.0619093356503111	0.0748297390678215	0.0705832299718212	0.0780878075551624	0.0744194256215658	0.0824894854472931	0.0841491116502317	0.0832815650335347	0.0699624350964524	0.0740035692721769	0.0744387940500039	0.0682777802365109	0.0713125443942603	0.0878916413013184	0.074531451860026	0.076029290870813	0.0713749236021263	0.0900115470298391	0.0643202466065202	0.0709920326402427	0.0697758363680064	0.0788262488375468	0.0699297851926936	0.0766229366324894	0.0759173540461044	0.0694841922410518	0.0658708070723533	0.0789855857430101	0.0799321659763927	0.0713018087658252	0.0675617890387234	0.0788418315801578	0.0798416914953188	0.0788343467695322	0.0783891191099354
0.0847669100452542	0.0733879375542631	0.0666908335803393	0.0837552326384211	0.0648857535255083	0.0919847022610349	0.0705493694741884	0.0722844564424321	0.0724642891043707	0.079388815219395	0.0707462589821042	0.0654597670385653	0.077119061685828	0.0759078929851023	0.0720804721810167	0.0711825901105978	0.0763383142229438	0.0729986612810461	0.075383916806486	0.071318571428415	0.0810505778284411	0.0696581861579102	0.0727903810999785	0.0715328517116405	0.0666064107640972	0.0656277247854477	0.0760267034379965	0.0768462248121363	0.0721794825497856	0.0739219313940992	0.0699704916427911	0.0829666058540218	0.079214686343719	0.0688808958194682	0.0824691687953663	0.0820586682896424	0.0688769234635853	0.0637561179348161	0.0788523067098461	0.0821058947987068	0.0678978506722061	0.0703627680928424	0.0823032403965886	0.0769388460051055	0.0732421209924444	0.0819433855059413	0.0658246080318234	0.06543498776474	0.0716899824560761	0.0858643939626949
0.0681360294460327	0.0661384519308561	0.0741920741548058	0.0737362244633262	0.0817044965218555	0.0715127726100541	0.0781050512550591	0.0888105950852849	0.0757957719553352	0.074890224411471	0.0720013486376487	0.0904183630922047	0.0659377975789663	0.0677832575217963	0.0803098777326602	0.0656903344445966	0.0805088483457013	0.0725807198814707	0.0824937782631338	0.0810585677741365	0.0808281517945694	0.0811887025652981	0.0701741237349485	0.0707424813613329	0.0720509141063472	0.0793670551977116	0.0730146312896112	0.0773831771729511	0.0674565552679283	0.0847085594048157	0.0770855389716834	0.069422994021405	0.0754500487027682	0.0787709888999559	0.0759341245612598	0.0798196523967192	0.0753711039467248	0.0763576207060398	0.0796919616947056	0.0761259941437869	0.0785373960411481	0.0678000288479466	0.0888469650761618	0.0946275681636795	0.0878496399673378	0.0773871600593339	0.0775290522526012	0.0803284140985984	0.0738457383432381	0.0722774487410065
0.076933655767101	0.0746220836269549	0.081000893670608	0.0736708201360518	0.0733372674910755	0.0835172925517444	0.0774117500035099	0.0697675684056768	0.0682829398903526	0.0756396613753541	0.0819158640771292	0.0817270720088632	0.0795508621556587	0.0808465126932526	0.066133049613164	0.0736603878832361	0.075765491772695	0.0712567195876922	0.0710796517150729	0.0884582951632573	0.0730949927425332	0.0652551966860117	0.0680826161262432	0.0832648910043372	0.0772558251302313	0.0834078525751816	0.07240599222786	0.0939845043826878	0.0882350634671846	0.0750451933298006	0.0767932310859345	0.0747431783726777	0.0795290383514713	0.092770323761708	0.0691493680840047	0.0851687871092227	0.0766187614553832	0.0765374117293034	0.0729840244193782	0.0698900159724457	0.0705734512999206	0.0721581999289111	0.0959883576792172	0.0717840241337868	0.0699050988266822	0.0891686831039287	0.0853042258412304	0.0795752870157181	0.0782123182798813	0.0752831592758463
0.0802578180269543	0.0773877056657578	0.0769305177724398	0.0842187792662797	0.0859872908231867	0.0804925479665519	0.0836081001352648	0.0658299449623847	0.0887137369976939	0.0795220182971808	0.0766657786032674	0.0724846014930422	0.0723061265511643	0.10239559180825	0.0715560060716269	0.0699472524085689	0.074433794201341	0.0749000305649485	0.074209067462927	0.0911186322014678	0.0761681115713327	0.0800160506095783	0.0840365739960869	0.071102911213047	0.0676724678947715	0.0711905085355236	0.0932251889675915	0.0796657463759608	0.0910277948322575	0.0726026494053811	0.0770848631238396	0.0698633491710896	0.0868963542142516	0.0818058018535151	0.0735657480202587	0.0999476300761317	0.0870723461612187	0.0838297167748339	0.0779133868991106	0.0729120901366953	0.0911208910661429	0.0869719608734991	0.0883725786729127	0.0850838983023799	0.0693608130737811	0.0680446199380675	0.0759079341582792	0.0909613506567048	0.0722864391439443	0.0690937693787578
0.0839950791352842	0.0932028017628826	0.0832741319607233	0.072832394544321	0.0862668669774771	0.0847229125595284	0.0752122231018876	0.0901067266948682	0.081216327688901	0.0963350867699346	0.0762868768959067	0.087214472876885	0.0827145878871548	0.0765634713878463	0.106086714465849	0.0761850020429436	0.0859108100183359	0.0911905641477733	0.0731258334956355	0.0912030596453292	0.0952440899448019	0.0672671018214744	0.0836404646351247	0.0973327934568498	0.0751778555054924	0.0733789350127323	0.0867145006987644	0.087063580471982	0.0828784686512941	0.0693362094459735	0.0898532490185224	0.082345977594503	0.0878997652135626	0.0835756181342294	0.0869846597035285	0.0908117204563981	0.0908539647155018	0.072198645613875	0.0791944753367458	0.0885224772110868	0.0774659630401386	0.0718542816055934	0.0898813942220067	0.0829343573025822	0.0779812441962217	0.0904295901966611	0.084670868860446	0.0870358732899284	0.0907706550888243	0.0757693723617602
0.0935558865783726	0.0908722267955343	0.0781024584494151	0.0990507682972975	0.0895587964835314	0.0816738237353654	0.0958209850884039	0.0882304020661864	0.0945867814049086	0.0853353178817074	0.0924860481578191	0.0921745570896868	0.10416826037844	0.0850808817286449	0.0904189646664322	0.0870281020127412	0.0840892051721247	0.0892394671939411	0.0907275375924943	0.0855638521888717	0.0894701770157472	0.110264092678863	0.0713404257323347	0.0830924973492005	0.0840134801435093	0.0858950404502871	0.0903863586609878	0.0850116718892441	0.0790420227246366	0.0717376916293522	0.100942717268983	0.0908589482353565	0.0932769968836455	0.0715052801616552	0.0815657815262214	0.0749378147169838	0.0928359769293328	0.0794434106994636	0.0700375596215973	0.0827079210092989	0.0755476709846496	0.0934736123847267	0.0756723520592566	0.101620004972696	0.0760794376851897	0.091656310063125	0.0912365181091047	0.0733953031939085	0.0768595318339729	0.0921371308745384
0.0953905848697717	0.0743753623775146	0.0782359484374733	0.0756157030601607	0.0943250512161927	0.0937183493519788	0.0952302287209391	0.091798648487856	0.0820323669886875	0.0783464175129503	0.10016322297824	0.0840300489159914	0.0868758308174279	0.0819192305478707	0.0766084632260735	0.0757152303252014	0.087427592235627	0.0934603792186593	0.0885611956240075	0.0845344047630385	0.0827046463522557	0.0789239814512407	0.101107525744402	0.0892065391364391	0.0990473667647639	0.0735221342593574	0.0870034607912899	0.0853509173698883	0.101147108475515	0.0836107552100993	0.0985971259997393	0.0936777982268472	0.0720959187709102	0.074641076378886	0.105819254690495	0.0806252242873975	0.0982339176274058	0.0949756359336152	0.0814116298380796	0.0871955575022933	0.105738805658269	0.091520055072279	0.0868364443368173	0.107160507570928	0.0763769692311389	0.0904398138519724	0.0852319933336635	0.0825336997378838	0.0846626167934541	0.0846187459431327
0.0805421644231752	0.099685930438463	0.0796471291781816	0.0912463712659883	0.0876398365684922	0.07721392479003	0.089562041445011	0.0837783613983654	0.0920957101000535	0.0892653564075113	0.0846899827936613	0.099862151397187	0.0843180632933112	0.0814868065952326	0.0891875070846994	0.0940965406833216	0.0934686606460932	0.0856631399568612	0.084798003869515	0.0798021908360992	0.075118400934966	0.0880591017723158	0.0723371632956407	0.0953337992665386	0.0999960358440259	0.0836860261083228	0.0775438164458895	0.0820854167955	0.0836162496578398	0.0893327994067259	0.084430494973139	0.103909307181282	0.0789251471631205	0.0865058489260364	0.086049292630404	0.08237145028751	0.0982219519714439	0.0812323062971884	0.0873511126373171	0.0863831107161713	0.0907162058345244	0.0886567969984869	0.0778935901667492	0.0931361951970821	0.105581737776985	0.0924943858228864	0.0942530740443727	0.0815820789038816	0.0906773654200662	0.0919976540777481
0.0856675960587663	0.0973402944810906	0.113875889249115	0.077040209321771	0.0930164384555192	0.105838636828882	0.0896285473427402	0.107324163029024	0.0901289496685361	0.0837378281753035	0.098522312211983	0.0857946559920529	0.101413408915678	0.0779157498772504	0.100493655607788	0.0963777770977126	0.100509714966215	0.0866455383115928	0.0969705555333455	0.102171124662567	0.0795172475718292	0.0905902378194933	0.102570835093029	0.0942500943638969	0.11380983567599	0.0883296396873528	0.0862556042429175	0.0930382745674235	0.0931104401953392	0.108273657532862	0.100150853179385	0.0964077441319934	0.108579015427331	0.0923354667601874	0.100835900562795	0.0937717857451609	0.0968745565573589	0.0924732651379076	0.109509295529063	0.0957214000456151	0.0887692384658797	0.0796897697036362	0.0925660512092823	0.0939534405786564	0.0795327800899611	0.101996979834565	0.0958793250027011	0.103815542143958	0.0818883839079731	0.088902194269613
0.0766776457594344	0.0971350687503215	0.0894619757753458	0.0923676143934067	0.0811685045747662	0.0827980984336152	0.116607846197571	0.0861021446402506	0.0933801649277205	0.0825426666885104	0.0757350729758222	0.0899178033677028	0.0944018962518178	0.116143797752576	0.0819771518345832	0.111216246712981	0.0976552195518278	0.0954148110348441	0.0822419412947031	0.10558729018863	0.0908035871042987	0.114713589110477	0.0968068926446656	0.093038690332168	0.105072540591664	0.0899558463654894	0.0895939864579974	0.113962196525345	0.104528364935728	0.0854540958265391	0.101493587184301	0.0808361186308464	0.0837724128021602	0.0918519569643799	0.0815082751740252	0.0975706452274791	0.114020835869813	0.0803882010006755	0.0823420045836606	0.106485115061456	0.0960565998552956	0.0983274929659747	0.0938563119302157	0.105350821936349	0.0920152946623428	0.0805570145268124	0.107364286343318	0.0856277049822301	0.0810970694311071	0.0894122827141225
0.091512088811763	0.0980627209795426	0.0894911253952128	0.0861918896322035	0.0852200849095376	0.0837416398404475	0.0805906762879793	0.119495567586468	0.114721620790887	0.110953280589536	0.0903877171313793	0.0942003255421225	0.110839818676204	0.105249460897957	0.0945964027897679	0.0898040978642593	0.083276056144531	0.0835059710053638	0.0832748387372782	0.103562286518325	0.104946856824546	0.099636380492214	0.0985481719139715	0.0871202290735109	0.0855228591982825	0.0994820208882368	0.0846053995948235	0.102230350923615	0.0850276608329443	0.10162034095961	0.112710438720668	0.0852131117568106	0.0932029525397043	0.0950136840912549	0.0849319841545744	0.100494000765083	0.10229054046356	0.0990664895009481	0.0898250614949143	0.0859834034946944	0.0951713379834253	0.106289555390594	0.0983242457353361	0.101061034343318	0.0970200587907578	0.0889509961429547	0.0987045940266774	0.100494250579198	0.100128940395063	0.10429296805507
0.0920785550142174	0.0882685398195583	0.0863267165278102	0.0835406130771943	0.0831664569053602	0.112496449725571	0.104993157821753	0.0947361345480342	0.0887680241020365	0.088187922979448	0.0951602346415958	0.0930166316192799	0.0883627221101031	0.129792522601743	0.116143608795936	0.0900772885562636	0.0963923970127452	0.0948563917268248	0.108331166303131	0.0970572133641568	0.0824937483590383	0.0847321213169087	0.0908232332149758	0.0793538623133643	0.107043618275752	0.111987923414368	0.103345672919978	0.103052641299811	0.120790138958623	0.0927379911269212	0.0990945906455588	0.106803066435724	0.0875018526346843	0.106870387524178	0.104363453317616	0.0878622856069666	0.0918463692100251	0.0993395065042658	0.0901530584009556	0.0979856048557318	0.110483107252099	0.0866334336099228	0.0891325519955971	0.105176827600152	0.101719547904146	0.0847717520926603	0.0979972292487162	0.0923341283958446	0.0844632956205787	0.108631726637907
0.105105268420461	0.110275300985618	0.0792585887924986	0.0863179779273026	0.0915783199517536	0.105969690950795	0.127194096216833	0.0847066723650181	0.0867362746912157	0.0926915268138699	0.111636803016554	0.111348680118034	0.118595259997496	0.107953516476354	0.111292909747882	0.105011466358987	0.124509088435464	0.0953257063480916	0.11235374601391	0.0836705841820757	0.0931529774920304	0.109864672891547	0.106231137270233	0.111118827014545	0.109397875564489	0.119278444458443	0.106924415695148	0.106349088275545	0.108396569835722	0.0932536385866118	0.119365753603092	0.0907041920939767	0.121068780729662	0.103177873129733	0.114562488494618	0.101512192608904	0.0991796787295648	0.0831969173896448	0.0999010488143288	0.124910509820617	0.116438223920433	0.135468908096897	0.117990383162265	0.10333106970384	0.122199449246829	0.10122955525185	0.112887585150105	0.107538328087284	0.0886744567936961	0.137034707010191
0.094064959418152	0.122610525585518	0.102305685754265	0.114514502377061	0.107886688832288	0.113900816401612	0.0945501720451315	0.0965707308468716	0.126870696181503	0.108042221187162	0.117219016510497	0.125972105345287	0.112157448587698	0.0956065421554976	0.11528618048836	0.110465917019572	0.123217576948124	0.107860611510052	0.111564612957812	0.106527676747372	0.111896637643266	0.102984757490617	0.0923950379646798	0.125730046978891	0.109342613747638	0.122662254757656	0.10452937424105	0.0968517877252119	0.0903892148666537	0.10426035725436	0.0896744904393829	0.0927872306873303	0.109250885230902	0.131206152944338	0.103122442471707	0.0965127068278981	0.116544140647016	0.119095829416696	0.0962864785574236	0.0939441750698451	0.103287633842104	0.096095036788382	0.113587272083112	0.0916496804825991	0.115174074681586	0.111343623542808	0.0967475727692471	0.0929376347118833	0.140926422810333	0.125660006804744
0.124963427018446	0.119719727540268	0.129858768910375	0.104247643316466	0.104578598398906	0.116201213692042	0.111883244574164	0.11852264568601	0.123911438476859	0.115614445295999	0.108667149373255	0.109719487837999	0.0988061379376169	0.117893185521906	0.122475158743778	0.134734002581822	0.103547916636398	0.109790859642715	0.102049511226632	0.0990911690713762	0.130276824734029	0.107935962755096	0.10211481215367	0.111280395941454	0.103132058233828	0.0864109089003473	0.0978556272200345	0.0940494594267402	0.134488137676758	0.118441314148683	0.0871647471797136	0.100794320895197	0.126153198466439	0.1041017336786	0.118469565025402	0.13591801314504	0.108746823965786	0.0976954498614414	0.119109150939847	0.107353770302257	0.10426199055035	0.129945889179362	0.109584533057138	0.0994627833441181	0.121093315752497	0.100602547366871	0.0992582128699239	0.131068231635272	0.137231828147406	0.108845136503018
0.133712358162268	0.10983435160313	0.124212142156615	0.111587327755516	0.103300599752194	0.0949838962902811	0.130443725033241	0.119090982569989	0.119094619029886	0.115299112951594	0.114957706804816	0.137888797277696	0.127815125483399	0.100314305196715	0.102398121641834	0.097874785615086	0.115877286819307	0.134920783096565	0.139426149960248	0.10020292032783	0.136665519184151	0.103412057071925	0.101474008625329	0.120422619701029	0.134783607133062	0.135299195431735	0.117909341229352	0.136106339975223	0.110442165047775	0.118403597785746	0.0957399171256079	0.147769115407061	0.114860296128526	0.157991867155805	0.104221662028146	0.136595847415776	0.104110114715914	0.140945383103804	0.113529721229138	0.120820043145573	0.118207342838251	0.125701962839969	0.0919540188458258	0.109853451670715	0.117996628705955	0.136157959807792	0.120998673515749	0.130245116969471	0.129606955971611	0.125408628377986
0.0947345417433083	0.106881596352021	0.100211520966922	0.132206680985367	0.109061516711753	0.15573689789444	0.12323585649481	0.0927640629967019	0.137373811684235	0.100043397546138	0.117422649779094	0.13260314232625	0.126448731728077	0.120120911692678	0.11136121261044	0.108470899116687	0.110143021875747	0.0999773357620031	0.106391464187573	0.122392895086155	0.131058975744482	0.112095275700281	0.103970239571927	0.118007542106345	0.110171544289817	0.11205710075361	0.127865638339005	0.100830311974086	0.139141237526025	0.129860818069244	0.10733658195972	0.145684364271777	0.10141069261487	0.130392465749905	0.132927152643091	0.095596009215371	0.129110958276021	0.111494302218197	0.109781843540936	0.105192986525209	0.138779113545129	0.154847609782153	0.131042787225946	0.104800601184223	0.101363892423298	0.131154194525663	0.134509734728332	0.0949977588433115	0.136699008582533	0.110977201464221
0.0945503209883722	0.119295655374391	0.135325746795542	0.125958457612693	0.139030244446568	0.119645267474163	0.115798426157621	0.0932374830150885	0.0989445766345116	0.128530069134369	0.120558460318009	0.15564841955636	0.109650065523501	0.147771207554578	0.11266099681089	0.0997340405609411	0.127412922898741	0.135984786926864	0.101015672790736	0.105994632391582	0.124889623193998	0.115633976942722	0.102140373671779	0.111797323843887	0.133539142294266	0.161392567470355	0.102780027876711	0.0972695246846572	0.1036179691937	0.132950893769539	0.158849297937184	0.152635602854764	0.14388396900715	0.144157116597959	0.107479727872088	0.138208464107287	0.112323454346293	0.105113037803552	0.117167842182145	0.135152871870179	0.116026007432631	0.149192699543802	0.117671083131839	0.114681416602165	0.137168611215521	0.135074626058523	0.101561068456946	0.107368525405008	0.162869174761182	0.104771992743563
0.119008847283889	0.102950462449582	0.121405985288877	0.137138832361709	0.167995335727536	0.125005321107519	0.106137598593089	0.173268631654475	0.119650988826527	0.142329192063654	0.144378706900142	0.128181501261154	0.141160509488721	0.113022589141777	0.124338758413588	0.117371826416002	0.10367904921329	0.0970851391750051	0.117977690849238	0.15131448810948	0.103793097338392	0.137256498094366	0.105737489293131	0.118921567922468	0.137484707738301	0.137334507298813	0.142245814796878	0.115166521750333	0.102600900430196	0.111488567334524	0.139799553866753	0.128215052904498	0.100268904480937	0.117277590266063	0.150374847810529	0.13915903761952	0.149079595605637	0.119712535181205	0.167507447620347	0.15830475187491	0.149807457601543	0.125799293831272	0.10931602379202	0.142202905721717	0.112554995996978	0.156337705480996	0.144908384807177	0.11401732130665	0.141771753785616	0.116373764051754
0.158872120670657	0.121672956213128	0.126703843508647	0.158063693606538	0.12566233049987	0.140241565538931	0.165893630579381	0.12832540682987	0.178327458384445	0.130431447325491	0.138757365384353	0.174534249344238	0.127518608157544	0.146950622037776	0.126337662901497	0.13403619397819	0.106774427851683	0.131881343812006	0.158318892433628	0.115157030561498	0.155057619821542	0.172360822790917	0.12689384405721	0.123869056755769	0.112816327075996	0.11542833884193	0.17086035003177	0.134702141867291	0.157197355567739	0.162956484196733	0.14885596217961	0.15901193176473	0.166660092971641	0.11908573774337	0.114908396056253	0.159815094788984	0.145910994337158	0.146640043242956	0.167058861353018	0.118234987500031	0.119851481889956	0.13221051135488	0.154687071852812	0.144729009349145	0.124691115106062	0.142531188256908	0.168521318206732	0.135094710591503	0.122581219593852	0.170501164475443
0.106940444593944	0.111755597692718	0.153335141139668	0.149266153141251	0.134374547529325	0.148100765953028	0.11706301406116	0.112588316418053	0.160628770937308	0.170647949393761	0.127933274687669	0.11081504665029	0.136069274008128	0.162092571735138	0.144349874469716	0.117445273139521	0.115895994906343	0.12665074856281	0.150521878493484	0.167664197221213	0.119010093011633	0.156148995431489	0.10840792732618	0.134245742439157	0.118497452649179	0.119692906609104	0.122533958797704	0.116222458006176	0.137474291649237	0.15906006229868	0.179051521593565	0.142297910231429	0.19347108066229	0.129621936270163	0.121383709468409	0.107252935096443	0.135000910814373	0.120660933359206	0.108934719950139	0.123838563243509	0.175162052547133	0.140192209261094	0.150764267034948	0.116521755156171	0.136893022130307	0.113389661298961	0.119603266808541	0.129464094748338	0.13726801407171	0.128493746761359
0.164439894048028	0.182796011905589	0.166749558744978	0.123105434797299	0.115340878993164	0.128051022913117	0.130499400756691	0.14044295707836	0.174514532323612	0.19092073162236	0.120187632467506	0.180814077181271	0.15209215955736	0.140743767263846	0.136588348325652	0.154077119884082	0.130369027200225	0.176975828330706	0.115220646556978	0.154099566797563	0.126289624218681	0.170338238019916	0.178971021155236	0.128110892690884	0.119280345733104	0.170435754587435	0.141302125523481	0.128494793316297	0.16875354524674	0.145494714284611	0.153806405715965	0.195286196032133	0.120067586935897	0.149592733601352	0.175639088680396	0.115793351067626	0.113690242079765	0.161653426937588	0.151883446814495	0.159332708314479	0.141571824670535	0.15056356037977	0.140957341469121	0.17703666354572	0.163649927505577	0.157402854101088	0.153641952984027	0.145778961149165	0.149725092857835	0.164834293375263
0.154195850667902	0.156520517924681	0.161439892478741	0.143362845087577	0.13768570058298	0.142904020792469	0.169008233052702	0.209450364234333	0.157787020723435	0.181614779924001	0.184200643775405	0.121311784728421	0.138622310982927	0.149508013117693	0.178233123934532	0.137397720425004	0.124216427394244	0.113583979253953	0.132194448601582	0.199425923701009	0.133976268618306	0.174335248732006	0.167292504386756	0.122432357601178	0.171143639591385	0.122416408674037	0.143351155377036	0.15049494938939	0.118160720581374	0.172977196392514	0.127512754596872	0.124612452114155	0.171580864003687	0.148893646257652	0.12887657729739	0.177019420391037	0.146335393346624	0.179794093084486	0.154419788252531	0.159300580207605	0.140734134021274	0.133921739094262	0.13366137085396	0.204523641925513	0.157024976932751	0.151579538157273	0.168146729999238	0.125402692935592	0.130080012930427	0.137612332292748
0.148276009183333	0.143554229427903	0.130669362536887	0.139190129833784	0.148360768906483	0.138214197363509	0.119908387363017	0.188249475126668	0.127629194496621	0.155254440172849	0.176894194303592	0.12576631948382	0.120891504309963	0.13043409260829	0.20629072075787	0.121202567831496	0.140338511841949	0.149390844886176	0.132515030613471	0.135414261543841	0.164834902475947	0.183037303717434	0.174402548421971	0.150898941741835	0.17790425964175	0.1645930960768	0.136276921465843	0.135938335333031	0.144805585341014	0.123997257845295	0.14129410232884	0.184150942174578	0.20118566202129	0.18431224467532	0.175081933179146	0.135812045792295	0.149334682004612	0.155167186730752	0.186713033597639	0.192174365176217	0.15087081334966	0.200576838719626	0.132001656946519	0.1879609695385	0.145854067542659	0.167048897045076	0.133439450907784	0.214981564360774	0.128560161855152	0.176272056562665
0.191927246326618	0.130982577630321	0.188883046617738	0.179313998409081	0.164123908298157	0.141127123721994	0.118752826765865	0.150836078652238	0.120511289629273	0.130910747152499	0.192989053459331	0.179295239940965	0.167378776709309	0.134653760027774	0.199934261935662	0.159469544481222	0.232277272078568	0.155877694180421	0.204766534280267	0.151923768810307	0.148384812465429	0.163033854397658	0.138151796215505	0.201003083448405	0.189227210909	0.184408912848758	0.165623241851271	0.126068068476807	0.141838277935209	0.126976239719361	0.159510690466781	0.13669825845399	0.14714137575547	0.143273919456143	0.160688140464676	0.167427327526303	0.186710250058993	0.161896790221818	0.181698835214864	0.161881695309684	0.170622424585018	0.18737770197167	0.140587502708418	0.148462914174517	0.19056493957462	0.135563660565126	0.180520318330779	0.153677887420236	0.171530157565524	0.18548058485316
0.147675563833864	0.138520345089928	0.150910378822697	0.18473492014367	0.179989949647731	0.178192144186582	0.205272420287098	0.151198720425104	0.166965330026381	0.152582887814457	0.202012793294905	0.201917523455519	0.214922728585559	0.201728528238709	0.147279998900289	0.13779341018773	0.219877240844375	0.195302673970797	0.159610012239985	0.133271833076688	0.201799367193517	0.161129318667996	0.137323459263298	0.19822077181462	0.174601751667571	0.200501480780585	0.151688738875424	0.179285987528166	0.182078025246994	0.140543204312472	0.209356383131166	0.187878408748872	0.126259618633004	0.148737196483284	0.1709322517409	0.195637358151624	0.189945139538556	0.151311827775224	0.220123181741727	0.212947138153278	0.174330505606078	0.147180678790944	0.210206721610555	0.14817217490694	0.206620552430061	0.163199964089835	0.140599136173567	0.232245292558745	0.180118356406076	0.153134937269299
0.167123422070913	0.230662925801337	0.226953406375405	0.207237091079802	0.182843794164308	0.186465089071794	0.185012614782235	0.173600242022109	0.214724405022038	0.204995258485455	0.166767130948326	0.146535578479015	0.20296938004084	0.192358575834093	0.134580452960331	0.135563170103396	0.245526587921165	0.204004046473867	0.152204359271189	0.129727689628708	0.202073394398907	0.162824190311554	0.140728384605992	0.165529207973581	0.189712449189234	0.158918141657787	0.182340189271586	0.142836191003617	0.16907896971713	0.249277745969217	0.188885875923783	0.169097009085343	0.195193074008121	0.15873036022695	0.22724830222397	0.177701804725127	0.191009696813575	0.161956713259529	0.153640400279153	0.221033893676978	0.158000975089479	0.147656137437986	0.155908490488332	0.210111280467765	0.152704932772633	0.143847992836451	0.218516523745319	0.190153928462641	0.135471222727266	0.244115661152664
0.145223482199598	0.141932269440464	0.148037729084495	0.170226393574218	0.212634782604085	0.162630769373327	0.15620961833217	0.244785457341556	0.137459142448778	0.170092251538843	0.198301607553271	0.191816431351533	0.214258334374766	0.227244782070338	0.137289424416788	0.167470225076554	0.207080051130669	0.212394786814236	0.165162387980633	0.243896989683049	0.162377130680675	0.184535383985979	0.148675290637742	0.169449053495347	0.219635342890112	0.216457003126491	0.195318681171138	0.189939444438598	0.155483493162424	0.195420343931691	0.180174872636095	0.192822537379035	0.221106457518958	0.221023062005951	0.247378107780649	0.19618591554349	0.172440118058011	0.167403775523721	0.170842407768149	0.198789189280377	0.182517062791004	0.161642875018864	0.215638719574528	0.149532601979603	0.206016689392214	0.187650932292141	0.20068000626151	0.186638831529092	0.168356303923677	0.212386464886115
0.145877763506964	0.232739689690438	0.188558237044479	0.241940676203442	0.136569747641366	0.155422195356161	0.207929295223569	0.144419436011119	0.227680350177156	0.164647663806338	0.143624721797574	0.178914276758782	0.152310834063027	0.246771392799267	0.209570210050284	0.143714994895582	0.162260660742978	0.2518307503084	0.28432788381641	0.155152654569478	0.172813882391831	0.200044370032507	0.201687280261086	0.194068835519475	0.187705888490943	0.179641646601282	0.16581664051162	0.199166126867557	0.1945835463646	0.146410084504874	0.199470077492049	0.275685960852746	0.186190621906303	0.203422128467551	0.230207618277852	0.237245469396862	0.305107694243423	0.224738038520926	0.248769214460163	0.191523623895421	0.152746893894453	0.174306487097998	0.181133142160497	0.203220952977746	0.212606635727211	0.2559289806779	0.260251867462725	0.170996505643972	0.19574972532905	0.235773901599081
0.193155267808827	0.316031180332052	0.276497274293332	0.175121528786392	0.171481207161996	0.145193524514328	0.247175169319763	0.187796707974337	0.249048964991622	0.166619241455664	0.162952174358351	0.270305214035545	0.156541848212903	0.200905327863812	0.193804403198916	0.17148116080521	0.226998275415246	0.216086856140373	0.214130554805945	0.198260401134379	0.165269040768502	0.256354356502468	0.213292487513121	0.308036121152935	0.317537049378902	0.236864939229563	0.192789929562814	0.178596617561459	0.280616547159974	0.213852419590512	0.158597763056589	0.284001443402078	0.176149800474476	0.180673378534476	0.185743514853026	0.26770766705612	0.165393354042726	0.241740438523748	0.157174671925093	0.295771602390491	0.171638117544983	0.224293278164683	0.182117640023869	0.21997819511107	0.143477023156641	0.272010730830961	0.179636632127267	0.165595978260697	0.206275143839357	0.19948250575996
0.202218014908113	0.214000419703124	0.291571252418693	0.226000266920634	0.235956604303059	0.161784396112876	0.177135099051952	0.264081760943025	0.212996819672386	0.219136412137673	0.246525328049117	0.203620219927331	0.253222602627008	0.211501030056943	0.22362968924629	0.208527390202336	0.205764091743229	0.210194917187568	0.226394584629563	0.256191768433577	0.267308298545541	0.213421180700242	0.175630157181354	0.23620428689145	0.231501387901793	0.229903061085726	0.181914138765883	0.246896926051335	0.20996436858501	0.191208820200128	0.193560790638127	0.241243712567852	0.205283844385875	0.21651071822411	0.261099019089223	0.177942177433043	0.197990103932447	0.278742066135547	0.216765806017236	0.188878371283101	0.144842568317796	0.257102781182345	0.245304313056419	0.187256821224828	0.198732679282175	0.230864051631309	0.240767275177574	0.194498072643873	0.299552578757931	0.184453459532314
0.310645731314896	0.260944041366129	0.203403454200344	0.303719817999436	0.238902654089419	0.166747875178161	0.27423807917313	0.27486215359614	0.262870538706553	0.235072346730042	0.256343812836275	0.249780913371223	0.370741980684166	0.263229550178124	0.210174009549349	0.180847767556845	0.170542732683328	0.293740926144514	0.199349897565416	0.165288511552546	0.226262933697608	0.24934712215663	0.172694952835701	0.157161407111211	0.25812252586376	0.274047084910281	0.201179220264416	0.26232842364394	0.214168000726384	0.175630302650987	0.326703696149049	0.216947600447224	0.223999561964564	0.23963173599464	0.309604535097535	0.261234574934575	0.25220478138667	0.15304582644244	0.232584316901343	0.197130808166259	0.234627546284228	0.285192877942556	0.194606178814998	0.27839136757138	0.299658443613612	0.249576393180446	0.362560327908055	0.25853009843395	0.29168837739981	0.217278741887413
0.213557533619289	0.207911447773984	0.289516545520228	0.226082494798442	0.201784167070028	0.209606998411395	0.304710112313427	0.240779356260391	0.290293125216574	0.248955911493629	0.233588286341612	0.312399195412813	0.352474162758635	0.206635784706439	0.219141380058634	0.208778058447377	0.334654462099274	0.295260582698839	0.257630075185297	0.344265221086171	0.201606333406293	0.209610458920141	0.330459461027798	0.183894046365505	0.316180417732919	0.242874235568719	0.165817430160584	0.33160925383041	0.276082695905787	0.416459574860637	0.254140799703217	0.201983052999205	0.197352286286766	0.227895236938068	0.208255584537168	0.316724499936346	0.211101757028065	0.319921256568787	0.334832072910267	0.323681210412461	0.233889819249101	0.357024873352752	0.237293679437462	0.339375624692116	0.231738780062632	0.313403890507022	0.208475330966655	0.236215328837343	0.171599180824513	0.168363536850837
0.179086503415093	0.196622316428261	0.185050744027131	0.292809047323113	0.189270968392593	0.331453147998833	0.237058897832422	0.288047387889681	0.272998401103154	0.275083803903628	0.215884551052438	0.236598326054157	0.205460401858145	0.29168578898516	0.210683400714936	0.257851968068599	0.277115928887107	0.237932298050603	0.314846710131063	0.203120332376947	0.282358193784518	0.31263450873014	0.352160342755927	0.308328466272608	0.219364103300441	0.188487998219589	0.283005681833951	0.348325886798073	0.313320733947188	0.330776075788682	0.209538875468612	0.239553004619264	0.295700751231765	0.223924785899492	0.276151933940063	0.323755670417415	0.271795936062062	0.233269709347731	0.321272368718468	0.247955407610558	0.337865321349084	0.318243010746922	0.269435259287559	0.240307510306538	0.215401454890682	0.271011234052749	0.242205114723456	0.223605536687125	0.304853257616977	0.302049870494139
