# Supplementary material for: The Neural and Computational Architecture of Feedback Dynamics in Mouse Cortex during Stimulus Report
Source: eNeuro. 2024 Sep 24;11(9):ENEURO.0191-24.2024. doi: 10.1523/ENEURO.0191-24.2024 (PMC11444237; doi:10.1523/ENEURO.0191-24.2024)
Supplement: Extended Data 1 — The file code.zip includes all code used to generate the figures and perform the analyses presented in this manuscript. The folder "./ephys analysis/" contains code and instructions concerning experimental data and Figure 1. The files "Figure2CDE.m", "Figure3AB.m" and "Figure3C.m" simulate the model in the nominal setup, and generate the corresponding figures. The file "Morphing.m" allows changing the connectivity strengths with respect to the nominal setup, and plotting the resulting trajectories. The folder "./Figure4/" contains instructions, code and data concerning Figure 4. Download Extended Data 1, ZIP file. [file eneuro-11-ENEURO.0191-24.2024-s003.zip › code/Figure4/isolatePFC/v1Int_a0.175.dat]

0.357690941299719	0.316218150846726	0.356926874947024	0.355492039883077	0.340044700324173	0.326729714769558	0.350292268324918	0.330200738027491	0.317670789964526	0.339429558821688	0.33914800724424	0.342930520525546	0.34210147689243	0.328687182896021	0.32419499147148	0.319263728230142	0.311953050512061	0.327259144012769	0.3197355435559	0.342072218440069	0.343137812376821	0.342334316514012	0.313644219555498	0.335976164663462	0.312410167118357	0.352295148171231	0.310821800924259	0.321492567076363	0.313165392431907	0.353119749041607	0.317393185360153	0.325997177775968	0.333396440669335	0.322793790971165	0.324953590256354	0.336760046590866	0.33271507081064	0.359635554913691	0.316844005253762	0.338566145407428	0.329109396840391	0.349806575614989	0.344168158480244	0.31354136730813	0.342910660726915	0.343417802945218	0.357492811131939	0.329998694380528	0.341817532510114	0.320283347618806
0.323028645827208	0.329831962322578	0.361688007109062	0.33781644706422	0.351088193383473	0.340495604362039	0.324138083979157	0.350445389959669	0.351823347719073	0.340706374835696	0.323384622878182	0.362968298821374	0.322061184889048	0.324805885905306	0.368667173713173	0.354326874610734	0.359756897532471	0.340441472084937	0.365334641704173	0.347281663894153	0.361374737057458	0.335828589920152	0.333552258130657	0.357441635209064	0.351447564786198	0.346535330188614	0.361409731714987	0.367282971637048	0.326625745997314	0.32150501073641	0.368715932951117	0.326549035514207	0.350845974112283	0.351465316279091	0.326453999251947	0.357797189719495	0.350005565537251	0.330609290470283	0.367300887038946	0.349287576257788	0.338038602395887	0.367219179904583	0.339043748904812	0.351818361685499	0.355467948437459	0.347512950910916	0.358767962764467	0.359142214582879	0.336084560349978	0.336426418873179
0.376181493078328	0.338795587177193	0.388690302417674	0.33902932901827	0.381840644752191	0.346292396211012	0.369786048562181	0.332155735559748	0.334279711302748	0.353112693658512	0.34080975731883	0.374380215431859	0.383510301766468	0.352420564475814	0.386119087524949	0.37933478127065	0.382246594745091	0.363141465475091	0.350435581254704	0.348652240779421	0.371302988663798	0.33192280373424	0.34184385775229	0.345308801812629	0.358194119560136	0.369902936349465	0.384872376338793	0.375922135827424	0.344228260050647	0.336917678571888	0.337429985610062	0.331695760665434	0.355012194299931	0.389274324995399	0.343094261400957	0.33834443422873	0.34986831747197	0.380032729883854	0.347390707984478	0.339264665175513	0.347358861217385	0.359966489846999	0.346503475565825	0.362435217147591	0.340274456732426	0.366739422041347	0.333398458480071	0.375290638100017	0.379038902022207	0.34466707982949
0.397162012439399	0.358412339429345	0.392391335665176	0.362008210676294	0.372020534046132	0.389889852661229	0.403440315968942	0.394267237102315	0.402415005583629	0.34956608658899	0.389911145444692	0.350310592983571	0.39164053150121	0.346120065152307	0.382814092795108	0.37544454605773	0.389698856851665	0.369007694171848	0.342146658615469	0.400727135920114	0.392699449807511	0.366190585349934	0.376016872484823	0.347582576347117	0.371836651541114	0.353019914631206	0.347604459097182	0.37309560947087	0.379800320398004	0.387932464469062	0.394775065130331	0.385777098083648	0.382406185779053	0.34854800589799	0.364854187035522	0.381240566626582	0.39035899129843	0.351714489712933	0.381036048119875	0.381598082393346	0.40912442232678	0.375932399136704	0.365841385366582	0.401875038690284	0.36293184632982	0.363216181047168	0.360885900367903	0.39261668031233	0.381209854909718	0.393309536599977
0.366277011435599	0.380599113207828	0.38666886385506	0.404317070659491	0.359120153542348	0.408089045641804	0.386611561320969	0.362778450398609	0.364642246046701	0.372213585667534	0.364434834166348	0.370718561551577	0.396575140441239	0.403619142174055	0.404431363887907	0.402986184231815	0.381409116554274	0.407145773463396	0.412607972977604	0.41727852109501	0.386983679595361	0.362698289041891	0.406777493834931	0.419383052685077	0.4084676191761	0.419709098639631	0.423890359766713	0.398925283382284	0.389485058561528	0.385376546164869	0.383995677894077	0.416534096411647	0.380355880945268	0.413138229627135	0.366246091855565	0.355936126316036	0.405239512162214	0.393771184340812	0.418054847345147	0.357201590062676	0.379724163960824	0.421955650618735	0.394731650700811	0.370702583395069	0.417961051227871	0.376889190590101	0.364530802810475	0.366266380240942	0.365532186078114	0.371046839285182
0.393045067125722	0.431164397183555	0.444173619825413	0.436736408748943	0.411666587284102	0.45221075502382	0.390913481598559	0.393275714879502	0.440615104997918	0.397816460658774	0.403446528465706	0.399110643979556	0.383126240859962	0.39383624174292	0.387527742473717	0.433226386279433	0.376402621925129	0.436285329217368	0.414045652287906	0.397605012975396	0.419890178090172	0.434049833527361	0.447499387787054	0.439747804747064	0.410845237706379	0.376697625470217	0.413365185830937	0.39742749488826	0.441953419890871	0.389855776240771	0.373148779865882	0.405168238399001	0.388242159593239	0.402512736937221	0.382194796923449	0.432371122570074	0.403506944076513	0.433242915786711	0.402702717816523	0.428484853987544	0.39007511508857	0.394639739621981	0.374862961480092	0.398220610507572	0.3829122551649	0.42851611290137	0.382918296806901	0.38764890477126	0.422538634593988	0.391845103218655
0.38633954411344	0.404739217316637	0.401963812584386	0.414679713744324	0.474588463161856	0.402892012815409	0.469052633127667	0.43444042441701	0.423168516356488	0.390633188806762	0.458664032300485	0.387380722684286	0.431930989948106	0.451121447502798	0.432071004965731	0.428200312248552	0.393996120507815	0.4464868422407	0.391933706087275	0.416818908907138	0.462789865348217	0.459772107757955	0.433936382113035	0.453825520224165	0.453208000193016	0.449910210029169	0.431782785986525	0.426332658368956	0.392384656269372	0.444980323725633	0.38446373596567	0.398965354596536	0.420990274767178	0.410220862459553	0.385793688313134	0.419693110397692	0.431349486612745	0.390223484381095	0.43290802207205	0.389217602141111	0.3899564006688	0.394175074380518	0.474813849015706	0.426208130323771	0.416161825646036	0.42122581483544	0.431237810008775	0.409220603082865	0.401594865754733	0.426117369429642
0.477135118650844	0.438092662890785	0.488250169503281	0.460021658769074	0.461585429407635	0.486920578874629	0.419843079687846	0.425989805631182	0.450604325091774	0.420847519076642	0.450246757385458	0.447454247605408	0.475390813301666	0.414515594516793	0.430134768314207	0.476679735884692	0.447387562996134	0.427836232561124	0.503444909438548	0.443303531272453	0.406354919562447	0.432578096460768	0.446823526988163	0.493266286106416	0.492140560039716	0.481972386610763	0.459757424675899	0.448466015675034	0.432933326932283	0.488829568153875	0.495577089279865	0.429267725254882	0.405883191041253	0.432397421321395	0.432443903494176	0.450372956164887	0.438577162642448	0.489124538625778	0.418250442872522	0.430726345725276	0.489562371339877	0.475505500516653	0.442331490174456	0.500238414381221	0.466185739006287	0.412309881453876	0.429275432924555	0.407649991663608	0.500101157018448	0.492956580642979
0.459252557787039	0.519781239042955	0.465169273272569	0.44150181110382	0.486010209654981	0.458802979937071	0.508725774330406	0.470485590790988	0.478807966052415	0.523713331029432	0.479746362584611	0.468747082942727	0.430856245841641	0.52745956660436	0.461220576266023	0.471552583855479	0.470333127582394	0.463574034195284	0.482825723932654	0.527740078843475	0.462745268431995	0.43346143884807	0.502842458533428	0.433621631378601	0.494187527509548	0.472650068158707	0.446835946436996	0.469454291910326	0.469747358493405	0.45880690741267	0.49322901182962	0.473983959866075	0.472371742646232	0.473880196984053	0.505358147296064	0.433702943559056	0.479073429642907	0.451660743949419	0.43732007804107	0.443357006125726	0.527211430264513	0.442631740556842	0.461129178729677	0.512212690440209	0.480726420980223	0.432187691644833	0.435854800787075	0.477297473661857	0.426065134246484	0.442670762081238
0.468475276256977	0.522726369804631	0.462885247255687	0.510559203081359	0.540026362722078	0.497217457701085	0.463269481100631	0.480131474764138	0.457059196010001	0.554198109080941	0.548829514203221	0.462995433014028	0.46790815452217	0.573605186292105	0.567063615137606	0.52305676549296	0.55572426267574	0.51834171691134	0.539786383745037	0.462970969095291	0.486944370453376	0.466836741110943	0.565322986030558	0.504461465554378	0.573046211667867	0.47340606093715	0.50149656798488	0.537883385774471	0.466560313374852	0.525244671594122	0.485323952449612	0.522997498382255	0.567795763707537	0.550591221893596	0.484273019927838	0.537775846207259	0.484661612745043	0.493392810055909	0.520193733049822	0.539065370951586	0.49663041893945	0.48328824150861	0.45172330977995	0.463856697708231	0.508582462565009	0.541459317862827	0.47447336885706	0.569296948564979	0.450611328484759	0.466668079299474
0.502395744565992	0.608750966697435	0.578764041747252	0.494447277810914	0.582820676035603	0.55103254696437	0.484427952556051	0.481564350479866	0.542234054581585	0.514600899921634	0.618250667787645	0.572692369002263	0.583068129943605	0.53207129515446	0.541961657057597	0.531716255397863	0.485670710203166	0.523186381456138	0.568315025720035	0.536519473408382	0.569264013337886	0.553356156277916	0.604129674302045	0.593005644249182	0.503602730122024	0.504464162779161	0.534197163232736	0.604093980129083	0.564676059674615	0.518465705600034	0.613529622659564	0.522934449397094	0.523803619744546	0.577141692634286	0.575801788179652	0.513550895497302	0.591702178132398	0.514087723918154	0.59924587573147	0.550314012045513	0.607105416632	0.548018511688585	0.51781141076784	0.537267559937426	0.531385895107281	0.577407379851657	0.50248651656987	0.564388870390762	0.483448787919283	0.623389740596492
0.626621367956436	0.612794833634124	0.597793445341361	0.507577249034048	0.648249065361469	0.531331374391399	0.607148004177881	0.558822158809116	0.553948454282954	0.535685632900825	0.611000535695984	0.517589297350289	0.605133337835382	0.557035245509447	0.588380392572217	0.603685937770203	0.52404571427055	0.653363323400603	0.590248922205571	0.527494071279191	0.520650495071665	0.555017034615528	0.580355983680781	0.538494933042989	0.529085498885816	0.649659469758294	0.586069686450381	0.603341296011767	0.5064033500931	0.630544496537462	0.642081458742316	0.52606707727809	0.595917670932664	0.552736503615245	0.60835996250968	0.561332486948737	0.614669585700148	0.543374145978769	0.552370022830146	0.666928132483372	0.649924060470211	0.63279261471552	0.600967044889121	0.63392002952928	0.557012679223511	0.556765174366926	0.566428222126584	0.549334538809028	0.621156164369051	0.54387089970102
0.624691407377332	0.695495642655495	0.567088472070777	0.664480870621705	0.596372452498005	0.614310943026548	0.616477162880678	0.676568417650308	0.650985203176395	0.599836982054878	0.6350814500857	0.579828751466188	0.56643457742463	0.585878451272386	0.680461460945686	0.67798018695734	0.554051308613747	0.658155492656877	0.718227923164712	0.649981561240079	0.561541322353722	0.606630746797756	0.683728864944716	0.630870935691253	0.689759216374806	0.630332702780461	0.67793322100403	0.591010831713225	0.565993403199743	0.596225470638416	0.692731363836738	0.687441316104245	0.642402261977429	0.720722298226659	0.671286846476431	0.703349659190268	0.568390674402304	0.607374501177075	0.559508243193997	0.671193540428732	0.572975177094715	0.583038814638411	0.592065462114642	0.592419850618892	0.630241384314897	0.633178354475016	0.653240431045256	0.637576138515882	0.565725932673652	0.620067303161051
0.697338330296169	0.606325274081031	0.659627033728719	0.606859627752253	0.59680607687762	0.65356892886643	0.744566912654729	0.62613578106658	0.628244995918244	0.624852517091139	0.599063509121812	0.707502562599932	0.602113863832995	0.619697029048253	0.615314252902673	0.662930935355403	0.685157757607434	0.594722993342956	0.72033177211137	0.702591801122624	0.607645042184525	0.657098517485356	0.589738208786345	0.641660963517664	0.683615875047797	0.712359638031267	0.624229465742538	0.611407827725576	0.697082119540353	0.611125063283173	0.705509860259755	0.663712823593016	0.639792239655359	0.757977955788204	0.660484200571942	0.616144401598968	0.63049721530425	0.732443100378221	0.682975643098129	0.646169300841545	0.693655529012092	0.586791680774976	0.78302192905926	0.651997187684544	0.783028904874344	0.690647098534866	0.593505565021722	0.651067635979115	0.647237911552353	0.705404595655408
0.754790128593841	0.825092541139513	0.64064427530995	0.678797870780131	0.673510086787238	0.746485571282933	0.82208036493289	0.661163295678177	0.748488565678765	0.798232458501374	0.697472788837383	0.689258897795491	0.63454771146602	0.822701742619959	0.747527903906868	0.757914177065161	0.785918520129598	0.818656120258031	0.737135405604328	0.633329190568697	0.702779267907317	0.715374268643029	0.659237568760608	0.797033772106649	0.669005848477221	0.704350162211576	0.729826227747376	0.759159391635608	0.688912406949223	0.671826629418597	0.758972027036277	0.709514139047921	0.83420984227117	0.682549308892185	0.715733926077709	0.686666066374282	0.789060383969446	0.774714953281649	0.787182224946995	0.733484501622939	0.689263636094329	0.741612360725045	0.819732400960011	0.738296064490611	0.635886279861302	0.683975422015479	0.750614220780808	0.766328089380239	0.683850546160063	0.805828162434526
0.915361244462924	0.680855427490778	0.86689642819195	0.807406065558018	0.93008742249334	0.689868013097392	0.896256513111666	0.843209018676124	0.916808877821071	0.868628547400265	0.768584724747996	0.836917970065214	0.784332762350864	0.768442971639998	0.871151098187208	0.892711994222218	0.75415528702244	0.730389216289042	0.91134738504898	0.913389737142885	0.855171753218078	0.797912863862925	0.884288474643178	0.899766666910205	0.907592633204228	0.800184934147254	0.818948102450114	0.773883420991148	0.879483854916849	0.79726471101541	0.700752752114504	0.723896932528594	0.751716247610904	0.862190095584385	0.764636631266158	0.769828982089179	0.791593334992719	0.863045919620108	0.778739930746438	0.786360587070569	0.702041935724644	0.832737231438908	0.726107903966144	0.815348210433405	0.875461815329041	0.781626669761837	0.693330633156576	0.828700407523047	0.724049955222346	0.877075299563778
0.929999458524937	1.00571824236443	0.778277278684928	0.849656598159304	0.770455607422826	0.836556740865128	0.83072611752209	0.850852074268971	0.768441477677838	0.877069238070466	0.759635110615164	0.971126657413068	0.778307265290124	0.800352848036924	0.793790179731998	0.908425026250472	0.734162707976398	0.849905282255516	0.977784263724254	0.789411707445727	0.89556457137212	0.974789922350812	0.96066486326802	0.862878584196966	0.931873765159493	0.782368607949006	0.849557448569878	0.754152287389381	1.01649376209017	0.939789496459171	0.801905524612486	0.819436693167091	0.808944414126815	0.845125349527194	0.993277480467978	0.795463369760696	0.763949420888932	0.913324854781971	0.837732218968979	0.761422210626975	0.935031911811516	0.751738854946235	0.964262548873882	0.895048070252873	0.878814118089409	0.853826998745958	0.861658703558661	0.753303432587952	0.797241000935686	0.921568205685013
1.03593609478913	1.06864836890039	0.88446071999782	0.934585398144218	1.08045171601233	0.864190600462013	0.975697702071213	0.909487040389661	0.920631804075793	0.915847865184438	1.11804189968218	0.929409133406281	0.841415555749296	1.07793021925446	1.04564452608135	0.847278363876902	0.810980612892564	0.903943695312066	0.936296107656133	0.832035626122649	0.837728663509622	0.997739385363983	0.93018978381975	1.06841650149404	0.875699009563334	1.09716110521394	0.839119657737673	0.983404012709284	0.990795690959725	0.914942409724428	1.10381492816079	0.872426503827599	0.805389043349737	1.04757496419976	0.936849530311111	0.842005434113253	0.960038185660967	1.06411060792388	0.98706425046506	1.08060709170927	1.02030917321237	0.849326816779493	0.969601495386887	0.922681649215913	0.8960954408985	0.906352777251565	0.835811049839012	0.91384993347271	0.923144455481672	0.867002698303676
1.10721047024307	0.894283109618354	1.15470657661218	1.1908097907406	1.04351659745366	1.11804052472798	1.18162632630275	0.884344194981169	0.904648474128938	1.08819063570277	0.933109173933512	0.91708875152964	1.03473145356734	1.03229557589571	0.916553345872236	1.09019392775335	1.02608647629895	0.965039966312703	1.06632059369914	1.04998200135799	1.04572147720358	0.919317228792222	1.02053990893259	1.08293916432085	1.05653096811261	0.976557531142003	1.06688189475194	0.921529164270444	1.17540156276493	1.16109567657044	1.17730503021578	1.22274133327244	1.00764438940187	1.1397483199896	1.03397500609901	1.10324888509791	0.970953927131998	1.1956571064604	0.926969850709827	0.939684645084612	0.97287575461892	0.949736322975049	1.22325309388842	1.19914062380336	1.22872676221616	0.887183531897308	1.17481880125801	0.922253950009167	1.03415096512649	1.1114021245811
0.990779541301062	1.07650386377682	1.20360287362367	1.08882366254565	1.34683764875061	0.97555324861281	1.1799497585531	1.19798870378768	1.12301266188631	1.01441975024293	1.27464031311856	1.28973099763066	1.00501386689007	1.17847518051646	1.26920289101987	1.15468923648941	1.26435923029231	1.13897458882613	1.25362593522014	1.06695950826503	1.0298532606852	1.09064657810804	1.32477886771865	0.984062746987904	1.07673344300804	1.02498524411549	1.1463711442363	0.98857492708803	1.20223949999835	1.09160374201262	1.18797476254567	0.948271688288159	1.02731676959408	1.0640947173678	1.12291021401665	1.05872786552081	1.05180584168689	1.17609924155071	1.07504776400757	1.14158203697001	1.13217235889999	1.11249405684722	1.01307013092117	1.33770999535333	1.02193370714038	0.997313945152779	1.00731911899135	0.957093651347988	0.97880515214465	1.15304229019143
1.05085742775712	1.30273029924663	1.16604830622431	1.05784090477307	1.15825673467799	1.21767432624311	1.28741133695478	1.28404839664352	1.31216004809054	1.40288537533596	1.22103235986717	1.40753862017108	1.18026603518976	1.10557818484042	1.2137805734334	1.10571460033048	1.13296457542072	1.39609390319108	1.19086076167127	1.07751136396712	1.14487221338878	1.07720196689996	1.48696960587592	1.23428826535824	1.35154022100253	1.40756882064	1.23154314184519	1.36979523465409	1.12567784964304	1.0517911316668	1.10500606202028	1.13045657739506	1.14844597110142	1.29130402211621	1.32081048065414	1.0914301296742	1.1291637720196	1.46263163142001	1.46618640692994	1.09964535605345	1.06603402634399	1.07381194966836	1.14101836243626	1.1901837791986	1.46982065551234	1.1057433009486	1.35928643696352	1.29743130579476	1.42710956064739	1.14465866211451
1.5588988042188	1.19483461911438	1.2789761343961	1.44673041555024	1.47177368092305	1.28000575603372	1.52798168504694	1.52822922773148	1.26692552502437	1.54230813109686	1.55580174581768	1.59179129385552	1.39717175635712	1.50191710952618	1.20955254702935	1.45709503706234	1.190289439778	1.54224511657239	1.2935761948639	1.17571071009561	1.47849826749541	1.37712635776066	1.2531898454616	1.39681507086011	1.19529044712455	1.4450805414693	1.30728275820611	1.65836447173186	1.55751413968609	1.28821284609748	1.22286947144726	1.56884607869886	1.2118963304053	1.28960110093547	1.40629279316942	1.39491475113947	1.38912104830784	1.36117687068734	1.48611754994853	1.29588841658692	1.3185828925139	1.31006762860098	1.46046115641888	1.55419077536235	1.28925743805369	1.17593400099764	1.39179239989756	1.56346459318504	1.28305488422349	1.31973292917708
1.58505824551849	1.61584265213479	1.40469878838444	1.39014735732612	1.76824062540148	1.51100538987255	1.41563002654352	1.43520377611837	1.72992478762621	1.36164703668372	1.43480495358265	1.58795623364066	1.74540762322768	1.69417749785461	1.44881044014562	1.78410640900015	1.32964357239806	1.44211125979246	1.50679990616986	1.60167044706211	1.7459254695666	1.44566524613339	1.64789635824264	1.58689597532951	1.28231724931296	1.72939579106382	1.8362919400514	1.80966184794166	1.32455802618167	1.55169149411805	1.70131424892229	1.57365044488363	1.76384620485093	1.44553776473643	1.36605674603149	1.80058516139666	1.58159109371515	1.42122717989591	1.43376139211051	1.68650459795448	1.38826523627861	1.38626304916504	1.67369389463721	1.65240219497801	1.77147774792982	1.48004003291025	1.49696682347627	1.64447366667398	1.66238726393305	1.52372181202666
1.92681104147278	1.44608241590506	1.89543664155062	1.97236299633732	1.91641628856139	1.72783141410916	1.83788462260424	1.62278050362109	1.94929356443143	1.77212824308291	1.50150385819855	1.76356658100833	1.53765556412444	1.96964060177145	1.72231494381642	1.67653405112161	1.62260749736591	1.56787649310831	1.98834309211109	1.56115454012616	1.88116844978627	2.00483747523237	1.60370659747777	1.8681528415047	1.95129142121151	1.9777477495318	1.51613164458315	1.74724091315572	1.48448696848968	1.74240230501921	1.76369572603765	1.69619212903634	1.5625537839223	1.45508809848522	1.6682522558774	1.63384138042741	1.44375227129979	1.81932805165465	1.51229644260823	1.43907091981738	1.55867866308543	1.88937373616113	1.90016988290272	1.86570739794942	1.84102118574293	1.70413493519042	1.47605482524007	1.53177675070391	2.0322707324949	1.56590088119831
2.10053018587003	1.90257603738397	1.69799277214012	1.68378582410485	1.95143234319593	1.90757670747113	2.0844772052199	2.16307154108621	2.09700662704528	1.6904643756411	2.21185908540196	1.77175351190311	1.77016299984494	1.78711281219425	2.00564042584831	2.07211398053241	1.86780537200015	1.78918547070742	1.6468370253028	1.65294969930545	1.78216051709081	1.72668797648112	1.60722413844753	2.18724810465767	2.16949619135666	1.74619169516086	1.79972519692792	2.10115459667316	1.80193754674911	1.88866891349775	1.90018885719018	1.92092297830581	1.67167342279297	2.21970768310255	1.97835625810786	1.77029497022616	2.06183021814056	2.13299092390166	2.18186967911817	1.90197024659893	1.81124759283524	2.16119576181592	1.83724967702774	1.62255397848944	2.18161218039106	1.89965721768503	1.71276800517267	1.57465760960683	2.02105998149241	2.1764562318123
2.05918148596343	2.00040091252762	2.02796724647699	2.41444036087748	2.13159442778443	1.8817110302701	1.959019977108	1.85994224711636	2.32210960621352	2.00053152983131	1.97412357704885	1.98343096639294	1.78313376376273	2.36637652760283	1.87028484406807	2.46695685802491	2.07272499764106	1.90900426748678	2.31443697627649	2.46857623583398	2.12424044522689	2.24906458891619	1.86809988791236	1.83271148427568	1.93645650146444	2.10308800759698	2.05674268030696	1.95978944064627	2.0578068981826	2.22987106557744	2.2044230369071	2.44192457575603	1.81486076809861	2.06638775346137	2.14789570019183	2.14366248231567	2.1986170909379	2.39624821897342	2.49190796031303	2.23827641904131	2.10060027327804	2.24382408512255	1.84624086174011	2.45131829536804	2.05636117573723	1.90052523317337	1.86241696758227	1.91397201178695	1.85864749315498	2.06569443453312
2.26712611654081	2.68358895690436	2.73133986661558	2.1543930052452	2.14481520770659	2.26299980381752	2.28459214749044	2.55289561286149	2.12310852894601	2.31142229059283	2.35800451100886	2.42835142203153	1.99984312324047	2.13219819074295	2.67131180981674	2.48986069736615	2.16131675803651	2.01750963137265	2.61502785647405	2.57180585241766	2.55264329012426	2.56441452323402	2.65515135398681	2.70734011741344	2.68931430437452	2.25325362751282	1.94426200379346	1.99687135089359	2.32184139098875	2.66753510082243	2.53131466530122	2.70167906793699	2.51990188239476	2.05777020369328	2.10930012418792	2.69123161720291	2.68456757446021	2.22703906494663	2.58127467657861	2.72602622590988	2.40121374821496	2.19271326302847	2.62682481470666	2.20264905950454	2.11840934136824	1.97883980158669	2.19141518426631	2.50441324433836	2.45986770497728	2.64533902279206
2.95974538424717	2.71287370860007	2.90725527412253	2.91487915345113	2.50296544883906	2.81853975865317	2.46438543946973	2.94479150912245	2.62143536248589	2.90039809997827	2.29476440629952	2.39741449081326	2.31986430629231	2.3117957682328	2.93441459084188	2.27102824899061	2.34996697864688	2.76131263580709	2.9786128551971	2.72206657068131	2.80501919003424	2.8536384224381	2.89412986690218	2.80776111421373	2.70178247402238	2.70646072716704	2.39504122772283	2.68952066554582	2.71440929014148	2.60308650241562	2.96821282795479	2.39900258420004	2.9377103083563	2.95699109303323	2.21349961432236	2.6283652372977	2.27304945729674	2.90584159521682	2.43801809440705	2.94887119264315	2.85780775495644	2.52840129226672	2.47818926095488	2.80611841347106	2.6238199703487	2.953140790098	2.49471554616085	2.40325899888943	2.51546583710074	2.45401680860952
2.75961793889111	3.0968932930411	2.58768698062228	2.57623790357962	3.20959350715889	3.21580076323769	3.04387359492044	2.48803708215584	2.9459014823729	3.13185397470303	2.79595621648606	2.68497953798767	3.05316102384427	2.6445991697797	2.6144668445009	2.86410976266971	2.62466964397933	3.13905033720999	3.20116005734793	2.93778783159559	3.19320833625628	3.10340184569556	2.47411072278063	2.49217497123078	3.01106310144918	2.48693887732304	2.82162714657328	3.15282975014657	2.75363518844859	3.2144383025261	3.07486310023982	2.65718194462018	3.22005881581651	2.57781634985057	3.0542644158732	2.82034583686381	2.72710978835799	2.53809908874672	2.69745061746584	3.03038274546734	2.8276924359437	2.48002290760084	3.13515676743785	3.03653185310567	2.65268838646625	2.61645807909195	2.68470928827801	2.77142494584159	3.12066619311751	2.77696505971486
2.89071460030432	2.78510377797435	2.91989496510825	3.44757541508689	3.41457209115377	3.45198512806605	3.11135999252578	3.46597664075779	3.27994393441253	3.44427374772001	3.37935142488387	3.35910015267604	3.2825083339256	3.43571718431667	2.82042893166232	3.42234591939113	3.06115847665146	3.41953224661178	3.18239599277625	3.22173758065725	3.46342702904648	3.29079215769054	3.15402750459687	3.45382006977377	3.06454627183426	3.44534467490256	3.27181478273407	3.41796354666279	2.8770000147268	3.41344946690318	2.85995751730406	3.35244623106967	2.88622219776199	3.41663381830356	3.17265829031167	2.9797570450218	3.17214966695152	3.29452862030571	2.84475163540717	3.02192797195551	3.28557435043051	3.06603216919711	3.10984774918316	3.28650375005405	3.48041954151914	3.44719640451071	3.39929097213453	3.44778531950063	2.93740410325646	2.76285445124279
3.47576183806063	3.61265734862128	3.66865555284715	3.73358355416001	3.66283279038862	3.6891822290625	3.28843004344631	3.56678575302061	3.70244959595581	3.7040659569359	3.69464883125232	3.55650393073105	3.71407448396988	3.16212096499804	3.63540224293517	3.72307014684673	3.69741935121883	3.32311478426017	3.13844714502171	3.46266359146631	3.65009954399156	3.69738595159009	3.59641873461447	3.13204450555428	3.66303491529475	3.42617480423524	3.62768982805032	3.2033284528232	3.62556473558074	3.64454875347596	3.65481148424434	3.59877888412302	3.44977053712312	3.27642559177602	3.37763636101555	3.7085732046185	3.47216807921786	3.62667801247524	3.28253396412397	3.63667798597519	3.50520015992355	3.64088710007173	3.14408046711472	3.64799464474779	3.0821609462221	3.42648536154694	3.70312678411074	3.50709020222637	3.41872342602099	3.25905284821863
3.95356573550358	3.78081496822525	3.51888484728692	3.972743562597	3.99968018939922	3.91588949895632	3.90868124351656	3.49207280527289	3.82515410730197	3.72599583303678	3.88098906891394	3.97108136970454	3.98583188880601	3.98379182430918	3.89629353362573	4.01064196732509	3.97138233623179	3.97781226466384	3.9931741704358	3.99064649181131	4.00436171794962	3.70049149545616	3.91143044601374	3.93618948182517	3.95408734511783	3.95055489213905	3.87471767964367	3.87235168271114	3.72005814555304	3.83002222582984	3.96266758258545	3.49966018629398	3.8800219248518	3.87684085780916	3.47705159229823	3.49160251942452	3.48186584806392	4.01610872442119	3.97869734060927	3.90636407573721	3.98246442615319	3.49899688091021	3.95950246978244	3.8787707811731	3.6419274297309	3.50352020704699	3.56967633833507	3.90791498104772	4.00678180856883	3.6434927995122
4.26402496824363	4.03578130069203	4.29294498906861	4.29451285054309	4.18229851526063	3.97888732449654	4.05264153101255	4.14876926367428	4.18681101443778	4.21467937495364	4.24985137561012	4.28104619401085	4.1124769868751	3.86720375759873	4.24207627119855	4.17151658346067	4.05183384455521	4.26934314941854	4.09852432706481	4.2616267425431	4.05576962488729	4.14754457222172	3.92615027731708	4.231781518153	4.07549931370315	4.12225620973553	4.05830028057239	4.25743434437418	4.28555037666096	3.93613068734362	4.16147536832792	4.28620034217966	4.25544213745859	4.26517834850598	3.94988233285334	4.30768907160295	4.0806391198732	4.02553951312474	3.9451086852541	4.26761325989154	4.19079206103886	4.22702248832102	4.27937013231595	4.16586252202776	4.24167416882699	4.25698647579387	4.24908032727584	4.28753150501995	4.21727306735126	4.1836600103843
4.45440713273988	4.49474573898006	4.36337599153369	4.44112793766144	4.42766290119203	4.27935845638014	4.15195869219477	4.57004147362138	4.48921645184865	4.62643372494744	4.60731478112138	4.59611719691324	4.5498120422244	4.38121006192761	4.51779191705141	4.41937650150081	4.44279839916497	4.52361986042497	4.61637910591289	4.57290710687923	4.60208822508391	4.4571290638119	4.33082470793618	4.5695755305822	4.4922452326672	4.60327339710472	4.58179052802702	4.11974949730355	4.5432282327306	4.57041409352086	4.61287856770711	4.56076548950234	4.56613242697073	4.57015680710708	4.42557577917612	4.62609671254789	4.18283108100935	4.60506105269795	4.49722175368434	4.49677576502485	4.60943581203707	4.4410496548194	4.40194405270662	4.55666310777821	4.62560501507294	4.58535076147543	4.53132168796335	4.57217538367212	4.48410046363986	4.59558934755975
4.92251034807674	4.44819074580914	4.8098821474522	4.91442278879566	4.35462159183174	4.89996624452047	4.7913801246055	4.91924695027807	4.81867624477078	4.33199334739362	4.91110389823449	4.83805622004754	4.78956583735448	4.44874196684307	4.38394145163513	4.56515080447365	4.77379061841863	4.35686465998271	4.55232930092922	4.83859551812168	4.55430757996293	4.88895233535397	4.52756388246078	4.73348812410039	4.93365195695096	4.78307188675634	4.78024880137414	4.65046175600079	4.89904817319981	4.91697704146576	4.44076373474861	4.92153954182672	4.89693386397716	4.28680959681238	4.9134422880522	4.34650810929084	4.87248292097559	4.80422835564041	4.76802276598892	4.93706553758696	4.93125922616885	4.393612387046	4.88264199592366	4.92985919038307	4.84951168789842	4.57724700792446	4.86949064909393	4.44101340371963	4.46085862254485	4.86175571245681
5.17296605031711	5.29118028053632	5.25348961047955	5.20938060389296	5.23441027043529	5.27655407717202	5.24712062948476	5.19465730125941	5.29475851079412	5.23727201164259	5.28996227976759	5.2093707902468	4.61284871590773	5.23125770861127	5.24947633059875	5.03405352094387	5.26547779246998	4.93525163629451	5.14844226142081	5.24525407363026	4.59294209813831	5.12607380619113	5.26162124513187	5.25498137748774	5.23478883774389	4.71826274760831	5.02380313676788	4.54229526794949	4.93308113196775	5.27291047618801	5.07146426010788	5.25016367933624	5.224085087828	5.14245462449466	4.59299704171659	5.1747715167145	4.81724318164292	4.96880024596531	5.03618607821058	4.63267528976028	4.53915590853575	5.15612892730911	4.63072580687712	4.99072510385834	5.03870986633411	5.11397930847555	5.04792422229598	5.27445470697221	4.94461010596308	4.94926030007742
5.65673581201472	5.43100231040491	5.12217470109964	4.45734585226546	5.62425416587711	5.06270116443906	5.40352874766766	4.70477403617672	4.46572596583956	4.96829847714481	5.62641563808031	5.61921109238297	5.50450972054279	5.26043193864257	4.85255172421026	4.44542252786239	5.41649761299018	5.08937012561899	5.1014777501437	5.62130435734972	5.32269968941266	5.61992406438159	5.25767256242502	5.19148916734591	5.63297443838184	5.47517087398739	4.76133552662733	5.44430729357145	5.13594682323937	4.95437815011845	5.4160982478441	4.83080544366558	5.271032595147	5.62688290820736	4.69240800060607	5.29869220619427	4.86637390002986	5.10638133848917	5.21770813083498	4.68930491111847	5.63613479258255	5.59719329121105	5.39016154826298	5.63533092357404	5.55614813466155	5.61445880156128	5.59120752049285	5.5721984141388	5.64760663436779	4.86804189363977
5.07919082801444	5.54203498426052	5.83441780682478	5.545493779934	4.82682381201932	5.9625349083154	5.53826041105674	5.62334696270881	5.08571662054606	5.43693453185993	5.27877627719706	5.86110792180187	4.61161042058084	4.78476227862919	4.838118109341	5.88225449500296	4.39226512953694	5.64902142317503	5.43037390314642	5.51505538003162	5.41378460799663	4.22214506382519	5.11450107491834	5.67123999450321	5.55302866866819	5.99061752354119	5.64286655822495	5.09357765227318	5.16510450238346	5.05412535505687	4.73698708994133	5.97969464305962	5.35085401175488	5.70370767109846	4.83724475439244	5.57485176795241	5.39953778977633	5.83912863911329	5.14069420165505	5.34233816064669	5.92083802496487	5.49360468273168	5.63856266332262	5.30723111455771	5.45275803184834	5.51584265935628	4.97760904347439	5.26696305053975	5.78162154903164	5.92611158245045
5.61183196239302	5.82685694245788	5.69503796488543	5.62987317992046	5.78839272595017	5.36655257332618	5.86365334405192	4.98832995525657	5.71133850906116	4.31635779724727	5.13067842346427	4.88838826268193	5.60147426907614	5.13466183877146	4.13095988319908	6.06882516566715	5.94746903655788	6.18618462511895	5.6593280736467	6.00027036062456	6.19234059368661	5.12491386811222	5.84769611935356	5.99248013996312	6.07022060891442	5.54886281084621	5.8429291764518	6.23491414595984	6.13150432454011	5.6507988829564	5.6281380729854	4.72526385514343	5.15162439887641	5.55551374555388	3.61269254521167	5.36549665098636	5.84539637532193	5.45052568985472	4.91612780882288	5.97023962037215	5.69613516972747	5.69998700809735	4.94602788925346	5.31282656798768	5.76607507842381	5.57191573625611	5.12072479749472	6.21292310471537	5.59976908019833	6.18819784019757
6.43986304683064	5.48858109176609	6.0327970289427	6.12457030443809	4.58676293087149	6.38151662203658	4.73982244728859	5.9796711117265	6.01199857607089	5.78701728512995	5.48329804514245	5.6589377590119	6.42506940731443	6.065170613039	5.78679441513621	6.40062731099657	5.93884965185763	6.21658460425813	6.44516680435789	6.02888712053748	5.9142494250747	4.90717870439173	4.32814395573868	5.10384733970359	6.20586261956686	5.54879631797292	5.98049212649863	6.46423435928411	5.89062450198249	5.64707265743046	5.83841461217564	5.69212258238157	5.51291569831156	6.31419909660613	5.73802933722542	5.93566350354565	5.39875164136201	5.28181739233509	6.01985348181708	4.2136710228663	6.14044926734941	6.0541205595866	5.7996247770899	4.4280689420421	6.47530727826234	6.4541504900126	4.17504101026666	4.97964843585947	5.24052407136223	4.84777544795843
3.62175196691872	6.25463058432747	6.18149228147649	6.59943790397792	4.17997912268826	6.59206017611995	6.42954388635028	6.51590145983935	6.18960164736761	6.68094226449715	6.41508752501861	6.45271205586283	6.38997999623064	3.65415389933975	6.54350158004945	6.2173421485166	4.95389952621347	5.21847594006738	5.04462069502883	6.50388847203907	6.21232345442406	4.99512836963586	5.94538870390363	5.58359823963862	5.40345838947443	6.00573802741347	6.43163387922676	4.74468343250564	4.70293762764833	5.96847330670384	6.24823491077162	6.29371161303725	6.18642223479736	4.12800214445495	6.73698149833392	5.37343729575146	6.23798669725847	6.35457269571265	6.06104815571382	6.49162274225108	2.24844969556258	6.17239213604943	5.64534393108397	6.35640657401631	5.69176452534694	4.42665512828381	6.49557399841285	2.32923460693891	2.14463765488309	6.21360429781026
6.72826330291525	5.96585033156838	4.52758652413885	5.86400578976949	5.87983483611682	6.54414996745956	3.51719863017563	0.857775615776616	5.51788354189403	2.08253087891961	6.7820162762128	5.704533922254	6.64700687279325	3.01312455752389	6.69047452924442	6.63054037343383	6.73666495186527	6.84253654938587	6.48766677169095	4.73817917810165	6.7449916710504	6.73522018989192	5.53987055618401	6.56298553474315	5.16878953505312	3.51257508595202	5.8505355497294	6.28531980870705	6.64439490250215	4.73830803833637	4.87265786369914	3.12171260334895	6.66750159746042	6.8607127853316	6.60934778484101	6.44981157135861	4.81204046938786	6.75362615672053	5.76940882753919	6.38776774914275	6.56325625446771	6.74632916286129	4.26532434250434	6.78435198659711	6.57567040554173	6.45246848625823	6.56485034104791	6.31965325125678	6.39202028350448	6.68388799687892
6.44172319749316	5.00499472307829	6.82574144877471	3.13849584035535	7.01266482280159	6.71489897906441	5.3997606499735	6.9551105471135	6.47380662678081	1.75017026187021	6.35895165427506	6.97078402893451	6.90317820047942	6.23148455449598	6.94015605966483	1.09014219975365	0.205394734052939	6.76034601216582	6.04645757936459	3.98993610140319	6.33618222211529	6.6957052936251	0.0614737149122108	6.20037977714732	6.8967826685548	2.80655890066538	6.77724301243626	6.98889226104585	7.07860454662151	7.00775813171083	5.40586212917859	4.53244525139072	4.35561966439979	3.38204307792522	5.65264699132996	6.40714582259482	5.95703788780856	6.22855000479588	1.00957183717645	5.29118985475469	6.53108112699021	5.88714610066523	5.74477701947331	4.12587647290893	6.9073333979538	4.43724787071689	5.19249350301241	6.60015456739445	6.91435813024492	6.7702819137361
6.83741753243287	6.22663625245446	6.79257428741942	0.0591469253342335	6.71627033825269	7.22066108312502	6.2477225944131	7.18131246687154	6.63408116085756	6.83709548781802	6.71852564194233	5.9743307628944	5.35633801178329	6.69095514663441	0.353931708580705	1.39338553076015	1.5075923847637	6.52245344608556	7.09179993896934	4.90784509203117	0.262250445443573	1.49574800749753	6.88035639504603	2.93951569485056	2.66600596204728	6.7971072112125	6.82991567536703	5.96607732384653	7.14343055068695	6.87102610117784	7.01174833368417	6.61886636496921	4.85967741144105	7.03974721406729	0.0595001303169783	6.23246987656496	2.72388288898826	6.99749379939157	7.01691653187726	4.47400083006085	3.20500886474985	6.83637424268462	6.10152333261243	6.76345184113226	7.1807783960211	6.6476492210526	0.425258261662661	7.08376486874409	2.05768223995418	7.09299384627919
2.67499625332604	5.08331132698731	0.0571291774199037	7.49232676727226	0.839476469047145	5.71097920703483	7.30741072306826	7.30881752296524	0.0599503026058976	6.80702431764207	6.94250610590273	0.0588207627178467	6.74156387382575	3.28493596664713	0.0598142808911944	3.96376999846537	6.29141833119853	7.02685630186836	1.24553054878528	7.50114873136397	7.26736668870489	6.43792254883657	7.16711796894792	7.01528634604426	0.0614276875737505	0.0619956242990354	1.45205045475553	7.1015009749702	2.00963570395661	5.57780333779861	6.67446270261649	6.3439172264788	1.62138255179927	0.224677098201505	6.04586786270058	5.89977162482944	5.33063494470039	7.19908570426917	2.71947590109546	7.09284040194499	1.48056627315448	0.0618176349083722	0.0580255825339732	3.18907500860738	7.41618731377747	5.76033393247181	7.3393973584623	6.80813899830917	4.2483540473316	7.3424996366374
7.1928592036859	0.0601981127400212	7.10884003706842	0.603205789069234	0.397967154284973	7.25338887336245	6.52254962633068	1.09832924027606	7.60977213484968	3.95625598764101	0.059115244283506	1.81002388109315	6.21318335814628	7.53257314927232	3.18489602715306	0.0590753550827057	7.54744253781051	5.00239367582727	1.38313665719071	0.0621500556995559	0.589836412578111	0.792171666695352	7.17070690446508	6.14618819355044	0.0610368179405687	0.0605286612782945	6.68399897300983	4.31291189301959	2.77080271940792	7.34717911978187	0.0601030551485964	2.97620339602667	3.68461718349628	6.4059631328425	0.440245011698329	0.615466270891792	3.49765115329336	7.60480816833632	0.0593744492597131	6.06308183968719	0.0601619188509856	6.02810692578365	6.89017108969769	0.0611567485876865	7.5721992993236	1.62205238302352	0.0610215456577735	7.50689057523349	0.0578381817998518	0.0589219165158879
0.283236341719796	4.58074026094231	1.28048962790375	7.53514197249127	7.08939607018687	2.82942627151197	6.15202726903597	0.0606796025532894	6.27019139425288	7.53697040251657	2.56629343530899	0.37922521051255	5.70179218110314	5.50066230893018	0.0610976100362397	7.54883118684285	0.0605024069107714	0.0595754126558683	0.49335214613111	7.56720924725827	4.13182117372214	2.93208636163862	0.877260062232514	7.71818074467423	0.0608028227181255	7.64087530445618	7.57405430258965	7.47859156938959	0.0575519993713753	3.34389533980397	1.11507689917118	6.63706495105283	4.97383347141872	6.81596637607778	7.3237691552325	0.0595187328294622	6.30631905783657	0.0597365883539841	0.0604426616420657	7.57435668482805	7.47857738750178	5.51604291483078	0.0595867588482856	0.554968602520692	1.62050578370231	4.33081350364465	5.29030592350852	0.0595253143639871	0.060014773628791	0.0586723133921093
3.14334789995575	0.79067000981314	7.53433207376107	0.0591384487054236	0.0605003016259811	3.9980716685551	1.89840033890311	2.36676161147282	7.40825422643959	0.0602757113468675	0.059871333976141	5.4744179222023	6.62315945017546	0.0603593610769813	2.63737889303341	5.153437272051	0.763264549492434	7.17369123905513	0.058894709845902	6.58167988220668	0.0627153333888551	0.0591133966817413	0.0587387063818752	0.0625604812121571	0.0605176278272004	6.64919135015878	7.4715312992738	0.0592780853832088	5.78750516337597	0.0613791196801043	5.21229623232309	6.1208154402255	5.98224434560608	0.0592409252700899	5.07221612245257	0.0618034962341747	0.0622972240842229	7.62162609890702	0.0579994990424092	0.0599232200922585	7.43803162936403	0.0615439733546419	0.0590359286560157	7.26209313403544	6.52578760182104	7.4578720682993	0.0589096226737236	7.52038602092779	0.0594342863215861	0.0582913624725052
6.99813534139588	5.65542338936935	0.0616153239248391	6.69353743054535	2.05069276130466	7.46941113550377	0.0602174481250293	7.33594914914842	7.34078344734132	0.0597062423238312	0.0607314072839445	7.36165409312065	0.0622268022970517	4.59415051101614	3.72690201037925	0.597782543238451	4.93584324480367	0.0586368651969912	2.72191002108976	6.39605249699738	6.17963670252985	0.0583470088359401	0.0583300211357298	5.71052542205533	1.66543950878167	0.0610353974025467	7.43430338356665	0.0589223440944137	0.0590136150988637	5.39303278665443	0.0601119380932663	6.50304005006695	0.063621125694143	7.28556165916607	6.98329000369579	0.0606188696902325	1.14813736132217	0.0597917155366977	0.0584022468624598	0.062272176466201	0.0653193037957892	6.05083924852902	0.0594976841667896	0.0619138905277411	0.0616390082070494	0.0607848931963395	0.060294345162073	0.0584163660449002	3.34000129692099	0.0585341454363345
0.0605449699641568	0.0597589987221379	0.0594885184616815	7.13665830534482	0.059586819054651	7.37881668368189	0.0640138831482955	7.10343031593716	0.0623596169527717	4.74961910175143	0.0597018380644721	6.46407729421307	6.37982355861085	6.02049404097226	0.0595778445520025	0.0577127211718647	5.31226329696997	0.0584672434606746	0.0622037566186845	3.61619894860298	2.04918091423218	2.83564258387089	0.0601541169301328	0.0622322190654948	2.96100777310938	0.0626035395044231	6.83066931456337	0.0617457795421105	0.0609764074825282	0.060508245925071	7.09200412223238	1.57926064635619	2.81972696201554	5.2384764009585	3.03478693959379	6.61375036545496	0.0632891507710718	7.02483592176894	6.90243480670404	4.96399193458261	0.0608934012454032	5.11841658204499	0.0592858376251441	6.05148702569121	4.13790009294526	0.0599891296527389	1.04876602019245	0.0580734563270019	0.0582539212065137	0.0607744203026535
5.28041535392495	0.0587480245178997	0.064378361652636	7.02225567119681	0.0603349529656612	6.39369684143033	1.90071737422566	0.0602174487485059	0.058229833300667	0.059757313458388	5.78168224419875	0.0607669974097411	0.0602849691174692	0.0591892848412736	3.78631904065606	0.0634097965551238	0.0608335585317814	0.061137513520765	3.02173093293738	2.75598593373609	0.0584761021329834	0.062024339990361	0.0629126910316072	0.0577604433458745	0.0612650490669234	4.74478933331475	0.06105500288094	0.0575630491186391	6.48376907425174	6.9420051229794	4.3056818044769	5.23748269204547	0.0588291732678558	0.0645625611673266	1.1066960363702	0.0608770768029956	0.060028528496762	0.707862486489614	6.57957310859607	0.063174522661803	0.0629729740970839	0.0591652364867218	0.0589180604102189	4.87321206800778	0.0607851197501796	6.18234280208813	0.0600221137906871	1.4224963740917	0.0584936269403673	0.0602829921096927
1.08554662354272	0.060262126326244	0.0608293032526061	0.0608301563123689	0.0610057842648986	0.503393909386993	0.0615609206592284	4.66951722263652	1.71932592352669	0.0622576447811801	0.0589893288619253	5.71763958102692	0.060787699674323	0.0608225269671382	0.0606700308956368	0.0621804940423682	0.0614232974676605	0.0582576379876243	0.061266992845276	2.1239181575472	0.0629532817701369	0.0611600848402134	0.0609160587083269	0.0589307507070954	0.0576973705475162	3.33125430755333	0.0594470145479331	0.0597028790101071	0.0624474255965363	0.0634492575240934	2.67698767903799	0.065332318834486	0.0615982628842899	0.0576705206700377	4.9028987688787	0.063080321203908	1.87794371878809	0.0636148678165711	0.0591487427240795	0.0608576663705565	1.40460870744639	0.87273967519153	0.388712045437587	3.94303258892714	0.0642997107228217	0.0584695297145057	0.0591567624945405	0.0650754803192493	0.0608531204622803	0.0630953302278645
0.0617095674469053	0.0674926043856329	5.34718771017842	0.0583443112575843	3.05038797973852	0.0597144120498762	2.22341120473879	0.244710492706285	0.453677690108076	1.80050114008651	0.0598413968334312	0.0632088162996428	0.0629952250709306	4.77636867853395	0.0645750463227413	0.0607546608823207	2.10933874579731	0.0629740399360493	4.19987443849855	0.0599568527114606	0.0620082167287645	0.0587962963977056	0.0642961972019827	0.0581021169029415	0.0594213890641223	0.0605906635918487	0.0647499373856083	0.0632965186770182	0.0585244826039234	1.90612616147627	0.0583678984770083	0.0611314311293227	0.0611617640003185	0.0626382270180632	5.39533951392719	0.0617153320481167	0.0606063563277454	0.0624122153634733	0.0609280236982879	0.0629676850732285	0.0583936171038219	0.0605960474393607	0.0619262833632172	3.46064838357691	0.0605645802743837	0.0641238333610344	4.69530577673078	0.224287159729144	0.0611279654639437	2.00816557413619
0.512570184820629	0.0638849567842467	0.0587096615358225	0.0609956428791822	0.0646236159448167	0.0627766487572341	1.41798148302719	0.0628117094203981	0.0650965401438341	3.42087152380264	0.0622197275407994	0.0628375771261823	0.0605787854649015	3.12666586251299	0.059501152841871	0.067496805971547	0.0639986289857745	0.0595268458357795	4.18219318551802	0.0604518721920238	0.0590750779698501	0.0648203602550995	0.060429172470103	0.0621303362246223	4.71379320584545	0.0654247478661442	0.0615561706593234	0.0629018530297484	0.0592723075065763	0.0632329183949263	0.0596438609198286	0.0615889209150178	0.0597322090193167	0.0623133816977592	0.0637849110048502	0.0594873394016509	0.0611137308299667	0.0647605248576566	0.0636744412883264	0.0628457962095398	0.586683557405049	0.0644379599529497	2.416134374577	0.0622748097811324	0.0616963850802433	0.0584285776569806	0.0635880890734673	0.0596158699756962	0.0590496410044476	0.0603143679671513
0.0585715623861341	0.0674572620849353	0.0633014310354541	0.0577276352910468	0.0624767494900564	0.615303682869607	0.0661226165285172	0.0654700035367411	0.0601182167898746	0.0617690408604718	0.0620300680383795	0.0593605042978039	0.0616759368142931	0.0592556393846175	0.0575802408872847	0.0615447651335548	0.0619658268642212	0.0593312118966011	0.0615164075152515	0.061945809527242	1.09779104999853	0.0623413478586429	0.0622387341595859	0.0586423554614183	0.0586513437149465	0.061371796988579	0.0609453913744974	0.0621603937993361	0.0627281988437302	0.0608360075211206	0.063368547833414	0.0618796601583785	0.0624193519703547	0.0655924460431658	0.0579078367522009	0.0637929589936096	0.0589060569563836	0.059723593240056	0.060377504310792	0.0646679951213411	0.0586994726487151	0.0617880177204219	0.0662871898957237	0.0625478317410818	0.0636956149350369	0.0634726057652358	0.0602752243086826	0.0654889371915149	0.0630409712178384	0.0602637960237433
0.0650975207523564	0.0630116230029912	0.0597670071127747	0.0603702344726499	0.0606301917730627	0.0604311363665262	0.0622312170416267	0.0578838450313428	0.0600236927001953	0.0632407765300805	0.0580616292514717	0.0637059494798541	0.0654539792887136	0.0606358118868014	0.0590814643151563	0.0653151811683268	0.0654967224820384	0.0649208606524398	0.0596306823511288	0.0598940459570325	0.0677215319538513	0.064794425765072	0.0626036941969386	0.0703675113718755	0.0622948233130147	0.0605395616663397	0.0609322124061552	0.0612705864081714	0.0626156642746244	0.0619372623777893	0.0620567624840115	0.059432710550948	0.0633418023782419	0.0621279217485809	0.0620039464772858	0.0630233831792154	0.0646920775659567	0.0661466823383063	0.0625124337197499	0.0714363225831039	0.0689813666934475	0.0700956753626781	0.0652015974950138	0.0663658972220002	0.0680295482996261	0.0611711075084022	0.068983798336273	0.060023207709586	0.0613265763965165	0.0595774839267927
0.0599074707965113	0.0633214547245048	0.0625122154739554	0.0608012835762377	0.0689631628905561	0.0623939006419173	0.0603223142203938	0.0609908732421178	0.0607250769629633	0.0683306332938971	0.065725764127167	0.0604128720844003	0.0646173235247831	0.0619575056310386	0.0624495544063259	0.0697011836173052	0.0627160146429142	0.0612694946754304	0.0643947091735923	0.0578326408025813	0.0614225816322982	0.0667455344163181	0.0666964348380276	0.0603423246288356	0.0606282082992538	0.0637356968738493	0.0647058218801677	0.0658839603859568	0.0603692460274875	0.0609486652406599	0.066277969368258	0.063023252549882	0.0628236336162496	0.0655722423596272	0.0633233503662034	0.0631310619000684	0.0657916618358372	0.0637851710314358	0.0674619340756598	0.0663730813081511	0.0653758596877407	0.0607472601475402	0.0652692848030652	0.0620386360885041	0.0598135469461259	0.0664870107002016	0.0645950158955148	0.0628450197556697	0.0597404198260275	0.063591419819445
0.0721055501205367	0.0612093782706002	0.0645132540007521	0.0597603885371583	0.0694550618927441	0.0606377305167045	0.0625583241560312	0.0634368284554447	0.0664476003189989	0.0727598993539081	0.0616704746265174	0.0683504078728007	0.0620043031662193	0.0631836600275781	0.0642896446771909	0.0670716544744917	0.063040299327356	0.0638996376609308	0.0625876806064913	0.0593471383400182	0.0705409518712245	0.0598837919479051	0.0716768089914504	0.0586039247789141	0.0611553450044248	0.0649894506555534	0.0639903395481653	0.0602796781772177	0.0668315497386115	0.0624086205899267	0.0622607087581823	0.0633592567215639	0.0584592796759272	0.0684608335601922	0.0594168017650732	0.0590042103237536	0.0632795778172185	0.0601212033224219	0.0641691446363504	0.0620962201265604	0.0601317889667234	0.0592905058073164	0.0614381415171124	0.0653555252800598	0.0612212852529654	0.0644067453425399	0.059712804927555	0.0622816761357101	0.0628407302176716	0.0615046405298171
0.0631926158518309	0.0647603063752298	0.0601320178605569	0.0675731000035007	0.061012638818849	0.0632214205260917	0.0697449020053545	0.0683203984054086	0.0692530576623509	0.0714815645359797	0.0628189184940827	0.0644905471414291	0.0600992096704619	0.0630851558713963	0.0591913641916952	0.0608581837952059	0.0591934359130323	0.0626331414213674	0.0639100349142225	0.0613921827329447	0.067768212184498	0.0614544260233257	0.063995376507578	0.0631222151419102	0.0665629356701853	0.0596047987496779	0.0733124477443366	0.062381952854976	0.0635688556081343	0.0676817566701638	0.061094170728277	0.0664900378233199	0.0629000228936902	0.0641564943013175	0.0626565989946541	0.063050496634839	0.060482351102198	0.0655760841072688	0.0666489429425945	0.0630315927271038	0.0657943308663586	0.0625647233456453	0.061521858983454	0.0622994512150681	0.0680686175085393	0.0661271075481814	0.0698787994381705	0.0634811451534233	0.0612353424014106	0.0606211684722872
0.0672679383900053	0.0616647635035834	0.0661149190073006	0.0789303180804719	0.0617565682399221	0.0731597698300898	0.0709148031637383	0.067404284828588	0.0742232491280092	0.0720888551964912	0.0623387692896403	0.0702574200061803	0.0679755354735091	0.0623054783388316	0.0665450136315664	0.0688964781769558	0.0629697738525537	0.064217379452392	0.062873120590755	0.0613906022609978	0.0667068846871053	0.0598779144731194	0.0681423875836284	0.0669765889814165	0.0604311728985775	0.0688196292060482	0.0661867490698028	0.0733220442734178	0.0693063293223056	0.0633875768274498	0.0641328707214224	0.0629056095612683	0.075964088591145	0.0642410865671256	0.0646168969484531	0.0683028904517224	0.0632810801716393	0.0620929205166389	0.0741137629845461	0.0684048595043514	0.0676695446025821	0.0614719354424596	0.0598599329622854	0.0700916293815778	0.066534379134316	0.069476765382926	0.0631713084918716	0.0649485533967336	0.072281898417257	0.0646808773233523
0.0626833643580021	0.0610407577935923	0.0715094479995664	0.0685058286836488	0.0630912732043768	0.0647752693093735	0.0712118329264739	0.072959817457598	0.0678585943150847	0.0647784631355706	0.0645472012223958	0.0607057843499184	0.0687270427747451	0.0732316073601128	0.0694080724827537	0.073181255420747	0.0613284402946306	0.064888240380683	0.0728948675111225	0.0643279746866653	0.0687273119563086	0.0647344102841189	0.065624137915771	0.0652592292679753	0.0607713898187537	0.0671085529687381	0.0725250615542664	0.0642208870089796	0.0614052332468421	0.0671876220416858	0.0613251841249118	0.0666864160520747	0.0626271668603573	0.0689407270397639	0.0617236054826525	0.0665023989832721	0.0680333172692052	0.0615125839783798	0.062489495293701	0.0655451567147572	0.064289164848509	0.0701756574148475	0.0622272075001255	0.0669039164255425	0.0616044060079564	0.0710784485741626	0.0687279249422935	0.0606976509207812	0.064669670814967	0.06403578900534
0.0749917467335273	0.0648649265817769	0.0671531897939308	0.0645574280839855	0.0716971099533994	0.062489460049362	0.0731448405216005	0.0622224128367258	0.0645090622397795	0.0693114595090735	0.0640251619855442	0.070948637928795	0.0631980870050133	0.0679987405476468	0.0646937185132246	0.062374659361594	0.0743351622435977	0.0614807794538831	0.0782167339172485	0.0706653933462727	0.0623942175425773	0.0647872238277695	0.0734831207095503	0.0634941882904985	0.0746760328660451	0.0606920336148174	0.0697585625589487	0.0685958961736959	0.0666986765560103	0.0781220268266938	0.0630373116876135	0.072780405742127	0.0729362495070941	0.0652343680080847	0.0668155437311117	0.0706362915390625	0.0628253996522221	0.0767436821948547	0.0747713252106757	0.0636534522948634	0.0688507254225156	0.0774349136932416	0.0637683573742899	0.0748075883652157	0.0702007410902464	0.0784187213778201	0.0684652556467508	0.0644088736463119	0.0729255796711266	0.0607549294365893
0.0667759282121787	0.0708758047906711	0.0670470828538208	0.0613650412174512	0.0706314604054967	0.0687062547323921	0.0646279036260249	0.0658207080675173	0.0682337640653915	0.0592616667262238	0.0700294267071345	0.0756992371305444	0.0640194380033957	0.0688165138734549	0.0650510408771679	0.075843530220478	0.0629175494464981	0.075011992208144	0.0678161044854865	0.0626914199079417	0.0619439254076117	0.0657091700538875	0.0645405719695869	0.0694048339770634	0.0703922826037186	0.0647082328728482	0.0685031580768086	0.0706560546199718	0.0736285238113647	0.0744280293664592	0.0625359680804077	0.0690051645620044	0.0712212481509529	0.0644271570636649	0.0665440677851377	0.0709529387408824	0.0741100918814395	0.0664982061266635	0.071287124133054	0.0631029877166601	0.0624592172320399	0.0706821534648745	0.0719634943477157	0.0691841825876402	0.0743818783383103	0.0625135287889681	0.0667519994973876	0.0745199445387476	0.0731414458084861	0.0643515462839646
0.0768680502328668	0.0652242035417671	0.0759561456979767	0.0757564232656694	0.0618884368694453	0.0655883117586932	0.0684446290457487	0.0656241648092775	0.077408646623814	0.0673804241651571	0.0745926955813135	0.0656491809533373	0.081383436191467	0.0724807905398334	0.066618932613351	0.068026390330954	0.0667859035218929	0.0669163012084437	0.065806905557088	0.0753848096526719	0.0702587245642889	0.0670100074516689	0.0749659101520328	0.0691202495884149	0.0731186428374597	0.0706063349861677	0.0655112076283801	0.0646337554985546	0.0682162188021067	0.0724144235520702	0.0711729960348386	0.0632840405573457	0.0796250417604194	0.0664843191048314	0.0668242824317934	0.0785549542022997	0.0643009822814484	0.0720378208008097	0.0747956325452142	0.0667153689292514	0.06682755159921	0.0757316002576285	0.0677954121047075	0.0677271786926874	0.0703795903926133	0.0714298937347851	0.062092564704141	0.0737971596939962	0.0677795364807643	0.0686186729339383
0.0677520643236891	0.0714833781303223	0.0676104025575044	0.0708732711505756	0.0732469021227172	0.068594325128507	0.068579488088955	0.0716412867695865	0.0882503773218725	0.0675250969937965	0.070950616181	0.0751912803940546	0.0694580798570328	0.0763427277515254	0.0642796309909735	0.0657997406226054	0.0632984779021509	0.0684358438388068	0.0821106047514072	0.0733510031858716	0.0677739600670271	0.0730080066830458	0.0803976690926688	0.0661936461643592	0.0805062472680742	0.0689893381831631	0.0723753817954222	0.067230640266653	0.0844856717454005	0.0705549201772184	0.0666001406218191	0.0644242942520762	0.0669266329113497	0.0768578917515808	0.0655780379682179	0.069936105171215	0.0683578583282013	0.0655522860798672	0.0650809878219156	0.0722967433009301	0.0767214419377571	0.0822546656602983	0.0635786861866783	0.0648735857289542	0.076639331729645	0.0673667182509703	0.0788516551337686	0.0672413232097906	0.0883851040198665	0.0801175332316025
0.0635787378622256	0.0732547774174306	0.0794631487840156	0.0722477585953802	0.0814873747656969	0.0651573028059848	0.0670479844381996	0.0859146567809066	0.0785379453480107	0.0741561608193863	0.06740908879712	0.0754335901066204	0.0696291979540766	0.0687385491395056	0.0782201769526144	0.0728690043030055	0.0644557576094021	0.0858073424769951	0.0732978099400013	0.0702281262116335	0.0804205420485167	0.0715687093122471	0.07339775725622	0.0659258618863881	0.0848338096193493	0.0846371216443232	0.0715489053152455	0.0660914368431541	0.0807121096167822	0.0665540820018139	0.0750740123435202	0.0776475647373254	0.067276718387254	0.0690200361884838	0.0660899786005525	0.0676894231735766	0.0844532160517383	0.0665431789692152	0.0791610741280969	0.0689311694775991	0.0804928089702052	0.0686751074756914	0.06724013289586	0.079835765452101	0.0736982865677983	0.07004802862279	0.0789500322787978	0.0763817084816664	0.0817651283449812	0.0762445649151064
0.0740124972437147	0.0734693678553251	0.0715638536499556	0.0778253646787865	0.0790381183493594	0.0760033694125499	0.0681022778188825	0.0643524009000848	0.0754230722579818	0.0753390719243058	0.0810225338890148	0.0728304251816947	0.0658668928498336	0.0716591445772239	0.0680582661309178	0.0632972400895514	0.0772745873358161	0.0723989287793335	0.0808406791492134	0.0768098516324474	0.0855627684748541	0.0871909274279181	0.0865105904347673	0.0718398565481487	0.0763286043207196	0.0770885425803113	0.0703233341774575	0.0736216267184825	0.0912752076810729	0.0770214943257425	0.0785484707993579	0.0734811077992104	0.0936938404786883	0.0657356298872584	0.0733408750514978	0.0718285763286125	0.081629874780293	0.0720025057530712	0.0792159223064984	0.0786416233163568	0.0715229704608948	0.067460806883385	0.0820089682352517	0.0826108696442825	0.073232241904348	0.0694777333852821	0.0817090571059753	0.0825491824525106	0.0814669400505741	0.0810639251516429
0.087814232745723	0.0759066262323735	0.0682183740384915	0.0866351961419002	0.0662419608239726	0.0956668571095601	0.0726680991312489	0.0743815407667283	0.0745555521218418	0.0819678150940829	0.0729152279113792	0.067052143536517	0.0796235719878672	0.0785453395767128	0.0742731165786511	0.0734241396262866	0.0788201825635728	0.0753760186781411	0.0780003382304909	0.07322979662858	0.0838113197630618	0.0713358775613665	0.07484822188499	0.0736358704232306	0.0683241962246319	0.0671781405441343	0.0783644225892405	0.0793333068957818	0.0743201268223867	0.0764202132227989	0.0718312010198522	0.086315374158861	0.0820516800724902	0.0707827014272874	0.0853198448492237	0.0853143595628835	0.0709032348478762	0.0650820777717084	0.0816511526588805	0.0851504975034972	0.0696710847492348	0.0722962004778362	0.0854706438265514	0.0797450748853706	0.07577189367172	0.0847170017382785	0.067538216011846	0.0670276336579401	0.0739461628276852	0.0888943173648483
0.0698544634793795	0.0677411006090795	0.0764823584428012	0.0760999779250927	0.0845045854745588	0.0738724850044513	0.0807537678190893	0.0925261956165093	0.0780845908294788	0.0775006071364677	0.0741548639030549	0.0942975975242394	0.0674965741655067	0.0695863103268188	0.0833263980312717	0.0671274232675414	0.0833325042592988	0.0746703101972026	0.0857266183741042	0.0839939469478504	0.0836411488883745	0.0842278406052739	0.0720551262308082	0.0727109540779426	0.0742421412339767	0.0821376564876226	0.0751127649585965	0.0800771757972537	0.0691970394140173	0.0882081488165942	0.0795401776880324	0.0713741875699702	0.0779162046071809	0.0815797915925778	0.0787200906913201	0.0827321863451468	0.0779081875103802	0.0788679400280686	0.0826980421515108	0.0787403852415786	0.0813518869549519	0.0695059119213964	0.0924102830451027	0.0987210735714471	0.0912186577337108	0.0800900354597248	0.0800656185742673	0.0832595875653849	0.0763573711441362	0.0746406358627192
0.0795560774207234	0.0771729632870244	0.0841080128442901	0.0760024799239399	0.0755390179741354	0.0864814895076216	0.0799601539564338	0.0718157230349006	0.0701464178465813	0.0781454448703178	0.0850369915564282	0.0849167854521106	0.0822673688517526	0.0834700871204784	0.0678702088477271	0.0760463134384275	0.0781409333436356	0.0733899724897647	0.0731589125331302	0.0916798508451891	0.0752414519617626	0.0668875084341324	0.0699034501323292	0.0864026812923098	0.0799021748510053	0.0861116441316967	0.0744251190668234	0.0980323809781897	0.0916200219514476	0.077576755543796	0.0795881890250827	0.0772598349473674	0.0823574035820639	0.0967379058601955	0.0712588862832877	0.0886210557236404	0.0793018879367308	0.0789563356838638	0.0753438425092966	0.0718210451455789	0.0724665367299825	0.0743542789207597	0.100211057255826	0.073810801051793	0.0720447360053285	0.0927850063472114	0.088396514789911	0.082431005244741	0.0807008297122819	0.0776794301636807
0.083072458495291	0.0800884378173585	0.0793057122203781	0.087613909472085	0.0890603638540557	0.0836156277126291	0.086720270407766	0.0674831989926437	0.0921528973269322	0.0821797540157377	0.0793125268570077	0.0746428312752929	0.0744130234315366	0.107043859021451	0.0738446996509226	0.0718970962559709	0.0766683347093724	0.0772993513907205	0.0762600490252767	0.0947674311251469	0.0785667773569615	0.0828887879056951	0.0870205014153094	0.0732329530996229	0.069436119079422	0.0733518782012517	0.0972880542835486	0.0826779275975751	0.0946924530185506	0.0748813895312721	0.0794806015874284	0.0716785927003546	0.0902636458304973	0.0848321360836536	0.0759777218114926	0.104359932928766	0.0907143481525526	0.0870463533132514	0.0805244989172708	0.0750335353507052	0.0950388041823212	0.0904542513461422	0.0916308333166636	0.0881773122201156	0.0715089937183728	0.0699525402342667	0.0784025739264876	0.0945485294310471	0.0743894161098509	0.0711560859624748
0.0870407285735301	0.0970133247436459	0.086300162855464	0.0750473809983551	0.0896970489172831	0.0877707768094523	0.0776782307401075	0.0940641482281183	0.0841023822115675	0.100593732237602	0.0789794294031623	0.0905377973374603	0.0859096324730302	0.0791665565406702	0.11091830475716	0.0790072322328625	0.0894433671990383	0.0951214497995309	0.0755172889992706	0.0949220600155882	0.0991538267308122	0.0689329167868822	0.0868250648480064	0.101852705350929	0.0773557114837085	0.0754529145130088	0.0900585856326889	0.0905059775540582	0.0859549661540064	0.0713608866535692	0.0932307217655217	0.0852165083989085	0.0913960463946744	0.0868812008891955	0.0902837229265454	0.0944692994954203	0.0946009002875449	0.0745040179036496	0.0817908901624091	0.0920887789680667	0.0798078004243941	0.0739057206789483	0.0932823703012671	0.0859590243358813	0.0805594104206025	0.0937673288743394	0.0880046501941194	0.09065880498322	0.0942758768574839	0.0784338782771019
0.0976679293821605	0.0945815532354855	0.0806213782762571	0.103578652853125	0.0929716157358187	0.0846578858156537	0.100123879736483	0.0913831190761679	0.0985145082580508	0.0883663844622949	0.0961931371913566	0.0957418914055675	0.109251684383462	0.087930274659574	0.0942506002640299	0.0902895723727756	0.0873984425050959	0.0926527022820268	0.0945164366031157	0.0889220229232278	0.0930444021639745	0.115501969372588	0.0736074559891609	0.0862875141283543	0.0870245086558269	0.08895214589375	0.0940152682087737	0.0882496568518001	0.0818293854493937	0.0741151395262501	0.105333331291619	0.0944311795769891	0.0967794813904001	0.0736807992560348	0.0844649401143537	0.0771773510493355	0.0965640976337475	0.0822354422818872	0.0720780336668422	0.0855847816686769	0.077940237347306	0.0976634293884091	0.0782990831129359	0.106385967937583	0.0785250155670949	0.0953657963502195	0.0952425108533641	0.075832904655182	0.079487162783858	0.0956035661311535
0.0992157254666334	0.0766859212879755	0.0808779153698179	0.0782081736624013	0.0981135471467606	0.0972234633835917	0.0993844656599788	0.0957207061713841	0.0849656656452464	0.0809626018464779	0.104667634066869	0.0871858991301238	0.0903379142427009	0.0850488512033801	0.0792058513238851	0.0779744099206579	0.09042479776937	0.0975951259474086	0.0919717917608084	0.0875696724319883	0.0859410162663359	0.0813321389526866	0.10569864266175	0.0925064138543292	0.103157223468013	0.0758251914483685	0.0903112836016897	0.0886932552192088	0.105914751624438	0.0866545631797536	0.10304300063148	0.0979002746786926	0.0741430290656612	0.076994918705042	0.110562777741829	0.0832421654264969	0.10232717321709	0.0993043197218396	0.0842633319746873	0.0905835198033545	0.11099011771402	0.0955720276987106	0.0902460261895716	0.112158514925838	0.0789940585155	0.0943712278047911	0.0884679320644631	0.0856886433302407	0.087926621119221	0.0875095948408708
0.0835778469119181	0.103849526331648	0.0824619798798402	0.0949696737251763	0.0909376087610779	0.0798698516205347	0.0928351329393384	0.086768155790381	0.0958662255971171	0.0927516674691484	0.088008061272554	0.104437353945327	0.0872017961572518	0.0843387040726518	0.0926110758467313	0.0981012445381128	0.0974974561811769	0.0891050732351968	0.0879444235081113	0.0823755387591731	0.077417099153528	0.0914585998071158	0.0745057805541211	0.0994354837689714	0.104657966068873	0.0866921640967397	0.0799442534509468	0.0850873547878034	0.0867196336149469	0.0928573409756904	0.0873232919184494	0.108556636126447	0.0814353351118328	0.0898584100592385	0.0891045032894063	0.0853097767838363	0.102670667791261	0.0837775854342457	0.0909037644331048	0.0894906299010448	0.0941608673557372	0.0919698957340958	0.0804309384224938	0.0968978409411435	0.110239445544975	0.0962554461717911	0.0983475270720339	0.0843236148422247	0.094173799823917	0.0957446560852668
0.0887249071669565	0.101619756936824	0.119118402506387	0.0794360294763732	0.0968372235193839	0.110895194458787	0.09308227984956	0.112691529316781	0.0934329111249446	0.0868796711749861	0.102822801072762	0.0889205784491002	0.105863900645461	0.0805267571003204	0.105115909660456	0.100708611741143	0.104756901121986	0.0898518480037286	0.101260002438484	0.106915147117028	0.0821284482325393	0.0942588111348237	0.107219568830292	0.0983227875993618	0.119413500071985	0.0916439621366747	0.0894531698593674	0.0971002936560854	0.097136151232956	0.113545221828017	0.104699366137682	0.1005672771252	0.113661573647853	0.0961735597499909	0.105125256833733	0.0977459351428007	0.101250739636373	0.0961449174516192	0.115160995655558	0.0995036626923091	0.0923535707927931	0.0824217058798275	0.0964190892468557	0.0977674877342645	0.0822386137083723	0.106149942716371	0.100125472501456	0.108434729914155	0.0846285674142369	0.0920398198253257
0.0792695807069073	0.101287526719625	0.0926882609044324	0.0962903551642659	0.0838466531591603	0.0859276766635618	0.122034662580317	0.0893365790603041	0.0973955456008758	0.0855171464301161	0.0783704949392276	0.0932509258234592	0.0981666504757253	0.122224948011616	0.0847155849445983	0.116688319020873	0.101537834599205	0.0990534271138938	0.0853977917838355	0.110353836885465	0.0941640925666112	0.120493881469386	0.100810934798055	0.0969835500948922	0.110081081402698	0.0937049525030327	0.0932286921164304	0.119317138625288	0.10928953166078	0.0887640525483953	0.106034128965901	0.083681460848646	0.0868281698321389	0.0955236639325494	0.0843151836498003	0.102034818533474	0.119464348854937	0.0830261384128607	0.085098462649341	0.111684400281897	0.100456982817275	0.102395369397451	0.0978942298536075	0.110542912795226	0.095935108940771	0.0832747238387106	0.112427759376778	0.0886849503534912	0.0838912211272429	0.0927356257345292
0.0949734146678995	0.102215405381801	0.0929919685035535	0.0893800906746778	0.0884092673347214	0.0868043093511175	0.0834823087593594	0.125481807645534	0.120405507913678	0.116001784601622	0.0940586733179155	0.0979486647331341	0.116500431337473	0.110185621844379	0.0988300377135553	0.0934602889609034	0.0861706007362232	0.0862824190555524	0.0860435032618817	0.108509515572823	0.110179664924207	0.103917042731266	0.102816236132149	0.0902572918224211	0.0885363899576257	0.104103643103973	0.0875591783286227	0.106578776356128	0.0879387999574501	0.106295121061827	0.118644192656426	0.0883749651992422	0.0968058174447792	0.0986459802490803	0.0879692453571362	0.105037972904726	0.106744418795546	0.103168268101135	0.0930949034164989	0.0894305873653387	0.0993209125340226	0.110934526779388	0.102831647387817	0.105275664951739	0.101358898851745	0.0924397664441502	0.102926938948901	0.104779735378756	0.104767109693979	0.109396204620682
0.0958147740892784	0.0913785568502467	0.089555052499978	0.0863583121567479	0.0864402012663543	0.118281210542277	0.109451418885208	0.0986323072369754	0.0920786676858282	0.091608554524147	0.0994289171732021	0.0968722974627899	0.0916027687443966	0.13738830933168	0.121609182988745	0.0934115613915938	0.100496947717861	0.0988034522727769	0.113873687137145	0.100972636295391	0.0853466519594691	0.0877493062480445	0.0941673532706049	0.0822701830076037	0.111948859673199	0.117247503659048	0.108302651673621	0.107462969573073	0.127183097600835	0.0963789574090113	0.103256497482284	0.112075624790188	0.090775452823947	0.111624913655737	0.108854896949254	0.090911626645391	0.0954441642266475	0.103420402140356	0.0940532202938129	0.101759897702114	0.115715309515156	0.0898361727130564	0.0925885151764818	0.110272550615938	0.106465732327709	0.0878527913331237	0.102449266585263	0.096283161702383	0.0872650203218749	0.113888598633862
0.110096579924344	0.115067555410212	0.081801643289932	0.0897394900342095	0.0953162914211392	0.111100933936016	0.134247279798197	0.0878193370282131	0.0902773210510811	0.0963616837037612	0.116865857531734	0.116471227862402	0.125014934981844	0.113262812433584	0.11647922459872	0.109909527624759	0.131141396132146	0.0991547309759798	0.118171528983378	0.0865309576155208	0.0968156305055797	0.114975560025134	0.111504539771918	0.11626125014926	0.114444335872976	0.125380696113415	0.111861626513263	0.111324671139759	0.11359830330352	0.0971134235005164	0.125913822823837	0.0941775556354972	0.126920320617391	0.108086118945062	0.120075435955938	0.106007787455964	0.10347729393327	0.0862525930635591	0.104125065569116	0.131243857867791	0.122198859052986	0.143407292544863	0.124093912458124	0.107981978797145	0.128902062544152	0.10595167864127	0.118148307341545	0.112355447028355	0.0919999744558512	0.14510333533685
0.0982130055293761	0.128627449068355	0.106785246046767	0.120389742066875	0.112588323553881	0.11936630760878	0.0986766747874766	0.100674174271393	0.133574802969516	0.112754233089131	0.123289201403301	0.132549195169668	0.117314385253989	0.0998469331879687	0.120928152234165	0.115492812452489	0.129976266524004	0.112510021138099	0.116796805259128	0.111241300013837	0.116958520125084	0.107329915653399	0.0959516320879824	0.13291444274001	0.114886487861217	0.128960136279856	0.109228675329699	0.101060336324578	0.093752910516985	0.108771996658721	0.0932726701846506	0.0962015791754675	0.114740957656685	0.138054254337474	0.107323610281278	0.10047188823142	0.12304116562576	0.12546372129185	0.100031259553281	0.0978461908124633	0.107746268412324	0.100407187352591	0.119511510266246	0.0951565013487909	0.120676527391128	0.11656217753669	0.100906269024878	0.0966732321117808	0.14887234833042	0.131808697507453
0.132030481541104	0.126191446752907	0.136674729515513	0.10919504555055	0.109397887383463	0.121884163449049	0.117197131585728	0.124493164389348	0.130734223786433	0.12100698310746	0.114209836647225	0.114770356299099	0.103289882253065	0.123427042507176	0.128899476509197	0.142573114550031	0.107949600937741	0.115350895711058	0.106819860628166	0.103219802759756	0.137705108609353	0.113219865503205	0.106695810491133	0.116308050216093	0.107735835748007	0.0894365659701646	0.102093017827521	0.0976842547000402	0.141686719630497	0.124282713352468	0.0904997591376431	0.105000668127733	0.133515373202052	0.108918354916904	0.124735433064357	0.143960013613801	0.113627224729661	0.101581865426351	0.125703757381784	0.11208926666352	0.109397183979498	0.137744806765156	0.115001995487807	0.103621312904054	0.127738842629104	0.104847316765057	0.103982582392774	0.138160836109732	0.1457501504548	0.114130094182283
0.141310957934391	0.114717667033164	0.130577880616815	0.116766498573825	0.107974941861564	0.098890963471478	0.138156257430468	0.125082403900212	0.125353653784428	0.121419845235964	0.120653094071639	0.146413644951804	0.134567293701084	0.104763776833721	0.106604633418155	0.101775622229274	0.121298949906805	0.142902870068353	0.148040250816676	0.104797221613001	0.144664215369874	0.108077333511434	0.1057669647906	0.12683050233273	0.142505450747912	0.14339643984487	0.123848756453596	0.143483876992606	0.11585314956118	0.124073536153673	0.0995985618706037	0.156840264585381	0.120878774806849	0.167984890032688	0.109306042574203	0.144498355751881	0.108762744822107	0.149536761733122	0.119055092836948	0.127099072604442	0.12403175866765	0.132624273706912	0.0955040642329069	0.114765192550885	0.124100019755568	0.143989942472058	0.126934472060708	0.137082726329662	0.136705074655941	0.132343712835958
0.0983588460039673	0.111505253243944	0.104233327458256	0.139707183879753	0.114263238160532	0.165802252627639	0.130268165150187	0.0968037511716804	0.145293963696	0.104552582334736	0.123352539302091	0.139876290320776	0.133253837537561	0.126546668588508	0.11666791976334	0.113546995546398	0.115605302808913	0.104186919603477	0.11094273258106	0.128876706745152	0.138466883680516	0.117720420781185	0.108330675672144	0.123774780490245	0.114930376744869	0.117389293504485	0.135045272808927	0.105402165117592	0.147393429216908	0.136518035784903	0.112599242027629	0.155106425993851	0.106067801657143	0.138105355072693	0.139981203251991	0.0995473103740017	0.136401903207943	0.116656219188311	0.115257068052625	0.110309733565815	0.147322455184152	0.165433259252946	0.138582342274102	0.109815504780187	0.105705899519245	0.13898525505659	0.142650449824904	0.0987247613758856	0.144840419323226	0.116385497741371
0.098785333771767	0.125229512711383	0.143113847420004	0.132814712917476	0.147521064421437	0.125319634404491	0.121384205634688	0.0968378929977566	0.102865918475286	0.135941825102573	0.127245379089565	0.165750320873323	0.114455852757779	0.157420686150821	0.118109195699321	0.104284946049517	0.134753415902289	0.144459374166481	0.105693393427479	0.110849902180851	0.131645781036697	0.120856430595947	0.106966784974524	0.11711711148219	0.140746577123483	0.172902753804993	0.107366137405315	0.10159205893955	0.108629200042841	0.140730921014846	0.16864726721581	0.162303304451806	0.153081358658907	0.152855462043631	0.112820231825892	0.146495619798016	0.117444604215214	0.109896104620298	0.123069175549758	0.142812819142159	0.121274491011323	0.158695159873708	0.123983223180081	0.120152796510964	0.145038015746891	0.142795486597039	0.10579937191172	0.11264112909577	0.174177123497199	0.109123825387822
0.125426063896871	0.107932501252933	0.127169780114695	0.144812473514196	0.180662412108635	0.132126851074539	0.110806330491795	0.185449745816597	0.125230426153456	0.151359418203193	0.152737857802809	0.135240315836532	0.148720453629494	0.118508222082186	0.131291908945389	0.123570530129496	0.108106861834602	0.10143677064654	0.124453424929662	0.160510563106427	0.108830213389102	0.145270566449553	0.110309748976913	0.125195117535182	0.145580286048193	0.145489712594842	0.150925982813227	0.120682395081773	0.107110403763111	0.116665982458785	0.147651105027095	0.135708334847046	0.104956890540986	0.122705285063924	0.159994837999365	0.148004188570374	0.158335719658669	0.125701345055123	0.179128022952048	0.168904025602472	0.159112472311324	0.131807135479779	0.114835671507843	0.15013978674408	0.117600093623015	0.166910792928079	0.154257541558946	0.119620373992788	0.150818006887639	0.122644242725113
0.17003048736195	0.127658254404633	0.133858170930334	0.168733534435607	0.132248470781911	0.147820269582749	0.176899087835103	0.135302266629387	0.191989297346072	0.137222739437165	0.147336331389715	0.187463410592399	0.134073122457001	0.155723407492772	0.132731717741345	0.141828307823401	0.112243799643458	0.138928893415436	0.168746025551018	0.120628468785183	0.16478464082744	0.185093095104903	0.13397158659143	0.13089244157463	0.118677812426408	0.120723248345694	0.182693526869595	0.141838749281199	0.167089774583719	0.174054582924253	0.158130592600062	0.170234140837325	0.178004502643847	0.124939856433064	0.120513440682245	0.169842951781903	0.154197773486591	0.155372478961364	0.178725083055393	0.123936800122598	0.125650130406087	0.139571376855709	0.164477687586631	0.154157012808066	0.130797855446448	0.151299768308745	0.180789469813563	0.143020535243698	0.129431085892763	0.182516766186774
0.111602772843782	0.116831810567549	0.163240655031521	0.158022330720104	0.142274970933367	0.157658165787323	0.123230540845571	0.117875895332727	0.170992238698104	0.183112094103595	0.134856735336578	0.116052721440318	0.144126733572816	0.172669215776514	0.153225150898774	0.122877851993991	0.121409082203608	0.133115585528798	0.160578785614802	0.179917173890743	0.124821311061047	0.166734976162339	0.113449684964723	0.141729606219672	0.124050973202894	0.126196650969729	0.128383999122656	0.121837045509054	0.145371813357829	0.169789227506109	0.193163595526691	0.151117719127949	0.208212899924667	0.136599756530307	0.128025794170688	0.112282713354925	0.14222549226295	0.126412991219615	0.114029749579841	0.13015846907499	0.188079917756713	0.14844688285476	0.160637146951255	0.122206496178215	0.144570677405802	0.119016419944679	0.126340163815032	0.136552486649215	0.145172167064068	0.135427090386133
0.175637798276464	0.197257952545287	0.17927361855521	0.129063513401283	0.120819809815057	0.135460900810896	0.137702042884029	0.149203680113852	0.186531360163012	0.20623653507734	0.126330127931742	0.195333933760076	0.162155276799075	0.149468771713677	0.144847306378249	0.163744215242654	0.138165559062773	0.190376404122698	0.120610114865578	0.163842497883298	0.133086645877502	0.182584231673093	0.191166032874674	0.134656505841262	0.125389998006294	0.181920687516855	0.150065566419973	0.135327660291826	0.180698506589599	0.153826231101563	0.16357999773554	0.211773130042478	0.125769966364825	0.159544686417987	0.187628828396036	0.121779371626456	0.119474317001086	0.173396108924834	0.160727331157764	0.170744289641984	0.150563050658475	0.160295916352416	0.14895002884776	0.190095107636298	0.175456550657675	0.16811509827294	0.163681882377085	0.155147989480239	0.158863121219984	0.176166915945865
0.163699393408396	0.166351420340039	0.171869497496796	0.151587937113596	0.145895325127174	0.151746350488535	0.181578236725875	0.226037069686962	0.168186514146488	0.195611327852261	0.198025460571778	0.127338102610453	0.146669330788571	0.159017098616433	0.191499023075368	0.145268262791991	0.130677466209472	0.11919181865591	0.140292597821665	0.216401633690174	0.142021011619746	0.187172158667728	0.178545340179713	0.128984779413294	0.182435676377795	0.128847757505877	0.151698379735953	0.160222098038369	0.124678402440549	0.184764146279934	0.134251332360642	0.130799647095694	0.184227787332775	0.158298269951273	0.135399706697613	0.190625633155427	0.155324140083218	0.193328288386876	0.163860895845134	0.170105097408261	0.149423263108781	0.141724072664792	0.141263904410837	0.222717357450964	0.167517084785889	0.161609717721332	0.180198787151535	0.131694274706372	0.136795496561421	0.145364305902809
0.158246734724861	0.152337708278197	0.13851476127329	0.147535726108914	0.157743347008766	0.146329147476303	0.125721520679615	0.203702697450333	0.134496838757887	0.165618739589623	0.189918583798629	0.132275451929309	0.127277670744553	0.137875565902441	0.22421104883475	0.127242721921375	0.148112162089366	0.159370462488268	0.139593831038907	0.14293389939025	0.176347389787442	0.196846873290311	0.187666841775976	0.160006171102236	0.191440005431568	0.17688672206494	0.143979230717486	0.144008187349266	0.153475095885889	0.130210613851901	0.14929750607143	0.198145747172867	0.217651038581531	0.199353972660198	0.188644963902074	0.143858564824571	0.158427833834319	0.165519963290368	0.200878245999453	0.206509744484699	0.160728699831202	0.218057899598623	0.139364886311031	0.202812603223562	0.15420388730941	0.178384210577969	0.140727524151493	0.233993255290008	0.135354240446452	0.190013570368401
0.207857964858733	0.138570785811649	0.20332707524911	0.193556204728631	0.175100156020811	0.149255551188999	0.12493458201362	0.160398405083124	0.126167954829772	0.138441818050236	0.209425122047865	0.193119793273913	0.178579850168046	0.142424396007606	0.215695485798109	0.169761037390236	0.255455647759657	0.166998416957803	0.222572001385805	0.161785617147191	0.157503136267754	0.173696738687927	0.145839112842743	0.217887095509482	0.204542363461619	0.199291649375553	0.176571418258514	0.132472143289266	0.150509879163906	0.133773252759706	0.170256830320116	0.144331859387716	0.155568480017156	0.151538998808582	0.170980296125775	0.178528726622405	0.200317743662126	0.172398559240746	0.196353327392171	0.172281574860995	0.183094397714635	0.202120479758309	0.148955878848045	0.157388741137544	0.204997075639722	0.143432599327568	0.19397004092666	0.164323591458843	0.183426914193434	0.199908513504023
0.156727460964387	0.146774868755659	0.161359255437119	0.198509051371632	0.194475775897051	0.192132956251146	0.223150246480491	0.161021156430252	0.179015173658744	0.162142612823527	0.219220618446212	0.219848279129393	0.235237453394466	0.218880565241311	0.156288062894343	0.145989501649764	0.240617128408156	0.211743774169702	0.170329322767875	0.140518534115983	0.217593257059134	0.171477947089904	0.144929329538068	0.214943955605802	0.1867089499324	0.21675098966819	0.161390887197789	0.19177793084775	0.197324374674815	0.14887849263751	0.227829115455776	0.203325608475751	0.132962317109558	0.15873278326371	0.182177294817704	0.211226605662815	0.20519624256955	0.160536659311285	0.240093151350405	0.231363157326919	0.186463512097214	0.155541016507587	0.227809089561409	0.157752107811306	0.22537685683864	0.174703319934246	0.148395675207535	0.255505513166238	0.194039781756967	0.163694017860351
0.178297180723477	0.251637841087351	0.2488859046959	0.224423678474692	0.196967259627519	0.200514245253784	0.200189836218418	0.185931341670965	0.233402991139099	0.222313982249904	0.178247779647129	0.155612843837583	0.219760154188651	0.207273704062852	0.142025726228703	0.143709845456381	0.270177197434701	0.220773973583151	0.162112950308666	0.136824773417746	0.220057172019188	0.173289000814216	0.149107518065807	0.176946525579281	0.203700271938984	0.169643226657962	0.195695052565949	0.150968840224334	0.180686044070045	0.275969850800054	0.203232928486978	0.180826063786266	0.210736306415404	0.168814210446164	0.248495090273193	0.191084301701512	0.206587440431141	0.172908217962924	0.163847290472642	0.241572460864741	0.168889356588859	0.156503245663227	0.165896314229846	0.229086707840845	0.16193302632935	0.152639562750496	0.239236801074562	0.205241331086822	0.143037083219538	0.269118064616658
0.15363738981295	0.150755711438441	0.157495549649993	0.183188240154929	0.231240724131135	0.172769819453532	0.166681957533017	0.270149847286469	0.144964397652748	0.182168006440484	0.215364456372854	0.207346959689851	0.234039835756476	0.249407725827299	0.145447512257716	0.178654337273536	0.223668038600672	0.232754811814883	0.176901950151587	0.270062964228658	0.173392624209251	0.197904534439559	0.157899072264922	0.181902360767975	0.240258954260869	0.236968346050078	0.210885107325645	0.205429958606464	0.165578960995129	0.212216584827755	0.19303233063947	0.207937850734813	0.241426952717255	0.242636875623053	0.274675036121914	0.211992801871297	0.184577803006767	0.178470263073104	0.183458454142742	0.216499607160966	0.195655110175661	0.172562035125061	0.235225630626076	0.158741644689217	0.223541142474009	0.203215232143924	0.217041882641063	0.200621359979087	0.17991296257763	0.232171804427846
0.155248169779116	0.256191918303739	0.203994874222442	0.26768181769452	0.144066581130847	0.165158350935699	0.225883707542966	0.153992121279842	0.250065131053802	0.176403578167377	0.152100341739674	0.193001005198167	0.161684034586569	0.272571360392142	0.22860831001583	0.152819490824061	0.173651751210481	0.278213561727842	0.320466723348221	0.165741428426845	0.186237454823086	0.215475732070386	0.219068455017393	0.208583241790659	0.202882665998679	0.193189056035945	0.177273538977855	0.216617273431067	0.209837228629162	0.155701866338356	0.21647054595092	0.310559454914551	0.201158684716946	0.220248453665437	0.253369072846126	0.260495995432345	0.345854034074489	0.245448645169638	0.276368052021884	0.207687992408353	0.162093115540098	0.186486939451046	0.194241722775675	0.219738695302029	0.232477655917621	0.283991522613238	0.287687902964323	0.18280237954291	0.211665367149551	0.259458458975063
0.208989060891173	0.362030533044358	0.309550253563924	0.188122827028219	0.183618355137979	0.15399626307883	0.272932369408142	0.202699664768501	0.276552079442343	0.178324272555416	0.174022061025112	0.303264941534312	0.166143325537784	0.218732368805617	0.208563780384232	0.182867903692124	0.249932466339298	0.235864201148333	0.233797690561187	0.21433250817716	0.175791200824446	0.285085194355914	0.231884222072058	0.350418288125378	0.360606365720903	0.259747335280938	0.20719181162491	0.192352860993873	0.316816838918158	0.233133477210166	0.169206822865536	0.319339520419916	0.189926121614258	0.194440762784013	0.200683609114501	0.298507023801388	0.177086960822374	0.267005865235588	0.168202671993258	0.331977266895635	0.184727467278791	0.245977160889117	0.196003638847005	0.239089732927109	0.152299032273276	0.30143085828184	0.193429729807898	0.176886886523901	0.225045098702322	0.216633971807731
0.21945593644614	0.233225452366273	0.327717293046811	0.246590258591871	0.259571195939591	0.172665188302398	0.189742924849948	0.293721038479409	0.232661439560379	0.239598239359021	0.270931623406305	0.222030539817454	0.283233982970402	0.23058662788226	0.245304542930479	0.226922098422527	0.222888978020286	0.227264339427734	0.248470383259383	0.284956665708961	0.297016517272435	0.232802347691325	0.188728466091971	0.258701002542213	0.25453045121477	0.252925509483446	0.195557798077052	0.27233076046082	0.228231036985574	0.206121513008244	0.209026943416055	0.26836929031365	0.222111189820022	0.236636316142353	0.289321647196478	0.191945497008946	0.215671810402725	0.313460732847328	0.236639046224015	0.202980324613028	0.153783359823271	0.284215583236928	0.270014321078741	0.201875763257337	0.216161010211487	0.253140048593019	0.265424671475792	0.210421260433444	0.340308178905683	0.198710210968274
0.355956177982122	0.29044076922121	0.221781189935389	0.341577024616436	0.262429474907176	0.178643261486349	0.308847586197024	0.305478799821316	0.290981524240114	0.257496966713365	0.2864906873973	0.277276261800769	0.438759714117772	0.292280162450377	0.229055593967079	0.195230099836448	0.182484346563158	0.333092092925089	0.215392455987723	0.177377974703046	0.246600165112092	0.277667798156241	0.184081429959758	0.168092265949782	0.287006413736613	0.304471543123654	0.218065826034421	0.293527346183461	0.233947047770156	0.18915144079271	0.37584339351714	0.236293064947524	0.246275909110067	0.262501544094814	0.354762288004606	0.290588195767908	0.279777462004577	0.163268964438431	0.256604204188189	0.212209956388431	0.258466738778642	0.323892439243175	0.21053657149922	0.311044104841452	0.34009298752856	0.276305964340936	0.422519764478679	0.28680332662091	0.329719840225928	0.236526676920733
0.231624361461918	0.225279364509731	0.326305740056543	0.24676362886741	0.219098172138321	0.226929834184561	0.346224278553045	0.264583634895884	0.32890342946533	0.274224761573818	0.258415363465044	0.358446282640927	0.412077576449132	0.22480907496183	0.238858984757995	0.227853133833762	0.384853913265368	0.333363422129709	0.285940616745544	0.399523197696271	0.219759205203606	0.227467171560429	0.380525453994538	0.197519393052872	0.364496755560321	0.268276638778076	0.177015639927593	0.379717489548749	0.309572674461538	0.504197310003712	0.283876425781796	0.21986110527399	0.214161803263048	0.247973958892775	0.226371527704749	0.360632674677547	0.22981605506052	0.368005671792735	0.388727016810119	0.373776074643795	0.257042935962757	0.419450234209186	0.262232127444479	0.391321503836557	0.256282044228081	0.357653915883361	0.227018859946047	0.260939940034189	0.184651736928751	0.1795789457781
