# Supplementary material for: The Neural and Computational Architecture of Feedback Dynamics in Mouse Cortex during Stimulus Report
Source: eNeuro. 2024 Sep 24;11(9):ENEURO.0191-24.2024. doi: 10.1523/ENEURO.0191-24.2024 (PMC11444237; doi:10.1523/ENEURO.0191-24.2024)
Supplement: Extended Data 1 — The file code.zip includes all code used to generate the figures and perform the analyses presented in this manuscript. The folder "./ephys analysis/" contains code and instructions concerning experimental data and Figure 1. The files "Figure2CDE.m", "Figure3AB.m" and "Figure3C.m" simulate the model in the nominal setup, and generate the corresponding figures. The file "Morphing.m" allows changing the connectivity strengths with respect to the nominal setup, and plotting the resulting trajectories. The folder "./Figure4/" contains instructions, code and data concerning Figure 4. Download Extended Data 1, ZIP file. [file eneuro-11-ENEURO.0191-24.2024-s003.zip › code/Figure4/isolatePFC/v1Int_a0.2.dat]

0.350881596475732	0.339010222905199	0.352070878982896	0.322487021985853	0.324367347486697	0.322201192265997	0.351842130388932	0.3139089262091	0.313474362757085	0.319901204811428	0.359295795881988	0.312394354546622	0.355142587015698	0.33607999136868	0.339529350507357	0.348037888268754	0.337891459653307	0.318828309103941	0.33244985565313	0.327890772160006	0.333563259517259	0.360058493800004	0.319543771305735	0.325538940667586	0.324763557888993	0.333760958956745	0.321243253643808	0.336668417642413	0.333365314476571	0.330966883459244	0.337159103920258	0.34189277824989	0.355107515325191	0.31569592399834	0.313441057095531	0.330507326039424	0.333683748282338	0.323315403568349	0.312559684067766	0.346536813289139	0.32272659788753	0.358185870705619	0.328731920524898	0.342453114382601	0.31716291871417	0.349782775681148	0.331984477153615	0.350210254228572	0.33940755199497	0.348442339457612
0.330301583014237	0.329760287797624	0.341072217968326	0.362690761383734	0.344088550684169	0.323354445613929	0.368472308890146	0.335026152912843	0.327174535575755	0.363390566471552	0.352191779014663	0.358751145736083	0.332338942252801	0.347548295062436	0.328570767607841	0.360761542459441	0.328477119104017	0.372170429221195	0.347412942630657	0.328748421121199	0.340024865992614	0.33495460255395	0.373236151829972	0.332449049564851	0.32254594050452	0.374491862576382	0.344076961208062	0.35321615715735	0.367600302661792	0.357270865295322	0.370735662722115	0.340201056685566	0.328617228523487	0.348802869173179	0.367606107478782	0.366565214916107	0.371161900342142	0.347023992723731	0.334871896194514	0.361152973716946	0.3680512181802	0.33353724931813	0.346205149600424	0.364894189903528	0.329683688699811	0.326925732373422	0.35768717856182	0.35837108322107	0.342661190984687	0.36586245620039
0.373319452498845	0.387154916590354	0.353278288430207	0.378104179815945	0.381653625875749	0.342013181262421	0.353579243959104	0.332584372440877	0.352033782533447	0.374693277478301	0.374049726347185	0.374527603321074	0.334535656279347	0.389679930229946	0.355652294007784	0.38278775278206	0.362167806279156	0.3717626325626	0.362422778682173	0.364223129810034	0.385818777035707	0.347581322753694	0.364041575741123	0.357717599903957	0.344783194192819	0.346996410255281	0.380007002861305	0.378401451203368	0.368691072260871	0.382387215371603	0.379967832382886	0.338498804371636	0.387613356038196	0.374256187275745	0.371846934790094	0.344977032134728	0.34722923863386	0.358520027771156	0.334344664986036	0.346260511285326	0.351902010222492	0.352833463340091	0.33519582714096	0.344391664767281	0.355579201058366	0.358412185291449	0.378220012133684	0.345921055581173	0.37774096200179	0.390194923001886
0.402513770992693	0.384532935921226	0.359427895504929	0.388468792243752	0.369044368914385	0.352859002836718	0.385937456818365	0.341482289566651	0.389014098676845	0.357846058141063	0.376938509528521	0.344457213923573	0.34982728705005	0.370614039881844	0.407603684208265	0.352761338658387	0.358160398221622	0.407585739109858	0.366488577365538	0.347865705177781	0.363534926311432	0.376654257690536	0.354751639111728	0.381928437236571	0.389332987124073	0.350189160652196	0.348833050416353	0.354724350789456	0.377424091423749	0.386938806469564	0.376555873327047	0.34898518666587	0.353723467745931	0.356876147539353	0.343015901924188	0.354434579527622	0.354702837723253	0.369560882390367	0.361231695346393	0.390523765291604	0.380132427428363	0.344540122279135	0.345264402373895	0.391554793114346	0.383331086491289	0.401485502285835	0.35766440860557	0.384702209246167	0.361722764026805	0.388550122065448
0.392818108693539	0.355165634366965	0.403856141121716	0.370800459755819	0.357095305177815	0.401998318405262	0.355672477336799	0.358594506463483	0.364998970507078	0.39491268482655	0.380470855655252	0.420487602060893	0.359431455220489	0.423862147176976	0.3558380983136	0.404439017256388	0.420713878553724	0.359594394515797	0.364012009137039	0.362830864073955	0.360388941183029	0.398470039842204	0.413899003383537	0.3582828047773	0.37819366359381	0.382203016545676	0.368081399577525	0.417379822665489	0.369703408771188	0.369917369718875	0.418720002650386	0.376360172268515	0.375177924138174	0.380275794582774	0.370009544319076	0.372577787464652	0.381041225233748	0.373003147086013	0.398376500691961	0.357136644375519	0.393987206521234	0.385565422257675	0.368187658196434	0.399643520639335	0.429391306722506	0.389981469343175	0.366448248201011	0.391518416399009	0.383434173494392	0.376330501684023
0.391981719807945	0.397125004099669	0.413112494849839	0.397804357617907	0.39828389928801	0.393565862227117	0.427072313306963	0.386280490495504	0.406638542815156	0.44391315415462	0.408935340051935	0.37413105802617	0.42384222974019	0.415307685274711	0.373905426567063	0.391667396532206	0.369605142555531	0.40919572415243	0.376851993863124	0.41174940977018	0.405241207059434	0.378027745918317	0.390123463400373	0.436098619390423	0.434365166517788	0.375394822355234	0.380301218549878	0.445278969917001	0.3930055008679	0.387360700123132	0.388760253766214	0.385217756672727	0.414135392376191	0.396568100930167	0.412279466647996	0.377788150444154	0.428910079723391	0.396550296612233	0.382747585307523	0.423208201039407	0.38958261312655	0.424723725536616	0.411874920246828	0.381914402471812	0.433965960588149	0.380002239768968	0.4438832727688	0.40577676977886	0.407301813432806	0.402113311314519
0.460075041526748	0.402874971040454	0.399930587890907	0.466193607836664	0.472924116755047	0.458189368464895	0.392834949509234	0.472131448468063	0.448491797135071	0.432317147249149	0.419740611941829	0.386435135398583	0.398032361634454	0.420417842365991	0.400332184357829	0.446247951799724	0.408051458958598	0.405283637181611	0.389183043223714	0.399480021462279	0.389279893884803	0.476711636915694	0.421392972235887	0.414693280671838	0.42525410416882	0.394532307397166	0.404487292819372	0.419318917629799	0.437426022980552	0.428190859236521	0.432193569098172	0.386747847300434	0.438791134304169	0.44110162743371	0.445254793026497	0.454261817672643	0.426598070298286	0.441284918629284	0.403971976551653	0.3915357901415	0.427486732952584	0.398383081265101	0.413689637883065	0.393046972385074	0.393538249532144	0.425803593897821	0.385858318764274	0.408830027826424	0.401302154970832	0.41882921378811
0.482007605600165	0.455121558640801	0.426280545466409	0.438226816374577	0.485769024431284	0.445976125963339	0.427942965785908	0.478862634783022	0.49042769829135	0.426986674365496	0.441652192851735	0.506009867358914	0.463615670140725	0.486601527487524	0.421311793173179	0.452150307739356	0.491686656944523	0.417778023170503	0.50339251511911	0.466949069756352	0.482520587020511	0.411464686513681	0.483061265698071	0.427928799274154	0.48292861043909	0.500688936865858	0.457788739409178	0.495191529107724	0.413018564635278	0.442266606550274	0.444614443521153	0.503608972551318	0.424468086074287	0.420927754160952	0.411607553643581	0.411005979847673	0.454233882794243	0.42021771845889	0.449800327546893	0.420240212763846	0.440538475016439	0.430835384447378	0.437576038042773	0.490076697262617	0.473144246918359	0.478959770784822	0.422007389599747	0.454438014433888	0.414251535369209	0.48962219894688
0.473220952937057	0.471135682344238	0.515313021149982	0.473340414436385	0.4985865631908	0.442748027553528	0.495081576337516	0.477554707621156	0.448490819957988	0.456205482384934	0.433534758886058	0.528449650028047	0.518533055450085	0.443298432157837	0.484773620092608	0.50424779840122	0.474792854779072	0.437618054574581	0.444175974244345	0.429944381853635	0.486674374831343	0.519465332056257	0.437233595213199	0.533105302872286	0.475628129944843	0.492610199607925	0.434299508639604	0.488651152500491	0.515648779775767	0.526976221216989	0.445115881278396	0.508951059695458	0.448357537381803	0.472187624846746	0.450820861768296	0.433109575079243	0.440358997613905	0.478931781551007	0.462488445043751	0.465857894754251	0.499650991445854	0.538593082289518	0.474282564598383	0.473489794349754	0.497776076441007	0.447155520162117	0.440167812596944	0.472006113786991	0.513861552370864	0.43201299038461
0.474836573562339	0.548776013409476	0.50130863482112	0.566123862543373	0.463685482019794	0.462764663302431	0.461359374128913	0.542472866837149	0.48474224457468	0.564923526869088	0.492102541882383	0.47152083804136	0.535255558134594	0.544008508787469	0.51119214596731	0.517696509390783	0.521849380460931	0.463978216291823	0.548883889223918	0.470136560392913	0.520750641678951	0.551071859537305	0.528785091549969	0.555749938550116	0.538681802375725	0.560501193977112	0.53995873608319	0.515498508891086	0.5005035772654	0.565004640224395	0.48375517230133	0.532576124670877	0.5815796853675	0.455716336226829	0.577473800465513	0.574376214554117	0.481007552488774	0.516613299584582	0.470100382535816	0.494860521471873	0.574314069539172	0.470215624332837	0.475594104965835	0.568549203628812	0.500190766009912	0.533887174937091	0.504213473504953	0.48646341692238	0.465529761964134	0.516098890661881
0.577469718553189	0.485102470574579	0.614133306836175	0.495030193940918	0.539587768929465	0.501485524089934	0.493165284752449	0.515681558210872	0.544159407516198	0.565233034746537	0.514291335433953	0.556431289086493	0.551540081790126	0.539888583072242	0.488648475127489	0.582566932341854	0.571320399730077	0.587940758069847	0.614852526427464	0.59900503986723	0.57218486139143	0.597330488417739	0.498197984723301	0.47989569365726	0.485373013546435	0.548248659166732	0.581286286059535	0.533036576277523	0.541609758062799	0.584277981359209	0.60293820879148	0.499693707502072	0.601655543754245	0.512370354859308	0.594391642594585	0.528952684402773	0.576502339831288	0.536978687372466	0.553259404077332	0.573516961321668	0.549940985217518	0.497433025785097	0.514386110289469	0.503641624611186	0.560785172217114	0.528414403401715	0.559043748190367	0.606519673694112	0.5791111545256	0.599137525639402
0.506954575961045	0.621697961300031	0.579727133817273	0.516934552474707	0.602886427670463	0.575431322816766	0.513774059078086	0.566893671286192	0.626579753582695	0.630368005788251	0.65794124842654	0.617557778617751	0.612881113793895	0.581426851314749	0.552717784629222	0.527155055049348	0.636968105451923	0.529667081639288	0.590412258641612	0.509629005639416	0.558576232287849	0.637176606417734	0.585057839408681	0.601526526347721	0.543833416836865	0.55244168841508	0.536802839332096	0.599155260701822	0.647957245870034	0.62282175143845	0.544521115788857	0.614738051898571	0.63883441707031	0.534104279161345	0.548553982949281	0.595593108875588	0.567509785850425	0.55413089412848	0.519970470842195	0.570692825491982	0.515048696791492	0.574931268544037	0.568157729309665	0.615442450564901	0.587216801205851	0.620619278285622	0.528095721401164	0.600725757250165	0.522638071796647	0.651000869626072
0.597667257933555	0.591965680933184	0.59219164850764	0.615347367041128	0.608511054266959	0.660651890532197	0.654135914420425	0.619043114555629	0.619801481566618	0.628216000928764	0.571183284546547	0.548916623484149	0.648322548027842	0.577995091738205	0.665411099048837	0.658761700708106	0.554694147394666	0.559543143041322	0.63499115783643	0.705514397360681	0.587732696485866	0.63653821754382	0.60726721089808	0.563934859643681	0.565937902209435	0.583863540854047	0.545357604323312	0.609513763496926	0.547046084838761	0.587790248304176	0.615674978673954	0.617123039552601	0.581007034855636	0.632884856308219	0.549682940026372	0.561717569731454	0.573642995019281	0.550614200448507	0.712025047322983	0.71141391000751	0.605552510966592	0.588911012842994	0.611584036358976	0.629460172886471	0.714864584010494	0.558211023873966	0.685641705560276	0.583912312647167	0.581211557813837	0.697843722331167
0.665370381719053	0.730055752638711	0.662699042491137	0.639645486715693	0.634755665477049	0.65458254338938	0.661532699283512	0.704922160439521	0.667471469911443	0.596105945402922	0.767807085986913	0.679009316177116	0.592120095956669	0.634708209376804	0.592096248107475	0.595081684849586	0.720343143890895	0.782500421948812	0.76180289782411	0.710521099632506	0.652062696844994	0.77733066075051	0.64597225811026	0.721541115105609	0.60042018908016	0.603606391239232	0.666063462087459	0.694078418057416	0.592838698391646	0.633468354893696	0.62504087838097	0.595466669967556	0.757919019437219	0.592700887763087	0.727735817097676	0.607368827591351	0.763020487763997	0.736701254899242	0.711565876218648	0.674978098785592	0.692942659649497	0.732717051161549	0.754368985711438	0.670658954269531	0.633313865960124	0.647290156449698	0.767901978581706	0.744728803803674	0.731262278512563	0.629357047161777
0.646016272218579	0.700932340948372	0.734244327830906	0.799452051253058	0.820894777177067	0.711561421695947	0.686223922029072	0.671437177560029	0.794349330223447	0.767574860523593	0.752379918162795	0.819848471149286	0.651714712102887	0.672576780716494	0.724406089152726	0.692510133193265	0.628056130564059	0.676481622170656	0.777665492433025	0.672238717908564	0.670358413506488	0.748655372449355	0.655726624805812	0.637303710052636	0.673601396906683	0.82321743225242	0.855299617608655	0.792479535665164	0.645052920386266	0.844815250067977	0.701475188011156	0.745460635411729	0.786750298474803	0.637833591217462	0.638214503012313	0.793889999575271	0.815148419285461	0.748000496416386	0.840185541850532	0.674216832655145	0.742160746348201	0.651889070059211	0.685472920493633	0.637981869496578	0.671025004070528	0.694324030720208	0.686481884843624	0.636395921035432	0.794700615528168	0.642368468474021
0.765055288833638	0.699586953999321	0.831430461558249	0.785056763553293	0.789203450731456	0.894887412079383	0.855324259178029	0.704973143413452	0.806708724528613	0.756258618961208	0.714619725530445	0.774427123813446	0.786071375028486	0.773182151594351	0.886033965640113	0.896134405304249	0.76530293375423	0.891091366467402	0.746751525489182	0.748990825301344	0.687070687972393	0.789909764253791	0.841993958575126	0.778792591662522	0.881780428382501	0.827778310911359	0.751307543570635	0.904629133425246	0.866148763146221	0.772864753211801	0.694379695695589	0.782183359373633	0.739450192998449	0.826403585608648	0.694569020306151	0.731066714629043	0.80237954438802	0.790801236030372	0.765522509266286	0.854331766967536	0.740234514085886	0.699920737519529	0.715678072043112	0.716435073232176	0.812556595540405	0.747208675848255	0.876142742883018	0.870664178077796	0.764176844397749	0.702145866438862
0.750140527696966	0.867724331060995	0.854854390870731	0.806090719002147	0.928120484019205	0.94160199602447	0.924401368483516	0.84468806749841	0.76226268967655	0.8032686205745	0.862738609841231	0.836694639705138	0.851310510445849	0.747561592113962	0.901786896248815	0.824144586541023	0.974865273509685	0.837138667723949	0.89513812622275	0.882902837586019	0.808565232199559	0.823851741163908	0.86853071619397	0.996204924743819	0.824513576108392	0.975028150077383	0.888831374229957	0.85673476574284	0.987598395964396	0.955358251818083	0.89693264658738	0.763179418661388	0.747351171106836	0.889034053359249	1.01871078023886	0.884485149615047	0.816919051210493	0.957751070685528	0.939053343403112	0.830451815613499	0.913328581044987	0.820182472048889	0.843164561831887	0.835033911515595	0.821461326361724	0.801357885988866	0.806308758004538	0.993703739505018	0.996486234614442	0.886571330736862
1.02132804602735	1.0551984234642	0.865161366880872	1.09533290779971	0.834263724022244	0.986747285904578	1.10882987062433	0.838539737961069	0.841149447266618	1.10498756305964	0.906269291951598	1.09773879804488	0.937975720515658	0.909285499588652	0.999576330892011	1.06245374544399	0.935243746364105	0.824265967961977	0.855202088170237	0.857179507252746	0.800578001717804	0.945570366161319	0.874491994117752	0.934839998377306	0.912344678915612	0.834311844472504	0.83260856279289	1.03116018108958	0.835189287690925	0.901790703068014	0.855968961397537	0.853345188406724	0.823318293383464	0.963990611205631	0.806702739226006	0.912440128002751	1.11161068080524	0.994392661519194	0.805796507666702	1.02987654984196	0.795865583022541	0.954460023286221	0.89785588065676	0.822691447415033	1.1024495578897	1.00894032002293	1.06288773143053	1.08958505534938	0.93028218628141	0.832531523703019
1.20281740015253	0.89630034916726	0.991451805413452	1.21848048540606	1.09929925968744	0.996735257073302	0.980766932647108	1.09453483128745	0.964194579033616	1.1607695567152	0.935358861477237	1.12314794290307	1.17397627581114	0.973612224270641	1.17477406041146	0.971789332277635	1.10121538919699	0.924134753923654	1.06101546410804	0.891353908835919	1.13665962406723	0.913035774835659	1.08065794575482	1.23473194780154	1.13518486053154	1.01013010718113	0.967553091813676	0.997027249714604	1.22680082675679	1.13605667578966	1.06950167551854	1.14183841166675	1.0455221284043	1.10270946706234	1.18225788751416	0.967167706415195	1.19579029485178	0.951766253037048	0.960082263197518	1.14427024493738	0.926160304432758	1.10797733075542	1.19624977027483	1.22135772405869	0.912831243609072	1.02190263132403	1.05220168669096	0.877822479378982	1.14781815663955	0.964944838400424
0.994233545720733	1.05002637697095	0.984356890185185	1.06087964061582	1.20377887665452	0.972906915803975	1.23325384423526	1.15369539828885	0.997729501202938	1.09262143981855	1.13611328944312	0.989275666409989	1.24733509732189	1.29722674797863	1.02963605230984	0.996163222215537	1.00393376027018	1.28098229830465	1.35285659728786	0.99519251532663	1.02413220601253	1.2100404010897	1.0258644914206	1.31766536444289	1.16591655076158	1.14896798108997	0.973933055019711	1.01795466925398	1.18152625788247	1.0768925966704	0.951800144176378	1.27240363851739	1.03762043919991	1.27250779939494	1.0127119790413	1.17117540514237	1.33762326078091	1.23891144563334	1.01664290701177	1.30264174766183	0.987575346958094	1.08904855252767	1.14740164463043	1.31221247971025	1.23720472682264	1.21193173450093	0.972985940031784	1.31284407431539	1.14638847428394	1.21308734183631
1.34718918648733	1.24301269329119	1.07852093545612	1.25874320460427	1.49670516950461	1.37432931010203	1.48805252025914	1.378251841294	1.11152087174136	1.4775373209316	1.31842320003979	1.06748658565545	1.24707437225517	1.37241129380845	1.3393525529759	1.23838458932232	1.30982478682762	1.26440815777122	1.14050353566242	1.26008891295018	1.31011782247707	1.31218399178148	1.41547002138099	1.46987036989411	1.30797995966897	1.30117453069097	1.44096191585687	1.08856979831992	1.06132025815381	1.48071395697532	1.45704946707881	1.33567388392591	1.0704168247152	1.07842329427961	1.27364596264573	1.23708036133321	1.21090498377985	1.10456828735909	1.13025014350737	1.11259726384396	1.37147074507987	1.3427644471043	1.37437235494469	1.44244082474619	1.44238819993412	1.22571927488193	1.09557396420775	1.07630584842493	1.09717797435271	1.3543401277783
1.53471087834373	1.57777448968618	1.61637178472832	1.46023988433055	1.47432634364397	1.36359910457626	1.29452602662596	1.19344613725187	1.57475276217753	1.19859225052355	1.49944750980149	1.29577910931792	1.1563731628583	1.34704495182737	1.40526635394769	1.4440797493545	1.63091904208648	1.44911130765047	1.51152421333002	1.43833797474214	1.21115467015507	1.44944785269884	1.67387816503186	1.24752669477174	1.5270449284819	1.57615373243314	1.44005304097946	1.24081204278546	1.20383122323509	1.31390178625861	1.32772778031932	1.53674364807756	1.32594325926266	1.47887935898108	1.65122952166504	1.65520502428359	1.32085300384523	1.56408729449363	1.52068388540102	1.43942862226903	1.31588911246214	1.57206467278958	1.38743385155606	1.20131411753528	1.2575670486761	1.17443592015784	1.22219811212061	1.20005359792913	1.632789558111	1.41902139911772
1.51355542035799	1.86387607715841	1.46887502653934	1.73844730079811	1.5139113520333	1.40177104553025	1.82946172586477	1.68421322665641	1.48465875636717	1.78499018647399	1.77153690171171	1.7001524769188	1.49501478416626	1.58514045255627	1.32812201514042	1.73798511981325	1.44152457874148	1.48834024731445	1.74638241457157	1.68247787437568	1.80187671430955	1.51815360777178	1.6046953398217	1.60879077884516	1.42116557007894	1.52202482478155	1.35077175064135	1.33584899444993	1.42775494436739	1.74325648366968	1.72475707973286	1.72676458085642	1.33976904232822	1.79969012160317	1.34326614287943	1.80953200019734	1.42044937571491	1.42004795037622	1.61216558515885	1.52019938187828	1.76533279177853	1.57762140157769	1.42743966582986	1.36787161145316	1.39633365737406	1.32852165034827	1.68300459131551	1.55962791883493	1.74191726142939	1.75419646239796
1.94470626424554	1.85162245850727	1.61010744797864	1.89740442717015	1.69296446156711	1.50821582618138	1.94077039323677	1.75515655958046	1.88313594903652	1.7098672410815	1.6035888769835	1.77408311452988	1.68284515422575	1.5509666877758	1.5734914968893	1.71771428222126	1.59702751017259	1.67824445745201	2.05894466335142	1.95972141884379	1.99898796467955	1.63466169793526	1.50341012048224	1.67608224662554	1.95714401133063	1.46362503095937	1.57281711685124	1.5735869365329	1.49932378755119	1.65840237892732	1.48377055645209	1.70840169246382	1.57998560505903	1.67782353571438	1.81453242624542	1.49271007057526	1.45559793003636	1.52529634672862	1.75430012277819	1.92077268675675	1.70348491356616	1.88501225243833	1.63554907658653	1.47488636931586	1.5443078354237	2.03986277317052	1.70243330283945	1.64017390088464	1.54652667762672	1.78245116171269
2.21033444998892	1.92012534691525	2.1552646735977	1.62465595483345	2.19078822868693	2.08942728188768	2.04325431932514	1.92416757147945	1.63866905866298	2.198929468709	1.9204666652029	1.57501883906524	1.77048633912054	2.18980998426278	1.94838315145935	1.99704416484465	1.79314395342062	1.91456383490402	1.98096505349856	2.09242103640411	1.67944303357003	2.21937464257664	1.70703921279034	1.75244600678673	2.0039176466206	1.59784989934666	2.14199600944855	1.66426210712038	1.85556108429855	1.78124297271502	1.7184319235765	2.21580897619303	1.85687387244922	1.98368598624978	2.08571065319903	1.98516539147762	1.57427744649877	2.07548576692512	1.91455380253208	1.70161081570072	2.06869526166514	1.77126868174246	1.69627963986875	1.84638201756482	2.03278639193584	1.65481616249866	1.62794774040989	2.22856598560037	1.77656345607509	1.61144268534814
2.47758607881329	2.25827195202289	2.04581432338419	2.50608165537387	1.77273401392514	2.08534178758186	2.06717671801593	1.89697999138755	2.45501099589227	1.76978251169967	2.19773191849126	1.92096240049447	2.46447925938039	1.97750248170364	2.34181271628474	2.3559944044752	1.76319829317727	2.03279119269284	2.23821100459852	2.145326141065	2.06437860407283	1.91746920849302	2.47881629368936	1.98286712235143	2.19599409361371	2.22716849356756	1.83789326639113	2.03263493610863	1.8627604730393	2.01936822123219	2.01284686859842	1.88572832300957	2.34363258463028	2.15952093419872	2.03084264182398	2.34163482322946	2.11754576490359	2.18736371956521	1.84846483808377	2.46904228365573	2.17396158655592	1.89055297294939	2.19129440947496	2.0226657851956	1.8879996189607	2.01652408268238	1.90409896118504	2.2973728978764	1.9925007812171	2.28688461750784
2.40019820114138	2.29151668839308	2.63909386462907	2.60719553139258	2.60550106536638	2.19075182421654	2.67910275269151	2.21423187595551	2.25292293813636	2.49016733178161	2.42125710177726	2.02055548035219	2.08218651214182	2.70705665029259	2.38182620471276	2.66782705102193	2.30090472336356	2.60881282128986	2.15716246693604	2.1634891672939	2.23967115051931	2.5245971587502	2.64134165956348	2.4923722057112	2.612420830913	2.50322610490536	2.60713357755229	2.28943596987504	2.03198337600766	2.57338329131401	2.42013310620639	2.54704000883829	2.43472187621256	2.40645335825137	2.27659692877892	2.26067445281939	2.61319352682721	2.66897130908336	2.15339156758706	2.69133246687486	2.30002493779947	2.69685184073616	2.14431314207141	2.7052265006375	2.73248385413208	2.3226881075249	2.39955213468228	2.18669777208307	2.69681803558909	2.55322896657356
2.48942995716062	2.41560241480755	2.84197078677526	2.29425369371815	2.85375616455658	2.65230600904021	2.61933053096639	2.46827342132227	2.6920900867832	2.39791290211715	2.43842272233675	2.30680359860863	2.97364589877167	2.19792783708857	2.28444584653646	2.9055412861146	2.31788879739971	2.88047166978092	2.75968190315959	2.97136744072906	2.63956175580671	2.53344369537527	2.67906054983025	2.87051479528757	2.55349809079192	2.36652970572163	2.96594391802627	2.7223413326788	2.84020257025548	2.74798799715921	2.26275138564281	2.63734521260391	2.25474604045602	2.47567222172896	2.60010212999829	2.35970286873238	2.39572866109735	2.94970053316029	2.79659404982542	2.47116218876065	2.55099515731474	2.47120574671387	2.95579258260757	2.45847558071231	2.86447846610584	2.50829168920703	2.92307819004608	2.5695143866579	2.40425784352139	2.2663993913972
2.71955372591585	3.20480614953286	2.57223976026832	2.67792626740363	2.68038519885078	2.86500161373858	3.07268892305871	3.11622446028484	2.61982324773111	3.19482399124319	2.5724135115907	3.05115365371953	2.98449420312114	2.55834579040383	3.10781403376306	2.70385712222836	3.02724641255555	2.95258007688303	3.0067378452396	2.79006126664868	2.94409173464925	3.20325975652981	3.09760846759123	3.16211099518592	3.07893647963939	2.55153225435101	3.14254432001102	3.16062866011722	3.07480263097016	3.0900864498307	3.20525539027397	2.77501948053279	3.08309983774698	2.76361948902169	3.22178004128319	3.06663109990937	3.12454189035231	2.5765683131864	3.15266341524856	2.95275582950651	2.62935646905999	3.09722219988805	2.82248492138598	2.88601661890768	2.71539751897375	2.99365563824575	2.61839083575281	2.65762907350722	3.06957014496993	3.22623323466948
3.0581401973661	3.30349093561679	3.40373580700965	3.44885534328761	3.39631053242507	3.05482300361782	2.94521912330716	2.93932546267364	2.79437371536494	3.33847571833642	3.00781747139588	3.1129017530896	3.42282015820999	3.15894964501926	3.24676246475642	3.48083899027583	3.41981233559898	3.43792142025985	3.4303104668522	3.42044701157944	3.01893102895089	3.43803839132366	3.40240363659256	3.0761756519393	3.13194114766378	2.88209819195645	2.89574941636514	3.4442342332398	2.87564190718372	3.19274834800013	2.73210095112865	3.16195106961525	3.25880743415667	3.27979214396117	3.27026351492993	3.4549920208631	2.85915853224945	3.06786449898949	2.84417206535443	2.7868876278932	2.97935508178903	3.24360989029274	3.45123707846002	3.27482658406229	3.43759825384261	2.80460724993327	3.26607568388678	3.46278164411537	3.1486322527692	3.34889230736997
3.68228777950314	3.27241295609429	3.11570315171552	3.70964026334759	3.53172544871931	3.1915274468384	3.70174628537339	3.60658152004151	3.73172982656816	3.44325229666335	3.44321846915559	3.51784665558361	3.64946640281092	3.48520538069959	3.30152419411042	3.55624218826446	3.64795939762641	3.73770928436601	3.68416985176834	3.6618977450867	3.61851829152858	3.70239321324042	3.69645071775374	3.69019146157322	3.59770047700608	3.34412258546062	3.54818178411653	3.28306741489322	3.66548293606485	3.6707053432726	3.72271604561366	3.37093244552329	3.34076852122099	3.24744265489015	3.68687238530122	3.35005744840317	3.54167841189715	3.34850126316219	3.57201177594944	3.73685298263542	3.17837624236226	3.55107808551448	3.61162404431906	3.26460644336763	3.6128492320943	3.22653848690804	3.23351878172912	3.74672277042816	3.25469090019475	3.59339461759972
3.49477326329161	3.95845316633008	3.83513538994678	3.977345071004	3.77626680494777	3.53245720403327	3.78331188216159	3.51909045645427	3.97443600796002	3.75776506266091	3.9722596042755	3.87805987256622	3.87762197148937	3.61758428961014	3.96603086836581	3.87088368090752	3.71229847580626	3.93356747983058	3.96604373815047	3.94972758431863	3.75982203617851	3.82010148420375	3.96619589166776	3.92271668099277	3.92169611189513	3.9746641605274	3.54734904255392	4.01780890707509	3.86229049022508	3.8075818398241	3.65804260943572	3.90139401353538	3.80197362007125	3.91988733491576	3.8437446859687	3.77795033898643	3.97484927246997	3.80212277478026	3.55052309863349	3.73039728446714	3.83773821630892	3.7607654248124	3.99326152521258	3.52232008711567	3.91515519623204	3.74432553574389	3.88650768906392	3.91865356296435	3.92062215748306	3.97498291614209
4.17478137701766	4.21995374138436	4.26213189945778	4.25070449381827	4.12142571124241	4.27736072389578	4.25606814717896	3.99961580557401	4.23551937013793	4.23617546368797	4.18980086068326	4.13818497080814	4.20940868415493	3.92144600109566	4.20980046685409	4.11799089017518	4.25572138550938	4.27483238387702	4.05859990884595	4.01400746578741	4.25182569289502	4.28766132669431	4.28512014973395	4.17108701451237	3.91236800663844	4.02115255338292	3.99901237319419	4.23491451369022	4.14902735289301	4.28366429394803	4.25580293801044	4.2465626808818	3.95083215997351	3.99175546343907	4.0249961525112	4.02951176949737	4.1166925110556	4.25110964362582	4.03394021060295	4.28411450574584	4.27381834478968	3.97699720207497	4.25633687440185	4.01926952279511	4.2807691651834	4.15597042393713	4.17740259790299	4.2752413522898	4.04364759597385	4.18539533083165
4.53859844077919	4.22891697258965	4.53546645216955	4.58553034384583	4.54764910354931	4.40801295673551	4.33810730289979	4.46760388968838	4.15021169234843	4.08769227017206	4.11458638230162	4.43707695234085	4.34604250168782	4.32281138402749	4.54251178253168	4.56608566410567	4.58183974035662	4.56522511028761	4.56282552614273	4.34882160267198	4.6124166375798	4.51276450695697	4.53634885198444	4.56974648219083	4.45736824231652	4.29515676870829	4.2902565321442	4.4153873862439	4.29931270864887	4.57523481096321	4.51667180894639	4.4024375765847	4.58429507639565	4.20023979999689	4.61703890827826	4.24898965912632	4.5677884774274	4.5123894360783	4.37608497328947	4.22434085475652	4.48696657645951	4.56385438929506	4.44808877875052	4.57079612090747	4.50292167792738	4.61736011011723	4.4687927353557	4.22371171265186	4.50498642633646	4.57583539558337
4.78796674073393	4.55840542943339	4.9285596932734	4.94457393215604	4.28338807130592	4.90589174327473	4.56537554928314	4.6035707016075	4.81539057335302	4.52405219422023	4.92443996402065	4.94665908655823	4.94369441556574	4.6666101177158	4.23046523572581	4.78962521440927	4.78807776093405	4.95429790899928	4.68495601451134	4.24138185401702	4.55552161706965	4.8436440374858	4.60568661215831	4.93361798679725	4.94858349304716	4.67175063214667	4.58820651539326	4.93779528554048	4.87380294205605	4.4218445992082	4.65837077713849	4.96048061947171	4.87561074630472	4.44543488274122	4.94139069289187	4.48772603136385	4.84161523662318	4.41071516953894	4.42912895906238	4.89275719534794	4.77964362275227	4.93956669150509	4.86195574693697	4.76827275595145	4.9452465493584	4.95895306965039	4.69417425506151	4.36886122820589	4.79222880732595	4.62210838814984
4.87450702512451	4.98198862246833	5.134769978417	5.27335793939236	5.28382959206424	5.27626866377651	5.06425026786994	5.256586434062	5.28282013885371	5.28341711228011	5.07359205973256	4.44308225288295	4.82576288905362	4.78141126500007	5.09267478359923	5.04055066370518	5.22991242456692	5.22451991767518	5.16421628010889	4.39275762923103	4.76532215070919	4.59650731136432	4.89915643143946	4.56804550494613	4.8996806241897	4.66539289237554	5.27464637477026	5.21522500181892	4.91600669735832	4.47049875776424	4.88074528577253	5.17522688534942	5.212097255412	5.27716560989664	4.78156916258822	5.26104168935439	5.23883696985679	4.991967664668	4.45636748285607	5.22395226159914	4.48317804367483	5.19002530445497	5.25751396149119	4.86758197135606	4.83118880212549	5.27560487906274	4.35780520832918	4.44039213565396	5.20721870400678	5.2268204344705
5.26165604493525	5.53431906814892	5.59832979792011	5.24934669895486	4.92311506383469	4.67282455757915	5.34085148449451	4.98544004187425	5.64825541066152	4.67257738714307	4.93077462555391	5.43585630886099	4.70662511104829	4.96120797863761	5.39735695966553	5.41954135013165	4.78433584750174	4.73465352142953	4.44994084702742	5.63424450132436	4.8891458516336	4.69228147226917	5.56245691717008	4.799643895224	5.29074940584074	5.5868547827931	5.08766639473958	5.35096151515557	5.14839286705175	4.74788716890264	5.08991658730659	4.79888144366567	5.10825268493512	5.15463154688841	5.58124179264417	4.64268250428973	5.21621020042661	5.09388101456842	5.57870381170286	5.5354033231186	5.64715034214858	5.61652205710946	4.84626094291545	5.25617817880104	5.28949195298991	4.88305993002861	5.51236054236801	5.45868887871052	5.16690834287446	5.39858323001543
5.83723533158244	5.57746918231213	4.90206907366482	5.93455480236986	5.15555157202472	5.7248791876903	5.83230682629954	5.93436367052652	4.56788396067095	5.38334327595267	4.98438320624352	5.99440970291675	4.62866690078297	5.59895418306289	4.80650281860841	5.79066042960662	5.36367891192937	5.25956239985456	5.87389745264765	5.66663110826565	5.41546142793219	5.97043584542485	4.97941312782793	5.61908307456886	4.31265044185196	5.817365822222	5.10066618583211	5.60275909203616	5.97588687468843	4.88271791442612	6.005165177543	5.96163106466277	4.97743335619487	5.70388030862396	5.82035053454371	5.19555828548148	5.51995171544666	5.8267547379292	5.72819476579121	5.85240178696331	5.37749699711906	5.93885479173259	5.46008113042879	5.92321481706848	5.03644230880408	5.42703792891003	4.73224235308213	5.5705183385871	5.30451075151562	5.76358592542758
4.60701745868606	6.12004362921683	5.65714117262336	5.82653862263997	5.89307114301231	6.12643772686362	6.17055365082842	5.57670646917527	5.49059631642928	4.12317178416754	5.8139062351619	5.47645198666421	6.2709753308167	5.88464894911984	6.30880002220542	6.1007628103853	6.06414513825077	5.73374706277888	6.17368950034786	4.45976759662482	6.26985288937876	5.84331677112667	5.74766788978732	5.42937959330371	5.07186560345286	3.65237026705528	3.9217358526552	4.87410790313682	5.93377376421313	5.86503914840115	5.36538875232315	6.26547826051579	5.34526038672956	6.09147636290074	6.10900399379006	5.47101526104501	4.89540734316971	5.54868916442922	6.12233568299861	6.33155184575547	5.57126085332058	5.82044621233552	5.59059625380526	4.39802080531616	5.65734102305677	6.13654470164427	5.57213289203753	5.43109680165778	5.42372630330322	6.16323014501907
5.65812186858462	5.98746754268249	6.37069658429384	4.6321026244425	5.82145743289566	5.52048633455141	6.29436996834973	4.12471797124886	4.82937281624215	5.86103363224258	5.48107986844582	5.30817459184573	6.55196114969451	5.95739682254449	5.97220015046293	5.95802626993404	6.36630707329102	4.81540937357569	4.46973959263492	6.07051279566889	6.52071179448526	6.42755024681887	5.7489916709221	5.00099484668695	6.06355060960388	4.86470659825886	6.24797736852403	5.79639968914189	5.3456456467582	5.95194128368768	6.01456352065396	5.66181074764104	5.87465738641098	4.59642984910161	6.51556842514777	6.46181156299477	5.25478351467029	6.11380157224374	6.00147755899653	6.01510721259752	3.9836200241012	5.55330172907726	5.75355842191183	3.84977714006122	6.215297277939	6.24611783230106	5.60482287472249	6.31467451251182	5.69496665658525	4.22288853569158
6.70278919028206	4.97733436431573	5.95537472979111	6.67345639079651	5.79073626511042	1.55070638143324	5.63053000284467	5.7853081516282	5.36443751194908	5.8709395334993	5.95009361551593	6.04657067415106	2.90830493810547	4.96129531814842	5.95241807272559	6.57650254019588	5.17943298519269	6.32022990759019	6.49766952212022	6.50440256621727	6.16388614782416	6.44836481195936	3.77608477284393	5.36058985735442	6.32141281830898	5.26720048062253	6.66815946186976	6.32476824218372	6.17626260831435	4.6353316762123	6.09406156195643	6.19979761938623	5.59181797913687	6.48416624411832	6.30552069894537	6.6022875657992	6.55220960962878	6.49043245498808	5.69891874225565	5.6952402752748	5.79883169545832	3.73283756962596	3.96462402777786	4.27408744646977	5.8449711284721	6.4649044183372	5.31250997434801	3.6769698332566	6.02039096405276	6.30995443732408
6.47733766021263	6.81442169646687	2.07823081440391	6.66493116163692	6.85785545162062	6.7078205498668	6.06786957958191	3.86960483428896	6.66158422360228	5.23467713304289	1.01548842724731	5.3858614146171	2.2502540517027	5.02079899323507	6.29094399878029	4.51437797264729	3.53542353642825	4.43044792007935	6.46555502481046	6.92112051117114	6.59345215977168	6.05712876865294	6.64284325480713	6.94986099776821	6.91464858937594	3.84246272747466	6.20207689523023	1.85765922487074	5.7854206344175	6.49066121796566	5.24158528451734	6.66902479359257	6.79220940369608	6.52102804652574	6.26361871830635	6.55715945465196	5.89962783347106	3.34986615466119	5.40021121422426	4.62945467201301	5.87056427281916	4.6012951512167	4.45092479816414	5.25023464725884	6.38122635161101	6.73637426305033	6.13667991727522	6.62825774564116	6.82744978856304	6.41259413720761
5.81087666389135	7.12751065999966	6.11520064537614	5.3477579330871	6.9501165039403	5.48514140592578	2.23635219850903	6.80153658348675	0.460774700194056	6.803059726507	6.6193321574678	6.97291343255987	3.75497397744511	5.19653360241627	3.31414297783398	6.76241945190347	6.09084166931129	6.67028831333779	6.367882652798	5.82772559191952	0.0613000783734287	3.36046470847767	5.67592691795269	1.49085263140363	6.71119517585847	3.82077008156402	3.97166785204738	5.73408832478926	6.92158833377659	3.02809326971429	6.86299950716272	6.04314536866377	7.01426253027375	5.54005478001272	4.53251652571257	7.05152493768035	6.79008761112367	6.52155315811888	2.69363994189207	6.44885393747832	5.49639387621708	6.97255773320084	5.9231561634659	6.45838468708708	4.84144783594884	6.70995239729731	6.78797778426756	4.32353972785293	2.60158563835734	5.84714700087747
0.0615271068633662	0.393320164108615	5.32399639435311	6.33540343158264	0.0598436601755192	7.16557987464465	0.732004971165128	0.0613726509001678	3.71503084168417	7.14572735803832	1.86411041720748	6.83450585207744	6.77753914552189	6.65844325607416	4.74103768048823	7.13386148905749	0.683755922400035	6.83468961665598	1.30360835041584	0.0623477165791706	6.4178215457516	4.75792471034198	7.2075018695996	4.9773738805182	1.9423085953677	7.15996168171604	0.0607603275486439	0.0629907497743938	6.54207436609154	2.27853855278595	6.75023351230958	5.92095007892694	7.29799182597781	5.63218096940632	6.85829316625711	6.48013828041352	7.24858857307234	6.22557941683505	5.4814960684068	7.13386779887807	3.89115257905669	3.76494210635781	3.41853723354383	0.0611410592576025	6.3378271667997	3.67139166599337	4.91471806746142	4.2684082566391	7.17648204172529	5.9167501633575
2.69456724259188	5.82285448802122	3.45292856284817	4.0635810592345	7.40404173093001	5.58994162494859	7.35611445325351	1.96234515031103	0.0579438298040814	6.45268678217646	4.89010105896439	6.97529200118295	7.31152963571931	3.215652998751	0.062227742120004	7.26071117267591	7.3491975696278	7.19662970001676	4.80504430971819	0.0607927134075989	6.99209174018993	5.10785205773562	6.72689529104377	6.65187374525721	7.18885812302916	6.46587768339929	6.57554685934896	0.0609341757584721	0.0577946913040628	6.07210924193063	6.88950311292549	0.0611397695474118	7.33779160279726	6.22641825693821	7.44738401614041	6.69214214662278	0.297989184144542	5.27502007636638	7.01189635497003	7.24456237224652	6.40154575052992	0.0588725425995842	5.01106580599806	7.01426736728442	6.69791027443119	0.0606483265966713	4.68483185292574	4.79280711550819	7.06718607900411	7.21835084236873
6.24131686748227	6.87309739200155	6.75942770385356	6.14720607704416	7.01853443737017	6.85378517029457	3.96978063832748	0.0608760805124284	5.20123575113272	7.39652586611626	3.00855184450426	0.0619380796723715	2.2150048329819	0.0591299955894124	1.94708452060781	0.0617080486224913	4.36173917460944	0.0597571489178827	0.262856430607967	2.16289683630626	6.46232270947094	6.37738794115968	7.55618481708714	7.53405522063513	5.59589303378158	6.15027973383539	0.0602361229991817	6.65073508170962	0.0581464832136811	0.0581603562754892	1.72660338193278	4.72323446117448	0.0590172106278684	6.29991815485691	0.241225380138766	5.89776912329457	7.3543551652124	0.0586772344677305	0.0602316209942	6.02549747533363	0.985071175207045	7.4243892875498	0.0595423616503997	2.46086926098231	6.46689664024125	3.40295636375975	7.31912563454048	0.058573436514956	0.0590860530444299	0.059509105124646
7.55701542702517	2.81572944377772	4.14000106420732	0.0585584562978227	0.0586511432903098	0.0605407508267609	3.67603336253112	0.0603060522816523	2.12840061556831	4.16746741385025	1.35890248134962	4.97062559978672	6.96846541349908	0.0613588797428124	7.54138876992426	6.25126301885803	6.21282884654074	7.17526034471026	0.0573933421431023	5.48652627962484	0.0609599880887751	5.15848542131772	0.0590942560386504	7.27624490768048	0.0575018293088253	0.0623136924709949	0.0606492514801198	6.56616871718406	7.74147201464851	3.64751109207319	6.65739524759859	7.52792070077471	1.21047028433521	3.44874170628618	0.0618696273157362	7.06910219781852	0.0642342268789991	2.18253963688454	6.44335797444548	4.75907642255604	3.38123084416533	0.807143343457036	0.0606067065211079	0.703348515047927	4.58595140562478	7.53256738312405	0.328533459638445	7.50915828079667	7.69292187044111	0.972085272310124
2.94138684700647	0.0619439226445622	5.47717723868832	0.0612839306056313	7.47509325140468	5.06646576991802	0.0584845912668693	2.83341508516706	7.49915131756212	0.0601686275998372	4.11992573150035	0.0587552134138756	0.0574032720648643	0.0599275088753263	0.0584211543030096	5.28461165675381	0.0619112241164999	3.80319185158304	0.0596247077911244	0.0586803055689899	4.99248016173518	3.3705643274896	7.34220321848266	5.21024755393963	7.6616172178166	7.34040393715241	7.60324543226335	0.0572574826810046	2.09781839652456	0.0605954916612091	4.99979786091874	3.04991000458182	6.84956910577735	0.0602256233080347	7.26051374664293	0.0586612904655567	6.87165675659048	0.056776016404717	1.70457505117723	0.0581189195937802	0.0618924721938305	7.11134012422263	6.52700320384253	6.32486941256893	7.4206843760947	7.36587344057104	5.94626468957363	0.0599272247887123	0.0581380761754426	4.43342908607609
6.99304334936473	5.85662858969018	7.75192846106437	0.0580904381568176	7.55990240166206	7.11221705773691	0.0598142763346668	0.061878651855506	0.0598407357205551	6.53975535389989	0.0613829673679511	6.2439974503517	2.96404985954021	6.14412302957074	1.06646806442705	3.37145381672723	4.94600640440932	0.386211734441819	0.0589984841067294	0.0593699977442464	0.0612335063573113	0.209351246665797	4.67061679454602	0.0650586033461607	7.41999657436017	2.30117899137013	6.07288272558453	0.0594458252858654	0.0637128706079434	0.060756519644329	0.058016118499844	7.05871811658006	0.0588616656461158	4.37825681599412	2.86356197843318	0.0580782503846963	0.0611537525999109	6.90551733075582	0.060324123878374	0.0601826429801205	0.0607959035546012	0.0612671489249628	0.0604628538613433	0.0609026678170419	4.97864754484616	6.37794822214742	3.99184606108613	0.0603871656026199	0.0612278162489503	7.09005933355203
6.65547230255119	4.53137224421148	0.0603545560532408	0.0611156622078966	6.5132285123776	6.82101788201342	0.0606035245645215	0.0598499782794274	0.0610028029890576	0.0602603985425113	0.40565903490835	0.0628004634477875	0.0606891047140046	6.70938704195511	1.58748251710174	7.50611416414719	0.0575771759697737	0.0611120150657324	0.0622034289816921	3.6363658324219	0.0620908343037035	0.0584126001979349	6.852859306865	0.0602523987251082	0.0630217167339308	0.0626591787475376	6.39812678871389	2.69190288485221	0.0626706482741767	2.7158972532922	0.0583296955405261	0.0590863093837533	0.0637494937779263	0.0578518750145572	0.0607121094368082	3.74030845031673	0.057542180506509	0.566829150370116	5.23234607954667	0.0595114600588443	6.99859727180629	2.8822684428696	0.0594086258631636	0.824908362618381	0.0599214852958345	1.09637024226061	6.50233087313495	0.0611449644705059	0.060951213143616	0.0596659630845197
0.0580264232323312	0.0598007863728357	6.62687181607591	6.96546782860316	5.20217790088606	4.52089514115094	3.0155261220991	0.0607551001476473	3.52518679837357	2.94433464363756	0.061493796306335	0.061378562949926	0.0628207582285558	0.0626806213442231	0.0580034764674957	0.0581014631625794	0.0601415087067126	6.82269030332467	0.0581497129357905	0.0582674724770889	0.0606379287371806	0.0602937728636731	5.22368757132431	5.91381025944792	6.30457124114815	0.0591812265813069	0.0582097914552929	5.0648140789698	0.0606463615868078	0.0593040990350509	4.66648821352075	0.0641500983170443	0.0584042769179227	4.62322700510143	0.0629402753000505	0.06207859728302	0.06171895973456	0.0614779294245257	6.80308388460505	0.0617457353977574	0.0626118812698907	0.0598782717006287	0.0609359012895719	0.060066374970597	0.064227725355876	0.0600789095633651	0.062555885457805	0.0590121449576049	4.34389116765145	0.0589810913089718
4.95356487990203	0.0627399674138435	0.0619784234859972	0.0636160223292835	0.0611487121345565	0.0628422566891719	0.0608027389226715	0.0594411749508995	0.64214762279301	0.0635888060940005	0.0595714819406904	0.0596800440147405	0.0615520389009035	3.16406822466472	0.060938993294998	0.523432060761931	0.834222836981663	0.0602724785958036	0.0625433528221043	6.82554760111709	0.0610610869628725	0.0618575816652235	4.48926631587466	0.0599045671532352	0.0667751000927825	0.0631450030460486	0.0615285663318078	0.0603472840050611	0.745685998630875	0.0654288970609074	0.0604348012824372	0.063467737775499	1.30746078452451	0.0623059619312978	0.0600048700480399	0.0611005113886802	0.0632656384276028	5.14298819221315	0.0599599164944833	6.76523837994035	0.0585360060277558	0.0614960314617424	0.0591655463909709	0.0620421991245232	0.0623574454078405	0.0606901688241556	1.00887611079856	0.0614275285346137	0.06259711080458	0.0629588450682312
0.0645281282306885	0.765198108001211	0.0629226686665461	0.0634117652260682	0.0585355725188136	0.0630944666657204	0.0612702650839737	0.0604560424754909	0.0610296404162484	0.0625974840753758	0.0633154113547785	0.0601162288341471	0.060072786088091	0.0612677964849662	1.97832735591012	0.0604647084351385	0.0604956795769547	0.0603461079625695	0.0612713429390121	0.0613009834384253	0.0606025129564233	0.0606766787909467	0.0598117854055336	0.0585283472867694	0.064501624267672	0.0611911527357631	0.0633712740558817	0.058862235789316	0.0669718525912358	0.0603624153034683	0.0594591398403928	0.0624938237051669	0.0616353088026066	0.0628126453067103	0.0599464289877656	0.061712631939826	0.0588566047696185	0.0625920810400698	0.061873791208402	3.1253654872777	0.0591898828649426	0.0609393135106524	0.0603850653668566	0.057705520758086	0.0593824877704452	0.0617983553423861	0.0625865778272788	0.0599944644548232	0.0617361561229601	0.0628779893270717
0.0605341005488287	4.18311212678498	0.0608980343343428	0.0597576959721454	0.0621607720425631	0.0632503429651819	0.0625396057499036	0.0593145118266661	0.0607607321062714	0.0648839913722707	0.0639958001193316	0.0635847955408897	0.0607921579504263	0.0631695439755788	0.0627029467595882	0.0604949224286704	0.0604070688825981	0.0624877894198162	0.0637797219684141	0.0576450068085516	0.060412859957919	0.0634458341877279	0.0606772317512765	0.0584747102027691	0.0610134849608878	0.363909222429086	0.0606365500913701	0.0603462769033787	0.0598536982258878	0.0640849239636599	0.0604926390968894	0.0615109052279176	0.0650006823184164	0.0608514897898633	0.0643758593403267	0.0622559002155993	0.0608870982504419	0.0618370204125359	0.0625902907315008	0.0626067390250112	0.0627382280286736	0.0608047338135562	0.0643976894501361	4.09393998947472	0.0628667619599355	0.0648147037416606	0.0634541564375893	0.0679885662847054	1.85483605730807	0.0643204004326848
0.0586793020755315	0.0600516600092672	0.0637982858012993	0.0635359537281173	0.060064407535508	0.0622193620587229	0.0610166031805317	0.0629461063784009	0.0604390339813501	0.0632805913710365	0.0624078459292939	0.0614165674120024	0.0620522594127742	0.0622842357415296	0.0615588796811567	0.0640425539688029	0.0685285724310627	0.0613565674757522	0.0623133375514749	0.0640230070912314	0.06128630994611	0.0604804509058777	0.060845097315466	0.0661156938794372	0.0621246040676381	0.0594256373358827	0.0677998387299311	0.0619790780445398	0.0631563879349569	0.0631969277277025	0.0624569641007445	0.0639612733327056	0.0642147612344864	0.065685103571555	0.0604129870720303	0.0680220268538704	0.0616887219652733	0.0643630417096845	0.0629605638879001	0.0621115592607923	0.0600702734704695	0.0624854205017878	0.0631460153183164	0.0623118732088971	0.0637509243627922	0.0597855987127884	0.0646581501783097	0.0642074589372617	0.0584781774521887	0.0597631608883272
0.0635602745170747	0.0622246608031945	0.0655613433643419	0.0609711624081118	0.0600782557248003	0.0595317548624031	0.0603773586193121	0.0602608376544801	0.0614917287462755	0.0608923142933859	0.0657524858976715	0.0612625997098202	0.0594981526914882	0.0643676895903301	0.0601825393618131	0.0664969200008605	0.0608433991859898	0.062227179794516	0.0628202837606487	0.0617378900536878	0.0626491874245566	0.0654012316478141	0.061029844385448	0.0601850018543339	0.0625633531055202	0.0642442478752449	0.0630563708834483	0.0601520411538179	0.0672480547719549	0.0618876357900589	0.0618706906404604	0.060384438653839	0.0612271256322255	0.0645853804790261	0.063959088328389	0.0604313160246606	0.0596673382255925	0.0692055446520633	0.0589156785157883	0.0628759130761969	0.0655733907070234	0.0626879097519454	0.06212127128013	0.0636250173672175	0.0604122545416552	0.0676360370416984	0.0697145561717707	0.0598303491162132	0.0633743954831479	0.0604480106205664
0.061275895338558	0.0619452940030086	0.0605111795429009	0.065284359176119	0.0593019557116099	0.0610849373556338	0.0630380382102218	0.0611706613473273	0.0641271983868362	0.0606716589496508	0.0620999476344307	0.0638021497625303	0.069392484046881	0.061242281319695	0.0611941498308865	0.0620201613112268	0.064141815714744	0.0613302412987589	0.0598261073576965	0.066180050636029	0.059543511979293	0.0587395709017108	0.0676040177210369	0.0636384401521514	0.0597302506968275	0.0682947280740319	0.0664767891434617	0.0640592652756768	0.0593283311926369	0.0720931918429813	0.0607655980198542	0.0608221242196787	0.0618546911347755	0.0647239065543754	0.0589576070402126	0.0625811177875321	0.0607148793607979	0.061242901015568	0.0673246967904337	0.0697286101763674	0.0674031243358764	0.0621153327412145	0.06294231923335	0.0653780478367189	0.069979587558217	0.0626462404312533	0.06317595095756	0.0632274098734024	0.0707445786494399	0.0622159012377804
0.063387639840922	0.06895571853038	0.0674662189557594	0.0633900081982163	0.0614203406350389	0.0683891198708955	0.0618071554568503	0.0641730902844228	0.0644015259367132	0.063880310079193	0.062564215313534	0.0645594906024197	0.0626583761430244	0.0621379224910616	0.0580745220530956	0.0614806847789976	0.0656952325458661	0.0609422860548742	0.0645490587941268	0.0697824340875312	0.0604728517451225	0.0681467877635686	0.0615492758080115	0.0608882927751351	0.063577916762986	0.0646583561913209	0.0623742204119731	0.0681006498343465	0.0634364888668398	0.0622744977793637	0.0701964124865111	0.0652682587424391	0.0602700795587465	0.0717197229532891	0.0594446948364094	0.0703766803099801	0.0581339812282686	0.0636000422740201	0.0695930072202004	0.0642761772174959	0.0592154417837725	0.0602907359701057	0.0632779098618199	0.0595831837225436	0.0655633612118207	0.0687662840993569	0.0629237295419573	0.0608179868880415	0.0633303797705295	0.0592202752067372
0.061360726190544	0.066067545643077	0.0634799625021198	0.0621001345284214	0.0678255550609375	0.0625553377450498	0.0670368659093093	0.0625772307372797	0.0601640843585137	0.064674783843075	0.0679954423087569	0.0618753042835424	0.0589915097355463	0.0627968498061433	0.0608571268788365	0.0591285519893345	0.0695753810931949	0.0605371977218628	0.0668870631638525	0.0632998142531791	0.0683085384536112	0.0677026102787578	0.0676493552836099	0.0626965627780521	0.06638839281126	0.0592942550812434	0.0653633493384674	0.0692735710573369	0.0658552470864014	0.0726971921902995	0.0619134922811052	0.0623424478483561	0.0666414126056601	0.0649314606980739	0.0618026726139771	0.0680071170117626	0.071638041684457	0.0687342850109729	0.0607070840364634	0.0716958612986076	0.0693348684470065	0.0650209653443871	0.0601449055306913	0.0691385822135686	0.0654607298697769	0.0668434273002998	0.065141654988769	0.0668761061573985	0.0709529756669826	0.0627615590067334
0.0607544163101853	0.0686460006433622	0.0649353487314436	0.0639557038478089	0.0725261632319785	0.0617254163912878	0.0674724398859074	0.0656332130272682	0.0702876852455614	0.0629533552162819	0.0588877814192369	0.0646724276925013	0.0712656477499842	0.0664319647826051	0.0632461302192007	0.0612996901482886	0.0692091829709038	0.0658897809333624	0.0638723425655492	0.0622182156527078	0.0609053495447733	0.0638857335881815	0.0713189120064619	0.0644599468668672	0.0610027177044802	0.0641808228797764	0.0652379151410705	0.0625994522493095	0.0700780795009248	0.0696040300694863	0.0745796964566446	0.0729220200293185	0.0667689136048473	0.0601569791001266	0.0606495732476096	0.0672417820949325	0.067862088649867	0.0625613989066165	0.0674015810335327	0.0681510552500771	0.0683467382011307	0.0621984237977799	0.0643839384977535	0.066690816468844	0.0604985889029291	0.0747682099234223	0.063115849326554	0.063225534915306	0.0629316288477495	0.0625048257628188
0.0732598362528327	0.063206255517097	0.0738463597988556	0.0819903060324586	0.0729944041028108	0.0602863604047526	0.0640031794640095	0.0683562131005123	0.0601333605842166	0.0665506822020039	0.0748348360659951	0.0678881734355618	0.0594363577249213	0.0653717566341155	0.0617891494672927	0.0685913362658684	0.0678781012911544	0.070764171727537	0.0721856480374059	0.0728029015882147	0.0608305397020829	0.071274959672255	0.0666865850880062	0.0760370359152521	0.0653640967940421	0.0695594404677057	0.0676662269351493	0.0664196917526737	0.0660900927700551	0.0691163985246294	0.0669481138126815	0.0638219791754703	0.0720365078674028	0.0656988607422961	0.066408867154264	0.0739226571298339	0.0747423554867005	0.0729487354565636	0.0618709601945018	0.0642684380207785	0.0652836790725865	0.0735734194219464	0.0618370557781349	0.0657162763150498	0.0697477833462967	0.0742675369749899	0.0631896075304978	0.0737176729758704	0.0606312795098268	0.0666498131705798
0.0714592119603491	0.0732692723933788	0.0669426046466841	0.0678410230557772	0.0637196552482925	0.0666784830996052	0.0757581963794217	0.0629833417643486	0.0682777395527377	0.067467711230307	0.0654000252850074	0.062818894915296	0.0701089407172444	0.0639130803004109	0.0658239175219105	0.0759704845923697	0.0746345523886877	0.0616337478424171	0.0615807116265452	0.0708183063684197	0.0729445564053331	0.0670889118316966	0.0718541704032416	0.0731391509874436	0.0743688637697513	0.0669604099202075	0.0670657294815355	0.0627622520989919	0.0689769947962064	0.0674074910701148	0.0599286441994726	0.067632617500792	0.0714870860165598	0.0637158768339297	0.0759378256230657	0.0671780809059472	0.0615049496444779	0.0745788843763088	0.0771094208970387	0.0654878694586648	0.0636254183339213	0.0695193319999372	0.0669982090511277	0.0617910820014707	0.063824510673033	0.0680218664272379	0.0687361378950795	0.0625845979898828	0.0640808920493307	0.0628030283787325
0.0703722549183625	0.0622457649733615	0.0714828579410119	0.0684770930616575	0.0630214085057253	0.07228536942748	0.0785561944898108	0.0801477649354258	0.0712570406858003	0.0670934635349747	0.0773387468340504	0.0644975670883853	0.068178745813576	0.0708256980376275	0.0600580565344558	0.0637199428987826	0.0627798208962927	0.0749329967414071	0.0705673346905912	0.068107983381836	0.0717345653247164	0.0786825350240389	0.0630359523457393	0.067724845862967	0.0682653324539314	0.0665819470206757	0.0672775663745026	0.0712283690355174	0.0670315870481343	0.0711814954253562	0.0707724530604204	0.0746967016019907	0.0661931271375173	0.0670566012960746	0.0589314438021855	0.0662429414390102	0.0626578770132898	0.0718859268852436	0.0633113264828601	0.0816133523192566	0.0736183851738076	0.0762251665249005	0.0661037853114467	0.0780425968425464	0.0719659971652443	0.0776317629028291	0.0646055154396585	0.0793819776251788	0.0687427682395948	0.0780043050138695
0.0745719578780364	0.0780988429145911	0.0605796041832726	0.0712880988202421	0.0750085226019337	0.0675864163598754	0.0684336133422958	0.0724034968337919	0.0714555353796939	0.0647954779491325	0.0786023847094193	0.0662757913141031	0.0775821891933458	0.0787963992284306	0.0677015986161848	0.0705126734976593	0.0621866404881731	0.0781521713522395	0.0728356552981999	0.0708266757775197	0.0724959723475881	0.0648720465825685	0.0687742942652226	0.0721200141022231	0.0713790349510688	0.0725190628038941	0.0718535348959992	0.0692671756710704	0.0655315118286766	0.0688338491873422	0.0669992546090218	0.0718275278167748	0.0665653123635341	0.0654846114864315	0.0666492927044719	0.0723234958462427	0.0768563477706017	0.0663101110976025	0.0829600391678878	0.0779025366257625	0.0753826761284389	0.0676569823070639	0.0667307575778067	0.0689918142554098	0.0667040596314076	0.0780226582045926	0.0646292979423153	0.06897833225263	0.0699728399038009	0.0668896902514536
0.071212069175945	0.0622689365024507	0.0751317366718907	0.0774562665929122	0.0824968691275644	0.0652129632306869	0.0742166576143863	0.0752023654522583	0.0805821786026534	0.0824720426240538	0.0733384211695572	0.0703617709309604	0.0640753292034765	0.0748955248551223	0.0727731521150804	0.0883881677052703	0.0650813732507591	0.0666123213361318	0.0760387855007922	0.0670317913658115	0.0646049474051645	0.0668295846623505	0.0645257630172748	0.0691935125742866	0.0682249936138099	0.0860655545681629	0.0731995420611124	0.0888624919677134	0.063564600379423	0.0653000577236576	0.0675867451945759	0.0675028720836259	0.0701053793649484	0.0673501960617433	0.0745823136750744	0.0788576932978469	0.0683251893010262	0.0679421589516605	0.0719279612474693	0.0698373020672111	0.0696330375005713	0.0828148408379335	0.0825310252649265	0.0687174379645577	0.0674356735284164	0.0662245947808366	0.0691280158356741	0.0648042674030533	0.0802781769460762	0.0721665740253404
0.0746528781181941	0.0877245926799598	0.067180525245558	0.0801307812743635	0.0670930110088279	0.0685287857051961	0.0695929298090426	0.0649362132237413	0.0694457444677962	0.0639985700060011	0.0681642008177938	0.079693856976523	0.0704212197846348	0.0730198178462682	0.0750052297066304	0.0732538015511322	0.069111896472755	0.0784903215584106	0.0725900256471273	0.0747828046985155	0.0798699222067966	0.0820012423248028	0.0643166514256467	0.0834461467820496	0.0757044252261364	0.073094793828462	0.0670403272353197	0.0712099181801995	0.0646119355310043	0.0782379021064617	0.0787543869166775	0.0697610849388808	0.0684059153779929	0.0824619362647052	0.0724359677214741	0.0732353305180419	0.0713961650348932	0.0731635386900151	0.0750194643839699	0.0830025012977812	0.0825435632813117	0.0874021164131317	0.0613260077915234	0.070982913914335	0.0701322927069558	0.0737429540153486	0.0728347815586356	0.0709892113078839	0.0668969126678537	0.0683169662519506
0.0696098449771952	0.0759317374120625	0.0705349772805471	0.0700519580481576	0.0689842732380917	0.087160106342054	0.0692474740026819	0.0831392293502932	0.0807744804359001	0.0645170596238875	0.0847320351317486	0.0644445016053483	0.0795174583668274	0.0814827673664312	0.0704700308235061	0.0816092758733225	0.0763504665428126	0.0711080078152847	0.0861106348245127	0.0670509002281905	0.0759896502232592	0.0807617971699457	0.0741344103356784	0.0765117610238114	0.0788705311486243	0.0698437334314088	0.070858073727712	0.0830555937043005	0.0691968067764877	0.0638605396382649	0.0705771667370214	0.0716400312126051	0.0650596704126249	0.0869115536856475	0.0833800124871203	0.0705582477216602	0.0667515055290022	0.0746604478695233	0.090553309342575	0.0740140260551421	0.0682762018032687	0.0711054654911762	0.0666671830082136	0.0859918869231357	0.0751426767235463	0.0785425978220345	0.0857893546286235	0.085562165573674	0.0723887513042856	0.0675240786712828
0.0693361714854154	0.0695524409355948	0.0795003589287014	0.0909683409285555	0.0741981048587618	0.0709336384761855	0.0698491444237034	0.0756377879819961	0.0699696085761327	0.0810702916537135	0.0844051513003874	0.0713399440795255	0.0883469645654971	0.069985358848585	0.0736621801042103	0.0681540236309184	0.0780809774196289	0.0717042329760338	0.0689250923141072	0.0838042977831689	0.073137164699697	0.0834261101969336	0.0672152506356588	0.0905442713346055	0.069296579766546	0.0662798034471135	0.0821171038650924	0.0645354076765795	0.0696882395878393	0.0711334904172478	0.078506713963871	0.0844669083423755	0.0782055580794723	0.0797444547220894	0.0758499367782874	0.0773666533904802	0.0743573630693924	0.0743409188210695	0.0847879372116033	0.0818021714867521	0.0805243202750533	0.067726008061319	0.0734826269088879	0.0874732790990009	0.0691164613450908	0.0822322800420086	0.0788069505186648	0.0736114973649579	0.0811005710341007	0.0800045207902823
0.0863121443068148	0.0733771284901269	0.0792785050526536	0.0674898328773319	0.0780566877153966	0.0724941881094	0.0837175855781211	0.0802675572844841	0.0660961506604977	0.0877954828290013	0.0734510076004527	0.0781265615860661	0.0824419902639518	0.0728716527129263	0.0902806148419628	0.0904283406534767	0.0708853094301408	0.0736528909847446	0.0761813307383715	0.0746842303484508	0.0935892314628345	0.075912506661955	0.0706162681230452	0.0881380142498184	0.0712540078848233	0.0763657467161366	0.100674295082365	0.0890337367397502	0.0763973872439089	0.0757851983180551	0.0865385652950645	0.074613148065949	0.067525150815439	0.0820145039341421	0.0831244435572018	0.0704812426795095	0.0960383816025268	0.0801893320074682	0.0748794393055518	0.0751020099778414	0.0937855488699261	0.086916940781929	0.0903124754102086	0.0673374498570773	0.0682076485503217	0.0762522760147566	0.0836969212895716	0.0901667622085087	0.0724862220839773	0.0740225934701608
0.0900339402786062	0.0863165177851025	0.0867679012000499	0.0787181689210952	0.0779218292675534	0.0904717502719282	0.0784565190304734	0.0768094595838762	0.0965949466316859	0.100751075646619	0.0749721074869585	0.0800663233482221	0.0784130335648001	0.0840726283944003	0.0756135593222926	0.0899621640268234	0.0885749890767375	0.103732569502688	0.084156289852306	0.0847628677655973	0.093802238667631	0.0866465186506401	0.0853600396794889	0.0757591720459052	0.101142520499226	0.080198425189986	0.0804839237714314	0.0768772166761262	0.0897746426350048	0.08655752048456	0.0966191024954398	0.0704592612596311	0.0762101126740757	0.0856922602540351	0.0763547281426068	0.0934885877854857	0.0685905637568843	0.102208879868844	0.0935786252181297	0.0807376472782709	0.0923743092097581	0.0766690872190836	0.0872900002622046	0.0840681322655843	0.0746438650204733	0.0783751393971295	0.0794668007879508	0.078533367177113	0.0845169457815366	0.0723312003630896
0.0803229559206653	0.0928016801046702	0.0866840391429386	0.0938521233606376	0.0861251929997349	0.0731956671520752	0.0980360972985987	0.0940056628862658	0.0755216015408082	0.0780520710976868	0.078280731025496	0.0882250230119425	0.0765787082281212	0.0840991623531705	0.0760145727865236	0.0864158083720679	0.0737898762797963	0.0830931150628825	0.0753706003292733	0.0874987184309129	0.0863212364787744	0.0810263106703487	0.0690951717536444	0.0831815777651777	0.0785377259843868	0.0850088025953883	0.0735310518571308	0.0811634863246104	0.088890389273219	0.090967158130095	0.0830035187965343	0.0821760786587841	0.0839152279991655	0.0722954484780958	0.0810700127718812	0.0785239077028369	0.073318928921546	0.0948311245541413	0.102011000062423	0.0802474065053633	0.0786658028506955	0.0857076078551362	0.0778057296157911	0.0810277066067577	0.0783321876101054	0.0730224230104284	0.08679915000732	0.0933007746970779	0.0861257228357283	0.0805007947062054
0.0858349143104645	0.0772030567379326	0.0793805717994771	0.0890924310173947	0.0941737044475124	0.0919766505267494	0.0822746051846737	0.0976677486542498	0.0919729598889558	0.0792708000551298	0.0893768433805867	0.0836009180952337	0.079460717351125	0.100364778734189	0.0764937459533627	0.0921512081792659	0.0798731388321746	0.100944038273363	0.0845586209531978	0.0789101294603895	0.0850511491787923	0.0848561668980757	0.10603617554551	0.0856297282975566	0.0925767819603371	0.102308328249543	0.0724640915482452	0.0786024218340096	0.0814027911578048	0.0885364266437439	0.0788552778207813	0.08688960723945	0.0951429076130709	0.0875785592355095	0.0990713812029811	0.0795666141781881	0.0896719776269308	0.0844026823062355	0.0847658657118903	0.0890046295540425	0.0988008616784937	0.0919227263497814	0.110020946487291	0.0749127808165806	0.0772690759916301	0.106890274453879	0.0969923035838291	0.0838896044149392	0.0885586457304909	0.0860897569659155
0.0744880561402051	0.0734470755048018	0.0802383497399738	0.096170769462986	0.0737636431739666	0.0890914928074461	0.0903565442894423	0.0783354561289628	0.0970561273647152	0.0972626198303351	0.0834640939040951	0.0746801240723146	0.104660734342302	0.101513122007268	0.073489557369313	0.0769735532566466	0.106363399770857	0.10006911137297	0.0771285338674231	0.084981427930631	0.090623038502229	0.0877309267407246	0.0785357184391715	0.0908667311001967	0.0787268180122443	0.0830520872641209	0.078969066880544	0.105957031301496	0.087501258613877	0.0972917081040051	0.0966288707942458	0.0910180740213979	0.0833293041628761	0.0782718506212779	0.083460545239824	0.0942044672661791	0.082570971544422	0.099367359150536	0.0867374088871216	0.0761970139968705	0.101695553724676	0.0944992258133917	0.0906118289005937	0.0733865189664492	0.0877614259402809	0.084441254616319	0.088567403190151	0.0891339454233523	0.0849295045705184	0.0730771666791469
0.0997523324265437	0.0888704346539295	0.101236449434879	0.108810073781156	0.0943632130354977	0.101119164410319	0.0890306655514804	0.0850357038525697	0.103312379671884	0.0977296996634276	0.0838538960537176	0.0901586106737467	0.0839032083319241	0.085414239256817	0.0924318323280608	0.0850395508352231	0.108417765219129	0.0828035654159274	0.0887502898147639	0.0833184578493023	0.0932312951075723	0.094044113958763	0.0860039333885663	0.102480402804209	0.0806319297777797	0.0736912393504047	0.0850112742003613	0.083325410460558	0.0829085841385964	0.0761361936720294	0.078936175462061	0.0879112973252274	0.0944687476581962	0.0842855245837502	0.0930826286049319	0.0841300104903593	0.0837819308162567	0.104406772866801	0.106473051425426	0.0769563192553934	0.0767512724075583	0.0952082561529946	0.0827850547177782	0.100605663794942	0.0808697279155188	0.11265026346172	0.0914239373537134	0.0996629131886482	0.0872334949060354	0.0909311409373744
0.120207783429564	0.0807635562950199	0.106233495063728	0.120199779325401	0.0810011065645366	0.0784346302300833	0.0834028501379181	0.0805844368799244	0.101511030155749	0.113230411770196	0.114891180301772	0.114667662928435	0.0826095654191661	0.090622571634933	0.0961934260047508	0.0918701227243369	0.100037801448345	0.108363926788638	0.0944874044988332	0.1029758234778	0.116034067081445	0.0962047607973636	0.0991975151844704	0.0950302082015286	0.0951711587851368	0.0941980332654858	0.103226460742951	0.0835854133565199	0.094225958312571	0.10651951964	0.101141776897199	0.0915680249753081	0.0805832329360264	0.106596752708564	0.0908538209501924	0.0840419720129879	0.100532054149776	0.0943543195873818	0.0938069530975221	0.0866806895358234	0.0805382835953023	0.087309414422677	0.101028363530726	0.075716087549866	0.10541310593723	0.0875322968834981	0.108235052653012	0.0963622827145312	0.116630990990284	0.0865805490455096
0.118486273688875	0.115625026794735	0.0830517376506703	0.10058026216978	0.0880210694831161	0.0900261700195849	0.085300733603776	0.0942242585673321	0.100483401392291	0.114045265367544	0.0911706276791095	0.113679526041865	0.0863830419852503	0.112650109457628	0.109548999983882	0.0951182143726726	0.0806158663388102	0.102599800850281	0.118047591168812	0.0884744429942363	0.0895439131337647	0.0865882263403873	0.0905284280087903	0.094684587133342	0.115273447375838	0.110167711326378	0.0854036881945001	0.119577247969913	0.088695478016339	0.0906193028392183	0.111121796533232	0.0853825217877484	0.0892251423606493	0.0887509385514192	0.0915094618242454	0.0949641023421122	0.0903636171427797	0.0906818836016874	0.108947838578957	0.122114966135878	0.0904866796896754	0.0843887364101927	0.105620897950689	0.114614542815766	0.0917630427990851	0.0844733325888893	0.112488547365004	0.0833080094145039	0.107041792218438	0.0915037399873632
0.089048611890971	0.10859119347154	0.0941271202190564	0.0841144521027183	0.120630898471984	0.080699497019206	0.0915708002410845	0.103835777641472	0.108157735376279	0.0898174975140558	0.114155110415546	0.0957812025713067	0.102643391396487	0.0939485107703711	0.109645556876418	0.0875634162707917	0.081846263878702	0.100097209345227	0.109021937247862	0.113810926561136	0.116748793635885	0.0909101141273935	0.11058772100246	0.102741891773365	0.100631649245744	0.0964817658948338	0.0932202899129334	0.0991993146806033	0.0879911969542401	0.108464750603345	0.0938394938500432	0.100502157942452	0.122789189260085	0.1174219807641	0.101342399310418	0.0936235705563104	0.0917228619889177	0.0873093106005757	0.0869606933769362	0.106424133258259	0.115666076046463	0.104318191914129	0.0881784058701868	0.101180459435719	0.122898753689446	0.103342398780724	0.0882352657457683	0.0795782073038687	0.0885634947589695	0.112453502533832
0.135556459602106	0.0940171234706262	0.122051625227381	0.111685024824996	0.0951733385533753	0.116375229789819	0.0910888765058477	0.0979536095128516	0.0838675816328977	0.0808264263335831	0.102765577781154	0.117133725268922	0.109138442883559	0.0845015539330198	0.087876248949715	0.097988259150895	0.122611184474505	0.0913104379924861	0.0923679629938912	0.0899492891851081	0.0866269837637463	0.100022901391028	0.0917416223685802	0.0873258274616066	0.086132257394048	0.0909495797543418	0.125781164559061	0.121791933225223	0.0902868005441919	0.0832091547471593	0.0902897310202458	0.0898119415568981	0.123178354175321	0.121971443332634	0.103550599187185	0.0888637152834317	0.0960192221116193	0.105867806074713	0.11269444876851	0.0996469164116516	0.102677654046001	0.111790941584987	0.0994536964795755	0.0937677977008834	0.108062843930726	0.101746372252064	0.0909071736000281	0.090611490697895	0.113403069483618	0.0986208625613899
0.11969242685089	0.117010429561565	0.106722808544694	0.126302224325479	0.0990654189374167	0.1056856231095	0.0934354948762638	0.121079866745426	0.117035113890035	0.0963196066001087	0.122090852067889	0.11544686359137	0.0863466928509771	0.091621316709536	0.102391917204542	0.126221180958125	0.118665761040586	0.0842809473856514	0.0933287308120075	0.119225784164682	0.0897607723366449	0.117085023199777	0.0948929265935005	0.128729108383957	0.107130160850229	0.130771905895959	0.101896245652953	0.115113450889216	0.0890686961975171	0.0897283567056907	0.0940429980566538	0.11254019119499	0.10700946499178	0.102938975530937	0.0890510452198376	0.101521931066285	0.123185186351768	0.114762075073916	0.101285524869359	0.101359275326171	0.123582958541119	0.105232185676236	0.113559663693797	0.106006944912788	0.100105302785386	0.103208126546905	0.0828829974752764	0.0995004285820065	0.112549695715543	0.111197249467901
0.144683308964661	0.121672306080058	0.0975611025327442	0.100573004608393	0.111681560023906	0.121078269690718	0.134187715264876	0.126601210998822	0.135961616571379	0.123142972049068	0.103970749656789	0.0971707886961615	0.125826681133666	0.121563972085646	0.116597985640197	0.0836790151697175	0.0905720761000182	0.113303900367048	0.0894049360797694	0.122911895602549	0.108202182514097	0.123915028354553	0.132650425674107	0.109666168288879	0.105382091447643	0.0949633153784792	0.0850484223469727	0.10637709700651	0.119089240582002	0.103269469922873	0.10156013679662	0.107075750138726	0.115139700400005	0.0988158271177776	0.115117847955122	0.11186596251276	0.114573387610965	0.130353850860251	0.101042537569016	0.119416112453319	0.125360670727694	0.144613435671598	0.0995816655269582	0.120689722261528	0.114968459812849	0.0948615440910924	0.120831334328499	0.10583949106919	0.127475728401823	0.0984462402190937
0.106885749656079	0.0990209195869572	0.123654052827196	0.0921192294731978	0.113123678834561	0.10154422763091	0.103906814092882	0.0933132591068476	0.113947476853738	0.100987576628166	0.101192595464242	0.122138629113207	0.125177088183358	0.0944070905960306	0.111765079600965	0.131574899842291	0.13493283018998	0.111188525929899	0.13862526137423	0.124919827189423	0.128713624383429	0.131405255592118	0.142968782117546	0.106069758500369	0.161157075645214	0.126909490138418	0.122970630641	0.116132870835462	0.131860275105109	0.124251643033814	0.111036650982528	0.107104844365783	0.0963009685674359	0.133328406672206	0.116995942260502	0.109855049514684	0.107690785513763	0.11626813482763	0.0875390932034092	0.129025988800746	0.123543416456986	0.101968570224848	0.122857531850768	0.0905202485054018	0.100944754403742	0.12459089324505	0.13099212780878	0.122845823110604	0.0984613550804393	0.10846566973536
0.127056304786398	0.103516469320615	0.0966155646237743	0.104213243254216	0.133432192132926	0.102876712132186	0.106760441668945	0.123814905618136	0.115137156173392	0.118352184874228	0.112842539171762	0.11183164323244	0.139653925690801	0.129576904623835	0.113096878860328	0.11942701371823	0.102713118578008	0.108172215627959	0.115348965180887	0.10010416990857	0.109630828872765	0.111140369900301	0.100498865533208	0.125934458865757	0.114083184509584	0.144415051173853	0.139721505336788	0.138243691690948	0.134228667249816	0.118941421344311	0.143277327529977	0.119108408542643	0.129512920449451	0.126371821956232	0.115142470685253	0.133260931993174	0.108922854431785	0.146098015469912	0.101086684175114	0.11182845014605	0.124576221946989	0.108567788873309	0.105954087881368	0.142442933334509	0.117183882804602	0.133508453791987	0.133715689841385	0.123138048802045	0.13968949124563	0.101460215251092
0.100493592761549	0.121586993128072	0.112511123912525	0.125976982959545	0.10637728974938	0.110488940326669	0.154525627511327	0.144719580782981	0.129309614916692	0.150295203471476	0.1578840577983	0.111731959893663	0.13870887754462	0.146877399729471	0.122418712835697	0.114220681807749	0.128046659211211	0.118735276148922	0.118809920006897	0.103883873595925	0.140396660551092	0.155508026915466	0.0983379353263519	0.109172097281273	0.105892168060733	0.139187752977688	0.122747010645822	0.114940005300422	0.0959275322660236	0.131545175767995	0.0952105085659646	0.150688251652791	0.0939899302984574	0.156761812451771	0.141767075797866	0.0939512680505379	0.118788238055764	0.145326333148963	0.124441146006433	0.127806675397167	0.122576170229398	0.111256772603468	0.154384665491276	0.107141174081208	0.122411999383695	0.106585099194963	0.149654278656894	0.131825540859509	0.11270749276281	0.111555701968492
0.142538091503889	0.0986879955886304	0.102753540794361	0.133359698629315	0.113409269400313	0.127931198572749	0.144020030530158	0.130665577836978	0.113166623647389	0.163628978689178	0.166153992580062	0.136582362285842	0.122567063337051	0.162019395155479	0.127363975273176	0.146894018959867	0.144909886404916	0.112979414945827	0.138802392391273	0.169729097687681	0.15431157458785	0.102504138660261	0.140271355020194	0.119564810069009	0.126833717310121	0.112467949859296	0.156890972686252	0.128331996959349	0.140449451117039	0.129849505754863	0.122361186162583	0.149795430028484	0.11608387689017	0.122643531758315	0.151989243925796	0.112575528142494	0.150544523533542	0.110682541738405	0.136209258400762	0.115071048859349	0.126581876082224	0.127618797903512	0.134217488075819	0.150571404842576	0.0976974021520786	0.113950317543884	0.134572264985619	0.108166835328472	0.150035498320798	0.1050850727216
0.149760091470837	0.16498279499863	0.10433791212989	0.121304466544499	0.131481555327638	0.123092827458706	0.152547213861987	0.161554209214072	0.143208308862843	0.104812523082753	0.111092951191157	0.12674686613955	0.143522812978456	0.137506640667876	0.145564172239943	0.124497675927477	0.159941601379617	0.15990066226342	0.112878879500946	0.132873677709005	0.119489332321411	0.103384955669922	0.141074772418901	0.14883860839679	0.118525346372168	0.120742513657961	0.176303936629822	0.1203097657727	0.147356479528186	0.103107796871335	0.144588405391093	0.116875462987985	0.122361244743417	0.175517899029558	0.118982036959834	0.150664865732485	0.13552574313479	0.106370869573175	0.113751121629708	0.164539367527177	0.154363525086203	0.110864479336192	0.108040514758655	0.137917107260935	0.13493710002741	0.106535759399018	0.147655018479522	0.146242594851391	0.115543895893622	0.132137109751314
0.113511039738293	0.110110735298579	0.128270163984148	0.117791642421748	0.136921906587245	0.171060281747602	0.126098430232794	0.120949328921886	0.11243377501811	0.125739408547221	0.10399276141956	0.126538773445612	0.1384531989592	0.108190502049793	0.144322894284171	0.126910703383023	0.130397393691815	0.157020089985035	0.147291725581554	0.15341366678957	0.123078209818564	0.168530623183821	0.171492400941758	0.130895482158678	0.0985932362886816	0.121288350396588	0.159640116705318	0.129936078753431	0.128413099162228	0.135146794474734	0.129371385322506	0.144108435117575	0.116349320574657	0.121571517144811	0.115368797705685	0.112489902403256	0.125849185090482	0.112292672713998	0.126870111576677	0.162599613876407	0.158030792583684	0.1526062942069	0.103315482485891	0.110256911510911	0.127510918689603	0.115717839117142	0.12998408058848	0.161713728099752	0.12145180345232	0.148714955675049
0.142833463238639	0.175810105625161	0.126990340527072	0.144455206318481	0.154150501577468	0.127591204479986	0.149522954165489	0.155277867582317	0.109756815166347	0.129637569705679	0.126966635923887	0.137758975184745	0.133395464265793	0.127161039075336	0.17097425442119	0.124290702837326	0.145626656489053	0.11124743669191	0.15746647600647	0.117265237446009	0.126856603389368	0.143226880357708	0.159805830387433	0.16650298124001	0.171852205047487	0.107389048993264	0.160372062387761	0.166707792055829	0.147475949336803	0.171526061661731	0.183245329331719	0.142283686254842	0.122244140757475	0.152638778556822	0.123797824367859	0.129407967546738	0.166171445718192	0.150309959425807	0.197494285728596	0.174187635474371	0.18483052820947	0.13238426357091	0.133352381610157	0.14714784382059	0.124576880238606	0.168847392143407	0.152541755898487	0.194004723776367	0.207437612616852	0.142394957984855
0.135814075466952	0.125669272622688	0.174799239030041	0.16610177278741	0.16249995238657	0.196231098163712	0.161660074115787	0.110179914145351	0.174945618848055	0.118714547216618	0.154437520371453	0.136506648482781	0.134369468901345	0.107705054704946	0.148941562118938	0.139839406470566	0.193580844630399	0.209988258950286	0.145601498634012	0.15565612055856	0.169838139145648	0.135025447742771	0.1646136994279	0.145390702334833	0.185300770917607	0.168168625511964	0.159975064395917	0.122674819891518	0.119188286081083	0.144776217949573	0.114266043365324	0.146148452218122	0.143342503929477	0.115124546821143	0.121417832114841	0.133018142859842	0.152899833339697	0.116983818708755	0.145257509740531	0.146368342747525	0.13511656034946	0.140243018603569	0.200149771830722	0.157685016135533	0.112547282825904	0.1289237449319	0.171750941059284	0.184294042733397	0.153646136555329	0.1628246275794
0.171451166717458	0.121341674070305	0.174719030280816	0.150815357247695	0.141555747644601	0.175011481315116	0.187397201868837	0.106443013661749	0.174500603831198	0.175231675034887	0.151935066334707	0.188668024379483	0.189228257773748	0.160582938200466	0.186089763806736	0.148163450809677	0.188309448684671	0.129443936654355	0.162192075959049	0.14418400440424	0.149459927363865	0.148981709942636	0.181319339897085	0.122185492470413	0.169865202875519	0.122329958146256	0.162656131141649	0.157879533119644	0.154581327218962	0.160056536789447	0.122377551052628	0.149164384007863	0.168819662391762	0.189806059069672	0.190125612884917	0.127383992204897	0.159805493503157	0.127926207794953	0.158839304483191	0.173790988066755	0.202731796030911	0.127301167449277	0.173701499309295	0.138814332713258	0.135383691162117	0.16110889433081	0.125796215542427	0.138697697815568	0.128262544031543	0.195112493524342
0.133819035944326	0.196208001659894	0.126134734091611	0.126920483996985	0.163985437140627	0.139887719472071	0.207816630267593	0.220105456603926	0.25144953224229	0.137916310308549	0.220889617691684	0.124349433710375	0.186968363426668	0.123124568035098	0.194073292781407	0.143028499444901	0.188322608977226	0.241508640571956	0.194310175554201	0.138161390791021	0.202415283138733	0.184465735991793	0.173969903168475	0.157047965806607	0.183730607864514	0.18133204775345	0.159095767982095	0.162422795082639	0.137581394555799	0.167211428934215	0.139348739214146	0.175223072615689	0.142589069853215	0.127009967417583	0.132020181901942	0.215349973223761	0.132195059224714	0.166347464853456	0.154267999307789	0.150421341047921	0.146636037423804	0.146891617242723	0.145579696388409	0.20810753849729	0.139019333217482	0.140329674783781	0.152274969176302	0.179358278857676	0.193565901650078	0.149280497120522
0.169226014944153	0.170720953525081	0.189073393327275	0.195086664965108	0.205506841039488	0.156105908609888	0.216411188384138	0.179892245183734	0.178003320309333	0.232283430419622	0.13286505859046	0.18656574835555	0.185074951055527	0.193840386939515	0.131688018136082	0.208700075508286	0.226588379059508	0.137162442920221	0.198845524593177	0.179294255460495	0.200384223943658	0.204569712581959	0.203714796130884	0.197446226576083	0.196793393933018	0.156474445445083	0.195927952595934	0.129800725466776	0.132530545971715	0.132249925591681	0.184701769803871	0.145259247755799	0.154348821215257	0.196905678292309	0.140683523415772	0.180900930379481	0.140104793707929	0.14449920816855	0.17668180756493	0.182500056885932	0.227480789516277	0.151364542339997	0.237774109405807	0.141066187731172	0.188262766904095	0.203662925119649	0.164817538281545	0.17871919607739	0.184817900839688	0.14524822221927
0.169254169027863	0.168661277204348	0.132133679643281	0.206150818671992	0.176743704316131	0.135879182593106	0.182193736360365	0.167014219167977	0.20554238222598	0.174420681610824	0.242923315245389	0.163757045441498	0.179801272719919	0.137185676200627	0.150525884332981	0.182106239222169	0.141155287300896	0.157170469252249	0.229686644432458	0.191099628987303	0.178804810930279	0.132347677121626	0.216454612482726	0.142388895188729	0.156854931678268	0.169694005744232	0.242115631156882	0.152705784879862	0.136028703333525	0.204983859557891	0.143928089122804	0.126299319333081	0.128903198540153	0.156371702596311	0.141302205122432	0.169665100793225	0.146338906687362	0.241499428541822	0.177252875157853	0.139017097672644	0.194514832583976	0.170404932833114	0.150650288170741	0.192016054060789	0.217497881545949	0.153347764553995	0.212991204835693	0.143586354831849	0.144788022987608	0.162728575183265
0.213272281454464	0.240061930917322	0.276797901728912	0.19336330653138	0.210515490897793	0.173398693899959	0.176504172603472	0.143067815696462	0.170308922819536	0.198207656761773	0.256095535673542	0.162359002246319	0.232384169722093	0.18485870443221	0.155852206262702	0.149268131675874	0.226628671779678	0.180098411645153	0.174689211708323	0.267860165618405	0.201870160720312	0.249261275965642	0.140263033268724	0.173658288196495	0.230480012075418	0.162064900522516	0.158252526395869	0.158644261348464	0.296046823686181	0.169968415099925	0.176778011494593	0.166968190858195	0.174057357975201	0.168929924814087	0.179598456245357	0.17051655292653	0.157223045182456	0.151261045051716	0.177052534356019	0.154803609644237	0.140427843388903	0.245207114254186	0.241218807938763	0.161416521072145	0.214799460062876	0.146490037067771	0.164599300295535	0.172737126038578	0.165738592112786	0.137530487693281
0.210053802383826	0.197618209582818	0.215157791049822	0.210503274816261	0.242471062858902	0.214810156462	0.162834289245702	0.216162197126418	0.159448843786599	0.162335053467426	0.224336825352688	0.199643630051721	0.193480065112739	0.201662492053183	0.210159118517606	0.261288650687654	0.186604516418616	0.259412842482557	0.163721575089233	0.203490916512898	0.173548441907797	0.198166117086474	0.260816450549921	0.212422072277208	0.160841138819743	0.189786836589908	0.22401587464318	0.163322900083191	0.192319154426821	0.208437829931856	0.154484142860308	0.262990223222733	0.188131776451504	0.203405682312379	0.168730935756485	0.15515877377104	0.250849856634963	0.159106344681998	0.197946525408464	0.162279600127579	0.22286490682391	0.222000546086321	0.240886919750675	0.207130121662025	0.181088072714684	0.215706313341783	0.160793225536571	0.193087547364267	0.198920007490844	0.161048514844341
0.170091149143422	0.200505084117499	0.233530412515954	0.238644582899688	0.194940878423668	0.31494779514009	0.170769162242741	0.173457931841646	0.2052815932055	0.231022137324155	0.252278342207661	0.18738935281735	0.206577279960747	0.237510215253993	0.191716409542267	0.246801880828223	0.176636182151184	0.26519538107258	0.279257849119534	0.244471107448288	0.288596961182014	0.21613532223103	0.215430947292124	0.273984213856181	0.180021366686117	0.172831817381376	0.300891710902679	0.180345127366401	0.151070749133329	0.234759919298858	0.268395556679502	0.288136381741213	0.16041721862534	0.158506315367968	0.209640471623811	0.214485704131141	0.247230919907197	0.206186214371657	0.196623464026074	0.263031156634984	0.299642433306799	0.234910187454172	0.261781182938147	0.167010974825534	0.168903989932216	0.246903038243616	0.206521240050387	0.174556223568807	0.172996141185217	0.205618894968722
0.201276740306691	0.193381610360692	0.286156382246017	0.172630450293893	0.239663444795126	0.223664688901684	0.139588305080891	0.236692238971312	0.175910947837747	0.155552465460956	0.262331577724288	0.227209581637766	0.139104896388293	0.200984999435406	0.273537413427112	0.230436119681612	0.182013944571483	0.249885124201628	0.238615230064139	0.157957789714793	0.257427414769684	0.240688726667386	0.195701641267391	0.232300364593603	0.168668067200272	0.256707893511975	0.173316888633209	0.197242259651554	0.172531975084505	0.166614429407296	0.159064854615547	0.24680073276827	0.291756474904723	0.17403308629345	0.236166627670358	0.203433068992487	0.214523097067905	0.346973070651511	0.253248894974046	0.276580268414952	0.258237696473941	0.282763017549091	0.303168481301338	0.197597553615046	0.169019127782342	0.301317751704521	0.168371351609051	0.171661906227685	0.156301788308495	0.22961972817765
0.21191596022017	0.212594502329855	0.178065396852561	0.188150546098033	0.181434895855222	0.166418740893224	0.178122939793666	0.23678922275258	0.341808344162882	0.192260846416497	0.208935048747213	0.284044190910363	0.190281850781748	0.274882885487912	0.17404785066749	0.226241867154565	0.174047427607245	0.242968948025617	0.267634927818397	0.188699036230294	0.249461726129958	0.190805802225741	0.200241221018979	0.180937539525301	0.1566470917483	0.212238401954896	0.206093804443264	0.270854823818172	0.254521409709374	0.232457521570005	0.188532835277065	0.176818974927529	0.392308430987003	0.352886905366526	0.171255835395853	0.202818566352771	0.217000187492944	0.205702655557872	0.219081345190724	0.296971365839291	0.192432896837339	0.256216781063573	0.152778774551384	0.211138285510586	0.244906965655682	0.233986490559581	0.267265680565428	0.261826611471644	0.186295501468318	0.227814749144703
0.270601700559502	0.211984918034422	0.195744229520865	0.308429014702727	0.199282212952047	0.193295497344481	0.326858986724791	0.417779841298446	0.353724990054264	0.242089857643533	0.182256890149124	0.200874760318852	0.24463483169452	0.397826981208578	0.183691046864753	0.332710268245813	0.229043647037385	0.210650631798429	0.277257202544265	0.358780577256567	0.174430995963344	0.235405374780924	0.204913486910579	0.30245537755527	0.323565407529031	0.208718550450665	0.331573731462016	0.218467652788277	0.187710994342334	0.280558570139108	0.209767996951655	0.274456086779655	0.243873062543812	0.230515747828785	0.403145943107434	0.248264403687342	0.308684468870637	0.218711684390474	0.240907512484724	0.297170888784115	0.230346648693399	0.319174018866801	0.21706476687287	0.316408273440804	0.176465951536547	0.177832508285392	0.271647190510098	0.185440931118365	0.188233768480995	0.357439468233662
0.232379366331009	0.525021808648269	0.316368220033953	0.338067493137764	0.27948426942194	0.344521709533427	0.189524907876785	0.22897683138954	0.357694415364607	0.242672885453137	0.200821796374185	0.358393170126776	0.210627756975206	0.274010931780072	0.327671277274534	0.195837507511784	0.195001252605241	0.192989973631849	0.271036687440691	0.247161865730502	0.316985143724093	0.205385085866357	0.414259803582651	0.213473897573682	0.256259711519281	0.258869440230067	0.17582915458445	0.253457286937122	0.236810689714565	0.240134404931619	0.270132818087863	0.199508305502301	0.353361442154768	0.284206184845442	0.265463789350657	0.354409457847796	0.32910082981299	0.252828407711038	0.317511190929105	0.231131738583473	0.221673433438086	0.381763864552928	0.310548458240848	0.328996591394892	0.313063735278727	0.240293732267314	0.384044628964616	0.191041586090711	0.250321139368518	0.245738712697058
0.427092606138739	0.465413805362998	0.241254121337386	0.34151976838069	0.335738015931345	0.208308617958198	0.30753329131887	0.208598142811842	0.233136331704279	0.195687347201198	0.210176381455591	0.243090722156277	0.324584930292157	0.368251154940705	0.245678743383312	0.471630564241194	0.257027678492691	0.254198274169159	0.23417646187394	0.325456895307164	0.345579089100216	0.449041613589155	0.388446079194376	0.266118390879594	0.200320238352566	0.357555548067822	0.248281126891129	0.283227952965045	0.339574044439672	0.25825006209117	0.198444177131014	0.336475694643076	0.216246898100688	0.345783285194293	0.39421403623716	0.223762093255579	0.274124404288319	0.493180968801842	0.225047885436836	0.380387527676105	0.340021840986582	0.210480657787211	0.299565249864404	0.395606958960149	0.310471155110406	0.353794955156704	0.251656241475136	0.221175550816004	0.432999521379605	0.235291431755175
