# Supplementary material for: The Neural and Computational Architecture of Feedback Dynamics in Mouse Cortex during Stimulus Report
Source: eNeuro. 2024 Sep 24;11(9):ENEURO.0191-24.2024. doi: 10.1523/ENEURO.0191-24.2024 (PMC11444237; doi:10.1523/ENEURO.0191-24.2024)
Supplement: Extended Data 1 — The file code.zip includes all code used to generate the figures and perform the analyses presented in this manuscript. The folder "./ephys analysis/" contains code and instructions concerning experimental data and Figure 1. The files "Figure2CDE.m", "Figure3AB.m" and "Figure3C.m" simulate the model in the nominal setup, and generate the corresponding figures. The file "Morphing.m" allows changing the connectivity strengths with respect to the nominal setup, and plotting the resulting trajectories. The folder "./Figure4/" contains instructions, code and data concerning Figure 4. Download Extended Data 1, ZIP file. [file eneuro-11-ENEURO.0191-24.2024-s003.zip › code/Figure4/isolatePFC/v1Int_a0.225.dat]

0.31317730090343	0.319522315369263	0.319816049718793	0.340501247104865	0.311182195993391	0.34338134698314	0.324907500303216	0.333206133237004	0.337929177174843	0.338470981586606	0.323770357428059	0.327294366779787	0.319123837505602	0.354628693688533	0.316704700713991	0.336032001212262	0.341542246720509	0.327395552834586	0.349084320693972	0.320004386322568	0.345476192325462	0.333950651517351	0.356002600901368	0.345663037516305	0.318191397079776	0.313557642311178	0.331533471126574	0.352472936419506	0.337171708544634	0.340316161985472	0.319332958753439	0.327757271999492	0.344986840126335	0.318317238039651	0.342391994524236	0.350574107462561	0.339069747898568	0.329608428068522	0.337540776879563	0.324118874584166	0.351893076581949	0.344502325936212	0.33753995858552	0.326597600094537	0.32156983866838	0.345308530574844	0.332578393596344	0.318280182034535	0.343260496070742	0.338197999847207
0.364070378911361	0.351013518336023	0.365466699481246	0.33284664793016	0.334912864406293	0.332535213769102	0.365164255565658	0.323441182395895	0.322943749611806	0.330041684972594	0.373418034589463	0.321747154801273	0.368837644964631	0.347822497510864	0.351594684916813	0.360959434923109	0.349774443098488	0.328811965796087	0.343802598004452	0.338786482576395	0.345031803385735	0.374248461821062	0.329611758823058	0.336158956811735	0.3353501303863	0.345241542776584	0.331477540828396	0.34842645708682	0.344825440524199	0.342163544464033	0.349029878250624	0.3542252396163	0.368755930196908	0.325412908452548	0.3229230861432	0.341658043824794	0.345203015821661	0.333758562164428	0.321999988878825	0.359320245174544	0.33310817300493	0.372212259267511	0.339738052891444	0.354795771029931	0.327022766741544	0.362942357595005	0.343236405171634	0.363376689341779	0.351431028732813	0.361421391932805
0.341746844061408	0.341158356891208	0.353702657508553	0.377541952003234	0.356935546190339	0.334142337673687	0.383896100820764	0.346958943682102	0.338314506217755	0.378268564447776	0.365825822463089	0.373156501502574	0.344008193646458	0.360784630330642	0.339834162384895	0.375385615146419	0.339687683324734	0.387967305349338	0.360658039353457	0.340035133473654	0.352416097792061	0.346843860286466	0.389180273352777	0.344112102291032	0.333238713766486	0.390585714802681	0.356978776729483	0.36699127549951	0.382855686141771	0.371534014711304	0.386404875898314	0.352656523353141	0.339917552312727	0.36220641232435	0.382976024021291	0.38177715572451	0.386822149449325	0.360152031331714	0.346807340071856	0.375804572053523	0.383441234638848	0.345363163887942	0.359293927796863	0.379899741435657	0.341085991500299	0.338050853328765	0.371983351390814	0.372680440612243	0.355362041374876	0.381002501493245
0.389663926749323	0.405014878489949	0.36746014072654	0.39484832727853	0.398801495612688	0.355000525131244	0.367840641821158	0.344588320486729	0.365994809872757	0.391098199537654	0.39040120718867	0.390978291713377	0.346804949860242	0.407778720594205	0.370086633217049	0.400142340736292	0.377347449972528	0.387878765004771	0.377548712071416	0.379513235873118	0.403428176243623	0.361130178701145	0.379307954266111	0.372426304913554	0.357983105648795	0.360472140760796	0.397098501002138	0.395308754737521	0.384499066067594	0.399703215130543	0.396925473342575	0.351085416118056	0.40542008577147	0.390635994865183	0.387965880698283	0.358308923560198	0.360693477225648	0.373233011807249	0.346529106065865	0.359677732974144	0.365929142596098	0.366950513715508	0.347559248083875	0.357593581353554	0.370032418527949	0.373153998310959	0.395059996438633	0.359243078724462	0.394549310596861	0.408404357783219
0.422384220436456	0.402424933620124	0.374586011493893	0.406846472024728	0.3851412482746	0.367307285199356	0.404010498070538	0.354724648637538	0.407459840217046	0.372790799729076	0.394024629065798	0.357991264862472	0.363970653315013	0.386983526797406	0.428093996971396	0.367180314260766	0.373124142467882	0.42799080775857	0.382360874960971	0.361787066613516	0.379118218553664	0.393654150884088	0.369434638610777	0.399506597353228	0.407704247918333	0.364362667813283	0.362841560993121	0.36940772513897	0.39446575469737	0.405060474339025	0.393556456606992	0.363091708112221	0.368306956675552	0.371806379636712	0.356461207209124	0.369060175821838	0.369335044041766	0.385793163166112	0.376566179413657	0.409049331121018	0.397446278014862	0.358129747236627	0.358860356652931	0.410147502297055	0.400964150197281	0.421264073974029	0.372647587550335	0.402623890641092	0.377143456766228	0.406749225453391
0.412014012515514	0.370189990759739	0.424214806752751	0.387595766540978	0.372340345531635	0.422151321896669	0.370716767858315	0.373990037709551	0.381121162461584	0.414263676139233	0.398166062914221	0.442689020657115	0.374888732202373	0.446487325679824	0.371004043704332	0.424851440293301	0.442976550533814	0.375065971073772	0.379946563850379	0.378676229746823	0.37592317546854	0.418280931260366	0.435361460038156	0.373667765847337	0.395660809334655	0.400252828277208	0.384517760153317	0.439286550623831	0.386399910378675	0.386501256740026	0.4407313148214	0.393674500657966	0.392299341420502	0.398012999910795	0.386639101760474	0.389406655893001	0.398898959840579	0.390001807171878	0.418099025631094	0.372407385593118	0.413198964774486	0.403873737442844	0.384674570381671	0.41950807377903	0.452604125401653	0.40887566748435	0.382686747407823	0.41053419372112	0.401537863652469	0.39369063839534
0.411323812986356	0.41709341066448	0.434927068358008	0.417903747450443	0.418384263991889	0.413133057416089	0.45043396909306	0.404976819715568	0.427725685907449	0.469210894381562	0.430244911694517	0.39159254790548	0.446840688982732	0.437380172892586	0.391338309546034	0.41101345755188	0.38658196346785	0.430475232440201	0.394541786260198	0.433342071115364	0.426063062239881	0.395919081345889	0.409378601482991	0.460427626862545	0.458578110633793	0.392970084913324	0.39835854608963	0.470733310296343	0.41246360721758	0.406244758085766	0.407817700930322	0.403893737935891	0.436058984517748	0.414314283896819	0.433920419630223	0.395577111230004	0.452586128555044	0.416432690120423	0.401110344866497	0.44609033054819	0.408697370846863	0.447795850974991	0.4334992635117	0.400103978070478	0.458085591168876	0.398091365936485	0.469100251037568	0.426690639997468	0.42837881867078	0.422656640177681
0.487577861278084	0.423882291363436	0.420476922542816	0.494438200546655	0.502080309731056	0.485410734481036	0.412703252321193	0.501586371133591	0.474691978782327	0.456608454520327	0.442591315752094	0.405522013339183	0.418443577804466	0.443221154684981	0.421067170950333	0.472111006204154	0.429562749276104	0.426573667925953	0.40865471275498	0.420087885770763	0.408719218999432	0.506208374738811	0.44447714725743	0.437006693554151	0.448751539048033	0.41450848496086	0.425657025260646	0.44214937208754	0.462295523728367	0.45192409651771	0.456434029510345	0.405916624612538	0.463887374067679	0.466431159290869	0.471091587300024	0.485812800084913	0.450214618868352	0.466524415487974	0.42514908683113	0.411238359437904	0.456002323556518	0.418613247369943	0.435861233478654	0.412648461479758	0.413445882756501	0.449350379983033	0.404908191400957	0.430509622949129	0.422063004203193	0.443054439139781
0.512454147140079	0.482557214352453	0.4502712534519	0.463605963154768	0.516717988788397	0.472165002819265	0.452226822289103	0.509128659239463	0.521954331873491	0.451054657245279	0.467312473135575	0.539359208288853	0.491898351060083	0.51768949064818	0.444629687826462	0.479202221636095	0.52337080120075	0.440838123327868	0.536389354325754	0.49572495629382	0.513078754283108	0.43372457370591	0.513528042012477	0.45217768915027	0.513616985076059	0.533479408814004	0.48559737161145	0.52737555476353	0.435480097962883	0.468127058619745	0.470748477074918	0.536745812083122	0.448289839544177	0.444276738299849	0.433868936149262	0.433236154012394	0.481417649091486	0.443571192670081	0.476587620784311	0.443611295009316	0.466142191808839	0.455306831014134	0.462866264060773	0.521565882990286	0.502605299310935	0.509099997342404	0.447324715902057	0.481753702773452	0.436916028381899	0.520933448972987
0.503031899666395	0.500847643953701	0.549953158992942	0.503151295847041	0.531395371535799	0.469018036582407	0.527459672574323	0.507878659308073	0.475431762213239	0.484250622680234	0.458783910296498	0.564905640003054	0.553712665352161	0.469711055114694	0.515939626220369	0.53787736352771	0.504884450470632	0.463337339339266	0.470618967828823	0.45475758923256	0.518097892107442	0.554865751504296	0.462867336043885	0.570137078029025	0.505757922129887	0.524771806261752	0.459670761335034	0.520409451688307	0.550650601638434	0.563237719051334	0.471653566944023	0.542975944497571	0.475341133804866	0.501876728291168	0.478128436556209	0.458281355426663	0.466383521171354	0.509409504205262	0.491061050923496	0.494753200487316	0.532575674314477	0.576282045821148	0.504230583100639	0.503386817254142	0.530500069473663	0.473909668132235	0.466150693759131	0.501682030837545	0.548665758165437	0.457083980450586
0.50530163653515	0.588049471014571	0.53477207610988	0.607396962829623	0.492773257888065	0.49177688862028	0.490134103976522	0.581025537041773	0.516312072700993	0.606084887028569	0.524592023128862	0.501399791798055	0.572970835522186	0.5827840379572	0.545947277072622	0.55314857471007	0.557911616360916	0.493133535193708	0.588271191000921	0.500020740481965	0.556660797330853	0.590609911797173	0.565632981703042	0.595852161334069	0.576761830010075	0.601106380130231	0.57814929792751	0.550770973006955	0.53386139029571	0.606215111936631	0.51530917058092	0.569884824361681	0.624807663565568	0.483849735100074	0.620261373097269	0.616846799357732	0.512228094036992	0.552061261540086	0.499991668395297	0.527630526699433	0.616725044771765	0.499962906547305	0.506054432394369	0.610262192313543	0.533658448585517	0.571414377032898	0.538085128753771	0.518287334744766	0.494908371650127	0.551476644899591
0.620565469854318	0.517117564697491	0.661947935997938	0.528170697726772	0.57817732094782	0.535355118699409	0.526194976893922	0.551506236786927	0.583265911837721	0.607067932296635	0.549823370397816	0.597081278481732	0.591742775080679	0.578361511686468	0.521140608082606	0.626547371482874	0.613811197845108	0.632556336699278	0.662580677000733	0.644853828027016	0.614742378774557	0.642805259540841	0.531782918745268	0.511101084630799	0.517468619311631	0.587913219494398	0.624997535170592	0.570814164049706	0.580345414215296	0.62827928849759	0.64948973416886	0.533465245019612	0.647656731757921	0.547723939483062	0.639654196194833	0.566260634535622	0.619608904078026	0.575283433018044	0.593458756948189	0.616175325639018	0.589667720137706	0.530847563040432	0.54993443786132	0.537964353443447	0.601944246244636	0.565697895354894	0.600113475955967	0.65312300262641	0.622488343908937	0.645154460841031
0.541955835753328	0.670775710267895	0.623626145013638	0.553139719812589	0.649565974589743	0.618836242400888	0.549520225839449	0.609186139007293	0.676066591367967	0.680591619562645	0.711563491390933	0.666271560921689	0.660819453198569	0.62570849265093	0.593487715274889	0.564582052045468	0.687821596596435	0.567438848963457	0.63560986958037	0.54505665356647	0.599887039363046	0.688168975248944	0.629621819419187	0.648150932129568	0.583419658420839	0.593044836009553	0.575491949854406	0.645378962299698	0.70035372830799	0.671875076693062	0.584173827576639	0.662941042627466	0.689841052368841	0.57254935207143	0.588601836799624	0.641598090951736	0.609906471592605	0.594886162062668	0.556535676574523	0.613508899000374	0.550904264028741	0.618309515878974	0.610637223653062	0.663932592883208	0.631925982038908	0.669539740409129	0.56573101886832	0.647072621582435	0.55962709939888	0.703657479551198
0.644311077320433	0.637696424311093	0.638035370775424	0.664077235369826	0.656357224425643	0.71476501588556	0.707658257750152	0.668033390608878	0.66910903151339	0.678516404498859	0.614482137309396	0.589526215005548	0.701135123637916	0.622094212894511	0.720485141387819	0.712821923441815	0.595960277985164	0.601353672187704	0.686176644777992	0.765268081737037	0.633039154427474	0.687699654010265	0.655141368082597	0.606394440579969	0.608543118408384	0.628660855834669	0.585494670543918	0.657410204957763	0.587463172328116	0.6329478496724	0.664360731485864	0.666152950120109	0.62538632273716	0.683779330283166	0.590252576711216	0.603694249110685	0.617262495678181	0.591313197584308	0.772765276090712	0.772003983366437	0.653098561296156	0.634246140025941	0.659591318555453	0.679902473937117	0.775979028946028	0.599919063360055	0.74297136037976	0.628531784719291	0.625714251489972	0.756920891006445
0.720868785494036	0.793661157908838	0.717851881015713	0.691742160389896	0.686219363096134	0.70846020280093	0.716519662912748	0.765202370088012	0.723077633663841	0.642945479842368	0.835991699446208	0.735884921090231	0.63820277311151	0.686388856812205	0.638250255070961	0.641510845515876	0.782347823081257	0.852549597960997	0.829283400620224	0.771596701730796	0.705879545289295	0.846809885924966	0.698731570204149	0.783838595055043	0.647730876476664	0.65123232655194	0.721428646822033	0.753073952645916	0.639230043587551	0.684953969292332	0.675311869637032	0.64238447589455	0.824735433160063	0.638887901540423	0.790859206432359	0.655384296313301	0.83079006348895	0.80087397296263	0.772780942328439	0.731449417645279	0.751864021526337	0.796606162998439	0.820780762868158	0.72674973257307	0.684648906048036	0.700481133234843	0.83610817606677	0.809923132695482	0.794919717156469	0.680116686153895
0.69938152351782	0.761139911715067	0.798881751649696	0.872056858448069	0.896209586013051	0.773132371855187	0.744495380461767	0.727984605111646	0.866479144058813	0.836187634947243	0.818989113176676	0.89511460234191	0.705610762905368	0.729172408727548	0.787306351017174	0.751770096881274	0.67913767937272	0.733620002081737	0.847582481599433	0.72892736778346	0.726579298313409	0.814980576319873	0.710189250558284	0.689533843216546	0.730409811918895	0.89862093099313	0.934610159082761	0.864339608541995	0.698410553526989	0.922906083395243	0.761596803872089	0.811201275918388	0.857617534331939	0.6902329254279	0.690711002222726	0.865671776044302	0.889802984888622	0.814380375348942	0.917810107264549	0.731107188413854	0.80739394163428	0.706187237243276	0.743954539510442	0.690294632000039	0.727530991476282	0.753786604396298	0.744660970741462	0.688539223007913	0.866728739021937	0.695423910646856
0.833868213946066	0.760345216887875	0.908541510162075	0.856590054522341	0.861032275361376	0.979896317365234	0.935550946615948	0.766139016674264	0.881010144799634	0.82419515962416	0.776795531389003	0.844620653632267	0.857633717089407	0.842995184081576	0.97001304362609	0.981268896514929	0.834254563942301	0.975862833888916	0.813349620177962	0.815599990981774	0.746029111032864	0.861817244045022	0.920608362917552	0.849312882727764	0.965526568472923	0.904477129331322	0.818394047676532	0.990982401398704	0.947686127471061	0.842968998279441	0.754389605815314	0.853122995400218	0.804899263577127	0.902961417688116	0.754479840174089	0.795784230830037	0.875872593948852	0.862841517321845	0.834482336949643	0.934480676206768	0.806043483511962	0.760535979690665	0.778222158843971	0.779212906630473	0.887296321484827	0.813932223364964	0.95886209572364	0.952732303635456	0.832988971163444	0.762996957339273
0.81745368706487	0.949981442591858	0.935602380199717	0.880574794301431	1.0181406911165	1.03343092980919	1.01376966863314	0.924059723035523	0.831072274273431	0.8771838219031	0.944385679701499	0.915388760195905	0.931515343297366	0.814585992480938	0.988232709407638	0.901016436022038	1.0708038798885	0.915407399355716	0.980768419819388	0.966980737663312	0.88312075769224	0.900669897363195	0.950693757737022	1.09434165029793	0.901462634687578	1.07106336027731	0.973761768907004	0.937471679206721	1.08462655854539	1.04878832682398	0.982843558297077	0.832296470567349	0.814446345953675	0.974350745573611	1.11969170720252	0.969038427620085	0.892889130317951	1.05147800666185	1.03009670807361	0.908053353771281	1.00122976029979	0.896374868496019	0.922623973136106	0.913333754809215	0.897824648426223	0.87521951262389	0.880796214340688	1.09172422112298	1.09467740192942	0.970946421114022
1.1235986783188	1.16189211338915	0.947734201375749	1.20675185541719	0.91319679670083	1.08469328794156	1.2220201421424	0.917395372491065	0.920827090886081	1.2174896687288	0.994136871503035	1.20961693038227	1.02989296836459	0.997652194792429	1.09922044327814	1.17000745049033	1.02668037110292	0.90156662164011	0.936326749650223	0.938678879587928	0.875110958364293	1.03881562542133	0.958023581660883	1.02635747364492	1.0009784295557	0.913025284811524	0.911391575187567	1.13441127683979	0.913717334956092	0.989531177337487	0.937443528504999	0.934364262958773	0.900567505591048	1.05933164051792	0.881788383531751	1.00089022011426	1.22503000109892	1.09323814693249	0.880669990055979	1.13311107384156	0.869593309688837	1.04862806205821	0.984630586681474	0.899766870563468	1.21479172217802	1.10986025435369	1.17043401725232	1.20073012227189	1.02145214127056	0.910644926866807
1.32795710169767	0.983129553278129	1.09038896451485	1.34578822490604	1.21234080522934	1.09633298271159	1.07866517208553	1.20673220783801	1.06029475674108	1.28136936564842	1.0275269683589	1.23920951179668	1.29599336191281	1.07091217846049	1.29682833374634	1.0684656742364	1.21402531626761	1.01444612297201	1.16929203706491	0.977767823196141	1.25431273457114	1.00207110542071	1.19165771414651	1.36390573663937	1.25265195703418	1.11180949693155	1.06390532069682	1.09749311300232	1.35473188415771	1.25349202426118	1.17857117151912	1.26009334958291	1.15152095893473	1.21593950143569	1.30505050822274	1.06313221005186	1.32039253183665	1.04601086822125	1.05539318287604	1.26273834523239	1.01753664827795	1.22221874135532	1.32082885273593	1.34947802227468	1.00193289522539	1.12514697761505	1.15919861703118	0.96240610854127	1.26714663050783	1.06069914428407
1.09479062398929	1.15727881286226	1.08335746307347	1.16969250674166	1.33069348874863	1.07050535098546	1.36388203803927	1.27444931402826	1.09880936203423	1.20576931194441	1.25414024679165	1.08910630600624	1.37946070100823	1.43507823287262	1.1346043580877	1.09730667543595	1.10573401945741	1.4177139988046	1.49710172597824	1.09573798101554	1.12840529024602	1.33776090132711	1.13015834324531	1.45772156986952	1.28833662640093	1.26889787370827	1.07137317053867	1.12127019733811	1.30567386531285	1.18804184791261	1.04633028643188	1.40750417385299	1.14367430244379	1.40791151013769	1.11547837449865	1.29435978975756	1.48033506800682	1.36974915412324	1.12012176786381	1.44153321801666	1.08715652949954	1.20130415866489	1.26765986274657	1.45249958601631	1.36785703844428	1.34015369103711	1.07064356130918	1.45245405703607	1.26622693192886	1.34132019365217
1.49285039712845	1.37612374908363	1.19088121158613	1.39369772610866	1.65888870096832	1.52308991855565	1.64926214850331	1.52766504016032	1.22782958468916	1.63720679523631	1.46101645868588	1.17779629362492	1.38036681878859	1.52137543641007	1.48403636092644	1.37111005116417	1.45127733563061	1.40005234058427	1.26035470190676	1.39550756136983	1.45120989825893	1.45327254307601	1.5688957233777	1.62870505973189	1.4494823543022	1.44108495245076	1.59796380038322	1.20176603654832	1.17067761853952	1.64122608627141	1.61551046828291	1.48001876185115	1.18099450107574	1.18995739604781	1.41037614561096	1.36940977504424	1.33959612846771	1.21974476804904	1.24879883352335	1.22872028221523	1.51932408808178	1.48758328813344	1.52303533882167	1.59867846445112	1.59933824726722	1.35599651945553	1.21008958767197	1.18773892020045	1.21169430902593	1.50081790257031
1.70385762604127	1.751677352368	1.79417810506683	1.62079439455782	1.63619376206784	1.51317259478908	1.43532104795	1.3208205564256	1.74861084711852	1.3265395962155	1.66491109581058	1.4367555376511	1.27877895237739	1.49443576846251	1.55966885866855	1.60345797340931	1.81011616696933	1.60897335330576	1.67873953244382	1.59672559057562	1.34046411854288	1.60922547442889	1.8555612113249	1.381582768529	1.69539725688659	1.75008906896099	1.59912208212334	1.37458964684643	1.33249540522348	1.4571654707644	1.47247851787068	1.70626906637909	1.47070916418548	1.6412813042748	1.83076259935647	1.83528365616731	1.46450393864896	1.73648998856127	1.6875963162918	1.59777798134096	1.45913711101294	1.74560229566337	1.53899012741695	1.32945675742338	1.39385750231838	1.29905885261654	1.35341330172532	1.32886500803225	1.81192762907642	1.5752728545895
1.68293842118917	2.06487782414839	1.63248250607068	1.93190433853624	1.68308149476498	1.55691295539472	2.0280576134517	1.87313566218612	1.65042846759301	1.98211178387555	1.96759168758493	1.89067597266933	1.66172672483466	1.76268529487129	1.4739329398102	1.93224728186477	1.60185322501673	1.6541329418896	1.94097231306336	1.87016190468354	2.00079948092476	1.68801194043666	1.78470965023352	1.7899207780833	1.57842904006583	1.69157668283253	1.50016547958501	1.48231178009076	1.58656514006765	1.9371317294465	1.91706495509567	1.9195439080407	1.48734472326525	1.99832673831023	1.49094270587435	2.0076658543212	1.57861109931998	1.57799037990706	1.79334429189133	1.69056823291293	1.96115092317241	1.75400007394406	1.58588418286097	1.51864608572713	1.55056747772318	1.47434385731852	1.87093144611158	1.7341734948078	1.93481991778788	1.94888032923574
2.15912821154946	2.06002383462271	1.79276030537734	2.11098383598253	1.88579975140504	1.67831680170357	2.15624236669109	1.95479728214311	2.09500415568026	1.9046289563462	1.78569881188059	1.9751039036477	1.8740452064405	1.7269306653139	1.75184629716095	1.91289097353235	1.77788952821527	1.86927193963754	2.27738656343495	2.17724912522018	2.21833063714769	1.82015939935094	1.67217586556192	1.86728624298638	2.17325539189038	1.62840592574565	1.75138739083831	1.75179678271079	1.66858156226789	1.84628159868538	1.65068587154515	1.90265129694779	1.75927229715037	1.86897911951169	2.02032484891352	1.66115276458855	1.6185219820835	1.69805273515721	1.95358496228418	2.13531872585489	1.89696096679243	2.09744922004244	1.82164634707407	1.6408532631241	1.71897978680379	2.25781878512628	1.89629314234634	1.82679490242123	1.72180517920696	1.9849082116107
2.44701583350918	2.14163929042814	2.39194948808078	1.81107067206433	2.43029881128267	2.3241759001121	2.27593200816479	2.14603222027224	1.82677678618518	2.43732036190972	2.14166670571159	1.7544674491475	1.97535312414291	2.42636057688346	2.17231299204837	2.22582043494492	2.00026149223508	2.13479684048359	2.20792025142792	2.32712960045212	1.8726013051183	2.45580414534345	1.90316781870357	1.95486864826998	2.23291812801284	1.7805940200005	2.37899178826061	1.85569046538185	2.06987638912655	1.98626342282977	1.91675867281426	2.45497503662821	2.07094038685802	2.20979537557168	2.32038676470941	2.21251149646192	1.75353602834181	2.31058990409881	2.13466457789068	1.89686714911449	2.30323703400813	1.97628012496574	1.89146805632027	2.0597607041148	2.26297471549206	1.84525478914077	1.81487342415111	2.46536625671906	1.98177404901305	1.7967590182523
2.71995550567916	2.51387577325473	2.28471797362816	2.74629371044719	1.97937083571847	2.32776952318524	2.30795568609882	2.11896602265564	2.71102089836613	1.97511757119206	2.44983228091327	2.14560981584539	2.72070768312607	2.20834715374924	2.60068340784532	2.61576481517256	1.96963659954977	2.26996795881419	2.49226348048288	2.39288111572631	2.30479397854302	2.14216444350597	2.72548518645665	2.21539210726477	2.44791996051178	2.48173582191071	2.05301468193395	2.26977027033728	2.08014376450261	2.25600144829227	2.24912911579733	2.10647718982117	2.60042214636686	2.41029790273333	2.26758894898108	2.59975046738599	2.3629072002853	2.43861136755276	2.06393672173588	2.71889923103333	2.42423429143583	2.11214320736714	2.4429718856344	2.25978421045819	2.10913677348294	2.25292539632502	2.12756624570155	2.55556076225177	2.2262849171593	2.5424300822849
2.67606529766277	2.55929108563899	2.90895060631502	2.88438418476265	2.878400415236	2.44995381683943	2.94479868496462	2.47528008460408	2.51741487473353	2.7687288811927	2.6975571394235	2.2602677644901	2.32949211602142	2.96965508690099	2.6566578290173	2.94075576059796	2.56984768131278	2.88853599159643	2.41182658121059	2.42026859088283	2.50326246618035	2.80074074711056	2.91204733850278	2.76942298208044	2.88834091284645	2.78269790107142	2.88326966998357	2.55678575729443	2.27368375944515	2.84908318132044	2.69683527574928	2.82417845520535	2.71065950149886	2.68207762635017	2.54263496674495	2.52524230160897	2.88949641169165	2.9389764042582	2.40818900107412	2.95710068361255	2.56940779245765	2.9671767429738	2.39839170109432	2.95950635145486	2.96914175978187	2.59272522928818	2.67596237382646	2.44458295458081	2.95842580511745	2.83299510576961
2.78357293750823	2.70267883404083	3.13052623051095	2.56957454011344	3.15185548880411	2.95365976788039	2.91959575516801	2.7589513850465	2.99561917716343	2.68283074447434	2.72773785834519	2.58376724810532	3.20048233991577	2.46233257121835	2.5573647250252	3.18503307378668	2.5951699133348	3.16204796058294	3.06280917771886	3.21499511473553	2.94101171013588	2.83115318227703	2.9826157196864	3.16703694339507	2.85093988056064	2.64858506939749	3.24049067810274	3.02386318458602	3.13209393221408	3.04485290540422	2.53465933124551	2.93662791386081	2.52469968504415	2.76603537530626	2.89848935407021	2.64188558734999	2.68130186971194	3.22631437670317	3.09718846032445	2.76181926907268	2.84903678303231	2.76322060969967	3.20569741795484	2.74904683149919	3.15224527683778	2.80257001610399	3.19598934500541	2.86779141447297	2.69092639944387	2.53690150264842
3.04009146357216	3.47699120010021	2.88147463606931	2.99591128964917	2.99599708238192	3.19195263441942	3.38253337348641	3.42894717377209	2.93309694081051	3.40708554557728	2.88199444983826	3.36459751251115	3.3079553963158	2.86629147440696	3.41287336053797	3.02192279875955	3.34322020603758	3.27757557801568	3.32823548658588	3.11492263970734	3.2727150543097	3.48099773188109	3.40193844010199	3.45764435400288	3.38754955136381	2.85651046206079	3.43032594550103	3.45550449232669	3.38600419872032	3.39430743933547	3.46205647213461	3.10147081342684	3.38694672446267	3.08560241193584	3.46985280268744	3.38622815480796	3.42762351786019	2.88561535043141	3.43593460126135	3.27872285748238	2.9439100215093	3.39965700473427	3.14798887644745	3.21061863054784	3.03581836088274	3.31615032067512	2.93049006487445	2.97372343558078	3.38412793465189	3.46487027371505
3.41273973617384	3.6469593834259	3.5936664238102	3.74398433855014	3.70606215249838	3.40624281818379	3.29319846537257	3.28673816997118	3.13145063940415	3.67662791189864	3.35966039378603	3.46467116302484	3.6314640066346	3.5074841306527	3.59191241386429	3.74990071859938	3.61650666403438	3.65794971401284	3.61972839750999	3.7304383439012	3.37111762277634	3.66557044808942	3.70551060192671	3.42801193109002	3.48593459659975	3.22596253326936	3.24072351737108	3.68414962220519	3.22000430778712	3.54567074443424	3.06376214996821	3.510118860702	3.60623475147571	3.62014525478086	3.60940407109377	3.68258219456101	3.20108433376061	3.42114814873706	3.18591155305622	3.12257505819927	3.32809077510099	3.58838570767233	3.72646504733072	3.61145424140304	3.66026193764962	3.14348001517269	3.61349923003283	3.68408098528384	3.50172486150122	3.68252195215666
3.8791096968513	3.65026468941601	3.48848898129046	3.93482551693921	3.89404272180285	3.5682119290743	3.89902826206462	3.7733478457409	4.01299670237192	3.81736840380438	3.8175667123509	3.88038744483678	3.97729342255086	3.85892790749754	3.68168979934448	3.91140062093089	3.98313379606384	4.00557570495741	3.86998857662419	3.83837518058131	3.789077850267	3.93911591802737	3.97250029354649	3.8941442942483	3.94075303550409	3.72494275780441	3.90152280053899	3.66355448624751	4.00102063518667	3.85883583107411	3.94056411741102	3.75044394742062	3.71951496310849	3.62480417293889	3.99671215732324	3.72879679820895	3.90145138142752	3.72860425231459	3.92875677666862	3.96935294441442	3.55507107652197	3.91241209217265	3.78303851959745	3.64547208838254	3.95908646274602	3.60396285379892	3.6116306251509	4.03471337892425	3.63283055322425	3.75162516155674
3.90391702353803	4.16659977780117	3.99212940861864	4.25749323706703	3.92619112589408	3.94377798579855	4.17356286328177	3.92953428059536	4.20833297056208	4.14950632971498	4.2088782441319	4.05310279359285	4.24286262259468	4.0245505157616	4.29929794384031	4.24451452879892	4.11550245881595	4.28390457963374	4.18820087361517	4.30393037814798	3.90890244801582	3.98210732428951	4.17878869368692	4.1066759857334	4.28393381075782	4.21414533018479	3.95682730422691	4.29759618195697	4.24419261070577	3.95585989913403	4.06366128266457	4.27240809268089	3.95805005741541	4.10644363206203	4.00879547025316	4.17268095088184	4.27191512031967	3.95351800369327	3.95811255771862	4.13249005868203	4.00061823998595	4.15007236722586	4.2113311122517	3.92861090630986	4.25606383857651	4.14169593691604	4.24716151649892	4.27757204594853	4.26335332663563	4.17966231972816
4.57328963012795	4.59043212240224	4.49797651424516	4.50126875048267	4.29190412575761	4.55565464927446	4.61536000757186	4.15611108382023	4.5988141135445	4.43739412812928	4.37167913140846	4.53468522077174	4.40277510489764	4.06197905297208	4.58462961741761	4.52445361829676	4.46632271915293	4.53879594543316	4.47315060869564	4.16559551510395	4.56246596665596	4.59633747115228	4.52949726251341	4.55420176817884	4.35054846752655	4.44539003101688	4.4315788663119	4.45606543980297	4.54367501223821	4.60708938259595	4.47478645502486	4.58772786792257	4.38359655912832	4.14845865995386	4.18061060053459	4.19195883440531	4.52890308892036	4.59124927916321	4.45949682990439	4.61397546874751	4.58967884601438	4.40593150789945	4.46539093670993	4.44233946043862	4.56235143038418	4.33615079823673	4.57587078946452	4.51294743404759	4.46907954838864	4.57699237142524
4.76770708964769	4.38681324011047	4.76286184163494	4.82373923254491	4.79436166372935	4.84292147046533	4.50593580985128	4.89876620274871	4.30584738857296	4.23374868796082	4.257812356656	4.87291007941248	4.79898318297618	4.49297264790002	4.74799295167651	4.91472603743226	4.96478711868436	4.94223101815195	4.95291607478246	4.5233785234242	4.95903516189121	4.90406707105979	4.76897016128899	4.95000481455164	4.88066811975381	4.46085236522838	4.4535821604933	4.85129598373832	4.46819044193502	4.86986385280526	4.715643350066	4.8386076415882	4.94830671410711	4.35508623992316	4.94398345366535	4.40666482771695	4.86524951200338	4.73705375723858	4.81202832329509	4.38556201630661	4.901798793074	4.78857407664343	4.63497759031474	4.91423789906405	4.71329630891609	4.91924260054363	4.89001814807962	4.37765728209175	4.9150438566795	4.81207816503757
5.23011141514246	4.7360053666	5.30194490686696	5.22578834391753	4.41836483623646	5.24412388193385	4.7375374051104	4.77119761470117	5.24414235330961	4.69200919330596	5.29431738192825	5.2421863724108	5.29905400480722	4.84815467366011	4.35727932180949	5.2291113044791	4.97803980470807	5.2683780322696	4.86908181739643	4.36052891851352	4.72102092324071	5.07040568606384	4.77815371315659	5.19416076471543	5.3032605419731	4.8484945815042	4.76513053771133	5.23935687868603	5.28336704667634	4.58311131199986	4.83821634899905	5.27932647024781	5.26722646640833	4.61418983039301	5.23268900124919	4.65623561284433	5.05483277122601	4.5678331126359	4.59539439430474	5.26352196180899	5.21500715201491	5.31101720811525	5.08503990129386	5.22041295089645	5.27979337374739	5.2804453790036	4.8726937272781	4.51959380616241	5.00047222368841	4.79914586620442
5.05156374787943	5.17277039028633	5.33380092995059	5.6483578021451	5.57961207945077	5.61280124717606	5.25807115843872	5.57309733769041	5.63328785765951	5.56531054906591	5.26519646310352	4.54845059202728	5.00936160456501	4.95624896240865	5.29265002590771	5.23547295102693	5.51624982315418	5.61019793800379	5.38128993326683	4.48192371756272	4.93750872307395	4.75937188182577	5.08490540037661	4.72760746995818	5.0849831755147	4.83086732605879	5.58811965625546	5.47884796033472	5.09839082227514	4.59017409690947	5.06072106992631	5.40829779262155	5.46340738450432	5.56351144963488	4.96339821001829	5.5750957632882	5.49640101914162	5.17498780077713	4.57632034826787	5.63829079080126	4.60313150436325	5.42563439662634	5.65162405720027	5.03814715640768	5.01092119188535	5.61497127518209	4.40074287327559	4.55817334740918	5.62852952510231	5.62509995478333
5.45447221231197	5.75524495354948	5.86606206173795	5.4386791175429	5.0948978936973	4.76021754097629	5.53758461577305	5.1671565414977	5.98629074367014	4.75360324559541	5.10943148088106	5.63031697464492	4.79733684617673	5.14412914192143	5.59906047327295	5.62834944551086	4.91426732279854	4.83568676403594	4.39348869101677	5.97459200984771	5.05877394317966	4.78771652743193	5.79559416130554	4.93160726918834	5.48304554504073	5.83251309060437	5.29080953702478	5.5389226478286	5.33595436583264	4.86944650755186	5.28015447149261	4.94335052687104	5.29504272871029	5.34732628461753	5.85393111516612	4.67444136098236	5.40264459225177	5.28267634001631	5.82875877983732	5.76929314976026	5.99313689863949	5.89571699050861	5.00629693989219	5.44810268460287	5.48489514417376	5.04121677960251	5.72450073721516	5.66776033144821	5.35561584067224	5.59829453470715
6.05112692502227	5.77337972480907	4.92642168322925	6.19762295233618	5.31782038057104	5.92502611362083	6.03956851049931	6.16868637058087	4.40781587781044	5.5871660693992	5.08880771923356	6.28753097236961	4.52668240813277	5.79488678403683	4.76665876785679	5.98830771677348	5.56702215457094	5.43921572907664	6.11014802626325	5.85755743315096	5.61802462749899	6.22656738626436	5.06601769061882	5.80950222180344	3.98410878983094	6.03040292738536	5.25141139790375	5.79681175689451	6.23196575413421	4.9275383336025	6.31888636320278	6.22272124150455	5.04352735128903	5.90189821621191	6.02853865582206	5.36772506325099	5.7176176923966	6.03933799541125	5.92099835384178	6.05803070309034	5.57385944633458	6.18904442409903	5.65699246998333	6.16212999496021	5.16328427364965	5.62515407960521	4.66768336554781	5.77081846751933	5.49637956317253	5.95777379248923
4.20699019092834	6.31270072080629	5.86140581010371	6.03697260937287	6.09262332510272	6.31749739665559	6.37867836518228	5.77957944251188	5.65729214228472	3.48676238648193	6.01199869512486	5.64873272670859	6.49052595175543	6.08029589471205	6.54816743119476	6.29246440898121	6.25485717759965	5.93624652487461	6.38141718566575	3.97540163750502	6.49140631747525	6.04212315129242	5.95812061030847	5.56983648791653	5.03386815890875	2.64554409481622	3.20705611045785	4.6650394678363	6.1280396660269	6.06318769142884	5.50301325306297	6.48627996942565	5.46145064323863	6.28465740113433	6.29980066573124	5.64696122704251	4.76113958659783	5.72637636216377	6.31565575609814	6.5814805276761	5.76005835722098	6.02258529006704	5.79198160867276	3.95480631599132	5.86556113070209	6.34020397509089	5.7648334441308	5.57152825178246	5.55989988529368	6.35636093324647
5.75635940967231	6.19599838514285	6.56328691577711	4.21984161153496	5.9933188222817	5.5550479643862	6.48206380533631	3.42085642712054	4.39066194646245	6.05017619781033	5.47507050756054	5.20214850211513	6.74524245798839	6.17272439946682	6.1839875607079	6.17021223488156	6.5563815068729	4.33915300482223	3.84954730424947	6.28427118249488	6.71198939694312	6.61281630233611	5.89689509226688	4.68472299807642	6.26980480013147	4.51773323729722	6.44129332867079	5.96570574748395	5.27812685110253	6.16543769092104	6.23647637909429	5.75889823993343	6.06172617189633	4.12145471200001	6.70277473049246	6.64723968287975	5.09490658934541	6.32706287782886	6.21538564144972	6.22844870433153	3.18722079523182	5.57343486742201	5.89957517579253	2.87467295533742	6.424223488149	6.44571162974189	5.68256622101603	6.50613436636515	5.82735387776131	3.5434878147568
6.87955247538904	4.43818726087497	6.05941697883799	6.85546642098272	5.77383235335133	0.240856439130474	5.54411068226522	5.76900714865668	5.08924910334973	5.89969006035574	6.04969476679168	6.17885376354965	1.67393346733892	4.52391292630702	6.02852545874094	6.76895873530141	4.75189726268261	6.52809364254854	6.7021299223291	6.71137268456721	6.34587152677926	6.66303552434271	2.75980402479531	5.04731040738682	6.52737764914042	4.84014117258025	6.85370621823554	6.52745901264316	6.37087967446886	3.83840303585097	6.23678769206233	6.38228711498802	5.4327989433767	6.69225197249986	6.51433079704139	6.79559015668751	6.75083522183502	6.70717182373399	5.62917007442697	5.62823806373256	5.76333742153484	2.42618647431286	2.96094772636808	3.4705730400381	5.87747904096095	6.66988880063668	5.00205494236476	2.4825596840996	6.13610809518594	6.53346162067168
6.64095947551399	7.02148857797321	0.584756415959297	6.87430540777676	7.05605062932573	6.91846600267913	6.01316489436989	2.63324488673195	6.86669056156408	4.70314358085298	0.0611541252501905	4.94077422976873	0.761331723569114	4.30524247131976	6.37775328582229	3.61379390315238	2.21099658695905	3.36476914234445	6.63274959022801	7.10570056646246	6.79328642599858	5.97479704951791	6.85096057508389	7.12575537603777	7.09614546761231	2.53752409739145	6.20520478479253	0.472041422737296	5.53543548252748	6.66365220459853	4.6801196786905	6.87257570973517	6.99411299522395	6.69438202503968	6.32267415615344	6.75063095096946	5.76892001519059	2.02260267998258	4.96994715504381	3.84341360944262	5.67350008186691	3.63379063127929	3.36331959378071	4.68872425359598	6.49893597070673	6.94480184858992	6.1298957871462	6.84275493973161	7.01989673839128	6.5424177494873
5.44949413414736	7.30799214672391	5.87795584575594	4.63879904735073	7.14328292353507	4.87834667836863	0.660978045243309	6.96666477991434	0.0592197880688987	6.97018659958131	6.70337053652674	7.17842250160852	2.40342525234147	4.3963811571054	1.76345921506806	6.90729641931325	5.86325558881594	6.78107203558815	6.29663484100919	5.38548598178944	0.0613741271200241	1.63433830036351	5.19287048517584	0.06004117083813	6.82559552594459	2.48099377395352	2.67259231852281	5.27989966838596	7.10955332651536	1.32383748588772	7.03912309198332	5.72899612573193	7.21466683076989	4.90777861953238	3.50192219872373	7.25867639591919	6.93776024500124	6.52947613566587	1.06236836714307	6.43658694715849	4.92304993954628	7.17549368882453	5.5968948329713	6.43953030461545	3.82030678710067	6.83584760271538	6.93949558364122	3.17477701711096	1.01998882164393	5.44180260679328
0.0611914008170288	0.0609613015951539	4.39487597889586	6.07981007641969	0.0595744491736414	7.33014774331935	0.057384920830664	0.061098528841226	1.99760080514077	7.30638961968631	0.321754980014046	6.85609575123284	6.75425773426654	6.5719040318056	3.51240414201733	7.27603848850399	0.0594494139548513	6.83562675980402	0.0607169951469589	0.0620647213967749	6.19460075913836	3.52561656509841	7.38234590173466	3.93684054153924	0.325892262951003	7.32170231847338	0.0606439361885741	0.06256990395535	6.37306280514683	0.564548460037082	6.73383695515495	5.42746148072221	7.48356305842813	4.89949802353882	6.88168804841848	6.24718245012248	7.43052676935169	5.8982277202279	4.6245039101392	7.28461944428725	2.46520263464315	2.07396807578901	1.8119944821218	0.0613060370743993	6.04456839152459	1.93004932778952	3.94811333837617	2.89259886644939	7.34040604285358	5.33901544195963
0.812207331265654	5.01000858836601	1.64019153688747	2.25312045768191	7.53554744593404	4.73924542981939	7.46340778849774	0.321525853640467	0.0576894071772007	6.03369531502637	3.49581560017943	6.87971091687746	7.40208151344318	1.26080198014066	0.0618875017215946	7.32457848381721	7.43362440085072	7.22992379482853	3.59777657471481	0.0612341836957557	6.91239239441784	3.91886006547247	6.47743467947339	6.41250910737265	7.19910568831333	6.16331348885661	6.24183927435599	0.0608170551519304	0.0578033265424584	5.45961704343475	6.77100697021455	0.0612730542906104	7.43812913992783	5.71503962350842	7.59218290133336	6.42562839091544	0.0595993871014322	4.2171307779188	6.94202324052103	7.30806807657488	5.98003045712642	0.0585580034270022	3.85371948344592	6.95603654812505	6.45942434985079	0.0605668009370273	3.32105524775022	3.40626149603334	7.02219891153904	7.25003295611587
5.5487860703913	6.60653884818783	6.42048191040657	5.36500104649796	6.84562291773629	6.54309534427562	2.05352613230963	0.0604828487986492	3.87682894117657	7.38260410647764	1.01822568311919	0.0628653217147012	0.338994250937494	0.0593886109874228	0.240518111109312	0.0615584870322551	2.71771627895771	0.0596565644719865	0.0603326996038619	0.283891870677094	5.88021480001893	5.78404889716971	7.62239248358208	7.57990224711409	4.50432847744071	5.36301400687625	0.0607384727347182	6.23828644361278	0.0584601031301661	0.0583833359321412	0.193522882505395	3.18949817182613	0.0593676075412873	5.65361244220132	0.0594388845049168	4.98747694302448	7.28766649528695	0.0585738791960242	0.0601435967566321	5.17078619006892	0.0605955427643413	7.41412989768036	0.0597765022225877	0.546439774591111	5.97667331618132	1.33859755717894	7.2663516315192	0.0582507960085986	0.0593513887748959	0.0592520078868941
7.48866168157172	0.705814582161477	2.05176763321857	0.059030962859725	0.0591414853273865	0.0601980218530527	1.53484711090075	0.0604381395111574	0.261302490113387	2.10309966449005	0.0620820419279953	3.45882116670473	6.53176864615761	0.0613659340775474	7.45960352433302	5.44723780459712	5.35717366393798	6.91751938612408	0.05758554287302	4.25009484867252	0.060661659745556	3.76446918738191	0.0594793213016589	7.07157240201159	0.0579914275822756	0.0632685041070888	0.0614657034346995	5.97351499919606	7.75356607861631	1.58221228687849	6.10721541375997	7.43500962300947	0.062406427755627	1.16582377960862	0.0621607553103008	6.71392566643321	0.0637901732999203	0.297732708332343	5.72445275676186	3.09858554563155	1.22132722116012	0.0598295862174254	0.0604553667145543	0.0600276919982877	2.76122740000492	7.45929107834004	0.0612287518441465	7.41482293325286	7.66054781381245	0.0599987891641379
0.825058858819181	0.0627844848678109	3.80337686254845	0.0622241577405545	7.26024064285808	3.32624146324193	0.0588037350764236	0.557098608894825	7.28427988779996	0.060496198809707	1.7098466665912	0.0594521735270524	0.0578380129993298	0.060239189989964	0.059290960455441	3.6296639823287	0.0626132806906027	1.53614124811535	0.0596839758973802	0.0588908328524824	3.33218824624047	0.939309096652143	7.00894488483205	3.6698875136347	7.52856764706232	7.06845316426907	7.47326264461026	0.057738600872453	0.168930109111855	0.0606210548432067	3.20768097838407	0.654673931562812	6.32705501316406	0.0610718682017974	6.95305697318848	0.058679490910621	6.27608456038859	0.0571998751816408	0.0593083405384342	0.0585916928071848	0.0619063407539976	6.6621308683728	5.77307071256701	5.39692540808373	7.17161121540594	7.1030134243357	4.74369186895197	0.0602651705732283	0.0587201164613023	2.30143917629995
6.38534088012913	4.28398263292336	7.57160898271886	0.0587837030286256	7.31247484554182	6.62786774572458	0.0602296245523083	0.0627086564947333	0.0599845263268137	5.688767577275	0.0624622140725074	5.22272633890542	0.573407835107222	4.91749321325407	0.0640853212016441	1.00309435657067	2.72275356677568	0.0631612685422507	0.0595970690118743	0.060259760076691	0.0609607605471626	0.0638826863792799	2.5687510145689	0.0665041619100752	7.13090191484192	0.251731980245247	4.72589219081273	0.0598796756286124	0.0631199159343205	0.060999733292518	0.0587248832747717	6.50552907275216	0.0594520611856276	2.01568620956045	0.508562954305403	0.0582959163987644	0.0621886069150456	6.27294995805121	0.0607291973302615	0.0612914826553776	0.0618834542541757	0.0620685724188074	0.0612793147188263	0.0610278864464238	2.70911769205159	5.3160432056561	1.41642863081587	0.0604563431293973	0.061461554931391	6.55325318205489
5.81861268394672	2.03335114224847	0.0607975313479385	0.061212805581971	5.52134643118853	6.05896855467864	0.0618706329542439	0.0601668245594695	0.061254301517849	0.0612515228749083	0.0597475687749682	0.0628056669784083	0.0616770409307262	5.81320653335708	0.0604718606815705	7.1450012030612	0.0580799629241653	0.0611139698564253	0.0616331928407504	1.06319174466285	0.0623422669324146	0.0587323413387591	6.1188943924141	0.0603269536017421	0.0626893181033261	0.0627255639755007	5.25421494680788	0.316252578278549	0.0640009461485382	0.399322427759573	0.0589484135822478	0.0595125741443917	0.0640844582541773	0.0584327421549895	0.0610053517256649	1.33807780585361	0.0582503543559272	0.0608602514434188	3.15357325182041	0.0602029143044663	6.39004034090251	0.377994824773668	0.0594176850542257	0.062235625126642	0.060528201585519	0.0602743878504509	5.4792951262536	0.0611322775296998	0.0613675670824747	0.060525264398575
0.0589982046382271	0.0606532550674169	5.67827997660659	6.28275368337183	2.86686446579266	1.69244431209961	0.372833344006162	0.0611153931118071	0.717269617703031	0.334898542779446	0.0627014686949855	0.0611634037274918	0.0630771164472097	0.0626857998260348	0.0587869879491329	0.0586797771138305	0.0613671011649619	5.92953783447093	0.0584328892434801	0.0593056888476957	0.0617432280035342	0.0610438643916028	3.17008081450958	4.18715977764811	5.02059438532221	0.0595414606047386	0.058352766667626	2.4242668017362	0.0615932276271481	0.0596324748829924	2.14836268009083	0.064131364717097	0.0594717135157073	2.24604383261933	0.0625154494706329	0.0628018030969392	0.0628580292610912	0.0610017362204561	6.00555672090007	0.0630564977905217	0.0637612636259717	0.0611751007795794	0.0622034713221746	0.0604533849835741	0.0641509391890507	0.0599110937860293	0.0622562536320146	0.0595042296788669	1.87407797017333	0.0598308807199774
2.44247926822524	0.0628925795568097	0.0630888273716228	0.0642773500835857	0.062369433365622	0.0627267623427525	0.0615936545821075	0.0604226694383212	0.0619155355806626	0.0643334356838191	0.0603579839275327	0.0599583378736513	0.0627950211545011	0.383576798101438	0.0612720816421657	0.0625987120908171	0.0632379422890489	0.0612219941748587	0.0640454906266566	5.98858985957492	0.0614637679480837	0.0619742040468879	1.78461379226284	0.0610558341208789	0.0686210710776138	0.0644589163000809	0.0628914874359648	0.0609299711551076	0.0628160617110888	0.0649587195975021	0.0612285722945382	0.0648403814482764	0.0618328574986209	0.0628605582404692	0.0603625765178534	0.0621373136286284	0.0638347820028676	2.78018708911174	0.0611613241225858	5.80208356391548	0.0587512501798926	0.0617332339402788	0.0594206110351396	0.0630977907923444	0.063779115167217	0.0617657897581575	0.0642164617030988	0.0623459173785365	0.0621087365789935	0.0643651214644403
0.0657960406272241	0.0614557738910852	0.0644875860199758	0.0637334428261678	0.0589414361027142	0.0625090559786519	0.0620279816308585	0.0609469514412985	0.0613110698968569	0.0637833763730201	0.0650377322134439	0.06109929583173	0.0606447585647731	0.0606707655745547	0.0610934802239288	0.0612199296512354	0.0613237293049397	0.0598728059957947	0.0624879357784851	0.0619655380226498	0.0603184523508422	0.061973628026371	0.0600286269187737	0.0596235692938021	0.0662082230928703	0.0610208513491735	0.064487137766409	0.0593454213371782	0.0688083429937695	0.0605313891557632	0.0596166460329336	0.0620124181593651	0.0623012977085989	0.0641991624054403	0.0611617230588236	0.0624253471768569	0.0587427924820588	0.0621983935868233	0.0632245866414292	0.373672082206574	0.0592250882637777	0.0614316576612456	0.0607090184880073	0.0585648632420508	0.0602853834205465	0.062196060369877	0.0637916165826785	0.0607774685315046	0.0620502253770175	0.0638945724423803
0.0610648456759461	1.01704591884737	0.0606289627757782	0.0594525069663811	0.0634331589941824	0.0625253294458049	0.0638433669547254	0.0603551704622296	0.0601542295939881	0.0664290899648818	0.0649494089046688	0.0651379323977355	0.0619898623850541	0.0637831733493335	0.0641533007698358	0.0615809766120858	0.0603593948407216	0.0638541036295498	0.0652198119435289	0.0577399745742063	0.0611940116388081	0.0627030355190883	0.0602817056947163	0.0592004803083827	0.0608743231533376	0.0615790227727251	0.0607346573950725	0.0600698448413663	0.0608965084199552	0.0636932029543435	0.0613773798404642	0.0615009308736053	0.0643700827297296	0.0612317974873761	0.0655399505254466	0.0631991926383505	0.0612309285707375	0.0613035361885564	0.0620105751216242	0.0637647674835733	0.0641249467545497	0.062258534166354	0.0660939226589605	1.01723011341276	0.0632847577176597	0.0663830231534109	0.0650261454198135	0.0699470550698324	0.0627403978155981	0.0660014526095486
0.0587391229634306	0.0612326817272394	0.0652681305002023	0.0645885733744621	0.0601220258621998	0.0635374736004868	0.0608556407589986	0.0634193379821747	0.0611877658911827	0.0634379846154094	0.0633865863556661	0.0621403422801808	0.0631648698256473	0.0623585993023949	0.061826539451923	0.0654635357033436	0.0704114565046476	0.0613773383555838	0.0622633536699307	0.064964179341374	0.0621845793547045	0.0602890837874572	0.0620290015673245	0.0680400465523775	0.0626644007089347	0.0600730139746618	0.0695237865131536	0.063213575113748	0.0642414353739996	0.0631903243577391	0.0639825538805661	0.065647626256682	0.0656766749845607	0.0673579801044574	0.0615751639657939	0.0698099975618725	0.0630325295466505	0.0658162079912105	0.0642574546772877	0.0628362004785686	0.060638116838795	0.0639627183697411	0.0644063469987226	0.0628027521429015	0.0654086591092573	0.0597755395017728	0.0662763479187906	0.0654615889958238	0.0594914204948583	0.059874142284053
0.0652515870995594	0.0635386420972921	0.0673290876139567	0.0622469566134413	0.0606585603127203	0.0606991555942858	0.0613581354140228	0.0604665375318789	0.0612308191999119	0.0620880397268185	0.0676948600695027	0.0614053971484464	0.059662445073591	0.0645410472343698	0.0609960351841753	0.0684587208982734	0.0620287605081762	0.0625165245745155	0.0643693894433546	0.0627740619318236	0.0633528745880071	0.0671124346425563	0.0621271359832695	0.0611064064784688	0.063797646907593	0.0658717185861945	0.0644998880101151	0.0608867646842361	0.0693078917243054	0.0633580975526468	0.0624834323464991	0.060473529825766	0.0621561190377566	0.0661025048126866	0.0655301844058243	0.0605219563459441	0.0605698830566225	0.0714752634020319	0.0589139113680439	0.0632556888911931	0.0671643709662423	0.0640104209884133	0.062300773605747	0.0639268267346494	0.0605148730930151	0.0695881330766714	0.0717253336823197	0.0608387661250146	0.0647902873986058	0.0610839538482402
0.0621956540859551	0.0621024970731403	0.0604848197712254	0.0670406279342228	0.0602649233243439	0.0615328688552878	0.0636989998103914	0.0621789639027683	0.065315614779029	0.0608756594793039	0.0631301038125422	0.064951063058269	0.0713790644417718	0.0621618258491671	0.0621015866116438	0.0632319447179238	0.0656025854740334	0.0617645664896376	0.0602663256010055	0.0682061577136652	0.0597814638162955	0.0588731652092584	0.0696419601093279	0.0644256179407001	0.0607237320232612	0.0702601118894629	0.0685335328308112	0.0655889241451383	0.0601487491308211	0.0746042621157624	0.0609830735135769	0.0616364968680233	0.0633308910510571	0.0659977719487876	0.0594521628645907	0.0643365009434261	0.0607955267633913	0.062383391815875	0.0693346593612964	0.0718670029277493	0.069237112452083	0.0632929683536884	0.0640339925811981	0.0672016500058256	0.0720552125360933	0.0638162276333442	0.0642764222514756	0.0645991300355754	0.0729941306058274	0.0635402553536987
0.0651151099154089	0.0709987153516978	0.0693990452444462	0.0650040645020364	0.0620235732942381	0.0705360749266958	0.0620556744546779	0.0658057105001345	0.066198286265884	0.0646818623525618	0.063828341945135	0.0658980810117745	0.063197524237667	0.0635885445568101	0.0586164211717684	0.0617303141337703	0.0672449609030149	0.0622246971805695	0.0658130064376276	0.0719674990131599	0.0612922263636768	0.070162504105902	0.0627494683537463	0.0617757062388379	0.0652473561740792	0.0663079212913898	0.0634042579909794	0.0702053358850079	0.0648667979685777	0.0633390386633813	0.0722435117801914	0.0669584474567081	0.0611711719676458	0.0740292299073875	0.0603673437404928	0.0723869731824881	0.0585475650666735	0.065103901341927	0.0716344727380156	0.0656736742197263	0.0598634573006573	0.061281924556364	0.0647310991366444	0.0605735357430792	0.0671466125908817	0.0707814535568693	0.0642953436671312	0.0616733477002068	0.0649511463677228	0.0594791720157232
0.0623391259335552	0.0679917932482236	0.0649741432746403	0.0632795561148249	0.0696561328606227	0.0638669176505674	0.0686411370263546	0.063270242733751	0.0613798408887321	0.0664438639893732	0.0699213043748374	0.0631731909443042	0.0599480337582832	0.063399384358939	0.0615131564924883	0.0593838696972718	0.0715221283657777	0.0609652173210347	0.0688548361317434	0.0648681786581358	0.070309177430695	0.0698271819737288	0.0695724148774586	0.0633752063946067	0.0682659902117844	0.0598735267931288	0.0668614527795238	0.0713477813046353	0.0675307319763822	0.0751812858232638	0.062552486169208	0.0639317180792485	0.0684204400169949	0.0664581857210668	0.0631156315559218	0.0699177746216161	0.073896863773942	0.0705239768004977	0.0616044725428266	0.073952124309651	0.0713257107200009	0.0665051335621648	0.0611978200655866	0.0711341315424326	0.0673209235945801	0.0687896367974064	0.0669401169113146	0.0688391801763869	0.0733867055567492	0.0641015501232561
0.0615827402046422	0.0707262425919681	0.0667686024823396	0.0655700361833363	0.0748291332684317	0.0628300327314242	0.0696323992068816	0.0674239270083857	0.0726636804876723	0.0644866817034535	0.0594698757487223	0.0660681409730122	0.0733969055262405	0.0681623511706268	0.0641811019349849	0.0622362838021472	0.0711928401617593	0.0674493156069542	0.0654316488315705	0.0630160186797541	0.0615949084027494	0.065417623526259	0.073466322017128	0.0659185573102888	0.0619957760552271	0.065208703380293	0.0667862897373206	0.0640238863428878	0.0725028351388707	0.0714870496761369	0.0769169383039352	0.0754381452220233	0.0684938178741214	0.0608811563930262	0.0616283366068194	0.0688450936766006	0.0697879692304108	0.0636451883543677	0.0690059607958059	0.0701904707570529	0.070372944941034	0.0635026593327234	0.0662268752848202	0.0685154661742446	0.0617138248910618	0.0772780182105517	0.0640239023155038	0.0644665614210816	0.0643558501995065	0.0640776333920495
0.0759233642838232	0.0643609168228323	0.0765541650919467	0.0852121541693594	0.0754934959432691	0.0610430347919295	0.065200717822437	0.070289193639531	0.0607426843317175	0.0682362634709327	0.0773512253182604	0.0697465654793984	0.0605479368600259	0.0671712442459494	0.0627786084455412	0.0707617286943466	0.0696394649205879	0.0728860404056643	0.074446900470929	0.0751073716611176	0.0616748874452714	0.0737053040078074	0.0685532239844073	0.0786800220330001	0.066957444382794	0.0716683516894222	0.0695985743566078	0.0684239333718192	0.0678153381247433	0.0711438874269247	0.0686307095091749	0.0653791215639401	0.0741942604976141	0.0674153361677423	0.0681763180916802	0.0763695320069711	0.0772359470043243	0.0754555893186607	0.0626797632599003	0.0655997883992413	0.0670448232190851	0.0759650461595844	0.0630444086337446	0.067325845929216	0.071897261797118	0.0768299090144573	0.0645173469301807	0.0762351220605775	0.0612934102645988	0.0684738091875987
0.0735623268797462	0.0758900413729244	0.0686931953195824	0.0694100145794136	0.0651340615619718	0.0685334878501982	0.0787236458294519	0.0642896545987332	0.070499936450658	0.069435416101533	0.066832882810829	0.0638938045776619	0.0721506509769811	0.0650615317253707	0.0672098197930863	0.0788774800673316	0.0771099800326926	0.0626787550242064	0.0627917798768021	0.0732075725460876	0.0753740243416906	0.0691065914911739	0.0743055189302416	0.0754790740425609	0.0767758017683867	0.0689296591868485	0.0686990967120439	0.0638395377657553	0.0709301585321055	0.069239668039991	0.0609710918587728	0.0694515603960662	0.0738335279046484	0.0651839654274621	0.0786629118806816	0.0689889096781251	0.0624478126811528	0.0768014061960977	0.0798065096969565	0.0672053156866631	0.0651616503773392	0.0717131189308659	0.0689417393973197	0.0631468892807029	0.0650482990617241	0.0697083842856116	0.0709191769873919	0.0640900380040574	0.0655887697059629	0.0641674442267771
0.0722777074966925	0.0632962827520944	0.073703790646272	0.0702245020849403	0.0642399635144871	0.0747514937936761	0.0814924802205698	0.0830435729234641	0.0735565719065334	0.0689103601269538	0.0800513316306865	0.0657714012934525	0.0703140804394951	0.0726945593768494	0.0608972575098637	0.0652919008499427	0.0640878790794929	0.0774180466758466	0.0727857700600137	0.0699105930988822	0.0739956062614501	0.0813968733405016	0.0642940002781124	0.0697076628400225	0.0703108336701743	0.0681668301360261	0.0689918361390853	0.0733698003891734	0.0686929019754132	0.0733740737986575	0.0730132484545201	0.0770548401569905	0.06794169575175	0.0689843579354788	0.0596834796418911	0.068079105555124	0.0637575092586921	0.074103620626691	0.0646801649886935	0.084860261424221	0.07625578316307	0.0789621338893863	0.0675285622022207	0.0809214517618644	0.0742185614964084	0.0806903882147589	0.0660885588771307	0.0820964335609124	0.0706979700838276	0.080855134486112
0.0771058647124136	0.0806423141018099	0.0616314014749471	0.0736183812126793	0.0773925421927584	0.0694602312288925	0.0702447043193157	0.0747490773345192	0.0737626675798085	0.0663274768471239	0.0813214204100141	0.0681294391950145	0.0803829241446118	0.0818051214575154	0.0695328066914545	0.0727138100793412	0.0636303661997317	0.0810927338563562	0.0752806379500338	0.0727765397939901	0.0748749356504109	0.0661568013272876	0.0708323707104943	0.0744429914407813	0.073553098624885	0.0747012850070795	0.0739951329065718	0.0712654207993609	0.0673405016659543	0.0707214540846921	0.0686848336708387	0.0741548554307569	0.0682926168098534	0.0671237454682642	0.0684171332903824	0.0748900651352041	0.0796537649741129	0.0680034125210393	0.0863531590595693	0.0809480544245849	0.0781127281597407	0.0693466408460574	0.0686183752458786	0.0709867486171207	0.0684771888443646	0.0807666720407531	0.0661193960158473	0.0708394670786646	0.0719561389536029	0.0686966167637713
0.0734643969592452	0.063374451667811	0.0778211824691399	0.0801579000004935	0.0857306561627304	0.066767806055949	0.0765727423274349	0.0779317558874242	0.0835686514217645	0.0854039863346864	0.0757673438583734	0.0724958363423794	0.0656101334870378	0.0775301348426366	0.0750966403550385	0.0921069321559127	0.0667572303861929	0.0682776695450411	0.0787362996232079	0.068564467570004	0.066133886769488	0.0683641815798599	0.0661699430818377	0.0709089260092451	0.0701903045053683	0.089678551288678	0.0755486528163462	0.0927521520988412	0.0648932564769501	0.0669272414296419	0.069615541881389	0.0692684073992761	0.0722504950656268	0.0691491530636976	0.0768614765422048	0.0819464059450278	0.0701450751359545	0.0698927150583613	0.0743559548901378	0.0718403585189672	0.0715352132579761	0.0860230636739703	0.0857232529668568	0.0703598551836715	0.0693128268258841	0.0678062498492563	0.070949530950003	0.0663655809250274	0.083451340571575	0.0744940609395339
0.0770387755368451	0.091403004872658	0.0689821372767015	0.0832122992091908	0.0689921547560056	0.0703248491903044	0.0715759793659211	0.0663751546169728	0.071476555960787	0.0655232418514263	0.0698582219167482	0.0824018519285965	0.0722598923492039	0.0754023443093613	0.0776597216738717	0.075579710576391	0.0711284948264276	0.0813519413603936	0.0751171505940659	0.0774124718773584	0.0830417264216654	0.0853334370223239	0.0659288228710429	0.0870023175278583	0.0781420432432996	0.0755257007283307	0.0685080667933883	0.0731960388528029	0.0661453535130013	0.0811820936629191	0.0815636620732272	0.0719058948000607	0.0703040557593524	0.0857684699013129	0.0747180793795584	0.0754718396640092	0.0736853833426321	0.0756655092835591	0.077342321391712	0.0862237791528373	0.0858599052665442	0.0909163096379492	0.0625440555255344	0.072970206249569	0.0720861471118306	0.0760455700204277	0.0753247293730909	0.0729148696664155	0.0687050771146823	0.0703185493386798
0.0713804790549266	0.078473160288124	0.0726589959643266	0.0719898710979161	0.0708788627633479	0.09080906524885	0.0711505990803459	0.0866452047615529	0.0840490213998477	0.0661828025289848	0.0881454708959228	0.065869583159882	0.0822297924400841	0.0845050747969656	0.0723664755972888	0.084455996662021	0.0789309005004598	0.0730537725792325	0.0897794667865317	0.0689462554831818	0.0788204276888729	0.0837659833190319	0.0764711140264413	0.0792829047804593	0.0818549567132541	0.0718297756649874	0.0728799557543564	0.0861244474503118	0.0713271574971999	0.0654279604575271	0.0728187760788336	0.0737837424788344	0.0667853934154444	0.0906790088158803	0.0864300405375806	0.072623097534694	0.0684242948673102	0.077259884827588	0.0943740679353161	0.076374080639838	0.0701932541972617	0.0731986471264945	0.0681961992227594	0.0895648746717538	0.0777407240698966	0.0810527191627046	0.0892587566915991	0.0891659598393402	0.0746474135361334	0.0694311916219429
0.0712934040424119	0.0715364087724031	0.0822085553541354	0.095079743819708	0.076786927055394	0.0730601005496853	0.0718560004014178	0.0779054896008263	0.0719144577292915	0.083940596489383	0.0876538828662902	0.0733391054952191	0.0921398703605694	0.0720114227414622	0.075936004595137	0.0698206913777213	0.080722838739534	0.0738421301905291	0.0709781804352047	0.0869492759329418	0.0754709682175993	0.0867721433141505	0.0691503195299072	0.0943146349863288	0.0713701358523561	0.0678446610299826	0.0852871719792235	0.0661246222646526	0.0718428319346931	0.0733326985194566	0.081214562542629	0.0877076917258361	0.0808010245513778	0.0826726362057346	0.0785266701967048	0.079883340248505	0.0766423235027157	0.0765462249648283	0.0880408978644399	0.0848158093690058	0.083553693213285	0.0695892016228739	0.076038057313152	0.0909303496723784	0.0711056574429597	0.0851804894584636	0.0814544494156021	0.0758674126917746	0.0843090658306967	0.0832618282858581
0.0900566803737684	0.0756627849598732	0.0822258851485171	0.0695513097504302	0.0808678928140407	0.0749658998737711	0.0872361408734664	0.0832282225951194	0.0676721144024109	0.0914289485960513	0.0758832036854786	0.0808454264903774	0.0855812334509012	0.0752479174500844	0.0943652319056446	0.0940443919357137	0.0730228777506619	0.0760224169080619	0.0786957377962902	0.0771778305650968	0.0978124244772381	0.0784321281125869	0.0725931014397937	0.0917456812230419	0.0733547286707398	0.0787836053113355	0.105503530112713	0.0928066997180227	0.0788383031689949	0.0784430611836351	0.0900791955725866	0.0768916582170567	0.0694605854402325	0.0849697454902012	0.0864017749926158	0.0725356501518684	0.100516036654601	0.083016950778686	0.077372147239983	0.0776480017786522	0.0978235142211447	0.0905215315091206	0.094236782531946	0.0691656746845892	0.0702356950186555	0.0785787710343849	0.0867548038308384	0.0940402911669326	0.0746124721694206	0.0765371218258779
0.0937250506677401	0.0896997458910651	0.0902935486954893	0.0813791674755937	0.0806383159261146	0.0942204083208122	0.0813023946123196	0.0794709100160422	0.101028005979467	0.105955476973632	0.0773821591882538	0.0829060702266938	0.0809930201634737	0.0874375966545537	0.0783352998167752	0.0935846195172739	0.0921323482236664	0.108916045134706	0.0873942608884338	0.0882307959133512	0.0978844408831537	0.0900344625609845	0.0891338454008437	0.0783226298789509	0.106175957884834	0.0830785730905725	0.0833689242167425	0.079422636063498	0.0937105280072297	0.0900938959147537	0.101204004544421	0.0725538996038182	0.0787693535759595	0.0891973759525099	0.0788715441641127	0.097841113192778	0.0704471056370384	0.107393841187402	0.0975180860265834	0.0836760736903312	0.0965345568148178	0.0789922407284664	0.0905382159552331	0.0874977202063353	0.0769048054851714	0.0811115042734885	0.0824106111684785	0.0814586518840371	0.0874696671038968	0.074336756465742
0.0833502732340558	0.0969140265379423	0.0902536112337449	0.0980071198101314	0.0894035506019919	0.0753037777034976	0.102451867419931	0.0983495054885865	0.0777049603258083	0.080687836818717	0.0810805684653145	0.0915479129161963	0.0792441675145262	0.087397750071204	0.0787429837122663	0.0901631493394944	0.0761081008214379	0.0862054984119801	0.0777704146935158	0.0909725912709995	0.0900477774614908	0.0837555387068706	0.0709597921504544	0.0863741989124924	0.0812694066605615	0.0881856532014366	0.0758321746784253	0.0840120237043635	0.0927019717476384	0.0951314331146773	0.0860978045577929	0.0853140196596155	0.0870456037608111	0.0747645636849006	0.0837139653737495	0.0811615050149064	0.0755681206713438	0.098977984152114	0.107177110114054	0.0828851166447803	0.0816369681414382	0.0891444127205388	0.080581230534319	0.0841728487741602	0.081157117423668	0.0753158670439092	0.0905110154598578	0.0974124740993419	0.0894233451913506	0.0837017918191788
0.0892095983443359	0.0801299296519632	0.0824191671754949	0.0926618672263797	0.0986439822971772	0.0962608663316132	0.0852644599763644	0.102035677469204	0.0960606327781868	0.0819716145813075	0.0929592166755504	0.0865364566158846	0.0821120977553138	0.104903375172986	0.0790609114945668	0.0964938019038145	0.0829045311272994	0.105840468000784	0.0876607986529466	0.081666636582266	0.0886505473508316	0.0881402840212639	0.111655537770702	0.0888278917618584	0.0964823474419159	0.107356230656657	0.0746195071594074	0.0811553940186685	0.0844927971476634	0.092197656162343	0.0816214872030748	0.0906385907990945	0.0994591159208117	0.0915362804059713	0.103511640020315	0.0822815904628403	0.093585124481845	0.0876934018077156	0.0878449819349075	0.0928680142644015	0.103775068627421	0.0961532625119727	0.116101726051223	0.0773600362691913	0.0798528370650327	0.112715401508474	0.101543272752308	0.0870980670114443	0.0919820607384894	0.0897256860760324
0.0769216635265331	0.0759429580818032	0.0829339135199927	0.100842594039679	0.0761709984558195	0.0927242941691789	0.0944008465616216	0.0811584621731008	0.101980935565288	0.101772624318161	0.0870047633008492	0.0773381368170421	0.110002180392797	0.106689871158246	0.0758699000349152	0.0797447560318775	0.112226428765719	0.105091389602481	0.0799337415333603	0.0882358987992838	0.0942911470900132	0.0910395094594505	0.0813451933702952	0.094875845639865	0.0812691124630477	0.0862600776117351	0.0815889846339545	0.111583799294279	0.0911692851317767	0.101621911955823	0.100715298973116	0.0950903592922331	0.0863884059739514	0.0808402324159289	0.0865149975247565	0.0984680420318336	0.0854548974316935	0.10421534210727	0.0904470765875943	0.0785412839204992	0.1068871309386	0.0990262912321689	0.0946074274284472	0.0756195985157874	0.0914949950934665	0.0877617367059851	0.0920346109412553	0.0929400607650595	0.0882070232413378	0.0751845467804231
0.104685828535608	0.0925247461673963	0.106365455573087	0.114841425767785	0.0986178407566773	0.10617592975658	0.0924239321640939	0.0881169931012333	0.108873736768204	0.102048046629408	0.0871886029901505	0.0939632165859079	0.0870648071265874	0.0890965011652845	0.0963823117202126	0.0883005984299216	0.114087380594871	0.08577774776475	0.0922283829921772	0.0865754300986384	0.0973783336001567	0.0986503790711934	0.0893733614234099	0.10745481829362	0.0837305313965234	0.0761034407250668	0.0881667744482676	0.0862062968006143	0.0860864942841923	0.0787445925912827	0.0817357437694435	0.0916137417539803	0.0984827361530532	0.0875759847744586	0.0972399472704688	0.0876055805793713	0.0868388557116448	0.109911290166756	0.111582162947787	0.0797588789018728	0.0791886452848334	0.09958629551038	0.0857013715489519	0.105459224383516	0.0836301007498454	0.118744986270298	0.0956180772498507	0.104274683391612	0.0907987154989153	0.0949113874336238
0.127568609524714	0.0838308674096683	0.11208072853019	0.127560116592689	0.0837398736365031	0.080939125846247	0.0863137768324378	0.0835451855469091	0.106447467368261	0.119140766606335	0.121511825781005	0.121153087921142	0.0856497629737962	0.0942970037579563	0.100442171965022	0.0959085171144995	0.104805293609492	0.114370681197596	0.0988591065770527	0.108300118078472	0.123073486418693	0.100399209688813	0.103865603686036	0.0994856420083805	0.0994794527180387	0.0983648009234782	0.108074751694252	0.0866757644462192	0.0985085749255727	0.112024150765487	0.106149857799324	0.095438410532837	0.0834936035451302	0.111797864728974	0.0948807394348426	0.0872068082449152	0.105102139194308	0.0983479826229094	0.0978812906853311	0.0902464708527905	0.0831529577072553	0.0907353440359882	0.105993307186409	0.0781350296306332	0.111075470401441	0.0909767598744231	0.114348800992597	0.1008774675859	0.123347207400384	0.0898307559422218
0.12542515093133	0.122271583800616	0.0861538812403997	0.105216907813921	0.0915619674029443	0.0939906309674535	0.0888075570766908	0.0980976569655465	0.105395391433674	0.119940083496799	0.0951072688598115	0.120267086521435	0.0895965881484967	0.11895170552845	0.115220621792022	0.0993295914016467	0.0833614216418296	0.107336934047523	0.125073882243344	0.0920381549026482	0.0928550317916789	0.0897156703853055	0.0940447396725284	0.0988122100515157	0.121639111158478	0.116320129164016	0.0884813961478644	0.126526238076289	0.092222073497442	0.0941927754928154	0.117345834302525	0.0885953279120304	0.0926386952533668	0.0920031272598573	0.0953846161610007	0.0991748604009584	0.0944536510694623	0.0943145473429569	0.114825892749424	0.12954210732794	0.094194352499019	0.087419759477752	0.110817833004957	0.120780946802311	0.0958122526240185	0.0877253494377146	0.118218528778081	0.0865211395400104	0.112385620798875	0.0954226700336665
0.0929716822657282	0.114331018801006	0.0982197794537178	0.0871852984998415	0.127784733840603	0.0835285759189946	0.0954400320629475	0.109222285868195	0.113741219162594	0.0932550498758895	0.120554437519586	0.100145546289783	0.108009070346355	0.0982386905236783	0.115856239090855	0.0907949077556659	0.084761027098614	0.105123610805573	0.115118225869266	0.119786992033712	0.123668100458635	0.0945957413315626	0.116677301376635	0.107846085765811	0.105239842768407	0.101139350126741	0.0972427633865253	0.103867189460463	0.091726066741656	0.113910993737931	0.097865995936377	0.105392274331282	0.130722151180437	0.124464973148885	0.105852432366793	0.0977581414343676	0.0955904470135577	0.0909078676637651	0.0907707794986856	0.111649334236469	0.1219315227489	0.109783611022437	0.0916959226565929	0.106211014649609	0.129889561391009	0.108592448925019	0.0918218109426073	0.0823509239078931	0.0922054573277472	0.11851268574931
0.144619847297182	0.0980182480646162	0.129113998243937	0.117427777536125	0.0994755920723225	0.122996254649941	0.0948635822449975	0.102629171189146	0.0869727583363508	0.0836840804150746	0.107956257226975	0.123257623357454	0.11496614037758	0.0879727815226556	0.0913354511462331	0.102682419446274	0.129856800155265	0.0953531927495648	0.0961171845247736	0.0938163384587935	0.089928108432927	0.104940067292127	0.0956601742238799	0.0909228433981022	0.0895017976625486	0.0946425363647124	0.133111454181969	0.129348777058187	0.0938628650629597	0.0862810560583543	0.094109461711435	0.0936107856147608	0.129962131657637	0.129569387147837	0.108594305543308	0.0923132077918134	0.100354793825571	0.111115359776323	0.11854531530207	0.104421297070794	0.107517140416669	0.117893339072495	0.104082503732613	0.0976758603022235	0.113848138131391	0.106448023694577	0.0945569582572308	0.0944029363073014	0.119944677748148	0.103430827130816
0.126668387938357	0.123460797034259	0.112204257395546	0.133754126054869	0.1039617731967	0.110958013542521	0.0973643595331189	0.128314191621772	0.12400313026356	0.100729333088108	0.129278806039436	0.121431579048605	0.0897608204459243	0.0956086894912125	0.107378508265681	0.134005430483987	0.125055490481539	0.0873926217374257	0.0975340613728044	0.125972636572906	0.0934083868556782	0.123593426745925	0.0988829144187159	0.136830992345489	0.112634943332378	0.139324870189952	0.106885337859948	0.121596502318177	0.0927132835776821	0.0933175762639984	0.0979193850394293	0.119043156026493	0.112491886903051	0.107875086104083	0.0927159252240669	0.106431018226982	0.13079024849122	0.12153133982515	0.106120916451036	0.106265049547737	0.130836610034873	0.110790676828272	0.119912892246724	0.111299766694928	0.105146439806184	0.108112726006877	0.0857791099006988	0.103919563355708	0.118852101937831	0.117162545310657
0.155596245617673	0.128997652778532	0.102008857807372	0.105191162944408	0.117521779366339	0.127547628055407	0.143733868736017	0.135070290977337	0.145178918755274	0.130783785535654	0.109193419561912	0.101555372464034	0.133960017651859	0.129220077004832	0.122791988642258	0.0867547001463473	0.0940208967429067	0.119327926629543	0.0928700664547497	0.129987046345932	0.113726874463981	0.131337505362795	0.141559761757532	0.115668127628029	0.110572125579617	0.0991604915312361	0.0882253902734938	0.111390951447146	0.126456040669723	0.108047570555558	0.106556248143921	0.112758275703931	0.12127642889848	0.103071728645843	0.121577982994139	0.117386997236957	0.120691682556142	0.138553896568376	0.105656129641235	0.126136056705904	0.133422418816173	0.155074470779692	0.104343655603039	0.128265403363739	0.121678968171771	0.0988254790339767	0.127687961723469	0.111267412860849	0.134827636774478	0.102882263088674
0.111747070414418	0.10394080537032	0.130893095974936	0.0958254092692162	0.118873013863767	0.106618968457924	0.109330183268742	0.0970719996132736	0.119905153385833	0.105498174283533	0.106347922321856	0.128997548726153	0.132936138806729	0.0983190480775714	0.118152005278312	0.139175789254829	0.143968347907293	0.116850188240086	0.147622269232874	0.133179025598785	0.137041184627074	0.139319553037307	0.153346148942827	0.111414667189842	0.174463425249758	0.134149309120931	0.130522043786648	0.122887489590114	0.140804478039341	0.131861631675269	0.117112475447457	0.112936231858726	0.100509520711513	0.14192986048897	0.123492199462771	0.115743891543345	0.112834055710799	0.12262451457754	0.0909192445050806	0.137416902022279	0.131585133188108	0.10668547014846	0.130341495419564	0.0943254677099845	0.105757033066964	0.132744274391473	0.139386986378958	0.130229334218328	0.102755491891828	0.114362032491247
0.134726109864183	0.108718990409729	0.100805613004417	0.109047718892064	0.142191717805823	0.107592346820346	0.112387974696206	0.131840796098574	0.121465582257199	0.125113689107925	0.119170904501851	0.117952235237679	0.150277930239966	0.137597994724915	0.119444923966825	0.126053435747508	0.107174852936812	0.113593843503519	0.12134799419623	0.104842898205492	0.115131546821898	0.116852307437601	0.105313942883704	0.133744921831725	0.120218901882169	0.15448115393551	0.149936547305937	0.147235547290339	0.142641332317387	0.125901642731349	0.152663105520276	0.12549257186164	0.137895951391648	0.134084285127983	0.121339054272011	0.142422691317109	0.114494349578059	0.157125279494277	0.10567090079016	0.117971963479405	0.132120591200548	0.114072461924336	0.111035582434645	0.153187330983108	0.123474365180918	0.142427185702177	0.142318330561869	0.130436477186455	0.150313749919358	0.106235069928116
0.104907310277747	0.128706975730358	0.118636294609909	0.133432365216259	0.111449205362875	0.116374946816762	0.166665806932374	0.155511985786496	0.13753842577958	0.162082546500303	0.171059448676572	0.117709129841483	0.149115593475094	0.157620824139873	0.129668979050223	0.120184971510308	0.135407993290394	0.125525122518121	0.125672985880646	0.108942060554411	0.15010684911187	0.168340277442032	0.102655484623343	0.114553825515651	0.11136353851019	0.148874385634672	0.130182013455102	0.121295356641923	0.0999045005995138	0.140386482916815	0.0994277858803253	0.161909696146939	0.0977845101857808	0.169501046346862	0.151209568900963	0.0980005804892318	0.125767067947649	0.156572586501594	0.132177244759386	0.13565552571821	0.129943019395129	0.117125394758043	0.166243116686089	0.112758179688581	0.129522652994403	0.111661378728663	0.16098250657952	0.140529976431701	0.118767059305573	0.117497820620971
0.153200741275301	0.102880718997602	0.107762625964548	0.142483066803821	0.119615899593431	0.135877219279191	0.15470258467894	0.138969620251105	0.118943892144701	0.177399278242383	0.181048468510794	0.145283263166711	0.129976933345444	0.174945813280535	0.135162434373579	0.157355845449924	0.154543224272832	0.118635119992099	0.148722807639428	0.185198499582768	0.166093964720496	0.107507892273613	0.150058274053603	0.126715848072416	0.134226174705494	0.118385297871913	0.169278854208229	0.136593080883325	0.150016406939101	0.137579825781366	0.130052365851568	0.160313588837685	0.122294778993903	0.130129127961102	0.163286647976561	0.118761597500621	0.161711439207138	0.116251451030571	0.146158837489325	0.121061165453996	0.134414670955096	0.135187022279923	0.143049072955829	0.162192390436214	0.102262902307707	0.120050641895244	0.143026274108516	0.113643852788081	0.161043380397555	0.110174958723391
0.161415045923014	0.1790052085555	0.10946726221661	0.128468932549366	0.139929085547092	0.130274575757857	0.164834523910238	0.175212019202374	0.154100361230797	0.109876415635559	0.11656314633653	0.133932602807731	0.153293755650935	0.147054769028512	0.156058102983243	0.132138422790073	0.17248685158108	0.172705201097679	0.119437290507796	0.141817218105142	0.126270327891108	0.10809799445115	0.150681508536546	0.160547537831619	0.125617222360065	0.127875169027071	0.192990025835116	0.127148559163855	0.15763759114475	0.107955772324375	0.155173978409745	0.12326073189628	0.12962068757267	0.192186154935513	0.125744480728921	0.162141718714783	0.1443532897787	0.111494365169235	0.120148926651669	0.179295176246308	0.166620939787269	0.116861521115206	0.11297816406815	0.147632849959778	0.143991159118848	0.112152559975476	0.158696609507375	0.157357641375405	0.12199620533183	0.140829116545806
0.119388206108893	0.116027037173365	0.136398965357399	0.124123376970918	0.146032090339086	0.186431804611302	0.134055994187236	0.127996932690514	0.11824786970685	0.133119017720894	0.109202685750554	0.134692287399705	0.148094431233215	0.113416568464398	0.154271229226569	0.134071820619278	0.138091036831978	0.169061218949601	0.158563847820344	0.166009198025785	0.130167659775128	0.183601268783808	0.1878101660374	0.139181849907589	0.103036208526797	0.128332157419999	0.172626001965806	0.138374673830894	0.136668499864843	0.143854364022505	0.137164163613504	0.15410343052427	0.123059949141004	0.128657654303677	0.121311794370843	0.117990490098	0.133774614512556	0.118574046407564	0.134390563480783	0.175840332104341	0.170646214198564	0.165351071080799	0.107951372220677	0.116233367243161	0.135099865748314	0.122125052341705	0.137794063887792	0.174832550539225	0.128644641960621	0.160413283043636
0.152542880942371	0.192141706958579	0.134493199366382	0.155155545177253	0.165560151441102	0.13474362304583	0.16071447324147	0.167573730295866	0.115050002598317	0.1379561834288	0.135319611814037	0.147476158181032	0.142125612268136	0.13492289358391	0.185105741500905	0.131203404918534	0.156597753034757	0.117235006811657	0.170831756467217	0.123541517590817	0.134866174801219	0.153138630046654	0.172125623027107	0.180760722797039	0.186895672256547	0.112671490984344	0.173321642656157	0.181554296986494	0.158365096961543	0.188208576769422	0.201925956570537	0.152275507925913	0.12978995862591	0.164053164320257	0.130723503287028	0.137200175851573	0.180874923043809	0.162765350653585	0.219001047389301	0.190378889225854	0.20406122546566	0.141393713243982	0.142213347285831	0.157290161841025	0.132312501903992	0.183733286492986	0.16391504906336	0.215442507536804	0.232388396383553	0.152381737907417
0.145447858791183	0.132842749372374	0.190827463000403	0.179669377256868	0.177496343707166	0.21680795847155	0.174455613637403	0.115826053559559	0.191083295110857	0.125689362343102	0.166488187945715	0.145659463107566	0.142992158699454	0.113034347380586	0.159387371764735	0.149568978416085	0.214324914223087	0.236186965186914	0.156464158499282	0.167668615841172	0.18504029932421	0.143558031887132	0.177545979913613	0.156005838251771	0.203624515683853	0.183440985168891	0.172714187721018	0.129705439260947	0.12638358686175	0.155083834894198	0.120821482575162	0.15714335984878	0.153472385612492	0.121091467580941	0.128662533312332	0.142127540947349	0.164540024591319	0.122984116444548	0.155632832693176	0.156730907445286	0.143956043124213	0.150130908598806	0.222667450164263	0.169988491854804	0.118250729007935	0.137225485374769	0.187889496039566	0.202346709183686	0.166229971903044	0.176542237375264
0.186413780969965	0.128532870630014	0.191417780441615	0.162312899715218	0.151769030412998	0.190493921816496	0.206749266143427	0.111471582968456	0.190322330918181	0.191706758607837	0.163285347549376	0.209263696415778	0.20889555129605	0.174419874907607	0.206056301857625	0.159403263470184	0.208813481333646	0.137656743063561	0.175198738667264	0.154560205723273	0.160352218388588	0.159172312626119	0.199394279725881	0.1290796327314	0.186424170058719	0.129367362199624	0.177498736577423	0.171181682531598	0.166249638958278	0.172541584756448	0.129088477639253	0.160239959540465	0.183838857589471	0.209409965227688	0.210670479500814	0.134841044178002	0.172313702409787	0.135970386534883	0.171863336372607	0.190382629275189	0.227035118153417	0.135535504894354	0.189803119033496	0.148490549532891	0.14446004795839	0.174034852090271	0.132946092606538	0.147872381318974	0.135826325910104	0.216396047374393
0.142853224302845	0.217083776318738	0.13303466589859	0.134968127161812	0.17858543270634	0.149345445981237	0.234164156596023	0.251235604776899	0.295686014276334	0.147705161534916	0.250319434474458	0.131713629537642	0.207402544530172	0.12983652733257	0.214844324126279	0.152809189357443	0.206627023190821	0.279598515440744	0.215104058497848	0.147353838909536	0.225641264059085	0.203542836805443	0.190246391993165	0.169744131609917	0.202447737496368	0.199374211258786	0.170659401392784	0.174684009718008	0.146973589833845	0.182351663631007	0.148357046278695	0.192438788049954	0.152909710170314	0.13427559198768	0.140074451696126	0.241712347870221	0.140353737394859	0.180865046902627	0.167163923005953	0.161732412858098	0.157094864988157	0.157132525086115	0.155376821788661	0.231820188608104	0.147902546943156	0.150249330531688	0.164473233821307	0.196323830410109	0.21401273357713	0.160436899424669
0.184334659630745	0.185310896436958	0.20940039793724	0.215865429096655	0.228967905877924	0.169498810755949	0.246068795054915	0.196986785136796	0.195550389970259	0.267419361557019	0.140989892655673	0.206316542461044	0.20375385527227	0.215830457053644	0.139566954381038	0.233062568486548	0.258703010401906	0.146419445079327	0.219271470079096	0.196124137454985	0.222715639595017	0.227257843585192	0.228556275753623	0.220282615870513	0.219147163316649	0.168873474155804	0.217028938994997	0.137739369033753	0.141577357650966	0.140569176826189	0.202819144575666	0.155970040953718	0.165524126343807	0.218407242655827	0.150409538430775	0.198599351932393	0.149633030127178	0.155336296846472	0.193805186386063	0.200973398152006	0.25970175445262	0.16190295568023	0.274218751133736	0.151104389513678	0.207878493075936	0.227352977138637	0.177727170424754	0.195697701268195	0.203771098700593	0.155544748614654
0.184434347182475	0.182947017945522	0.140101006333729	0.230568815919388	0.193493997128073	0.144144332628378	0.200011674144982	0.181144085700604	0.230455551522427	0.191720877907527	0.278759598668871	0.177955259443295	0.196790667511927	0.146572859175217	0.16132338695713	0.199626792019591	0.150699285137959	0.169373497879195	0.262203721287527	0.209865714462374	0.195092285844535	0.14072868520591	0.243429032484024	0.151924672516136	0.169394716013431	0.184373799114123	0.280928645161475	0.164672895622498	0.144635554136296	0.228661718132332	0.153665660421353	0.134146143826256	0.137216452495702	0.168593364986126	0.150093821741035	0.18528992995828	0.157148863702908	0.276640556987961	0.194426164739817	0.148035997952282	0.21517465311969	0.184901096739382	0.16218684212691	0.212680302834596	0.244986484326208	0.165423704577571	0.240040767048891	0.153876534584932	0.154671527033179	0.175606461637833
0.241883779438503	0.277512474484541	0.329700180899886	0.213402572632392	0.237809777810431	0.188794226194008	0.193835008098823	0.15234519876793	0.18594643431278	0.220378076719947	0.303481461198496	0.176298423497929	0.267399978361779	0.203468700744046	0.16818762320558	0.16052583129012	0.260071018559507	0.196966316662775	0.190171262429305	0.319583423417143	0.226340389942484	0.290895320477704	0.149800294890285	0.188742352588706	0.264833962479288	0.175241991887002	0.170528993801796	0.171195435589518	0.362994268768761	0.184532465057208	0.193503523054013	0.181385559370565	0.189953797037231	0.184230795213501	0.196915840793121	0.184789476410269	0.169256537482036	0.163280275908527	0.193355883002247	0.16695906776424	0.150909266453894	0.283643000584222	0.279097735839448	0.175037406302965	0.243097982434042	0.156272013888293	0.17776096580023	0.188706039272214	0.180003445144639	0.146550272735351
0.23596013662099	0.218548592169436	0.242513755639338	0.235777972581525	0.281011479977386	0.24308574988283	0.175528859113095	0.244775253336231	0.172654752844741	0.175655369729455	0.254513495962779	0.221921200189644	0.214736529486617	0.224857361225954	0.234725262766187	0.311283791455007	0.205178988516817	0.302865988639528	0.177521113723524	0.2274750059926	0.189027998852799	0.22015029853689	0.310446388289963	0.238649874439556	0.173376866830952	0.209356794103358	0.255032852846806	0.177785311287897	0.212999862333331	0.233612786845582	0.166436334680767	0.31388374879417	0.207777588189639	0.226010320760424	0.183069601624273	0.166684092659751	0.293084967364379	0.170984263827902	0.219285377915891	0.175401819382813	0.254795730554987	0.254407404711825	0.278654440678609	0.230063729146489	0.198578297558604	0.243410083500751	0.173853039880921	0.212532371498787	0.221353376602733	0.174137705242933
0.185556545049946	0.223793254437907	0.268796829612265	0.27578530707054	0.215524376388942	0.393404713210992	0.186145942914543	0.189383112273468	0.229720514720021	0.265216289591885	0.296035756765653	0.207053625370905	0.232349040113311	0.271984324041059	0.211816219205361	0.289094205609923	0.192991229032519	0.315774737549542	0.339866057178912	0.283468541588987	0.348538521349497	0.242928352510605	0.243278821792376	0.327750022325045	0.196661581275112	0.188367656502228	0.371958480798049	0.197157865284796	0.162516641297496	0.268389989585823	0.319835715996155	0.354510855881746	0.174047527158702	0.170215478827336	0.23413332031322	0.242073039014533	0.285833771351415	0.23037678418787	0.21672073195404	0.311819168224177	0.372305699454525	0.267032474617287	0.307497561065647	0.181646368669837	0.182507600160032	0.288765355493504	0.23129710627749	0.189984961696681	0.188192523414793	0.228783399297352
0.223087705250509	0.214741326564661	0.346322515396184	0.188426650207017	0.275657931718426	0.254442283604951	0.149069680790295	0.272940936599441	0.190975446026545	0.168345395336452	0.310559227511766	0.259509248688463	0.148094031772091	0.223539048596685	0.326906503205283	0.263938787501025	0.199523135669633	0.290239662882593	0.276275315317394	0.169918064966363	0.301439817006699	0.277560982220277	0.216688933611821	0.268828951525014	0.182347731479696	0.304519884190707	0.189637421733641	0.21758232223622	0.187806527337513	0.181686576084134	0.171741571172896	0.289457002576662	0.35341766461618	0.189595291361326	0.271155449171754	0.227396433788629	0.24017357354324	0.455554879679861	0.29899691176457	0.334268387642354	0.300256043147972	0.341120615266453	0.374242478477771	0.219517703228238	0.184574023453737	0.379250948608294	0.182177858625779	0.187140868725351	0.168151125889632	0.261816261398812
0.239215560505632	0.240106501099923	0.195160936254237	0.207539309518703	0.197589113790197	0.180236085078736	0.195334410557236	0.270698994019091	0.451686022628577	0.212876119510846	0.23229695107255	0.343901347417645	0.210898895511558	0.329102690808037	0.190403633688847	0.258969271778705	0.190934359218394	0.280904137908008	0.317555853111111	0.208734093596589	0.289299545466655	0.211251423817367	0.222059176321636	0.197294979771034	0.168959475920159	0.238646661020848	0.22947595575813	0.325333981179913	0.298100866146385	0.26673009756974	0.207468800098294	0.192694458166058	0.544958535403663	0.476177789755098	0.187268198545346	0.226202735103508	0.243424356263687	0.22928557837409	0.247006122321576	0.369189262038764	0.213089975182902	0.301552932576952	0.164253155191529	0.236027398634218	0.284912828810877	0.268734502238372	0.317501497312063	0.307882375311744	0.205575291604395	0.259529007983918
0.322892497779739	0.235594431362852	0.216076098256865	0.387121989235657	0.221885698554375	0.213127628366187	0.422916232321922	0.61690651429289	0.474483150287051	0.281255347886163	0.199302647752039	0.222803357314493	0.285934433185448	0.581101451982391	0.200981709554244	0.431493405925464	0.262468644651758	0.234577177649953	0.32996524328604	0.480772528384253	0.190252130266539	0.270753112897166	0.228804356735236	0.379606277850966	0.413342163447913	0.23521137428473	0.425298293357505	0.247399147314321	0.207993791823252	0.336811996947795	0.235720639799318	0.330384133057175	0.28190238103124	0.259844683163722	0.58517415966506	0.288100327354555	0.388710785021141	0.248450156058124	0.278923497696975	0.37005068691026	0.262494028779969	0.407884055243418	0.244289269684004	0.400170360768559	0.19210752157008	0.19355645292259	0.321139528217545	0.203854447037435	0.207271710589591	0.477553180819596
0.265657997602795	0.894708925644685	0.403816353690771	0.440039713199576	0.336482968492071	0.453642362530514	0.210082101940846	0.261700394980807	0.483559142221938	0.27919371158477	0.222527855452254	0.481025603871741	0.234412533155192	0.330170408219834	0.420528193876322	0.217744541637321	0.215384060935804	0.214199330389129	0.320512246169082	0.285834411792378	0.402337947330884	0.229719862821894	0.618707637678121	0.237720534418791	0.300442799779413	0.30376693315774	0.192220588618504	0.297115482545646	0.271265432373655	0.275898735367216	0.322423129955544	0.222714614888515	0.473997569296334	0.345758785794276	0.314442802985744	0.471589002677751	0.4240879105944	0.293842736516953	0.40824082227646	0.264263295253534	0.252022824467218	0.539364853114022	0.388540784350542	0.420577883814572	0.396162293747875	0.274351801480844	0.546152498353502	0.210123884516826	0.291302508732608	0.284552374042151
