# Supplementary material for: The Neural and Computational Architecture of Feedback Dynamics in Mouse Cortex during Stimulus Report
Source: eNeuro. 2024 Sep 24;11(9):ENEURO.0191-24.2024. doi: 10.1523/ENEURO.0191-24.2024 (PMC11444237; doi:10.1523/ENEURO.0191-24.2024)
Supplement: Extended Data 1 — The file code.zip includes all code used to generate the figures and perform the analyses presented in this manuscript. The folder "./ephys analysis/" contains code and instructions concerning experimental data and Figure 1. The files "Figure2CDE.m", "Figure3AB.m" and "Figure3C.m" simulate the model in the nominal setup, and generate the corresponding figures. The file "Morphing.m" allows changing the connectivity strengths with respect to the nominal setup, and plotting the resulting trajectories. The folder "./Figure4/" contains instructions, code and data concerning Figure 4. Download Extended Data 1, ZIP file. [file eneuro-11-ENEURO.0191-24.2024-s003.zip › code/Figure4/isolatePFC/v1Int_a0.25.dat]

0.314666117634851	0.341266985299327	0.326508662208438	0.332986208054315	0.348769692860591	0.351376908556898	0.346856090801688	0.360033986744304	0.349179585849659	0.330712375293084	0.342205290289697	0.357946064031254	0.322590826336113	0.355968838385374	0.354971771424266	0.353517622776373	0.322280220201243	0.340746903145956	0.330013680110898	0.328820089873549	0.329442740525763	0.341252603274258	0.34425708384865	0.362289285012662	0.34971393085099	0.322470923635169	0.359746598749806	0.318937550723604	0.313998187536952	0.32677487964894	0.338864958899756	0.338645760349342	0.348990731291249	0.321178798407236	0.324677403377762	0.356707803751634	0.35451118344861	0.358714320950311	0.322439203877989	0.315424567964068	0.316431375221489	0.340088155668999	0.323770443312692	0.359558528395626	0.321067584489544	0.3368379907725	0.317168225096682	0.33432038093623	0.348030586429402	0.315645364948127
0.340492470446019	0.341538032784227	0.323030607589685	0.374837603529647	0.321262883956747	0.357250523731836	0.358354751719047	0.362161732351126	0.335535517393315	0.33040380098828	0.347020576052669	0.338380300787969	0.339532641970055	0.360970077045757	0.329048441503222	0.323891984213595	0.363612109583529	0.344376310345144	0.32658621268124	0.342678084765282	0.324318926979784	0.334302784505539	0.326785342322028	0.325402544728839	0.334053763415304	0.332856020997009	0.323104951298657	0.363245113264706	0.329076788902852	0.331852752241585	0.334742712489472	0.333119077312942	0.322296843561844	0.321745541230036	0.351037747263319	0.370083590818674	0.334565501576239	0.346653824065049	0.372801956164207	0.347020367936967	0.334185604518171	0.32423164788761	0.374004058449246	0.352014366480752	0.327150084611478	0.341394025806569	0.322683383713916	0.37010268859465	0.358144689110523	0.361119647214571
0.356419596296942	0.332907539450791	0.333549047440818	0.332861520893795	0.345190643990553	0.385457150844916	0.377695317204283	0.356641102574119	0.361634583862971	0.356122270412375	0.376521522254998	0.343601455358333	0.343045519715012	0.363411095411603	0.373945255617357	0.358631168066802	0.346799691878136	0.349810305579317	0.378486047042025	0.358438866293212	0.367305768704222	0.343398571701656	0.374556319774113	0.359833956488548	0.385575977318631	0.363742611769355	0.353337997032802	0.365750565618726	0.351534248493583	0.352756151728705	0.335489719362115	0.356407575037653	0.381637771247293	0.358657516939877	0.388847920750086	0.351441173070967	0.358290526868061	0.356961674311655	0.384319360232358	0.379142419876151	0.383199122452733	0.366471348024166	0.333886546456577	0.366840654144825	0.355116525435681	0.37030110563122	0.34571846550349	0.38647388296054	0.368823483931596	0.342501186260529
0.373585402584995	0.368817714472036	0.392079558909838	0.351464576688443	0.403561812918454	0.389091290646407	0.378603431846998	0.37931268269235	0.40635093240194	0.365728534330938	0.375985217037469	0.355237722847123	0.388905705700969	0.401483056174384	0.372350772078529	0.381105165879395	0.393588184596496	0.346387564821975	0.393430293231676	0.384897638821298	0.360505056009718	0.398090369478835	0.347677086195979	0.37394763251191	0.404941532997046	0.403855162125387	0.362218037776045	0.374971938665296	0.386554890650691	0.347481069730152	0.344440899013108	0.380444833357046	0.353853459476965	0.348398618796929	0.375337895542428	0.351094473221967	0.349363869839447	0.343749134459917	0.344652568627062	0.356578273810696	0.394323916500995	0.358640770224072	0.368453409791401	0.350417520974828	0.35600339061565	0.408742118599208	0.350902941487086	0.397129749036635	0.378601515090449	0.34474192352608
0.389563754474552	0.363276695120859	0.360007219668953	0.413781241589758	0.381539825772028	0.39896022549198	0.37541777035435	0.37065873194456	0.373361464916984	0.375956268393977	0.374910523885473	0.376230677340147	0.38654453398727	0.385044712500013	0.390493361393286	0.40023287111674	0.405844134926197	0.370133408177602	0.386172242296345	0.382631947491588	0.426224049662597	0.414265041699174	0.39311813643651	0.422680559926417	0.375951169530305	0.416694003086187	0.40579811283612	0.366470396028081	0.419891478314157	0.418009772867092	0.364193830890071	0.389725501531549	0.377440889277002	0.425443812283612	0.384002019265462	0.394666509004517	0.39862163225447	0.366680972856291	0.364047478400838	0.427355626563989	0.357035584934556	0.397099979016542	0.392841244918993	0.368066055064848	0.381176409178125	0.394422837374116	0.387352691800946	0.392128814126798	0.408075178838956	0.358206233101306
0.379533568233299	0.409140881105959	0.406281833613474	0.421463948941798	0.406783622342093	0.426432058225948	0.380164018920722	0.412650924888184	0.378434935892251	0.416318581729958	0.377280703775734	0.420225795269879	0.430041575709505	0.397399860125828	0.370385800126704	0.378851371444782	0.398103547727088	0.396057806915179	0.412086512439407	0.408595811208686	0.417536622215732	0.409268788145936	0.422191991178986	0.37507523604999	0.37037889602432	0.37722404047665	0.428623089723284	0.381967193502426	0.41360675329095	0.429651887107866	0.38648735135381	0.423004289473231	0.411219896989722	0.407988690816356	0.408622785897904	0.398656134754238	0.446063984657903	0.432331339280729	0.389936034545161	0.395667552836292	0.436462003877854	0.404485960871588	0.402621432213935	0.424845703074896	0.404060132443593	0.44674538919037	0.419277273625209	0.374127499809607	0.443412116530298	0.424904475351623
0.445040742253034	0.430440692370658	0.404465564294866	0.391577406485643	0.427442245311874	0.462872428223692	0.446488549651479	0.392632413392404	0.438704617855242	0.468293243000543	0.400253305068147	0.413606850932372	0.400077251069057	0.464070203142346	0.386818751120234	0.399365057935007	0.461740701131042	0.42992926315991	0.422837295990228	0.410890782078767	0.394729403464552	0.458497192187755	0.389318946075027	0.455691436748662	0.38914331927505	0.431173709637371	0.472223053170962	0.479536845940791	0.386614512784463	0.396060746828624	0.451900634808702	0.407195502212162	0.439013664501803	0.395757352830463	0.395759253572367	0.410153968761735	0.452575920912411	0.401801770251149	0.396085273940279	0.463063497005894	0.429935049079132	0.403240423431529	0.407997684735878	0.444431656402703	0.404385172505099	0.473778226920865	0.393276643817034	0.461000290810325	0.405708105870998	0.47089323668959
0.410075144495491	0.473221588682999	0.406878752527335	0.446635352457699	0.443149589967243	0.490281559205879	0.453732617842429	0.403720943797208	0.493950460682634	0.422303381064925	0.500171523103021	0.450838036976759	0.4100893177241	0.427768799748832	0.481833902284127	0.420303493253795	0.430662283545804	0.414159359018926	0.464116213157563	0.44550040016029	0.47726130047758	0.500762786704446	0.498823678016736	0.483183010179982	0.4540506297338	0.436674975907457	0.475206126145986	0.436478538503227	0.421521682519629	0.486072017667845	0.468761254821319	0.451520265213459	0.440136688993201	0.448530158412395	0.41436258667824	0.473309811751448	0.414748339787014	0.469040677350645	0.477730212650125	0.463469510300102	0.507098603469704	0.433708897872894	0.454526575861182	0.464759748795073	0.472306065414907	0.423479932261575	0.448995245977967	0.420485056914437	0.450531834979631	0.412970950042704
0.537436590728499	0.447735521002412	0.431515145385123	0.430172820101835	0.534801037682081	0.435552821661332	0.456871188462391	0.499854837092229	0.459449771303602	0.454901490108943	0.435289740440073	0.472412637243374	0.517779730996361	0.485453193619808	0.507753634807553	0.45981994618834	0.541346685668732	0.512228677429976	0.53889195173388	0.503045072236639	0.527976739757353	0.512954135177325	0.48916370384144	0.460801789697009	0.469965527156302	0.537353176182626	0.477545798183618	0.503216518699606	0.484098042572464	0.455071147668765	0.475424759069152	0.470975912632763	0.517460794546208	0.495710405717355	0.466818876590302	0.47062868954729	0.448874321908771	0.521756247407067	0.502480507731089	0.525443402913484	0.472751807206729	0.458842073450719	0.454849915843038	0.501592341079615	0.507485552161584	0.432405542738656	0.476245058022356	0.474244862000191	0.457620178300338	0.467108084517134
0.498902311251687	0.48712376024853	0.49820171213589	0.542715182967787	0.452109158418834	0.485165644484468	0.530567677585861	0.546080293028891	0.5368689377541	0.498339235059135	0.54497560313524	0.455368648492256	0.544760892006703	0.575197563431245	0.452518569189831	0.535976684970522	0.568209871825411	0.509045295641302	0.518211017232102	0.46677748661609	0.500517579632906	0.546528896689387	0.570909799682579	0.484537526848889	0.477609450520664	0.470143139969948	0.457305651079925	0.464666757770591	0.477124080013489	0.482824326904112	0.494514648486703	0.520375983736292	0.523469824285335	0.460650172737113	0.507757725926258	0.56837461737803	0.469520980540036	0.51051984515507	0.465099276287101	0.51127553027646	0.553659379772157	0.462969340213469	0.458563946227029	0.496327621709351	0.465394856704576	0.482664400541539	0.572621092403997	0.489641656687251	0.560325662000238	0.514570468724139
0.581944910182928	0.508680643323158	0.507347775484475	0.517295116005497	0.480314914531753	0.555959774683865	0.497587440562313	0.49774293904046	0.599651998970498	0.586656759234123	0.501133388466575	0.580518737687483	0.605616091724892	0.482680286093629	0.500959443192006	0.564697767495428	0.594003760612937	0.558488323344784	0.496875483839303	0.581120447878608	0.594192247408006	0.484635108915258	0.506221641868807	0.53092595407129	0.585528368811254	0.497996830787317	0.583625094056374	0.536747285360251	0.586804370923672	0.570084596437166	0.56072791686709	0.540729359564809	0.500014817546075	0.606415973799291	0.524189315224286	0.51756449139184	0.543827098918007	0.613152953271055	0.555702875837893	0.57291627040045	0.492407931109218	0.52386800963702	0.608261446356181	0.53615212226004	0.573747774621903	0.566448998459881	0.545740161413141	0.599253743660379	0.565983875254128	0.513507152418342
0.629888896490953	0.552333431490302	0.585958825839253	0.65574530400435	0.512648915695835	0.604395829015637	0.530147330131286	0.618702706930257	0.618592921191785	0.623768126375279	0.670972325611696	0.615285032490589	0.610909883368776	0.615885185288906	0.560039902476229	0.522187419451424	0.58993100153399	0.666866142438836	0.659165971331923	0.643018209831515	0.664347456928105	0.524232588263123	0.588627511630119	0.655433162142582	0.566239671981243	0.534155972210237	0.619719119742196	0.544099462314025	0.632548716453301	0.557348272822148	0.558579573039443	0.530545093380882	0.559352145549182	0.63422532194693	0.591751570544381	0.57407328364252	0.514508846021619	0.570857907049948	0.570978911173963	0.671792710266508	0.569154953379195	0.645993837495976	0.615161878596475	0.53211063131679	0.623942300960816	0.639895631928167	0.531352734672959	0.623973286856543	0.548644072359704	0.590663001352742
0.690658004732375	0.631376820111326	0.690430493240127	0.713413763019584	0.555754518866604	0.631610238230435	0.58213974050801	0.621854945290503	0.558477066120209	0.69399762460329	0.622971043999187	0.578335826906718	0.681525366294126	0.58972438130028	0.70131279170013	0.604260036416328	0.610524665202529	0.701055133685133	0.710383144657406	0.610926067202885	0.615716607273077	0.607962084185786	0.715239779530818	0.634624069451833	0.648381079905253	0.694284008095772	0.704318340951754	0.586822229873332	0.565694680603027	0.655461014051959	0.667337407527443	0.568339415412816	0.703265596018405	0.593690071862898	0.575857803206753	0.569073280191913	0.679187173189124	0.601825240362279	0.692667272805032	0.653472952619507	0.659766597036285	0.642677476124331	0.556688544709419	0.585754429662501	0.585479038945562	0.696543695143112	0.634077504816853	0.666319397825038	0.631314494223769	0.557980247722307
0.589573816188193	0.583988239192711	0.688648263204285	0.626290856718343	0.779416697049155	0.763144619332031	0.757600716104104	0.774026571121267	0.676985138547404	0.686933986481691	0.621060344706067	0.770225921456754	0.766463214979798	0.605275114420074	0.605252855260652	0.706836355465305	0.589173693142839	0.705845032187026	0.722540550996943	0.584801816916634	0.682544076400351	0.71985895388547	0.613407967103891	0.620925654015178	0.740273721508155	0.699172015101608	0.616041994187559	0.629000531249799	0.68499297864569	0.623768159055939	0.668521664282547	0.720377261141055	0.704610414928815	0.602166679549506	0.778418106411205	0.631159056464989	0.698397523492306	0.603575117960128	0.740216236502483	0.64859319701253	0.739367248776782	0.771597163234802	0.680847908105531	0.667541718260264	0.736956814497002	0.605877675698669	0.652869843756665	0.596314313804257	0.673973020982853	0.679340165165675
0.680113322117159	0.737536905716047	0.719239182628006	0.694453832388813	0.81820092557146	0.772847292098248	0.816936005869555	0.696895873207968	0.659143656345486	0.843488847997839	0.697294465982921	0.640149778920018	0.70416004202622	0.62650843572492	0.806559829773975	0.680050061313023	0.728210034106682	0.724018170754419	0.672909595346905	0.699490856976168	0.85458963822665	0.738301065784294	0.689617737504067	0.697918077369645	0.724165763038881	0.834848614535077	0.647079858700997	0.794310067013305	0.692699374870756	0.712694521498621	0.764388523296804	0.821446720269518	0.698038995702245	0.798154705458286	0.800196891066212	0.633184818495922	0.691288703006676	0.731439572663048	0.710743968866732	0.705035268541197	0.654390835761953	0.77061129642908	0.670140050946409	0.72524827909097	0.839162006997957	0.700529437365719	0.754573507078325	0.713607827233561	0.764647642303395	0.712996566311763
0.711871763395374	0.779198787463574	0.796358729303009	0.888780913371219	0.690345428394818	0.696058271234215	0.837065866580551	0.733619600628659	0.783214520145606	0.795392160114691	0.745574183324203	0.874425800460376	0.803433071486844	0.763060139951577	0.89927616852191	0.687524701731875	0.844543315081173	0.798640490221135	0.923667608371435	0.713942109863106	0.925645657684556	0.756968307694466	0.872334386495663	0.730122187944416	0.810660240241446	0.764516030201888	0.83155941615625	0.701332210911126	0.783506958692968	0.797532500944052	0.864166961213471	0.705088021867653	0.803038946095356	0.779236673305084	0.920534786108315	0.801143692418317	0.80981656121574	0.765562306007815	0.77809220505223	0.91607380333825	0.753776233659882	0.842736208971859	0.686212600303986	0.709048749561786	0.80241276805277	0.857151168112899	0.72705740255306	0.699354825033823	0.829724694042994	0.724383746489488
0.815934089483819	0.879663166059704	0.806692310138425	0.745172964693472	0.782723158888185	0.853655927427815	0.886361577673587	0.916728641592233	0.93736490094952	0.882186602826127	0.759915145543742	0.778486914150035	0.784415477671307	0.826846952086773	0.908936843823505	0.770968611709612	0.97879145379351	0.865495132269025	0.879907542088361	0.791243568109087	0.979012117344333	0.802704644264416	0.987052376802759	0.758314579395245	0.743136693830726	0.832231805097498	0.811231468423474	0.87022429345008	1.0017210952903	0.800366656795774	0.949721602762655	0.798166420701428	0.766364819594432	0.802525162540191	0.814990852521999	0.895694298728157	0.870575448265761	0.938709796269735	0.749941301431451	0.74843455144829	0.765470795087655	0.950443626754696	0.898169615926102	0.74382803670763	0.876533026687693	0.789948369808057	0.748720312713005	0.773274240270179	0.939176843750416	0.879379693103089
0.944901408663598	0.868237815482575	0.829657908420576	0.912431190544314	0.83206869404376	0.839057813546753	1.11486369231121	0.979318469107656	0.885116150934363	1.05224326724662	1.04077041131389	0.939354940610353	0.993183846421949	0.906184140331511	1.03898192298165	0.866874131212128	0.892254111990862	0.996809005073579	0.901055267999069	0.95275137282228	1.03392798830479	1.10659573095903	1.10803014727861	1.07100332204997	1.09230048819279	0.932759016822553	0.864013218012934	0.976638201930786	0.881531913670411	0.968547906340462	0.948536023959316	0.885363451127045	0.845397609814739	1.08897171983523	1.06118996887513	0.994254117415077	1.10199329594416	0.805941876859912	0.933337842547224	1.02158501882587	1.112825314492	0.885310606967505	0.833208234061786	0.923306694751354	0.939576405056363	0.858803517614793	0.841556867752887	0.868584683608486	1.06890811024826	1.0615448344416
0.892096750398538	1.16951414800091	0.912030146225105	1.09932973601668	1.00204714518923	1.13524197148561	1.00822705372319	0.989835818194881	0.946816548931755	1.17825448165434	1.01348464968512	1.08463528617105	0.976746948309551	1.20151556162716	1.09066446348589	0.92317263362381	1.16122470096823	1.06954818538379	1.02908341018572	1.01171961481966	0.909724601979792	0.896888174137094	1.11635473438357	0.952831900807277	0.910510743956902	1.0750926301895	1.10975691077906	1.0735422338253	0.903955779993012	1.02136659509748	0.967848918394557	0.936527279667921	0.913535657402381	0.988212135261784	0.929996153118744	0.982696295059299	1.09743762978799	1.17598728359573	1.00697376048013	0.985452200139035	1.09224314392967	1.04562598583093	0.986823591582127	1.02590411745069	1.12324457553264	0.917670440884414	1.15410062837052	1.0908121634105	0.887522884710073	1.20763499217219
1.29027546870305	1.21803437810865	1.07154798344263	1.26180715695439	1.1412893917233	1.31862972135208	1.19715999659389	1.09079028673216	1.1502731173653	1.02990263394591	1.05675001708484	1.26498991168131	1.02635372204615	1.16315793704788	1.26367081396276	0.974926583931681	1.00579573959292	1.15964945716479	1.3370361844368	1.01798790840086	1.29450962298524	1.08422916801261	1.08823360677026	1.22361196203526	1.15996334680178	1.25796725576491	1.09379221519463	1.10723401176201	1.24952148568956	1.08564905712096	1.01059791077911	0.964876915654263	1.09429350394898	1.15091091150348	1.12491544978545	1.23004791231217	1.06694726680799	1.3331307486727	1.24581604620333	1.13232546711975	1.06711935832459	1.0813787208309	1.27802203479041	1.26774475543758	0.975407137310795	1.22940659908442	1.08777911187724	1.06035790250365	1.25408340754234	1.08711533484725
1.13076555537595	1.22398670007414	1.07602376405642	1.19628572172492	1.17761275063434	1.07485504076711	1.46237561018106	1.09630618254495	1.39563004708114	1.18491964592176	1.12294176892013	1.2177873506706	1.22489863459684	1.39510234141751	1.38535338395055	1.18878802037017	1.08408298244079	1.40049503493254	1.26128653897851	1.17163088254686	1.08084059845413	1.11237240286566	1.10681284624259	1.39549404767827	1.36825863528467	1.21079942547363	1.37701652273968	1.22676138551566	1.06734268636254	1.39217373782169	1.27531493300272	1.38202880948821	1.33234312873868	1.38550255872717	1.06491260651632	1.23207835752483	1.10800853265475	1.18498747331099	1.15904597607742	1.4522491381838	1.4216747944591	1.33931150878065	1.1455360442783	1.29721213271581	1.39118721863439	1.34912155203025	1.14035738948503	1.11858860634552	1.09605817744187	1.45505388268761
1.49152663248157	1.2831799667619	1.2503682302398	1.27923602547804	1.46814421182492	1.57436383661368	1.39655627219552	1.23579964666817	1.62322918669058	1.41647326831762	1.18122870529902	1.2131118065645	1.38429952866098	1.29838309844418	1.15604938473233	1.28833045429364	1.23304465026143	1.51515831502101	1.46871467448277	1.19215576236639	1.3840751915782	1.3930671035797	1.4292062399028	1.47928565606754	1.23817638435273	1.25287966121042	1.41568804260337	1.19712022887734	1.26407977611438	1.61800220572386	1.59628391978633	1.38934808032291	1.33851275954622	1.23778468196735	1.18498884162885	1.2092104085773	1.63863500284694	1.26508169570069	1.61048518021781	1.59401967364353	1.29742839242518	1.20286010825106	1.60707305633486	1.57475864939661	1.26609117777252	1.29670546578256	1.45423414690563	1.33272687165262	1.40355967828653	1.35739169901107
1.84041885849885	1.27895557181228	1.45390663052043	1.68626343242972	1.75487549763269	1.39629384272681	1.45009109286748	1.5877435253843	1.39715663272276	1.70315327928866	1.40218988298373	1.44731063841496	1.48889814647556	1.41261197250457	1.32293272895205	1.77827678764696	1.67088748835588	1.51035360481498	1.34486095863012	1.4644064518977	1.37026398135665	1.29762984727365	1.47813775587667	1.52899721520375	1.31303984089344	1.4115977338544	1.61282306445593	1.36682874783174	1.69256208707103	1.76708705812784	1.73303205847613	1.78021782186355	1.7732932033288	1.33024177938376	1.47438698112262	1.75253746936196	1.38046472479146	1.60118803042381	1.32564905251603	1.30412600065938	1.31445194820633	1.40236991351116	1.53714923037391	1.39553555354327	1.50537825485486	1.47438617702754	1.64983179883451	1.77697624588676	1.42774128533722	1.67898804655881
1.75692749511317	2.00439903495173	1.87548430500549	2.03597135425572	1.9099615332738	2.01385074191272	1.59626613668446	1.45442566826138	1.61559100215808	1.49353089284123	1.76799530771502	1.78136712753229	1.79350889721322	1.59069685727942	1.57643019650854	1.55302197724041	1.86536935456267	2.06488211734052	1.7322381069754	1.87440466967	1.65370206216439	1.47704579475112	1.67783393617549	1.75635838766214	1.52276048938313	1.52626958028207	1.49083134197982	1.50544533329727	1.53056474523515	1.95846071432778	1.96578573385691	2.0489174440314	1.58731802031728	1.96785157452358	1.52092332636995	1.59204238780882	1.60861435585039	1.65902933952365	1.87228030707065	1.76922125251871	1.97051774170755	1.70913866909363	1.99220430084	2.04735013751578	1.50886715114632	1.65575984834035	1.78882027662881	1.84112237826277	1.58438461122472	1.96252903198491
1.99620494174062	1.63322222574457	2.02194282447455	2.16785266162431	1.65868459267802	2.13531559883559	1.96552573075006	2.08947695563462	1.69178210931569	1.74741488023459	2.14588204528048	1.60908903055079	2.08390749844476	2.12976711343477	1.73101670333152	1.62872959078569	1.87949681754271	2.20813371579872	1.64006554812652	2.06273911237571	1.76886006934869	2.22396258968805	2.16980527465195	1.67071422753728	1.79822607854777	2.16740982402948	1.59683498992994	2.03686635427374	1.81846860063862	1.88446339972556	1.6210710370161	1.75026138837759	2.1438832119308	2.1524947355306	2.22351806375562	2.26817508793687	1.84958669802015	1.73364232539424	1.73449155169492	2.07046237694082	1.70590449398307	1.99455749417067	1.7047885422863	1.86409254308479	2.04763900579102	2.12706934018603	2.17136054559375	2.05462097511866	2.01826649480941	1.86624869742827
2.12297114741702	2.45088532516348	2.16475481895782	2.17957897310117	2.29238116459113	2.03533869869278	1.83799859953746	1.83770252533922	2.06390248661493	1.81698926302496	2.4397958837444	2.16932956123322	1.98494092197384	1.87936567260626	1.90154485971427	2.20707341853467	2.04173894194831	1.78390776757055	1.88091016745251	1.79468164111699	2.31769930568621	2.22153876476824	1.9305594588531	1.99899620724436	2.02835436332096	2.19784189486341	2.03720546627651	2.46039490408324	2.14936981346832	2.26010434560152	1.79960841416767	2.43419811075499	2.29209100766004	2.19976421417761	2.11179193343205	1.85568522646418	2.29388448063175	1.88988938222816	1.93157397745677	2.32908293738846	2.39386235237104	1.95822559417617	2.36886057870178	2.40854781998948	2.27454607480934	2.2287734739584	2.21268159703307	2.20014281173028	2.4672718429031	1.9301178468163
2.14909784954883	2.17688987318892	2.03270236610206	2.63179491866155	2.30596391381011	2.59010878405023	2.15622034164993	2.23618201042818	2.12437255751793	2.6295590142458	2.40456618529957	2.28586176841465	2.01416619784576	2.13470206012391	2.44174724090283	2.15217825545755	2.7052419358237	2.25563055177451	2.66054416395181	2.44375812549041	2.11601350765109	2.01657504246787	2.16447898662313	2.19753166728362	2.71449080990805	2.0105428218003	2.38435569704172	2.37157643933775	2.06427749236637	2.23315761006249	2.56814895411386	2.23632433850956	2.51810604254765	2.47804100793837	2.74116268722332	2.18363807226177	2.19013572923343	2.07170126152377	2.3579245651023	1.97800111842803	2.04109137168437	2.01193309476978	2.51537078162158	2.45584293426916	2.61217732179889	1.99759430931918	2.17147448282379	2.00840854357981	2.65372155060387	2.57180015242412
2.33098111392975	2.65291291545081	2.26449879705927	2.52133106045267	2.56456963742522	2.61171756966708	2.97545893001265	2.56451599802477	2.90928054656909	2.86839141748719	2.72264819251982	2.67583563346262	2.28652570501523	2.93504125884759	2.62175043313105	2.91231690610566	2.73953144875291	2.40518197966823	2.62597537739971	2.96657396754923	2.4673065139197	2.3670522612044	2.84488230396179	2.93182393279153	2.33805294619083	2.86276448621775	2.74739163038289	2.9108181711465	2.9378120337354	2.72220196067808	2.26332137811841	2.82607358429251	2.58996436353448	2.95261727207405	2.56685761948677	2.78389389372441	2.42132703667845	2.68389587926031	2.93692413514812	2.84917614948778	2.34856818466441	2.80917793226481	2.87378781967183	2.93008907278097	2.67699723672478	2.96956790546607	2.95405568789168	2.69331747864578	2.79933736137285	2.72832449377324
2.84482112901992	2.74894539161444	2.94609682904804	2.55333636773115	2.7821652677483	2.52253395854084	2.60141545555355	2.93166155379554	3.20576975506962	2.52516744585501	3.20283080145724	2.71312463341862	3.08000862167571	2.79634538446363	3.09800784113996	3.17854473652489	2.78248613315512	3.08563871047818	2.62356294167473	2.93318090951772	3.22773066240309	3.05210797364083	2.61652240303439	3.20377668293244	3.20075374646485	2.64279432529211	3.14488764191177	2.83635231799536	2.61127267407502	2.96740479879354	3.01573048955618	2.98569525019971	3.03183344912731	2.6599037935017	3.13565373824646	2.93590775382054	2.79091811178693	2.514813957889	2.8552807001225	3.14422815143466	2.96827079587781	2.89490111226204	2.59955302049249	2.44923079372384	2.50825142712724	2.93977131281267	3.22140027174797	3.120195320556	3.04054090603846	3.08614893883142
3.00712810294151	2.89343137428878	3.46612819171575	2.90129484653628	3.13404981641936	3.41984536920716	2.94448278262282	3.17380975665244	3.08751240682237	2.84248109301403	3.45789097821041	3.31208779203008	3.4219152837916	3.44892182728693	3.01599637150602	3.25936341705453	3.04567037437668	3.44960253622606	2.83824355979367	2.90233362297703	2.97523527031298	3.27855369377289	3.46675915780026	3.45441560077722	3.45590456530608	3.07222863738699	3.22497239504778	3.45197477907694	2.87479751514796	2.98785483630674	3.4201440939309	3.03589693632741	3.10856081007008	3.16940822096714	3.46204370553732	3.3632931340668	3.06799039044987	2.95521174509118	3.42250645648056	3.0969465855153	3.30189205657061	3.01391495367053	3.03803036590005	3.35216969622036	2.93172040722436	2.8411258081382	3.21494829092482	2.87427896426735	3.26075837247558	2.81895765983672
3.37720304894562	3.48898329700854	3.73163053548285	3.51904080902233	3.5361057226443	3.57630368307852	3.42755553040871	3.5883453103112	3.13418561878714	3.19025067621899	3.69056025111139	3.61786889410147	3.74148517183206	3.68956985991172	3.70544823897611	3.32144092340072	3.73353754930215	3.47678169659707	3.4762496061351	3.66462218563666	3.68983277583166	3.1465897076906	3.18668445015449	3.4610828368389	3.68873465942705	3.68404251728525	3.69507681645194	3.30858585530509	3.69868993133761	3.73602702833872	3.55035094516013	3.71110952959883	3.2358318549143	3.70223001281382	3.61496876580896	3.45276483759043	3.32141045822683	3.57827006930862	3.42910766380616	3.72392944946385	3.4499856468263	3.37422534313978	3.55628973920849	3.46967226195557	3.24847264032735	3.2712428000345	3.61037062597387	3.53427030249764	3.72367943894508	3.65292459588178
3.81041494833015	3.94500093274093	3.99296545790367	3.66158426779507	3.93379735083437	3.88991921710271	3.74129874251814	4.01367764504682	4.02139778743149	3.76894076904882	3.72043976484991	3.93946234460572	3.59101064715699	3.93580105383522	3.66945370847038	3.9703177961184	3.91570543313121	3.81138586788641	4.00865721493858	3.96813425764792	3.98737003889594	3.99910549630528	3.94332586068443	3.75667320487594	3.96539572831748	3.80270744741875	3.64509143140697	3.59507479735535	3.8754445189699	3.57401829814024	3.52303612792103	3.69080462730269	3.45950194262347	3.94609669703778	4.01633836152948	4.00636094283293	4.0090711203353	3.66419211543119	3.49764707249576	3.95743914618844	4.01571898509834	3.92842089268284	3.87582781145362	3.61953925772621	3.91029706506823	3.53397142018551	3.99270953266267	4.01111510186454	3.89050517866601	4.01022731146407
4.2874959227118	4.17800978108794	3.94865995463253	4.31804028363899	4.29493390403123	4.18637250495688	4.31655398442357	4.3185317618435	4.26108713034187	4.29150532892186	3.94738576507175	4.20621085615384	4.05495418261139	4.28882448932395	4.16232182397733	4.06315040146414	4.28476752841189	4.28100529382002	4.15504896753687	3.99453054807047	4.32886576473248	4.23102577031505	4.26594894120773	4.23330246195831	3.93093057179709	4.12798970609525	4.17148020954068	3.9426920699868	4.25467161654997	3.9447192134159	4.01343222661997	3.96542262927287	4.25714387843625	4.30039505446692	3.94713230596654	4.23114599392165	4.23304697758605	3.93734525517059	4.29361630781877	4.09230462928765	3.84241619465578	4.24848143007035	4.27716927632912	4.04132653273814	4.18468900389195	4.21201092478902	4.07272990999184	4.03444417979003	4.11555888674098	4.1890199193775
4.54165463711084	4.51059947401014	4.57444023370175	4.62041928080844	4.27086833014871	4.4640372618787	4.35989207199545	4.25878685273193	4.61463552286426	4.3051805534756	4.53013945816599	4.61082280801791	4.59037909284583	4.36179417217644	4.61215617254543	4.58999501904916	4.31984522238708	4.57174907173744	4.44570157674799	4.34361381716202	4.56892974701005	4.43647611824499	3.95985540079559	4.57814768394143	4.27281665577268	4.31595171524316	4.55622971787331	4.46894319688492	4.55205429674986	4.55103882973211	4.33899971513236	4.29775004849879	4.62711778244919	4.48345159958957	4.62828440833388	4.48908362511963	4.07239177495496	4.18160876880231	4.50741879744498	4.51898661660543	4.62426014626198	4.50623160496371	4.50563440125029	4.42093700411881	4.38278694379574	4.62108228631801	4.43021004413362	4.33921253541003	4.59189816862094	4.61582381312581
4.91930371144864	4.18097883350565	4.48706038075395	4.6588620424044	4.56856335653911	4.49032898597126	4.77078023509263	4.78990221822498	4.80133280006774	4.57188097494898	4.89555851255225	4.79605466143978	4.86453185968468	4.85132822793037	4.92848446766698	4.51027706935442	4.8318881259313	4.90221204809851	4.32137373444497	4.39269943107754	4.27416741617677	4.30327662627676	4.80886313082665	4.95870132705001	4.35004621858232	4.4399261712642	4.37051381834303	4.94491034236537	4.45966214128239	4.88265553174433	4.80669638984	4.93662432090246	4.2987442006131	4.89207054879669	4.30617422753136	4.85247822699096	4.94258139739551	4.22597585278196	4.9668406092777	4.15951571611709	4.95665157172424	4.4833072455206	4.78930631272982	4.89933447172952	4.66038695802701	4.80939923891585	4.93946417498977	4.94584214440361	4.79783504590453	4.79565473351655
4.52800613202828	4.43292134970896	5.2597725747647	5.26340878340719	5.19566109366965	4.97657736117547	4.7982037918846	4.70794210815368	5.21346545609189	5.22001968739736	5.08319344888838	4.8425720455466	4.64639098431618	4.20812843280882	4.41342847911232	5.25639184227766	4.89283817102738	5.24632068977796	4.88805403762194	5.11838654378583	4.90137848264064	5.2750520287651	4.846913907805	4.4673782323702	5.1263008114705	5.2058402291707	5.21528553192762	4.68020940354386	5.16429132358484	5.29989646843277	4.52364652518649	5.04394120454513	5.21255457551979	4.47472571425869	5.26373220412482	5.11123671176454	5.27503823502439	4.76105958685067	4.951511525019	4.87377329850635	4.97129562820384	5.12056999776065	5.2910126874026	5.26032936207644	5.2363534337432	5.26070055972916	4.97040061705709	4.64447967833428	4.83686606621968	4.73860757134181
5.50652373319718	5.58308316658116	4.84867372288164	5.22969157914526	5.26501837674162	4.87224070725259	5.33530537060965	5.26500476687283	4.92196042619629	4.99991248464916	4.87759243892642	5.44777289576344	4.80027814778869	5.56375528543553	5.01145361926005	5.31466363803612	4.2443843926613	4.86737436908736	5.60511759384233	4.55192010952721	4.6650461469036	5.65781378975942	5.47015346803664	4.59787791781556	5.23192542663138	5.62588588881696	5.03929615763347	5.43447777947317	5.40149208714544	4.91891701764703	4.52873251680619	5.64235142007757	5.40263729676597	5.28627616406047	5.26879736700621	4.9550289509047	5.07313628752296	4.52025216166007	5.25349134001164	5.6403638052051	5.2229659963103	4.32743059009644	4.99760576431152	5.37219309820033	5.44702640040379	5.19136801544057	5.2160495068011	5.64167692702701	5.6530227653332	5.29402430666418
5.50968784451147	5.61287138621425	6.01769536562637	5.49012230404558	5.28940691716844	5.56850673145256	5.24841223112363	5.6922531486081	5.72955153938718	5.64798020316863	5.30347900585923	5.83855509058166	6.00721787144948	5.78237636782879	5.53373665027053	5.97465762166318	5.86566214010841	5.23549846311175	5.91443805010439	5.30662971926014	5.91250060020393	4.66661386750798	5.80554467510669	5.13056275420349	5.94331877930458	5.27776295784631	5.94505989984295	5.86817432705425	5.15526135480317	5.27875567232166	5.82203619635879	5.58903613770543	5.75878289254725	5.63490675898998	5.68767078055774	5.85786629844948	5.65269507040643	5.64694816620205	5.76074746815637	5.75173611863068	5.17831838539589	5.9512064631066	5.33004943813843	4.42569845914469	4.5633028191721	5.76673211627831	5.12595563058742	4.87780389228344	5.76104366997385	5.82674448357545
6.26886961472026	5.48812678783343	4.66882111151721	5.99235627139669	6.0988804907123	6.17104952985196	5.27411717306461	6.0783278873629	6.0377011861014	5.45754915164943	5.78543117250754	4.4899917341215	4.85157805926073	5.6406163717571	5.53679749702723	5.76111519996345	5.7754853020586	5.90256537057334	6.25787420009451	6.18149881477806	6.16591267998828	6.21398722284467	5.68354006851903	4.55786591506059	5.71213869909933	6.32337538465041	6.3401674315349	4.81428404823239	4.67581640701503	6.15961986226145	6.26410465557229	5.42261490312652	4.84729831264982	5.45879441510235	5.66347664384087	5.90934961110094	4.58417570912649	6.31849517208438	5.38285671638561	5.67387222787458	4.17623652947292	6.12337450763501	5.15680995856061	5.98767978253013	5.61176958763982	4.81607552851354	5.19730481102098	6.05761022802917	5.82898727910038	3.63819990663391
5.6763541031893	5.78186366210915	5.31924089697461	6.36681966792983	6.18061909946293	4.77542764868063	4.58664460839581	4.63277414119635	5.58255244168298	6.21565592765028	5.25412839016615	5.61773487127134	6.45093557263384	4.60110032752369	5.87285733436785	4.04718516062592	5.33678446555947	5.91545634442939	5.92300596917596	6.26838423004809	6.00145936115989	5.21472878974019	5.86984432642787	5.89607360214201	6.53017709623497	6.02395409152071	6.13845275700211	5.72341567746631	6.4873333362596	6.28173846517396	4.07822594362019	5.64419540621058	6.15457755350109	6.06714267113163	4.82712355493961	4.27818864138951	5.52348202234886	4.66829469112844	4.47974019732311	5.91187086755208	5.0961203139751	5.1097360315033	5.81523539223464	6.51892325682231	5.69630628736186	3.0214621409389	6.35357772997277	6.40228666832424	6.2986500669222	6.14842197952496
5.49665536023906	5.94378616658777	3.39139569897549	5.84219737931753	6.06714776705461	4.98406928173864	6.12129176930777	6.46544336867174	6.50629528069007	4.70739565715029	4.05130239610704	5.91678495143365	6.76651368895418	6.01744425329362	6.65174958145835	5.81098227018821	6.56157475754552	5.99116773808445	4.93568252861371	6.64327839893352	6.55483675953011	6.21826432903201	6.28409046975346	3.5159603168393	6.48217941515232	6.3454191604185	6.0787012071303	5.3443364924862	5.51511878466534	5.52134669243198	5.66585669555255	5.85262679818991	3.79662727103615	6.43712017659156	3.80512747039458	6.07861695706636	6.05751589023682	5.77841719462222	5.54031264001127	6.38530475747337	6.14910098813182	6.46853318253931	6.20336955951643	4.49051344471336	6.71806727994725	6.64251703720427	5.9824736615478	3.26007223955272	3.18571092735859	6.49992227341121
6.78667784537197	6.7566043517813	6.60097334562453	5.88701163042773	6.78523740957927	6.40969065689068	5.85160277994084	6.53694296699079	4.04027091231242	6.76495962527623	3.32081292538895	6.78496987620137	6.34156827974427	6.36229872692407	6.99403431846261	6.83661490025566	6.4252820663289	6.90453195712317	6.29040166710318	6.24821182308133	5.81139006960997	6.53031783265409	6.74628872066578	6.85627862298851	5.90535977435157	6.81907094878888	6.76746365552275	2.80443964054345	5.96725763079805	3.19710048208887	2.98082629532086	5.26156508862638	6.81281511475358	6.80739809021805	3.14212292679268	6.94500734449198	5.74082206398314	4.90705886973872	4.4816222882	6.3826054548501	6.81156773825649	6.0048159258173	4.12040107032189	2.3318898164297	4.38937500609655	6.80242460465923	6.83887419960756	5.69342937943964	6.70853312871423	6.31481736847875
6.85879102904408	2.18633808244248	2.36896184704366	0.740244146698355	6.4895024202749	6.47403235432173	3.2656988546417	6.31498326308242	6.8552364229768	5.01063856752464	1.1065250115097	6.83465776119562	6.70816256615871	5.71288296993469	5.13683160611618	5.86568800381839	4.0684629177131	6.78211250443632	6.25819915371671	6.80366501790836	3.74002352109235	0.445565269530265	5.42733271527128	5.36432297618516	4.06162307011495	3.702143007928	4.21876345572018	6.56235891868884	7.02095266558164	7.00421368524983	6.34786097602417	4.32341138046887	6.80905727987929	0.0627086115456469	6.52029178943324	6.41839209945149	6.286217914857	0.405972672049419	6.05203953583299	4.92801998046292	0.0639728415733899	6.80673792061917	7.09818391340756	2.46567288024958	6.89248113866214	4.47801679524922	6.04123104543916	6.81272055837827	6.54370849549463	5.15293120509798
2.6364122227793	5.7574399866417	6.64851682079242	6.51564667683875	0.0595789306819575	0.0625094634227482	0.0626438258949932	5.34208839916421	5.89313383016077	6.76252405115624	6.54649213686481	3.21510771993744	1.67179085292648	0.059947368797635	7.18065535979302	5.51676576043004	3.92919530556815	0.0584747545593007	2.87713841346751	0.063635897238207	4.38465574133753	0.0624178958297286	1.74135133227186	6.46803204694227	5.91424315148093	6.7788887258433	7.21508486542115	2.98215076071653	3.02776798133604	6.13032893917852	7.01114146782222	2.37104397398349	5.73724051609501	0.0635451355750965	2.71666228074944	0.060162400331635	7.26555257752633	5.59195716676158	6.47130040539113	0.271544966812868	6.68408691368475	6.35131304160222	5.98037327640352	0.0615091547906719	5.89526921720432	6.29442803288496	6.66771190300182	7.22080400335005	0.0614875672371846	0.0629737916015954
1.76353693626673	7.21260599586555	7.28332288835101	0.0621496405386338	0.0623520139947583	7.34956512917257	0.0612824778666983	1.0606766327989	7.17177185925608	4.32098392361593	7.03913860875348	3.89530650459729	3.90908997496878	5.12859002339821	6.67152510874885	6.0832940145915	1.87850068257368	2.82108613923434	7.06463269171848	5.87545924363607	5.73915018782886	5.64597618854893	0.0591496999960774	7.16219588964126	7.03110343278027	4.12859233509958	7.31716434545903	7.20381141499847	7.10419251937831	0.66934227781228	6.95335019709437	7.16426233247965	7.4819403436588	7.07856406549764	2.84467676633154	7.30472846144858	6.38177760775081	0.223037672673788	7.39554000405436	7.2472391760179	7.53818312207247	1.60154730885792	0.27436642926462	3.16120659197978	0.0590971961555785	0.0605825638444622	6.74099634850631	2.33759638369358	5.53245401152494	1.30923118582599
5.29259078943114	5.49647807877236	0.060881132290531	6.52220107161843	6.98110927465566	7.24102259232282	2.38113213374113	0.0601082176960841	4.34418380092614	5.10203082341057	4.63337698230049	3.46286815361361	0.0641862246389858	6.67620386393581	7.22535727899737	7.46793700200674	7.45064426475873	7.11559754812679	6.13597623661668	7.64214966831313	5.14459081958004	0.744402707534136	0.0610590667696675	7.63794858000098	5.99280092333826	0.0642805444575897	6.76211262795972	0.755798892866895	0.0596866220880598	6.85583413914301	0.0598835011602731	0.0633412676170086	4.82611290015822	0.0594604046053171	7.22511622073376	0.0612663114432098	0.0613755765313499	0.0632692933186779	0.0610571337534114	0.0634809905343167	1.14363568484025	4.53871545823452	7.64435116139741	6.2788184294635	0.0580553503655244	7.43038130996277	0.0581801545440308	3.45700025236943	7.19818488805841	7.16482755594277
3.0867104479543	4.01012291942682	7.67159114960256	0.218991909904544	6.85984102030667	6.68723224964747	6.72541538509183	2.23325771023784	0.0590021617405401	7.01699164909277	2.83723720090845	7.34176846816697	7.07220425103541	0.060111671698336	0.0582972974751201	7.67410248691219	4.16598099714296	3.6302664381861	0.0620174581238774	0.0607733840700362	0.0590638050756918	6.92542313463272	7.54121209648568	5.41049712674133	1.57583728496185	4.61544774601527	4.81228379309063	4.48705443518248	7.22910899973373	6.97112934281429	6.70796382299568	7.45135740962827	4.68783726280242	7.72542009957325	7.65584421710185	6.30196125081181	0.0595362473272485	0.059525685560508	0.0607160944296178	0.0594207555014854	6.30943795955236	7.18943661820491	6.58773172434599	0.36564601120345	7.62694968869579	6.34050133427014	0.0594990406479655	7.73196602002527	6.71455913625381	6.24799214887872
6.38551899992722	6.88737970782643	4.79395800344517	4.20170497406382	5.60705283863624	0.061774821656336	3.09027979365007	7.18144690041336	0.0614110367183234	7.58657154842981	4.49117264731372	0.0609131877403296	0.0590497269270893	5.53321029200089	0.0582779514450255	6.91559039487827	6.46071335033275	7.04874987880179	4.02472935663954	0.0620091430315678	0.233582162963082	4.7870299348185	2.00905712867139	4.74220207365477	0.0601811008471786	2.66767076508881	0.775589710724309	7.62126686446217	7.04140222776088	0.0599418721352586	0.0606184927002974	5.30726907681394	1.68708066669628	0.0606391174261168	7.41340581645413	0.0643671183998154	0.0611537615145483	4.10224159247996	2.68774006065913	0.0634177460459611	0.0613791200552012	0.060176871501438	7.38025785634781	0.059840700826066	7.21426986146547	6.99500600400005	0.0581917999622196	0.555320053260771	6.77433038728183	4.93145215172029
6.13871740797764	4.58081751884108	0.0609037919550519	0.0590387942562685	0.0606043698955503	0.0616932635784527	6.29494296924875	0.0595241427391877	0.0612379086719227	2.70997548704791	7.32407772585558	0.0618045266169408	0.0576719940438115	7.00095747092323	0.437749037142616	0.0632919287794918	0.0643294965667104	3.93035390244132	0.062460756223705	7.68345177035506	7.11855847705869	7.45248766543695	6.88588094728749	0.0602799388033555	1.06067435603639	0.0614283991360636	6.40847721345423	0.0609998462424987	0.0605727851508787	5.55744637192498	1.64296420539461	4.33095869930714	6.50121316612106	3.99541492676206	7.42936251075615	7.35854373682708	0.0586111571992009	2.32488233542215	0.0600070855937066	0.0607522522360612	0.704235594281975	0.682587157489972	6.82412185807584	4.66153925410948	0.0584547793258282	0.059807628695268	0.0613117761670122	0.0584787718824893	7.1046898135482	0.0593389576715257
0.0603281991287569	6.72500451024272	0.0629059996638902	0.0626887207396103	0.0635949677444618	4.54265835347984	0.0614549078868638	7.28283432100574	0.0619939158137607	0.0602869763951985	7.36089164796012	0.222723319369666	0.0651608470962219	2.2044222751283	0.0596558556411021	0.0616130620759676	2.42894381331753	0.058443569756872	0.0609105495408233	0.0607693885650031	0.460667718650049	1.88315065395465	0.0590276877393574	1.42161583382697	0.0642846782487626	4.80036615231412	0.0621451837178365	0.505766122244971	0.0610721417313713	0.0630711191779234	0.0614060926405318	0.0631695212031263	6.71093158244809	2.70939657663559	0.0626259580642091	0.0597522062094526	0.0601438754236018	0.0613568544062985	6.48261573010805	0.231475559419734	0.0626491539939644	0.220842763727396	0.0637043483228898	0.0645368766041128	0.0651492070801106	4.78139362542786	0.0605543704500324	0.0616454557153266	0.0625842012031967	6.72968842818958
4.50696566478394	0.0604731874082348	0.0598249657902956	0.0639627866051758	6.42080581736164	0.0657946703116064	0.314565121562704	3.40268999146009	0.0595300437921279	0.0613106482677325	2.84980210615343	6.98396893186977	2.40654087953527	0.0632521017286864	0.0589394295866019	0.0626720291642321	0.0607953361703644	0.0608412818534666	0.0607284830993258	0.06017169160733	0.0622014794749385	0.0646085015589026	4.91623140777368	0.0638965016345348	0.0615670930344178	0.0641801609355747	0.0639532050266843	6.91996155854597	0.0660109805007237	0.0593927389261932	6.78550726449036	0.0657405655778373	4.7111260499169	0.0628309015371452	0.0594922284755174	0.0627962670166202	0.0613498688918694	0.0619236043782769	7.2981294455997	6.4676334126196	0.0608293551824754	0.0612654829858446	5.08002833639157	0.0595385972652304	1.72681893122555	4.81786713152448	0.0609887729821058	0.0606306770682483	0.0642338726954348	0.0621361931274095
5.96205608106671	0.0593221990923618	0.0597315456247996	0.0622779372205033	2.76080507448102	0.0612673752192303	0.0630702699491441	0.0649320330744075	0.0613520877604899	0.0621178249820933	0.0603976292648892	5.73090539759762	3.6533041591711	0.0585376252309658	6.21246482234238	0.0599195732732865	0.0648557405067726	0.0661206017229842	0.0606121943226269	0.0661834927972906	0.0612154093946358	0.0674305270993988	2.51157399351412	1.49613045169426	0.0641172055914499	0.0635033268559967	0.0617258602343136	0.0610522326224465	0.060698331859188	0.0646921086323975	4.78439268725477	0.0591352821983543	0.0598158071831814	0.0581256480278117	0.0620619663298075	0.0624485959408464	0.0625910171465298	0.0611741350588433	0.0595500445884508	0.0579020979684548	0.0648423265327997	4.13076978257464	0.0596030246083724	0.061297150185088	2.74978169692122	0.0597812619039485	0.0654480255199347	0.0592397116377688	0.0612373667381891	0.0617905127085111
0.0614408631687059	0.0628357574789596	0.0617233668066548	0.0613788908786816	0.0607349728121882	0.0600883868698605	0.059713307801936	0.0598717248480727	0.0638167511951404	0.0591579299773019	0.0616443346691255	0.0623579160405359	0.0649977263427619	0.0625456699014797	0.0641199122273161	0.0632694277898319	0.0636040078126504	0.0624765123968451	0.0637045574185773	0.062515206529501	0.063463949062019	0.0670795352169647	0.0596800164760832	0.0592048723600591	0.0632982026992586	0.0630496484182156	0.0595105342814388	0.0638400098390658	0.0654562121683763	0.0652146502132709	0.0605095661003495	0.0677306381077366	0.20231365464915	0.0615946854296485	0.0614210232750421	0.0599530802407618	0.0623326039216189	0.062221832407168	3.87198277058176	0.0612840431696181	0.0645178461919874	0.06013186614975	4.43468884466427	0.0629893376385138	0.0675219761752041	0.0643846245284248	0.0639348819726897	0.0645060916826602	0.0605162954590202	0.0575514264947596
0.0590745600617376	0.0576567751482637	0.0587528560836213	0.0630861510418602	0.0651156340547766	0.0596709956930938	0.061620623898935	0.0649460645055579	0.0624440775653975	0.0637120263148143	0.0620936101639523	0.0624007363885339	0.0632436315682713	0.0623620026334607	0.0620498405370326	0.06223776994029	0.386572103532396	0.0597699568406897	0.0610226167811056	0.0645505849742959	0.0608720167162072	0.065786236101563	0.0627877309888257	0.0606067608944961	0.0615218391130001	0.0602515461275685	0.185940964274115	0.060555245163143	0.0630395581508903	0.0619583398401999	0.0641957536443461	0.0626477634957839	0.0609203266361641	0.0633725261452525	0.0611948798181927	0.0585151829910903	0.0643482964502264	0.0658655329240102	0.0606426794064721	0.0635659315568387	0.0610409194800888	0.0636325522351278	0.0643808428119497	0.0627078115350275	0.0625534655341863	0.0676393494497101	0.06036695040965	0.063230753074598	1.38064022103466	0.0655253791840441
0.0611831883709064	0.0684380718568403	0.0619789767999368	0.0616387352656175	0.066825568918662	0.0631116639110129	0.0622490275535959	0.0609974131810273	0.0626856761542825	0.0606575507440891	0.0706888074079166	0.0661464972628895	0.0599341881302128	0.0631306091596237	0.0652690661039208	0.0609756637840543	0.0602345054944216	0.0602420401785299	0.0618301644610756	0.0603135500763228	0.0610177574883757	0.0612785510980791	0.0592019029759194	0.0601289067678161	0.0616650136420228	0.0649904835773857	0.0607651675453083	0.062661862963293	1.48434755158732	0.0677097061117432	0.0651443097093027	0.0685738418787916	0.0649099898753693	0.0619590311823163	0.0621661876609912	0.0617113701713122	0.0630426458382751	0.061917708813577	0.0634985349484224	0.0620651619845529	0.063471604886719	0.0656167483630837	0.0685161718260916	0.0640333375004421	0.062230848137656	0.0583446034782786	0.0613178043626946	0.0618139865585115	0.0609873026867193	0.0674416696458138
0.0610066930200047	0.0638089374435081	0.0670242941796753	0.0643942313862762	0.0675939136121307	0.0596798057654551	0.0662504484202446	0.0597205945289043	0.0620022024979631	0.0683401957582892	0.063819464957352	0.0655764851008072	0.0641252772535977	0.0690299962902175	0.0647991990075277	0.0653579556411097	0.061982042630385	0.0646517290943835	0.0663860175174911	0.0632804017829804	0.0605082458733032	0.0651390124007074	0.0621149357827602	0.061938568126443	0.0683490700679135	0.0617950710692126	0.0657992819811451	0.0637120516343416	0.0626851660406241	0.0661671976344534	0.0689485268668708	0.0607906789658949	0.0605012055618733	0.0615128893310522	0.0681420338633073	0.0597418971928669	0.0606811847310694	0.0681356455080673	0.0635583054060411	0.0581063463011238	0.0680377492253528	0.0694289578779651	0.0601670300651185	0.0581866335348808	0.0610146348398821	0.0618253758213213	0.062214735758481	0.0602659396380783	0.0640705497554696	0.0680679795781732
0.0647591779354588	0.0619714727134711	0.0707667958221953	0.0698042825981531	0.0634022760846897	0.0613189507560893	0.064675386723112	0.0698608674504943	0.0632658712150881	0.0629608127222407	0.0642056692864642	0.061715889677667	0.0623999046191884	0.0630419162170024	0.0671400418649565	0.0685296955834887	0.0642065028499273	0.0614281728284174	0.0606736625010565	0.0629149158640105	0.0671273886643085	0.065052924390514	0.0668762279450072	0.0674528602723203	0.0600120876047264	0.0587605957387007	0.0612208571035552	0.0616562701708576	0.0644810443587537	0.0665634280326395	0.065401710677109	0.0644999509986442	0.0692099332349905	0.0614066409173007	0.0607049603151031	0.0653515646430127	0.0613317092304303	0.0634073391860424	0.0627068330862421	0.0692126427574648	0.0668132638834581	0.0706018638368905	0.0693811435109532	0.0585952029860416	0.0617289759271802	0.0616819712577167	0.0608963513649277	0.0653879832152164	0.0629585328042892	0.0642318230705805
0.0683958697142429	0.0625931118567683	0.0625479334325829	0.0629019187003468	0.0682029451880689	0.067283307133423	0.068261289142634	0.0631714675247803	0.0666530962626731	0.0637303116337709	0.0647069353020297	0.0698621816350274	0.0670004465884131	0.0638438168526686	0.0584744064025427	0.0678369912458908	0.0654757709973626	0.0673676058731286	0.0643200419581881	0.0600891356917801	0.0623698280753013	0.0639360056054889	0.0613860261441983	0.0653637252036818	0.0665821991112025	0.0645253145068061	0.0726992309343057	0.0646707578462021	0.0656089563832866	0.0619095815056275	0.0613288775560492	0.0593430821429764	0.0609836864290397	0.0709828388517866	0.0611320992300115	0.063494856792437	0.0643295014619739	0.0639792053841339	0.0612735327049848	0.0630612949812437	0.0688511164134207	0.0598189398560939	0.0687622483179209	0.0608729308870944	0.063544671040269	0.066265880409852	0.0684058996949043	0.0697289407518225	0.0650706104170746	0.0670246619115082
0.0710717336937756	0.066039034625692	0.0761984706332586	0.0712027777047917	0.0633222764589411	0.0623046051445868	0.0611781337218225	0.0637303900510622	0.0658863394545145	0.0613125119540098	0.0668326365798136	0.0693777792779669	0.0642107072574286	0.0654824380778507	0.0738034022345917	0.0627963253543584	0.068528215342242	0.0643151320503876	0.064361035318712	0.0635259666104416	0.0634186080121594	0.0733883593599573	0.0637798614009852	0.064006924033727	0.0686881064844327	0.0735803265004039	0.0638675477016361	0.0666584945033747	0.064904149470028	0.0607392191596637	0.0635429625327265	0.0670292740588738	0.0620092657662868	0.0707305680130199	0.0719516647764801	0.071258409935819	0.0710600597592632	0.0622897772768507	0.0709906939812768	0.0625614086006058	0.0635565558717557	0.0598043502094966	0.0666245678475732	0.0657858546312826	0.0610783644885611	0.06315652386995	0.0579985994764893	0.0654644590677955	0.0682470479661199	0.0667130180707438
0.0717170443189274	0.0623631112249561	0.0669432578091559	0.0665518159040083	0.06968099794758	0.0771810677215271	0.062979587571981	0.0652700283109136	0.0660275017723545	0.0637779231991567	0.0624896294634961	0.0646110037756592	0.0625626410865789	0.066259334530676	0.0656169802587578	0.0670831646532435	0.0687558954249088	0.0645475788971179	0.0616784119799312	0.0738699057863837	0.0680152017255271	0.0745576831629711	0.0709759387844532	0.0680347815956068	0.0624248994642165	0.0605347963745891	0.0674924647853166	0.0664185310548012	0.0704936722429741	0.0614608174732565	0.0602923982060325	0.0628567557769997	0.0662622091700839	0.0684631678839861	0.0670091670468048	0.0656820204475524	0.0750345654368578	0.0698220409741451	0.0661551489906881	0.0713696533612335	0.0689857605806829	0.0700187624030453	0.0716210616834407	0.0757525544570509	0.061335581238897	0.0742961820336612	0.066794200547034	0.0740444511178328	0.0656247512546655	0.0669874081504907
0.0728131832551186	0.0751366816807534	0.0711687050800002	0.0735429563099244	0.0717810692469028	0.0684766279598689	0.0663311953497931	0.0646194681860728	0.0631023822147357	0.0593539365681263	0.0687403750342851	0.0639376822205935	0.0663502460670639	0.0637030607838019	0.0732320208206274	0.0643596973200634	0.0652481440626746	0.0588336713416694	0.0698081187814621	0.081357387611779	0.0628959605494479	0.0648602525952581	0.0751536077759681	0.0628204871442424	0.0635017164607498	0.0668790256371489	0.0662931682589744	0.0631923367062639	0.0743995920058475	0.0678042378518666	0.079449893234985	0.0696209971396749	0.0702158695076792	0.0715509678411208	0.0653682181095639	0.0792032936803234	0.0720501163408141	0.0615101004593958	0.0680439142552807	0.0647611456119324	0.0712334861488285	0.0675663812559362	0.0600061086521458	0.075940512355403	0.0686545159644693	0.0664672969727589	0.0612649079619796	0.0658627527407375	0.0657682188038149	0.0691516732376853
0.064009854890471	0.062945357637162	0.0650011591682939	0.0652223118145781	0.0646883811137911	0.0733024575137539	0.0709150154146227	0.0636213902702271	0.0631002537855863	0.066442463097019	0.0809548646842509	0.0764484276044701	0.0697551746897449	0.068925269930649	0.0777689885106873	0.0641942418975993	0.0723997977328725	0.0613695902611524	0.0722742345371573	0.0659053850795278	0.0718657803895335	0.0720303061687804	0.0671916944704112	0.0690550606871531	0.0653624776565473	0.064557689290014	0.0758192259222653	0.0683530294620545	0.0789828691728734	0.062572134151171	0.066938917277546	0.0732261866011441	0.0617971213681298	0.0631462301397217	0.0650725437151272	0.066114755449131	0.0700274313863761	0.0689406718971357	0.064135531966505	0.0671177540074603	0.0626365564970085	0.0685747481035629	0.066445225255327	0.0699864995587132	0.0624432360546285	0.0646367775488891	0.0621748688437358	0.0617339023143134	0.0807020045053735	0.0745836342572408
0.082608083542024	0.0755796254314692	0.0615047635747894	0.0818482614779599	0.0699199913162581	0.0646943198766165	0.0798230908825593	0.0675254064702024	0.0669572113470488	0.0633876761142978	0.0777156999568714	0.0665647622122129	0.0669838282555681	0.0634657067194994	0.0698426137843306	0.0825726720164272	0.0763428521864978	0.0759524755865045	0.0629774104000071	0.0737485062855295	0.0701881701001456	0.078635918913966	0.06843048667536	0.0800870828287845	0.0751000104430689	0.075630468853414	0.0658793364160121	0.0765749570578887	0.0792520719984817	0.0736951451642252	0.0772327025448335	0.064241043247709	0.0668997089536402	0.0701920732570542	0.0716522190213016	0.0810837028891486	0.0626860807879653	0.0695086726099883	0.0676797599894258	0.0657193084100105	0.0666425095873548	0.078729885037864	0.0629077322246613	0.0668843426344187	0.062895635057908	0.0752028954731912	0.0687280241792988	0.0643925055384788	0.066772933437986	0.0802237920111721
0.0830150525676511	0.0745071585011756	0.0787765621548035	0.067061968818388	0.0825148817206841	0.0758781988517587	0.0631317041164061	0.0700427808799449	0.0779512000679835	0.0643991458163473	0.072177433504456	0.0622017022672347	0.0764476247286466	0.062523694470947	0.062123847470352	0.0781453561775582	0.0665584537686165	0.0705330396148615	0.0652914234036015	0.0683727070483407	0.066301756092302	0.0661093052079393	0.079544798554395	0.0677872192418802	0.0702732866155954	0.0682315632127635	0.0696367103131266	0.0793523251720042	0.0630755371115953	0.0778399875197831	0.0819838828410694	0.0764134905827216	0.0758204267387431	0.0743717760469486	0.0638372417545964	0.0691585619922493	0.0631487919452196	0.064861176930501	0.0667209507500744	0.065897739605527	0.0680982330033807	0.075153969081183	0.0710931943126237	0.0698373723045618	0.0694711627070984	0.0785390107412431	0.0634981539133427	0.0631555683690821	0.0687423512563123	0.0857163952000634
0.082977255762079	0.077476573621367	0.08662828664084	0.0663421790506997	0.0651017484446586	0.0702766768691466	0.0674709579342588	0.0796498169322883	0.0693194974384472	0.0836578799441714	0.0737723010073458	0.0736072838493061	0.0693880891625486	0.0765801076788358	0.0830251489306069	0.0800107358491932	0.0809591092442407	0.0857102153720752	0.0684993503857772	0.0685162871653872	0.070639609930871	0.0840868872119144	0.0780298025020833	0.065557714437567	0.062500941358612	0.0718727741435473	0.0837830120814399	0.0662267567472026	0.0759788450099525	0.0762022060993185	0.0792702329224224	0.077756734644749	0.0862339870463857	0.0810196350116428	0.0720838109395239	0.0721191613587546	0.0690615575062294	0.070091531147257	0.0743331163525737	0.0644848053353681	0.0649035012500366	0.0726097862293363	0.0761911480841238	0.0669160611368505	0.0763165611886358	0.0735311738426608	0.0662574252098614	0.0642233137722176	0.0758140643934936	0.0628907538160124
0.0757045960629285	0.074918293336808	0.075688382045361	0.0691701698886653	0.0706781261670186	0.0678449491957147	0.0861793071750086	0.0856089035636314	0.0735773036533371	0.069958243289951	0.0756888742187223	0.0819114806593539	0.0819414251595251	0.082407700440394	0.0671346507449245	0.0674754060411122	0.0801389158790637	0.077309689686573	0.0829625681325333	0.0911173000874073	0.0686622239712515	0.0839223353087133	0.067675532712082	0.0651213337382522	0.0731814101345928	0.08507874969825	0.0684407994366096	0.081585256606765	0.0736990700092124	0.089565145859271	0.084878657711122	0.0800201573734579	0.0738396500061063	0.0736853321464394	0.0700458989218087	0.0674059386856298	0.0666689101460268	0.0704777168684654	0.0932699790342318	0.0715223778785233	0.0713112330014622	0.0811551583079499	0.0760138031105496	0.0843673140402749	0.0695998278244781	0.0809316825841247	0.0691829782081639	0.0693387614778278	0.0724318429115042	0.0790477761393288
0.0834044627187179	0.0683631107630411	0.0852641972107893	0.0841034253059844	0.0670690149399174	0.0961535124813327	0.0976047993595152	0.071284356922507	0.0774967302267746	0.0706028049731646	0.0685867932513689	0.0687909051109152	0.0766986084122494	0.0729846696321848	0.0837404330559311	0.0815144717970505	0.0815698737681526	0.0810260628472676	0.0784972199256245	0.0929666078872947	0.0816985297314805	0.0821739372428156	0.0949682960124904	0.0687572075471127	0.0756429385935101	0.0708255288527647	0.0746740728650941	0.0793700700548074	0.075130178187516	0.0845877167029294	0.0846833790926887	0.0795904408737074	0.0858270084245663	0.0730489878572124	0.0807214937213717	0.0749949495798007	0.0713827888064009	0.0762208444898285	0.0695697528083471	0.0745500407042314	0.0791668781284324	0.0781268935631151	0.0740119714922065	0.0645677943280402	0.0781676466555473	0.083820528019723	0.0779654089048183	0.0752052217754267	0.0803067999966843	0.0739137712038829
0.07515973124449	0.0849549919967272	0.0708701472248776	0.0664280957962806	0.0884529145420794	0.0781416365013736	0.0910088482068017	0.0866327568680665	0.0788496433224478	0.0853688200076771	0.0802666779743779	0.0717741574450654	0.0780668423909731	0.0680260358630422	0.0789268400061836	0.0725493028677063	0.0984053143101119	0.0704190909578641	0.0746600949390378	0.0705865322125803	0.0827626058164386	0.0760148994382464	0.0901433219757766	0.0762382833359172	0.0704197548150385	0.0913971953305239	0.08973007272922	0.0843650413903079	0.0855829434993731	0.0793842044868371	0.0691455104597614	0.0757295852898333	0.0794161504257073	0.0960529788413193	0.0775004743137617	0.100277465962492	0.0793948453261047	0.0809979760751539	0.0797936168723798	0.0806445194863969	0.0766941203908969	0.0848860130630674	0.0741522436463844	0.0866992540039582	0.0788888798602524	0.083312915278228	0.0904117746139234	0.0890115970671077	0.0729107024878999	0.0927945348217089
0.08950616871533	0.0761487847603016	0.08474850743797	0.0788028826622602	0.0857319525180633	0.070936825020339	0.0974876614052307	0.0704019229226919	0.0821382235764497	0.0849855644555615	0.0723305691456392	0.0938298223808573	0.0676122001688654	0.0972547741704776	0.0754719650165878	0.0714545548547671	0.0985348225367025	0.0893609113638106	0.0727703768975442	0.0793737867616015	0.0760449472301072	0.090860334844212	0.0877589036405412	0.0678071230798101	0.0884630681013126	0.0701933546261643	0.0951670731035272	0.0764390877799245	0.0894450362935943	0.0831551535279439	0.0798851315206779	0.102358940742899	0.0839192180746332	0.0736472185190388	0.0950238534166209	0.078211369168091	0.0749840318672453	0.0704301208041101	0.0713531682796378	0.0822289536319239	0.0797841484909654	0.104428284810886	0.0753476373032294	0.0765058552918871	0.0859194546186814	0.0730088794024374	0.0821502215024591	0.0800174236709126	0.0710609960320993	0.0887132049324212
0.0980146237480514	0.0697748788574825	0.0865537479044327	0.084601882115275	0.0810391287237742	0.0914102108172203	0.0883526001546438	0.0753848251651309	0.0702180632245191	0.0974651852205074	0.077233876911073	0.0758948345610895	0.0667274608492131	0.0833385271846077	0.078406743613795	0.0715994327424114	0.077324564548168	0.0859398640175115	0.0757161174789213	0.0861802382236582	0.0708203407421885	0.0831819364408067	0.0887469798365901	0.0809178938267601	0.077043880019088	0.0897540181729705	0.0759067348030589	0.0750690930566302	0.0800466075370803	0.0753710084769274	0.0722254544096092	0.0839898019705855	0.10559909767218	0.0963709657753075	0.0843246993788658	0.0813311031377746	0.0817290769854202	0.0819444179296775	0.0990540067038674	0.0970201484023199	0.0898634264456249	0.0920380398766372	0.0730421193549589	0.096854306698908	0.0736084489992808	0.0763752983553995	0.0825631913340079	0.0920584450705687	0.0889603771994465	0.0794613191452008
0.0989166185741214	0.0808602891471543	0.104084678515085	0.0888287322982862	0.0711260256217701	0.0933612027572692	0.0943546960277717	0.0805139002896527	0.0889091811065858	0.0930026423602083	0.0797768136060977	0.0948381194060736	0.0933406120948086	0.0697282919991534	0.0967626265728304	0.0980197955390903	0.0730100359652095	0.0859604216856419	0.107727834065932	0.0958678536989145	0.0803399074077761	0.0937024766745418	0.0940370603751418	0.0886089819775668	0.0926851902013952	0.0773276515202073	0.1017373148449	0.076705383238907	0.102404213933377	0.0722531901539184	0.103192873049589	0.0936306050939099	0.0798630849415742	0.096273287695375	0.0777463319379578	0.102617400917951	0.0966296931709383	0.0836604423535459	0.0926511518331494	0.0753596169074091	0.0936573996738226	0.0915537740059213	0.0910982113892808	0.0889512413933334	0.0807150845399075	0.106083829971091	0.084979295248967	0.0681729535049855	0.0782681704295688	0.0780624088812972
0.113113293262645	0.0993182537270624	0.0900367972983	0.0761857973505907	0.113443965904649	0.0827074049728644	0.0748283881222238	0.0787952833292215	0.0748090069457293	0.104218245953149	0.0943047202134633	0.105873775918923	0.0773734821940163	0.0867901484345873	0.0779866936013039	0.0817490708066142	0.10628264969584	0.0859329573802291	0.105572827692219	0.101206191668969	0.0885369451771879	0.0831520739965687	0.0922210108991149	0.0809569808568216	0.0874170462584446	0.0803380944048181	0.0832355654353947	0.0816620815857386	0.0881757382383033	0.0779879750701492	0.0980935440774829	0.0825655362676975	0.089853045836129	0.105334804093245	0.0757184193474744	0.0791906059607123	0.0703834787527954	0.0929434671949759	0.0697032418808891	0.0785327836445654	0.0808332024235893	0.0949251444063897	0.0764371337943334	0.0801817916832081	0.0902385854863332	0.103753275946424	0.0933854716472861	0.103232480440253	0.0722608774470903	0.0935851619398883
0.0801516292371599	0.090989654361053	0.0862960128807303	0.0831552188611084	0.102685506091982	0.0789555960095927	0.0815429648844395	0.0916268650493798	0.101612960272428	0.0969971976836109	0.101787020707724	0.0914730527500662	0.0801675741230105	0.0955552447365827	0.0896315876859718	0.104468570410108	0.0793585697313757	0.0833694803457286	0.0755503560103782	0.0808649173677213	0.094339201880368	0.104423923150383	0.079932008125928	0.0847205885576825	0.104788303107653	0.0858202344286875	0.095285525351286	0.0957152184951923	0.105555838745288	0.0832325270384061	0.0804081841994634	0.0869402352376222	0.0869231422012176	0.0940418359573013	0.101480390070845	0.0789787489383967	0.0917664428494521	0.0858103397616534	0.100329866108403	0.0805571862531928	0.0751137524693518	0.0798912227660646	0.0936928486150659	0.0776020032804769	0.0913029203080345	0.0736959331598985	0.103112657054672	0.096121024297272	0.112625187921081	0.0790198177372641
0.0999750473410212	0.0831730872632327	0.0926353260224144	0.0847690899275655	0.084048662575605	0.104651290346032	0.0957929933348988	0.104297891921511	0.109701572014708	0.0743398949171908	0.0830715370630477	0.0969555816250418	0.0832604730459687	0.0809736029764216	0.10755722769335	0.0728736623959039	0.0987023456416431	0.094082104466684	0.103782727362309	0.102251938150398	0.0795006835310303	0.125606621006831	0.0783192340874634	0.112646986125931	0.0922392242507646	0.0941112783312063	0.111598117894587	0.0847436695713131	0.0984759648520825	0.0868854283287342	0.08985946267143	0.0896013193870896	0.0957421678789074	0.11145444937285	0.10650919842564	0.0798349929432785	0.104613552312277	0.0904541102288232	0.0830305025879795	0.0885439293499724	0.0913507668399251	0.102720859510237	0.0860867974208831	0.0839525569396072	0.0859015410738358	0.0841750301163851	0.0864727327653473	0.108050282905089	0.102602246957219	0.0794582049516647
0.115496468940687	0.0962032718130534	0.0899784286658745	0.0953609473368947	0.0791966225727584	0.10032108008536	0.0804747728847706	0.101413906514145	0.0937342182605442	0.107951262660147	0.108860392758647	0.0853314908573106	0.0958147144919404	0.0948244550397701	0.0857876689911529	0.084384873234719	0.0909123366031589	0.0855961096194271	0.0986644161211278	0.0782448696869157	0.108527607294598	0.0922996841725743	0.0805935866264169	0.0977454031606582	0.0822536342047622	0.113368298699577	0.0985772766331018	0.119336486464814	0.110524528874823	0.0871189642352636	0.0849342407699523	0.0956446819791715	0.107332961457241	0.0760483016616539	0.116355569414927	0.106077556756573	0.0907783992880283	0.089705014469282	0.0860589041432303	0.102617710111496	0.105710286520986	0.088283583347442	0.0991126159395743	0.086227447977508	0.10495158868773	0.105967131402318	0.0907029111012055	0.102779950283747	0.0996507551301279	0.0867082368707438
0.108384351787861	0.0858143721324505	0.0829364748028195	0.131754132510921	0.0818725487458736	0.0918087464190638	0.100651559510933	0.0936702664110827	0.116028267189117	0.109847723300432	0.118324259271253	0.101361747369781	0.0979974789024396	0.111714265304054	0.0869922229746141	0.104607296867127	0.110729202947198	0.100607893387949	0.105398493475146	0.0864138511085335	0.0984523634663455	0.102322221409754	0.0931057015231664	0.0867873618209371	0.0833508289096533	0.0838735764737367	0.0863098055788162	0.118543298822259	0.0928158142679018	0.122060307455064	0.113918348033637	0.0969082808963397	0.0916958492133873	0.101876970320804	0.123021271793954	0.0878823245513871	0.0888235144716804	0.0912868296699497	0.0955479222428985	0.106119112995989	0.0925921728504875	0.102558043108891	0.0933422750428231	0.100329776060115	0.0842755116744752	0.0892465890927667	0.105835521550739	0.127868394429578	0.100598454537182	0.118924300257602
0.0879342418437424	0.0993652583499381	0.0979368706616155	0.10458101717409	0.102395697853887	0.122803451106215	0.0904504358472213	0.0883995590200643	0.109909676081437	0.0946508503998977	0.0851775403982292	0.0875839058740532	0.10122934575406	0.103524953832439	0.0907907516110795	0.0988646890701015	0.121883206356123	0.0779283115976231	0.0950444802623014	0.0943655829770947	0.113188242940993	0.125080868973653	0.131263811658705	0.101258932182201	0.12313941060818	0.090753944865182	0.0831065869759939	0.132124028378576	0.0955636291824524	0.129535938853937	0.097197440519144	0.0934662038019165	0.115829595040332	0.102590805837986	0.0858590913419779	0.106405168645646	0.0923778576010481	0.0981465309485285	0.111902766194499	0.105391326933743	0.109433889646295	0.0922550552576229	0.100559208477194	0.0967506806546099	0.145322032089693	0.103851590882983	0.113818518731111	0.0799878716676765	0.118183330047357	0.107403585628399
0.10086013235852	0.101319364168487	0.132676081378219	0.0999905536442202	0.103211450945767	0.12658320446699	0.123490800015359	0.0891399907638865	0.0904001229978664	0.095498736829316	0.119635036103668	0.0965965821154465	0.0908133289382748	0.105688320470082	0.120068355438305	0.105004473419429	0.0971002575836067	0.0992509298794736	0.0876491891837412	0.0945748251539302	0.112470653936688	0.108298515229123	0.120582494842769	0.107383343275741	0.105183668578582	0.0961325280994512	0.132334073142495	0.12744513723759	0.10640500547788	0.0814814485494746	0.105050564984577	0.0861815659593607	0.117130794051522	0.131735990769408	0.0975813510318104	0.117636225084458	0.0940760019196114	0.108052987980255	0.101274125015719	0.12244126219559	0.115580860049413	0.105077322104303	0.129749538699179	0.0907147792376722	0.123674769716955	0.11090243311051	0.129594959203813	0.139560838313535	0.12827483753334	0.102408392676219
0.104057666117868	0.132253342526121	0.117456650392039	0.133056573772414	0.0951196729135518	0.134026584116883	0.105838043476318	0.109140146977814	0.0934632673841792	0.0970594518782418	0.0976726653867231	0.144066215708157	0.0982083637539702	0.138566057955013	0.122360222852235	0.129155838990558	0.107761702510432	0.142187715850071	0.107348340777076	0.112063955814722	0.116042642640241	0.109523369081615	0.117458559631231	0.0952025258571763	0.0994628219505633	0.135726545478557	0.111876088637191	0.138297723485934	0.0930756282076537	0.119679676737374	0.0970415226772697	0.106471396950283	0.101779714477726	0.0988331664918542	0.109573672411289	0.112850422634728	0.104717406791752	0.117119784083537	0.112149136235669	0.118090720290901	0.128301260559187	0.123650584158426	0.117195320018438	0.114119645934769	0.0893402245350073	0.125119924238536	0.0969133586374444	0.123622060261052	0.0907685661739748	0.106855601430995
0.128125639412855	0.122586337755488	0.101415061093745	0.108575153798993	0.125493531665864	0.125724080863721	0.107033822304664	0.105728649293662	0.120997030645626	0.095782260623371	0.110738864704058	0.107472931541327	0.120485849016467	0.109468930266721	0.106365573806899	0.119014622936888	0.111773490199638	0.12907998222538	0.107375220145191	0.0954051004254909	0.101439646038157	0.109232893900808	0.125849212034405	0.122640409639169	0.138179280819625	0.144684634752252	0.121564086914802	0.0967534389218294	0.0973494721835737	0.124663508019086	0.100114704335951	0.134380517393497	0.114852121920575	0.108984234405579	0.128251052885573	0.0872979183439943	0.102768811496319	0.127244050145851	0.134681519693229	0.0988634178486179	0.0967842994898518	0.122391985273317	0.1130399430793	0.104603208547857	0.0990208986663828	0.10257904028942	0.0937571019377808	0.0995316404035548	0.125209188967704	0.0950264440423869
0.124266894113438	0.150728982000346	0.117399541693618	0.112408609554405	0.122591328234781	0.131745592134248	0.163104905420094	0.0955410930332117	0.0953816626579044	0.119721906693219	0.123041659480328	0.12262446035417	0.112397141719487	0.10286304151502	0.12245797797755	0.109914533322455	0.105957607595623	0.125964678455262	0.0949935435537647	0.110869782003016	0.126276513559075	0.111537530711337	0.131118352619433	0.114861636229378	0.10462508966468	0.12831214978868	0.111325013313528	0.0991725296625678	0.123167426268571	0.13656102967455	0.121162028783283	0.100102410616993	0.147057276401084	0.13303629657456	0.0994229203837175	0.110296932907348	0.128334869543426	0.101234956059366	0.116362719712441	0.126035532335233	0.101154077628527	0.107133189102047	0.129753244144474	0.125213365451045	0.11076278988554	0.112103307688436	0.11582809262126	0.114514589339775	0.104506980336563	0.13203247817651
0.122706550335031	0.110756747488368	0.151092191653992	0.162861658538857	0.107168466759034	0.109375162916442	0.116081820914817	0.108517360932942	0.123007279537265	0.127710660639731	0.119795058776592	0.107727752198504	0.146225125760956	0.144345110196492	0.102248050499061	0.136158370074565	0.119398250235272	0.111125084426524	0.0994495709504239	0.0927258664716512	0.126617140056755	0.123826846216448	0.14724906543879	0.149687509935951	0.129023711683748	0.0970433152741761	0.120298990870577	0.0959198585604471	0.126855383444922	0.129475370815457	0.113012308733025	0.14206560684545	0.135997705706999	0.118306289607547	0.113825256811123	0.102778979334496	0.134795277322532	0.123108845666749	0.107707216445339	0.133511079051847	0.0982148575709668	0.110285295217492	0.119888841035968	0.106889518033123	0.147117761630337	0.139224323852037	0.11932047621305	0.134340795531096	0.149632016361516	0.132977159845261
0.102299492628324	0.104754686826299	0.13414754688248	0.116539114789624	0.121366819807729	0.113660650799505	0.117632088087886	0.119065550402229	0.137428820012322	0.163629252387796	0.126577695587064	0.148093544511951	0.125508515725148	0.111581416098582	0.128674408487993	0.145728886736953	0.141666515113943	0.150206185969661	0.120179246237244	0.152012510123761	0.125694635455883	0.0990342206248252	0.104418605181328	0.103455203633116	0.107526108133709	0.127304406820744	0.146647289694263	0.128809255513855	0.109997071853676	0.122527728066682	0.134415363303333	0.129620546758292	0.100139102411694	0.136520448596976	0.14993594993883	0.108513563214374	0.136568296818756	0.116641356909039	0.107440608863082	0.101622041194162	0.15833782541846	0.126399087307793	0.142667557136419	0.109568959214991	0.130457278275855	0.113068145401869	0.110300602508675	0.126752606800959	0.145168165485954	0.10223194296792
0.126846016955347	0.158830769225584	0.160160128883635	0.114048632522803	0.128010215926001	0.150157440151816	0.114481720629729	0.120029225266358	0.168710638181493	0.127581360880465	0.127086439162052	0.116916370551219	0.155658717915994	0.119100585719993	0.138688987988871	0.142408952586193	0.123903990537993	0.117542215673272	0.158312461713896	0.1592177747372	0.15679704240636	0.177606093740015	0.125271588246984	0.131539963481452	0.122534130235567	0.180044230961502	0.151344404478371	0.111789190616123	0.114970834600878	0.142954722139719	0.110774066429762	0.151145365997662	0.0961657037975213	0.0989683327222186	0.0971382726563044	0.119788742304225	0.141940062282302	0.148681175644225	0.132159542634377	0.149017174035621	0.118411272932811	0.144264615961188	0.158002570998025	0.165573417990063	0.157196366655747	0.0988867600760459	0.105567838653901	0.141201043268436	0.158660764436365	0.118939610728305
0.144452409657647	0.112891125703378	0.187793947754937	0.157227722828071	0.158270175655052	0.184843670850598	0.116785935097927	0.198408367001607	0.135089050054084	0.144110251005951	0.147582145007642	0.113193669880021	0.141387750124197	0.169278113955984	0.176950453912332	0.116666586991338	0.180731433664683	0.121954718213334	0.109402117153431	0.12080734058374	0.117204100438972	0.129983567291804	0.11977198789284	0.126689668054308	0.128776221425281	0.10985341711455	0.116377404876552	0.155608745304986	0.182827172058438	0.126106469272353	0.168688228144853	0.10776451601161	0.111917468743653	0.124217193270032	0.140957086520863	0.159152436719097	0.117115124796151	0.105636460507401	0.122728356767377	0.124554421731224	0.136367009938242	0.110148151052624	0.118993201967009	0.12131754825238	0.142345843115879	0.129725964311911	0.110497750841313	0.136126926752481	0.112806860406582	0.165863917647096
0.197545186731905	0.141632230604209	0.140205472197565	0.1289241538259	0.152203237878202	0.129006872817829	0.123843081793915	0.113715755339851	0.113465741634106	0.14657955853725	0.13196557875261	0.152756894733082	0.146360694770941	0.115573878277551	0.172198937391017	0.126635823269965	0.135075001572308	0.113432851425458	0.130721315626282	0.113366643471464	0.121938875478446	0.191645620957553	0.124699409319687	0.145074048140465	0.130322501095076	0.138767553586438	0.19579649849651	0.16356717426075	0.119362488744597	0.159328236870684	0.112699400356948	0.160571852027876	0.180783564070132	0.157643335872445	0.203901197220367	0.187556697398061	0.162311927957356	0.136771510269969	0.137606899616349	0.190618226017949	0.117862297807783	0.182890398746219	0.134503730943645	0.126966348507666	0.120320278662878	0.220448405069801	0.157847679447954	0.168980571557741	0.178774315980658	0.189915925883354
0.202003954156021	0.198719162511316	0.113589330198525	0.16145995874777	0.14410561672213	0.217795839604479	0.209717208432575	0.155823549453502	0.124970159687909	0.137541834402746	0.161665113576277	0.160797152283782	0.169378201091573	0.177332694910047	0.198680351099965	0.13104241193265	0.192464419276013	0.14464839298242	0.124722568060874	0.152536408282221	0.180378839887513	0.124988871751954	0.132238797531631	0.177813100589887	0.175186847352076	0.145964278061072	0.144522165158697	0.166598271671495	0.211131399997737	0.164504330639216	0.222391109909773	0.174441969701551	0.164850680804234	0.193437785964034	0.176531916882663	0.134165133600963	0.141688896353591	0.186823100122501	0.134750999603307	0.127833704636136	0.153613330427347	0.128597597562677	0.119978185670427	0.17485112005791	0.165205520489139	0.133589452971826	0.152796719462863	0.174016585185755	0.145076215610934	0.171738102794541
0.143316962308073	0.165297987670419	0.154218116595758	0.17068829721761	0.121249154913624	0.116491924876418	0.134304980217279	0.209998185148894	0.173128253186992	0.181280621590879	0.142292563002483	0.162099117750141	0.126314080362857	0.199559738735623	0.161399254644314	0.123418644147895	0.22304221974914	0.151272043432637	0.158392950335756	0.110210076191174	0.232098065575935	0.223167269773133	0.178604069175984	0.171711872225126	0.123211850858682	0.125717937926453	0.14069685318187	0.122337588458096	0.170929799014051	0.118073774993966	0.157454954311664	0.208417322776429	0.182107117955866	0.157429338913527	0.135524629711755	0.175466199553423	0.198578359123543	0.13770294176337	0.150295721223012	0.151776370233502	0.238550450743039	0.146915401493256	0.128866376338882	0.138546625882968	0.135471534592428	0.205958176496312	0.117110612123135	0.221177807830959	0.172140547898317	0.161276548435879
0.132095385288407	0.141880896848711	0.186998167416999	0.200434561622181	0.127778002243455	0.189896176542729	0.187394325013869	0.217490757467419	0.17696019020321	0.139808177761532	0.141418823633171	0.231798961833444	0.139783000397446	0.123429701557508	0.153403444493552	0.188457269619651	0.152994655617134	0.204174156402881	0.130285567065387	0.181204247607906	0.191492560472562	0.155405796961684	0.166216562138129	0.135566518864907	0.218591442589978	0.142506276564539	0.156043815294733	0.162099149104933	0.140807315838386	0.158521472077331	0.146279082481463	0.156062072664477	0.185546233798541	0.175358006106137	0.234065432523816	0.134205446080853	0.166800405737702	0.168072858443966	0.147962869859027	0.224252984050745	0.144508272708039	0.192033503795322	0.204645217997139	0.159415344940679	0.1640772592814	0.169061530917722	0.217138419542182	0.121537921477358	0.157522221341569	0.163125867896292
0.175264647502254	0.222000434396519	0.223462112151503	0.153053817584573	0.214979068028502	0.201787562920826	0.150059983183456	0.17505582057378	0.146468881620036	0.160254673147837	0.214897197297519	0.197112664848384	0.175355389614253	0.141773526179699	0.182818182193504	0.250046709993928	0.199547123247226	0.159431878074117	0.200260975977532	0.156894027333358	0.118934914934863	0.129873910034282	0.209520094498127	0.280288383477893	0.159083374654285	0.162350442440826	0.153434512229454	0.222631312130809	0.249451728055878	0.192571769416058	0.162012101934151	0.141982707861513	0.148165818636024	0.139824771604809	0.135150001267179	0.131118235053998	0.20286205394527	0.146793250861254	0.14766083997366	0.164092883540812	0.139466957386527	0.161907966133266	0.168848655737868	0.276516391322191	0.187839620302391	0.171426000586853	0.190699756418592	0.188631912636277	0.234638328100437	0.214118932980383
0.212545333765871	0.212805948098488	0.16715239715504	0.194962809684944	0.185717318927834	0.16259887658539	0.184610807745505	0.167436587415808	0.289897442134008	0.179274415747883	0.159319047123945	0.134860402521399	0.192331338185487	0.121430189128165	0.275394096830278	0.185399585397703	0.135151464601852	0.340432758927972	0.147709845526828	0.201409513236923	0.150103956519955	0.244910089099845	0.181442373541085	0.174191644157626	0.143270140755077	0.242943693630198	0.197827278701365	0.171408673695124	0.254690523486807	0.161664326368489	0.208913105891921	0.167105262708052	0.180005044141916	0.141022383385058	0.20076871265541	0.313388151184805	0.293854362141057	0.228111069427506	0.151339743871018	0.210747041419078	0.191162449980792	0.179650971454996	0.149889775877479	0.17137638898893	0.162492897065027	0.225890323693547	0.220630978085599	0.155478314588516	0.231446315667149	0.211016076139569
0.174566636289732	0.20011496528804	0.152400174858538	0.138490535700055	0.14949253404573	0.25387438430882	0.198205253319902	0.292805937266749	0.170042591354446	0.309798884879335	0.203570950860798	0.262473575336439	0.161378110883268	0.197037241381398	0.176522729211526	0.272127609007121	0.182004008336468	0.246928627368474	0.255383066327084	0.253470095681036	0.254927113107767	0.185021406278329	0.149260460335757	0.221728136077921	0.166586461165019	0.220544897125771	0.199836035848051	0.145358451417534	0.154123149138726	0.211608121415995	0.218800027606732	0.302453277633615	0.230483595768825	0.151102731243525	0.149269590142984	0.195566228983542	0.190780761153963	0.20225816222037	0.176657814816632	0.187297116818959	0.175137197161521	0.216578040544821	0.192101150629169	0.207973571777887	0.212461509855265	0.156042754190211	0.174745142638547	0.15832094602712	0.195333350782011	0.197900259238884
0.214599766540548	0.184376611403651	0.236293099288059	0.162865325872241	0.187914697876681	0.166873907956453	0.191677116135123	0.281114951936022	0.242379369155667	0.167201474062412	0.285069214848957	0.204183916722183	0.177624959634966	0.212550644304954	0.183042244388804	0.260808598870275	0.315667209273142	0.289201841143949	0.160295596424371	0.208376403155436	0.164340030028257	0.146223645267867	0.149537807476492	0.285539815947387	0.162218747676726	0.158082326905729	0.159566787750501	0.175102544820842	0.203407044554269	0.239335027371349	0.337961890481262	0.222790205861104	0.309317807427602	0.144792741867203	0.179949282452729	0.197210059465424	0.270557273694944	0.365643610801966	0.150714375101642	0.250174235034989	0.323667106025958	0.173364040884147	0.387423628547433	0.161104916690157	0.265554332597455	0.166769012781247	0.312424032254963	0.28212960304407	0.165875116788174	0.159300612546201
0.318298125108942	0.197390091414645	0.287180102440817	0.16967843204241	0.252427894036832	0.243549519263501	0.220222036345185	0.193203709736936	0.304362856086791	0.363626487442304	0.182382122547641	0.175500898778454	0.280327472383781	0.263846830477268	0.156329932149872	0.221983577540812	0.239812750656164	0.257051851681617	0.348587838152093	0.298684985794377	0.305670979582224	0.241639978497806	0.195090164943961	0.298590109210149	0.250074297850512	0.196911300490452	0.276231474596899	0.163013768743409	0.181550031694717	0.246087703341209	0.174793507810636	0.365990025554052	0.175124780584839	0.211845318953024	0.233355342851372	0.238644165841352	0.162627446466661	0.143362955340186	0.263749999296112	0.162693046115985	0.178693671082857	0.155345826086493	0.317152104987252	0.241814429439533	0.23812898348927	0.351747963560735	0.245218478426567	0.251064468162086	0.185754793898128	0.157341702684668
0.293136446976557	0.200452342308495	0.266597725606885	0.211380423757578	0.483345913332297	0.219178989009451	0.219308191339603	0.212089465576297	0.285619898770821	0.268585797914554	0.317788335959658	0.17653428315448	0.175206490390373	0.257107907352046	0.230404128478837	0.202224991843037	0.240667837991452	0.26987045951805	0.177864794865187	0.189295094078338	0.443063271782064	0.274655876824494	0.230756643072183	0.165850811464614	0.331942009797905	0.234732781680825	0.274118117744561	0.176124775510973	0.314136114886313	0.227767661154526	0.264887901440611	0.425679424162486	0.262224890736909	0.41704329228946	0.27064515991757	0.391294007226771	0.165785440377999	0.468813827996598	0.36319840936472	0.381883584365208	0.365744166674056	0.322499868843417	0.196672310683027	0.249910192817387	0.168403823035854	0.265029888660035	0.204611569835121	0.469719938309517	0.175175026966174	0.180666161682417
0.566522393302355	0.219334997764754	0.539308908951208	0.338777969223189	0.189445659199089	0.293235447792878	0.17191738434221	0.251914244892402	0.399545993775926	0.273577500272265	0.207913007026735	0.252719862784397	0.359387740537328	0.172659047655873	0.388366245934805	0.377165307707142	0.276178348639682	0.184098920785877	0.233902667909598	0.439331500721089	0.190974032469453	0.20615037820234	0.4729017103658	0.493415833801155	0.216615663296546	0.178008270841327	0.200782512055385	0.238553338336996	0.215405379423717	0.251718570379104	0.267617204081191	0.226850556869185	0.418786535721724	0.232922521560305	0.250039363615415	0.255943258191394	0.21413730266828	0.460419909839888	0.228961182913423	0.18567215623624	0.245770747012132	0.242237136752789	0.166038359657462	0.305491154494785	0.250560320885095	0.242130446927784	0.16137937594821	0.417415404480516	0.272508631147139	0.191139681614328
0.259694676743601	0.174319416449676	0.195997049570765	0.20739137596724	0.313323428651916	0.613408930685421	0.178045140863061	0.199779574439432	0.466711442785317	0.345406457208948	0.303754120944244	0.407449374577449	0.587432942214744	0.189034392445581	0.234424117873763	0.286628552885699	0.243132612912916	0.332895799316426	0.196567523323417	0.194606675733463	0.264130983588247	0.333025268845163	0.352767131724446	0.195114302001947	0.218484077147195	0.215091835993308	0.202679786836162	0.189833550916241	0.294107985716523	0.36210630665118	0.243224481573466	0.210230630361272	0.428374763679378	0.217371895699627	0.545952035555415	0.24018634216882	0.454126718273257	0.290902830441908	0.459215806699108	0.205258396340093	0.443812670230971	0.30544968258149	0.496042582065875	0.350823679326939	0.223692502750324	0.418668924860538	0.270140014136532	0.189562339479558	0.443895185718269	0.404946461115032
0.345145187794967	0.273000180760425	0.379930689206285	0.314289817904073	0.327195308355449	0.256415647744647	0.39477440670583	0.223156726977566	0.200234067035182	0.216317694062487	0.190706941125998	0.202140409960487	0.398306812267987	0.421472995688565	0.208520816902838	0.266808606887255	0.39890575513616	0.289818837955759	0.216917017979802	0.376398503444257	0.312228440939567	0.29838803689039	0.246272819414865	0.216151093776443	0.310055105928376	0.662782843415446	0.210803392792668	0.528349028019135	0.235076133845342	0.480746208511649	0.313480265333586	0.439170487207443	0.290521525310061	0.296295688919824	0.239929497884173	0.418775131319271	0.539847331741443	0.20074230606371	0.619940961827898	0.217038765781131	0.269307508974013	0.347338785728776	0.22365757076347	0.307537138194015	0.261804585212033	0.21391052200171	0.405972292559864	0.539438975359925	0.648976575136607	0.214199771065609
0.19303233416219	0.543655671770575	0.500446434878551	0.496945201396821	0.541116669806944	0.358686210278272	0.200266629066677	0.595520087695779	0.247307856771805	0.61235053651047	0.236000453316895	0.288431857415394	0.284776604534699	0.2319175662324	0.195607886376301	0.548610198844233	0.63192491197482	0.553241060428648	0.214035501424513	0.256132393014795	0.786218292791001	0.803876568209211	0.380858845270146	0.22294176174365	0.513932920502363	0.237795997701212	0.537427365543243	0.346954611627289	0.196797800149904	0.55230292559705	0.3404442484413	0.498951554055963	0.691867085556153	0.220720954280466	0.343470291816833	0.211313616512264	0.628089147551534	0.445447755775395	0.40496748696573	0.310433088819158	0.335042537974047	0.265796526863166	0.264316739302529	0.197080235809412	0.415763715440381	0.846524730268336	0.396967279717232	0.856506248214364	0.29419976455515	0.674500378150215
0.6010440701999	0.503929923930233	0.206917004726376	0.243011146717295	0.357956879328328	0.763933516623994	0.594733784622247	0.263469429792473	0.393767159233054	0.384307286079796	0.685768642987147	0.555098885042984	0.82888340502084	0.753953826102585	0.392270184489734	0.373144990718079	0.369943655564837	0.346530162290701	0.232032695764569	0.341936833492386	0.412142522664029	0.360592376648969	0.980075546795812	0.32733763839693	0.740763233671264	0.779495888307591	0.345574877958958	0.604901229868011	0.596001223098748	0.2626949633112	0.227296770718495	0.29170432828194	0.412005479725373	0.600941430427572	0.267206122017387	0.719060683909429	0.430793468980267	0.801572817450603	0.727337222181873	0.415641776053306	1.41808550780669	0.662132261697641	0.236166402988542	0.514258632578601	0.76970679363762	0.555725900532722	0.59576828960789	0.763022397729111	0.520717076112833	0.394653343228077
