# Supplementary material for: The Neural and Computational Architecture of Feedback Dynamics in Mouse Cortex during Stimulus Report
Source: eNeuro. 2024 Sep 24;11(9):ENEURO.0191-24.2024. doi: 10.1523/ENEURO.0191-24.2024 (PMC11444237; doi:10.1523/ENEURO.0191-24.2024)
Supplement: Extended Data 1 — The file code.zip includes all code used to generate the figures and perform the analyses presented in this manuscript. The folder "./ephys analysis/" contains code and instructions concerning experimental data and Figure 1. The files "Figure2CDE.m", "Figure3AB.m" and "Figure3C.m" simulate the model in the nominal setup, and generate the corresponding figures. The file "Morphing.m" allows changing the connectivity strengths with respect to the nominal setup, and plotting the resulting trajectories. The folder "./Figure4/" contains instructions, code and data concerning Figure 4. Download Extended Data 1, ZIP file. [file eneuro-11-ENEURO.0191-24.2024-s003.zip › code/Figure4/isolatePFC/v1Int_a0.275.dat]

0.348779479359085	0.355588698474563	0.327206895911729	0.343355329336966	0.334296036665798	0.314619978239563	0.339256984630126	0.320661378533674	0.325401481617003	0.313929441293794	0.31385361124319	0.326927016278046	0.342375084651998	0.34297115125167	0.32442636726746	0.355450058062982	0.323286042631361	0.320835711873185	0.331529804193543	0.346613831293906	0.356018327121396	0.355018008531724	0.353408676191941	0.332157177797707	0.315397026078637	0.342380693242266	0.3251406179163	0.340615092918244	0.338657782821957	0.32578498554596	0.32145164061154	0.340429195232779	0.322105338239293	0.345133920852605	0.354924947354718	0.315924091253395	0.334893553812934	0.356470270632765	0.323531388197427	0.352178115553497	0.348004205259846	0.31886600842286	0.333841667460712	0.358197344949224	0.330963070798069	0.340655006475393	0.328538226458085	0.3212495070568	0.357100739790296	0.330182193850693
0.324213390601008	0.353503595957314	0.337269425259476	0.344363194452491	0.361713238912176	0.364607526358643	0.359705963236344	0.374196603974453	0.362247547140173	0.341904798193853	0.354555994269887	0.371820640712847	0.332933945373786	0.369656270417007	0.368645022339238	0.367022762978537	0.332548720515311	0.352899353642648	0.341056730294112	0.339795784591256	0.340445035209953	0.353456588797162	0.356784690653707	0.376675644127283	0.362867526073984	0.332831397979862	0.373899270063263	0.328974928602145	0.323495237568395	0.337495607029161	0.350844217311553	0.350578118204077	0.362007350994284	0.331428631078089	0.335228873660534	0.370520625841891	0.368117228689851	0.372704420223914	0.332771632940088	0.325106296021452	0.326168332532363	0.352174815893873	0.334199408422118	0.373640496731814	0.331315821366249	0.348643990192869	0.326969484652216	0.345855315365227	0.360905154834318	0.325279957469202
0.352977247570199	0.354100110295566	0.333777922307739	0.390927829337716	0.331762471827699	0.371446995321031	0.372669342494747	0.37685005450934	0.347519245541554	0.341780785897724	0.360118881429689	0.350693731555368	0.351868436944221	0.375517056754998	0.340377980316739	0.334729497652827	0.378460729650279	0.357206812764598	0.337650772481565	0.355378773110726	0.335150567780018	0.346105500417337	0.337863003591809	0.336322937582298	0.345869015635315	0.344556706929454	0.333868271552473	0.378030250503928	0.340416804684013	0.343475911542847	0.346581295117121	0.344848966121609	0.332915915339781	0.332304633863978	0.364559672711621	0.385669432919238	0.346471765523072	0.359741651055303	0.388647686417504	0.360165248994316	0.345995770105087	0.335083823918174	0.389998366127952	0.365681407973986	0.338243155727789	0.353972784843558	0.333414242018824	0.38560353270234	0.372389568962476	0.375764701174486
0.370891575327878	0.344897501277508	0.345611591611079	0.344900204405996	0.358484273333657	0.402990019958167	0.394427699189784	0.371121312891485	0.376760153129655	0.370564384577501	0.393141950347136	0.356738450017611	0.356141326418655	0.378646347863765	0.390300776981249	0.373276297247673	0.36027264338849	0.363575113685003	0.395339994385375	0.37309436961435	0.382903682430473	0.35651145972541	0.391001949773031	0.374724408782082	0.403174802817948	0.378958576065013	0.367415238745894	0.38122012010372	0.365460202681078	0.366843695491948	0.347750248291496	0.37091600963486	0.398695843466739	0.373344288333126	0.406791741175659	0.365352368624064	0.372975344299249	0.371510747302357	0.401783365941255	0.395993373941997	0.400608359001525	0.381952645982176	0.346020716974361	0.382380247419782	0.369442232504413	0.386214435361709	0.359040424886034	0.404132475981791	0.384652759586565	0.35552278497813
0.390225948075848	0.384936665630417	0.410762173834975	0.36580874619146	0.423496395010298	0.407473076347642	0.395798739067589	0.396640623855829	0.426615096553247	0.381484749587974	0.392911738246036	0.369883635158095	0.40731892791181	0.421230603759146	0.388872693068969	0.398627984150701	0.412403094936572	0.360162403319758	0.41218398671282	0.402809475271532	0.375750165635451	0.417405896344918	0.361496218046812	0.390649393066776	0.425039455988733	0.423783175465182	0.377671888438978	0.391733166616358	0.404537151234604	0.361323888134315	0.357975656052217	0.397818179113652	0.368397255318884	0.362336137841626	0.392186296970167	0.365351028106431	0.363410412273738	0.357279857178314	0.358217097345444	0.371494433839734	0.413346964878173	0.373682223509305	0.384560117586276	0.364566474414042	0.370699875039014	0.429207187671058	0.365049169173431	0.41637784026677	0.395775175473444	0.358281017142235
0.408321359441397	0.379203565859861	0.375566975667977	0.435227581084486	0.399474088285233	0.418710804162479	0.392579385990501	0.387332497646052	0.390255820238469	0.393280309994316	0.392062162469521	0.393566700677728	0.404880089896879	0.403354389130611	0.409375796570942	0.420160953586455	0.426329128393355	0.386803690266059	0.404520079909187	0.400622302821115	0.449059411834295	0.435685456766385	0.412254142502862	0.445136616192187	0.393200231331362	0.438419711193702	0.426401116456685	0.382707858000301	0.442113258494491	0.439964122475638	0.380150437896098	0.408495915800266	0.394768115727693	0.448234122264325	0.402182469362113	0.4139934377386	0.418283300652575	0.382500825460823	0.380088341781469	0.450298998937643	0.372251775950084	0.41676098616095	0.411931669846818	0.384522505058203	0.39898510427827	0.413658299750001	0.405841810861455	0.411213370903553	0.428862170643872	0.373485425719045
0.3976300661011	0.430355466425362	0.427245014970216	0.444169060886544	0.427791355634394	0.449596214946586	0.398212583674618	0.434353600149387	0.396311639893071	0.438412999048687	0.394967654780192	0.442738001234687	0.453648569237624	0.41734448900113	0.387394134697674	0.396842822526389	0.418151897092045	0.415890856901289	0.433682954114254	0.42986467084575	0.437387937122887	0.430628295237632	0.444873737172971	0.392578613721137	0.387338258202068	0.391003465692342	0.452074556527859	0.400223617529418	0.435417644801586	0.453289413160075	0.405253386611829	0.445830192487244	0.432748382453926	0.429169873847676	0.429864179652852	0.418887820159813	0.471638615251358	0.456279141445969	0.409017415969276	0.415508859998854	0.460789609465242	0.425314978195962	0.423228302429746	0.447853344260186	0.424743454660946	0.472328916402125	0.441725979242503	0.391511547436953	0.46866513481974	0.447958851959931
0.470860265015512	0.454525258420214	0.425619392864671	0.41132877497752	0.451141637097993	0.490860340359489	0.472370311752649	0.412389601355547	0.463834474644184	0.496769228437746	0.420946261597	0.43570220022802	0.420799802064098	0.491976110539792	0.40596861555807	0.419958050468528	0.489414437913993	0.45393114741094	0.445998395171388	0.43277842556112	0.41480723002225	0.48580505060655	0.408754952857462	0.482549484890422	0.408536099103578	0.455250986818869	0.501165679328463	0.509434557905851	0.40640930058332	0.416256893854073	0.478510690649472	0.428693889162866	0.464003791622852	0.415836784688673	0.416034406909297	0.432002336160728	0.479245049951928	0.422801251175732	0.416269190000045	0.490892751525191	0.453980523533158	0.424225490647184	0.429472356858837	0.470179763683906	0.425483268530607	0.502902284029364	0.413180240462076	0.488665821099525	0.426942783354505	0.499565618407183
0.432156295536841	0.502647293962729	0.428640989385851	0.472909293895468	0.469219751465363	0.521703464547928	0.4809192059861	0.425044876694437	0.525837706572025	0.445791630892825	0.532983511576157	0.477776720151455	0.432174454420349	0.451862351629124	0.512412317353012	0.443642788532477	0.455137702706702	0.436730338595761	0.492446149803647	0.471701938697672	0.507225113235425	0.533517821870267	0.531196132079577	0.513782714817315	0.481257055833669	0.461909574835659	0.504940781122161	0.46167696076372	0.444899405471595	0.516916375067697	0.497702275312677	0.478433245242679	0.465738929128899	0.475012115518791	0.437026485342095	0.502746222773068	0.437421812970736	0.498047544444527	0.507726455269054	0.49187932638001	0.540599587756117	0.458508715226137	0.481627402330196	0.493192609841176	0.501517722499544	0.447211870583466	0.475535673235954	0.443894316945893	0.477258405261555	0.435487582082031
0.574906013526077	0.474544059683486	0.456504535110522	0.454983336650717	0.571941965035402	0.461098736440285	0.484868272202308	0.532956360288256	0.487633723057339	0.482584764782895	0.460695335553684	0.502183562681361	0.552887134357204	0.516800847995361	0.541696194013945	0.487998049494556	0.579372162126398	0.546562547964164	0.576578553027559	0.536369108266315	0.564377200283351	0.54748078915794	0.5209158443054	0.489130476827622	0.499332567563583	0.574913649041693	0.507885188638086	0.536594460272775	0.515267334172421	0.482706425297836	0.505476170645587	0.500593938384624	0.552531975296304	0.528241048068488	0.495927141912439	0.500034148218022	0.475751537987208	0.557329455588268	0.535618419988461	0.56151916888964	0.502622188329922	0.486966947123465	0.482489693666414	0.534617669874511	0.54148881354694	0.45755414781093	0.506452242654824	0.504268152260627	0.485617372164878	0.496158895380959
0.532181521001429	0.519065288226008	0.531398126577964	0.581158609983643	0.479819078526216	0.516889740787668	0.567603627524707	0.585062316512351	0.574791137859765	0.531584948263835	0.583810034219083	0.483492973371464	0.583503319833303	0.617730123818849	0.480224004632338	0.573687956605765	0.609811889154629	0.543480759495137	0.553675346378793	0.49620856694248	0.533832143208892	0.585415504094077	0.612847077195725	0.516262489849304	0.508455528305071	0.500109968650774	0.485740198277996	0.493768218064255	0.507827214715053	0.514236138229507	0.527286399047772	0.556281768613981	0.559683443719476	0.489401648827636	0.542034309411291	0.610077612679495	0.499292278704193	0.545207853784606	0.49435402610524	0.546043763940322	0.593399728278723	0.492133137930913	0.487069929647662	0.529255268530592	0.494641910156015	0.513922730016254	0.614924994063849	0.521783227331812	0.601002117229388	0.549555258531103
0.625563460295479	0.543462864773786	0.542031108492974	0.553231529063176	0.511739275964481	0.596721388319418	0.53126165249078	0.53115134800957	0.645636772596807	0.630757661202859	0.535188252394289	0.624014050225256	0.652251882296323	0.514460136504744	0.534893383461465	0.606344840063786	0.639098202600073	0.599346473021418	0.530396725294483	0.62469409356401	0.639265223972199	0.516779530825452	0.54084445173454	0.568493154724311	0.629660331409408	0.53149307607001	0.62759244032629	0.57503288238115	0.631103533637196	0.612264064580712	0.601917761108486	0.579582714088071	0.533770629734556	0.653251189945677	0.560757130774286	0.553447166666205	0.58296341874257	0.660533316659696	0.596217877233741	0.615543685725394	0.525392326735551	0.560480820880062	0.65511547863734	0.57439817318188	0.616295193997228	0.608104465110573	0.585147285743704	0.645278010442756	0.607659410308022	0.54880152620356
0.679968357764306	0.592903854865045	0.63064108460048	0.709143989032258	0.548465841038598	0.651324647231253	0.567922946369172	0.667240710366174	0.667083169628288	0.672998162953627	0.726067918029591	0.663516702898682	0.658547013949253	0.664050968400881	0.601322524377048	0.558941264580948	0.635199473575518	0.721556304369119	0.712941770433407	0.694688692491043	0.718723012730648	0.561329472864778	0.633541450214438	0.708622143877958	0.608428982595033	0.572421289956386	0.668572507519	0.583621435043168	0.682881854636239	0.598464425104597	0.599953049521009	0.568411175624363	0.600847018867456	0.684840805758345	0.637093794445112	0.617242530922912	0.550501136155389	0.613666211765959	0.613853300471605	0.727134067094874	0.611730505278988	0.698068217627278	0.663404703166112	0.570190668731252	0.673281170998546	0.691219445865403	0.569231726617301	0.673490975892175	0.58884468344198	0.635926072772581
0.748724203761678	0.682050519364602	0.748255422344295	0.774374395434902	0.597114454734872	0.682404161188839	0.626902536716564	0.671393076422997	0.600291571038056	0.752389197715162	0.672564598811323	0.622254643900521	0.73868738739239	0.635187672477514	0.760787776460573	0.65152640256742	0.658683042693183	0.760453499482589	0.770799280541455	0.659035791723691	0.664329017266016	0.655983301264457	0.776269741766125	0.685781606550599	0.701187854500417	0.75270593036067	0.764115629403589	0.6320357202836	0.60843096620334	0.708931063053757	0.722427948099254	0.611283665606217	0.762746487237618	0.639733866835775	0.619552280143294	0.611956600989946	0.735841510373964	0.64896241261452	0.750896418015344	0.706966635455866	0.713950360126812	0.695025533718224	0.598145558278304	0.630611788336934	0.63037571684569	0.755177607696922	0.685032727187286	0.721456704614556	0.681893899338179	0.599523083708524
0.635488343029292	0.629247620307407	0.747136636376584	0.676516484896983	0.849198168198204	0.830546137578319	0.824360137166887	0.84313825481819	0.733924487580243	0.744871181629355	0.67108522777697	0.838513449440683	0.834605847733871	0.653266559373237	0.653018993174205	0.767489027512748	0.634987708962065	0.766061606347646	0.785285628159766	0.630099273962161	0.740081971062353	0.782033119626064	0.662435175618833	0.670773959287766	0.805137776300851	0.758556650896017	0.665301579280453	0.6796629569333	0.742864934355231	0.6739743236128	0.724186606462499	0.782594540465467	0.765048076079188	0.649648547708025	0.8479805467669	0.68211195212681	0.757906543225098	0.651346582550806	0.804840696835403	0.70191291325375	0.803830551216387	0.840134633099751	0.738098925472048	0.723234972448996	0.801254845061079	0.653793381829361	0.706531221323153	0.643208066342298	0.730143322643356	0.736434216296389
0.737952431839826	0.802560735914791	0.781771452523631	0.753715851344923	0.893328179555106	0.842131424049689	0.89164160269647	0.756774352064564	0.714390313896737	0.921763050041224	0.757003226519875	0.693069295769078	0.764920226889942	0.677630227526296	0.879919094694848	0.737737550184126	0.79190120576757	0.787127800394548	0.729711076807301	0.759329501784339	0.934046047992044	0.803155717665001	0.748538016818659	0.757866744335141	0.787429826458656	0.912237060907693	0.700660224076934	0.866264603597637	0.751813085814561	0.774579680263643	0.832617317992886	0.896778676977183	0.758022391544268	0.870369801724172	0.872787506594009	0.684839729386772	0.750254008332957	0.795358729328078	0.772279510319394	0.765749380448359	0.708847395287395	0.83951377855584	0.726446385480565	0.788519019066611	0.916970375268835	0.760647769276481	0.821546405267007	0.775528397330373	0.832712198163859	0.774719417253406
0.773765957352643	0.849936527752815	0.869122533802835	0.973266925545696	0.749595201770639	0.756055962359453	0.914939195410429	0.798577383663191	0.85446873080977	0.867997895949236	0.811694853109395	0.95716537167362	0.876955077243127	0.831721396516198	0.984949000482018	0.746361207954738	0.923476654093111	0.871822434069646	1.01204593370196	0.776565753331103	1.01471151339098	0.824650254982015	0.954323431366557	0.7943131016784	0.885237549405896	0.833263640670766	0.908907571891554	0.761877822132041	0.854994627112076	0.870501442189913	0.945341574147311	0.766494404256156	0.876963885026707	0.849823281191688	1.00908092416742	0.874653514056724	0.883982062486782	0.834557940618024	0.848524281770169	1.00383267535625	0.821169398697037	0.921512438556896	0.745168133489666	0.770749334395506	0.876047705227367	0.937725478839063	0.790980814289845	0.759822071641847	0.906804268750758	0.788114879757177
0.891620481225297	0.963690333836519	0.881113341350957	0.811935724240379	0.854037997267499	0.934163233047968	0.971243989384338	1.0053560677927	1.02873296715712	0.96631761461337	0.828433181095352	0.849527300509735	0.8560100134434	0.903803756519502	0.996419050281496	0.840853529021004	1.07488542408158	0.947503373491946	0.963869388800253	0.863881851122275	1.07516198508071	0.876578384917823	1.08435622304769	0.826656150460566	0.809594523696697	0.910051329647248	0.886420952160205	0.952772341877355	1.10087734751995	0.874080922230739	1.042694414032	0.871552526495072	0.835944701038599	0.876790247005036	0.890499889907287	0.981783970407383	0.95300935358756	1.03020134562105	0.817323087596365	0.815547293083257	0.834732112162445	1.04335087858505	0.984298746652211	0.810068479134169	0.960141202183865	0.862258281385901	0.81588877425398	0.84369936923638	1.0306543928525	0.963085692702807
1.03785553681563	0.95111780854806	0.907803388371003	1.00101153259086	0.910531528941981	0.918415483950055	1.22877088211693	1.07658619270818	0.969847983327656	1.15817602708761	1.14578927922746	1.03149926188861	1.09207539921455	0.9942063785951	1.14333709474393	0.949487413926771	0.978112420921088	1.09630618840396	0.988185026189275	1.04655883248423	1.13774299560422	1.21930804274656	1.22093069786282	1.17980648102981	1.20329964059828	1.02394383539432	0.946105892447306	1.07341338087585	0.966327011858437	1.06470449029068	1.04125808314835	0.970384627193802	0.92528331265145	1.20000344344662	1.1679573474357	1.09296368226273	1.2145173781905	0.880751933551319	1.02455211681828	1.1239365121217	1.22662133732756	0.970438676335909	0.911577501711799	1.01330472774932	1.03146943722127	0.940354522789657	0.921340526450296	0.951411454142104	1.17693108121025	1.1685497056734
0.978735548425966	1.29147086539309	1.0011620399151	1.21231564218235	1.10247184265613	1.25280039777584	1.11004111825671	1.08912702329807	1.04032541872046	1.30113751290186	1.11528951063539	1.19584993140425	1.07380491773202	1.32706820033561	1.20257191299755	1.01352326865335	1.28144993466266	1.17881502493326	1.13316142532581	1.11351432085725	0.998395349486068	0.983890645496309	1.23156860416118	1.04700098209643	0.999278580556109	1.18482680614613	1.22400228378069	1.18321204564017	0.992037830434437	1.12425570025218	1.06427135925645	1.02902023934639	1.00256266338206	1.08718055305796	1.02139029682844	1.08124883095029	1.21038055978319	1.29807200091926	1.108346591759	1.0844869865043	1.20449889063558	1.15196226660291	1.08544735365904	1.129830608755	1.239302905062	1.00706320807183	1.27417131381896	1.20281683881187	0.973317969728723	1.33385581498072
1.42734433208209	1.34695091834159	1.18199509532171	1.39595183471783	1.25988219119515	1.45924863046255	1.3233520513579	1.20324488238049	1.27066691580049	1.13459285505007	1.16521229342392	1.39935379512144	1.13053375400973	1.28508987284536	1.39774943888073	1.07249915283114	1.10789974285654	1.28112210239195	1.47955862888109	1.12150910181322	1.43245789734615	1.19617457504118	1.20044805351685	1.35293552069311	1.28130093186695	1.39139846549079	1.2067930814372	1.22218036151255	1.38230417895835	1.19764451630155	1.11293195107944	1.06167202594038	1.20730754105355	1.27102683704269	1.24204529682723	1.36023027043616	1.17682949934597	1.47531136214615	1.37846839047007	1.25043295416158	1.17647872656287	1.19320391327353	1.41414389506676	1.40303849665874	1.07307906562165	1.3594878869814	1.19986564437742	1.16877583271338	1.38675210395104	1.19924992725323
1.24941849189789	1.35448676755307	1.18755093265304	1.32379000774446	1.30242606846527	1.18605125349627	1.6210110215244	1.21079924768451	1.54759359964026	1.31053876676766	1.24041917156545	1.3479571172755	1.3555787602828	1.54700387170886	1.53635638506329	1.31529834746631	1.19612286035935	1.55250928158559	1.3964074218715	1.29563119194898	1.19255845107103	1.22867697672638	1.22181473230011	1.54698263099182	1.51704671421731	1.33991823683786	1.52620744621606	1.35809039072471	1.17784054378461	1.54279433792103	1.41212754839862	1.53205931790821	1.47618566302332	1.53507870195316	1.17519370759197	1.36406428572079	1.22360264411014	1.31067181336114	1.28097132696887	1.60973315253127	1.57637725496474	1.48446197558046	1.26643480715246	1.43708412930724	1.54237647608538	1.49546127935343	1.26020606713184	1.23586981155845	1.20971801870024	1.61354188309579
1.65657884698876	1.42240475753451	1.38506846002208	1.41742730314505	1.62989173719344	1.74802351298027	1.54980135521068	1.36858532133704	1.80184906859838	1.57234569974606	1.30682191914443	1.34293272516635	1.53609470091598	1.43949860332326	1.27919358685412	1.42835152431391	1.36527379038526	1.68279782602919	1.63051038807742	1.31954236571169	1.53573685642785	1.54556373522425	1.58670199546594	1.64280681789537	1.37190041802507	1.38842334555011	1.57154664480622	1.32522885604006	1.40031493161298	1.79594721463772	1.77181025129927	1.54163895456241	1.48453408593507	1.37120235239772	1.31113126835971	1.33837170919743	1.81831296051568	1.40150565051178	1.78819258624296	1.76956572273929	1.4385549038401	1.3315214694429	1.78296074501873	1.74789107302658	1.4028759649067	1.43752041711578	1.61524089632563	1.47767001356171	1.55764467563202	1.50616235677893
2.04044438451911	1.41782174770331	1.6156751629219	1.87542086625603	1.94922453639791	1.551586206624	1.61137354092832	1.76530791017522	1.55153808864028	1.89343413250202	1.55782140459363	1.60826101684285	1.65538804099722	1.56918699225375	1.46804749078653	1.97572910886858	1.85822933398677	1.67908896217399	1.49279181448301	1.62705899699359	1.5213616440744	1.43958797902763	1.64325711941376	1.70006669980795	1.45692295823301	1.56789488331709	1.79396337076892	1.51795272271024	1.88296299917747	1.96276669963699	1.9261678100897	1.97727986841503	1.96960944746641	1.47660431246315	1.63874051129519	1.94739327308391	1.53263812773772	1.78102982238848	1.47167468809472	1.44690595534665	1.45865186988105	1.55757112345607	1.70886246978018	1.55037610048419	1.6739235120056	1.6389630351163	1.8344823807879	1.97336577378495	1.58586736506279	1.8662588403004
1.95625891325739	2.22281468240706	2.08722103697164	2.2567242236582	2.12493742130129	2.23298264699376	1.77770462880812	1.61749360697552	1.79840175272058	1.6620145004293	1.96885118488458	1.9844142335497	1.99755524613255	1.7712013073453	1.75541953128729	1.72887950934384	2.07632093195201	2.28284982098375	1.92921394736866	2.08518646013441	1.84192703547333	1.64348880834398	1.86894364023637	1.95605580709705	1.69473445175655	1.69806183088804	1.65851110842926	1.67587565050329	1.70297074761886	2.17500266447074	2.18267623345191	2.26693529212765	1.76749904425186	2.18654834705848	1.69282192315648	1.77282060924807	1.79105171394669	1.84783636113544	2.08358792604264	1.97102111182683	2.18921741236021	1.90395548253969	2.20962123071453	2.26619953270717	1.67934876041504	1.84411502527037	1.99234914945264	2.0500473299854	1.7650780649365	2.1810585593575
2.22396031360165	1.82084828566756	2.2523083854176	2.4073414757409	1.84952044740202	2.37287306661932	2.19192487994952	2.32463436031159	1.88700951078359	1.94863757150035	2.38241164292806	1.79393395859699	2.31885382795998	2.36585093556295	1.93075327521481	1.81595035432554	2.0965624133465	2.44559240623623	1.82751238807886	2.29646302459412	1.97340217790273	2.46372925197731	2.40854686098736	1.86260368837814	2.00596390274755	2.40503241849402	1.77960416266568	2.26882251309174	2.02791939525702	2.10181634955509	1.80652938602978	1.95252809362724	2.38113355573215	2.38886904898218	2.46217516462481	2.50233664761834	2.06364604232725	1.93334135655003	1.93490747015666	2.30398041147511	1.90200383966958	2.22301452890552	1.90163150803635	2.08026831223347	2.28004842047163	2.36429429415929	2.4112015451008	2.28814389303484	2.24885950096338	2.08254722536241
2.36942284710594	2.70758282835679	2.41519643090852	2.43050775397896	2.54963003291861	2.27277639615369	2.05316639675929	2.05241904111426	2.30378384302183	2.02979895969116	2.69422695967206	2.41857182794583	2.21783458421911	2.09931828511552	2.12396367124873	2.46067213889523	2.27892990244461	1.99274799560633	2.10042616144694	2.00540450644274	2.57741786931725	2.47450726635802	2.15589270358614	2.23213155816141	2.26535587982946	2.4504571337644	2.27415479939034	2.70964949953834	2.39779811685017	2.51611187232322	2.00865930774217	2.69019920124646	2.54966799472529	2.45206400847722	2.35635144135525	2.07334963862145	2.5500664161329	2.11169251602324	2.15805862361967	2.58802625725731	2.65037588230484	2.18706639063024	2.62694203685211	2.66496535222418	2.53116940474101	2.48288343097457	2.46569780085636	2.45162574567232	2.72333641202867	2.1556884278434
2.40283649607399	2.4340490829741	2.27370995613885	2.90606072292689	2.57591012661627	2.869265384291	2.41241575120858	2.49867827407379	2.37600772665543	2.90288502595461	2.6813756230101	2.55390622175192	2.25419029257792	2.3862797843685	2.7188207908579	2.40721871915758	2.96772679225727	2.52022207582113	2.92882923578014	2.72328899411665	2.36752588603371	2.25683037024456	2.42112792158148	2.45667684084998	2.97773846694101	2.24977811237978	2.66023821503587	2.64462299989007	2.30967834646412	2.49610214166649	2.846367607288	2.5005606650379	2.79917719418197	2.75531961778443	2.98413023807081	2.44211030480332	2.44946261665415	2.31660547541922	2.6311291092696	2.21353117826682	2.28298156302888	2.25073108523011	2.79585709356919	2.7332074321773	2.88710497615233	2.23499695468697	2.42787304362329	2.24691936060264	2.92741847978275	2.84989120483263
2.61113363804233	2.95589314975552	2.53537631219131	2.81680163076078	2.86344522937183	2.91262359624659	3.22970850013424	2.86333115349078	3.19160627419606	3.16583434965799	3.02577324412973	2.97767706463392	2.56025609969288	3.21670960275082	2.92435884322027	3.19585172305132	3.04057864239954	2.69157475040915	2.92834858442166	3.21134412864008	2.75708007766875	2.64901232703055	3.14380743543079	3.21180585871378	2.61773723279628	3.15604991800648	3.0494367862987	3.19298781056576	3.21057062011673	3.02190020792312	2.53464926753294	3.12414269652059	2.89054359534904	3.22746949636092	2.86516773303431	3.08706376858834	2.70873814651803	2.98540818675016	3.21675841688765	3.13933138322193	2.62930426714542	3.10973370707095	3.1670939734008	3.19159550578111	2.98011284553914	3.23069719652121	3.2105542744888	2.99524844357074	3.09919048584337	3.03015136262515
3.17006517211391	3.07056151719979	3.27297286440899	2.85904993487121	3.10632367935607	2.82716937909895	2.91210187929286	3.25951855498516	3.45476527584494	2.83102606271654	3.47701493827065	3.03300541339476	3.39768408106679	3.12222938210039	3.40329292389332	3.4728084145655	3.10765899691328	3.40204906142365	2.93768114342144	3.26065831856683	3.49055434949491	3.36804339910836	2.92990158130862	3.42900621180189	3.45194527331779	2.95845452609968	3.44767027061417	3.16432378152244	2.92369789547511	3.29315871089107	3.34170162910472	3.30756849223208	3.3467480606501	2.97678892028013	3.44245387678109	3.26184399510903	3.11517028817457	2.81762462535593	3.17946987090314	3.45018741504099	3.2939174245992	3.22318403828521	2.91153800253599	2.74504166415215	2.81195745845868	3.26502604071709	3.42661361608467	3.42394933329777	3.36454419106862	3.39562567713907
3.35908665085941	3.2390887703824	3.74838525184642	3.247110995587	3.488530930522	3.69377358467439	3.29257572198152	3.52678184973145	3.44152585003842	3.18419388493648	3.74563241439419	3.64433912822292	3.61249716179928	3.71554284168569	3.36748105784342	3.60460928507162	3.40021732240358	3.71017989680037	3.1768389337773	3.25016283816159	3.32506857899243	3.61716277487651	3.71608421261978	3.73748455688656	3.73591941584286	3.42590334995531	3.56843627116481	3.68177597759209	3.21925922169462	3.3394766977013	3.7287292720727	3.38909260058249	3.46118801484228	3.51913840823399	3.71915990303005	3.68092975053629	3.42004273583218	3.30363722394449	3.6217130909801	3.44886195474039	3.64364090998592	3.36613493067281	3.39158628355235	3.67911614391177	3.27895421611013	3.18189495325755	3.56625641913237	3.21840487290348	3.60972032901093	3.15878769781894
3.75837982772106	3.86644746542722	3.9790847213391	3.88909459707593	3.90751160989522	3.93547619332727	3.8057995129521	3.94939791519244	3.50895547046089	3.5662101985648	4.00951898263081	3.78345106874946	4.00233776829872	4.0149032162116	3.94378317722184	3.69930229988923	4.01753079608865	3.85464304886252	3.8488685192474	3.84933148873056	4.00974401338527	3.5235197234113	3.56200464399974	3.84062396782819	3.90463732589639	3.87271791009532	3.91866322603109	3.68861972448486	3.99642008607506	3.98966712264609	3.91149510761744	3.95840697748465	3.61498119969767	3.99739047474423	3.97173415457209	3.82905664576648	3.69811605471166	3.93595146438888	3.80763648954062	3.9474870612434	3.82384716263692	3.75502195913843	3.91991921646977	3.84773301578427	3.62900841909974	3.65251361163047	3.96973899970111	3.90271809685522	3.96503302081066	3.98705902320943
4.19374909076957	4.14271299979619	4.23896260794684	4.06804074726934	4.11939581616447	4.2551785543219	3.8848242225191	4.3325222212153	4.30407369981081	4.16692710163399	4.1255317265598	4.27563611160191	3.9997812514416	4.11825529802425	4.07532437798762	4.30782930713958	4.26380603054655	4.19469011595464	4.2569416662944	4.21690882279723	4.22061540750405	4.22945610996115	4.29209847580711	4.15607822135408	4.17603687668849	4.19870781349571	4.05249523996756	4.00605295102079	4.25276714738493	3.98449454204032	3.92956202709002	4.0978436750651	3.86683613805535	4.28321264495738	4.24461992548193	4.28384348446151	4.30615332314566	4.0692839969575	3.90943203913468	4.29816238103182	4.2757842081266	4.11484552600058	4.0489127674558	4.02690774895432	4.26833529449071	3.94366179080348	4.30804568275227	4.30698704910562	4.07254759787788	4.29555637552936
4.59059223401322	4.58163777422344	4.08805506793535	4.61966638192931	4.63408652164369	4.5651476379902	4.61372545101524	4.64768256893641	4.5948448675908	4.62427383668993	4.09842658147824	4.40242235940705	4.4844070937514	4.53881148786814	4.34221888263392	4.22410605443276	4.58745471432304	4.56427246500266	4.54762848822861	4.14624538619177	4.61600746474098	4.42622545191217	4.46855234523889	4.42294493595678	4.07959828194803	4.3000233563578	4.5608506753663	4.08513071421829	4.56714567445787	4.38105542383124	4.43903755028937	4.40061098099052	4.48763947236384	4.61412731615528	4.38394513480717	4.44902136207106	4.60582081157789	4.37128210471693	4.58537380102834	4.25198998110757	3.97504381236023	4.6072346729601	4.52401399503587	4.20115380534769	4.36710013258457	4.59399098905085	4.23624796922805	4.46416747351671	4.28790301988234	4.56998058290692
4.75056643149775	4.91710633899588	4.91833712401962	4.9050365571594	4.43646683015514	4.88779929179415	4.81211679404798	4.42290091793386	4.92766715693534	4.75946733687646	4.75617960871865	4.93980806592361	4.92144673915855	4.80628826802477	4.96218189577523	4.94660178651345	4.77605091671944	4.89990865555636	4.87680365574757	4.79725212798392	4.95697973138947	4.61957218136761	4.06234581442723	4.88778230248133	4.43726532456096	4.77474475672066	4.81709922491228	4.65917615793617	4.91760355158816	4.94012215292322	4.78431211846932	4.46565148936015	4.90420292038264	4.67580263629249	4.95324468678278	4.90247408766433	4.21436481985327	4.34242703444861	4.71618759409333	4.73331387003765	4.95067555966919	4.6965621420802	4.70814560270629	4.85806447121683	4.5571929569639	4.94982712222009	4.60385976269448	4.50708699811257	4.97293311031558	4.91630096436992
5.24571430627892	4.28048387680401	4.64935649081303	4.83512922491765	4.74034058337861	4.65710269939981	5.22248565131559	5.24255770474793	5.24550235495291	4.73905635074965	5.14864206999082	5.23751194277272	5.26901147669908	5.07242409987568	5.26532041354483	4.68194490001091	5.26962801761514	5.27633627695997	4.45928838456951	4.55357047620871	4.39157649440565	4.45648582072456	5.24516188560549	5.31616620788379	4.50042086007851	4.61272557426018	4.52675921738512	5.30760349921404	4.63633199432281	5.10835428176514	5.01062119333993	5.2397003526761	4.42610941639832	5.22412364297203	4.43932937077089	5.06309980329199	5.23162585117578	4.32700310082316	5.29548796286298	4.26071519715865	5.25143998414515	4.65595478570848	5.242385664401	5.13911002564276	4.83915247974387	5.24381468236611	5.26177206043161	5.2625846314291	5.24124494066116	4.99338583560747
4.67157938524138	4.52327943333317	5.62778747432272	5.60247714690187	5.63511404477197	5.16883777733705	4.97572278684987	4.88102752046634	5.44348243565509	5.62022598221174	5.27599050291492	5.02568126523547	4.81982341703258	4.13214895801319	4.50904775503801	5.53532047232822	5.07970656792993	5.64125203606414	5.07417818522236	5.32133926961778	5.09013737536982	5.582628255978	5.01760287398773	4.58240920690591	5.33593612840352	5.43988863757201	5.63031324933242	4.85685284220621	5.38001401972625	5.64806332888205	4.64009718080578	5.23479890544511	5.44653836479653	4.57432038529069	5.6315906400346	5.30893162488691	5.64979284939825	4.94016575909665	5.1356826991284	5.05300940618689	5.15541972278168	5.31370410310152	5.64678527416027	5.63582756644364	5.50206970339801	5.51639317084441	5.16152202281775	4.81876076706444	5.02110621197236	4.91687117144906
5.71118421919684	5.82650993760175	4.99681187298805	5.42106260179322	5.45225581511545	5.01989626819481	5.53036093699463	5.45695317656541	5.084414606858	5.17909574099326	5.02347008045754	5.65192109132725	4.94340171286754	5.79023753664015	5.19112933539212	5.50431169550359	4.00805404527312	5.02928814276586	5.85038093222282	4.55548147020765	4.70374336525591	5.95637853837398	5.67713402140807	4.60234478213908	5.4252515553978	5.89651250094032	5.23033993485282	5.63528491775002	5.59091457884547	5.08183743667204	4.5086562720757	5.94379716020709	5.59976713931293	5.47892971393555	5.46234081915371	5.13234887490081	5.26701656404749	4.4526765344591	5.44312557529399	5.99733891940265	5.40840001281505	4.15088713630237	5.18288783777909	5.56503614013485	5.65337067948554	5.38852399336595	5.40387968434862	5.98469086161282	5.9684586667652	5.49055348873007
5.71441669664549	5.80543173113253	6.31655766868864	5.68284171922875	5.47630739657499	5.75550013580059	5.4304564553056	5.88445841778377	5.9281347774198	5.84288872459624	5.50283883118394	6.05230151338696	6.30586443743741	5.98203632192102	5.73184534097714	6.23390550695669	6.07869722072011	5.41137831678276	6.15039361546137	5.50673157798517	6.13741570223825	4.55303527525145	6.01718170277003	5.26747328516746	6.20455245957714	5.46423343255316	6.17475282865254	6.07846128618953	5.31800940224843	5.4578822993119	6.02792599038035	5.77779475587882	5.95368431927766	5.82865500479791	5.88747550734992	6.08182149454417	5.84517714741707	5.83613650112619	5.95896201380299	5.95301793103456	5.32843249681746	6.1971138147089	5.52953137391581	4.09481511562471	4.39870476389082	5.96431330865694	5.27848594510173	4.91117552903058	5.9520274795801	6.0397319875691
6.48919318178552	5.64123165733489	4.3560440345133	6.18316389514882	6.29900582117481	6.36729432090952	5.3441794954099	6.27385609406454	6.23243889821894	5.59592540807107	5.98360697595849	4.0507167054712	4.6177577248602	5.83619214013529	5.71959877726791	5.95833529011489	5.97729309518527	6.10395811951761	6.48340586414708	6.38136509570375	6.37112690678632	6.42393920019366	5.88324112935978	4.20097629059434	5.91511416339883	6.55837506499435	6.58893134407643	4.61994810791599	4.33075594800954	6.35519898580128	6.48916901961784	5.55972863112794	4.68480502442507	5.61076927915045	5.87503831358332	6.11496458159312	4.21044378142581	6.55125947956551	5.51777204934213	5.87531715166554	3.559922292675	6.31490781898404	5.12519886473113	6.18623242754955	5.82021485672463	4.62439343446523	5.23702399135341	6.25166920585696	6.03633361780286	2.68827161167854
5.75935634373443	5.94423865252939	5.16615655883436	6.55777199668659	6.37885707451426	4.38328394255964	4.00896539084228	4.0892171528692	5.63146785150246	6.40991718047394	5.09859490237221	5.67073859891894	6.63547562176657	3.98987022133993	6.06518737038383	3.1512248145224	5.23231716116916	6.11566732098449	6.11153540353715	6.46018412385693	6.21418419130607	4.98907179807433	6.05396603604078	6.08774498615679	6.718698439154	6.23147884988133	6.34218671426408	5.85454470848372	6.67147164394315	6.47691008622078	3.21666179159938	5.71836571295182	6.36770334815089	6.28535860340564	4.3898976641529	3.49260884262381	5.54280627932449	4.12682173731535	3.88205004391029	6.1098623529363	4.8650162544931	4.87637124538004	5.98096147301973	6.70778293317305	5.82011492485662	1.5588814145562	6.54360178352545	6.58889201321733	6.48691674194037	6.35458562210247
5.26294309668064	6.01559544835034	2.05496525654194	5.85483384356928	6.18732196049362	4.42712168512238	6.28439349027352	6.66633271594417	6.69747180993988	4.02333588936007	2.83692301368121	5.98737173686174	6.9451904252371	6.12701349432252	6.83801916537244	5.80126368276108	6.76112018001883	6.09624708640192	4.43527122274603	6.82485167591262	6.73662596110759	6.41699239495345	6.49250812672938	2.19305829365082	6.68424083580991	6.54779228027974	6.22086743252058	5.00797418524578	5.33106170622025	5.34293214036839	5.56879579131247	5.86576317007707	2.64042868712838	6.64547728508188	2.75703061631559	6.21365517046497	6.16502621404691	5.74999402189817	5.35999448172894	6.60154951164975	6.3218402098925	6.67951572193842	6.39526985643707	3.63134712955781	6.89456440598223	6.83141194763049	6.05153544401365	2.0532328012511	1.78097526734541	6.70433760501139
6.98862835491415	6.96021665697717	6.79442286722323	5.73943040280987	6.98595005073985	6.52381667732178	5.6334175200457	6.72104990592013	2.81076654941423	6.97209250844521	1.92528252456992	6.98104476965301	6.45883545128911	6.46858236721408	7.17000942436102	7.02616714385505	6.54447224286743	7.09445532172558	6.3825072451402	6.31794512863741	5.60967310156884	6.70126976696494	6.96310490365486	7.05302456097891	5.69812818925535	7.00521210934635	6.97439416091896	1.32482044803221	5.79235663640177	1.81607744433255	1.44760911942146	4.7341949444797	7.01537480118862	7.01825188523012	1.48842723870333	7.12654518636208	5.50071578079705	4.11282890742348	3.35933490563365	6.51411495248015	7.01209865837248	5.89250310603748	2.88687686020335	0.795823038937533	3.32778906896411	7.00702728911785	7.02616429480282	5.37967152240485	6.91814241384316	6.38926985075029
7.0313703130824	0.505811933861862	0.569125763724998	0.0637132621139725	6.48485374262899	6.47400906733653	1.63438576290967	6.19655845333063	7.02098284636879	4.06532072675242	0.0642671465797024	7.00458095773192	6.82794920558565	5.17077996325748	4.30146836875554	5.49342840377447	2.5998686819079	6.93256311348839	6.12879261802871	6.94352530283936	2.20140228622037	0.0638260039302645	4.79133331832265	4.68393636785849	2.80058029098693	2.34609120298395	2.934953892465	6.58543423196289	7.2202755168438	7.20151035361525	6.24272346191299	2.98972672896017	6.9545526562669	0.0627822805264856	6.50940327217527	6.33668575275688	6.122382485434	0.0629219873604447	5.71819236568481	3.96231903093453	0.0640727934463704	6.96388351417875	7.30049235448429	0.746448931320874	7.07990274325542	3.3984529417555	5.7145974443539	6.97293400362311	6.55066358114145	4.41554447153937
0.779888467039239	5.11815886139516	6.53956222914411	6.31941491542204	0.0595204539376498	0.062754842652089	0.0623279573636961	4.35560849451604	5.27513724404964	6.73643211688976	6.37825852676638	1.59794304184105	0.0628031765923442	0.0598124851108708	7.342115140702	4.66656403273771	2.47591866286867	0.0585784483508134	1.02601176230795	0.0634780111412233	2.86530784460243	0.0619313305064232	0.233046090995214	6.2811827133842	5.45054008034591	6.75766128361903	7.39268004569004	1.28932866884581	1.19139792647632	5.68399640332138	7.09995804675004	0.58856215993415	5.03675927003038	0.0638092880582895	0.868082541486617	0.0600081610464935	7.45074522716866	4.88231687965208	6.25331600895147	0.0600824215720495	6.5869988655363	6.06359982959268	5.48476716871513	0.0616185398866772	5.30970979365481	5.9841484603738	6.56701365105108	7.3908427234775	0.0615201283654468	0.0632852841824932
0.207469892968729	7.24542318154938	7.34676568818977	0.0621397327344082	0.062288835175937	7.453725886156	0.0614887269125751	0.0632331000842658	7.18308349167727	2.80614401675062	6.98109394041579	2.14585380338607	1.95237849067816	3.8381301928764	6.40506840881691	5.47960204646878	0.0672087728378636	1.02064722886625	7.02669050625097	5.03675663712129	4.92003995949682	4.71879929440564	0.0593714752158775	7.18748004081056	6.97247895657613	2.54616928317229	7.39696028483074	7.23054995279438	7.07776179591365	0.0618368389683512	6.8599455860015	7.15963556847212	7.6296311101875	7.05740882071343	0.92351255036812	7.37916392422571	5.91488111795499	0.0615008184459918	7.50744701843236	7.30330057003902	7.70550140014323	0.0638205441542908	0.0585005367351572	1.29808882406596	0.0591329934206389	0.0607002712919469	6.53078200266644	0.441433329410943	4.65241854919245	0.0613441182192226
3.79677563208926	4.19701268159309	0.0605314384829799	6.01891591537545	6.76036215605157	7.12851889100488	0.418660862621385	0.0607044635132073	2.59596757248967	3.57956145989913	2.92573224526482	1.38350126909645	0.0652079619258631	6.2872960461543	7.1172319549476	7.48537330681386	7.45567300351544	6.90431718196749	5.2628855414309	7.72486946368416	3.72121043379297	0.0616482355609856	0.0613213009972321	7.72835141633314	5.2061320815521	0.0649018080516391	6.45190185161917	0.0603858629161842	0.0595716385709023	6.54611646511679	0.059642337526572	0.063178515317858	3.39348212893749	0.0597048170990284	7.09466036820492	0.061446179771189	0.0621055321361025	0.0632065313380214	0.06084035420581	0.0640572383769759	0.0643487810566163	2.97894207325676	7.73559483435938	5.53989206222126	0.0580175554064811	7.42002123983075	0.05867931313944	1.43672513791585	7.05487867561107	7.02013820556011
1.00185436981929	1.88685324293373	7.65370747764362	0.0625840590191427	6.45764948170474	6.14200013096012	6.25422112101151	0.267806751854406	0.0593673642511499	6.68913482533837	0.582462080983506	7.16001674562237	6.74399121544899	0.0603850547093083	0.0588371829842059	7.66693253753679	2.29531352067743	1.47601692318958	0.0628704656724054	0.0613207722784017	0.0591750201284599	6.55142715537216	7.44940146028759	3.79488913635669	0.0608345228089713	2.71729455871811	3.21798639285474	2.40121741799328	7.01839015129392	6.55630052386083	6.15577531530022	7.31582457244811	2.51709092814886	7.72697922847228	7.62226522389728	5.60333700856403	0.0592904402905457	0.0595383389727078	0.0608362963808466	0.0596500740095427	5.50631639025281	6.92260793935442	5.96813204081666	0.0583081964181222	7.55966683326124	5.58380986507562	0.0596309511806545	7.7429454976248	6.06763400514952	5.39546009722402
5.55236864747813	6.33566930907093	2.59603662568927	2.06157304790212	4.28535015852064	0.0628672020097365	0.799687875234418	6.81990857180524	0.0625162687276375	7.4240303164098	2.31290631443272	0.0612086219746089	0.0593383720531047	3.90884100244817	0.0587454131339208	6.44759488489572	5.6131588904759	6.5707993612997	1.49699563627591	0.0629298146732208	0.0639333073840192	2.8511605603435	0.0656807148453148	2.93085556492786	0.0607803143998563	0.367002802886827	0.06476748908126	7.47339391216596	6.58322177795454	0.0606249338848663	0.0616348739849388	3.59993753831491	0.0619691912308267	0.0610197571274961	7.1208091345294	0.0640570470267997	0.0619513447015152	1.68367865994802	0.626548719487728	0.0631677399343298	0.0613296396086498	0.0605560312658844	7.11014353236304	0.0603927568513122	6.8510363605456	6.54043127860339	0.0587006671052705	0.0627264921508709	6.14255562389358	2.97413446332426
5.04481203135246	2.3935714900902	0.0610133379435087	0.0596791485977846	0.0605858219262408	0.0626399112752487	5.06499219308169	0.060222798694421	0.0622009314771446	0.424398407390119	6.8963337711551	0.0631773691812375	0.0577494023535187	6.42329688868009	0.0655581978307454	0.064244060698349	0.065937739972186	1.55614968001025	0.0637535823382776	7.44787499964263	6.60247123838505	7.10457648544327	6.22833310335715	0.0611750164779825	0.0605326388075328	0.0620552778897598	5.47258595377293	0.060910571195636	0.0606426397537826	4.00595991950907	0.0605072863858769	1.98800227607413	5.52251857533532	1.50651024688605	7.10711358712774	6.98058669196413	0.05893819663402	0.257414778625243	0.0607647587676988	0.0617082125201395	0.0614695236779247	0.0638640531394295	6.12957764974057	2.29305343586231	0.0591655593091754	0.059909121230937	0.0613038884684897	0.058564981260497	6.60195064024601	0.0597559351508704
0.0602335460475497	5.7693617766384	0.0641025243396253	0.0625224678160592	0.0647699864965557	2.02887291154057	0.0620823375496518	6.84717469402303	0.0632292362198708	0.060073995227308	6.93445500269024	0.0602767833488852	0.0646440461895081	0.0669460281130383	0.0603691510048389	0.0614709972506566	0.216032050528871	0.0590136710606197	0.0620463570515616	0.0616625499404701	0.063666038240258	0.0650898076954742	0.0598170801299101	0.0593692905130784	0.0637501243664755	2.12999744115743	0.0629692668254547	0.0639937859981646	0.0620723120423245	0.0647976595009156	0.062618698382133	0.0627681988401419	5.81578279650431	0.294394168817913	0.0636274109656479	0.0602690446604337	0.0608970733212663	0.0626240361051931	5.31714830371748	0.0624280537357612	0.0627005289227212	0.0638803583076534	0.0651604260279984	0.0652798424390438	0.065354316259156	2.39012388230836	0.0607048783397519	0.061389131631127	0.0636261340555234	5.9229093465007
1.7442886783998	0.0611388377451487	0.0604929590368377	0.0634400310123041	5.12752163968297	0.0675587785256623	0.0614301027716259	0.738862069379061	0.0595215446755645	0.0615845740273971	0.328736158831266	6.28485926807519	0.21671944267019	0.0647926320667238	0.0591503049320702	0.0639433711700411	0.0616035653092834	0.0618957772019213	0.061749229447063	0.0614246477270607	0.0637172745428023	0.0638884288509836	2.42901550645234	0.0632912698613077	0.0619105685510699	0.0657012388361127	0.0653838840926051	6.19080401207661	0.0675774935835033	0.0593815512149553	5.91958201757413	0.0673217312908744	2.30525638515498	0.063155669740709	0.0602714620951794	0.0637205672160416	0.0608675378125712	0.0623208719427998	6.81724626989536	5.35987987584094	0.061516806087954	0.0626380264424654	2.48878588073919	0.0606050521463661	0.0631224909513878	2.41878452507827	0.061994280279109	0.0603147890070707	0.0652836208987501	0.062886959563088
4.16165979133267	0.0595265797465393	0.059625384661406	0.0630149246262038	0.238162095402833	0.0608541645658172	0.0632334277827439	0.0658877637871219	0.0614648248203882	0.0620400595539652	0.0609842478625897	3.61410207122988	0.725462288179883	0.0594242636837436	4.51965338906238	0.0601991938727023	0.0663996828199675	0.0679439042854088	0.0616782609440594	0.0654279992633251	0.0619127893170354	0.0664788991491631	0.0637296796347923	0.0617329260237441	0.0633831899193751	0.0641580662707782	0.0623085388366052	0.0616623800425293	0.0601453969242943	0.0650334392812835	2.17514041238013	0.0602763908132114	0.0609459337301842	0.0589051703322315	0.0623360278476302	0.062814343718057	0.0637516350358625	0.0610670570568495	0.0600666277814004	0.0582837748975648	0.0663430621569602	1.22176488757971	0.0601512168900405	0.0615096159602159	0.195463171817161	0.0597859363302163	0.0649705864171963	0.0595185760791715	0.0618087232771829	0.0627794304819294
0.0624169300779999	0.0630151864675747	0.0632317884070762	0.0616925600749411	0.061712353482459	0.061258032560785	0.0603999805955083	0.059637734548903	0.064685270437589	0.0589318038284731	0.0621949358208398	0.0638159594646747	0.06677617444011	0.0632423186572415	0.064173870403127	0.0650378885131994	0.0651324147560943	0.064070060731296	0.0650050452136376	0.0637699480906704	0.0644229235034214	0.0661233321384952	0.0603385038309567	0.0592299491095928	0.0634678468463003	0.0643120538232609	0.0600594276698045	0.065446564943079	0.0672432295593927	0.0651283223161691	0.0612462398944402	0.0697179654305363	0.0599278543848053	0.0626498789899414	0.062513036676635	0.0597889620037611	0.0631429643175328	0.0636436542634053	0.577564339395147	0.0626503982398745	0.0662686750750327	0.0613064689733884	1.10303258818677	0.0642124359817789	0.0695011370195655	0.0660200056685948	0.0635795747938049	0.0662552247333213	0.0600694215611623	0.0581663861372035
0.0588141778873932	0.0580588087954075	0.0592535570839841	0.0625486557772072	0.0650849339313069	0.0606216362398909	0.061761869955391	0.0646923537821806	0.0636979916500983	0.0645422821324922	0.063654081040349	0.0633198489636206	0.0649701210041274	0.0620626781539231	0.0613938060804691	0.0618380225578224	0.0624826201316583	0.0606437712208131	0.0618006292754873	0.0659682792317915	0.0615848158711663	0.0654791614493422	0.0631288087148866	0.061227303564271	0.0614728871538274	0.0613536611108724	0.0618230577762502	0.0614238018398612	0.0646408171302208	0.062070127508352	0.0659925276159516	0.0630780407183718	0.0620811356261943	0.0644357681965019	0.0620680878430208	0.0588630517918899	0.0657521572360309	0.06785785189282	0.0615810049998818	0.0629869469445404	0.0611721053872074	0.063177259579586	0.065772488191431	0.0643267082619812	0.0638567061658147	0.0697070174053135	0.0613259896551766	0.0642287708026546	0.0617498814625033	0.066964658452682
0.0623096412681913	0.0705317754953425	0.0628713981774905	0.0615434744084249	0.0686578856804786	0.0636178018515962	0.0636877397396589	0.0624150390327446	0.0643090015100897	0.0614724390347029	0.073086740311301	0.0680134951877816	0.0611934906193371	0.0634075232665781	0.0665659872170791	0.0624589589052224	0.0603727702699992	0.0610579154949089	0.0623697368781446	0.0611923961437867	0.0616667202243577	0.062728452238722	0.0596630416294479	0.0596565852226164	0.0615519920443234	0.0656241797635993	0.0610844193976539	0.0642249935727583	0.0620717551759372	0.0695841190833693	0.0670476089050191	0.0707333714585092	0.0646692842336079	0.0622463642577287	0.0634315968410514	0.0627974527014504	0.0631284527962386	0.0612032519873607	0.0638409830601749	0.0633776499526761	0.0634725450913477	0.0675393225307673	0.0705787416084356	0.0660188477233618	0.0627009786260967	0.058673019900321	0.0624575878716315	0.0626580118401152	0.0609040536113115	0.0694196434188188
0.0617912490157777	0.064766900767043	0.0691759870598883	0.0657178592308117	0.0694501445525546	0.0594152171038408	0.0680852663178571	0.0600642666415997	0.0617883722447256	0.0704755530431269	0.0651584982062997	0.0671535697279149	0.0645734010596644	0.0710315096070181	0.0663774018680387	0.0672090962489529	0.0629887796719677	0.0663430502757016	0.068178677722089	0.0631052969548078	0.0606414571708692	0.0668415483487725	0.0634256224174047	0.0634976845151982	0.0704434515246878	0.0631584352993778	0.067539916138695	0.0648524182343224	0.0622713476551661	0.0681986835318242	0.0711285428630544	0.0618185510664757	0.0615449248911895	0.0614668151605084	0.0702413619917839	0.0600623726848313	0.0617660382456308	0.0704877776316206	0.0644697217833388	0.0582444036752017	0.0700014602705453	0.071621117274673	0.0609027932878117	0.0588286273695743	0.0624901820986878	0.0623499313764519	0.0633904711385861	0.0600281460348595	0.0650275094853813	0.0699978580458632
0.0666039213730015	0.063201718310517	0.0729079451753914	0.0720397322805802	0.0646661866595579	0.0620972739998577	0.0663683482737856	0.072423591595138	0.0643664723853997	0.0630896571613441	0.0657962435318474	0.0630355084765855	0.0633920247273977	0.0637619145689466	0.0692865060901583	0.0705094191480342	0.0656064744517879	0.0617636187379022	0.0618497219082481	0.0644013927601836	0.069131021208647	0.0666008147832124	0.067720681404525	0.0693118395396938	0.0606727334577057	0.0593196230660736	0.0625306178904567	0.0622514753495952	0.0662620190674525	0.0684505193133547	0.067142931100915	0.0663331503994652	0.0713706152677615	0.0626852952460908	0.060666127878852	0.0671513109179399	0.061848014579393	0.0638335656259671	0.0628478676783691	0.071143462963946	0.0687254338899737	0.0731043790950523	0.0715809830858787	0.0593589957403219	0.0625252078866696	0.0628798261605439	0.061747843207163	0.0670630813880151	0.0638381428347394	0.0657214048077607
0.0704630277274209	0.0640340894818335	0.0641675944771356	0.0642783254563877	0.0701350060787418	0.0693707733827838	0.0702500243622261	0.0636250204012887	0.0686289031283968	0.064622227769655	0.0660766067137171	0.0722750716523147	0.0690171211896242	0.0651659779998048	0.0593874096971388	0.0699067763525506	0.0672112005820143	0.0693489356903717	0.065302485951034	0.0607558237154236	0.0629757092956698	0.0655051161411978	0.0621771318392611	0.0667664677032467	0.068441860535865	0.0654246164316783	0.0750145601174312	0.0661086213230075	0.0670899555498731	0.0630333130098803	0.0623644681066639	0.0598377141255592	0.0617799958676213	0.0731826927858207	0.0617750299337645	0.0649629309859463	0.0656867914473492	0.0657892047840336	0.0619985181557399	0.0636422058303008	0.0708222804883168	0.0607393068321347	0.0709112815863599	0.0617233952170263	0.0650555039993151	0.067771477359009	0.0703427868946543	0.0720138976478782	0.0668630657986853	0.0689248422201654
0.0736435180975806	0.0681067357805602	0.0790438140468796	0.0736241661921358	0.0646045945629535	0.0636121569341306	0.0616470961788197	0.0650783451410918	0.0677150041851429	0.0620687737102078	0.0687001952512317	0.0715622957302968	0.0656031260185543	0.0672466754246076	0.0764171325957173	0.0640887089959735	0.0705732943537441	0.0655367865364891	0.0661766682017654	0.0648213196412334	0.0646491168890194	0.0759101383856839	0.0651384049291025	0.0652567988355443	0.0707947193747798	0.0763099601568658	0.0648127946695102	0.0683838859166417	0.0663108308350907	0.0611987271159169	0.0644448576482143	0.0691280704255109	0.0629259614796148	0.0729061912241884	0.074272141032164	0.0736148578017231	0.073508655746676	0.0632158271892678	0.0733349445810765	0.0636029139845188	0.0649606629094292	0.0605754669376094	0.0677616492277833	0.0673956916855425	0.0623906974537699	0.063950261909737	0.0582279168668611	0.0667809258161931	0.0705339987206212	0.0687311249124633
0.0740140927674235	0.0638418939280221	0.0682382744691506	0.0682226745936951	0.0720058475926298	0.0800963167285322	0.064237915723878	0.0670739730483881	0.0674236110156816	0.0649357647022168	0.0634970992001387	0.0659660977514036	0.063974254579263	0.0676111833947052	0.0666731020222557	0.0688477778884553	0.0709911682080213	0.066295888074023	0.0627746150376662	0.0763976792921854	0.0701686717422178	0.0774584975868224	0.0735299139158211	0.0703078285769784	0.0639461438480176	0.0612129293943079	0.0693132230688781	0.0677348348665083	0.0727827770503178	0.0622017437157576	0.0609004632550403	0.0639099283758712	0.0677192512933758	0.0707140198668689	0.0688029713022961	0.0672650914324712	0.0775989524588112	0.0718228968391734	0.0679310113047982	0.0736715203240597	0.0711388513265664	0.0722839814742276	0.0739401330933686	0.0786629335050991	0.0623662740470029	0.0769815038691764	0.068660567265105	0.0766289885529169	0.0675439340773976	0.0687617423508004
0.0752359618246808	0.0779352605870523	0.0735102793175319	0.0760766726541676	0.0743355468786138	0.0703210458716603	0.0681356165246155	0.0659577009717499	0.0641326387841899	0.0601820090028022	0.0711723589707362	0.0652377677729811	0.0683056527644055	0.0652810338989652	0.0758280064483071	0.0657336178879399	0.066839697957144	0.0593940709076667	0.0721327332604808	0.0845883244625427	0.0643062921450134	0.065954421853244	0.0780359156318927	0.0638721515415883	0.0646544008912053	0.0688069667828543	0.0681523422060271	0.0646225298951307	0.0771365839779483	0.0695413192118498	0.0826453245884946	0.0718480411054337	0.0723909574411975	0.0736990102105864	0.0666718718478006	0.0826768917976843	0.0745591171174597	0.0623660626933757	0.0698504156801086	0.0662033037073875	0.0736508163842989	0.0693428340472921	0.060737940272008	0.0788726382843642	0.0706334532192007	0.0683523217060921	0.0623659421197921	0.0676761917492179	0.0672372321126745	0.0711764408173665
0.0654790840511393	0.0643338312239307	0.0666291708664195	0.0666854769601186	0.0660425863407942	0.0761762175577506	0.0730542782280773	0.0651665870639783	0.0642449098510116	0.0680139373646095	0.0844868142839092	0.0792747706374274	0.071719745730931	0.0708973042819835	0.0807252059496569	0.0658680335072	0.074876151497918	0.0621985979545225	0.0745603916635171	0.0674711840155341	0.0742819499442084	0.0744602737929312	0.0688738625449393	0.0713922390901573	0.0666442308698924	0.0659360308544875	0.078598551599228	0.0703830868934786	0.082086364589057	0.063787327701744	0.0685536961179186	0.0758551172898029	0.0628787111474455	0.0645788752658371	0.066405194020575	0.0677921673358588	0.0722768805716375	0.0710894996446347	0.0654413158921575	0.0689381333879512	0.0640145450376466	0.0705304333791387	0.0678532601994625	0.0721760115982976	0.0635238492261995	0.066292702474901	0.0632551089111551	0.0626883142583546	0.0839993922110782	0.0771142374023976
0.0864609782129729	0.0782489017991696	0.0625698900058655	0.0854107696605517	0.0721672720132629	0.0662637008008308	0.0832919012915312	0.0695405558324972	0.0687798788541651	0.0647856386742671	0.0808056036040571	0.0684343075392484	0.0686587878695534	0.0650047676760739	0.0718143796827159	0.086108261685388	0.0790763392401332	0.0785429610702925	0.0643575496077068	0.0765432318346266	0.072402437992692	0.0817524283843034	0.0701615726200764	0.0834724594313499	0.0778901932068776	0.078372931060621	0.067634965871027	0.079399137579492	0.0825138274786836	0.0763675718738809	0.080618932680325	0.0658343846702416	0.0689144106479972	0.0724797711618993	0.0741820174480412	0.0842732138449144	0.0637627362471252	0.0717186077835652	0.0694798694914427	0.0672368354540065	0.0686575263281883	0.081925652724049	0.0642895065312672	0.068784509315188	0.0642065285201032	0.0778375379474013	0.0708478282774368	0.0659651061000761	0.0683474216640352	0.0834614734724433
0.0865139204668021	0.0771796098421363	0.082042557144358	0.0688971972993416	0.0860256997509285	0.0788231864876738	0.0644527495832196	0.0720880865007983	0.0810649959520379	0.0658664348978034	0.0746569113016093	0.0635843408710451	0.0793402918726023	0.0637435210898079	0.0633623846356053	0.0809991800404994	0.0685235853971593	0.0725942945202793	0.0669038683438209	0.0702664327740818	0.0679724947089159	0.067554086368614	0.0826937825097195	0.0697745458994789	0.0723431125783151	0.0705201419810263	0.0719161317380421	0.0826566495891694	0.0643114278058087	0.0812472173309018	0.085593173680343	0.0794648148787924	0.078739816386833	0.077220875947119	0.0653608259892353	0.0712657828421822	0.0643284993994946	0.0664467051684999	0.0684021091865127	0.0675183680328585	0.0701581895379078	0.0778813275952327	0.0734970666319724	0.0719008036218717	0.0712822793660442	0.0815939212171119	0.0648143082022564	0.0644280559919504	0.0707239169080971	0.0895049774204924
0.0868463897192037	0.0803337973398089	0.0904805239034252	0.0680885349869546	0.0664090290016833	0.0722552400274142	0.0693788140215903	0.0828720627988839	0.0712218122972648	0.0876236066956051	0.0762702962887044	0.0762286768073374	0.071372552047021	0.0794179108653406	0.0865380601148966	0.0830381367746556	0.0845692832861171	0.0898292164964352	0.0707424983430707	0.070460374877936	0.0726712887600324	0.0878619773425125	0.0811478336359658	0.0674032088776802	0.0638930505902023	0.0741211654881953	0.0875214085874468	0.0680250367668607	0.078899390621237	0.0790828153413998	0.0822365642320373	0.0807207559180908	0.0902584203887528	0.0845095586831527	0.0744729097710864	0.074554712436685	0.0711956265732308	0.0723322628567171	0.0769620134927205	0.0661457143896065	0.0665088776377093	0.0751158513075372	0.0790834541305939	0.0690109477625824	0.0792413472756307	0.0758260257009838	0.0679183036594757	0.0657426165757619	0.078580562043995	0.0644017475576066
0.0784744692126517	0.0775558240389186	0.0784253153408156	0.0710956523065206	0.0727224892424318	0.0698014202635895	0.0903344130942105	0.0896017132202469	0.0759728271131922	0.0720103524542779	0.0784192398441973	0.0855263948905205	0.0853323975396826	0.0859658252824366	0.0690305433829666	0.0692999938504816	0.0834678327097448	0.080356049786028	0.0862692164184372	0.0958062256496316	0.0705876084130784	0.0877193152672854	0.0695136803799796	0.0667807577170109	0.0756762807480221	0.0889384485330727	0.0704865929810908	0.084893127568077	0.0761247690528718	0.0940857154841998	0.0887388312048662	0.0831234114009899	0.0763437599476184	0.0761188443574968	0.0721958678992547	0.0690594943536206	0.0685522566961859	0.0726044867641982	0.0980064591929486	0.0737891655361173	0.0734167000716991	0.0845873132594891	0.0788043623644239	0.0880944686917372	0.0714763173069871	0.0840291648094506	0.071350381631836	0.0714939437012934	0.074945768447018	0.082107402637422
0.0870125672285719	0.0702123926444351	0.0891381123702454	0.0877982659875218	0.0689604558376162	0.101379834832552	0.102705656847556	0.0734463160188836	0.080470115458523	0.0728939620855585	0.0707346281385429	0.0707618037233353	0.0794143813815159	0.0751592472168407	0.0873032960694217	0.0846515151307843	0.0849595920332524	0.0842310925521428	0.0814672635348768	0.0976179292151247	0.0848284836572448	0.0855709954302531	0.100110494119244	0.0708924138553782	0.0782287188593317	0.073062669721398	0.0774744029684288	0.0825676506762198	0.0778685142121035	0.0883017327691295	0.0882717471884304	0.0828320740546001	0.0898103709502842	0.0757600523099515	0.0840122720276452	0.0775257766535395	0.0735267036629413	0.0788854467855619	0.0715661356508068	0.0771438550768621	0.0826537785565474	0.0810318027275868	0.0765296480354873	0.0660947433668375	0.0809944778378966	0.0876700545708985	0.0808035773786364	0.0777809421213894	0.0834894141543547	0.076426754750414
0.0777492589043407	0.0886186757373074	0.0731850923310988	0.0681192618408892	0.0924692232972054	0.0810398550754816	0.0956075053615168	0.090869122167108	0.0819588151802986	0.0893099436386193	0.0835523013094033	0.0741961308272307	0.0812608508024781	0.0699299708613603	0.0820234714162987	0.0749394653473191	0.104107797203804	0.0725937629557448	0.0769551412914459	0.0727639849882819	0.0860869427613769	0.0788075103249302	0.0943697478389836	0.0789153411796942	0.0725368215483996	0.0958741569324662	0.0942036612727843	0.088201056118781	0.0894816521708325	0.0823986697269167	0.0711382951626992	0.0783062073033841	0.0827490421094667	0.101445702191172	0.0804738277644077	0.106051241205478	0.0825778746739013	0.0844790506585882	0.0832591560805157	0.0837878148941588	0.0794246602520762	0.0887717740863944	0.0765103355998502	0.0906137543045195	0.0821549190409754	0.0870614028211827	0.0945834722820828	0.0934561561963176	0.0751942239377501	0.0972288649498591
0.0936824049719934	0.07881305878106	0.088232367468666	0.0817564788086176	0.0894877295076259	0.0731469007070563	0.102919826396721	0.0726953309931126	0.0854434343733631	0.0889580084020974	0.074429828757412	0.0985887603341403	0.0694733249753449	0.10283210550321	0.078257383448917	0.0735646298092045	0.104003945689313	0.0939034431112019	0.0751390981457369	0.0822677645635851	0.0785550228930435	0.095464313818969	0.0917447964886682	0.0696681570190576	0.092488239965817	0.0725000863644859	0.100558089590167	0.0793390939600482	0.0933058100188883	0.0869862195314396	0.0830524845261063	0.108325000563429	0.0875177999418047	0.0762055219100972	0.100212127290439	0.080778365200787	0.0774990372138569	0.0727319136200688	0.0737099429465798	0.0856124897105708	0.0828011636673259	0.110953267989907	0.0779720442809446	0.0792162919527306	0.0899310183413019	0.0756097441135014	0.0854836582717951	0.0830181557520609	0.0731739799974254	0.0930948042523887
0.103495568584633	0.0717163515773718	0.0907224280046772	0.0880617636900182	0.0841064310636823	0.095997424220125	0.0922918652789859	0.0780273459987803	0.0723955772830915	0.102459101739191	0.0799061991988095	0.0787868750883957	0.0685333539071221	0.0871343537887731	0.081153866829862	0.0739046482250486	0.0801864263428613	0.0898749337177517	0.0782866448225114	0.0902571084245801	0.0731100856277298	0.0868902841957585	0.0930718423030857	0.084158999160819	0.0799071745472489	0.0937004902047854	0.0786383301755201	0.0773786406789076	0.0831449041468661	0.0781588734556043	0.0745759785455425	0.0873119090104143	0.111821800329017	0.101145973093064	0.0883167449508109	0.0844731578383213	0.0848782365618459	0.0852005323454747	0.104671545076065	0.102120287325718	0.0943481122851394	0.096804444181913	0.0755018067268207	0.102319623134818	0.07610885422755	0.0792676405301494	0.085918200037232	0.096582099375231	0.0929646900908965	0.0824701286529472
0.104497171884957	0.0841074669714446	0.1103755181753	0.0931006881564665	0.0734856920251323	0.098152003057132	0.0994016853356985	0.0835882698112885	0.0930168175580008	0.0976240250509774	0.0828027099441812	0.0995609926819724	0.0976844127933326	0.0716896174502189	0.10216888475383	0.103473864559913	0.0753353643742635	0.0895921502454546	0.114518613634706	0.100763109829523	0.083426034394848	0.0980966622430001	0.098689113411406	0.0926473804955317	0.0971271638817565	0.0802785482288148	0.107700534319592	0.0795498600547687	0.108314170011436	0.0746452143178716	0.109418173182197	0.0985280856921555	0.0829232492881998	0.101386146356162	0.0806730929026861	0.108777536064673	0.101675516171497	0.0870023205092439	0.0969287096302455	0.0780960330103205	0.0982541018593708	0.0960665462949503	0.0954189505476978	0.0932026456503471	0.0838308564968355	0.112743972442194	0.0885828106069806	0.0700834490984156	0.0813375124627727	0.0809642465803877
0.120992108542122	0.104950431904601	0.0944235020086766	0.0788269224929468	0.121188404087606	0.0860568694775697	0.0773031395687286	0.0817881457578347	0.0774782687378655	0.110279326194804	0.0988807750174483	0.112496782507064	0.0801932739864864	0.0905032502382872	0.081140711321166	0.0850333327103504	0.113028927145809	0.0894229745095743	0.112124578411301	0.106598906522882	0.0926569942175044	0.0865875301995906	0.0964905159168713	0.0842005465428952	0.0911430667071174	0.0837385164187738	0.0866839495757311	0.0850379788056527	0.0924004157688087	0.0806377846607209	0.103596328736985	0.0859768033655219	0.0939682444997843	0.111816999815783	0.0782839698967889	0.082302153404897	0.0725559583998907	0.0976168980701879	0.0717287666511813	0.0817065532511685	0.0841568765724245	0.0998931053420625	0.0791680352131431	0.0833047727359252	0.0946133263749026	0.109577009634821	0.0979083943325852	0.109471496132134	0.0744563133434676	0.0979558130865644
0.0835161819475955	0.0955508607830808	0.0899913919002447	0.0866674607270878	0.108257689751199	0.0819794359318661	0.0846083912768602	0.0964561500030936	0.107341636265562	0.102083255725007	0.107271258188855	0.0958489487863674	0.0831512009277268	0.100748997132569	0.0935357559969012	0.110154010653697	0.0823895336862543	0.0865048540656495	0.0783454690181417	0.0837415537309685	0.0991799282523136	0.110500155837612	0.0830093010743129	0.0884438856387913	0.11128340692488	0.0893170101266573	0.0997811224179262	0.100507073780046	0.112498160897698	0.0864007171305627	0.0836910543014502	0.0908846036328034	0.0905014691226974	0.0988871409785285	0.10697899334769	0.0819113202306693	0.0960423254867387	0.089213023886783	0.106247688465017	0.0835088548366824	0.0776418641511045	0.0830028546865347	0.0981797688306668	0.0804401190019085	0.095547712845202	0.0761182616481895	0.109319725330337	0.100779283240281	0.120212079683163	0.0819810943630713
0.105969611675276	0.086527275511664	0.0971651734897023	0.0883946478849971	0.087549880083959	0.110896884193689	0.100850517611256	0.110547172601198	0.116761946497281	0.0767785798459948	0.0865397307959091	0.101912814288397	0.0865094809661098	0.0839971236657455	0.114348590414738	0.0753744869489525	0.103758737736259	0.0985269150760111	0.109730625250971	0.108098183241884	0.0822221690139531	0.134906464502978	0.0811364183187114	0.120009371084215	0.096518174739134	0.098613523600568	0.119038260090216	0.0881792281968972	0.103862214188999	0.0907336189861417	0.0940345149986712	0.0935803935836605	0.10052814996809	0.118919744085217	0.11264199899606	0.0826543234571323	0.110547927932485	0.094898139407638	0.0865130597150087	0.0928324673040545	0.0955305486432313	0.108327957354906	0.0894393973848329	0.0874005895730836	0.08999151496519	0.0877868048164935	0.0902392090714253	0.115089353276538	0.10872620935854	0.0823836305045883
0.123968029080391	0.100948105698684	0.0937958210841875	0.0996853637045126	0.0820996693628946	0.106096900295656	0.0837690364656892	0.107287579331022	0.0981336173060543	0.115032095090083	0.115499482525478	0.0889329824100613	0.100595865309591	0.099339940552118	0.0893223258019023	0.0877530257255911	0.0951337557874879	0.0894023263972037	0.103493792708337	0.0809660737177893	0.115075000713878	0.0967846223967936	0.0835805439376953	0.102816439906942	0.085670296300734	0.121150139984701	0.103741040533819	0.127658230800911	0.117475327882572	0.0910650667740164	0.0885808823009911	0.100470709711263	0.11344090702702	0.0786925236784678	0.124152824761575	0.112657110183827	0.0947919986437707	0.0938309961269502	0.0897380283511505	0.108150921353688	0.111631991942394	0.0918422591338725	0.104743436602423	0.090212214823444	0.111158083622851	0.112487601919982	0.0948576263928865	0.108774258375295	0.105141480592905	0.0903184203464423
0.114800633871425	0.089527881308551	0.086476102687016	0.14316151027624	0.0850655196774369	0.0964340703752984	0.106306307770095	0.098492127642712	0.123753743642738	0.116689250962636	0.127565919364169	0.106742139767107	0.103318801871902	0.119097585081149	0.0905489892098247	0.110307146535804	0.117971796276146	0.106068711366497	0.111196468579923	0.0898452180627135	0.103564474164735	0.108272050831754	0.0975072573259173	0.0903967064107763	0.0865347130657129	0.0872225537269043	0.0902051222396714	0.127326647720055	0.0974377007913268	0.131665180065661	0.12161920280835	0.102036230562416	0.0957695832676696	0.107577416052622	0.132120466341797	0.0917234939193717	0.0928339318551488	0.0956087216129142	0.100227990710115	0.112105688080507	0.0967481883757993	0.10852550814667	0.0980155306746895	0.105563316394217	0.0876447212332832	0.0932578804019416	0.112360318468413	0.138558830510885	0.105809673278792	0.127634749572422
0.0918297154050466	0.104685001122672	0.102692801883184	0.110512720953893	0.107719982790989	0.131842585538872	0.0945679666048417	0.0921848999227164	0.116849313248531	0.099583240002075	0.0887506638219207	0.0914929282179521	0.10679612423977	0.109472929431484	0.0953123171928641	0.104207818470333	0.130588603022928	0.0807488402751679	0.0996049878259909	0.0988942902748532	0.120974597050004	0.134989371127307	0.141491836408587	0.107037041674979	0.132340324539712	0.0951108066304133	0.0862520458215365	0.143161326491726	0.1001476759916	0.139717136778444	0.102024927147164	0.0979689157951267	0.123743642785275	0.108140464667784	0.0896100632869724	0.112627137339516	0.0966330329494698	0.103232393083225	0.118842181190381	0.111527218631647	0.116589137785834	0.0965363236578099	0.106161963000934	0.10148417414093	0.160736811927377	0.109896170347725	0.121916601893633	0.082971345449941	0.127106679360061	0.11381245621932
0.106270553499706	0.106389026713092	0.143190441077452	0.105207081190231	0.109076824357868	0.13580006586397	0.132429046278761	0.0928621822524665	0.0943124725408243	0.100165919563327	0.128130562021037	0.100999874367071	0.0948357984821616	0.1116535333817	0.128504870295724	0.110905059220026	0.101964431938218	0.104450642954012	0.0916160911120666	0.0991190491059168	0.119148164992919	0.114838737395482	0.129923944429511	0.113908790674974	0.111265417406549	0.100939468743908	0.143878055242987	0.137052832852544	0.112616002693979	0.084679666106471	0.11080890833676	0.0898199012454195	0.125072748084655	0.142051446245477	0.102357765103809	0.125792373299935	0.098738367890567	0.114125982593839	0.106669594366183	0.132159641557347	0.123378158746734	0.110724605233813	0.139540037478452	0.0950678894756119	0.132742589036068	0.117909326281346	0.140542177771524	0.152605380726643	0.138331259609673	0.108032735047193
0.110201667339982	0.143346411873045	0.125001286357813	0.144507461437844	0.0996528558740736	0.145750893195779	0.111918550172243	0.115771754091309	0.0979495998175769	0.101966328423071	0.102640406109655	0.158458863946017	0.103227556645706	0.15221298113924	0.131572309684387	0.140218752361854	0.11409775888911	0.156628935714426	0.113772989235069	0.118959200718408	0.12353602019786	0.116456203387224	0.12524234335268	0.100104830109141	0.104906811872726	0.147421614884873	0.118789321502622	0.150972412331295	0.0977069772688602	0.128422801338507	0.101959194105687	0.112747984161571	0.1070835258579	0.103977024914873	0.116660927931869	0.120135463859673	0.11051806706342	0.124926535923942	0.118696768589306	0.12659676848208	0.138390075520315	0.1324570622818	0.124935908667589	0.121607993405824	0.0932436102885256	0.134309705857124	0.101876766262152	0.132843816059195	0.0951048835947974	0.113737147788676
0.138602351698868	0.132251458928941	0.106859566459505	0.115418343519092	0.135896051368546	0.135025686706549	0.11353202663437	0.112032819151435	0.130360939052287	0.100193474968294	0.117617969763883	0.114189943856271	0.128651923419571	0.115980729128112	0.112917124877304	0.127013192058667	0.118927370206615	0.139100082450242	0.113377788554772	0.0998337596191086	0.107138379542008	0.115599005514464	0.135227163637842	0.131543575547248	0.150679863497958	0.1586881729218	0.130352559072538	0.101730399146335	0.102734954995581	0.134884228214128	0.105690423682524	0.146132641653742	0.122511132743753	0.115610887877891	0.139111356719506	0.0909425169614892	0.108211452856253	0.137607597462141	0.146689537877042	0.10401980529103	0.101775373804673	0.131188872375305	0.120481315638152	0.110908556283127	0.104033084136815	0.10806823447347	0.0980738243359199	0.10488571591819	0.134811222431369	0.0993396161501109
0.133510453269414	0.166777002285102	0.12538788015477	0.119706412790315	0.13071522439799	0.142045037821216	0.184522107862137	0.100009258939734	0.0997860537399316	0.128089486770906	0.132294498350552	0.131440609175885	0.119119497393913	0.10832605002191	0.131143305114663	0.116120905351483	0.112372148663045	0.13626781237569	0.0995914827440621	0.117750679764016	0.135541643573237	0.118253925058053	0.141414155703379	0.122557048886746	0.110162913863389	0.138445234354941	0.11813661469805	0.104418053047602	0.132047242525388	0.148205810462895	0.129474940934234	0.105674756494085	0.16192627445126	0.144023615319072	0.10477864955662	0.116999580893306	0.137895562187295	0.106722320267436	0.123848903185261	0.135707637184937	0.10644201447337	0.112857059347169	0.140150151892152	0.134825868934051	0.117652207449085	0.119212335433708	0.12259481809854	0.121920946656044	0.110017258308712	0.144072323171547
0.13163462131635	0.117532454453533	0.167895106677243	0.184274137446803	0.113432038296369	0.116083782952214	0.123574105845254	0.11475408953032	0.132142556179631	0.138317328334085	0.128433072384045	0.114221127348241	0.160649125590052	0.157307339051685	0.107514771622244	0.148822917076615	0.127400042225738	0.118220191221834	0.104614925258179	0.0968995355782273	0.135785548351151	0.133461592635517	0.162713545253252	0.165521317198617	0.139099635896241	0.101758793130746	0.128774632416959	0.1006945022621	0.136068677261502	0.139259683717969	0.120274363171538	0.155665683340279	0.147785910080281	0.126275766570903	0.121305023185676	0.107979400083355	0.145884519508653	0.132304084503546	0.114253269738042	0.144730121429117	0.103388601952396	0.116930535577242	0.127826670405405	0.112620266268101	0.162740745009371	0.152651066448698	0.1278455185701	0.145982096264839	0.165444790165597	0.143645562899218
0.108080347605575	0.110624289186578	0.145929197573253	0.123984645197361	0.129730452501966	0.121144943517477	0.125649349911271	0.127632380411181	0.150467293551551	0.183813467534693	0.135709438717479	0.163845652431113	0.135196311806171	0.118129325030647	0.13919078525518	0.160486058047766	0.155731471350237	0.16595488421892	0.128592989728726	0.168538150383442	0.135287689961149	0.104322076547546	0.109899441095297	0.109064664722684	0.113808370434387	0.136892354203601	0.160949018137747	0.13804104697129	0.11694482906106	0.131417775521567	0.145283736915069	0.140503007292609	0.105235431571875	0.149368026850921	0.165697492903318	0.114852377520844	0.14877706818448	0.123967767085236	0.11329028792932	0.106833810375306	0.176684395696396	0.135607524264749	0.157309997544639	0.116234992899261	0.141014544242318	0.120108587665307	0.11668404892641	0.136290228508475	0.159781194512585	0.107248428976838
0.136585925572919	0.177799019644911	0.179918893039514	0.121264463656652	0.138391247185274	0.166187535438586	0.12207224527346	0.127842144835324	0.191077682007669	0.137190891868095	0.136660473869329	0.124592147221162	0.174416468869824	0.127686330375255	0.151520470944255	0.156313191988547	0.133102271553539	0.125141301913044	0.176648737409977	0.17924873862403	0.174682009845259	0.205781663605778	0.134813968685857	0.142749075574082	0.131647506698918	0.208934173860266	0.167595801163757	0.118101668884139	0.122303429051743	0.156892329217482	0.117101550009044	0.167195156947985	0.100773152085956	0.103807674427642	0.102063594420091	0.127100505917096	0.154889730832176	0.163650022084463	0.142377587025634	0.1635503763833	0.126230667598839	0.15956643934854	0.178878406812109	0.1868286175625	0.175354444434101	0.103752639548082	0.111763131635285	0.154346485756623	0.177959310881249	0.127343544799082
0.159159483049716	0.119863856213351	0.222377928006026	0.175190465762828	0.17748252311034	0.21500089045508	0.124450794127805	0.237962429726712	0.146147180265246	0.157323969109648	0.161987927651337	0.12028310111155	0.154358418554553	0.192902916824514	0.20352016904841	0.123610122396315	0.208479434880212	0.130987163841458	0.116156785023988	0.129587639581429	0.125100604592724	0.139794124437923	0.127457031848524	0.135732659550982	0.13850010215868	0.116358986282475	0.12353213064529	0.172612185839428	0.212512961743745	0.135403982475858	0.192253673125678	0.113534616816804	0.118789397620066	0.133612311606622	0.153584002228273	0.178026748608852	0.124704605830144	0.111550767473059	0.131767649446269	0.133193149010554	0.147881661819001	0.11672516764803	0.12709036537622	0.129624712041297	0.155899993406325	0.139841482226121	0.117336055827725	0.148012811582659	0.120069385930758	0.188294822629223
0.23487342014991	0.154799687364522	0.152775546790001	0.138365185335211	0.169430061474906	0.138503621388311	0.132301634318808	0.121124440997651	0.120335679907984	0.161228522893089	0.142430312135969	0.168914825943374	0.160573787057175	0.12270037439594	0.196773388565598	0.136852976899581	0.146966519439839	0.120826007847771	0.141116292043309	0.120384406819378	0.129944861945639	0.226804576556542	0.133623026942627	0.160151056949918	0.140221782859114	0.150934325410631	0.232000509016014	0.18429041119259	0.127526686846485	0.177258525460712	0.119846142057123	0.178958623312229	0.209293949712548	0.175840284920101	0.245631004797534	0.219166787029121	0.182405888369652	0.148528455719162	0.148977724086853	0.226841292085908	0.125338634036469	0.212201331658229	0.146255959485845	0.136905759473845	0.128095496202759	0.274850116316934	0.17710382321682	0.189975978298276	0.209468045990898	0.22106404276088
0.241130580499649	0.235833461559377	0.120565541942905	0.181422979500553	0.157264307666735	0.268991215640102	0.256171147125715	0.173627995865403	0.133542411428306	0.149270861616265	0.18141208582739	0.179327492402585	0.193042918143867	0.203500368433564	0.238693355151828	0.141489237830961	0.228919476672393	0.158601582733181	0.13386450281888	0.168273070443478	0.207211734882135	0.133760118615602	0.142118209374788	0.204771754029104	0.199448575688579	0.160738406927205	0.158658026335425	0.187453766424809	0.258225712754414	0.185504469934554	0.276643284050058	0.199244184618168	0.186418569353795	0.226916386071438	0.202894832981892	0.145907579323774	0.154105000079321	0.219107569004067	0.145186300707145	0.136845393612328	0.170559383530442	0.138158959636814	0.127914534962373	0.201011182312031	0.186940387379924	0.144273943344694	0.169434515089973	0.19983214513958	0.158371474290408	0.195693406748678
0.157593776736059	0.187596685506155	0.171283058704493	0.192533772009122	0.129405174931605	0.12369477412769	0.145502419488884	0.259980334978546	0.196667963790243	0.212530131159702	0.154017109476372	0.182323836655535	0.135749350806017	0.241930861056207	0.180968332794666	0.132251703949267	0.279088132209475	0.167014769648639	0.176672974305156	0.116478743565771	0.292752114367936	0.277391637521514	0.204213252253223	0.193857708957581	0.132010224321923	0.134668050015322	0.153328816116839	0.130365205789762	0.193856152143758	0.125540090527115	0.175790194780414	0.254493038239151	0.210736254351892	0.175530431378404	0.147516428039529	0.201121183793963	0.239108581855205	0.149271656362473	0.165681674263844	0.167344804637575	0.308268456263004	0.160716258848473	0.138331397353928	0.150173033387813	0.146549154760202	0.248526324330258	0.125043827688946	0.277096876633238	0.197088087275893	0.181174185672147
0.142092264601929	0.154910628440663	0.218167330444916	0.240585425924855	0.137485829010232	0.22353958257894	0.220806942525275	0.270621647310553	0.204214730238719	0.152573326261256	0.154069686071995	0.297056416136621	0.152239541070646	0.131898258830219	0.170079110566095	0.218446754960134	0.169170800296816	0.248729953542266	0.139335646008265	0.209463360678444	0.223296597930219	0.172697542175085	0.18739308667384	0.147611637663554	0.270069526758383	0.15587469933456	0.173036763231902	0.181126765499893	0.152455683340233	0.175316545692189	0.159665465682271	0.172884994274076	0.216108770441552	0.201563445793054	0.299717767718594	0.145055970169766	0.187423056230546	0.190371908656752	0.16194056097554	0.282043163426043	0.157161970994864	0.226368196237424	0.246261531904678	0.177686465023837	0.183947715181398	0.191483145962605	0.265301773962545	0.130121860438994	0.174716556561574	0.183644125819571
0.19920978109616	0.278649975025878	0.280703238619245	0.169294594385308	0.268423168742599	0.242987094464385	0.164764831940987	0.200505192622715	0.159927250712954	0.177776061117413	0.263606733612725	0.233500248106051	0.200965629463312	0.153510995196762	0.212852793724221	0.332687701221409	0.239400788808043	0.177758656715067	0.240134459306782	0.174604854730077	0.126629043947769	0.139363156663644	0.257680835506301	0.386445154445114	0.177737861739353	0.179950447711665	0.17079759285501	0.280845371649561	0.324630292191201	0.226929854256975	0.179875094888656	0.153511962467714	0.16272797037329	0.152061114537226	0.146003243251623	0.140868657310229	0.242966816931694	0.16036833193503	0.161305079379481	0.184298783477139	0.150837125748738	0.180269119978768	0.190220007727195	0.386455887330768	0.217237854129174	0.193944072061392	0.222330474417866	0.218992267171254	0.299220134729766	0.261788086460442
0.264802802264323	0.261851008978142	0.187317745312633	0.229646989820953	0.217430539177448	0.180879088129366	0.214728050748313	0.188794641829504	0.413062190913398	0.206919721051892	0.176747485236992	0.145670408508135	0.227879044276681	0.129010733321924	0.382245007696805	0.215567920165484	0.145387272354168	0.508669380663251	0.161459717418781	0.244220593722277	0.164712839519597	0.324694445798272	0.209718605508598	0.197751246401208	0.155633645375393	0.32279786413973	0.237345580463491	0.194949711227089	0.338209119376227	0.179668160983603	0.253408288721127	0.188339737307129	0.208111397787569	0.153723560870582	0.241304902453911	0.450299122623495	0.410714530190463	0.289354015182309	0.166953228154815	0.255916309437815	0.224557039371291	0.205526444734357	0.164495036486281	0.1932925951382	0.180958806888096	0.288149841222654	0.279341450806644	0.172584619597625	0.298490804819389	0.26012565171616
0.197482120017774	0.239530551816256	0.168637708469308	0.149884742234009	0.164308460382799	0.340488639037278	0.236055750675121	0.422376582876656	0.193250816248004	0.453129860653867	0.24547675101622	0.358615524125142	0.181291820595609	0.23492729563795	0.201637725910928	0.372722652153945	0.21028622328703	0.320573522533548	0.347752356776378	0.341748186611185	0.339108518473179	0.21436270573743	0.163364416585712	0.279866767200119	0.18695956114828	0.275383410336873	0.23985965350651	0.158768295024231	0.170934508906391	0.259909110151536	0.275100721121774	0.439344345308935	0.292092491289859	0.166488399918963	0.16330198400629	0.230711877132989	0.221588211342717	0.243770547274858	0.202370302394445	0.21729293484335	0.202532352686945	0.265296387986087	0.222420596289241	0.255955333124512	0.257726021702448	0.172409152254866	0.19833858808031	0.176862063233034	0.230896850902049	0.237510057733954
0.263591332038512	0.215901813715472	0.301907960412634	0.181720892347796	0.218785068700062	0.18799570808139	0.224936373879946	0.396327978946614	0.310722888196702	0.188048293335084	0.398708103663987	0.243305763579145	0.203002319654938	0.260400284255974	0.212279641132095	0.353894112287326	0.464970516651866	0.414954058270277	0.178221028843709	0.253304259073636	0.183066865431062	0.160515368974608	0.164665829239969	0.408641478213905	0.179923682074378	0.176169723982046	0.178381470604292	0.19910173179865	0.244047861191599	0.314893283507021	0.511464537282565	0.276139693888168	0.457825480411402	0.158050727307959	0.207812734039985	0.235085288953229	0.37324085947033	0.560996809897156	0.165654138673907	0.338779700498511	0.474112034374778	0.197589783492721	0.604574316151594	0.178975203308136	0.366429040517277	0.18871102128371	0.457967208237177	0.402629242997172	0.187195914435908	0.176900090373738
0.47101850203509	0.235613245707021	0.41095720379187	0.190771569357186	0.342669788358833	0.318063665488616	0.271533770933094	0.224125904719846	0.443753961810577	0.553932249798273	0.209265874866375	0.200929968354631	0.391917969578376	0.366312412295993	0.173753788079828	0.280032457069065	0.307438403369751	0.349550344835962	0.533684508323897	0.436934777710688	0.447796228058081	0.310982866071897	0.229716190863119	0.432521491042874	0.332510341751426	0.235434143051356	0.382367591753745	0.180836942713842	0.208460106459251	0.322662789764062	0.199426755713943	0.565358310401096	0.197634658496221	0.26479360231445	0.301617337918969	0.30976145394752	0.181366344345758	0.156274909444759	0.361883113821777	0.182244710613954	0.204524005749249	0.171449918395706	0.472172689607207	0.312467517185124	0.305862350362548	0.544690922789707	0.324637858204303	0.336474042938244	0.215786226364197	0.173868262752181
0.421696766235571	0.237466181365053	0.361778004960166	0.253765393761439	0.80090090970955	0.272344048957626	0.273088012504428	0.257373530591715	0.409204604862517	0.372062985678351	0.480401369337042	0.199821280535208	0.199312853901746	0.349619760986806	0.290955705845518	0.241835102522032	0.311484333063147	0.373217942986328	0.202503929600312	0.220780628635379	0.717459861783966	0.380895056086674	0.295589333645206	0.184396822536477	0.50347910825348	0.304102669781965	0.382078579644336	0.198085669989692	0.470923275632533	0.28910272629158	0.364893187221951	0.690333776681809	0.35931491131345	0.683429172047082	0.378611410995507	0.63388724726275	0.184917509449432	0.77197840552622	0.564083585089426	0.605600950919866	0.575210469428525	0.489252818568687	0.230698017814135	0.330449816989626	0.188737471447637	0.365543351111869	0.24946860863382	0.776461164388803	0.197968354441871	0.208327721786319
0.95057176726911	0.272286795447561	0.914021137558592	0.519211175741522	0.220430836475518	0.428594851186264	0.193806456409837	0.338369902653984	0.651449508824912	0.3768981535176	0.249552734931377	0.338938960523854	0.563437964758757	0.19608846665677	0.627595837083043	0.605641928420765	0.388257130000745	0.212174305592309	0.295505918242774	0.719034832212856	0.221252657459219	0.24920339366049	0.788651945242526	0.829330405224762	0.267093586052431	0.203651568224975	0.236677339315192	0.309418111201865	0.26003926503886	0.339845737599744	0.367191864199102	0.284196676586488	0.693327688030827	0.296720097208945	0.331474093438949	0.351418796639351	0.266813605417582	0.763484485539187	0.285706204760393	0.216324541525733	0.319418384999991	0.317748988351448	0.184557055268216	0.453131549549981	0.332174688831393	0.319050196583581	0.180246763199101	0.679517325288784	0.383220391362283	0.222495965131704
0.357429457954088	0.196848639331374	0.231191273067836	0.246789880602294	0.463368233713151	1.05323642465725	0.20365210785354	0.238237866785896	0.793515161076059	0.538878819353533	0.445846224239547	0.674913657711952	1.01761437547812	0.222853472964117	0.296869441945758	0.416229207031353	0.31457004120777	0.521412574319399	0.231413983255987	0.23175877310516	0.366153498983086	0.515371240863226	0.552142115944594	0.22635573901732	0.269932255914453	0.262483916973229	0.239293210112241	0.22245045054186	0.427253189083056	0.578803033642687	0.31510667979852	0.254676582297332	0.71068013273012	0.269949244328011	0.942629646777021	0.306564451792575	0.75350649865406	0.425757502432453	0.764174523119725	0.245815171011302	0.735375674511161	0.451746519784664	0.843806654350291	0.549272184827526	0.279028162214554	0.686523727589709	0.375748596918523	0.222001667280486	0.754901237061554	0.663741233729017
0.5459154995172	0.389878530053229	0.614618056728299	0.476923272462822	0.497065306342222	0.34285346152219	0.646092732784176	0.280336395645923	0.235041365551544	0.267768489279738	0.224194157194651	0.24175220929772	0.650550168631086	0.712230033398108	0.251586115589501	0.371927173789094	0.666923154529377	0.417952885419305	0.268315771183309	0.608972422610972	0.469519442164284	0.439552296136808	0.328308844945371	0.264552274826155	0.454478155530604	1.16808752897232	0.255757338837612	0.90986698245951	0.297876355772728	0.828141826516792	0.475481423302967	0.75368200855803	0.418213514847374	0.427539303308409	0.312762163751949	0.703584128306785	0.940231309337757	0.24004820562168	1.10108015580812	0.269631061888577	0.378928921585569	0.549645576903538	0.277317123861579	0.462725993259917	0.355123083448173	0.260795523540024	0.666663407843333	0.947169394992042	1.13313776829484	0.260960355074344
0.224331032796074	0.948203202834977	0.882187744269985	0.857463390048401	0.954511083860306	0.575990285289844	0.236112017587014	1.06348843918445	0.330145477959714	1.07920720642055	0.302163298006978	0.425723570937588	0.414431487832833	0.296014856137216	0.228163295297287	0.955567526457335	1.12383552062893	0.966747413845254	0.263946432474675	0.345152570868189	1.36337086845907	1.38990384619261	0.617230636511656	0.275146293460888	0.89301971873526	0.303440817555138	0.938095656074674	0.546489720042547	0.23052704951268	0.97087231575835	0.540333242735153	0.868125470961956	1.24129832124036	0.275327617938963	0.547134309896622	0.258600689400296	1.12413890613652	0.770889210761776	0.668146781338597	0.469986102160928	0.516909773191002	0.36289673675193	0.359909875881306	0.232616968629197	0.71030614426257	1.4940634000227	0.658671422146903	1.50085570047738	0.428847695327107	1.17361324603312
