# Supplementary material for: The Neural and Computational Architecture of Feedback Dynamics in Mouse Cortex during Stimulus Report
Source: eNeuro. 2024 Sep 24;11(9):ENEURO.0191-24.2024. doi: 10.1523/ENEURO.0191-24.2024 (PMC11444237; doi:10.1523/ENEURO.0191-24.2024)
Supplement: Extended Data 1 — The file code.zip includes all code used to generate the figures and perform the analyses presented in this manuscript. The folder "./ephys analysis/" contains code and instructions concerning experimental data and Figure 1. The files "Figure2CDE.m", "Figure3AB.m" and "Figure3C.m" simulate the model in the nominal setup, and generate the corresponding figures. The file "Morphing.m" allows changing the connectivity strengths with respect to the nominal setup, and plotting the resulting trajectories. The folder "./Figure4/" contains instructions, code and data concerning Figure 4. Download Extended Data 1, ZIP file. [file eneuro-11-ENEURO.0191-24.2024-s003.zip › code/Figure4/isolatePFC/v1Int_a0.3.dat]

0.331116769045834	0.319946165718165	0.329433830278634	0.339883201279213	0.330991109099077	0.343114842592595	0.322757430035966	0.340981601252962	0.336911356537198	0.34117294207163	0.323742885233631	0.320245268913292	0.311845039495309	0.334270674190426	0.332541221212326	0.325561780564727	0.321757781203111	0.325893404857278	0.325468114122917	0.319847741679421	0.340643746243943	0.331993993968359	0.334420130151277	0.339631752294397	0.347482302657488	0.33066118187733	0.330607098744061	0.320406824668644	0.351591630104815	0.316938068511099	0.354574111250868	0.333444392136068	0.356740825768011	0.33227228193977	0.322204727056612	0.316915391493164	0.351743094178474	0.321940638508921	0.324612733058701	0.333318182787174	0.34223128315074	0.330163610398782	0.341682290361432	0.327655248388686	0.316462480110066	0.352686706579887	0.321372333736085	0.333918594798744	0.345889103008118	0.34906154792776
0.36494318117042	0.331511740486854	0.348812501914027	0.324366666178673	0.332001585399728	0.345175383029833	0.348176468499349	0.324809899282819	0.363980166166074	0.357511775243018	0.36733558252186	0.369668313222009	0.34641847534607	0.342905182924831	0.361275674163374	0.362594160843961	0.355986991374216	0.374859191433925	0.3335013902233	0.340350345257378	0.327951703371543	0.348632946318155	0.346632886472663	0.324108307070524	0.355219409271078	0.37037898181326	0.343463171732453	0.35988649439526	0.345479303640309	0.337339976801946	0.319992748542656	0.373366206784638	0.32824230275645	0.3452039299486	0.344041404759389	0.365340831039171	0.337778523625985	0.370085058966217	0.338443343566669	0.335182254627593	0.369371266297638	0.332228868070581	0.364356672455293	0.349610445298839	0.354036903992811	0.334054766164373	0.367323463940941	0.370703210851599	0.367313448004541	0.330150176148281
0.350509808904742	0.349585594486425	0.383124912007662	0.339799160694778	0.387032292248709	0.365420822094679	0.339149167605883	0.385383685589169	0.386613993594241	0.341576229604132	0.356738608837023	0.355246077285247	0.364141135104322	0.355249603720123	0.378224469179449	0.372047055070891	0.362792659260859	0.367979641923589	0.338498167424133	0.348157120396544	0.354650029355532	0.38962890127096	0.354058753424641	0.38082611083748	0.381783454008551	0.342164668321548	0.332042462418288	0.338928968296734	0.355849196601854	0.371144369894271	0.342352488102064	0.330638796015172	0.388182481604763	0.335545327103932	0.383038458468434	0.382806989140261	0.362583864516539	0.387335613909208	0.365322648611227	0.332269841245341	0.342865292006157	0.369130628893137	0.378293059824002	0.377428246646646	0.385794193949344	0.357365742876318	0.369141142327031	0.385258144463974	0.376828700395369	0.374044885931341
0.378753113881051	0.368554271106811	0.342247640215409	0.380493649099372	0.39755195922177	0.365283367440201	0.406088935564573	0.382164219647456	0.355915783409772	0.384294162565323	0.376291944543941	0.356020987226914	0.358143175206608	0.35842138100348	0.387963778708075	0.345844942358206	0.383307041388341	0.367796614103078	0.37280821827104	0.372658357940833	0.345704272886549	0.386278050806991	0.37417350789046	0.377671562279605	0.348657851533421	0.367113949769275	0.358306022317162	0.389597648725241	0.348860130307765	0.344229503706637	0.391562792729552	0.396728040296668	0.397389238965847	0.388076943262668	0.355711171470002	0.348436552176384	0.399817097376503	0.402052101833804	0.347597367918253	0.373599430405046	0.354061595186506	0.34507542755263	0.35501830124723	0.356368202092671	0.395547203021855	0.37060695827571	0.403081144143801	0.403815777545215	0.377844077483315	0.353635035220996
0.391716807998464	0.366172073189278	0.407636920677459	0.410257671286399	0.390931479854154	0.372544899661954	0.364417217123651	0.415375355073897	0.395440647383209	0.381073702556872	0.370010811754594	0.386973291679385	0.383062619860379	0.425122837056749	0.401848319190774	0.378876276962426	0.372162636075941	0.385378593976757	0.358929252073628	0.387905626042315	0.383397815633765	0.357539090451296	0.394485410360795	0.380626604810671	0.397186140435926	0.394132986642306	0.41214834769646	0.369471158045082	0.371942862268555	0.38380498720793	0.376926241101784	0.39588189294771	0.368689916622043	0.393620026896486	0.359792673429563	0.371648530740784	0.371128812784848	0.374369694290242	0.411902995420353	0.378627940677653	0.355642988463264	0.374832443609168	0.381524649894441	0.411904559224974	0.360647188594314	0.36541128269516	0.359843317688588	0.403340921600461	0.421248694168033	0.36602318361933
0.419572477144174	0.43775859421747	0.407023731393057	0.414415720916142	0.41222758624412	0.441210356688288	0.403497149313468	0.413907191980701	0.397865045233805	0.392621402842989	0.427324867494896	0.43459827153198	0.381466491997917	0.431891854560988	0.37510853693534	0.440142366580419	0.451437109288202	0.417769626648914	0.430508599861834	0.388138618043993	0.446098821910643	0.384039930723255	0.405734048739401	0.427641050149302	0.392772215145886	0.390986079282819	0.401078935544492	0.437475848798521	0.419997271592858	0.424031696751874	0.413915631376017	0.379699810173193	0.445463957678186	0.381295893435005	0.40608731574446	0.425561386375215	0.395525094407749	0.392938220392309	0.424647871440539	0.379629660496686	0.397243198854104	0.434960563150621	0.42240059148819	0.426631003282472	0.426520056826345	0.38093011444178	0.409571273933513	0.425525710686865	0.418938333310865	0.390132502536596
0.447576297029752	0.475181285128081	0.415690492235935	0.425675805148178	0.429348542662662	0.446984921702506	0.437878171318909	0.40196545352004	0.414255467914273	0.45045151270673	0.390866480306103	0.459150234140812	0.473042176471295	0.449301479534279	0.395760279544227	0.415591553128185	0.400377255062747	0.449773607379567	0.440805889396074	0.429220654981197	0.397914413237597	0.469618568253546	0.43042561678068	0.412028135511606	0.445201315682577	0.430561327874489	0.423939980822534	0.453190957892766	0.418347882468723	0.447655738836568	0.414265757374612	0.454636894568207	0.431820722485124	0.464044644658694	0.454347956657714	0.414384788604405	0.469742976666991	0.461416457554872	0.405416086663045	0.453589616325329	0.399324421860439	0.401064451859035	0.424575538259835	0.459358732923678	0.447747238304131	0.457069982844695	0.412868945728444	0.409744976934949	0.399526728111546	0.448199132847567
0.421221728888369	0.451595733686509	0.412626576890158	0.448738848159093	0.471468116492021	0.473665860827929	0.449131025632514	0.469370784173655	0.42729465294775	0.418356245141917	0.41202137937999	0.468865459248964	0.450961927787685	0.459791715234305	0.479735133713341	0.470775042676473	0.438425749660647	0.413149320523916	0.421086654476742	0.440793109318724	0.440515045406517	0.446947898113963	0.507982328999902	0.507012809455651	0.471909003198928	0.490704995364066	0.41557267695754	0.505881656975013	0.441787589702067	0.475262691935805	0.480139518201901	0.433870528435806	0.425420806475601	0.510883457424848	0.472331576860192	0.433936785690151	0.422043966130478	0.464250893169796	0.436553455586347	0.428111542890372	0.448868272803165	0.489420540238474	0.429428248930027	0.408352197621559	0.483765039448648	0.435663489499019	0.420074828948681	0.411096693439799	0.482103466402516	0.454424514200961
0.445669492709661	0.452034485988207	0.443882641865064	0.471565400467017	0.532697241229017	0.45880444556694	0.530111166191631	0.448589844458115	0.461910640042143	0.517544233609941	0.430511720767916	0.461289670539421	0.506613952378014	0.450237124993768	0.499231604053657	0.478263844544894	0.503332828335431	0.45409055943731	0.462695123054075	0.492874096992032	0.542159799289454	0.433115309813014	0.51010213039746	0.49132852581835	0.443653702493724	0.504826866025777	0.503243890872725	0.526060079963965	0.444372764189464	0.43200792095164	0.445827407233966	0.501124411357754	0.534951296840382	0.475981013853332	0.431252802937922	0.471358912341774	0.480785232401375	0.517324385050312	0.49471350250301	0.525826558009433	0.533847977674554	0.465002347429134	0.509333753534198	0.501859351962218	0.520070950173062	0.439562420192758	0.448860739233323	0.438925144236634	0.455189907600474	0.493645348351144
0.513355474718087	0.501286303895816	0.471368821510849	0.481593630395851	0.532602350584188	0.523442069019821	0.540806598452814	0.500175795469469	0.484056430191182	0.507632281661719	0.529780907469782	0.568251008655798	0.478584215694093	0.564233834079794	0.578305275823169	0.516022885994607	0.53972858392822	0.459941832962618	0.528285977564015	0.556195686240513	0.471043750710971	0.574868088854584	0.582047172009429	0.45323710826552	0.474273566093387	0.509539155992779	0.492163066613648	0.459650852389072	0.519967214975995	0.546181765650858	0.453244457517334	0.468665026714397	0.463560672200743	0.469719836995814	0.464029134789347	0.542301043806347	0.455828116088362	0.474307569416368	0.480710898201245	0.538356810661022	0.461516883676992	0.459299606060213	0.550126479856829	0.526423400751376	0.520350937944296	0.519148194876539	0.481251480852897	0.502851101605815	0.534779790721073	0.48423949638767
0.590489845088893	0.60547975910087	0.509464131190277	0.516491342061669	0.592725135361351	0.561799693643444	0.588341963124985	0.556002726981984	0.522020786468257	0.496997846293668	0.51468018988857	0.544523657861341	0.506560943237172	0.527644325687117	0.609210995948026	0.60847117965318	0.571412204372776	0.568446477980556	0.59065989596737	0.496081359064136	0.608975739975055	0.533563149100006	0.616805886927213	0.575345712572798	0.519751955419217	0.613316372340701	0.535822550262941	0.529170668260308	0.571688245570078	0.536933462599792	0.539305842556057	0.499208904755662	0.54924234966373	0.563477133381397	0.529883461443958	0.541608196213783	0.486691392602327	0.598458075022517	0.531733007792777	0.550923077094625	0.560323003393641	0.507725242777533	0.510669236106998	0.508382038997857	0.608472208834874	0.494244847153486	0.586132886613455	0.499810950600521	0.607334316602029	0.490657930463842
0.574593473900332	0.62841028749749	0.581407196879099	0.580142402093641	0.575228834948953	0.524932937090272	0.525775897116638	0.596546724520064	0.586950050691083	0.531306828352573	0.545824638183383	0.576078273493416	0.534105215224575	0.590783716134087	0.580813535358348	0.648849294319316	0.563523403155974	0.662255230867677	0.540854904576925	0.615712020738156	0.601699526587349	0.648306757465636	0.6273778863429	0.536454243446476	0.638001668552198	0.662773777640586	0.562676742178413	0.524660936578671	0.522251059414844	0.580939095206601	0.622235386290999	0.519470794464696	0.627766330007325	0.631650230427763	0.616677185510352	0.563205356169083	0.630078522809374	0.603244078787041	0.649176164357831	0.55999020028787	0.514569105938434	0.601529113327062	0.605246525671906	0.554227648577095	0.611961685974814	0.658624759705518	0.575650522250273	0.620480836989677	0.636038715390279	0.522118295548589
0.641398253050981	0.647396797286497	0.723086770134581	0.628782796789311	0.557691336799761	0.661723134437853	0.667315790434853	0.596893507222894	0.562585282190197	0.675289511830903	0.567203709318367	0.664945676606217	0.571506842290031	0.560141953983673	0.556759852285031	0.546353685873079	0.565401530080371	0.676943440879612	0.605472489913671	0.577859513225915	0.602066580995544	0.592224686198171	0.652512907586156	0.58429696233443	0.652677885841039	0.597203259589812	0.690713964741603	0.711799771885421	0.650188042959068	0.634924793584894	0.691830146017133	0.649774563644389	0.710322345580327	0.67877489044723	0.699576248752127	0.648559129005114	0.715874687112131	0.561386064787348	0.699212266228885	0.707327869800604	0.636248167518918	0.55741975675694	0.665425644257605	0.604558914858409	0.697799532636331	0.676421010436437	0.578958126452669	0.656848901880916	0.722496741328558	0.658467981866366
0.699203790905844	0.671668413415925	0.630866584652036	0.674150354762262	0.655799915949509	0.605744162310336	0.734328206448229	0.6405034294554	0.758077503503641	0.647738080132074	0.615625290419048	0.757056185839852	0.633348861144629	0.697578701412808	0.643996294366562	0.630119159798926	0.654110562593642	0.595169767140345	0.643781705258875	0.717277922569415	0.720182142223612	0.715068948459424	0.639049249548447	0.60465961591032	0.620800787301004	0.742809094273637	0.744332697092413	0.606605359942142	0.7537295866431	0.600823306762872	0.712153210031922	0.686977694150103	0.731710376261359	0.731475938193003	0.742134666418172	0.689049309148529	0.693948582669931	0.623660969262938	0.734508678160672	0.724589362223695	0.69376272607278	0.637397994143399	0.719249542709768	0.729722961578579	0.612096679028778	0.613744156707405	0.695951410717214	0.661749639537336	0.678373187626917	0.633559591612053
0.647026583475934	0.758675150155088	0.664511745335632	0.691303261430958	0.636936583774803	0.797580323269425	0.664774306858194	0.696491401833639	0.737007380522723	0.680974815584557	0.705017619858498	0.658539445055842	0.671742273916075	0.833228162675017	0.72535507230995	0.663068879017917	0.764310459456436	0.681048907391788	0.687710568556066	0.652338378161904	0.699399236989499	0.725352136140578	0.83017852736157	0.74964411712735	0.795835194210696	0.748137666775973	0.72050402914745	0.762293124896721	0.819173135432913	0.830178573219745	0.689923442278196	0.683237825435165	0.647899332125109	0.753206299568773	0.788455125025281	0.757254086158265	0.830128079342158	0.853074027659903	0.823359805778873	0.666644154286516	0.688320508489593	0.842846904186724	0.84993509585914	0.728846210243288	0.629491253792132	0.760638976391959	0.826879554155061	0.71872581497141	0.654265762224386	0.790585511907942
0.722402395057161	0.805661260685558	0.77410377736634	0.780002917456352	0.879281841830103	0.879493458350924	0.762605675666688	0.934394254622903	0.731550742422897	0.796035849249822	0.844906842672442	0.850254038612125	0.698108843584004	0.883252687081767	0.745609361573982	0.808695075853403	0.682963125276107	0.742172622293712	0.812329477905941	0.757177366634207	0.858262231005366	0.758778888684468	0.873238968022426	0.765260734520046	0.783975735498872	0.765721421073137	0.820879674071395	0.787328098965099	0.703166662151727	0.744783251939088	0.688762345582285	0.74987644130119	0.824455526241798	0.9120182953618	0.84251679475668	0.705803837886097	0.881467220877544	0.816534390988171	0.711188367900325	0.78956950453948	0.916712938631467	0.897731776637779	0.7647265092555	0.735414772786528	0.852431709494709	0.800996008758257	0.772432933697832	0.733701821294221	0.923703016607874	0.690009287630638
0.802297049675777	0.829891343901021	0.739194257609988	0.84132340403549	0.775004597684014	0.746912390000579	0.933302489823338	0.807125534514486	0.762328676543223	0.834000305256748	0.954749125239531	0.963668618254793	0.772383164010394	0.777966354521577	0.776731640712483	0.845204854443952	0.76056122325093	1.00555483909503	0.852170668826325	0.804809978713653	0.748777396629367	0.945040816464215	1.01357376838366	0.774065953304681	0.819539681753742	1.01989304350751	0.844392070630407	0.939345175618603	0.777142558155972	0.957276609839616	0.763054920975334	0.814896526614482	0.782231105592332	0.804327313887416	0.9341711792592	0.940148584955357	0.93590147976345	0.74332119657744	0.870078148573925	0.85560343571625	0.82256854650287	0.871740915574557	0.932840707704428	0.874450331524792	0.996793138794292	0.944392933170106	0.878484243176279	0.87418501824487	0.831608704609808	0.974435801662438
0.935116883318662	1.08079508167449	1.07685345326318	0.978911719832134	0.872888730627433	0.985305463912958	0.939313028342213	0.847188460403316	1.01314387937077	1.08884480403683	0.967576108544365	0.998125625428504	0.979604678387258	1.06733436919214	1.01237514171577	0.922338459858352	1.04695557364926	0.833534705034512	1.07145279561313	0.881788497920187	1.02720511003078	0.837795311442264	0.926611332027368	1.04588272054971	0.959256980113388	1.06018168085914	0.953929291302179	0.97961722768873	1.07379387840411	0.918335871336054	0.949478717342011	1.10446980927199	0.960103889539257	0.843512699221623	1.0818760038675	0.894390244721529	0.806984372953152	0.891257352839521	0.958434634165458	0.863619557757545	0.828537881688352	1.0638519851509	1.07612005045103	1.10193689797583	0.960961592951808	1.09759522472281	1.08619081434838	1.02079578161042	0.945080315800742	0.939839872482836
1.1815570840583	0.98339641822147	0.914087072859462	0.923843831790287	1.02646051668497	0.996769287042953	1.0360521487468	1.22718050952207	0.925962805074541	1.11090840303495	1.05580871803995	1.1671836018933	0.916977683074609	0.988078161739658	1.0264621794881	1.0723325429958	1.0003704940209	1.01139084256535	1.00230108122965	0.942774941870088	0.925705901525249	1.14832755211686	0.894602183019156	1.02545097512911	1.13139602120101	1.0369442154014	0.905073341799818	0.901479543150256	1.13910322578935	1.19521096613632	1.12144258386871	0.927652145043829	0.929744812353199	1.13359517944779	1.01985329103228	1.11942265471613	1.01389568820963	1.15861063946981	1.06839456151781	0.882313305386839	1.05246227858715	1.2049910783145	1.05138171101294	0.933239808268488	1.18960201997304	1.07974575241261	0.879396415168057	1.16687502463576	0.933460958703112	0.943446520988014
1.35339765742553	1.09622839534838	1.270738669135	1.06790720318991	1.35388124875414	1.18778747875204	1.17840084817693	1.30136504830402	1.26943021220034	1.31775019048759	0.98600313414393	1.05102607516572	1.18668269738359	1.32657188972095	1.31398617334549	1.02572499407089	1.06376311262272	1.05282619023667	1.09763329315843	1.15274998441853	1.35894810516625	1.22997099964991	1.29777509973432	1.2028786168883	1.32038740857802	0.99432084873816	1.03520690793855	0.998570816292806	1.2487358007693	1.3323050709292	1.33739122320768	1.30289282546929	1.24292333768123	0.971672616825204	1.0035960676497	1.09517043260521	1.33469538165404	1.16009246979277	1.35670578370308	1.27715278024354	1.21437153812001	1.04286591321779	1.15730389024283	1.02096892683774	1.10780484288147	1.21369341818433	1.21605686626213	0.99229833525846	1.15086092098239	1.07064884568159
1.13196793381719	1.34652698187645	1.18508066374448	1.48019613545476	1.19153373494787	1.266986148442	1.19659892518714	1.44563066376133	1.10541663079798	1.10672706376952	1.26970482964382	1.37387266705614	1.12775291609848	1.3982163400215	1.27672598195586	1.06853507912753	1.29380085728238	1.11951820001146	1.25560612621484	1.49634418820332	1.08540065516198	1.43487160552736	1.39710968711814	1.25995444102523	1.31464247802417	1.29136929376347	1.39128611503866	1.15030225962273	1.08448116118206	1.25042932973067	1.16845433688384	1.33598703265671	1.43638677615473	1.31335447550967	1.1816650354912	1.29445108137967	1.4096579501345	1.33056534640851	1.18308886650531	1.19845651993874	1.28826896450034	1.13816340188442	1.29936528192161	1.24800668422187	1.52252370477925	1.07271228274609	1.51617508696572	1.24131101634764	1.1382845306392	1.22039566540511
1.51550543185825	1.43933188046961	1.20552290144526	1.66993725103721	1.24435548317572	1.61303253023368	1.42150333380739	1.23309953394977	1.28579111821236	1.59141596324545	1.59300471182089	1.34421451563126	1.25578217295647	1.34550526070274	1.48472808576502	1.19675852261657	1.57612054885687	1.41179269237399	1.17610586733729	1.60965914916095	1.43698214362278	1.50568713316438	1.1906760867853	1.33878303593473	1.41316149906973	1.52947730012598	1.35301633556697	1.43234005162326	1.60383777650052	1.3360840024891	1.47606326467196	1.31452541058243	1.54503958364658	1.62982497175916	1.19962385837727	1.40804381302156	1.33896103882242	1.60678841589897	1.43493709877799	1.60273214376865	1.55320959647346	1.33743727019747	1.23463450988321	1.58292330919632	1.19250817304946	1.18056616009723	1.25656868737568	1.44469600870873	1.22639043988869	1.23205476568023
1.52307237626402	1.63264598235005	1.36264455680602	1.81909625299879	1.37871705542174	1.68386205982693	1.48194631201423	1.40539627967502	1.61289052208068	1.6485633211609	1.69186156696023	1.47678533450775	1.31208433873264	1.40747382883824	1.28628530514677	1.74500794608318	1.66582665569962	1.72954690479648	1.77204937299843	1.58731730041935	1.38386124613161	1.53556627433778	1.63679328981056	1.59312077667038	1.48740221622203	1.30221864401006	1.81462549859342	1.76353077229688	1.78363400477748	1.37095152218447	1.28732203140603	1.72425603055941	1.40553578530379	1.51668450239358	1.69457030750336	1.3957482907664	1.32459142810041	1.40636022053295	1.43677906040772	1.77584455034469	1.70616966090233	1.53323556364536	1.43495552507786	1.82624831208582	1.44580390803726	1.32591069978212	1.80180229022893	1.34408256593451	1.29279638675928	1.60726393681296
1.4927174674929	1.96615456702138	1.66504042541504	1.57860450927575	1.43895754564713	1.54079163928567	1.47193277504362	1.49209171726381	1.70190821456127	1.67071711749939	1.54188831031414	1.84976946763837	1.44893855620449	2.04333985977168	1.81073378317064	1.76514740071627	1.98946008553621	1.77117713086608	1.71854268987247	1.67913338661088	1.99979483779306	1.52312993875559	1.8702086305225	1.75183654281721	1.9607310906939	1.49811756323953	1.49656891947914	1.61753385046928	2.02092392708926	1.55669356198623	1.59513649451927	1.96058965238868	1.544044676511	1.97400371462019	1.59276931023276	1.86906597205521	1.75292434833071	1.84797430851282	1.70343890863957	1.55146832670531	1.85676579760436	1.99688570982588	1.94551331293142	1.63628203599486	1.7077743166275	1.45010194131692	1.49674745301847	1.73412685798385	1.8294806439925	1.43913671713611
1.64179601526187	1.95828388667536	2.21266554172772	2.15468061706979	2.17930356099224	1.71519357846673	1.90344736628608	1.61506985888025	2.03493792819453	1.59826160950792	1.78847646734109	1.86277574547165	1.69763446759062	2.22656630797926	2.00580168423644	1.92422395505074	1.95210640010449	1.7690099621828	2.0973675772278	2.21537488187185	1.67654456581534	2.16058442138531	2.13436196024039	1.6366734877897	2.25185214921607	1.60801192890917	2.16084094232334	1.99224619608967	2.19387993068713	2.17525294054596	1.73146504238112	1.98414911293061	1.94661122198698	1.73729141215265	1.83316463326672	2.23955208613716	1.83919577513781	1.81521643720686	1.90340445802425	2.02011635773064	2.11584488319187	1.71269888383397	1.65541988052627	2.04416079831479	1.66065571103539	1.62436180567218	2.22945018346492	2.02781526417391	1.56944607357641	1.67769162266769
2.31424845019037	2.16127126381541	2.41471292638991	2.19026232117488	1.83454469341468	2.24112129863829	2.27934526030503	2.24146763625574	1.98927548723223	2.30859404924104	2.28852333612724	2.48921427996558	2.39169085280372	1.82951352745792	2.35274419997163	2.41333269928243	2.1563455145323	2.0618348608795	2.07633290543804	2.13530623885938	2.14741656713758	2.30222276211193	1.97237244811422	1.91395949148104	2.30719026026298	2.00799235881187	2.12224197575091	2.30804448216235	2.18118814145815	1.89500328942977	1.76329311592703	1.76828931447135	2.39113286090924	2.47269114285337	2.0373805518376	2.07791905154952	2.09795498733657	1.84121288268413	2.17308778268933	2.35054563735945	1.91697868550094	1.86116913570716	1.76196300675465	2.01745481684466	1.75244120025331	1.8944401616061	1.82876645270514	2.48988517570467	2.05039346920121	2.02257858023607
2.60179036458888	2.36107822152371	2.74686836168607	2.01969524735834	2.67381583143893	2.4588421571229	2.51098015416087	2.32067335489688	2.3429086931445	2.69487166191335	2.17189902240247	2.14184706503099	2.46882733452486	2.01898351098707	1.99620504371497	2.33655028462698	2.54634620997273	2.50201922837937	2.63323403586177	2.69571896738366	2.22299729655306	2.68264547080955	2.22835716194833	2.39294695930056	2.44640503570725	2.70944867238282	2.28369988284301	2.72109765012109	2.33021569853242	2.72128023131174	2.53300166668783	2.26665028257981	2.60358334139686	2.07383712049932	2.60066947569387	2.71436322004439	2.72368793622048	2.75770300000309	2.67855337112584	2.40462911605388	2.31360920433846	2.67556898669495	2.15265895883488	2.44678734689437	2.61159597487606	2.56890671796409	2.65380128450671	2.47455226825887	2.48398283006866	2.59248248220126
2.98143462571484	2.74158452749215	2.35502103772342	2.83952076349013	2.3476918185217	2.75524221987599	2.6684289733178	2.58401272515733	2.51727718314021	2.69811162154022	2.2106442205525	2.52828775795203	2.94050589631872	2.53450876321596	2.96967354703066	2.34088498787178	2.50956267806911	2.42497792638953	2.48143182605418	2.18572513223986	2.66588705590522	2.62438990059829	2.4250068641301	2.48805955555499	2.36132418283905	2.89544290291769	2.30605443928174	2.33078513379739	2.97140087994744	2.92985845549256	2.60381581654212	2.68390968726264	2.24794344280191	2.76078714404004	2.475853571229	2.34277607979106	2.77392556741668	2.77774290159414	2.56921171748811	2.75022659243766	2.33190871244635	2.49271576615026	2.36290987644842	2.31078783126768	2.96459870306683	2.8658852607355	2.26854791077209	2.77519001703794	2.62916655647667	2.41724465223161
2.99257709494338	2.81798543717663	2.67392772044399	3.14439152797264	3.20254277543068	2.91807287370717	2.9092997000918	2.57308099665506	2.90540914725168	3.22666829354501	3.04576937339535	2.78539939139606	3.10726525724788	3.24311178217258	3.19492670850053	3.06468595857992	2.64743232561771	3.05878576797375	2.53946171287924	3.06497260314881	2.89883376150214	2.90932237949925	2.69579325329051	2.77210223483604	3.21221772486633	3.20777974810412	2.54789371790154	3.05220498418999	3.20937964383309	2.91391419464734	2.91810382958854	2.5322252501658	2.62929323855214	3.21685695653214	3.22310778551616	3.16858608275195	2.61689971324291	2.5771118010929	2.63100223220602	3.01114292611481	3.08596311375493	3.17741448185426	3.22426079022203	3.02167606181196	2.52360119796125	2.86421113185563	3.15394325669275	3.10639954699799	2.90426082644958	2.73212755757766
2.81280057004122	3.26086133787636	3.46264617029948	3.03477510711904	2.94073617703752	3.13996135034222	3.20690588470257	3.26797154347174	2.9803862772883	2.96654361627425	2.79043919021128	3.3276408846737	3.48041413564588	3.10305659908466	3.19003315221644	2.95696284264843	2.96162224727898	3.38490552586504	3.41575612741214	3.44602080804172	3.45110753179464	3.3099430721565	3.47213730229323	2.7476403740698	3.31509276941599	2.93698330804204	3.02670698168204	3.38869499863322	2.9090029425771	3.35301074095984	3.46242611109942	3.4487501526254	3.4555439893199	3.11747902805005	3.28092501242498	3.46175711309269	2.82263709895228	3.44835898733473	3.34791199081411	3.18614136490423	2.95250618086008	3.43823363495734	3.42860586756334	3.47264073198369	3.19482505310396	2.86400343626208	2.81410660371595	3.45571836365066	3.44780408043131	3.48849212360454
3.61414401495671	3.2356704013828	3.57944671854455	3.1607034898811	3.72605736764608	3.68933436071758	3.14138220615811	3.27281971329582	3.51890276169678	3.62834436258264	3.63609294499468	3.59132412462631	3.6210537383898	3.72530949579896	3.53263666236808	3.40892994122773	3.42300126146822	3.63290884859261	3.529197884679	3.6164056331264	3.73443939878199	3.28407519994897	3.68400140897813	3.20601742880175	3.69437335889134	3.65269979025384	3.69373582988007	3.72485101651933	3.54700945375498	3.67387782814364	3.74758071501213	3.71260460478313	3.6892998435374	3.51560360009426	3.53842957205544	3.65580161804153	3.74228270967737	3.42324235374863	3.28447265130265	3.41537892838671	3.68554580122794	3.69670465122241	3.64942779371344	3.75458649561256	3.55976712745311	3.66008507383128	3.69254557519597	3.26962921184972	3.40337036331216	3.58935038734301
3.8114684812329	3.76657688330225	3.50117773188404	3.94068508235867	4.03598810827696	3.45645326197223	3.97324351634184	3.71125766717542	3.89272417854682	3.74174389764252	3.59107502073959	3.77969838129891	3.67622741412487	3.98309307697052	3.84151312295073	3.88813089668944	3.99994342320003	3.99246522354774	3.64187109251047	3.87525680929832	4.00442264948034	3.73601744079479	3.89590740064918	3.98228591744037	3.94935165833774	3.87065562398677	3.99411513283717	3.72572336382383	3.59370774828546	3.97878676263078	3.63321619783007	3.84624000146988	3.95001814783612	3.93212696079606	3.49248459909712	3.87881521516853	3.78839854517273	3.99848090416078	4.03114665314383	3.98523432431579	3.79410379534334	3.95028821334378	4.01852046279524	3.86822346855316	3.94563909745916	3.75665305483369	3.96456718384291	3.62444617155276	3.99014438345256	3.97631079827161
4.1290946088271	4.05711610101737	4.27779807546054	4.03123633936114	4.30389442816325	4.17870015083413	4.09639189267506	4.05996984383779	4.12755927403031	4.16597646089791	4.01069979042549	4.12123123141994	4.0344689550281	4.01412136510151	4.25232280546965	4.08238743930566	4.12621099666011	4.19565218902075	3.99827313847271	4.15260403146531	4.1156056095913	4.28035340283602	4.16246427307628	4.10014634705762	3.99258038407379	4.21570250124742	4.20348149007481	4.22693678732925	4.21707187074284	4.04073240142453	4.28182445099063	4.21995931312767	3.98882155295407	4.32267027589486	4.27634786256094	4.21922520432835	4.31144875866278	3.88821301032619	4.33051344596781	3.95899487062436	4.030183404356	4.19188056732086	4.05051256755326	4.3111312832221	3.88565071164032	4.23600370770853	4.25696929176897	4.29532682773203	4.08957130022886	4.07589525636184
4.5866048957304	4.55668193162353	4.16099901515323	4.53434471716533	4.51011924692763	4.39805380083671	4.60227932602047	4.27701936512751	4.52392960339064	4.57188218788949	4.61528389322157	4.37873852368489	4.52365032064152	4.61239324764197	4.55452626003053	4.33025690399834	4.54376695714895	4.38336049938456	4.57840693406767	4.50593966891591	4.51391944398403	4.2659995090728	4.40773000109894	4.58355544281952	4.5237403746324	4.47707903729888	4.45831670559767	4.6067787872052	4.424249619097	4.56046240548919	4.37125611588985	4.59318460994341	4.36528622164648	4.16625603087202	4.59426775904089	4.59643296889573	4.37470855385003	4.64004196026527	4.49997762141187	4.33410409900498	4.58517515228494	4.45708552580362	4.34078425792833	4.2611458692476	4.31152774072727	4.62112861943426	4.63538208165322	4.23595029523651	4.58610061793971	4.43108282154575
4.76797913571303	4.8745782634584	4.38654562966518	4.95169295850166	4.49173454025231	4.90007950259117	4.86425564547345	4.8956226512101	4.91575147099968	4.68932457258638	4.89156921431699	4.93008699322362	4.10424063829622	4.91602628716234	4.8146642860808	4.9202045893286	4.88890540550249	4.92083369775666	4.53990633431106	4.92171332143995	4.9725851815687	4.92684731878568	4.97582744390216	4.83904366388323	4.63567645572102	4.64246133756962	4.89970184330128	4.18229452165544	4.70240936925577	4.96323513247421	4.95470062260053	4.47573810449124	4.82899320898316	4.73218679166874	4.93299742777965	4.95632331369234	4.81790387370855	4.91752944696133	4.84801046228726	4.46169096587066	4.88978840170832	4.41081403562576	4.94332202485345	4.83212726264031	4.93319025366702	4.63934032016854	4.92216588586389	4.32075193855856	4.50874015344192	4.78016999194912
4.78534118424947	5.26947203852893	5.27141146158193	4.83536175327694	5.06551053818649	5.27080441858226	4.50598725867232	4.84534575761894	5.19325332282325	5.25060796883468	5.14075534555038	5.29177902195518	5.25721510295245	4.53032910354696	4.83490729595376	5.28822504487303	4.36245051356158	4.24746507523892	5.15903873169279	5.17902885341098	4.29406511625117	5.18700736883002	5.13563314058164	4.43300661292432	5.18864222677192	5.24078326267495	5.26382175055584	5.27817155412116	4.42437847589743	5.25330174860451	5.03323647008783	5.23408005519688	4.55312559368058	5.21742381206417	4.5389040336819	4.11589067935319	5.23228467160308	4.48759493750223	4.92949227153751	5.19308691064965	4.5633029204839	5.13926849490066	5.198326376001	4.85472234421916	5.25395488225431	5.24606488354964	5.15737813687405	5.02041405181253	4.92436685105821	5.22399428289271
5.00271993836289	4.53640961280062	5.5008971392175	5.27370780749137	5.31862973688765	4.9133925165624	4.74904830851182	5.11742054613568	5.2631174395872	4.43806504382257	5.57107890493583	5.63827575765857	5.41570832152033	5.64865433092408	5.3984659980253	5.26690509241823	4.80147556429345	5.60537709440732	5.5670460004042	5.56886636734693	5.57285723251602	5.08881111416525	5.66126022893949	5.33211961134856	5.50775694883714	5.04798826917628	5.32319367838792	5.37015885869435	5.63076717368562	4.42304967290518	4.19261270406616	5.65659684192293	4.92809773557818	5.33165282099673	4.52546179342051	5.111578080824	5.58070428426085	4.58230254023357	4.5322212929105	5.24757239523823	4.91611279244336	4.34439768745179	5.63013860123193	5.64328182550253	5.6133428796465	5.33729302730412	5.18776284991904	4.25766635735165	5.57206082944373	5.06595265080661
5.47134660450751	5.99530940380256	4.87129397341057	5.31647949799348	5.93295231779725	5.59133109352584	4.76738750900327	5.72916330940723	4.39040747594352	5.92042584454102	5.21875447230364	6.01411945427837	5.85429451388363	5.17886342773915	5.97849365621337	5.61876090853433	5.03155351693526	5.25360065890728	5.37718394932964	5.1532861791106	4.90731316370561	5.87928883193445	4.96442182876937	5.13521934422276	4.73417119314256	5.33023455652496	5.95341169653027	4.80124254236177	4.83176578234996	5.7405647500746	5.56580630127434	5.28975241322464	5.59935462390634	5.81280336744796	5.66686131177392	5.80899527147604	5.21893996395752	5.78598775818868	5.7579479900671	5.24309417851091	5.62412552136462	5.64556698625221	5.23075044585975	4.97621511912695	5.24670828239709	6.0150609423493	5.00946152557414	4.51054700486348	5.49685988009457	4.06013991510304
6.01181347310184	5.79677782702309	5.5411179724736	6.1123700624002	5.70003142340708	4.80827827332004	4.70611996911055	5.83798543669508	4.98871366239437	6.14145274393023	6.21147372007339	5.78897358120297	5.49096383223641	6.19625846828754	6.00733474100472	4.01974803941177	6.28599988210625	6.08943749079426	6.22697119633753	5.73568990665605	5.73910303394419	4.13633319162406	5.57594026987041	5.98239511243623	5.46683824984403	5.91333581446046	5.53309431279154	6.16622382837303	4.38608873685787	5.93274046476075	5.76013064494074	5.64160064115886	5.52486473756128	5.60572749807274	6.15674539828582	5.46422147481959	4.8923431562754	5.93707437913974	5.58397128696849	5.5350685040476	5.74397085333042	5.65204329386588	5.78320227132634	5.71650947707658	5.49954629620765	5.86538903545065	5.86388030724819	6.07129042063084	5.28713288048896	5.52984327189513
6.07186121910933	5.3094071070653	6.33378456552552	6.31320071082798	6.06940252694178	4.95684568939682	4.01703784823701	5.62511203003996	4.82363025304314	5.71742912725923	6.14991791866679	6.35453913454571	5.98155973064505	5.61113207502578	6.5563935987092	3.68479411466184	5.86418298244615	6.26511110777793	5.87967827470658	5.34438608336764	6.15436011238265	3.55951356795817	5.37825922138988	5.99410095878652	5.98732042669955	6.23121974859552	4.86088118703338	6.21734400106852	6.07814618644304	4.70920626071228	4.87373243922569	3.26806253272201	5.43468230181731	3.96526491471102	4.5859775823179	6.25416582553697	6.43966307423016	6.19561261945119	1.69672794205601	6.43080385610604	6.41830743736079	4.78943584448111	5.81644883671769	4.78627636725763	4.91712021654187	2.67818847591865	3.42736540203848	6.14165879236584	4.65034962896909	2.34533615206183
6.40025826226337	6.56457825580875	6.63351147797551	4.97467542651776	5.84645973830485	6.76522225642166	5.37061421620334	2.74787274066606	4.6587630962415	6.7313181897107	2.3325225147405	6.26963834595679	5.93903609237104	6.49786369823322	6.12246424345502	5.06366607144046	5.92484789762414	5.10891018969612	6.56944163298532	1.78462211083742	6.4817819410301	6.53813482323303	6.06459582186458	3.6362844573754	5.70579821291398	3.90417255383378	6.64934230235876	6.81078619976344	6.17904457550638	6.06165263239072	6.4953142007159	6.49144438933503	4.7317821649485	6.7769237398627	3.78504357982972	5.13485057591594	5.75741498164199	5.64525086008407	6.09486923611523	6.57420859791771	5.45542731635242	6.09577126720368	6.53182805737353	6.52776164591301	5.63683637824893	6.12722276941637	4.59883043624039	6.21397202944271	6.28906134660637	6.42069515557407
4.5246274903977	6.19890277129654	5.4937984708024	6.11309324917027	6.53404383771686	5.62094243157559	6.76921477390308	6.77985347486811	5.96457017647916	1.76528131688017	4.65508368951468	4.9187213025314	6.64452314436999	4.25164463856896	6.69784648678451	6.29645950381139	2.23327175991659	6.58995508793397	5.67342339963013	5.63862553292703	6.49723095148918	6.68562304451357	5.25261337328122	6.4421573377126	6.80598072658947	6.69424391746221	5.52131528117664	6.50996353250218	3.83862050514685	3.95636762383029	6.70776568813697	5.21404594631337	6.05624721146615	6.57388283594914	6.63282823268542	6.75511251374459	6.28646275618201	6.0823536397062	4.55943942890263	6.63795098146708	3.982959697631	1.38657260484103	6.90299824518108	6.33080596770418	6.78063443169995	6.44832358838938	6.904841197575	5.66747812827087	6.90642948083426	2.64573501744934
0.86386590781145	6.36531303799439	6.89489372516162	7.12153973071311	5.06267819832714	6.81860912556018	6.10541043531903	6.83152731729401	6.76933882083775	6.60115351237903	6.9654927611011	5.54311896344796	6.62765718184207	4.34256110643191	4.12754793117977	0.485031152486682	6.88336754345474	1.60370479974332	6.87556690269311	2.8519905708667	6.78036734840411	3.77195547317993	7.08071208873655	7.06341624063661	6.95923598857117	4.56464031777067	5.39216989261414	6.83592463408977	4.18639185333948	6.77345022681762	5.52404241031325	6.18878650715043	4.37685633668732	6.22054169397802	6.63103982610588	4.18101464386455	6.67427601850846	6.15272932162426	3.16894272561272	2.32570291510572	3.88623914024663	6.86878147317333	2.17062853761633	6.87552799812603	4.12429947926492	4.85232613498388	3.68286861771525	3.73615097626608	1.3062918492568	6.97530137392602
5.24055807647392	0.0603492972832499	6.19882898624296	0.0622417613712931	5.96349350699476	0.0632619279908667	0.0615225820191796	6.94490490002206	0.0628333474502936	0.0616680665668419	4.89169473831076	7.22993648918814	0.0615682438854542	7.09200999451964	1.78761920828696	6.92030460893605	5.9865990518925	0.0607240430335729	0.456908431804966	6.20232280683162	3.52323587315844	6.75421451872439	7.22915379173936	0.0634197401012576	7.20994654976172	5.35165525029516	2.37521900177396	0.490190209351675	6.98072555512428	5.8595177597101	5.84855543666578	6.40714777354863	6.78309381141479	0.0630985529113097	6.96639420758398	3.531506050988	0.921176188726539	0.243212959740096	7.21110424046716	3.4850276101072	6.09953839430201	5.99715404884559	2.60742658814586	6.37685961183575	5.4208215702373	5.97565348304746	6.89117565701314	5.9049146949687	5.10032636320015	6.78510795893939
5.93629814663682	7.02013091370661	1.26392908413623	6.92511814538665	2.62399930535301	7.44774428197591	7.50511462300686	0.0622131677944397	7.22098233987833	7.48775337610213	5.64038585213989	7.276473356748	6.94818924467577	7.13883845255183	0.0593744220250712	6.83323842957331	0.0641861614151043	7.41561136025314	7.18499980512823	6.73657513901187	2.82697621507283	4.16167818023435	6.88697385675173	7.09617788220598	1.08860265529379	7.50796621734834	7.27176131270926	6.63569876751052	0.0615515988095916	5.45799659792734	0.0606700598527977	3.22869849238884	7.12670360295212	7.4771175175549	0.0646046588976875	5.92127783400868	7.23874349654171	6.47115179320208	7.26106759662593	5.51475319342388	4.08193290353467	7.17218486185337	6.71211055678304	3.89842640642808	5.82024741944929	6.83488389050652	0.330785875441864	5.57350502104424	5.7575016396375	6.94694928402064
0.0629283844106891	0.0642560029603516	0.063408315879189	0.059850484247468	4.99297963281151	7.10321627875601	6.94357521684111	0.0623132108238374	7.1623742480527	3.44517676642735	6.98490892878266	7.32995474251773	7.46455078460132	7.28110022464353	2.04523666113246	7.57968942981594	6.34731698005445	3.07335066767525	0.0601467591289568	7.48401684030819	0.0647259695097884	0.293047482565865	0.060678497311999	0.0618605177939476	6.60853415709337	3.40271580653973	4.41808157224612	3.17172809509417	6.88214415698829	3.71632265838222	4.3716026314933	2.65432176429041	6.93274351042165	0.91467301446931	7.16801945685054	4.54468451637901	6.63298479839503	0.0630750857834877	4.75853395795247	6.66564477475678	5.80088589545459	7.57399589963285	5.1123562135292	0.0607207502993045	1.1245245943116	7.20703863543828	6.16648959758521	0.0577575384321331	0.0619366029365728	7.15252327618991
0.06440439016767	0.0616761203744724	4.5798614494318	0.0653770957826409	5.14432669957909	0.0619798127217	7.19199880693305	5.47605378678896	0.0644988364345691	6.88584734988113	6.43757759835174	0.583321831587779	0.0605538591828799	0.0611652041663541	0.0615188317316036	4.47821200569632	0.0627719371039408	0.0606227510221718	0.0639005227824164	7.2222040399127	1.1759646635178	0.059953394723379	7.61274612942153	4.76733906806938	5.27742004559385	7.29055741838166	6.91672655067167	0.760590413437106	0.0632334883643916	0.0601714930951674	5.84296861729852	6.07549788487038	6.95722963713391	6.52992961803784	3.14729616111651	0.0636593324206903	2.72835245857743	5.45979205625602	0.0621543214836006	2.36238112659577	0.0622707022934183	5.99700019677835	6.2629340863969	6.70127507041347	7.10551381391304	0.0648147656265598	6.89959304268987	4.98857110519273	0.249387711415245	1.96364612681194
0.0613983672149836	7.42877676793578	0.0622515592595018	0.0621317793512618	0.0590894407806908	0.0595640514785882	5.07817222662338	1.65889615754844	0.0608600927244473	1.28009804546164	7.36430498438896	1.47841451081129	3.9523734470437	4.33137055945101	0.0605021735040642	6.48911620860528	7.04842258419486	7.37886867449174	0.0603334653338587	0.68613995879219	0.0610966930465023	6.04373372634062	0.0631522254322906	0.0618727366832656	7.22996252018449	3.07566166774189	0.0600928219432837	6.74425939085095	0.0616884434503375	0.0653861778082457	1.12577479688757	0.0641747795264333	6.79473346463585	0.0623575524363529	6.09520263648032	0.0620478119688858	0.0667407567116813	0.0626148377604144	0.0628196230992369	2.20517722468403	0.0608351589158104	0.0627422068473779	1.34999048970265	7.50111312673794	0.0610001239342225	0.0618247098892489	7.10834309679655	4.98859024948321	0.0611728192383107	7.2499272482939
0.0603370658646838	0.0632091130509237	0.0593001672443532	5.81632310597459	0.062304108174939	0.0623580253965619	0.0606092646794395	0.0614335914593558	5.55799712111653	5.31001104100644	0.764156981234577	0.0618057466048307	6.99700019385581	3.86107097551392	0.0598050793460085	0.0613381236320553	0.0613269023847159	0.0603224447291744	6.75368625172573	0.062188877101204	0.0641322690412893	0.739783851591242	7.06583281976867	0.0626744847521124	0.0636077010528663	0.0633511194545645	7.00296686903841	0.06076110438464	0.0633745259716021	5.97496237375752	0.0606191839392988	0.0619263244852394	0.0627172478455967	1.8322260629768	5.9619423219314	7.48784869488974	0.0637989707705077	0.0624806271075662	0.0633255639136198	4.93748047705937	2.26677700030069	7.44498899717332	6.59471681590084	4.74471359891466	0.0602834035200907	0.0613130313264908	0.0612757697301375	0.59447380206385	0.0631428826462583	0.0667879140544891
0.0632484299573014	0.0660425931524527	0.0589871542190256	0.0601788883985916	0.0621843189351967	0.0652190625277811	0.0623113731933361	0.0621549695804653	0.0588319730221608	0.0608941841903787	0.061866543196225	0.0607572771069729	0.0642933222454401	4.91189697645256	0.0631095436838829	6.13041682218039	1.56071372516085	0.0621462119215453	0.0619238798711615	0.0657137076301092	6.99408657856127	0.0608020772304534	0.0608064581068137	0.545192793516817	6.00897512908768	0.748094009223222	0.0606283675457482	0.0631770865736988	0.0624640320058678	0.060778121653044	6.52389513900996	0.061456443547113	0.0611431163361169	0.0633335840909601	2.55523721257381	0.0623890940926532	0.0619053783835317	0.0638385075893005	0.0601019995967334	0.0585864061799281	1.72702479208979	0.0632466720038865	0.0622351855066896	7.01870251329244	0.0596109048448817	0.0611964343325726	0.584698151196363	0.0616183695135374	0.0635025895778346	7.13134157075481
0.0607888545048078	6.6368795822724	0.0599224286107364	0.0626891776628789	0.060635741524956	0.0589451482308705	0.0634346800532292	0.0610740541320794	1.45506807081423	0.0668294150206073	0.0576519542446533	6.28831772104706	0.0602737464397121	5.81638303747101	2.41968671959356	3.63269507000803	0.0616701901449118	0.0612953035473293	0.407967570930987	6.37398728770156	0.0674704673299146	0.0616946132866425	0.255093032135153	5.21185372899303	0.0621706396956509	0.0627441515299839	0.0584053444204456	6.40853848501103	5.76570761257964	0.0601716015748071	0.0608572187230965	0.0660031353375247	0.062886930380837	3.00620109236988	0.0642316128777441	0.0588990494317741	0.0672445165384278	0.0613016167528198	0.0641196919553089	3.59932488888461	5.34153501002077	0.0624302187503199	0.0637991856438722	0.678210089650754	0.0646309451722918	0.0641096887630064	0.300420143941448	0.0636221360648449	0.0612249140772961	0.0634660482412524
0.0622727339140502	0.588551850387694	0.061207707844471	0.0630246433371008	6.19303036930794	0.0671213770544206	0.0687037755873697	0.0662700900746265	5.78030581951135	5.60194383295731	4.7342745831175	0.0634397644448298	3.11606045871922	0.0640623241077144	0.0623236484935069	1.29012860643447	0.0631810828098852	0.0621864953009453	0.0587299044909798	0.0612928105821426	0.0637469007966672	0.0615556842987578	0.0628750090353817	0.0639670332487526	0.0622982244519763	0.0632145779907201	0.0593206859149332	2.07764245683572	0.0661740403878746	0.0624416427962466	0.062440524392395	0.0641737092970491	0.061367510742917	2.31360503031286	0.0623882904140133	0.0603446786409533	0.0632833665335058	0.061788629643134	0.0649152580667676	0.061549856633762	0.0644500213248953	6.52221726509247	0.0647315793383155	0.0617503702154292	0.0602873001579946	0.0605428076003837	0.0670941638222699	0.0620133327261209	0.0649665565352105	3.11820681767387
0.0607780451035537	0.0601595010502868	0.0603571470172094	0.0630009529792462	0.0587545853744114	0.0638158123845055	0.31644594723503	0.0630737464147326	0.0664910653677047	0.0637551024473521	3.775721674762	0.0685024978378581	0.0624294036834792	0.0623530125921925	0.0617802105031518	3.61804800237156	0.0629007376694924	0.0591510582712256	0.0672722933168165	0.0617206575842875	0.06512964634846	0.0647066588079947	0.0611662137813601	1.32679876081279	0.0603102807991225	4.28390786248681	0.0608566060469501	0.0670399506845992	0.0630042395831251	0.059623325527379	0.0577218378630083	0.0653452028891087	0.0689599799046367	0.0665699672420135	0.629885811453459	0.0616758010258594	0.0589843687884422	0.0662514379998761	0.0625695934237494	0.0631177074862213	0.0614784354579886	0.0668140390581739	0.061407581635836	0.0695467986833579	0.0642136239189751	0.0614888253717343	3.90890377756288	0.0612666090668269	0.0604423671670072	0.0680203382763261
0.0617754019629136	0.0631191391907941	0.0646608558724123	0.0641814824040718	0.0622596473535928	0.0602408696661832	0.0634747689364056	0.0614250693807141	0.0655149630963915	0.0639014936433297	0.0603322733568813	0.0616709417188208	0.0623571552169508	0.0623735360628661	0.0610068681180362	0.0662635785698553	0.0611904466776233	0.0645874852376634	0.0617209753816486	0.0627598388548956	0.061453444189182	3.49172010462163	0.0651232205615346	0.0632899195652199	0.0639106203872144	0.0617150507381755	0.0611207550823596	0.0660464626607592	0.0621964333539479	0.065742047456615	0.0644078644216515	0.0624935809144804	0.0617404998791307	0.0655199949788152	0.0665456697255831	4.16485048524844	0.0622769448123613	0.0633124021297862	0.0633665193778274	0.0612868284593545	0.0635126243972302	0.065898629047452	0.0653452791177027	0.0655047608326781	0.0613366676658318	0.403303624668395	0.0590130218755534	0.062187037781459	0.0643807899647946	0.062962420365832
0.060776777678946	0.0617082878579329	0.0669870949140428	0.0630572368164443	0.070682351678771	0.0669141043341539	0.0626906516898713	0.0628212977978526	0.0615057054778084	0.0626354041628095	0.060804606545619	0.0654498425766016	0.0631827786838256	0.0633656736019416	0.0637158028997374	0.073789725354979	0.0643114791052624	0.0642451707111483	0.0660316808487972	0.0649659231075469	0.599605735667726	0.0626458558722952	0.062383014487415	0.062285963897425	0.065411270064375	0.063892243508041	0.0654918611804292	0.0633949893503365	0.0673181175293109	0.0626336416816917	0.0614640879288485	0.0639127711483243	0.067600194204684	0.060429146973007	0.0612842675703539	0.0623671029715815	0.0602143375335535	0.0632709364095963	0.0608260876251364	0.0638933322041072	0.0652916180897357	0.0613651739880355	0.0641554424821533	0.0665039261775776	0.0632021160864168	0.0623473174759168	0.064374223818548	0.0670677174910984	0.0638228078540776	0.0607616123284403
0.0688356050405548	0.0649978522746832	0.0627914034321208	0.0633136484495358	0.0630288197892596	0.0649124835279385	0.0642980707980561	0.0640982886989827	0.0690922165014237	0.0698089284077577	0.0622583548254677	0.060150848982669	0.0647527850748169	0.0632356026572044	0.0621353502923337	0.0594560990805028	0.0621228421344122	0.0721889010446484	0.0648336824535334	0.062836564444372	0.0691873282754921	0.0656016205681718	0.0679940120455163	0.0616630801938739	0.0642799991099293	0.0614707889722691	0.0722115115166919	0.0715058720665507	0.0614772406125996	0.0614919932925192	0.072093550600233	0.0697823836892617	0.0608340025318815	0.0643680705514889	0.0649188077459319	0.0617716949712125	0.0615037020227904	0.0612437017197401	0.0681865088795735	0.0618843455977874	0.0606563070466233	0.0649803775411241	0.0644749154686581	0.0608275163390533	0.071022660970287	0.0675267072873091	0.0622843967839276	0.0610164850718014	0.0595678298474371	0.0622636158747092
0.0637496615961993	0.0778822025482675	0.067668224453446	0.0671501152953026	0.0695023597619416	0.065188746155895	0.0628784096171593	0.0637703600443324	0.0675013436631093	0.0650918978818583	0.0622179389666835	0.0606346371598285	0.0649116982766062	0.0632114604374217	0.0690072661768395	0.063932765502099	0.0625005594048975	0.0614823147294485	0.0635490773354495	0.0622561549378843	0.0642164818312897	0.0640237708632742	0.073237856313023	0.0688207409154472	0.0621615418599543	0.0615067471665198	0.067031287520816	0.064347699719942	0.0670060560623455	0.0633737027371609	0.062863569960043	0.0655187440412158	0.0624868412677376	0.0613254886306953	0.0613074137107114	0.0606203702631339	0.0716763298494885	0.0632862815044534	0.0637374724924849	0.0653865803091201	0.0615209659479181	0.0629817041245024	0.0631341954369802	0.0674195638952678	0.0627161646245801	0.0618537607579228	0.063569691573271	0.0651801159036344	0.0660295371428014	0.0641631708616997
0.0651338986634506	0.0646869395845049	0.0757289827483445	0.0726104327684557	0.0630364597308131	0.0618823520621787	0.0692644085058073	0.0685981000891059	0.0679127735340535	0.0612190172814881	0.0604199713743982	0.0643137334478705	0.0665078966966408	0.067590349140792	0.0681915682273161	0.0682070733921809	0.068320299379682	0.0712759517385438	0.05929015877515	0.0658151644719735	0.0748012657232137	0.0664348211623121	0.0654433563460819	0.0733726574922336	0.0649501745406707	0.0645732189368085	0.0622741588941908	0.0646485457459954	0.0653983184970715	0.0634716761966855	0.0665972139107879	0.0623824132545406	0.0603355484258041	0.0618507860817198	0.0618203559080797	0.0644097323543527	0.0646480026771657	0.0704871173955612	0.0668426086679432	0.0661126098899474	0.0669413492208025	0.0643062588516661	0.0655138862472234	0.0630463481453891	0.0653428035141482	0.0631285999705595	0.0747636671098989	0.0657429947668081	0.0612194192525281	0.0659164695457944
0.0661282656113954	0.0726084724390383	0.0631826522669026	0.0668855678516133	0.061297859709764	0.0709022504598286	0.0669850813750791	0.0646619108966729	0.0691923096046212	0.0717167433159872	0.0629255061141002	0.0640625507309277	0.0715292102918453	0.0673396612768522	0.0608609466623309	0.0677815722764104	0.0631422123860942	0.0664638142404556	0.069267531597936	0.0763907014436765	0.0613542628271959	0.0588924086568342	0.0621124913296465	0.0614633255647226	0.0693241458211164	0.0663717747666073	0.0751326099486406	0.0622162551397242	0.0700848452337311	0.0717198082878229	0.0663732734336982	0.0661930849179065	0.065452870555512	0.0751660435344034	0.068804981281823	0.0653815382342968	0.0633049845991979	0.0699422729814826	0.0680476492464333	0.0664311478401591	0.0747253737398308	0.069278124000136	0.06201440638575	0.064154043917954	0.0674477296481776	0.0688721757063185	0.0640085227777579	0.0697633692007497	0.0668113115679759	0.0614284644628181
0.0641897984876131	0.0647546213027702	0.0641359474513183	0.0643370234534985	0.0741135532498621	0.064854648106227	0.0625673262266152	0.0709685881494819	0.0737946248023203	0.0749088915406775	0.0688322874690214	0.065797624105589	0.0698463723309891	0.0737516988373171	0.0693778015784156	0.063369494789988	0.061224905825701	0.0656817281664511	0.0756092285037986	0.0729443296155904	0.0658540448157417	0.0658015431936088	0.0684980294558667	0.0623910632186691	0.0646049541116667	0.0732210100432929	0.0751651682062694	0.0653220000889682	0.0675159708243094	0.0657126841160367	0.0618501777754456	0.0637154204080683	0.0655491028274097	0.068571077221552	0.0735355776937768	0.0778028947662364	0.0695202075703725	0.0688585363087607	0.0651626632450959	0.0623458022948004	0.0664422376390453	0.0677766719960728	0.0664182075751375	0.0718322993244189	0.0807909386644887	0.0742337960519199	0.0668007544564975	0.0753539697060986	0.0671305317702164	0.0837782091345795
0.0726511352563615	0.0818310920417801	0.0707060093137651	0.077356089096604	0.063590226728508	0.0667170366140183	0.0667040207852205	0.0760217273054256	0.0635200718273214	0.0640632723575654	0.0843088489668799	0.0663819415742628	0.0753642254404838	0.0754856073730449	0.0706852565303148	0.0668531115262251	0.0767114173320489	0.0695831458829321	0.0679186984110737	0.0674148768867645	0.0684711545756945	0.0660595841409161	0.0719336696810718	0.0686523130053282	0.0653433980819461	0.0634864590801846	0.0668656385682362	0.0794289984395886	0.0649946711121357	0.0691580747297259	0.067157287839841	0.0645712724491447	0.0758372542321285	0.074252645283852	0.072522435228158	0.0645165134765118	0.0681843492021179	0.0758966011387812	0.0725762861542392	0.0724897443976064	0.0643261438418562	0.075518323865075	0.0633915486620644	0.0683052603346184	0.0619874918169884	0.0640194028165751	0.0658685069599906	0.0607361933243929	0.0759902045605173	0.062137109209043
0.069271707001613	0.0793624691544093	0.0703528502003602	0.0650667812585689	0.0644643685921725	0.0784500284625794	0.0717397058903946	0.0754805545199229	0.0735310836292605	0.0657979150590703	0.0666042486407519	0.0661876201650508	0.062880927032001	0.0628004213041312	0.0671569677859954	0.0752608493970082	0.064008440900208	0.0650268050190244	0.0676867546070131	0.0640405215328605	0.074396789297042	0.0667979984349008	0.0738664509231605	0.0702702171761937	0.0783142875430626	0.0774258439163543	0.063065531908343	0.071578071622712	0.0798220508912028	0.0743764739934873	0.0657892960623202	0.0684137303726163	0.0796134202088516	0.0760430478306618	0.0649630641246538	0.0686172524012997	0.0631507123074558	0.0633141159426867	0.0874912478401778	0.0708849693972053	0.0738362059799218	0.0703755696303641	0.0685287541745878	0.0687605045042188	0.0829517460868212	0.0687988699155422	0.0641398109127303	0.0733151607957689	0.0646910045732022	0.0731402584688592
0.0713910765633669	0.078521328568022	0.0776251111183583	0.0847186576288453	0.0748803212740469	0.0748184067668623	0.068884661902624	0.0780745256046461	0.0679643967155541	0.0764796508867834	0.0707027647431387	0.0709061768806135	0.0693287075017027	0.0645588859004205	0.066283332093875	0.0709992716747236	0.0782343574993712	0.0695141474529882	0.0733301000749953	0.0691806462173199	0.0666186558618968	0.0637170232326833	0.0722560821590679	0.0695731561315852	0.0683961020933177	0.0624772225605329	0.0849051477152134	0.0700388537490908	0.0845351532503677	0.0686903743368904	0.0713557106562403	0.0678881927267585	0.0896240601528951	0.0683631097748585	0.0804383944975909	0.0645640025328883	0.0767379896849302	0.063116257107217	0.077074950493186	0.0745767733775104	0.0661965950788843	0.075378621529106	0.0695972510861985	0.0634963221548479	0.0723689451487751	0.0749919683898876	0.0692003070268884	0.0647025697343358	0.0768783561455816	0.0748377446697514
0.0720988561343263	0.0734778273678571	0.0701630965500252	0.0660058939583723	0.0666646008394105	0.0877802596653758	0.0657802183268772	0.0713014690763273	0.0719738417654258	0.0694513739419687	0.0807841187749894	0.0673897956382649	0.068207685302138	0.0840413008139893	0.0773424578757578	0.0688550221709177	0.0708317312785555	0.0726226234083008	0.0672182533568245	0.0780349868401293	0.0675911685806398	0.0765997616349538	0.0651111065088147	0.0644804180371539	0.0825046891078702	0.0648637803844084	0.0757332317021546	0.0746300261332419	0.0697803981004992	0.0754120939374515	0.0692512705310756	0.0764512879011446	0.065780581278591	0.0688625008801097	0.0670691749275025	0.0696504571533804	0.0705043874717833	0.0747935332910706	0.0676130865811063	0.0651536179264698	0.0790653646442049	0.0717850702621161	0.0670124171018609	0.0739089713370248	0.0834224917495013	0.0825839025469732	0.0696637766164938	0.0761789417761564	0.0718312123344731	0.0679348593832678
0.0719842294201232	0.0767953034910391	0.0734618094826329	0.0805121465570724	0.0681979364182348	0.0870723479653357	0.0861624699236375	0.0709105406158442	0.0794542475452572	0.0818823791671508	0.0938364396132078	0.0827078467256115	0.0768525810763745	0.0694027933224109	0.0718484446357083	0.0694667429610181	0.0705135495536869	0.0682819578064283	0.0794441888252439	0.0670957044296992	0.0674534927371828	0.0740473639450339	0.071111038242908	0.0853547859512245	0.0647188107267645	0.06403935655562	0.0808029780352749	0.0783797832884249	0.0863915370293369	0.0705261643826249	0.0742072680162488	0.0691797261331167	0.0716794156269161	0.0843637505107969	0.0676801782596837	0.0701022934686087	0.0763093137488337	0.0828863896197669	0.0791861525950107	0.0848823917600096	0.0728095646641455	0.0757016945439959	0.0906134768534596	0.0725915334672077	0.0696019783037267	0.0774662713465901	0.0761070055111342	0.0719590987192705	0.0798160629264878	0.078404279348492
0.086313765206932	0.070056623597337	0.0783944124781968	0.0733084165947298	0.0876780341665125	0.07390347366551	0.0760078332719784	0.0656350584858507	0.0777908833522094	0.0716947123614464	0.0904179089512035	0.0750003207960951	0.0815488051092505	0.074995464493613	0.092097982133536	0.0690259781891697	0.0800377827731958	0.0795214433110656	0.0721241210676806	0.0695072473345093	0.0826073955887626	0.0659015743644324	0.0648962653751652	0.0715409006232321	0.0716321882416475	0.070228322514231	0.094323945496848	0.0720688991281152	0.0732748802644606	0.0710372747756447	0.0693909531255423	0.0778937383339524	0.0624573438363445	0.0765377462705426	0.0702297343010388	0.0698208507140874	0.0714209355248322	0.0811533292007849	0.0906074000322317	0.0713491146626144	0.0702782345501471	0.0682776752741905	0.0664732091009539	0.0862798613293229	0.0691456339583237	0.0831014424139002	0.0761797571207338	0.0702415864426298	0.0729520061077546	0.0735823188113532
0.0736712282251183	0.0817091042930235	0.0833201764343567	0.0975816634042746	0.0942191360435967	0.0901838361956421	0.0757131302643507	0.074950675564682	0.0894656661410629	0.0911630873921136	0.0731014117431143	0.095162174085698	0.0793391917147616	0.083522183473464	0.0737910222317044	0.0767369542719692	0.0851009378077228	0.0883246501090754	0.0841338076576815	0.0738742706641714	0.0807079164704639	0.0851040507699579	0.0931935706699026	0.0797524850277452	0.070969635197589	0.0652430444827766	0.0864556259847462	0.0788215891173155	0.0829800363827869	0.0819431748896998	0.0980693621845465	0.0734083762767275	0.0680122560847418	0.0770656308699633	0.0781531659971297	0.0848150861772507	0.0749905039428551	0.0773549607476079	0.0961258814989569	0.0851146697894616	0.0776780949633128	0.095851728870965	0.0766068383575708	0.0726691124832954	0.0752767890735132	0.0899795181636817	0.0741441171639418	0.103715443681998	0.0830291291689578	0.0813069396559108
0.0700323274144919	0.0874919079658346	0.0789864557840821	0.0796267532880447	0.0731387048262387	0.0923516267234507	0.0858842180505398	0.0825023132403421	0.080365444478976	0.0689744971679102	0.0880530926019702	0.076423498435738	0.0831413076554708	0.0981093083892636	0.0812469818918772	0.0737970641565268	0.0938904968917123	0.0959379311134816	0.072316226450598	0.0734643474730462	0.0874740822707467	0.0794636406490678	0.0842788762549947	0.0688750699069985	0.0725997624764378	0.0811690364284637	0.0885012795882923	0.0801358992342715	0.064805232742804	0.0921359423156818	0.076229582490591	0.0712415472945443	0.0837732712362239	0.0762462758905156	0.0660067817578153	0.0695572449750458	0.0979525665040158	0.0676053857106234	0.0768365851724178	0.0847209682201171	0.0979169636096058	0.0666270108039514	0.0852864099294128	0.0798123241285467	0.0922042749968445	0.0941530661608302	0.0930585761994231	0.0769575147805485	0.0693144172938402	0.0771475245679183
0.0701828560719438	0.0930410304045979	0.0772212951068905	0.092150791121567	0.0780798302852465	0.0756140781117607	0.0749291470583368	0.0742625189791899	0.110944044831031	0.0817167004810645	0.0787273363654799	0.0778380073278694	0.0848945463622925	0.0868270447792944	0.0742468446456195	0.0906691557356021	0.0770961437604755	0.0988867114578345	0.0870807899549446	0.0834272534224417	0.0809408232667373	0.0880693404868828	0.0928969896859057	0.0945131694901953	0.0802588119542627	0.0861872048116969	0.104641661134591	0.100996755501307	0.0756753982210972	0.0784184423169708	0.0736797740893704	0.0893527950520169	0.0911378522726008	0.0701672392134506	0.0784378639680599	0.0745194902823609	0.0788396864904934	0.0976578128315396	0.0747078168965226	0.0718111365772698	0.0869588299266013	0.0691345930028458	0.0735122181023465	0.0910454190045127	0.0718452212429585	0.0972326463914239	0.0699526055450166	0.0830562298525754	0.0772775420828865	0.0875804444438221
0.0972613918574265	0.0818242241577004	0.0781152815851713	0.0925083380177538	0.0811169239318963	0.0851185378262253	0.0903807976963605	0.103043861568813	0.0839983764854081	0.0880305255564529	0.0960941268714879	0.0864881670351054	0.0951237524313422	0.109303456940807	0.0899465255759957	0.0820610297869567	0.0988678552538776	0.0780217442894787	0.0723808716657185	0.0839146625113519	0.0745287671310603	0.0709808476454774	0.10473691731528	0.0838639541695371	0.0858763484534203	0.0834433542887572	0.104413991180851	0.0877409647188823	0.0778636166485198	0.0749545181792541	0.0880587332612078	0.100900854328481	0.0835749604367395	0.0903906890281982	0.0835149903485391	0.0929681899467032	0.0870716030947183	0.0972291033861965	0.0886566267770109	0.0933714774537858	0.0733158858893281	0.0751932934630207	0.0980628829544276	0.0853648610210769	0.0799785113201821	0.0828145935012845	0.0755738086755041	0.101542711043914	0.0858362264584976	0.0972165933771091
0.0807421748297176	0.110399691920246	0.0992249075835428	0.101063478382948	0.0814002192207386	0.0850313956493072	0.0758280733734954	0.0816955439308003	0.10097334454489	0.0827877583769562	0.0749945410906036	0.0758732584542762	0.0808401662714723	0.0860063023314213	0.0775295917284875	0.0756924069498921	0.0769764077892806	0.0981522608527585	0.0978507035290667	0.0860031724237037	0.0939197290931225	0.0992308900491051	0.108261783112824	0.0787096189512547	0.0714819039596978	0.11334464389231	0.0751431739152584	0.0996221603463435	0.0930313572793586	0.0834886265994569	0.0728651556453704	0.0851837476919945	0.0822775830516736	0.0769758777991178	0.0996795259551326	0.0924083926348331	0.082719986021373	0.099695100688641	0.0739213976728803	0.0782427756067625	0.116128663334991	0.0743242988585691	0.0747212236510604	0.0942301371780081	0.0979368369458617	0.0833038395417858	0.0844211268389173	0.0923211366286599	0.0964241593038535	0.0723570803743282
0.0732691318367787	0.0853588760751777	0.0908052819830188	0.0757712168778821	0.113132036498604	0.0795986293910441	0.103246377655906	0.0913311788894271	0.0809371458942965	0.0929787911928135	0.0781838684785921	0.101391512743494	0.0781085905593417	0.0759192879854042	0.0843377755074652	0.118748111098037	0.0856569111862082	0.0880968170728169	0.0839237061355469	0.097601712746391	0.106277104367933	0.100224226852826	0.0973286456537109	0.109635222057977	0.0949400912374542	0.0984077856026792	0.0874606521894072	0.0897262506625975	0.0870550002889684	0.0917369609073122	0.0884576481771518	0.0915912437065125	0.0779809380519377	0.0885647643150956	0.0848581181965612	0.0962787011223587	0.110767392615303	0.0986941529512319	0.108996539863109	0.0792595202393871	0.111055541662975	0.0791183818031343	0.0938691387056369	0.0892925751493311	0.0865722346697159	0.0825406227222984	0.0921834687990929	0.0824653463460424	0.0988174464310316	0.0955202430058238
0.0807742496075757	0.0890233753173136	0.0899501156268847	0.0995381496435721	0.0946174893126222	0.0873023840134425	0.0809887511034196	0.113372636589526	0.0803468192603153	0.0921008322932471	0.0883791561350047	0.0805807365357521	0.0922546612035256	0.0866350030254091	0.075946315064388	0.0893504595325755	0.114495199155685	0.0808616878486285	0.0922746318353021	0.10310998783456	0.109838925873658	0.0791416324466338	0.0938557112922703	0.088521508108144	0.0988076393718294	0.0925345982048929	0.0872091529913874	0.097518980344189	0.0987330855808848	0.0883502300817149	0.0821469610341733	0.103757062455316	0.0941532630899876	0.0776785171429334	0.0798142877779297	0.0964052788463634	0.0801820080994752	0.0900653327658747	0.0858363146651036	0.101475771481246	0.0912062218396478	0.0952877382317372	0.0781073019782169	0.0769883781215405	0.0852016941610901	0.0889602492998674	0.0778510810994548	0.0989690140866576	0.0819062875740238	0.0829456806077075
0.0836115998525821	0.105977276452644	0.091854387291335	0.102010193938166	0.107459539964035	0.090211631212842	0.096287549603145	0.103253894000945	0.112014233221786	0.0891659899851273	0.0863916260561799	0.0966491656715829	0.0958424487721206	0.121375724149638	0.0819616351858745	0.0980293475926856	0.0815387970109075	0.0957038384830178	0.0786582529696613	0.08105407123025	0.0769137181098964	0.0897055809525601	0.099659469155483	0.104290682820197	0.0953091136136873	0.0829873094791375	0.107201382038346	0.101511940206826	0.126103831483742	0.0886856651702354	0.0796684690255061	0.120683623719226	0.0991241310606219	0.102213042087586	0.0762558987241657	0.0911286633687478	0.0780137391217443	0.0841478840296317	0.0978515280324562	0.0776728143168597	0.115876697321924	0.0935506068038132	0.101561212045527	0.102878969084073	0.123614856254909	0.104234181455996	0.0832835763658528	0.0788312307658698	0.111442308222122	0.102992510473136
0.0817976321177058	0.104291164874566	0.0978966107159295	0.0883528517580353	0.0942550612048778	0.0905161205327251	0.103150597594177	0.112902493263253	0.0924217726366229	0.0927032043387738	0.107115884898788	0.0845285510438162	0.0942623420845983	0.106501863658087	0.121659583782438	0.116784880112006	0.0868862164783384	0.110176551622723	0.118979098353607	0.108790400010957	0.12044178144447	0.0961026611579733	0.110441003090587	0.103279281862661	0.107971898479945	0.112913256794769	0.0971274098716465	0.0842182643211505	0.10046507065691	0.106981277628022	0.127059200196289	0.0952297503343909	0.0994278673284619	0.108842785332506	0.0880521083572212	0.132531464552293	0.0879435855127707	0.083604291040841	0.0980165599683016	0.109059671476675	0.0961230127838135	0.108677411863085	0.0853737854010585	0.104095055475842	0.103180823994108	0.0981362364376803	0.12769246722031	0.100540197479488	0.0956543086267614	0.114054100224812
0.0968104480739466	0.106390110858706	0.115785520965512	0.0888825211101235	0.110932518702502	0.108965631739714	0.10109053619252	0.122741887147191	0.0987694383087121	0.0883846843441608	0.0995975230865698	0.0966836658027377	0.100385855889946	0.0948327437495179	0.102580664858095	0.0882808955962361	0.108833091819563	0.105435148464	0.0937306436111672	0.0849587559781314	0.0871799613130527	0.0851326860748284	0.0982122031444869	0.113445049671501	0.0977419911071874	0.08489729047705	0.112751518334247	0.111389390984225	0.117362718241552	0.105574838030939	0.135735749259289	0.0878949190043282	0.0903557011239994	0.138257685246928	0.0961222708584138	0.142549359579097	0.121353731305866	0.0969424459740381	0.0870709133948099	0.101364574924297	0.119591254512167	0.112881706045225	0.10081358104232	0.102797890508716	0.119573325127613	0.107935044628793	0.114677581505513	0.132094069053635	0.0949631115592328	0.0909199154108682
0.0913898449646376	0.104762258341762	0.142097050250829	0.083714398658339	0.138172941701534	0.118671619988041	0.0837419190402812	0.118911547642861	0.11586743723477	0.0974019104818417	0.125635989939189	0.118594430345255	0.101688309614902	0.108704449487114	0.0917334635403526	0.0963026537721565	0.110395691883601	0.0876203542185846	0.135394197425258	0.0984333445656259	0.100374687219208	0.102032665319599	0.119556235941013	0.100159006251688	0.0875708253981353	0.101356471891345	0.0933714488945459	0.136011013858626	0.0955841324129234	0.10669656971002	0.106776952300574	0.15186841994637	0.0895302507974079	0.115701597666938	0.134859602344118	0.109005157606878	0.112935291122335	0.102900742476629	0.0903157389861294	0.102709476714391	0.102735035263871	0.126104677098689	0.109886446249032	0.111023909035963	0.133837055793632	0.0970342813306775	0.11213140980942	0.109057131264152	0.128541933051137	0.115520291822745
0.105700327391826	0.0907645990510377	0.128342975721664	0.139978640602255	0.0987132906844721	0.097907315291125	0.132175479792388	0.137864154950783	0.127676245796314	0.10947718291453	0.107934313683982	0.103474693506883	0.115859100250515	0.119997486882602	0.101195666819471	0.109746080814472	0.118115046839651	0.0979703131535436	0.127996498374054	0.148587371044787	0.115397956065015	0.102332574737122	0.120428619166792	0.130968788508284	0.0945589171184402	0.111970584745793	0.102465238971599	0.112700553018928	0.14693528270806	0.12395639092646	0.0937490388112815	0.163620238901304	0.088804484331019	0.135360311144945	0.125655554650638	0.119437281852954	0.106077425679468	0.106992282733688	0.117130854061411	0.137141686887212	0.117115658689591	0.104308322386135	0.0957471992363612	0.10315906379161	0.13801803814962	0.122873938644343	0.096667379458924	0.093107711838791	0.107706527529281	0.115986995234213
0.111575549084843	0.0975211760674332	0.0905962281541644	0.114816908813606	0.112797846539915	0.135000346823193	0.136370932436424	0.104986834878905	0.103958789580146	0.0944771427683088	0.121075590936234	0.146150427637399	0.0997942313124066	0.115420939112663	0.0967868187750991	0.122814686003325	0.118392354639904	0.130859397788594	0.0920714071548159	0.0864152825127564	0.12019602297233	0.112445757397399	0.12813409567298	0.110823445680238	0.119508165774321	0.12773988421468	0.11043008078917	0.110647254730404	0.125959862182155	0.103492034827108	0.146401798518162	0.100486785286302	0.11653413839966	0.152888133299558	0.102040271942454	0.134271900232692	0.103346881587441	0.121073142387829	0.122722362849362	0.113233040208088	0.15107032429973	0.111590597246256	0.127962258870156	0.134190186288383	0.130364066691831	0.104949176923273	0.0944688908134194	0.113712694441374	0.102371191008079	0.0989946087206561
0.133997301063556	0.103210023156119	0.120795017871067	0.129521930342527	0.109475731314857	0.151027414580499	0.148126590593989	0.102725912910395	0.0982089496280247	0.133018015686498	0.099324792679633	0.123891786241545	0.125257428925249	0.127289564376933	0.125187968537438	0.103235513653845	0.128229320756942	0.0969408860141979	0.146158352605475	0.127451644917706	0.122495842184485	0.134692714951856	0.10017110709232	0.11189532866914	0.135406038967016	0.103651663697337	0.121827433481335	0.102759252867282	0.106940161133158	0.155307670361405	0.100362636408813	0.14776069287212	0.120948965811939	0.108675822482286	0.11556902389459	0.147212429085331	0.120521261827383	0.12829826439101	0.109995698668898	0.151012088899808	0.105715917339913	0.11019463778249	0.123473551694696	0.151326080124919	0.131691079485926	0.111150260887267	0.150469719245105	0.141514856326105	0.184589763117837	0.101976922826852
0.190340788546116	0.152416816114085	0.106698749054974	0.123814322654853	0.11607091667709	0.102586436092992	0.154956953643062	0.145069515460654	0.0953273805008694	0.105473846124268	0.143500356059448	0.124704944335326	0.112629974836848	0.105476681460541	0.157088391731068	0.134770751863089	0.121827573086369	0.137100107371671	0.0984848437767158	0.151725847599596	0.105189875196871	0.155853621175001	0.113014204671312	0.114945660142072	0.141352043229897	0.162992672940826	0.107290291937008	0.116037508669549	0.153769785256464	0.117738346029055	0.114083333449593	0.10774594767774	0.0979941087056594	0.109664373204295	0.109234620698646	0.105602793335492	0.156476584139623	0.147817194503051	0.103250520549675	0.160496396556557	0.116725846195708	0.163032070021637	0.139766964655835	0.154269873550112	0.118623709869787	0.136120289460478	0.120372938054579	0.109239469740911	0.102522489700613	0.107555546449167
0.141182726645558	0.149704067359588	0.138990433974776	0.131373003543154	0.142856522551635	0.11616738926742	0.118222832775223	0.147503566873431	0.138629892521553	0.119127268711552	0.12631153952366	0.133983782950405	0.0994077639771224	0.124515603358746	0.122788378983423	0.120581133092094	0.116258952856573	0.12241030589513	0.110135342240667	0.121807838403408	0.121433814331767	0.128877380665964	0.111232512396275	0.137508967531547	0.146870867481295	0.115514910991329	0.139766083544421	0.120603014828686	0.16705471186637	0.143425290537852	0.193178715793931	0.193013292173384	0.159256609168377	0.135848479477271	0.156733566002625	0.146990403616679	0.105316168440492	0.158510854013865	0.117187928467392	0.121309047512338	0.152824567977836	0.148192432308036	0.170606753685968	0.124571925298301	0.128588009508679	0.113184378879708	0.155045860417029	0.116620077427019	0.101709284854006	0.0970735047002144
0.110669609211955	0.156686171320834	0.123697474299113	0.128190359953583	0.153147227222121	0.120303226724219	0.117522854979972	0.11773496718446	0.140894850671654	0.116329506405648	0.136443409737853	0.110051438311547	0.117032031087581	0.122627277098868	0.135575854304791	0.110040537518118	0.192157290789374	0.177687135922128	0.111320731847649	0.157370426993176	0.136980758980933	0.187004083198128	0.171875559439757	0.128183004687675	0.21221065235943	0.131390853902529	0.127513220093662	0.115989881655069	0.128886120010442	0.134272355696618	0.155852080503296	0.125076979144129	0.133964913936113	0.179069128425408	0.123240541591238	0.129868862599457	0.136962833566459	0.182569368515064	0.153448173083218	0.111730856389878	0.162792594311306	0.203934948133465	0.146929318942443	0.143986851021653	0.115686942582293	0.13573932352039	0.109032136300886	0.187423634871595	0.191952954618702	0.122691367505979
0.154330229073957	0.21119315162828	0.167462687247884	0.153914052810606	0.179775815790476	0.197284654461616	0.124223672649519	0.16113999205396	0.139745353349017	0.178243598137548	0.139988996005944	0.10257276048087	0.123839767288122	0.21814073926678	0.178094572456551	0.180852121867292	0.197378353344175	0.111474340804207	0.129126776251114	0.116716765685011	0.117943296093542	0.104370690410059	0.139958032720867	0.179179868147663	0.114246653888666	0.230877563697324	0.182383216709131	0.12123060170797	0.187481031932988	0.105672295676529	0.1100369538686	0.170418480354366	0.15598696505191	0.156251470612522	0.131921422033378	0.146193684772312	0.197945044016629	0.131355544335689	0.148945114901351	0.146929477287869	0.154607819476947	0.167003156660265	0.12672572370008	0.148150509250784	0.125624648684878	0.158043109201922	0.104009419561033	0.123616657027314	0.152685925871195	0.120829223373637
0.180282195179819	0.181374423734138	0.143494823820118	0.122489442752021	0.167223210013721	0.200795237411173	0.154708139718002	0.197233385734159	0.111634758063418	0.135612184501094	0.176887747268237	0.150047949714227	0.119197541507331	0.123838286341352	0.167800689012845	0.155187867139761	0.166907722068715	0.186431680565091	0.142744604743123	0.147901102253119	0.120045880145162	0.121764175242513	0.148852813673763	0.18821463069911	0.145302599171406	0.118298419555871	0.173499013170327	0.178412329123997	0.171198242329937	0.11785673243758	0.204846316639647	0.11580443384583	0.223764152519132	0.154177346493511	0.184388160601222	0.163022073205853	0.232437739485418	0.110033405552641	0.120220121959606	0.150733017833888	0.152865716958994	0.125826054977103	0.130305603224063	0.139246874266321	0.124887785292752	0.133340090362075	0.119915140091805	0.107014063850142	0.189470765384885	0.170367352737741
0.256532575897777	0.138927837758348	0.150691294416046	0.152772810223659	0.114523784945591	0.14436670930845	0.135126118684407	0.165946780139275	0.116982182136343	0.22953871421728	0.150527523657682	0.129982237076589	0.149524944509276	0.122176578883167	0.150236950263071	0.132237047104636	0.143892204932638	0.160681445851863	0.141196076123096	0.126078941718411	0.230550279867836	0.108681980862665	0.169634805659139	0.169390649030512	0.154521704082892	0.141705350844294	0.140877240071375	0.130908762516772	0.135779542570756	0.125987070954027	0.162060783981848	0.241560923748508	0.212017924678112	0.165282682771186	0.131490552020591	0.189450050601547	0.112726366425969	0.180263377338422	0.177067738934782	0.171868857561073	0.131535678162616	0.134879081030272	0.120396655168035	0.114812053297361	0.139012330685221	0.255081902111199	0.276412989376965	0.16054546867003	0.127087543368214	0.145193348850345
0.125663888474997	0.197934694655289	0.138277748650159	0.1455621975752	0.207545452021201	0.171918685368286	0.192164441909625	0.132225128554931	0.202643557576093	0.232433623163673	0.137094065584936	0.234912860797435	0.154322201669891	0.155687718103338	0.155722829387917	0.136839039822157	0.122655767755796	0.239599780330869	0.116817575288594	0.232859749235965	0.269083626360926	0.178477928908419	0.210413283473548	0.276344909325791	0.148382775424642	0.146392013879627	0.206099012178804	0.168797673123666	0.155813022939101	0.129821037407136	0.180051011664792	0.136002199592882	0.12528328119421	0.115149294393164	0.221900653042481	0.153009365177017	0.216006437447334	0.134955347015047	0.13025977861224	0.155662717231191	0.149797708188966	0.292433161962812	0.166194603580668	0.157855931897446	0.159187722611888	0.136876611412824	0.168369393965963	0.319306371860785	0.153610204904959	0.126053463024646
0.118382112604582	0.121810151271091	0.159321193519845	0.142901166319453	0.311196087015286	0.262206264200433	0.140854026169603	0.121736725876617	0.240712110032518	0.174026171068378	0.159827899126415	0.251696882355315	0.173280757750268	0.132455410834769	0.125869382465706	0.135148736185838	0.187310808422858	0.162187355359089	0.152573517010732	0.331835171454736	0.199696198159664	0.27201497072682	0.181650490397774	0.133792783502459	0.253254621516981	0.30792344416201	0.149068238425092	0.14054135064763	0.345915330417703	0.157635259016329	0.295543601239046	0.248404090415703	0.217940031265526	0.236421346927944	0.181517501856383	0.284735385015784	0.156230761131285	0.245802670905455	0.120391395736798	0.153412167307376	0.168070898389896	0.307871242419512	0.164668694908424	0.341374380433976	0.151576850656473	0.122966761705634	0.132929460312872	0.220077201751881	0.163133092028871	0.14044015406588
0.143697619760818	0.175594373273566	0.215522856104468	0.292431543382409	0.144316660705724	0.192209924846566	0.21179041560656	0.275803772783514	0.182837070042846	0.382480718438293	0.195472677236996	0.332022860324049	0.211038923572069	0.152833792612542	0.139246702569309	0.231606072122208	0.174851916698876	0.259622007739596	0.229324151212624	0.180269913586098	0.18429663250012	0.146631423239617	0.136524613609996	0.387726744587086	0.243430682152392	0.292431275819924	0.160645204015304	0.138628000199189	0.176116648970362	0.279484421846559	0.204256311890579	0.318976373115563	0.213817598626804	0.194848787468199	0.1441798339891	0.258490927741234	0.14969158085688	0.126008804436002	0.268634424148849	0.168168288786453	0.156667766776969	0.237202701748128	0.298449204544168	0.172711422189136	0.149775674029516	0.295282321008801	0.211921489240554	0.168325345060882	0.170096735769258	0.159170028084038
0.260342981126878	0.128175780925987	0.259832082071359	0.168863942174801	0.211570641896695	0.248316492511791	0.316784627175671	0.186362299164225	0.215649814349705	0.146809936161142	0.204547962975789	0.142908498296052	0.157750869263423	0.148457406105872	0.277955637586568	0.477920381053056	0.159153966846673	0.244948711150271	0.138020080379984	0.13810591254146	0.277741840126524	0.267595247612795	0.156129165046523	0.179281942885501	0.31479838286852	0.152656921705737	0.198828920612212	0.160646693384862	0.282255443770013	0.37908178520454	0.27016851916107	0.346450999959473	0.227045305549527	0.29225405732012	0.413382829635636	0.257161484621402	0.242406029993673	0.202368567011	0.180748666864435	0.255406052220179	0.259756539318229	0.19099839783833	0.224331790727132	0.190568394525357	0.154367133533032	0.213635587701119	0.17440840293069	0.267987834239951	0.146403853755662	0.14980604123531
0.310194148802233	0.16955982335458	0.163801492870571	0.204698944210033	0.199416146808226	0.260779648837533	0.235548894692865	0.249122447925648	0.195147214299782	0.406311305352505	0.162450465209463	0.147429718055191	0.148334210192695	0.17251827577596	0.271780332197602	0.140136270937476	0.158428181586916	0.456573312001109	0.137114602025839	0.206885523570184	0.141329919059356	0.192688356907	0.254733266598636	0.236176091091588	0.169600502035516	0.28072800252386	0.456622273092623	0.319501178005039	0.292411037799413	0.351526787239365	0.222095586654074	0.388364188422892	0.210684662137363	0.198503492943965	0.152536232972362	0.242441124279848	0.156356991363198	0.213600136144933	0.298629103190178	0.232720977144932	0.333414687472722	0.425758510684738	0.164232931588315	0.159146171656351	0.187108374655721	0.15780532437852	0.23822696444144	0.304692028597599	0.23311706921197	0.266466894561475
0.536705330590112	0.250639214487915	0.527877033059194	0.199359296634784	0.259443777124468	0.231584500039826	0.409869075615673	0.24234186642995	0.276762962001318	0.296001662023457	0.529010865435206	0.382655708465192	0.277910427395625	0.571098661692622	0.151248976357187	0.377956606156991	0.22521259929975	0.334301471756993	0.283060076196358	0.53433287038039	0.427765892934887	0.30406025330625	0.139395644458539	0.136327406713436	0.150414222270904	0.297313386538909	0.388785636397784	0.163383160895799	0.14392235280569	0.19772402060451	0.354097007136631	0.528845835801113	0.150339821495452	0.474503446109097	0.296966138107962	0.167780339863706	0.441638452752276	0.153080793584264	0.159223204474982	0.191860403953552	0.146814181137463	0.198220425662888	0.478228758570832	0.236138323456454	0.162973319259748	0.381852979449476	0.245591497599581	0.174406945263398	0.509011585171162	0.204504830941772
0.383823398078487	0.192192680995933	0.137249847186199	0.166484736787236	0.390751484020831	0.173278050253627	0.206658832597903	0.164245577504691	0.358226923653503	0.251386878290254	0.267951039005542	0.439788497216544	0.208796733909477	0.289575330274019	0.356903709606268	0.331379984091396	0.370521078429283	0.260853544672545	0.523917489085645	0.184242674477515	0.19793275351188	0.280785549553069	0.156130176920765	0.250071261921504	0.522440673747425	0.265912415616297	0.23451005875503	0.213522418694342	0.439941928304741	0.186835921637841	0.198336455481198	0.233948331810098	0.208197823009278	0.414093508664466	0.650770552594362	0.169920984938251	0.276315348262282	0.409791569019344	0.32483131027833	0.165210904828981	0.236035779492976	0.294783309806314	0.190019078280483	0.204736118150271	0.304175250109403	0.188859241076247	0.236247437482334	0.182570487535509	0.286113809907951	0.287176534771171
0.403909690049721	0.51568528699595	0.543759475533599	0.641846981955	0.409955954589384	0.48449482030404	0.300387489876681	0.205943870884683	0.369380171007613	0.327044438603477	0.403486922118775	0.244761858413253	0.185846699524783	0.200014585951532	0.437636484793971	0.198331315853377	0.677627980534325	0.183126906339063	0.254619192922669	0.168615787194124	0.587438231557815	0.30951929346495	0.328248548288129	0.270558530882357	0.289105369249027	0.482231620576384	0.381007406133093	0.274026888424696	0.406735896432866	0.692241983075056	0.397990057944613	0.22750799059606	0.204367137266803	0.187370510839087	0.258752566094017	0.317568691126042	0.367422148417652	0.514995052850515	0.307345592667152	0.353487721747336	0.162522115044085	0.425772576578064	0.204004187343912	0.208545953574123	0.251826707399447	0.490587363659951	0.296351659358595	0.40055742111843	0.496776325205388	0.341384624303677
0.196807003071094	0.191453642967371	0.397934730738064	0.34702861470753	0.360578391515367	0.198739236975233	0.766109934159812	0.452318575833288	0.500747689403047	0.742651835549973	0.502415403969565	0.175406379199013	0.448396908600985	0.347469480629946	0.926910467775926	0.668981820293584	0.570078612131736	0.559746448628575	0.672676496765741	0.183757487871894	0.246808910762395	0.536967839531367	0.304532538454322	0.620442399950387	0.414726301725203	0.27917320041164	0.40379517731887	0.210037962368052	0.216200735360953	0.436484140275849	0.337538961043225	0.236568683985521	0.388565188854849	0.517442739045779	0.232781924470594	0.229158171961102	0.203839532828181	0.392537988300874	0.433637269013471	0.488869955423194	0.227161194580623	0.271690522403397	0.453393279846984	0.263894842703884	0.217354191089301	0.448074226510862	0.639778736417445	0.414392086616612	0.468829446228369	0.60039511344396
0.246189805577032	0.529740990344616	0.701759790002414	0.823305936149896	0.356380685303346	0.468266563934801	0.248939757150793	0.641575894896838	1.10021351486463	0.490479181751272	0.398295555024571	0.331050353175765	0.227536542628543	0.368209501403043	0.226138957998977	0.377286855867177	0.72118978417323	0.304557969485936	1.15162584258667	0.927296520596351	0.694419632752342	0.516088508669263	0.720207493280919	0.787090775798988	0.263430421713909	0.775753339099991	0.435794664077099	0.47642941599049	0.261570267385675	0.245383400877111	0.175074581040504	0.478921332889645	0.532065762963487	0.369072016912048	0.216258563905927	0.548317514583177	0.356156521068184	0.242532925873176	0.518173694562953	0.238660388962321	0.292889308396589	0.576709418819118	0.28853372477856	0.238320238554801	0.255198168599963	0.663102395708855	0.290434089540567	0.355059719249294	0.551769142361562	0.163156142320068
0.194378053740844	1.19056150602715	0.563441796651652	1.12496003063898	0.867678821690537	0.485349459023731	0.436997031101826	0.839812489844025	0.208751234140537	0.757511844567565	0.282570314313984	1.0268815296058	0.33792252380409	0.747730657481068	0.578946522001503	1.15029171410304	0.23341221114077	0.256451706688249	0.376871510362362	0.343365486480301	0.271477045536013	0.361167247500063	0.318152248514924	0.925424884529045	0.294973952862377	0.395865655378969	0.325331405528504	0.745320873892391	0.225173679167901	0.460253274873909	0.43337357742469	0.522621518384534	0.248057530049625	0.853673216017049	0.254285317925663	0.501904954742388	0.609126625152204	0.450136359963343	0.351503909295885	1.0359438439235	0.276661013842885	0.577271257174503	0.47893769145442	0.375625745479233	0.861383136377085	1.10106451482899	0.487673317739539	0.359880669999298	0.386982445824879	0.38782455006716
0.436847123112779	0.552656592464931	0.277107420739835	0.921630013033757	0.339265251445942	0.470242141848833	0.33793144148973	0.395226550573785	0.278098302992813	0.628605922907362	1.19327312988264	0.874426477369949	1.24035129658033	0.271233633734052	0.576283917748065	1.11597736301618	0.579946929011616	0.249404497095947	0.426957310860252	0.595120980811746	0.581326085590798	0.548831861446948	0.6100438548441	0.303761516496621	0.764462833060918	0.512439372837886	0.294070060653706	1.48598643997092	0.249233157751421	0.679705264399395	0.68399131027882	0.544337974077032	0.252633788502747	0.386976898006261	0.252590768421092	0.341719741487646	0.708484247635643	0.63159538313896	0.491913971289556	0.373134359330977	0.63913396938285	0.89580394691371	1.29484717599557	0.411160538278567	0.410665196336124	0.510414910809736	0.260573741596953	0.428118315321715	0.730951809909282	0.978375516972787
1.11330449192032	0.272207177553303	0.794336476890337	0.651227619345906	0.261709483315662	0.243898246213633	0.262583231602522	0.610969287891216	0.217468692031482	0.755631666237039	1.5113067218125	0.981215609886115	0.412800354667426	0.502989373205914	0.414566201030417	0.238567998080087	0.368193919036552	0.385887067681527	0.46845935985701	1.07916499327272	1.3450091355393	0.89525626020985	1.17684019776919	1.18616734430085	0.307062941974992	0.456078036173397	1.94642209247451	0.943613839743501	0.546553404015723	1.22502522843061	0.816298398618051	0.662684838088298	0.244625228547578	0.353956954554452	0.651444567982394	1.04051538392839	0.447231525893986	1.08642411323523	0.271853424822013	0.237577478340221	0.506172174499283	1.03908796534063	0.33415642270852	0.410175600070031	0.22854402413288	0.354115069185163	0.941384554103495	0.32766562277089	0.790479178107025	0.466403872007888
0.314316529481481	0.305825878766212	1.18510115299061	0.818057335878948	0.500761256120885	0.439341012979577	0.463373620899907	0.921356222853543	0.939339429846827	1.36738575571377	0.271647804322238	1.12061209233872	0.287516886330367	0.320991373337267	0.468275564024845	0.615417581043714	0.435519147007013	1.18028873560761	1.09036299686779	0.860239962419672	0.501834532070284	0.439055049391348	1.63713171562798	0.308983422545206	1.62324685014221	1.123298618016	0.96192836225634	0.93446467343085	0.495610899913211	0.987525711342592	0.812416510676225	0.55288196166097	1.20570051889614	1.03119812685454	1.49423211076915	0.316030796100881	0.721689227484065	0.42564361783353	0.498354327196229	0.748304868599462	0.814233743301347	0.977189639538851	0.39738695764099	0.370312884908848	0.41608023773275	1.62020392684595	0.926950271934667	0.963388322578438	0.310393679267855	0.61908658929596
