# Supplementary material for: The Neural and Computational Architecture of Feedback Dynamics in Mouse Cortex during Stimulus Report
Source: eNeuro. 2024 Sep 24;11(9):ENEURO.0191-24.2024. doi: 10.1523/ENEURO.0191-24.2024 (PMC11444237; doi:10.1523/ENEURO.0191-24.2024)
Supplement: Extended Data 1 — The file code.zip includes all code used to generate the figures and perform the analyses presented in this manuscript. The folder "./ephys analysis/" contains code and instructions concerning experimental data and Figure 1. The files "Figure2CDE.m", "Figure3AB.m" and "Figure3C.m" simulate the model in the nominal setup, and generate the corresponding figures. The file "Morphing.m" allows changing the connectivity strengths with respect to the nominal setup, and plotting the resulting trajectories. The folder "./Figure4/" contains instructions, code and data concerning Figure 4. Download Extended Data 1, ZIP file. [file eneuro-11-ENEURO.0191-24.2024-s003.zip › code/Figure4/isolatePFC/v1Int_a0.325.dat]

0.354077501772548	0.349469247629532	0.317858402127989	0.315920974974631	0.328404670496422	0.353539151061881	0.344157523979564	0.329658496534511	0.334003770252306	0.336007530695561	0.346877800862201	0.343848045785621	0.355918549098776	0.342157961181286	0.326725748022525	0.327176523186897	0.329080208096778	0.331477298008955	0.31313634411981	0.332181671973594	0.341588989522035	0.332328240176764	0.355521977238061	0.32596590400639	0.34737102129493	0.359782668399464	0.329291485203037	0.342722681875655	0.354789916319961	0.330728910124849	0.316655885141715	0.33521971996137	0.329921176079366	0.357074354586013	0.331556071972577	0.353935745363268	0.337148838284529	0.35723481428248	0.351725465403032	0.343088960905116	0.361288827070292	0.347714391275624	0.317313669276134	0.343803163085587	0.354736895216925	0.339393842672991	0.346902849368346	0.355451299843056	0.352048438158508	0.335066595913462
0.342251680698435	0.329958654851525	0.340440872411935	0.351924122830959	0.342136300766799	0.355503317380846	0.333132513328581	0.35312397359666	0.348687337856203	0.353348992216595	0.334174018146894	0.330331643272272	0.321120586650884	0.345723307693398	0.343853450262987	0.33622699300806	0.331956038728399	0.336531110733521	0.336096638498224	0.329883844510955	0.352778253116848	0.343235858556563	0.345956390579876	0.351692817219532	0.360317930491184	0.341776165930861	0.341702182226278	0.330524052743536	0.364855058640306	0.326708159682993	0.368151469432131	0.344865078705102	0.370539399995409	0.343560891301628	0.332476072522147	0.326685394695213	0.365015365743264	0.332213186728862	0.335134449361502	0.344707145192988	0.354523953420736	0.341245857397424	0.353870120895353	0.338487618828162	0.326230911950745	0.366072781827193	0.331545222517251	0.345326772829009	0.358528754158526	0.362084040405409
0.379881692589519	0.343121200853816	0.362089975908748	0.335176166054915	0.343602654088446	0.358120873647304	0.361407600640272	0.335708979938668	0.378862185164771	0.371757939812994	0.382566683696074	0.385146177056314	0.35944707765932	0.355670921060534	0.375826165594512	0.377373814637163	0.370027342919233	0.390886945519468	0.345263810299723	0.352849436843461	0.339155192207886	0.36190945817256	0.359705078713974	0.3349169925623	0.369261738621037	0.386027231644902	0.356296073287723	0.374356845222475	0.358352708339527	0.349439792383978	0.330291796633034	0.389218837712672	0.33944335905871	0.358130477775841	0.356836042069732	0.380410404077838	0.349970240851293	0.385608295469387	0.350678647895417	0.347088839559677	0.384808871912469	0.34387370296261	0.379332246988124	0.363003412511612	0.367872413973078	0.345825660861114	0.382532376946406	0.38629907125741	0.382509111497166	0.341566093280919
0.364340779203653	0.363268474023191	0.400455921583107	0.352525338481253	0.404748607489007	0.380833525153873	0.351812627681914	0.402851593232026	0.404314659157946	0.354418649145999	0.371213220840268	0.369576684377637	0.379385839998285	0.369577943233589	0.394985776351047	0.388093948197983	0.377826497890725	0.383677357807213	0.351082709177524	0.361718090055812	0.368895046691556	0.407642243858709	0.36826382805384	0.397776325049846	0.398946014417577	0.355059191717167	0.343916360994432	0.351556929228393	0.370265030011749	0.387183137178932	0.355284455793093	0.342380037293858	0.40604964139512	0.347831737572141	0.400315931710743	0.400061704841399	0.377730258949478	0.405083069493596	0.380763226662318	0.344160523553217	0.355875315733973	0.384906055527911	0.395057704280168	0.394113436676979	0.403413110340258	0.371911423947677	0.384938208600853	0.402747984587791	0.393464894403167	0.390424347790695
0.395891673557021	0.384583207922059	0.355419362818519	0.397910778639537	0.41683787077141	0.380959199247132	0.426348060430538	0.39967261437635	0.370663750024332	0.402074583571444	0.393188975074627	0.370790584256801	0.373080771832844	0.37341664317412	0.406224251844807	0.359557325377119	0.400939183938981	0.383793631449418	0.389326876154902	0.389197972906183	0.359323310680543	0.404223341287633	0.390793022071545	0.394708585254789	0.362577604094912	0.383014600164241	0.373280914018757	0.407980275717383	0.362842833143997	0.357746152977312	0.410177629638827	0.415826587057263	0.416636011764321	0.406314891945024	0.370464600833769	0.362303658891368	0.419294305537079	0.421792744618808	0.361360107281405	0.390120438340781	0.368521474024208	0.358662010423073	0.369653928559156	0.371126934930358	0.414605352898403	0.386935011240307	0.422956280028689	0.423734597245985	0.394916115117689	0.368163179913944
0.410586745321873	0.382373924034206	0.428283163307466	0.431345407697695	0.409812279169909	0.389403863645442	0.380344531604045	0.436927765625936	0.414865911485826	0.398929126207651	0.386490066405097	0.40536433893821	0.401095454433099	0.447784443665606	0.421856600969692	0.396377603376687	0.388917134920765	0.403659407007906	0.374355860155886	0.40642892880464	0.401517553396886	0.372750211830322	0.413807938801598	0.398384071180217	0.41670021671804	0.413384430633922	0.433455410571815	0.385959138346876	0.388712225616574	0.40190395414193	0.394311942802798	0.41525873996146	0.385148444941063	0.412762966155289	0.375278069814163	0.388370497291986	0.387847207675464	0.391441539937585	0.433166849100697	0.396138229181036	0.370604889503098	0.391899237890447	0.399297903674257	0.433131099990155	0.376268416295743	0.381505775645635	0.375351090842149	0.423628447522201	0.443551915712789	0.382222192251219
0.441967595309217	0.462264297340723	0.42812839072539	0.433710524422124	0.433773576791041	0.466105552522082	0.424158841527156	0.435676510459939	0.417811878546129	0.411349937403229	0.450557545722577	0.458729262832829	0.399620299634914	0.455686893219705	0.392584664566868	0.46496269978438	0.477574670188323	0.440000333285933	0.454149403346976	0.407038165786378	0.471611732437717	0.40252025023976	0.426597269460309	0.451032415224328	0.412239231524589	0.410160789431282	0.421452146675285	0.461921834452134	0.442452137911686	0.447008123891094	0.435660627278348	0.397737437176433	0.470947122191922	0.399478351230353	0.426990155423937	0.448711611273084	0.415228366171644	0.411422948971325	0.447600427291036	0.397637526662898	0.417265181842771	0.458921909802505	0.445263031015618	0.449912898673154	0.449765502866276	0.399067276159901	0.430809469452602	0.448718372325887	0.441328401901121	0.409262575355872
0.473612280962852	0.50451390973314	0.438097247900752	0.449061320043856	0.453315666754292	0.47296127624161	0.462850728466886	0.422735390931027	0.436435175106327	0.476800399206669	0.410486278340352	0.486497776316008	0.502165415685854	0.47557517096468	0.41587018077579	0.437970342261806	0.421085918676559	0.47608426630491	0.466079908124748	0.453239463225869	0.418258194739452	0.498309963448291	0.454464866849756	0.433955573376821	0.475672230071667	0.454619241942143	0.447300781706609	0.479892306961689	0.441069086128574	0.473694934243553	0.436512864229567	0.481438454814255	0.455930044956159	0.491974643896081	0.481132074569691	0.436553668250422	0.498342797343012	0.489073083859276	0.426656776949782	0.480210660458662	0.419741085484009	0.421647457952306	0.445476351642093	0.48678099235954	0.473752578761396	0.484273202235841	0.435008253035261	0.431451103054191	0.420087007351393	0.474342340546963
0.444561046729767	0.478504471169821	0.435062925086961	0.475216352992759	0.500736393832828	0.503058037147201	0.475757420746958	0.498294608145524	0.451295009880333	0.441421903305545	0.434350409447108	0.497794632937818	0.477855573717848	0.487560118091639	0.50988628686058	0.499935926147519	0.46382794809036	0.435621367374166	0.445743894929286	0.466372456965641	0.466140249843778	0.473302495732501	0.541565775660453	0.540437521223891	0.501191073928136	0.52228392015268	0.438367131419089	0.539127272843671	0.46751390897635	0.504960364133744	0.510287563381736	0.458718389974973	0.449350694711699	0.544848661320967	0.50175811734908	0.458761087830046	0.445462170045572	0.492641987551654	0.461666519514249	0.452249856144653	0.475433358535779	0.520745293369411	0.453814165128889	0.430301752357258	0.514374161293418	0.460778112801684	0.44341606834385	0.433345815974106	0.512593160452379	0.481686111033749
0.472211442244356	0.479433918509278	0.470348387696171	0.501196624091139	0.569630450002465	0.48691216253456	0.566827257336273	0.475458204047424	0.490401558628927	0.55270795861301	0.455406765291989	0.489673607612495	0.540334689261816	0.477326958220665	0.532081966240781	0.508763346781625	0.536597141184081	0.48158035143014	0.491248639418904	0.525044927536513	0.580248829466875	0.458246900291015	0.54431759194241	0.52341108473902	0.470102674304644	0.538402460328826	0.536564051734895	0.562072452367487	0.470842876631861	0.4570651293895	0.472416155196259	0.534293797066895	0.57215387945623	0.506159364900977	0.456207115690005	0.500979340699627	0.511451674710928	0.552388078656722	0.527058432485234	0.561933200140958	0.570902177843322	0.493929495123981	0.543568976117976	0.534993855357819	0.555360753259681	0.465405178938092	0.475916622767443	0.464660309800781	0.482961214397499	0.525904170156215
0.548370617188973	0.534899074693694	0.501336686372428	0.512893648045073	0.569943644306677	0.559671260490091	0.579053394439323	0.533708603679849	0.515543065269601	0.541791217568743	0.566704194357158	0.60979892921449	0.50925941173879	0.605306364978972	0.621153883135825	0.55142335846128	0.577772908217063	0.488681618111305	0.564941512149473	0.596467856068065	0.500839949757271	0.617312746729146	0.625331125955691	0.481056482722016	0.504762671941836	0.544185946411269	0.524615095900495	0.488212423377407	0.555722710754031	0.585020437053493	0.481062271812193	0.498264837445787	0.492529843489565	0.499463947043742	0.49311576105453	0.580769643199931	0.483798785286832	0.504599147610695	0.511985656876626	0.576219690931133	0.490272762707353	0.487790277632094	0.589547904670645	0.56294612115396	0.556024427298505	0.554837284157432	0.512523711977878	0.536559468248993	0.5723257305577	0.515695046413083
0.63513856964862	0.652068870610251	0.544378251030142	0.552128274105288	0.637787608918854	0.603127056114083	0.632880460296044	0.596717548361003	0.558455966634777	0.53044525134703	0.550057289356452	0.583757553615511	0.541131522654642	0.564655225138892	0.656253565476925	0.655293023101288	0.613816080631833	0.610590729456542	0.63538773220495	0.529354167645165	0.655987232753782	0.571387845578328	0.664641819083418	0.618192244675311	0.555913616044628	0.661005704589733	0.573867407039637	0.56643956566346	0.614206602746081	0.575209689078005	0.577858440580343	0.532813904873673	0.588975937916124	0.604795761434938	0.567294056160753	0.580336936919237	0.518869801156395	0.64414713179486	0.569307963227663	0.590736839266904	0.601366826165763	0.542480817632845	0.545811663680984	0.543199854684784	0.65548341545199	0.527330549337199	0.63025180614465	0.533512848722107	0.654233660083255	0.523160983582738
0.617735180470126	0.67841597773566	0.625451537363234	0.623902220903787	0.618686336139172	0.562072584297517	0.563122406879557	0.642415865502477	0.631833117255199	0.569344475002068	0.585526784677097	0.619534605842918	0.572291598191996	0.635987070895982	0.624636023713939	0.70119240467798	0.605399460082885	0.716328990409651	0.579843096860764	0.66393670504664	0.648099482516328	0.700841523432822	0.677011069431858	0.575209497424669	0.689168938354738	0.717086515817944	0.604544841613365	0.561921512442213	0.559015008103379	0.624855681611418	0.671422285164204	0.55593454000539	0.677548664051745	0.681826474561457	0.664944215692219	0.605166796328811	0.680044755481422	0.649991386180735	0.701601988585287	0.601316777284466	0.550511578941065	0.647944218920266	0.65213171666233	0.594972542917878	0.659851152912908	0.712172599003345	0.618886725663472	0.669358180681445	0.686713113902299	0.559132074285995
0.693158240300308	0.699916188224041	0.785112728753603	0.679275632964521	0.599418131231596	0.71611476316155	0.722431682347188	0.643159678683942	0.604821041848772	0.731284614904596	0.609858340641762	0.71955829879577	0.614605375650935	0.601826597055641	0.598365349475488	0.586395990577899	0.60791613437804	0.733345892436858	0.652707694248022	0.621901241612839	0.649007998417547	0.638034744578467	0.705645997128005	0.629045667873592	0.706106506873476	0.64335361592243	0.748490518784906	0.772603478375849	0.703054306331588	0.685787378875116	0.750195078452561	0.70252511422109	0.770772780749936	0.735413873497623	0.758519794470789	0.701376244628327	0.776912695978501	0.603264996969947	0.758397300896434	0.767339877490341	0.687608056940712	0.599106167771377	0.720216559705159	0.651918687468217	0.756520173685592	0.732483359370147	0.623106912450296	0.710839123232306	0.784285244088255	0.712341532049439
0.758771504069121	0.727596641906526	0.681995274291925	0.73035970897591	0.709791755342381	0.653587451650369	0.798320093524477	0.692785385733433	0.824736314111251	0.700984441946197	0.664727884005913	0.823693488715666	0.684616892479778	0.756984071964173	0.69658861005319	0.681029741894004	0.708078738370154	0.641823150941397	0.696499878730504	0.778955686465485	0.782211995748594	0.77683546132581	0.691242705329165	0.652335051909262	0.670409587707955	0.807757981254469	0.809456822907942	0.65441307247803	0.820198283017256	0.648145557557014	0.773458427641713	0.74480153865553	0.795350993262398	0.794906783304484	0.807010968034533	0.747288543772353	0.752760207731901	0.673978003513959	0.798484647278027	0.787288408771267	0.752773923261655	0.689183148600952	0.781526248083683	0.793113730915172	0.660762270769293	0.662553147523432	0.75493230563352	0.716483596316676	0.735286127603528	0.684787914438215
0.700413870895753	0.826133459633289	0.72001626250074	0.750463589510985	0.689195503928609	0.870115848994338	0.720517533593169	0.756156990125704	0.801586710471685	0.738760171244807	0.765610828222106	0.713267227864587	0.728192462668378	0.910051732853559	0.788837436145142	0.718384993383289	0.832437536105046	0.738720328399456	0.746325671193356	0.706392055938776	0.759398626216725	0.788706620415312	0.906538583309834	0.815912782104651	0.868042564723792	0.814181700902519	0.783184852275055	0.830369253687503	0.89397500586211	0.906619809644059	0.74873822543168	0.741248999913164	0.701575729501858	0.820234668284759	0.859702744015911	0.824576556833809	0.906718725451441	0.932524642748249	0.899081780515729	0.722491556530209	0.746751133396904	0.92067665429905	0.92867130025507	0.792337634512516	0.68076022729269	0.828102415142367	0.90305802817753	0.781199903744885	0.708589716544678	0.86215066384266
0.785836737825038	0.879565029855401	0.843878391261154	0.850895663220678	0.962527585895261	0.962711459787642	0.831372702201119	1.02444290760165	0.796161100114039	0.86853810235797	0.92345431114979	0.929829432498828	0.758424903733388	0.966693096586503	0.811960414824961	0.88328381294829	0.741394745976975	0.807993876559258	0.887034536125865	0.824944766321162	0.938835143790258	0.826827173173579	0.955669438993074	0.834231246370606	0.854997860166944	0.834617938548663	0.896689065869041	0.859022922467365	0.763989912293448	0.810879903458392	0.747942697577416	0.816471386290128	0.900917411065898	0.999400537194983	0.921440731312982	0.767171268908787	0.965055974532652	0.89186103065365	0.773054399319677	0.86145847511873	1.00446809136225	0.983314842533258	0.833530083764111	0.800343956101547	0.932243183741724	0.874031528661326	0.841892832101429	0.798554001818732	1.01240743535827	0.749433926693932
0.876291962270771	0.907411820709551	0.805181799405089	0.920382511025781	0.845507905659936	0.813861604003135	1.02383442096132	0.881818840587054	0.831238454500957	0.912389926606283	1.04819285542716	1.05811874387911	0.842679461215441	0.84885279185702	0.847599629847907	0.924650691724855	0.829319438806166	1.10463667606528	0.932269699652905	0.878774295552251	0.816154130484208	1.03700496304329	1.11444849210219	0.844384417206917	0.895782633605686	1.12113895431542	0.923702730331353	1.03084246518717	0.847976794167792	1.05083517106492	0.831968405352617	0.890334852841547	0.85356478998743	0.878532267435521	1.02518494082951	1.0318206839885	1.02693460712573	0.809636149257861	0.952849684146773	0.936358850406173	0.89902244553003	0.954879451194986	1.02343400476269	0.957794017170847	1.09528162603452	1.03663916100202	0.962178016163017	0.957322055359342	0.909517257819366	1.07015714009271
1.026470061323	1.1903334336602	1.18664237028743	1.07616440349471	0.956399532530464	1.08304409750599	1.03106611936689	0.927540382467884	1.11493188113467	1.19957957441509	1.06339288855408	1.09777822618586	1.07724266980711	1.17515849092818	1.11391090208457	1.01225702238278	1.15282600869063	0.911931828837469	1.18018247360092	0.966539530739961	1.1300259382518	0.917019721059196	1.01669785402293	1.15150994147399	1.05349520024859	1.16717877816406	1.04799261568203	1.07661967903916	1.18233552918286	1.00778431003384	1.04251429636633	1.21690232651248	1.0545814211664	0.923180773422645	1.19207638886737	0.980589975235845	0.881888842654977	0.977291531166745	1.05309689953636	0.94567125080336	0.906486109121634	1.17138540390995	1.18498530438274	1.21421115551244	1.05573569745506	1.20928663611601	1.19655897833782	1.12308538095352	1.03786666665139	1.03182745263705
1.3050122550081	1.08191832182867	1.00298513098475	1.01436687035227	1.13043888217765	1.09662697152349	1.14117215813695	1.35578347008375	1.01691811965176	1.22534075243196	1.16350053936375	1.28845493520355	1.00674197979391	1.08697997894431	1.13049845596722	1.1822475110693	1.10083068895813	1.11357792348977	1.10311601749242	1.03572328198523	1.01664296091262	1.26738008339884	0.981164900647932	1.12911709035234	1.24862054583215	1.14227514128863	0.99319835281783	0.989204814718294	1.25735313877818	1.31982687784558	1.23677598771871	1.01883297586798	1.02122183879516	1.25075006277854	1.12253149793002	1.23482293102481	1.11607387900584	1.27902882410425	1.17752519219897	0.96745735753944	1.15997664738239	1.33059140363411	1.1579947199964	1.02520703229993	1.31369298061788	1.19068032088232	0.964703407764746	1.28793914845868	1.02575292384535	1.036685136048
1.49815724469032	1.20944447772504	1.40656811565505	1.17778196795422	1.49842674774364	1.31278678120552	1.30230984408242	1.44068423481969	1.40504200803128	1.45863944267873	1.08510509099248	1.15840594679227	1.31179096446406	1.46798628011797	1.45377161262131	1.13046998779292	1.1727865253745	1.16052094707836	1.21175940597944	1.27332160025253	1.50410809282207	1.36032179122944	1.43620363581144	1.32928129124031	1.46141811043449	1.09483764994477	1.14077668518599	1.09902637425614	1.38165209209335	1.47448982309225	1.47984971652143	1.44217591558525	1.37451987363324	1.06846196443387	1.10533227150501	1.20847277067455	1.47732014475909	1.28205102771284	1.50137904196262	1.41330904837917	1.34241740874641	1.1494501046192	1.278532290871	1.12473386719926	1.22275597279377	1.3421825118731	1.34435266061971	1.09192171243648	1.27127322659399	1.18086772642205
1.25096159971284	1.49227002298233	1.3111841639184	1.64068650295138	1.31776960478332	1.40295396959504	1.32395366316535	1.60267707602764	1.22079903436685	1.22224083065894	1.40642313010745	1.52282805592345	1.24593838164094	1.5503065083562	1.4137654143382	1.17878514720035	1.43261552005376	1.23662172118406	1.39017550183892	1.65915914818403	1.19779801547615	1.59045749658703	1.54884948541995	1.39467998835989	1.45647899024669	1.43070085354111	1.54202243456133	1.27180753571029	1.19686187674824	1.38466458453475	1.29185506244387	1.48043164741466	1.59279469609433	1.45463029299193	1.30694030514898	1.43344237402583	1.56251839119479	1.47473069354199	1.30853847161632	1.32559953525194	1.42718666357675	1.2575342869636	1.4388216446371	1.38183197736148	1.68746987472755	1.18423220294929	1.67962097699948	1.37438922935559	1.25836109786095	1.35107458506079
1.68310744512369	1.59791032547071	1.33470243029547	1.85291752020052	1.37786526662634	1.79046562657652	1.57773628182966	1.36592135788081	1.4248332148423	1.76675135257337	1.76825519517766	1.491209363783	1.3917062062663	1.49248284963713	1.64889637996497	1.32443081581476	1.75020018373729	1.56684311809943	1.30170108695623	1.7861687661691	1.59572243447466	1.67243650651178	1.31830469175454	1.48492028669838	1.56857457511027	1.69817454549962	1.50110568225571	1.59061639619936	1.78060632578517	1.48189701969294	1.63865014092674	1.4572996990798	1.7158938498484	1.80901152239485	1.32789449874722	1.56298484741563	1.48521204395464	1.78404020824743	1.5930269187889	1.77921787159909	1.72531485483594	1.48348920396943	1.36812067600755	1.75688299842547	1.31962492566729	1.30590345054234	1.39227291779309	1.60402321400706	1.35838488581248	1.36439904532712
1.69318923513571	1.81569167530248	1.51334039677882	2.0199012600074	1.53104296722918	1.87290141055291	1.64667976246869	1.56153847900463	1.79307846548449	1.83321498913615	1.88069466353846	1.64131678609605	1.45507412896454	1.56400456034067	1.42698607639645	1.93878957334938	1.85256818991786	1.92146975436059	1.96819917638705	1.76521664706304	1.53680433829916	1.7081581069184	1.82089008871898	1.77241998263483	1.654139455949	1.44469228348456	2.01282302515334	1.96053426217664	1.98003624519302	1.52283753195078	1.42813469567213	1.91674209482361	1.56102539399663	1.68554507082777	1.88344712721731	1.55005205009402	1.46989176378462	1.56251850123672	1.59706794024295	1.97304410039329	1.89715209874637	1.70517733568553	1.59468741921293	2.02649959084232	1.60736444909768	1.47150685600077	1.99933733784732	1.49202162802178	1.43398495716013	1.78741866066168
1.66137428881646	2.18441652015187	1.8541108478036	1.75783197666721	1.60024457830257	1.71506961130168	1.63777109743895	1.66067555858683	1.8951159040157	1.86111389688719	1.71610328786697	2.05946721364372	1.61105625957175	2.26420954538272	2.01649873307298	1.96622308895844	2.20821099767401	1.97348119916014	1.91365076174831	1.87019468798915	2.21875429091416	1.69533729299619	2.0815204795927	1.95134064682272	2.17771385858068	1.66703160976544	1.66548555240857	1.80166837758216	2.24174665389044	1.73296522228608	1.77567813746653	2.17907149970727	1.71848142224707	2.1930509479821	1.77394259751395	2.0801061029235	1.95236540998876	2.05693517034181	1.89760982096082	1.72797290606742	2.06634495835294	2.21437242916069	2.16253446565285	1.82225277452992	1.90256580992399	1.61298331989987	1.66487509866666	1.93142249093115	2.03782485374555	1.60024943368924
1.83059919129052	2.18270232613174	2.45116127379964	2.3945239248462	2.41894311322641	1.91280651163031	2.12271961736458	1.80053028698773	2.26681854564315	1.78098063264858	1.99493034230496	2.07807386949413	1.89333040832824	2.4643821434568	2.235754143387	2.14667149510672	2.17710009702151	1.97292785382993	2.33329580369258	2.45305438455242	1.86967022980408	2.39861504959249	2.37338022061839	1.82450753897808	2.48604765229283	1.7929662534433	2.39924790244679	2.22067490134183	2.43301010922576	2.41275581303367	1.93122146169304	2.21111490259172	2.16948696369252	1.93821367222135	2.04482860850641	2.47777765246181	2.0516980908172	2.02511838367678	2.12350696811443	2.25061798372208	2.35267988747588	1.91057356345813	1.84518078362225	2.2756547666515	1.85174761584586	1.81046993987867	2.46935099644129	2.25835905664476	1.74808614810142	1.87128864215585
2.5735352632191	2.41053360725915	2.67313258125539	2.44179319486088	2.04962351750255	2.49578479700146	2.53549854438417	2.49597742445879	2.22322305826779	2.56833688400782	2.54522437235814	2.73702337684473	2.64976534118462	2.04342598561995	2.61170756935216	2.67024545002618	2.40585853986503	2.30233684701137	2.3186426853493	2.38263121978305	2.39583799860361	2.56139899877663	2.2028701728633	2.13763651205306	2.56694008784003	2.2429304272742	2.36827439952054	2.5650054180339	2.43119952774331	2.11623930708099	1.96859062217989	1.97504036835665	2.65034356579045	2.72716409847237	2.27567073119918	2.31999545409359	2.34263723279697	2.0565931876578	2.42388534839025	2.60924001520301	2.14136088552987	2.07903910142885	1.9668597649888	2.25257936178201	1.95697024382014	2.1165147617875	2.04312627066406	2.74099604512583	2.28966030618438	2.25930377652862
2.87894606807399	2.63646809477696	2.99189501371081	2.25991262994041	2.94692015573942	2.73799672969088	2.7907473405789	2.59163635881413	2.61588200476959	2.9516760321053	2.42900895576957	2.39500260544951	2.74925557028056	2.25937601811562	2.23243457772626	2.60824568732593	2.82839076461386	2.78242064391553	2.91064145788458	2.95752841810594	2.4845571305646	2.9524485089659	2.49137521505027	2.6678134940247	2.72441764544447	2.97190399252205	2.552883694075	2.97642778734631	2.60330004257977	2.97745190612652	2.81228744893258	2.53270718198649	2.88017957640508	2.3194510656618	2.87822052756863	2.98387904360527	2.97515179501387	2.99792537162919	2.94333894705551	2.68147924542736	2.58391130682377	2.94621769778645	2.40769248646732	2.72577055194934	2.89134834472308	2.84795978163885	2.93290741053172	2.75482961341367	2.76213903626011	2.8682539373785
3.23711641464454	3.04212928728604	2.6361349035977	3.13206146261111	2.62828793846109	3.05755241667495	2.96918299469734	2.88435644147405	2.81325526726261	3.00128063746428	2.47582432854212	2.8258197013214	3.22118736500691	2.83046389293555	3.21631762590239	2.62095543952766	2.8038548043079	2.71254132386703	2.77487045014665	2.44790141377069	2.96756558005646	2.92556867283268	2.71278658356241	2.78181375300552	2.64386705219514	3.1757905459942	2.58234479288204	2.60830073501762	3.22016096933975	3.20116791416026	2.90525228459055	2.98904330368171	2.5175577941485	3.06192253919099	2.76834263338564	2.62299494677123	3.07496620047773	3.07797557642655	2.86930084231588	3.05100878111747	2.61038556098812	2.78587112806755	2.64412999174611	2.58711139206488	3.23139179045804	3.16039570375351	2.54067453780931	3.07949369496301	2.93142372466316	2.70501384699753
3.32258925243166	3.14360176155255	2.99129051990092	3.44043032239907	3.4775974044874	3.24620406682108	3.2367458415601	2.88224695198877	3.23301684749587	3.49318851704944	3.36455773549224	3.11147290105549	3.41316989504321	3.49665696994453	3.47327469624155	3.38127830529585	2.96261101271366	3.37522897662415	2.84601844829478	3.38052418040056	3.22814430496026	3.23714522309345	3.01640292459168	3.09484990372312	3.49618080975445	3.40664453623747	2.85534146652907	3.37691365319876	3.47976826314104	3.24415668735196	3.246202538418	2.83726025735761	2.94231489564103	3.48617188522761	3.44702153402078	3.46727092457854	2.93003121231699	2.88621405385389	2.94487092971911	3.3367355970149	3.39976219466814	3.45802654162124	3.43815834804219	3.34327407072237	2.82840947866386	3.19236809510116	3.43869158214464	3.40914086228648	3.23214705381584	3.05401243273858
3.15182009291265	3.60997026449907	3.69360518590005	3.38982693956341	3.28998978896752	3.48964251277752	3.55648219213935	3.61996534720121	3.3317424407951	3.31770767418109	3.12780139321631	3.66594126091651	3.74525706428223	3.45660718191276	3.54312764165166	3.30680667129779	3.31256503183013	3.70756127728172	3.71963954131452	3.73483830228369	3.74999223882912	3.64749961146257	3.73396408584977	3.08090024904962	3.65829025873004	3.28392742163807	3.3788653740705	3.71818807649483	3.25558575192142	3.69306238742562	3.72360325396369	3.67111850747379	3.67726962013462	3.47243631072624	3.61968858853773	3.7245002382202	3.16331211572302	3.7282615486188	3.68189491687224	3.5361112102232	3.30388804442833	3.73866575377797	3.73001797147891	3.72418937858538	3.54703374240506	3.20749053563535	3.1524507041122	3.67575241634392	3.68675410813334	3.74802316097448
3.9638446663834	3.61696020680941	3.93545187039346	3.53921946457765	3.98386485164874	4.0015869785961	3.51780023358442	3.6517398168791	3.88807180383265	3.97442062787774	3.98099572008506	3.95255971808844	3.97173791722846	3.94612914383777	3.89413266384419	3.7879355893955	3.80281049957598	3.98912614583426	3.89960658765399	3.78144021315478	4.04661613783641	3.6678800666342	4.00423677291772	3.58637612173486	3.90334361041756	3.97478299297053	4.00813070410615	3.9755582840393	3.91508564141097	4.00451080004555	4.029227464451	3.99390132663875	3.87558802633433	3.89118137031817	3.90610631897054	3.98025206508762	4.04345475570769	3.80169124426906	3.66586148385756	3.79702594148729	3.88289864554612	3.93017749271347	3.99109826132642	4.00191241395874	3.92098436865898	4.01129540433256	3.97155516184573	3.6507391856382	3.78582615078743	3.94979838196533
4.19973759826577	4.16287049132116	3.9117444805538	4.12637567488004	4.28854496198364	3.86556446491421	4.31537717155999	3.85257803570148	4.26282161521161	4.14115725816777	4.00308739741872	3.93400115616479	4.08047464685836	4.19837632054922	3.99894873224503	4.0688971554877	4.26896633712744	4.3116432417062	4.04973424550193	4.26334270930635	4.31743543787229	4.14286687769095	4.07046624795721	4.23417380524875	4.13807329732508	4.25382220049549	4.21497586866191	3.86181960952898	4.00509024032187	4.3303176288897	4.04203310415139	4.23335343334601	4.31800628681284	4.13854524697301	3.90134492694996	4.04333940878857	4.18567726091827	4.21021705305934	4.27079090896205	4.3275544178448	4.18862800113423	4.16583619267216	4.3142361188753	4.24079827269719	4.30066061639154	4.15900591359289	4.29759008790032	4.03463857329217	4.23341932366454	4.19322672865533
4.29803514594186	4.48368454366923	4.57669846756979	4.18478873826736	4.54877306014827	4.57235984982796	4.51811864021111	4.21995769494776	4.30266675345927	4.34806800430949	4.43987036842915	4.29177231380189	4.46017925661905	4.44192979498768	4.4794947114292	4.24685192524186	4.29592847275283	4.37856376401251	4.14405290997896	4.32624657554814	4.2898027853319	4.63050651423662	4.33507047644011	4.25762739269405	4.42030153639526	4.40419016603253	4.60324880565031	4.42528970616673	4.41568055960267	4.46712939087474	4.60640272168696	4.59815383987565	4.14180826821849	4.61738435171985	4.53336681871771	4.60415514442126	4.61103130205979	4.32604756999435	4.60655220692585	4.39587289693478	4.45459707907939	4.37257941288463	4.47634563268345	4.61703031823143	4.32706604576333	4.43732184071182	4.61454418699987	4.55907841151409	4.50713350348876	4.23913741710056
4.83574452694977	4.78230128753217	4.31090264154541	4.93075753026984	4.71312381958433	4.56657022753972	4.90587482199883	4.4392511230329	4.91620917605483	4.80676241536457	4.89090357403014	4.82499849944014	4.94033605733043	4.97091094901125	4.9310752564685	4.78752795908544	4.74666864282444	4.83317099668245	4.81441433045511	4.91585607270451	4.71336865432124	4.42264764571641	4.58603584240588	4.91969697722801	4.72826072914665	4.90991463151343	4.88818122753966	4.85105825760744	4.59953290190154	4.92255469929378	4.54791727551465	4.89652974246327	4.81426478737815	4.31396298464185	4.93913839962796	4.96303293420066	4.82275536586516	4.91698049985315	4.91330669260435	4.78917369621912	4.9607399909538	4.64240201951962	4.79606616097115	4.41987210405112	4.76685296877736	4.92926969424561	4.90420130358649	4.39445955388872	4.9567150164856	4.61226684421846
4.95831177760274	5.09427110676119	4.52615633803512	5.22540736701651	4.65490953801542	5.30994089204492	5.0994587714791	5.12849334509943	5.19060249791276	4.87056501597658	5.26880384610881	5.24723932114033	4.14987499936026	5.19346438551018	5.25426340561036	5.17391186375653	5.14571135649314	5.29940122323791	4.7004214277413	5.17200681165075	5.31058104073506	5.26326066529461	5.27398213546289	5.04460023302595	4.81574042294533	4.8198285043696	5.1670020311597	4.28043358183271	4.88802604545144	5.28991888596175	5.21745785412827	4.64059876828153	5.03690811890287	4.92409416865163	5.18446119223152	5.2957528790371	5.0118775982206	5.28835794223562	5.26639352209582	4.6272325013745	5.11228606862536	4.56280879852655	5.21136747894255	5.03034067461987	5.20486521445968	4.81878367049526	5.21496987858691	4.46527380866753	4.67158044897539	4.97595659042565
4.96190144731819	5.57174789297545	5.54106135598485	5.01197083820161	5.25747922048663	5.62709559781033	4.61161661210998	5.02917223500875	5.42421701782146	5.54011383196891	5.34940702261334	5.57565326978869	5.60907104983081	4.65202561378815	5.01416342927475	5.67969455019995	4.3750943210033	4.21735474024296	5.36408194209343	5.41482827605626	4.26632624193332	5.39894136241298	5.34661656994666	4.49351095005832	5.40064519923285	5.48307551955806	5.52755261356006	5.60462713357914	4.50312126360302	5.5605124642938	5.22489711534647	5.61367282663071	4.68745991199013	5.48172920075021	4.66821009158021	3.96668198948641	5.63936829255172	4.61394856210477	5.11516538475292	5.42457735192455	4.69459020186581	5.3471636736295	5.41562123587242	5.03480426164509	5.67451708567093	5.48391856656661	5.37184304667698	5.20775691277686	5.11060038933199	5.45682548796352
5.17851035874097	4.53083433412643	5.71705375760164	5.46516351595479	5.51099737344583	5.06387964314952	4.85272862014931	5.31505863455423	5.45548850047731	4.33501324547807	5.79833919105082	5.98300963543829	5.61538066120592	6.03873885302403	5.58728902291833	5.45305049110753	4.91388744043115	5.89211840175671	5.80642141124065	5.80272065980332	5.82697721417586	5.27456958850817	5.99135377583209	5.5254525096216	5.71416560730998	5.23633485002323	5.51266110547918	5.56172492832616	6.01210557045477	4.26851331839547	3.89073069998079	6.02062544806425	5.08710179751052	5.5294360828331	4.51395864698605	5.31026605732594	5.81648203713173	4.61888880882236	4.50470415936328	5.4342031798781	5.06261734142137	4.16294470413431	5.9823198971097	6.00708500939104	5.87264209894499	5.52631191919603	5.37858432140991	4.01763256556611	5.81382086346904	5.257987787156
5.66764441213057	6.25986259662579	4.83744563642214	5.49901662133928	6.17660804433367	5.78492084442795	4.6953414151372	5.92684632617266	4.08147708433219	6.14787011008523	5.39766753095996	6.30778771474663	6.06470616598079	5.33929058262147	6.23968286444376	5.81081222929665	5.11260343757457	5.44015899191424	5.56953445667695	5.30689774212724	4.93241676388927	6.10029600559643	4.98333774906748	5.2818287218195	4.67867885606761	5.52258478178449	6.18428437509326	4.73317483493953	4.80143343629589	5.9357267003866	5.76051837361683	5.47584271237318	5.79486071960217	6.00658896804388	5.86336400463462	6.01632617019029	5.38272851144007	5.98293008528545	5.95747568625926	5.43454225521038	5.822264748011	5.8395080453612	5.40674885992491	5.05496891149853	5.42535804211775	6.30598109496309	5.11314771350465	4.30158277075812	5.69406944219929	3.51172173803738
6.20256083224778	5.99192909937092	5.72340307712573	6.30512741949766	5.89574085026446	4.54725038431201	4.34260490231348	6.04126820169589	4.86193160998866	6.32980197329109	6.42109950658046	5.99929162452738	5.64724993116277	6.39939205611462	6.20762610924772	3.30331372472851	6.51727607669815	6.27688746920203	6.43822966592961	5.94155209416195	5.93849851945705	3.45345221137125	5.76464163108785	6.17357816726316	5.60191833375303	6.11784175482101	5.71427269296198	6.36813588745637	3.71245787457261	6.13318401030382	5.95863510920352	5.83605056858237	5.69055509177852	5.80426602675344	6.35834124394658	5.60494593906512	4.6684821380767	6.13063507562845	5.77034861500514	5.69745332919439	5.95458220100711	5.85739794414131	5.98617925651198	5.92811877140454	5.64026175656352	6.0680986110657	6.06471538070888	6.25970165976041	5.3174368594203	5.70024651924376
6.285015600562	5.15051404363373	6.52053521335219	6.50723132254775	6.28330801307086	4.56193994304974	3.07780937173634	5.67431978475745	4.29176368177439	5.84020380390605	6.35720068649626	6.54800861549193	6.19199070410576	5.68132076365912	6.7474159312272	2.39840158795375	6.04605369319108	6.45903907039039	6.07392885474842	5.17331757888168	6.36600888916667	2.26219341178722	5.23966098267254	6.1955969820424	6.19432336070208	6.4311814495849	4.45208827398933	6.41341256781778	6.29562779246091	4.09254100639808	4.48784891291584	1.91265386229896	5.35630484276868	3.02485595486079	3.95410218969239	6.45624808671242	6.63169119063016	6.40446278262894	0.267797730523101	6.61638898687046	6.60923637490176	4.34834721957471	5.97657950135971	4.34133901628561	4.54757198768901	1.29227565056081	2.1899525966622	6.34494335476477	4.08629266079175	0.802318228164137
6.61324972647192	6.75103946012723	6.82160374542924	4.42741486131488	5.80482044999672	6.94255082740904	5.08225703000063	1.21622151121797	3.82742082107944	6.90685169020866	0.692429390191453	6.45624157316764	5.96908198343257	6.70128062222546	6.26395584362326	4.58079864932674	5.96297780818532	4.58014021537734	6.76423494381073	0.370990166157308	6.68766770716274	6.74181042982741	6.17678642700652	2.30709778028841	5.63256195031343	2.75970809841648	6.8375040608424	6.99006636546052	6.3467945399962	6.20067260843329	6.69619857642057	6.69458745361884	3.89672661882479	6.9529402587448	2.40814343141008	4.70468024829624	5.64511891472456	5.46839904189101	6.22545741904999	6.76053135213477	5.2437621918856	6.23070072869978	6.72758741160889	6.73077249248665	5.50492718729292	6.28410624293672	3.70052514760995	6.39714643568404	6.48855771343129	6.63052547422361
3.58644555261365	6.20438221506651	5.00586553861617	6.06292385181933	6.71312652683803	5.17676863338375	6.97258114547682	6.98729272383413	5.81824894329394	0.303288518635504	3.64702122481075	4.09701138557042	6.84270072293417	3.0768211572002	6.90126014391536	6.35032004131188	0.528613854229553	6.77089131115885	5.37067724623044	5.31827772231449	6.64851259349421	6.89078763137215	4.65900236770586	6.59025612260071	7.00744840237959	6.89705738356583	5.07283451824942	6.68924284969338	2.34796647200794	2.63196486836944	6.90804216633252	4.5600886549259	5.94490064264731	6.77156120176279	6.82800179348755	6.96982625262452	6.32292142752017	5.99588334619722	3.41331049410931	6.84102509838499	2.42421673106576	0.0631926055198713	7.09312637131148	6.40612292542862	6.98067413962859	6.59568658032576	7.08934135714233	5.31983906405323	7.09342989513367	1.03264550625751
0.0603255480148571	6.26203238058224	7.06266827369229	7.31251083144988	4.15865526074638	6.97233320769373	5.879506437376	6.97843790825793	6.90175425985348	6.62600423846691	7.16172077544772	4.86659354047179	6.68786527552168	2.98786297312878	2.81528868252383	0.0657317639856686	7.06747010054747	0.0633009976585518	7.04657336581253	1.1714457927487	6.92482343408195	2.26170025176898	7.27670470025016	7.26794446451381	7.14909085463359	3.39446891506173	4.66298794944149	6.99815549420648	2.57162354112471	6.91118539606607	4.87235514678654	5.95400691652231	3.05992892355767	6.03764700997158	6.67863461971704	2.78923945084049	6.74912523928359	5.91048235394089	1.41012243527897	0.48313898810854	2.46325156170407	7.03657087676646	0.458549836862036	7.04788258391175	2.60720859190415	3.70900288358149	2.05344775877285	2.08589411988996	0.0608957389809077	7.16793583209704
4.30370736079735	0.0600448331766121	5.79999499637211	0.0621286953884147	5.47382445295436	0.0631469328994178	0.0620921273034135	7.00160504060457	0.0627693106701703	0.0619591158080392	3.56184670954848	7.4122523561168	0.0612725848766628	7.20720849549792	0.278599540755316	6.96602685081757	5.44738316733382	0.0605311140527909	0.0641195517542953	5.76793211945781	1.60307310574313	6.70906839401841	7.39603514484601	0.0631631491719393	7.37735296843528	4.34691129558736	0.397276406667822	0.0616453143034239	7.04417053943015	5.3079757411802	5.11936366056733	6.09787777301743	6.76763902123504	0.062807546974685	7.02395632859853	1.65361929464971	0.0619116468553357	0.0632987952045624	7.38603800695332	1.48922339598249	5.64293968929421	5.54076741196193	0.711865370521288	6.11530124801085	4.58405813711276	5.38460081027096	6.92033717095362	5.29313338694927	3.95135812119277	6.73589152578224
5.20468698791958	6.91770296568681	0.0628377799684241	6.80761210495266	0.691506877905801	7.58226016896162	7.64984660424181	0.06173346321718	7.24228880312263	7.63882143066743	4.68596163141266	7.31895887075213	6.82530006374957	7.14169940340248	0.059913330938733	6.66042488492353	0.0647330254034427	7.53616129134091	7.18396907284293	6.49419985727647	0.79457707663464	2.4560969084325	6.74117322509387	7.04834639559666	0.0637148462725768	7.65465341571743	7.32216996023431	6.34690955425945	0.0623259076490173	4.44813719476158	0.061160419831674	1.25456701027789	7.1254044156963	7.62283011297261	0.0640993167551983	5.12160006805886	7.26937779321141	6.04420687030973	7.29002772257988	4.46618021792703	2.30411454295914	7.18202829804293	6.446305302651	2.26560751534847	5.06035604758775	6.6292377205783	0.0576411466820833	4.68183313389427	4.94575186455827	6.79723756450904
0.0637658750847306	0.0642730839674525	0.0643069196221898	0.0599744026441331	3.370074542141	6.87899885866584	6.64453312744055	0.0626605680218742	7.00382213691521	1.44268519117783	6.70036936667933	7.24732602261778	7.47731638298264	7.17651592715403	0.246852083633032	7.62557469607501	5.59796842482119	1.00164294234924	0.0605235457137453	7.4761790874087	0.0647931709714937	0.0607445589700969	0.0602828676061124	0.0618131550661425	6.10726032043739	1.43113216110542	2.60899799246947	1.05932419046339	6.52680626631371	1.62554055354337	2.54405066227988	0.671701945871927	6.64327499631001	0.0629047090573113	7.03123714706953	2.52750952914194	6.19365671988832	0.0626209616209374	3.19645626107782	6.1730998123035	4.74983930526088	7.61686837287965	3.78800157025247	0.0611270786683571	0.0599105788407366	7.03271339867051	5.44743095724836	0.0582421662802021	0.0627788692041731	6.95624864244558
0.0656668245928452	0.0617618136314049	2.65608588905023	0.066166368776547	3.40275676029713	0.0628128391872288	6.95182939538586	4.08001072019755	0.0643934710719363	6.43269986148105	5.67637149254667	0.0635369258966405	0.0615948251544138	0.0616503647106404	0.0618995209327081	2.56776149836717	0.0633053393002907	0.0608706660377028	0.0635521425484588	6.9724221105352	0.0659737672201117	0.0606222051914245	7.54902978233006	3.07903613632703	3.84346208032411	7.08640887154414	6.48368434512723	0.0669803117246413	0.0629259202605911	0.0608093591570204	4.80427778329491	5.0647487633667	6.51421490249286	5.83477577847658	0.797617406114503	0.0647331538508624	0.485615840083633	4.13387047303618	0.0627028463371021	0.37833342223849	0.062383410364276	4.82091082905388	5.37372249750552	6.09777215967865	6.7685389691369	0.0661052480143966	6.39938450412678	3.30482774800126	0.0627805649071236	0.0639199739790844
0.0624876491023736	7.14118724168388	0.0626098024715723	0.0630109073829635	0.0601234980769588	0.0600374194906803	3.14252893101954	0.0613881326314138	0.0605431414959435	0.0644557952064821	7.07349519409709	0.0606867323907223	1.60350411839414	1.97794977581088	0.0610248110925022	5.74891985862315	6.56948934919951	7.11125174791603	0.0602765754330057	0.0613127762803553	0.0620238829875222	4.87743274364784	0.0630688234166481	0.0615461400189804	6.83451303196834	0.510901314111528	0.0605274442886042	6.08951969423543	0.0620350266509693	0.0670397946684258	0.0666203346053895	0.0652730315023548	6.11090316605824	0.0624047911426478	4.92066093477712	0.0633659077275291	0.0659688491255338	0.0629355628870076	0.0639560730549388	0.0661204461519894	0.0610303610644535	0.0631858606680158	0.0621326972519417	7.26217766001571	0.0621201600109476	0.0624037314969969	6.69605865862272	2.99836187319974	0.0624305018573975	6.87685942455755
0.0613642239183734	0.064735177717096	0.0599618575505369	4.00057525171093	0.0620180229697881	0.0631520749946962	0.0612450924235915	0.062126313118956	3.67820036075812	3.43827509859465	0.0663122034675745	0.0632407366479526	6.44405450769506	1.50191378647621	0.0608332870035835	0.0623777086799936	0.0619860103755816	0.0611242805835249	6.0386899094688	0.0625298979023537	0.0654875718575038	0.0641557736207476	6.50590585319611	0.0623328856537264	0.0644248492990896	0.0631978426576732	6.38491990163511	0.0603870880187909	0.0638251796716938	4.42331137159976	0.061855403735047	0.0631995856357265	0.0639712504238483	0.0637848961754265	4.56656182601166	7.18198849940216	0.0653709821609103	0.0631742824453489	0.064542392151442	2.75974975467459	0.223450930446475	7.12255568220207	5.56907027438548	2.49679691090187	0.0614209627412895	0.0614133316209744	0.0611393192032308	0.0631192121441412	0.0636234799308536	0.0686379552232119
0.0635411414208085	0.068019690393114	0.0588785758908068	0.060598849540274	0.0627822956507528	0.0648262267747983	0.0621179958634596	0.0630409955327566	0.0596395469158978	0.060963181777933	0.0628066346598237	0.0619367019290144	0.0639245415340863	2.61722878297468	0.0643775078270836	4.54922584868255	0.0652205267421882	0.0624820884392422	0.0628313793584579	0.0651445359714665	6.2790686921788	0.061809714784386	0.0615645265594895	0.063418961026571	4.49054091459348	0.0658811529057969	0.0611674283647196	0.0631145637332545	0.062572008601432	0.0621334212542521	5.30771656053501	0.0625472758992772	0.0611371627099402	0.0635892541147177	0.0678084723810395	0.0630318810844062	0.0625434817506032	0.0651420377625447	0.0605592519768976	0.0595877538153037	0.063811485431295	0.0632718789041908	0.0633573044516548	6.39831297275028	0.0606149017461696	0.0616937642058846	0.0654722233027175	0.0622174612703511	0.0649800839746537	6.53326883358151
0.0620645868620223	5.6990912610235	0.0597695359096354	0.0642551495118316	0.0610146190703917	0.059799731517893	0.0646891500903861	0.0621438680306371	0.0633874395108238	0.0687507281085726	0.0583954191911475	4.95455059158498	0.061131165763309	3.91441426657908	0.0644502943758797	0.961223982412704	0.0626042787527768	0.0609267658639086	0.0593085807051791	4.89055142390261	0.0694363108085593	0.0629059527036902	0.0621971315749351	2.77978964172162	0.0628435209307471	0.0632490366873795	0.059152919179231	5.2078521413596	3.65799136920733	0.0608825411725576	0.0608199404233116	0.0665752877355267	0.0636468959268926	0.223089465874579	0.0655699506193716	0.0592310599585779	0.0690435507256154	0.0622351918798547	0.0658315520698536	0.826716431379727	2.90953772528161	0.0625286705034678	0.0648085011930126	0.0619017889427077	0.0647053666204862	0.0650482366488113	0.0636877298466806	0.0640219710879597	0.0610433458282336	0.0649875217564792
0.06269161859221	0.0672712127327743	0.0619340444436265	0.0645798985966161	4.60896760720529	0.0693514528388012	0.0710809868838453	0.0681989173230409	3.72071738265723	3.44293399378849	1.59413731060137	0.0651031208024286	0.392034048520548	0.0648389397391571	0.0616535101802588	0.0643953883620977	0.0626835580096015	0.0633011829004351	0.0593348376611588	0.0622887710919107	0.0630196922633888	0.0616382334599127	0.0635001693642374	0.0645659450670435	0.0640099945710516	0.0648451471012487	0.0600692851332803	0.0663200597407976	0.067968119794857	0.0636770161435571	0.0618982815655922	0.0643660164324958	0.0624740336079869	0.0662399857280208	0.0629486669239407	0.0611910252214	0.0648393746306983	0.0627487853513287	0.0667747067887878	0.0615955523673171	0.0658882286231809	5.28578156265661	0.0641124132493427	0.0619397675402462	0.0616204110477912	0.0611405290340693	0.0690969350577255	0.0628499662193573	0.0663606895571489	0.348293682749863
0.0612474887198436	0.0610790496553405	0.0601463298513377	0.062401046833478	0.0593271537906889	0.0653603852323283	0.0621288242104971	0.0638605563381143	0.0684555865191649	0.0640204335974977	0.45602937275634	0.0708032050597551	0.0627534647977454	0.0623973914953797	0.0625849462205229	0.594656156718458	0.063852594452536	0.0599284313935574	0.0667184325444484	0.0619166369192355	0.0656067509867514	0.0664975027129426	0.0615004982554766	0.0675498268889624	0.060751559003501	1.03529500854072	0.062340929931945	0.0693367407426426	0.0635887431892121	0.0590628275556388	0.0581760158714297	0.0671849840607195	0.0713260606980093	0.0677964767041991	0.0656356976390228	0.0626800649292589	0.059411880146595	0.0683294211540494	0.0642297608314339	0.0633872233115091	0.0628043159309848	0.0687178894211533	0.0613779137851287	0.0719730486972237	0.0658014542501525	0.0613479990331505	0.970808368900425	0.0619026860213228	0.0615892813335716	0.0701421281567647
0.0620104969255818	0.064736704592304	0.0641246225594576	0.0650524228661998	0.0621776924071983	0.060814770697296	0.0638613276038636	0.0620222838240549	0.0674057009467361	0.0632130692237839	0.0609560557639542	0.0620460562700807	0.0622708889549554	0.062499424529468	0.061793481198604	0.066025209196808	0.0605878457521125	0.0657753204496201	0.0617632486794647	0.0635344218678931	0.0630815439693672	0.316082045507239	0.0666985195656883	0.063243195687379	0.0641916727287149	0.0620942385148288	0.0608270327363174	0.068144837282644	0.0625751324091288	0.0676225475824516	0.0654787271611819	0.0636694495192931	0.0628799669554646	0.067489578329087	0.0683574740052778	0.913020083754395	0.0636771043686547	0.064074158084225	0.0646473548074118	0.0618643744723213	0.0647765505118029	0.0650278023229159	0.0665124551978998	0.0675433743486935	0.0616326827144197	0.0625698798604732	0.0596127997193842	0.0634899873443175	0.0645666879561159	0.0634342624937627
0.0620939001585666	0.0627218825865052	0.0689481749184487	0.0644504473285087	0.0730786115803114	0.0691284724397722	0.063833250594043	0.0632568521557272	0.062510046331086	0.0630872974314333	0.0603287145311668	0.0659282818447633	0.0643260040427949	0.0627339898875211	0.0647059440117539	0.0768248404414225	0.0661127351407872	0.065332428133786	0.0661367012647698	0.066408475261053	0.0623653722519001	0.0640510152795176	0.0641351998286187	0.0626828005412411	0.067110122635542	0.0655039554366781	0.0652028791164993	0.0649300013579406	0.0694277077338504	0.0625131493529162	0.0625611999825602	0.0633183261219239	0.0697594307106024	0.0608126905635167	0.0624326730423803	0.0623083823498255	0.0614971244094977	0.0641767888922409	0.0620707961436879	0.0651669754514143	0.0667581999869595	0.0617269858974298	0.0655787652771614	0.0683883329804021	0.0635858423930335	0.0639009088563128	0.0661173348492206	0.0686587469736348	0.065337669835486	0.0606864604849111
0.0709954005054787	0.0666533046964977	0.0639661395380218	0.0633697747188171	0.0641538180410875	0.0667511011017388	0.06578176721778	0.0654010215156626	0.0716174020720891	0.0719369797092936	0.0636794717356594	0.0611525649386593	0.0665801888681066	0.0645606826802023	0.0625341285160102	0.0604700762103685	0.0621026029270673	0.0749934189533164	0.0665452798274735	0.0643123124014485	0.0713128289810113	0.0676270284263891	0.0703865188473613	0.0630921107757381	0.064309215128209	0.0618295694890272	0.0750419313097801	0.0740582795699332	0.061810243889857	0.0617213089208662	0.0748521108535578	0.0724085252999067	0.0617965643347818	0.0643784462192773	0.0667309128670544	0.0628996541734517	0.0623594915628463	0.0619382594062148	0.0705537870732085	0.0619558905088606	0.0618747832716618	0.0661640426919991	0.0664554697714545	0.0613164641458384	0.0736259248684033	0.0699445578250298	0.0635487522948127	0.0617396702364909	0.0601938969947753	0.0633934572557964
0.0650304624984947	0.0816093731125587	0.0700066110778138	0.0694423358298017	0.0714840209715793	0.0668014624524089	0.0643724314713065	0.0642867259478932	0.0697541647867761	0.0669036813119908	0.0630572674490076	0.0611373562443885	0.0660550352673978	0.0638358004699609	0.0712952127995459	0.0653092460618747	0.062943377792243	0.0622529443194791	0.0645396795498375	0.0636613065698605	0.0646949915130272	0.0640331884503489	0.0760490505718607	0.0713706865970076	0.0628623989450073	0.0625675567832838	0.0687338357140358	0.0659636505871719	0.0689599949234044	0.0646183806451016	0.0636934375605605	0.0669402440002575	0.0628469998579865	0.0626440409706945	0.0623705169908561	0.0614143645574853	0.0746703211990736	0.0648716480020048	0.0655789071482662	0.0673853802024655	0.0620214222495324	0.0637001568400503	0.0641287534479241	0.0692684056766182	0.0632159737765743	0.0635181212368769	0.0638876234664898	0.0670980261088623	0.0679726471514574	0.0655212275062176
0.0669688065630737	0.0665378161210742	0.0790529286200348	0.0755298674927443	0.0643116767914754	0.0618978045898464	0.0713252857594856	0.0704690226162912	0.069737030319203	0.0619537887445526	0.0609792269380166	0.0657497197380064	0.068206103213634	0.0693810555053179	0.0704022581103995	0.0703954476198011	0.0703647983911931	0.0739566820606039	0.060475669091243	0.067812056150015	0.0778210588041026	0.0686199318338984	0.0672440548180169	0.0761500369581063	0.0668008519916594	0.0659759009084196	0.0629573806737256	0.0660494804599244	0.0674402527638331	0.0647976432258267	0.0684907937657444	0.0639244748163103	0.0612997780686113	0.0629151457468086	0.0629441213736265	0.0655398785169861	0.066372380095569	0.0728293602676769	0.0687372901600791	0.0676976672808628	0.0689359072655065	0.0659867717682579	0.0670640325464406	0.063471206412957	0.0662582776549022	0.0646246698329547	0.0777558442807297	0.0677106356351791	0.0619944864849517	0.067631037445431
0.0680661144794645	0.0755419635273511	0.0643754309666741	0.0687186528501247	0.0621974574049899	0.0735349316405754	0.0689820200197068	0.0661848206683167	0.0716791097832753	0.0743455414067918	0.0640950807871214	0.0652914086807988	0.0740806492235414	0.0693564182144201	0.0619213740967989	0.0697237830977537	0.0640702917269954	0.0682038289642906	0.0718555010584385	0.0795336006118409	0.0623594504212229	0.059516651348281	0.0629415976317153	0.0626308948623943	0.0716337792636469	0.0686042710044438	0.0780001650528128	0.0629293267366902	0.0725183677766703	0.0744151576960976	0.0685781058272522	0.0680270396137908	0.0671789388343064	0.0781737531120573	0.0706918823356157	0.0670375413132283	0.0649359050980952	0.0723448725332837	0.0700260985890759	0.0686021695418676	0.0776743080922417	0.0716899512724943	0.063210545257105	0.0649479604390361	0.0697898023329239	0.0712802348390954	0.0649041278411655	0.071863267724697	0.068799088729246	0.0617603306384531
0.0655099692659586	0.0666884055136819	0.0652770914883111	0.0661135196298474	0.0769022833022061	0.0666512581770736	0.0637412288346528	0.0735967672449429	0.076724318642814	0.0778590789273736	0.0709202638771816	0.0678306682537536	0.0721999283304053	0.0768334653527038	0.0718071014405725	0.0644383126957293	0.0621796287780622	0.067889721353994	0.0784954443796746	0.0758622839317566	0.0677628496823557	0.0675348837128501	0.0706322210603252	0.0638838881013284	0.0663322533617421	0.0759126056176539	0.0784466718699688	0.0672914977484567	0.0691420335377959	0.0669491400523577	0.0628463424630551	0.0650689714356246	0.0674512271059794	0.0703653450825503	0.0765035297361347	0.0810935976021722	0.0718382112774996	0.0709730731091293	0.0667020193299277	0.0635028413119781	0.0682201435431092	0.0700557401230417	0.0682909660749811	0.074645405320259	0.0848718519648444	0.0772187361032441	0.0686631681276331	0.0782692403548182	0.0687310594027948	0.0879614730442111
0.0753204137454977	0.0855514541511847	0.0731746623843064	0.0809195324152566	0.0649504358774238	0.0685768074887737	0.0685786533435702	0.0791358003059699	0.0650077968457055	0.065455558487234	0.0888648884501066	0.0680482012502928	0.0783563643364097	0.078735210561495	0.0733250587579969	0.0686985613725973	0.0800099016484085	0.0721895157120507	0.0702030668405581	0.0688206283236328	0.0703950656515323	0.0679891452278465	0.0748062534202694	0.0708323053622005	0.0672948454807521	0.0648331283172946	0.0687908921769548	0.0831862367925292	0.0665018393602607	0.0710636418562615	0.0692992302573843	0.065687930620405	0.0788738136483476	0.0773495422661099	0.0751018161957501	0.066383140310159	0.0703751451079542	0.0794830283434252	0.0751573050944603	0.0754345931921883	0.0657578504660591	0.0785352118559085	0.0647614946508605	0.0704226308535586	0.0627831320473966	0.0651221898362043	0.0675526481013993	0.061515814551258	0.0791180154187591	0.0634979653283206
0.0713229657352242	0.0828785052200892	0.072533941240344	0.0665012443594364	0.0658716037889558	0.0816302644302611	0.0741420194747047	0.0782108503705697	0.0763491831068114	0.0675352257927026	0.0685839596836957	0.0676888135362871	0.0642527595090013	0.0642113522123512	0.0688634810735968	0.0783675096639758	0.065594601993579	0.066935353198434	0.0695643228456291	0.0656176315526985	0.0772143072110257	0.0689485414529454	0.0766499664555289	0.0723718896279913	0.0820332658765229	0.0810107408757382	0.064552347866289	0.0743364724211674	0.0836551217133095	0.0771273206762361	0.0675951379834573	0.0702153509677905	0.083311674907658	0.0794658817571989	0.0664653068618746	0.0707855670720375	0.0643639275324195	0.0644817362551988	0.0925364593256387	0.0733233767305913	0.0768248244563408	0.0725991269446715	0.0705576243682073	0.0712077133284892	0.0872956040880193	0.0709280290644699	0.0655026259140343	0.0762352747050876	0.0659620222141925	0.07570820088798
0.0740819899527859	0.0819662834375185	0.0813244303804303	0.0888860506859651	0.0780873058407516	0.0777345290643588	0.070695103008429	0.0814785819429874	0.0699834933311963	0.0794115741964605	0.0730514852243907	0.0732477405714471	0.0714704933975604	0.0663461203351716	0.0679670854195567	0.0733629744018879	0.0816354852568865	0.071679379887336	0.0760231252973113	0.071670798620828	0.0684102565343881	0.0651906214330216	0.0747974371828142	0.0715910943423526	0.0699993346672145	0.0639109206991286	0.0891624136510734	0.0725677016394287	0.0887822633487485	0.0708549232400167	0.0737878770627442	0.0699354217419924	0.0944368525932725	0.0705685371012271	0.0839966608905695	0.0662223019773009	0.080003704068575	0.0647282024453263	0.080085700435601	0.0775699729686388	0.0681207340187093	0.0784980041477721	0.0719511701617673	0.0650986127689776	0.0750390345009537	0.0781741964415314	0.071703437604698	0.066033170679323	0.0803555170271529	0.077787600579778
0.0745711088045179	0.0762393912206353	0.0725142631479999	0.067451635742296	0.0686337342539371	0.0923140674109318	0.067660605340454	0.073766824898833	0.0742123413290165	0.0716646461538917	0.0845079537803732	0.0695470517020138	0.0705293707414398	0.0883310698559034	0.0807680982325688	0.0710889260885522	0.072854070919684	0.0752248897497399	0.0692630435960519	0.0814642489631239	0.0692565145176542	0.0798765859224511	0.0665468153692834	0.0658351731334827	0.0865904816749735	0.0663834971512157	0.0786960662704151	0.0776831557453599	0.0719009541353789	0.0787162525562052	0.0714191295063084	0.07949494085731	0.0674709822133746	0.070790732741765	0.0690618116034804	0.0717595861785697	0.0728137829294036	0.077515209776552	0.069352172779212	0.0670123215383753	0.0825888434418808	0.0741341890635582	0.0690468856754007	0.0769222982364198	0.0876276751644724	0.0865632311781688	0.0716607218935435	0.0792557238882083	0.074638624127058	0.0702479044443166
0.0746040025241895	0.0797526213274012	0.0758916350670901	0.0844200684001792	0.0701930864375961	0.0920763244813706	0.0906256652149565	0.0732779717675788	0.0829988388408641	0.0855935890126035	0.0996854098310597	0.0866608962615213	0.0798799912523128	0.0714432386949066	0.0743926617552281	0.0717637960516029	0.0729817127864284	0.0701590651049366	0.0828888258383948	0.0688215459377588	0.0692445238067284	0.0765094557458268	0.0734855041545881	0.0900288292051443	0.066215410511845	0.0656294183415942	0.0845022374528841	0.0819558210532586	0.0910551878969038	0.0729140415317781	0.0770758849538289	0.0712273035082429	0.0742272742481653	0.0889888934938386	0.0697361418389806	0.0724197489333533	0.0791274974279673	0.0866197037947432	0.0827538420494321	0.0891810278757422	0.0751556881839164	0.0789239801203929	0.0960487506903075	0.0751469476225149	0.0717216239314549	0.0808032420049624	0.0792872236588326	0.0746734566559715	0.0831917538327126	0.0817878996648195
0.0910718203230055	0.0724001968422679	0.0816602552775213	0.0758249118862575	0.0925223876268164	0.0766822521875151	0.0793084159904288	0.0675264925543684	0.0810379545886672	0.0744043140336231	0.0953911193549055	0.0778519899642448	0.0852431431733518	0.078093871868545	0.097866068633908	0.0712913768180903	0.0835877710394003	0.0828754630553966	0.0748025881569745	0.0715655825240012	0.0867272761617578	0.067539493162431	0.0665762747751392	0.073863114490382	0.074243865157084	0.072496992257468	0.100204177997136	0.0746617844532564	0.0758180738577421	0.0735481070669219	0.0714467433906796	0.0812131622114191	0.0638597687984261	0.079996324532279	0.0725914624220521	0.0723803689974154	0.0739876955604125	0.0851678690733768	0.0962705289970939	0.0736816345219208	0.0728496799698789	0.0703477592122982	0.0682350263582557	0.0906086244176642	0.0714070543324087	0.0875598040096444	0.0795978863211773	0.0721819085167908	0.075544588893228	0.0761739843808117
0.0764378949786201	0.0854647300479728	0.0870414761101904	0.104293465811889	0.100040737415626	0.0950362055444862	0.0788649805286986	0.0776272158126196	0.0942734956596654	0.0963660601896426	0.0757319467060596	0.10141966606076	0.0828144015827573	0.087888851974885	0.0765262074484043	0.0799911177662176	0.0893971482763623	0.0929489582355051	0.0881955186667248	0.0765752138418123	0.0842097146953419	0.0893004384937107	0.0986295939607441	0.0832671004728586	0.0732603177718478	0.0669841757587714	0.0909145924390201	0.0820415039449398	0.0872895194039555	0.085669952540265	0.104881869477244	0.0762356683972481	0.0700130094604298	0.0805394287522817	0.0811487794731802	0.0893546776383586	0.0778004629926445	0.0805009906796269	0.102364480285044	0.0895220595187233	0.0807616925895744	0.102070199316671	0.079723245420641	0.0752486875685343	0.07816832734455	0.0951636503728247	0.0768681126268684	0.112170092550937	0.0870519325138401	0.0846020267637119
0.0720853403713672	0.091972012502711	0.0822230166377074	0.0827469390388159	0.0759628236616632	0.0978508015387482	0.0898175046052821	0.0863559466772589	0.083973375949972	0.0712432530710568	0.0929249464954392	0.0793983728290488	0.0872417486683269	0.105043779679238	0.0848685232554358	0.076628285123186	0.0996577751869987	0.10216003010807	0.0749395291313281	0.076138414385753	0.0922919035331835	0.0828568725805954	0.0882853069748298	0.0708013529304122	0.0751461819972538	0.0848746959947405	0.0934940071267644	0.0837002974240711	0.0664779569989613	0.0978025779636424	0.0793914599584642	0.0737940417225192	0.0879761075289981	0.0790634224984014	0.0679374783370927	0.0715628267468629	0.104682473442931	0.069422686881279	0.0799779486778135	0.088538612490107	0.10441575551814	0.068488115864978	0.0896634975988751	0.0830567077252861	0.0978377990071433	0.0995942345802528	0.098281954100141	0.0801121163721721	0.0713482032193605	0.0800463355671381
0.0724364642429412	0.0982994653998533	0.080169957917708	0.0969923101069254	0.0812441537202113	0.0784477801256526	0.0777625037764733	0.0769639567067167	0.120696937027243	0.0856717803577659	0.0820581006495064	0.081074658598258	0.0891353853822832	0.0916238379002356	0.0769608093083341	0.0956563604023024	0.0801028971519718	0.10589794426462	0.0918497305472371	0.0874918656453952	0.0849171062938512	0.0928430108719259	0.0987353759670618	0.100669945075262	0.08375736021616	0.0910205539962189	0.113221867401259	0.108221474909428	0.078596659164375	0.0816240313559958	0.0761521127585662	0.0943410135223239	0.0965873653075676	0.0722583886939512	0.0818172356753109	0.0770575686374266	0.0819949927431164	0.104145363525358	0.0774042922582435	0.0745368182187577	0.0916026135132177	0.071280669907901	0.0759391662921367	0.096240351254157	0.0742670692685338	0.103441241233341	0.0720248118489959	0.0872415751034288	0.0802665046658532	0.0920139175143012
0.104053470390568	0.085477043299089	0.0811948162556545	0.0975755929640819	0.0848258048439337	0.0890381974589313	0.0955096447150657	0.110817313153447	0.0883165800597819	0.0931153304819846	0.102551734806943	0.0911635156243997	0.10063904788243	0.119424192617586	0.094874490962413	0.0854879176554166	0.105472975668526	0.0811745793475248	0.0747781184244522	0.0879505677248923	0.0773018065125192	0.0735012567778822	0.112608317487434	0.0874838263832196	0.090323118315677	0.0870519799266798	0.112727835101075	0.0920781313940002	0.0812543626919101	0.0777020812318011	0.0925667638585204	0.108222222751093	0.0875652510066887	0.0952997486950655	0.0872211534710608	0.0984621926246905	0.0912365553914473	0.103696074326117	0.0932143545520913	0.0990779986842396	0.0759890743309357	0.0781309640171867	0.105193134916103	0.0896535499486983	0.0835786135074231	0.0866165936062034	0.0784364984673866	0.108716213086587	0.0901961892816677	0.103419077871553
0.0842192882352276	0.120933350113987	0.105857209358935	0.108530157549101	0.0851497145489906	0.089171786625436	0.0787474161448779	0.0851487704018136	0.108029628611767	0.0866702978979961	0.0776331256865751	0.0786846732120557	0.0843597082355357	0.0901477146077506	0.0805129432128339	0.0784991736023681	0.0799750001227375	0.104720965552439	0.104284171910469	0.0901022160951687	0.0999187510595665	0.106004762738691	0.117410023424662	0.0819375738689871	0.073749653723669	0.12383803884376	0.0777261608247504	0.106791075975859	0.0985455034009804	0.0875505495724356	0.0753061766694725	0.0894801800671705	0.0858160578398344	0.0800915482595758	0.106639639337871	0.0975856917022928	0.0864094107202511	0.106585141334128	0.0766800527533962	0.0813892541207194	0.128426460287999	0.0771022071175262	0.0774190563697402	0.099223688156773	0.104784827334099	0.0869900041855439	0.0883364444330542	0.0976140780332513	0.102711919053485	0.074701120581362
0.0755918522871501	0.0895802216517275	0.0955046770205479	0.0784821030520507	0.123830456413624	0.082846252946319	0.111013698382728	0.0965281319412573	0.084714172965839	0.0979871481635689	0.0815497712598229	0.10849006610715	0.0812842858907695	0.0790083683304563	0.0883606854834297	0.130834920397843	0.0896830817882594	0.092514535308535	0.0875454975903093	0.104408889610453	0.114216060135167	0.107732939057154	0.103763044383096	0.119247962703961	0.100284660102238	0.104859793296295	0.0921407168701775	0.0946336503618139	0.0910644894341544	0.0974123068802252	0.0929823306508974	0.0963455592667086	0.0809804970362349	0.0930656529624305	0.0886750310028787	0.101997765292783	0.120722573752733	0.105536626028308	0.118115374955242	0.0825780931008788	0.120922365756268	0.0821236862138732	0.0993138101225011	0.0938734284154539	0.090744179796839	0.086290548249484	0.0972818564030912	0.0862305935150023	0.105304927211408	0.101463131767012
0.0843699179727542	0.0936657291259057	0.0946263399678376	0.106633220961134	0.10053459480593	0.091893641132092	0.0844160522938263	0.123392328045073	0.0837400763012801	0.0973661551748524	0.093091218961191	0.084356906865793	0.0975403655697057	0.0903876395026096	0.0787747390991465	0.093981106215321	0.125798450627442	0.0841860130131127	0.097323618776625	0.11078351445536	0.120460361265815	0.0821712885282429	0.0991432523286501	0.09316066776452	0.105100250467208	0.0980498938340915	0.091637019950049	0.10396956742392	0.10443818595651	0.0933216213001906	0.085853731263972	0.111483589109738	0.0994526310667383	0.0808376075909221	0.0829070713786412	0.102517010145163	0.0836888412776627	0.0948940460473279	0.0897907932860196	0.108814890512476	0.0963733746954214	0.100782967294427	0.0813144890375915	0.0801568495725239	0.0889343020118366	0.0936091507052361	0.0810533711926475	0.105217319173176	0.0854267431591129	0.0866202328067041
0.0873914019004446	0.113761306726074	0.0968957729772184	0.108959036795041	0.115478843783835	0.0949392379160777	0.102017572510943	0.111090531437493	0.122028001910632	0.0935962518036008	0.0907117144232	0.103073314423234	0.101821195244531	0.134794502710335	0.0855887362085315	0.104140519447637	0.0850638988449823	0.101743339643651	0.0819809866851663	0.0845305555728487	0.0799278046807328	0.0942808687373826	0.106417723589583	0.112119599132526	0.100907409778499	0.0865376802138377	0.115182644788993	0.109023265189026	0.14040648609789	0.0933759896138632	0.0831483516758876	0.132998564593553	0.105910424825726	0.109744837239587	0.0792231898882629	0.0960489139257008	0.081082680419295	0.0881395977016957	0.10423804792162	0.0806525113346368	0.126995636573505	0.0990256108866671	0.10825166919006	0.110746898548339	0.138370463244408	0.11147589574201	0.0871114393433223	0.0816752476273738	0.121054726249873	0.110654888658502
0.0854444114628254	0.111780415483255	0.104181337894387	0.0922009511319962	0.099994627707014	0.0951631961877398	0.110344543555122	0.123457261037362	0.0975528205061457	0.0979387634643661	0.114978063205483	0.0881992928068649	0.0992717194955855	0.114586856202417	0.135493166271215	0.127685237434573	0.0912979036764694	0.119552769358694	0.130637998727416	0.117186024074493	0.133658963114796	0.102110459785929	0.119567004104684	0.110749192006332	0.1171871886309	0.122709477712215	0.102727563840967	0.0879108835955557	0.106948679270577	0.114697916778653	0.142121366278376	0.10098083681534	0.105761112397895	0.117476001330058	0.0922933232747197	0.150486416075267	0.0922171058008062	0.0873657333693827	0.104399643855116	0.117930590377838	0.101256773344048	0.117817188973293	0.0891551335200117	0.111111566096872	0.110534427928742	0.10383574679556	0.142840586890426	0.107542102334426	0.101338951890277	0.124619455358194
0.103084808083496	0.114178071900411	0.126947668685997	0.0933046587545056	0.120415730979657	0.117188414951608	0.107512369536243	0.135564931581748	0.104891815554334	0.092768729078266	0.105512451126701	0.102258919573376	0.106977671567972	0.100680560370877	0.109299021652038	0.0926347681469337	0.116966549091292	0.113539380865416	0.0991074637257906	0.0890448802463346	0.0914692136796825	0.0893053006521433	0.104502742038123	0.123229840563984	0.103567038513534	0.0890837302513477	0.121794042068183	0.120644244994249	0.129631891238734	0.113685045802132	0.15374719880412	0.0923800404199996	0.094992987010826	0.159358456134371	0.101900229073054	0.165066715486534	0.134673071932785	0.102966911981761	0.0913320917489867	0.107537468191242	0.133092317076593	0.122537155662726	0.107523638283082	0.110186181621332	0.130963452840839	0.116072409690423	0.124211596729868	0.149635952025212	0.100330846914771	0.0958167659661725
0.0960598969452188	0.11243455635884	0.164876136395794	0.0875516542546523	0.15901102003227	0.130431224226415	0.0875802913968367	0.13073671706262	0.126096966212054	0.103758614166016	0.1400134860558	0.130538169049945	0.108375777330496	0.117585676362024	0.0963581629035289	0.101750005518196	0.120584724044946	0.0919858869393768	0.154534163918976	0.104542939451577	0.107212261327926	0.108955731843857	0.133115472919016	0.106249011835256	0.0918501462178999	0.10827059548011	0.0986698336937642	0.156418690392798	0.101565752295223	0.11463146751222	0.114639559746394	0.181066874123877	0.0938424324084805	0.126390821503773	0.153649522985993	0.117047627603801	0.122947277058123	0.110418658279536	0.0950536912580389	0.110036923690081	0.110351428508066	0.140275871973571	0.118479319168395	0.120805913004408	0.152361342147583	0.10214266611899	0.12196863726791	0.118230956277108	0.143176304890071	0.126163784113293
0.113592530736981	0.095240482628406	0.143558690103093	0.161823666417438	0.104457129922313	0.10394346217845	0.14907229568191	0.158461129408624	0.142466887677072	0.118502351332846	0.116125579175144	0.110789563478622	0.127972003133105	0.131527317087271	0.107662679611173	0.118925062113886	0.130075822367445	0.103800000583018	0.143100879711682	0.173792800189075	0.125449838327281	0.109552898798614	0.133097193593688	0.148483751155569	0.0998458739971122	0.121407601172644	0.109209150927492	0.121448090591551	0.172468564547248	0.13785602062928	0.0987308112788103	0.199574007334667	0.093086820453432	0.15421712287903	0.139433847683336	0.131792396978306	0.113702211891952	0.115057122824123	0.127907409958493	0.158645663313019	0.128412463144654	0.111481735911924	0.100717491523195	0.110376448641472	0.157305040408385	0.13650185816968	0.102733177313615	0.0981692505109171	0.116077289604852	0.127599909533698
0.120833256107332	0.10312697973504	0.0951521113974044	0.124206465458965	0.121937545926728	0.153246959728528	0.15514990686244	0.112584487710917	0.111446663229675	0.0997416265340984	0.133025762465456	0.173784255501637	0.10612947135173	0.125590187335231	0.102431642333171	0.135807460641137	0.129345103049477	0.145809623624634	0.0970310976593849	0.0905279590210558	0.131732261666263	0.12165700782694	0.144004915162244	0.119701383994233	0.131523799144959	0.142246648732532	0.119914406044172	0.120081928367741	0.139090683375976	0.11027698786156	0.17121244102082	0.106859369619711	0.128323647060763	0.1820794319654	0.109224406686715	0.151526941137134	0.110655358328236	0.133849974155531	0.13559978498779	0.122270261899111	0.179746959105296	0.12078676617073	0.144160717794767	0.150186823397585	0.146340946232679	0.112151661247099	0.0997325574816675	0.123471211320857	0.109181850413208	0.105226042733262
0.151293689669542	0.110351489798684	0.132478364505687	0.146115762494328	0.117836550451018	0.177136783270367	0.174446689128319	0.109270397994963	0.103697565736993	0.150045319186245	0.105313040357618	0.136721380839039	0.138266179341765	0.142369241436397	0.138767565485993	0.110028785892981	0.143245351208448	0.102557696954298	0.169791142600131	0.142545165446595	0.135422137883554	0.153946119206117	0.106620828565413	0.120636091376508	0.153296269579518	0.110212278241423	0.134711240376179	0.109688585534617	0.114475221367422	0.184195250313636	0.106235810651441	0.173806995959734	0.133319037530685	0.116498522077522	0.124814594208405	0.171486259077644	0.131480807510621	0.143210071821813	0.118842647116714	0.178722926158107	0.113284311446058	0.118940438503057	0.136895695269815	0.177123555915285	0.149375267730514	0.120335242165418	0.178718838928527	0.16262202476259	0.235387851388401	0.108941314674819
0.243706145298568	0.180290226405878	0.114419843188622	0.137068345304688	0.126118653867933	0.109533169134634	0.186717581889004	0.168464892293295	0.100707622599916	0.112836199052828	0.16634900007667	0.137213591186546	0.121934087538297	0.113113117082207	0.188541770003569	0.152875427364713	0.133432946412129	0.155751462332828	0.104134127962864	0.179894015596039	0.112367317323305	0.184501273279711	0.121880103954877	0.124227437850417	0.163094878264248	0.199912471834465	0.115113769093069	0.125944592618596	0.182384346408602	0.12855009666034	0.124358201030923	0.115728930847988	0.103464949443445	0.117645504774403	0.117769884128701	0.113121968106539	0.189085003392395	0.173753786749454	0.110199223995153	0.196517545543725	0.127253208761137	0.1989760031915	0.159937300904574	0.183020215051218	0.130020931586211	0.154627787650037	0.132501245910782	0.117418647799771	0.108651740878683	0.115313096690798
0.161940322569614	0.176938962284901	0.158655934324653	0.14694351240103	0.164558704512915	0.12566488442893	0.128835789436634	0.17250518265975	0.159444479995306	0.130240542117868	0.140913290681742	0.151110452815456	0.105647153475054	0.137786560180602	0.134675831059434	0.132550724096387	0.126274812248772	0.134241211263422	0.117890878013811	0.134072346593271	0.132728915096667	0.143283477536999	0.119896428924289	0.157178623627298	0.173513957552446	0.124834015757459	0.161015511336384	0.131345957587221	0.206471500226678	0.164991723251616	0.247351175826232	0.249681500315348	0.191737941534634	0.155534240035579	0.188248413810678	0.171207712693455	0.112460660846984	0.192691900835869	0.127777987871628	0.132782538995176	0.181895439537186	0.171743022511413	0.209737208094552	0.137718324653347	0.145122126230421	0.122371061403503	0.185913418594372	0.126243258077924	0.107903495094961	0.102601303385517
0.119792259652646	0.188015688818647	0.137027627699001	0.142963261973094	0.181925057275805	0.131794035779492	0.128561370186919	0.128091533128152	0.161010953545484	0.12622551975216	0.155294331088296	0.117864230056039	0.127679536442077	0.134154574240253	0.153655669044111	0.118490945177566	0.250173715232149	0.224479390192697	0.119932350655611	0.188885478034953	0.155674592636899	0.242786071000917	0.215034162792264	0.142185707035656	0.282985673209212	0.146567730628835	0.14153316080433	0.125808520965567	0.142802111210239	0.151632059110798	0.184850110609619	0.138136730875211	0.151355149173413	0.229267032107589	0.135618833381725	0.145117312550169	0.154882236920943	0.235555412252932	0.181818452229328	0.121090220062263	0.200051878004311	0.2678787019462	0.171536064553357	0.166263175975265	0.125893787112928	0.152920786146115	0.116835524931754	0.243756922694902	0.248930700991	0.134487730883817
0.185863302652767	0.280297269599234	0.208875335959535	0.184416808870514	0.228982480384884	0.258697102845024	0.136771301389935	0.196619045248335	0.158136528200656	0.223220594029509	0.160889853611341	0.108685405191315	0.13593314158223	0.291210477991894	0.225951296199065	0.229493592521949	0.256756797512376	0.12047002463678	0.144479779762326	0.126425531143497	0.128572677209585	0.111537468091964	0.158398226619983	0.225735545638254	0.124258224733596	0.311320493011851	0.232267253632388	0.132550474178924	0.242378995668266	0.112760578471664	0.118868522225449	0.210468706125691	0.186581229147378	0.188000892567412	0.147118463339678	0.167967149523515	0.259223645525716	0.147494054166338	0.175820778367924	0.169648277430688	0.186225046751853	0.204957024827693	0.140623724655192	0.173238724193513	0.137797902223217	0.189916702329594	0.110836612133769	0.135487480931787	0.180738488642602	0.131509973534761
0.227083100353211	0.231095366164295	0.165460426939471	0.13370146251666	0.207510730698247	0.264906967797661	0.183305407633095	0.256524937359007	0.119508223080969	0.153548935290507	0.22259587804461	0.176786193184768	0.129186558445561	0.136778546485386	0.208181275469818	0.183065287072342	0.202173047114937	0.24146946264901	0.164891411422001	0.172515813582612	0.131685269005594	0.13279573485266	0.174658488348117	0.243239604907039	0.169635005491135	0.129022076004912	0.21768478881496	0.226718914167612	0.2107596182637	0.128520936808028	0.271882025468964	0.125408992312547	0.302329843137157	0.182440943018667	0.237010583428142	0.199047180630363	0.314328203969162	0.118033027043882	0.131787822324407	0.178885354112805	0.178424614159051	0.139099226485033	0.145057323711128	0.160241683479248	0.137848556396645	0.148175713839581	0.131385679339703	0.113857445113756	0.245897225526324	0.212455294830688
0.352727462217766	0.157034688052288	0.175902325721524	0.180775640525326	0.124187501763337	0.166059351732836	0.15051736009575	0.206671783327761	0.126311933764241	0.313210585820218	0.17555501520871	0.144555730910896	0.175768645054662	0.134417348125664	0.174015103796798	0.148233842635849	0.165902529760173	0.197255103208922	0.160882117836419	0.139630551883669	0.313540507809921	0.116550319457391	0.210120027744678	0.209292162378589	0.184530557850212	0.162001023486563	0.158832055539343	0.146249918215516	0.152011831817479	0.138833890901443	0.197390238523991	0.330584894837516	0.284941684718009	0.204023607006134	0.1461562648757	0.247553384425444	0.121326419658388	0.228957474121003	0.223296495414631	0.216663116586809	0.147152936074106	0.150319073480545	0.131767240411472	0.123292489511412	0.157824014954282	0.352993108721259	0.386427705937461	0.196499360227816	0.140465165438261	0.166456808487503
0.138381452236926	0.260286559373351	0.158120934781104	0.16629046252097	0.277856718839079	0.213369319904591	0.252193909450962	0.147957255087217	0.272898572946371	0.321467876872669	0.154640613608021	0.323902268139447	0.183094457005792	0.1847204723995	0.183094016009743	0.154338638223867	0.134054409003688	0.329375245939619	0.127079438130882	0.32018455814304	0.372842053589326	0.226019951600893	0.283823478439951	0.391469007524265	0.174221780039216	0.16832945503105	0.271794220132795	0.207767500002909	0.18595535425706	0.1454411002189	0.230620964469252	0.153343910615877	0.137621930137779	0.12472455349752	0.302771811621848	0.181366237826745	0.293304852150733	0.150301512088428	0.144952752227582	0.185739056447497	0.174260725288212	0.413716553872859	0.203039498313112	0.189532353980182	0.192743281409188	0.155141519050379	0.208636263540146	0.455010168714089	0.182352248559012	0.138215903700285
0.128679889961084	0.133105819401788	0.192106574496484	0.163106738174152	0.442521310646782	0.367893787146899	0.159627704548461	0.132784544974006	0.333640742799374	0.220124930004934	0.193425464965318	0.351504538732703	0.219490218727942	0.146348751492773	0.13845165455624	0.151125002147754	0.243213597805097	0.197804021084225	0.179421953552994	0.476332442704778	0.265578615202561	0.381734116679673	0.232400260797049	0.14957652158834	0.354586177398775	0.439883922289188	0.173088401982872	0.159204324530736	0.495936945867959	0.187219220204241	0.417214367806711	0.350610664066542	0.295063403599736	0.326319994934986	0.228867503354674	0.403516242569674	0.184619300261739	0.342784286187627	0.131295246731259	0.181113045547017	0.207677506705934	0.440941507093604	0.20225476841156	0.488692875598032	0.177680033516105	0.13426088879149	0.148340975305544	0.298431679004558	0.196867706862026	0.158644010413426
0.164118253958724	0.220808538534793	0.293610290693793	0.416325595442078	0.165140398278364	0.255200962165786	0.284039474439407	0.389001970567304	0.235328485579614	0.549162252514216	0.257626307894512	0.48150726584985	0.285426632361191	0.179189020021526	0.158115007327836	0.320181971164154	0.220056837700263	0.370983893703528	0.317865289650512	0.23020260691676	0.237456456807706	0.168998947798697	0.15340698760851	0.557346878365461	0.339217177749571	0.412901021921182	0.192714410649589	0.15602826982352	0.221413694977681	0.395116118769694	0.27303052659774	0.463186126612596	0.289074547830061	0.254656055483463	0.16635776147256	0.37047291966408	0.174237721670231	0.138222967909813	0.383355864849384	0.208326442549157	0.185766506474325	0.331995210459101	0.426257951943287	0.216844086621517	0.176659872796706	0.417669685398669	0.286407198148685	0.208489333914755	0.21451634869139	0.187839241016553
0.368064727472848	0.141074740511047	0.368648597919659	0.205713165803699	0.288786411079451	0.348133521796974	0.455527656749789	0.243314793628187	0.29310294235217	0.168751047362351	0.271540155817085	0.162903990645114	0.186969133599828	0.170358262922896	0.399867979545374	0.699963032705227	0.189099935926846	0.344731002988075	0.156064431622822	0.155626268040529	0.404149954230396	0.382172221857884	0.184726861590094	0.227687843895738	0.452062300371303	0.178062174657392	0.263834687660448	0.193621408105668	0.405263340350478	0.551817733177299	0.383157478199516	0.502115684145126	0.311375032583737	0.419024090722584	0.600143748166328	0.366962014349548	0.339076896150731	0.271398272936336	0.227271491416478	0.361914673058378	0.366790054368579	0.250961111418577	0.309562911034652	0.251010073778957	0.182960326103684	0.291160392012692	0.218006107276899	0.383087456057953	0.1707020698494	0.175227217770004
0.448194320153326	0.210530468616606	0.19951371564223	0.274226687197568	0.266456828702428	0.375353522176346	0.332026820290859	0.349352764032779	0.256538776036532	0.590304664430913	0.197913724588253	0.169319674893202	0.172584944817472	0.215184094944967	0.394677351852192	0.158211471555693	0.188690877383225	0.671794262238945	0.154806191514449	0.280999186731476	0.160473954799489	0.257112392854448	0.365941074389477	0.335276759801416	0.21222168272284	0.404076240554427	0.662801685204735	0.463766970640555	0.426255950678461	0.506482009799581	0.307397442249553	0.568115468848775	0.28629673305088	0.264544553171706	0.178179698197975	0.345070770911961	0.184837047645392	0.29609270306911	0.437190305657412	0.326912175056152	0.484637285009439	0.62840858654844	0.198093292435799	0.191378231454537	0.241420569154819	0.188848691190815	0.333559070206657	0.444457628143417	0.323406465715843	0.382666611029974
0.79664151789796	0.360667953742256	0.779905833546815	0.264580456620315	0.377052165752165	0.323754023659932	0.611709455267708	0.340999628493319	0.403641330073965	0.432645171573502	0.776773181759198	0.566294078926382	0.401823795154965	0.839668948427803	0.176307634117327	0.557165465535466	0.321041309169195	0.498850571647559	0.411775118595311	0.793157592644101	0.631309713337177	0.442268222526176	0.15723311532524	0.153211348443618	0.175301084020072	0.434673439412347	0.576311455556574	0.19762975122473	0.164586710092511	0.261449388386082	0.517652846150763	0.7846823605816	0.176073153565433	0.703687657757734	0.438156956803426	0.205989707310402	0.648624626510109	0.181351847695048	0.191095544073596	0.251258065136035	0.170568154924651	0.267755211751391	0.699185348214991	0.33173977831303	0.196276200916101	0.561478386506179	0.346774162182509	0.21918500524086	0.75684194558674	0.279988477784608
0.570008365708775	0.253531118039148	0.153573968098963	0.204240570901621	0.591927126760983	0.216637317670496	0.28419945348953	0.198733165299088	0.528977125583749	0.363906502724479	0.390693858463429	0.656051381417739	0.288862642867224	0.42643632103426	0.530489269198004	0.489014040485208	0.553135205009011	0.374234125772134	0.782563354887958	0.239165194550813	0.265274352151319	0.411534621508416	0.185128074278125	0.356396957222211	0.783406600457668	0.38714178741697	0.333344504297348	0.291586147186634	0.661137103915232	0.243098210427359	0.264252455562235	0.333796750519354	0.284284142772164	0.62259764019342	0.978694085774258	0.210129831716641	0.407824255449305	0.614733216234416	0.483924946281221	0.202804879033562	0.334815129620504	0.436016371088754	0.248605138538667	0.278152586290691	0.446818027968071	0.246520193205357	0.331928780319706	0.235872369388031	0.425639984254646	0.417683193334612
0.613625345559491	0.776809553542057	0.814980069496609	0.973054089841451	0.625573922858247	0.730089500150987	0.445075634508773	0.281027900493104	0.564963289728693	0.492360212345543	0.599823002600443	0.353433096860489	0.244900860473266	0.268496552781919	0.655612167254059	0.266164840804718	1.02738139669851	0.235536384088577	0.369580370824325	0.207276165938579	0.881965151955486	0.466829780171488	0.493051389850828	0.394118705691178	0.426711040855709	0.722704431508598	0.573437263560568	0.402631051717588	0.622027126109954	1.03718700975882	0.605420244388243	0.322632587580024	0.28059627033234	0.24437708680914	0.376841484534228	0.47404677812855	0.547241722681953	0.768917036735361	0.456504660026825	0.53274666499472	0.196584577067591	0.643102958960745	0.280102064327564	0.286612935331911	0.368792690056061	0.749398566112177	0.438557676485829	0.610903469123958	0.744706145033746	0.509004822133086
0.266832053611998	0.252094428795093	0.604826250224969	0.519034336681451	0.54598659490092	0.270747136617338	1.1459187071201	0.694425619768755	0.766992412021337	1.1382316597372	0.768468444792601	0.219633304068774	0.680835215382262	0.534406208963995	1.39270961975947	1.00497132496854	0.872168558017647	0.8416747021325	1.01799222002359	0.240118324789908	0.357836929982282	0.818277631644188	0.457231791458989	0.950421030691764	0.624497581748263	0.417454392648484	0.61815199349795	0.290647703796754	0.308464029291894	0.660512935572009	0.515964717268485	0.344935324696553	0.596693253741438	0.789262069066766	0.333477811064122	0.324460435555417	0.277324637734306	0.592547990354425	0.673193112664889	0.739740033338642	0.321283971080725	0.396492958687844	0.683057659183434	0.385931052908679	0.300625591042664	0.679932699536086	0.965216255138563	0.628947233826566	0.716345822219552	0.925043536228728
0.365019437947957	0.825847848395158	1.07552550637235	1.26252437126133	0.550914259298774	0.725126099736771	0.368773705847714	0.987314214625709	1.64701544158544	0.74577429451953	0.614977578819583	0.510905047969583	0.320037016801206	0.559342733441915	0.325476812846885	0.578125160623589	1.09876897204857	0.465417938820723	1.71535276506037	1.40248769540177	1.05260254060044	0.800471187692275	1.11230189034538	1.18931588776485	0.392827202576402	1.18594502535553	0.66429168515995	0.730332931741436	0.382166107091884	0.353757086167257	0.220900415946351	0.742708314381866	0.818827915287451	0.567581580720312	0.304201371731114	0.843420290475181	0.543273315973873	0.352698967552185	0.789921923991663	0.344962424403587	0.436663893086843	0.8814557476916	0.432898422422341	0.34710546967725	0.376641536145124	1.01065825018392	0.436695840592165	0.53886741100388	0.851159623809752	0.197181609749098
0.264262379470823	1.78611952486818	0.865833114763016	1.68925841532724	1.33429924035439	0.76808237571142	0.67966987922383	1.30811094771889	0.28850344891449	1.16170754008952	0.432314456133074	1.56229169246036	0.5225562529554	1.14813974698393	0.906537950145084	1.74330791397999	0.33870548579297	0.378883613300626	0.587447470919149	0.522261728124673	0.406708112492287	0.566572197354917	0.490065440472798	1.41212324352192	0.446790971162158	0.610408612173678	0.497908544299362	1.1422509582755	0.327194986169869	0.70943249772634	0.677281151998978	0.816164747795557	0.362407981295136	1.31302495387637	0.375147514905154	0.778661015688718	0.940164169513524	0.698944062319869	0.547688148400514	1.57356750528285	0.418446943433556	0.912743532101305	0.750066729630483	0.586673897107137	1.32740265253161	1.6633700366076	0.770733859588259	0.563967210729472	0.602641457879481	0.60444559729722
0.683100536783655	0.877647440745271	0.420204617400955	1.4223337364939	0.529649112001851	0.749607216101248	0.523184283977397	0.611563083031115	0.416726246269712	0.992134373312822	1.81943602333455	1.34423578299625	1.85609414662188	0.410253595682386	0.892444705135102	1.70590030371084	0.912758834213245	0.374784962937686	0.66888399246325	0.94563539768426	0.915364327595004	0.870137291953128	0.968054278988697	0.465010291724668	1.1854632618132	0.80746788752031	0.44968100600238	2.18302174109003	0.367107704548232	1.06286833808656	1.06885144409311	0.851968955407167	0.377819766881485	0.604330523244821	0.378974005100821	0.533386935931271	1.10851021687336	0.993962120944524	0.776811602535476	0.585991934812746	0.999475852496137	1.40125899590477	1.93950575682196	0.642255418275565	0.656733756342093	0.805338439228894	0.389129707426504	0.682965706610983	1.14296051874686	1.50837005620513
1.72105615016065	0.422059769792341	1.25601891220914	1.02638596458834	0.398737124274737	0.363594917683734	0.398952577437971	0.967175219853278	0.308656659068854	1.2050347477798	2.23891918324765	1.54184413890317	0.655149606184901	0.802847574533628	0.670485775380644	0.356568332293208	0.591336725329818	0.601102704703456	0.737042060043945	1.65306015973788	2.01567044825887	1.40159478252703	1.78076794097784	1.8024811234793	0.484018899938325	0.722696001794913	2.72143831512133	1.48133457301291	0.866461349617351	1.88073963375377	1.26945814835937	1.06628418728444	0.369023947443699	0.569839020959822	1.04586739928115	1.62123521077389	0.718029047570361	1.6584095537167	0.414800817771401	0.352645768938516	0.8114963782565	1.61745506826399	0.52603602021403	0.65206309985057	0.336246491170151	0.568563627276797	1.47586986982649	0.516370521873463	1.23776949852608	0.736917928051564
