# Supplementary material for: The Neural and Computational Architecture of Feedback Dynamics in Mouse Cortex during Stimulus Report
Source: eNeuro. 2024 Sep 24;11(9):ENEURO.0191-24.2024. doi: 10.1523/ENEURO.0191-24.2024 (PMC11444237; doi:10.1523/ENEURO.0191-24.2024)
Supplement: Extended Data 1 — The file code.zip includes all code used to generate the figures and perform the analyses presented in this manuscript. The folder "./ephys analysis/" contains code and instructions concerning experimental data and Figure 1. The files "Figure2CDE.m", "Figure3AB.m" and "Figure3C.m" simulate the model in the nominal setup, and generate the corresponding figures. The file "Morphing.m" allows changing the connectivity strengths with respect to the nominal setup, and plotting the resulting trajectories. The folder "./Figure4/" contains instructions, code and data concerning Figure 4. Download Extended Data 1, ZIP file. [file eneuro-11-ENEURO.0191-24.2024-s003.zip › code/Figure4/isolatePFC/v1Int_a0.35.dat]

0.322974482449901	0.317966029475248	0.336830545751095	0.321899088814588	0.350195479427917	0.320622614087112	0.348312936276309	0.337549227826319	0.337124028838601	0.341162103178156	0.319424804773231	0.359692464653791	0.315843839908384	0.313440688247514	0.330901150721012	0.35345912051056	0.318992121407059	0.351304351930852	0.352875885366558	0.325477452331257	0.33454102127626	0.322524732259296	0.354083918718939	0.326581522633004	0.333139068733186	0.347241494133144	0.342795525078517	0.344887133202622	0.323001502909843	0.319691188291167	0.334796714898861	0.327297955168805	0.358560356420403	0.33897887983822	0.312639184376471	0.323217469954503	0.318037175491942	0.340386766530068	0.353752270191085	0.32450753605606	0.343005588674348	0.332336113358062	0.363753093470545	0.323783969336804	0.334397085646903	0.326958279242512	0.323403835754382	0.346848633519685	0.336880718192136	0.321175406057113
0.355022734235289	0.342151480852286	0.324293249427622	0.363217373427076	0.331625965246848	0.342736330786185	0.33817118269061	0.33059380826669	0.34218111834591	0.328711048639529	0.331779692342968	0.363224151845445	0.326911991389464	0.359470266148938	0.370413054098462	0.345137556359436	0.349188950445722	0.36487084887752	0.354466513337517	0.340665348564944	0.357350009723491	0.32391444254881	0.350875345585912	0.346802523672315	0.358130628137361	0.351587535057381	0.372452882753721	0.32587317718395	0.364784269130794	0.341000024569127	0.367682696955445	0.344590396031631	0.327611247399795	0.359677179354046	0.375356074199857	0.370870263189836	0.32763808523906	0.347647408862833	0.347562091859863	0.325167974833066	0.375438121620533	0.337822002542466	0.364104210565125	0.351659914845635	0.364529923343679	0.34012439014559	0.346984744999314	0.330018228351323	0.365978055114174	0.338927629476857
0.376877918397118	0.361637889029765	0.345073051041282	0.370788816440462	0.378435849033769	0.369381907697797	0.387660173258225	0.384652651402577	0.367866401192457	0.385947117902914	0.355275999368349	0.356609659224969	0.341253617496791	0.356167746632886	0.388297594648676	0.359221183569493	0.336321766386532	0.387218627423059	0.381421597769518	0.357233816043024	0.381383983540808	0.3556742147462	0.365952296357623	0.338246173190853	0.343884965515169	0.357583709622028	0.363794447490631	0.339607773778312	0.369067819534296	0.379602461548221	0.335748456901988	0.363826964699327	0.361550409310174	0.383974108360018	0.349976724971234	0.341288093945693	0.35296071728495	0.335655643917211	0.343330616060819	0.346849086697155	0.340003801287219	0.362822339344413	0.387405896596319	0.374680340367367	0.343865626705882	0.34585241235425	0.384077381084418	0.380484466943627	0.351618723760773	0.35911637746735
0.370964609144553	0.356306556889332	0.359164964393406	0.377447546658134	0.357194401490339	0.3507761106178	0.373840675941041	0.361726189342677	0.351305147964438	0.368437623473343	0.359628804926009	0.353030641922812	0.352793850276346	0.369953776912538	0.392859002629742	0.35858209668056	0.358974595794274	0.355003849718471	0.376242082673834	0.391106610233913	0.406133204444269	0.346187878912847	0.391770101366376	0.380070687182876	0.359709323322831	0.348312624504729	0.349221222480161	0.39807955146047	0.34785193104497	0.37308236817042	0.35412397552093	0.408820849190139	0.388545966167471	0.359674206968367	0.358944925800822	0.383941225422093	0.40393651391039	0.394688151167715	0.41018653468168	0.360569446210609	0.369905319122652	0.379763749937979	0.352596796678304	0.348628536080125	0.363046185201542	0.350369576027398	0.354565020431604	0.384901441026276	0.357580976225437	0.367256119595223
0.41693238450987	0.370592822577192	0.35863595233853	0.425316495894281	0.410137147007918	0.420641557380999	0.3959042581732	0.424878340947835	0.415259356852052	0.395084683118517	0.428787484316959	0.396491187677143	0.364634719565841	0.372606011508118	0.362095106507832	0.362255761834383	0.412895447574124	0.404615680478873	0.370723239414785	0.371825880048916	0.357293047259848	0.372093592344651	0.370317791011751	0.361627874119005	0.368266899571901	0.360881864888828	0.417701388835059	0.417081825355705	0.400062803750866	0.389797990045602	0.383659096005975	0.414972401988044	0.3856079335022	0.41500204491993	0.427961128244494	0.37384180083938	0.419234397323136	0.411704565033769	0.402455887518785	0.424818453534844	0.370077211159612	0.386217680947692	0.355949476331443	0.374969620429802	0.404733328382211	0.361797878017174	0.414992539850423	0.403280696938142	0.37656917785599	0.414779459979877
0.415279345962934	0.45195408153757	0.373937239576656	0.436909274539728	0.426463847315533	0.433316897405755	0.447135364363868	0.38885149515566	0.391881911606473	0.370247558028494	0.411396762623568	0.393928785307817	0.388063757619642	0.379257586346742	0.411809150292886	0.377221866149802	0.388375897512136	0.397075301179864	0.400254177859909	0.435679508445541	0.418975869958811	0.416608371275764	0.374110666465537	0.382892822788807	0.384466520412477	0.398198960585316	0.393057750547797	0.37338854523454	0.396318694897511	0.379216698837392	0.417292824363987	0.410363487868903	0.400395760496942	0.423807874947223	0.374332136467239	0.387005383984769	0.421247637575213	0.385928705857612	0.379750496609833	0.399192719661956	0.434247825811757	0.409649932846129	0.407949280038946	0.372760327418763	0.432132027818572	0.385478185754813	0.438176432945114	0.373597467369814	0.391642059940601	0.406835814405177
0.444060329165727	0.475025792014791	0.425739030223834	0.431441383058616	0.40006625346343	0.414199859917733	0.413176492984114	0.428738109549224	0.399925000659879	0.423599564535475	0.428339550938221	0.441008381338852	0.472000957711696	0.425496420663843	0.428106038346104	0.433637370162889	0.428909192342803	0.41070002079716	0.453813232811762	0.457059907851572	0.454674328535181	0.455138656746022	0.399034864852088	0.457530960201229	0.401975314369872	0.473486626424353	0.466927464124854	0.419404357166197	0.458117340298407	0.464624836954916	0.454192419920343	0.476023132899899	0.434937416107108	0.40956484933018	0.449675219099929	0.460581681742169	0.437683521526351	0.437235513988523	0.449306748517127	0.441034584808538	0.431646686718179	0.458509995224031	0.41501347199712	0.469706574842239	0.455998617869559	0.387671878447008	0.401514689430415	0.476502794805141	0.467725394904071	0.45215334926961
0.413411294773453	0.419070313575092	0.482377471891313	0.459069535182784	0.459896573471302	0.421454013110358	0.434669507048169	0.498147351666504	0.483127015592274	0.424525239335815	0.500970476225682	0.462423247396704	0.483905526435268	0.445842526639435	0.428696557245467	0.41255401346378	0.479221141930389	0.454504843691436	0.438332546006463	0.446488945350519	0.445053915760091	0.432746950194427	0.495478404760409	0.440004892438087	0.440128360048022	0.481472712505214	0.480302065846971	0.459777829346164	0.414458436473729	0.48438689193002	0.46763305542069	0.478973593957798	0.492729478898382	0.495227568331384	0.440333302417531	0.484147992779462	0.444903825684334	0.459251195235151	0.478562736447219	0.483761414632318	0.421745515352631	0.474279236570815	0.463589799405343	0.417983487858807	0.500496762123449	0.434930672163149	0.441553732163754	0.460756148830307	0.444206518586366	0.407691216205117
0.438677741754543	0.491087854817197	0.513655562753252	0.491798205686581	0.462986329655118	0.490803800362788	0.476937754140062	0.520797343434466	0.447401554610685	0.47662027423499	0.482537149010667	0.481038142640039	0.502922475669637	0.439695045011702	0.438524357552716	0.446113430271272	0.47335052126216	0.476264217805635	0.442874367999545	0.485287127133302	0.448761948274585	0.431504008101082	0.51084758872602	0.490588406729102	0.50316670099868	0.435290085231323	0.513873818234177	0.455909314799199	0.464255782437225	0.53324799152953	0.534114016922444	0.468887974843941	0.481885734066933	0.486722516985008	0.434525125075451	0.504194597865924	0.530999346522798	0.436559797429065	0.485043157036948	0.47689050978706	0.5177530487299	0.454272514021673	0.490068928195541	0.491747792990474	0.462191740917205	0.511563187686734	0.436534119462885	0.465902642239578	0.440999415423119	0.467071729859902
0.554901057794874	0.496722764966785	0.493845751570891	0.487733598902312	0.568968585609184	0.474548267419345	0.451173002035651	0.471871671625102	0.561350570442772	0.498226325009605	0.552779472532201	0.559185476567292	0.552317258403762	0.536121822549825	0.519222254289256	0.469535031019888	0.540420353921556	0.485914386538922	0.474616676776853	0.454350973322963	0.568653195172184	0.51799930336282	0.501067066799768	0.542567947343353	0.513961219099847	0.461652501328672	0.577147269121511	0.488619610769727	0.535605165046043	0.532813940283578	0.567010728941285	0.540791459511082	0.571403017735549	0.493976299931472	0.546768535095006	0.502960254232842	0.528007553392603	0.461996288145879	0.473029598408493	0.468945084746064	0.47524814738775	0.576557447520771	0.501818886586109	0.47804701175048	0.516988619703165	0.470730941268069	0.567634896425417	0.45540337662531	0.522183908196727	0.481592923884593
0.50196580984177	0.60506126779079	0.611829294743908	0.610541432404451	0.506514306308725	0.578071196091056	0.554575926244357	0.590916960905537	0.525960552435478	0.601272228264329	0.605572552743133	0.503998468556719	0.583514865897791	0.51836079336172	0.590541262270865	0.554514436632428	0.517519691967806	0.496001705800835	0.52626301364423	0.577778012169044	0.493179059331997	0.59859767116189	0.534458056760962	0.610710344622917	0.564740119174874	0.504640996944887	0.48781246410881	0.575306729146988	0.562961963783226	0.511203891919597	0.50877336215914	0.573592257224992	0.525541063229053	0.567621045307194	0.501167414457956	0.574171047746197	0.498963926398619	0.56429516114976	0.511587612040824	0.576491228674324	0.592416811630973	0.567765087712803	0.565270610693832	0.483656903597791	0.550775061456267	0.500776104890387	0.520629596864174	0.522835931660525	0.580811725293124	0.584323788652751
0.58836188160101	0.597869392090996	0.522038485274511	0.613288837965181	0.631470004070231	0.546937799714058	0.578040609888245	0.564129660660946	0.536509229288766	0.603068706239179	0.623840350715819	0.635971925689618	0.548324576279528	0.59202332018774	0.523106365773915	0.617967482167192	0.596374124573946	0.610492001010749	0.549605365647629	0.530967656173266	0.610402508297351	0.575503016024433	0.554331132839106	0.538315970533267	0.632777760288483	0.634157091399056	0.544268326185644	0.525753555493304	0.65009093956971	0.563067382401828	0.637556395794044	0.556861815910454	0.52736726707103	0.56197910323	0.533105401828973	0.57333058593383	0.5758412909653	0.578277935089014	0.570085489514803	0.51882463372625	0.588461102280585	0.563612513295782	0.613396382417522	0.674262897936178	0.634343259015834	0.565507699906025	0.64397645124261	0.540976521915336	0.555253519147206	0.626440395522003
0.676571616875954	0.658966675663495	0.559749394445553	0.709518225043692	0.569162871814323	0.553568616126403	0.644854323984612	0.572091816824622	0.5632545950859	0.720508409065972	0.714643695952178	0.700540411433022	0.555824614769559	0.555443194613098	0.665787551384948	0.555893802280612	0.687727848500531	0.558063909005894	0.574355112539038	0.676717940265776	0.637580839412397	0.638236927602303	0.704791123872177	0.619498727351378	0.571229008118636	0.689759704824883	0.631625557693997	0.566698919394274	0.635586193850908	0.563223325272953	0.602839134011433	0.668462829617203	0.562997555456534	0.706872441395326	0.725262309742773	0.590887634386563	0.560796174112303	0.615833496034179	0.655238454075886	0.592632169974853	0.624093582883339	0.644705503932507	0.559700112837565	0.600628954970267	0.619260794525023	0.663309237201184	0.683141306204703	0.671236111290793	0.574739290468039	0.655545759915972
0.69216334501258	0.681120000365546	0.740011463861543	0.69351275228037	0.603114503646573	0.666859361010694	0.595282934075362	0.708417351457713	0.708907917997853	0.752614291466486	0.619251726508658	0.71625055092029	0.743659183962226	0.72329136175093	0.772754923438012	0.765539864794272	0.692018548147852	0.670083426579427	0.677164609151168	0.729657881200367	0.776501912398981	0.656557011245642	0.590530913893263	0.707144760053756	0.60173367898969	0.623525040269923	0.604801398456377	0.612323210981216	0.680026776186964	0.76781814343439	0.616076979479417	0.681127666097298	0.607827712506677	0.785969249538093	0.769680826238909	0.591569730306273	0.78101088221536	0.584012325912808	0.636480295074217	0.609720831859692	0.716137517889876	0.6583033745524	0.667871608192555	0.748545200340026	0.699466187631934	0.636087902826954	0.717990339814533	0.752157834482073	0.760744630616222	0.684996256336975
0.753120818973839	0.734644072542134	0.711851307517582	0.757819206999846	0.802798092184123	0.670430877381861	0.785675930273472	0.748905867816958	0.711334886306885	0.828258895433202	0.665860074854552	0.702230315216428	0.690663617338894	0.68729458249217	0.855119815932574	0.688458420964619	0.712298554467423	0.646814709504162	0.709147588798709	0.672595116200658	0.71855310024822	0.676808228025839	0.788549142779318	0.766903941690463	0.762382304785948	0.697605072043772	0.817657453073759	0.647541304777362	0.810937949809364	0.834271522794625	0.744636333378758	0.777604876741559	0.679602836468664	0.804023027194089	0.680973207081239	0.8181908299162	0.745877197989312	0.65118479130393	0.816870757147609	0.847373574660945	0.738593072974943	0.760154763135035	0.705344967313536	0.734938385928943	0.7177107422789	0.681474568036665	0.63994487498479	0.754905767880216	0.697965962952192	0.772708722093887
0.821753627877232	0.92403530390598	0.721017508701205	0.877261056999032	0.842595039246069	0.764444790890974	0.857758842410155	0.754397213914926	0.700992274014993	0.792019453887306	0.72787113774885	0.709036437479293	0.711174334754853	0.79085516071624	0.807414247855154	0.830841555626626	0.700383439701291	0.86055985142917	0.712385379549287	0.827808631875511	0.860296773638243	0.735144120537415	0.676892742143269	0.815356825694987	0.677655027017775	0.799441440474295	0.855145128775317	0.754463097643618	0.933568153134313	0.724885065595022	0.873639688378734	0.862958328390825	0.776081154204072	0.689962068271095	0.691214106977664	0.745507172312226	0.709432260501371	0.737637819811683	0.852595405612009	0.900742732779339	0.807304963955377	0.743422593556057	0.824956413330671	0.759395003039858	0.865244203970345	0.787876078159211	0.707677609374886	0.884720051990275	0.810466938272764	0.7779201099181
0.80837793325455	0.980890914877469	0.872386272621351	0.902472018598556	0.806306555014574	0.756813713372233	0.813185007249635	0.877442374878224	0.988865544131618	0.932604766989851	0.868401731053719	0.979885347944236	0.825580999895145	0.855683534611691	0.963819127623183	0.843763066610659	0.985212522937598	0.786407265214282	1.01193268426566	0.845245115890666	0.818040951358063	0.980275657995564	0.79921231183269	0.848175343311797	0.826046354098102	0.801435643007246	0.75458287171317	0.759259921681474	0.941628223809567	0.768446347215156	0.963146305618208	0.751788999588835	0.83332095031811	0.775354463620972	0.91302621595771	0.789613386611942	0.811997351451415	0.991311493843747	0.889666466448362	0.996596068085246	0.750606695058762	0.797394142780926	0.76464778716807	0.90775227971421	0.945628323041469	0.922074150250619	0.838784736186068	0.980970067427854	0.857301909267442	0.820846201661715
0.916883274384922	1.12631090481516	0.865470429681146	0.884501080908341	1.12439698320193	0.91658299669431	1.07065862849181	1.0194593673745	0.938162273905587	1.03694556040102	0.941572965521845	0.826226555574938	0.82088275952933	0.925424699821232	1.05946363869577	0.846554212826696	0.851409885314474	1.0731518450186	1.02279454035315	0.842941623573672	0.921306710833391	0.860122341018642	0.966611180834977	1.03522968496311	0.815236884382792	0.845715111647343	0.862737191259668	0.953610486305356	0.819959955967461	1.08622100629608	0.971803818924272	0.920780863386602	1.00550792339941	1.0441066976209	0.958332674767912	1.01711284816278	0.841377739890626	0.969443076103965	1.01117127326809	1.06966375596243	0.848498887662374	0.867395691289719	0.816680656231519	1.06855030839034	0.806392522450592	0.960448854391609	0.956310540196084	0.948485024964355	0.848568597884431	1.07178883368331
1.11105501328397	1.0819650135481	1.18772886569937	1.09761830012026	1.07015474999329	0.905853710442365	0.973222299524078	0.881527458410789	0.982292157307226	0.940064355266705	1.06863476671262	1.20777188819595	1.11779526626991	1.00545167862149	1.13840579343922	0.956903289331525	1.16815156777193	1.00116758664488	0.910530263638224	1.07765635947058	1.16293628752158	1.0452138242076	1.10568745714431	0.891757609594555	1.0900807307165	1.1104526378621	1.00638185650686	1.0993614706877	1.17614657708684	1.02756043156203	1.21271223005712	1.13448999274836	0.92253020577363	1.06244455220446	0.968626924224682	1.09314110508373	0.891033178304123	1.0850085249518	0.95066618192018	1.03309121394124	1.07442789850082	0.878042645738094	1.07558234321884	0.935035248826697	0.983205573795122	0.883222072349412	1.20266324926811	1.02528981601694	1.13804973493461	1.20553719833615
1.16489115850001	1.06010509106222	0.962499600364017	1.06694919205502	1.37045456805167	1.20383239794943	1.33601554153185	1.05882973078338	1.12739407280006	1.1083269945432	1.20453962482669	1.01164589920364	1.23070308836207	1.06122188148824	1.04349184450782	1.11788113672315	1.29163054332271	1.01328809001643	1.23702039076997	1.05854059638152	1.27390396845875	0.97408444584767	0.982324341722178	1.11356296834935	1.09817910272733	1.35801159167613	1.28860057584988	1.11494411583244	1.06972449574466	1.28441277579692	1.28277061773386	1.25660960024283	1.0584586766348	1.3182532082975	1.18064638954179	1.02528369983094	1.02896082320185	1.13983790670296	1.24676373592987	1.15741065889664	1.2904093210857	1.02117851045113	0.972242067855227	1.19275664798398	0.980234832500496	0.983653057499782	1.04560862139436	1.06817988676735	1.21175276208413	1.25394838015797
1.38798486207618	1.23469155440462	1.06928570563431	1.39991852728841	1.48788168242387	1.43207665214495	1.23926041882457	1.09829027320313	1.08856861166109	1.24422867893332	1.12989488830773	1.40029971626781	1.12094820039526	1.27890271116109	1.33792691008772	1.29433482944579	1.48737443820218	1.13436671075104	1.44882466492049	1.07485574484397	1.45265732726695	1.17606850989869	1.44667704373766	1.09862725514938	1.1518197394877	1.27789254542946	1.43630176813507	1.13998575610428	1.39480589939876	1.23059385913916	1.33437478362009	1.12096352545098	1.42627295839411	1.10589244298871	1.28260294797418	1.2762888979103	1.08135444890254	1.21927100145549	1.43097560257899	1.20030311750912	1.1752431853745	1.10963657976505	1.17528683893767	1.35407615826021	1.43956031592352	1.23728284667376	1.23066423892478	1.28924457123371	1.34624952563587	1.40684009783237
1.32473000571483	1.48521521687877	1.53688551578949	1.39198387484398	1.63598363680772	1.24835279174882	1.16535374971234	1.48449173747214	1.54985765535251	1.64062911943335	1.20354113705086	1.24457415841155	1.62366860503061	1.49923144666679	1.48511559074038	1.29672933233881	1.60350629728162	1.17340013505646	1.61675122154442	1.34286113705528	1.35866875158084	1.68219873220025	1.16593833856591	1.55150857412301	1.34556881798021	1.36236714374049	1.2250165906656	1.2505611453626	1.40250652087156	1.47795414971333	1.51956096268193	1.37379253818897	1.26207792052667	1.33448538971327	1.47973602930483	1.22634797762581	1.28292281108543	1.41785109289074	1.40009321123136	1.65162379365406	1.28709891184571	1.57572958088622	1.33841712910425	1.6629568554098	1.24170666190089	1.3201515156407	1.25846904627901	1.27391901192598	1.43513927596216	1.19544741518011
1.50002735082939	1.64233051829336	1.32236503593412	1.38758666127752	1.7632888108274	1.57656029783649	1.42801879353251	1.52165047564536	1.72091765915905	1.31444325140902	1.51054341157925	1.78537819194233	1.37314534407615	1.74465761782894	1.60946090712874	1.56021727454861	1.30964161769001	1.73743616173027	1.5318035971394	1.55788669045947	1.34639669085537	1.8165043104583	1.52733535514585	1.724980081725	1.55525428262588	1.63513687019598	1.29710937451289	1.72883714574764	1.53410128368971	1.69723309887802	1.73385084402095	1.68902254525907	1.33807140045309	1.67795496207927	1.43073583993333	1.52987922642769	1.64238681571004	1.40050868924569	1.46086872255103	1.59832375654277	1.59362474178865	1.3353198157595	1.39294208432594	1.33720746566443	1.32472043868811	1.70349992189053	1.32188856449581	1.58686017022475	1.41218706002708	1.63660235477121
1.74294453474111	1.8022693003537	1.63330514663067	1.91328215335247	1.83088671409771	1.53530313975706	1.808694052159	1.67041159830742	1.59416537331598	1.5257265889171	1.64232070752778	1.50179848172118	1.47666504546745	1.81357140808948	1.86093255529923	1.53668657070007	1.50209004270368	1.44619679365209	1.80010340478475	1.55692403653585	1.60353744868541	1.88399203244858	1.77030514652828	1.84382901010293	1.61881549766047	1.7362361744756	1.53366059204906	1.73651457650344	1.44731675430197	1.80026566279057	1.99031339380706	1.87938153350379	1.60267844899499	1.97261892705991	1.85343098225954	1.84688384215852	1.94298032780719	1.66860757013944	1.96791264173914	1.64823241210824	1.46326755010259	1.45483765743194	2.02732597618474	1.79706176878391	1.88990534526168	2.00227254825278	1.77027568163122	1.95809986858131	1.69964646302782	1.55525746007017
1.90076439040674	1.73358916053212	2.16191708415066	2.1006220539334	1.71586060896528	2.25558622467083	1.66611292670851	2.25756479477658	1.78071668729663	1.675825888289	1.98713161941226	1.71388403915894	1.79124434784412	1.63116738867011	2.25402874971985	1.78156572343004	1.96338109135971	1.64597235517877	1.8628828627161	1.72848453981786	1.78176607002211	2.10845062581714	1.63771836810552	1.6165888143855	2.00190616491851	1.68680301050409	2.28234895962931	2.0828400284764	2.23337549895881	2.12158669697131	1.8708986716165	1.96477793627958	2.17930541664864	2.05076532918997	1.82157916332731	2.18889206158465	2.11308274925376	1.73217673338723	2.2492356650114	1.95757609087792	1.88532246581388	1.98453006518151	2.1883750486	1.80886208961429	2.16215118018847	1.74587669405959	2.23819228626415	2.20198923042872	1.76477934635837	1.6334945912247
1.94404633334521	2.27520471653275	2.33666602670407	2.36312243045709	2.31346101773465	2.49478872660891	2.1475822445108	2.15880923838774	1.9757631311149	2.01286546195146	2.29978240458588	2.08471992378829	2.25765594173586	1.91079914298412	2.06843028691637	2.47370479516407	2.25049300187843	2.46844463430277	2.06443687735994	2.23030933122347	2.49359206701482	2.18528961529873	2.40037603584669	2.13231306978734	2.33400517079593	2.34263305831993	2.08506800452963	1.93242303584757	2.05441439536988	1.84149797246098	2.26454582919057	2.01888275352521	2.40708972394599	2.21454584129524	2.48138948272991	2.40473429625243	2.4556137173704	1.86994763524301	2.35268756361775	1.83764319678299	2.10147740499569	2.39127100822539	2.34499972152222	1.90375281948247	2.07612984863172	1.81499894314399	1.90422273265369	1.97929303710121	2.43390321071179	1.94803402425402
2.02460434822297	2.69460424202836	2.05225397362039	2.61428951646314	2.12564377272416	2.26775884336473	1.9959733171638	2.47519754595875	2.34608984601427	2.63480832863743	2.14606238817784	2.69499665172133	2.48892693234302	2.18548357374277	2.73066157082946	2.17047556080093	2.37628360517735	2.39517806160706	2.40759606820138	2.72676559016169	2.62075475679196	2.63255725198452	2.20977910895797	1.99864373648719	2.27810363121977	2.72160874702954	1.96530455942632	2.65858504040942	2.01927952840806	1.99920086370461	2.46528523104076	2.00650061007989	2.07082285081948	2.24418391538622	2.28522684686829	2.51639407519569	2.46741309648562	2.3169516886277	2.61938133219916	2.7118318729163	2.57779578995429	2.63132275152515	2.51129704728212	2.60062815352988	2.41496229460763	2.0458340517339	2.64181913657447	2.49282701129867	2.28482759633543	2.33368319595732
2.495947829663	2.96624549537366	2.77317035365531	2.69381976509659	2.8825433403763	2.92057649368215	2.94373379256141	2.45260183329283	2.80485144911485	2.90794889920984	2.98050576411052	2.95305866885731	2.60750912600119	2.73868344637766	2.97442963984073	3.00495555017368	2.9901961868946	2.59572959773092	2.30344285435399	2.5939122661029	2.4085695458768	2.26504753718303	2.58521935910945	2.63464001632878	2.40793181949841	2.51859429969552	2.73355900601901	2.9863415293495	2.5273735852129	2.77193250074189	2.66888525898415	2.60660798739356	2.63106777587795	2.58303159929412	2.31828499910515	2.72599315130052	2.57660103004425	2.42208515503075	2.30813899284	2.23556897465208	2.5976047651939	2.69537064195402	2.35187969316239	2.27265316523397	2.19877724755713	2.97839922551818	2.82385098754401	2.48198698684349	2.40219007806256	2.98166815069945
2.71631433278742	3.08062642200124	3.21360241498649	2.62943333688197	2.77765033094876	2.71212192975318	2.77417115027348	3.09619190780385	3.00225019026469	2.57547928759839	3.14814489968915	2.83081055460601	2.6533792414593	3.18925083977348	3.21990094154837	3.22344517534736	3.22004956973186	3.19563237632603	2.58560281753805	3.0986558977702	3.07064260383986	3.13081220738981	3.22481678741117	3.089935065579	3.13097658338508	2.73240534373337	2.6298010122261	3.18878287411562	3.23059985476329	2.95924913307249	2.61691288738502	3.25632995454916	3.23789865582215	2.81783619621156	3.17853425625179	3.23728451236148	3.21048016918381	3.08083444277514	3.13171463629666	2.59209723646399	2.88226118562095	2.87084400728651	3.12950599776217	2.89652747858023	2.62736212280638	3.0814757860674	2.51817780667767	2.63950562041905	3.2217017048824	3.13426828279942
3.38532294134671	3.22502153216006	3.41540157654005	2.91641354988218	3.31364721991212	3.40923169342903	3.32067177141447	3.43201878068842	3.02637721681805	3.16882348774552	3.44783326305996	2.75111692477058	3.41057783545102	2.89895887138601	2.80862473462349	3.14159387004519	2.86422375475681	2.92642456854657	2.98783841664418	3.32512514820603	2.90969503150666	3.09936856484406	2.98017156579158	2.77407317834737	3.40043544233341	3.04596966890419	3.06247097439862	2.83066579816476	3.30704588971416	3.45652931321092	3.45797441756832	3.37773147498997	2.95673866269694	3.35636803575462	2.95654476897712	3.45317709285517	3.46433420252677	3.0256521875581	2.96191731783883	3.29391098348427	2.7968036089309	3.18443134586835	2.85032472403868	3.46964030823428	3.16257482407103	3.46115518210157	2.92055587596591	3.30210762292451	3.2845578631188	3.31223227022213
3.35843477314531	3.6341297133386	3.6365455130312	3.36338213328853	3.21978151443485	3.70954786288794	3.65484384194913	3.74532801926107	3.71233184874184	3.7386209613171	3.70285491458383	3.36296089585175	3.69324931630931	3.25113194342947	3.71003807221422	3.6660230055642	3.36376460731259	3.61769147540816	3.11042320388957	3.66989815410807	3.18316620249108	3.55690694864017	3.35775786536176	3.5440684332475	3.67559238024552	3.45385663235876	3.59563698182341	3.46706436474025	3.74692182918401	3.60343107423186	3.73379909906122	3.39927982173339	3.70544751861645	3.74351388925382	3.26267336782262	3.60065183290439	3.62942106983155	3.70730773898914	3.59381405526131	3.58242783965483	3.75799502835401	3.63043627283876	3.67390987860823	3.5230837708353	3.61460330706081	3.15872030093327	3.23245737983551	3.67209564060924	3.62148170270501	3.28446298420015
3.74750539742426	3.98386034593178	3.60453750687929	3.8274886669058	4.03908387384725	3.64730032659822	3.72547806960825	3.99895497489896	3.93838132549168	3.74880413079222	3.99256905057019	4.00992136134369	3.96610747449164	3.74736132882947	3.95860411045631	3.74935639021649	4.01505987480022	4.00684807651197	3.99970601815974	3.9174027690117	4.01666567598729	3.64393558866802	3.68097193516946	3.84019974411005	3.86701514271376	3.80048563887434	3.99367921353722	3.95644836481108	3.95267846809948	3.61039659584767	3.93578637743573	3.73725473060952	3.93988359563175	3.94905915648725	3.92735501018211	4.0229078484283	4.00498619382921	3.96694340740203	3.50414127903857	3.95548712356096	3.52258380433917	4.01154202374367	3.91779435536472	3.99627496409115	4.03459846917288	4.01334008215548	3.93194132027384	3.88929557113204	3.54087753650227	3.88437107938572
4.04015800335154	4.21470624124388	4.3190077278433	4.18178985496333	4.29378593443204	4.29777761767819	3.94347351768179	4.31592750822139	3.96796629276804	4.28102837204794	4.25235544727433	3.88054024969365	4.09705778792886	4.06877356672658	3.92881818527544	4.27882612944526	4.06801239320703	4.17126756652752	4.22629917545552	4.1766576843786	4.13927482038561	4.16873653566012	4.29847610985149	4.277534922959	3.92742939294665	4.26955627150634	4.27371521422835	3.87515959454071	4.30531546723665	3.94055139184566	4.21845235058621	4.1430263400583	3.87241404968219	4.26272590186958	4.00284616423352	4.17806524362852	4.1454377315711	4.06434499473225	4.30318775730674	4.14631477904555	3.88506704757112	4.23567343914526	4.31135721442381	4.26150025794932	4.29545720321579	4.26330356714198	4.19526861681407	4.27067250013618	4.2810531825111	3.9845721973496
4.61421395910018	4.57826024846112	4.36525900611424	4.21488620079757	4.44270537327356	4.3704727541723	4.18836038881796	4.37041436452286	4.58093916530908	4.45706262089819	4.44603464308625	4.50121793754993	4.58606980648067	4.37442865854111	4.45658334667533	4.40790214361769	4.33234974028764	4.19887459509474	4.56025659697989	4.49073048113509	4.65118737970848	4.61195575547035	4.48705931569716	4.56298671315509	4.17792974584094	4.59355333201906	4.55201480839825	4.62832309009821	4.50645337624049	4.64136732283002	4.5595930567131	4.08247227924589	3.996203992318	4.53489367956194	4.04790722870503	4.61133962871585	4.61481138249986	4.47746896339611	4.59492228338096	4.50449519501524	4.55062622342422	4.20201082161098	4.34506463642928	4.51121952458125	4.60265104165228	4.37481616867922	4.3527767748592	4.63564352927095	4.38220784018933	4.64375204447789
4.42791804320174	4.93782314411784	4.97338840067159	4.92819410977759	4.48481939103861	4.84496055621923	4.46273318298791	4.94127233826679	4.43696173622097	4.71824109779535	4.93699020370897	4.94581841021534	4.97178795358071	4.88387691453064	4.90409695769625	4.94741090232203	4.8342457482126	4.93832015941414	4.80717697258787	4.41530548650463	4.52044588842302	4.88006140757219	4.93746684332167	4.84422101990126	4.94692988717624	4.54978334328426	4.96158006659533	4.5994310835999	4.89072730738526	4.7186126567709	4.73618290419064	4.81081067485498	4.80357680141452	4.72438209843607	4.48710236031252	4.75215402257841	4.9203075427503	4.96509061187862	4.77928548126528	4.60465698064688	4.82708758451516	4.24642976491825	4.28439144800302	4.80270546365221	4.87485510415544	4.98878552044687	4.81582873757467	4.49695760398197	4.85067854318368	4.69253607837825
5.31103736098244	5.26167521627355	5.23984365176992	5.28474805008825	4.62910677570613	4.85949496743484	5.33544697204999	4.7932823456848	5.24311041493039	5.06353029898924	5.22740001433311	5.30313558487173	4.98879461299063	5.02661155523176	4.68789675899969	4.82170004785804	5.21871917524377	5.1541746358684	5.27927033910849	5.23029157761842	5.1931942391617	5.20293677488905	5.06497747838059	4.84886724206936	4.56536586133997	5.25707890227765	5.29498090658076	4.84866285277308	5.26078480330952	5.00738121793352	5.00591332836504	5.26926391993715	5.26074658053097	5.30898314167071	5.01089168340858	4.35450608336787	4.77412318419412	4.83209202721996	5.33040476669235	4.87379833034529	5.21567866334608	5.24338252793919	4.472477973032	5.30786089712681	4.90995672111117	4.62285031739355	5.06451405076416	5.31127110079467	5.16385044346336	5.26602704290402
5.31613537555669	5.67201327608434	5.14399878724062	5.60691360325894	5.52438526745433	5.64989869147733	4.90410169148239	5.1411789930935	4.93224832889631	4.76953411885833	4.72985698223707	4.75175911579485	4.59720292034562	5.36365954650041	5.66965189668878	4.90056483167482	5.31736246324338	4.92721446626743	5.6559107603722	5.4244643507572	5.67238360126758	4.96464271297697	4.66182153981357	4.7157552398927	5.17263564845235	5.64013394998221	5.02022714526051	5.67318847208505	4.69502338075428	5.1902925536869	4.82749775487101	5.63052172475609	4.69588421712842	4.93900978307182	5.02748884092114	5.37620454892944	4.83501269329769	4.6355958656042	5.43123125547971	4.5163651288083	4.87121790559841	5.37831505036533	5.09260273245123	5.19505130625849	5.55596192072514	5.65602539672489	5.15776667583674	5.09368512437648	5.67173497432639	5.07962939747527
5.97947310669358	4.97719446491022	6.02730543843003	5.7802682393936	5.26831017701226	5.7065196814804	5.35642620429452	5.26319511963191	4.73428779759464	5.80983451646222	5.56771437139173	5.96992140832884	5.97964356685057	5.74179598613541	5.32520189358629	5.76761448303819	4.49678048186163	5.99518548305623	5.75912607869055	4.74325744132089	5.04154142724724	5.7319130195783	5.05628660885508	5.36501133350378	5.18306918577894	5.92050054939789	5.07456933817406	5.51229682371151	6.00887942908595	5.22198107793063	5.72575790327394	5.27261386709013	5.65571110796769	5.94159644006359	5.12666422890688	5.58315086685886	4.68444371500787	6.0342833544098	4.448318734656	5.59249806216602	5.42243350164305	5.75199549317141	4.87148368550851	5.46250009816891	5.36159975638307	5.32308818454371	3.86602078611482	5.4097200156205	5.70831316531797	5.28498473986148
5.93631175767109	6.06075144506207	5.67514445558006	4.70197826349562	6.19472341300326	5.26883681491074	5.06836083229002	5.05820556581465	6.10412331086458	5.5995059012715	5.89737907667689	5.65483160308156	5.97328000178075	6.17269921879503	6.00768464914104	4.71348087245317	5.03982365861724	3.12625234474981	5.50744541401154	5.54928487912228	5.38777792786777	5.81431596705482	6.21031793713611	4.90670827578271	4.68413384450977	5.68519939561274	5.7956154715537	6.06537229928432	5.32284309202421	5.82161129413985	5.58178564445556	5.55592384063314	5.95842696041214	5.99688131035957	6.21049257351649	4.66287258841611	5.63243319024918	6.16907756152954	6.16481624577522	5.94548500247356	6.24494373912309	5.71694657009893	6.21356724223843	5.92110978180566	5.89221242578641	4.96054354887438	5.49812888276685	6.28388338532177	6.206508665136	5.55230785670716
3.64503657773952	6.14807422318681	6.06570467101659	6.32792038346409	6.1136088512252	6.05810577983397	5.96914546734155	6.16896707753584	4.37601137891347	6.10217398792196	4.33207606125479	6.36734759615754	5.98547975172103	6.25034788023948	5.53357137463347	6.29780680124791	6.09172387143274	5.64065773081694	5.68505975471182	6.50882450569235	6.46659024523183	3.8811722319839	5.81990208936732	5.69734246501252	5.32385988574539	6.32581712069182	4.85225057445803	4.95775134491184	6.42423213921905	4.61279438082857	6.49272115051988	5.76397633961072	6.1894599261781	6.05938996560231	5.86074351756805	5.95161521930655	4.91016511845524	6.41806479965483	3.97536332280111	4.33736328150404	3.84438162852033	6.46003864150126	6.4046070845875	5.998351305603	6.44169052836782	3.62012627437047	5.80818435846217	6.01229679365339	5.65170414021132	6.0874693573978
5.72864884782903	6.62550919842576	6.2226943123912	5.35021149810675	6.71989244461357	5.54003031410507	3.33278772952571	5.02842119471595	6.05142034168366	4.96406838036803	3.16113118184787	6.03199346077389	5.93691888561297	1.57700526458877	6.07397449441703	6.0110518458868	6.55120420126305	6.37755200076347	6.34666563049496	6.71340172482981	4.41494292423269	6.1799194846931	6.61004695894092	6.2289171682294	6.65213004776672	5.3333362591317	6.20948262144731	5.99883030017051	2.47112509549128	5.68993547752461	2.13479864982078	5.68597452699227	2.95747988175859	5.8312693000617	3.64314731301434	5.16327690371922	6.50447059056251	6.00290792237655	4.60937844683486	4.28539150741276	1.35526775993066	5.63577069317143	4.11693929491723	3.70024814480082	5.32656320085059	5.22325045881197	6.31056004493074	1.68067683942997	5.21688100962537	6.62013512444923
6.25690693951008	6.99270472531347	3.56489510568033	6.74681017499506	4.23094171770035	6.89068241004668	6.69891720954146	3.21472020470537	2.53287328620129	0.0633917936507047	6.26063462638243	5.99526732254148	6.14319018883504	1.53894130874923	0.688553373279652	3.00143707542165	3.91530985077548	6.31616292980244	5.17821635903055	6.25555901917666	4.04179149472824	6.25081216134797	6.23731214043421	1.696854041684	6.71837058728742	2.86032783406317	6.25620185364149	6.61737310627272	2.86412475440874	6.61690970835186	6.84342468887828	5.16770428036928	6.45854839374891	7.02052138112646	4.69197509494081	5.72226531146913	6.536698975416	2.36524744760753	6.68795056122883	5.07637203726189	2.56914198694713	6.68678579182037	6.46537467786457	5.7377310708151	5.94457326129427	6.20323596621766	6.15731709441759	6.01797617764649	6.86538685500663	6.52862303141547
5.14272672977543	6.90711429134581	0.0648851418895102	2.82972696120347	4.85306805160537	1.69758385543978	0.32329645085209	3.42274559926227	6.8998548455644	3.99563298947998	6.85965481354719	6.99684015834928	4.48193115853501	6.51662869977761	6.52797985874586	5.28280971645809	6.32626371253403	0.990741105993701	0.670199265490479	4.75088729542356	6.90734273784992	6.4113490441915	6.45480621900706	2.79627154542033	2.14233329359675	4.63399546928927	6.72359498665601	1.74108263055334	6.94740924190758	1.36462764837813	6.64741245588038	4.48493049611709	1.02782371146038	5.62486272268466	6.85759972572265	6.53290833742589	6.7776713075122	6.82044965803887	5.81905242887493	1.96781343573858	6.79685692661519	2.75413528563493	7.00655415394327	7.13874152500628	3.33104876321477	4.64369880447863	5.33337892752224	6.88263912942926	1.23534568585961	5.83978677088122
0.0624451183250589	7.17674742546772	5.45215426367827	1.89541695572863	7.31473218317172	7.19083165619362	2.63113865490822	7.32704577155891	3.89166878421477	5.6928540134818	6.98661582466706	6.74038287779454	4.66456795210087	3.25354282540861	1.29826695191598	0.0655023234269387	0.0608265068676161	2.44200006024102	7.21667698341358	6.93984049547706	2.02011248698056	3.4332845789886	4.53422543683417	4.9490958402619	1.04319815416502	6.09131655097353	4.37304951518856	7.25791156060276	2.58536354094445	7.09950320750246	7.21891349138461	6.68403726218287	7.25951420069587	2.77561061462121	7.25331399970489	6.91336525011805	6.86630784849694	6.32553303088715	5.84519260564082	2.94748393732366	2.87128171360654	2.11936197582323	7.04457666418275	6.42790880115926	6.31307083913131	5.95757954279602	0.0616621556768128	4.10454234553866	6.74288808213854	0.0598000974401558
0.0602377968554152	7.25208001768306	0.0610103862226336	1.16596655229109	6.84622180737744	6.94151310150993	4.19020968397949	6.6731230004388	6.68408335952931	7.44001060239038	4.16971440208386	7.36883580739633	0.0642110968503696	0.0632298790000784	6.68387933508798	7.11193278000556	3.07251112736752	4.17003309834063	6.09825069467775	7.32418680529886	7.40039969503934	7.50711592510882	6.33366324650866	6.59732996014041	0.0662977190185646	0.0620885790725651	6.99113063500614	7.1395956184652	0.0621679778910527	0.0619993957172963	7.30167156621753	0.065789650039966	0.061717630537975	7.09392656479872	7.02491491898004	0.0614805410279947	1.82668854202827	1.56322765029735	0.0604988186453614	5.28600624844971	7.44378348030176	4.88455066801272	7.32357245155063	5.95427182643427	5.72558328554832	5.89500958471451	4.13136365487105	7.27214753528334	0.0646781019109933	7.50213035389251
6.63214832458204	3.35044330202172	0.0597525409468336	0.0631359641513019	2.47377733283447	5.03988925774588	7.60309062440896	6.65577238166079	0.062692216049254	0.0592784329553952	5.28231564365646	6.89739085138572	5.51311810279986	0.0582883344203523	0.35429956576204	6.90619220032025	7.44927214394586	0.064185868402229	7.52074290172711	0.0611359895230238	0.064009631770518	3.65387527530017	5.35047309767085	6.8763994537196	6.95690903492235	4.17730650901171	0.0650716048201026	6.85517979363774	0.0599881604923187	0.0624791256398499	7.39802987453042	7.02233603841489	6.18197596105488	0.0657214025260573	7.43785840969296	3.44685047282537	6.46060112823136	7.66772286653847	0.0649684910179234	0.0622169865686057	7.51014588967523	7.5420615931193	0.369657703139703	7.18792350902469	2.21907732030609	7.37269748142186	7.18360560236692	0.0633245878957903	7.41737146760415	7.16035161911458
5.15204876039413	3.8527813056272	5.01022661072076	0.945505175229219	3.00236304308401	6.29114193634139	3.6393005593138	7.6841072531114	0.0594088869777426	0.0639090010120896	1.58690170632694	2.82965107069345	6.00073364686115	0.212490185218512	7.49054066379305	7.40414645839769	0.0658346280363016	7.63878776849566	5.87102059043908	0.0630534988256929	0.629767197252439	0.0593425053193291	0.0599363616378441	5.29100512057999	7.6302440350054	7.23580938107573	7.50850185642481	7.21029605899494	3.35417209215966	0.0629011036031582	3.30285141298158	0.0608697670698766	3.58742993773115	7.6509222809657	6.67057105869805	0.52272828069655	7.01082372179087	0.0605100967406336	7.06207722438381	0.0624420441382313	0.0641291064922417	0.0641003334529903	7.11738351377843	7.69200796497252	0.0603928920953498	0.855920310886021	7.51606698048616	1.75678268158619	7.15917075978192	0.0632570451755754
5.86579626103719	0.0623004959990513	6.53648858396511	0.432957081438998	0.0650643748462435	7.335703754733	0.0661943846747821	3.42833044277393	0.0624440097296901	0.0641551723895236	0.477372423101648	0.0599350380678501	0.0603830844056358	0.220206935816201	0.0645839327133324	5.58353423034056	6.8788598923241	4.50125907808972	0.503239899419755	0.0663526379043783	0.0645582558497981	4.37729573640974	6.94385548819786	0.0622496042952538	0.0604554724171262	0.687682100281405	0.0607758994281259	7.03514393377749	7.79628508972937	0.0610612054114658	0.0611893358280788	0.0636991057338745	0.0621726611668862	6.61911717937682	6.11180729467916	0.0625860472453701	0.0605135999416205	1.55808305752336	0.0641546956927261	0.0610533738808205	2.65752660085623	0.0610665922888374	5.66890135775381	5.21077573616891	0.0610180428219153	3.71763628010692	7.67574906407116	1.60180568892401	0.0622033439188855	0.0609961029827596
0.063109951119239	0.0656180529306736	0.0667960728050507	0.0628856683119195	0.062708481189757	3.1911305379554	4.6708788156995	0.0646218439259896	5.15607956517391	0.26813871853351	6.56740504491528	0.0626992873653163	3.06157073971646	0.395570854716707	0.0613309002952684	1.78452267028294	0.344688923799598	0.0642291708588925	6.75879678277587	0.0636229885455714	1.42826136973518	7.70247010935249	0.0615848336372473	0.0633513672915019	0.0641872532960227	0.0633948860926772	7.34362888291848	0.0663840085933728	0.0610028762626057	7.01484310132056	0.0592586996441125	6.78329319050527	0.0611145174169788	0.0609182227793746	0.0592498589762691	0.0627909312698214	0.0649039359010014	2.14108800995966	0.0624591507589083	0.0610823137745549	0.065500560467463	0.0635547632043919	4.50777862423523	1.40743243437158	7.1326019478504	5.61263106938437	1.84197011884456	6.2921345053986	0.0652855162400603	0.0678621336076389
0.0645976154391092	0.0608723158811526	0.0625787918446295	0.059981302371599	0.0595540123836474	0.0631203134775419	0.0615556672319918	0.704709615587671	0.0634450031369786	3.90600184012268	6.18266664221363	3.609633647871	0.0621239000681472	0.0582455514360111	0.0619653960555852	6.61533180825095	4.95182892861504	7.11302997813578	0.0617153657716649	0.0627309732893479	0.0614806900537403	4.72662263230837	6.26628746774086	6.78063361006505	1.65511321518877	6.53056130237514	0.0648998481694694	0.0642319056043569	7.19280541280177	0.0630505586765445	0.0619372003170834	6.22526500154068	0.0626591045790867	0.062128242063129	0.0688568357179688	0.0651719758611706	0.835946008551034	0.0654959541757767	3.95818726125012	0.0622956607399764	0.0624223186818416	0.0616937790191882	0.0637086842482967	7.17460180388179	0.0628899720840648	0.061868752994579	0.0632144169133365	0.065430112715858	0.0646546991119439	0.0648948129060074
6.69039567288414	4.9597864876339	0.0679746493054462	0.0597693939775331	0.060732413002617	6.70965565952442	0.277969488454597	0.0649372084242612	0.0647279832665728	0.0657405097398013	4.65370485802401	0.0644014877680344	6.31412457149297	0.0628495224372961	0.0654178035159061	0.061780804378255	0.0629268431475127	0.0643437570970056	0.0680001794478081	1.54712793018308	0.813413098679964	5.11900770149913	0.0637698341828717	0.0598998731793589	0.0645044758617455	0.0614146819753172	2.69783891240801	0.062856201679267	6.07497023806623	0.0637305481284339	0.0701392522615841	0.0652130782831243	6.78918212334148	0.0628627229279667	0.0637043703311135	0.0629690126687116	0.0660273184645636	0.0628021188489273	0.0621544404080803	0.065627294996504	0.067608166061085	0.0655890693901887	1.31933408250095	0.0620835636621543	0.0619909836957232	0.0623857508647177	0.0617347019861469	0.0614647296659896	5.9066264990512	5.27256341605003
0.063450221416222	0.0666165489164133	1.32928918050389	0.0641437897893122	0.0625151468628884	0.0694720854498031	0.0648818566029139	4.49426175377589	0.0658073221768819	0.0629092789934228	0.0664077908211704	3.94318777999089	0.637977572697504	0.259603658752847	1.87013831190087	0.0677252751754432	1.43808612888929	0.0681349529214341	0.0614586567592203	0.0641883275252194	0.0679682649920774	0.0644074369158735	0.0619752648160587	0.0632280608610271	0.0644822202889495	0.0671052271333722	0.0661257978899222	4.00723314036222	0.0605293615589306	0.0665617237565496	0.0631888088253506	0.0599203030764072	0.0656448972193502	5.26297578027394	0.0643104148604458	0.0624044413852877	0.0662419302744017	0.0642185195264036	0.0616295526231976	0.0662911247587535	0.0681469470557591	0.0625609256478355	0.210956918709466	0.0636662377652501	0.0646134089651951	0.0670112653662509	5.58072979532384	0.0633151432568242	5.29747174617797	0.0636600678438531
0.0654708605164075	0.0635002002330931	0.064812546634983	0.0626291295028453	0.0620656982745322	0.0639947996518633	0.0680422596811805	0.662857773492514	0.0607403056969967	0.0629619120618507	0.0643658508216074	0.0627224042572438	0.0658145482384502	0.0619058679494755	0.0630424576441828	0.0640377385371106	0.0700957738069576	0.0620273541189555	0.0639344123588661	0.0596719822922829	0.0649750791335393	0.0612526563838922	0.0621455388470474	0.0650687673954006	0.0665181851477443	0.0636205399224244	0.0629793036835191	0.0662901739174922	0.0652854937918004	0.0689787096212518	0.0624969092779808	0.0617883134870826	0.0644193704643948	0.0628113983338043	0.0626943248804235	0.0585878285868415	3.92119259103732	0.0651970162654945	0.062766948908338	0.0610359516380045	0.0631376969135155	0.0663187815631789	0.0624128428509973	0.724436244618732	0.0639841910741737	0.0637932741180239	0.0673606248923434	0.0636453177073384	0.0604493965129348	0.0664360238829268
0.0640704078535147	0.0622295573111521	0.0638486486325672	1.9538549416557	0.0628710310442025	0.0630479749473357	0.0628470245278571	0.0612685775408506	0.067495852976497	0.072367744551871	0.0641316624779047	0.0681756848305928	0.0641068239179936	0.0622645551588464	0.0702770106587848	0.0646954626569251	0.0623766622562425	0.0620617421201081	0.062545273408561	0.0732690074618277	0.0637417233619237	0.064121136092369	2.48419437630929	0.0613787026179925	0.062796005046214	0.0630634067686202	0.0647450431147266	0.0639498440698184	0.0646794271248437	0.0675687041021622	0.065746309356968	0.0591836582928727	0.0617514538547063	0.067789008149865	0.0622623100814236	0.0634700526315263	0.0647073803011833	0.0690707091513895	0.0671451636373686	0.0630255157437995	0.0639785878110012	0.0617821907817253	0.0659765130413223	0.0626278200246852	0.0654508820096017	0.0688115181710322	0.0616175620705495	1.34776998703668	0.066432053169972	0.0583344483175614
0.06353156771727	0.0683037524283877	0.0644895418744535	0.0686698441703437	0.0722509690703057	0.0650459354701556	0.0690033068249891	0.0631200888789572	0.0614120243091379	0.0608831931857083	0.0639498931931373	0.0663766554531065	0.06418642534019	0.0620482237409966	0.0687429085765016	0.0715380331357121	0.0626430195250978	0.0637514610756731	0.0643917035826938	0.0608180581014922	0.0620284442751027	0.0645726808650812	0.0688524262616829	0.0630769765969805	0.0637922031130938	0.0674303884448901	0.065132631161632	0.0658637714301375	0.0609258803575656	0.0603991663304345	0.0633981850296715	0.0679279063569176	0.0653017183728209	0.0593381547567028	0.0626445407135601	0.0699326680880031	0.0659139906030084	0.0632811829469967	0.0668710453912079	0.0650627430161313	0.0631055258991607	0.0651028613976805	0.0610639979238517	0.0626194759137584	0.0607116400084516	0.0671539330765796	0.0654866411925866	0.0669293182749613	0.066978778069507	0.0646806396532033
0.0633684141690141	0.0680539989859932	0.0692822630513055	0.0659321247514919	0.0639367154759529	0.0646620341656255	0.0677838266304265	0.0678054658572574	0.0633351813880653	0.0664131314369058	0.0646237051398425	0.0697545672099269	0.0697513111489362	0.0741734780682338	0.0630211583380396	0.0666941041036194	0.0668929575149298	0.0626708276586492	0.0697597979789712	0.0624681349994899	0.0653727453611594	0.0641185549743671	0.0610013056997242	0.0665393603561665	0.0684305555578883	0.0619669951640599	0.0643259311196137	0.0657175486980715	0.0642749623596767	0.0622362157675111	0.061776525821459	0.0705468185746406	0.0674623666659413	0.0628804626023756	0.0631110304440218	0.0608867375568119	0.0678066331108702	0.0597184695554557	0.0663175956978571	0.0683540458952655	0.0669110790033372	0.0752070796074221	0.0655148381347935	0.0744513059684368	0.0618420102865459	0.0647715684054963	0.0638902905310641	0.0658784661732983	0.0728914553824134	0.0621859629221939
0.0612310280298447	0.0728996619584806	0.0668797221212109	0.0665378727123364	0.065250421346884	0.062380056595773	0.0662041439165373	0.0722531735619988	0.0792646420511055	0.0674836965170469	0.079407739883824	0.0636779181995878	0.0723236579407113	0.0639171462213177	0.0720604294170605	0.0631049955426598	0.0622159422380983	0.061356413096641	0.0596710699301846	0.0615686790401744	0.063982112594287	0.0602714991737887	0.0732869397467409	0.06083336363874	0.0645712158773386	0.0702037478438124	0.0658515078603688	0.0749635193968607	0.0659441307943078	0.066349525923802	0.0626719033895256	0.0696855713236144	0.0666180906110876	0.0620729467216681	0.0613024271753215	0.0670901053498357	0.0753393928542198	0.0773323810040266	0.0636562223978884	0.0777819165286818	0.0673275441188327	0.0635978934195696	0.0643004559884854	0.0641821989579919	0.0625559827894158	0.0712590570206854	0.067151998275135	0.0646660862491577	0.0662009682394815	0.0639279841434321
0.0643654224203098	0.070583799164888	0.0715160675045263	0.0668502127805892	0.0602481736452396	0.0638291915619296	0.0680389074789837	0.0620477108862819	0.0782954965445915	0.0638577879513462	0.0641432439256295	0.0751191507504624	0.0678863645260388	0.0672448344431312	0.0683059869871951	0.0661236085689106	0.0767402225725151	0.067648085162539	0.0618700202637464	0.0642694309487619	0.0650722260868354	0.0649347111588989	0.0629759982405837	0.0677409328609244	0.0799773322722734	0.0725546238835005	0.0679430133934134	0.0651011432268436	0.0744429828773052	0.0690804723244863	0.067042300000979	0.0644834126799944	0.063118454646817	0.065630294006544	0.0725087676702141	0.0688611327441846	0.0746850255309779	0.0634714433712843	0.0668703768805611	0.0705873632242627	0.0616321973964072	0.0674861496430603	0.0668566400749391	0.0684915406149974	0.0662328512593159	0.0694130092775574	0.0665417567873122	0.0634550067346928	0.0643951591083539	0.0711427109827244
0.0659183253129445	0.0652770435808865	0.070713672045439	0.0714914884924526	0.0640414479207978	0.0665322019468584	0.064337939710033	0.0655002987643244	0.0660000991468249	0.0636101400716962	0.0711877116153532	0.063026928549356	0.0634245080403638	0.0674575726008281	0.067750819120082	0.0720958672984198	0.0670407862038643	0.0715509560517078	0.0735670698857392	0.0701310490017023	0.0663286419880611	0.0665484918500225	0.0681461376450518	0.0662453608245774	0.0660189734974827	0.0650331884547293	0.0615814312984963	0.072137684136201	0.071448464620159	0.0634009073800865	0.0703908484753847	0.0725451271292334	0.0727196652384334	0.0715266039848468	0.0714432250809134	0.066346476661045	0.0659938712217483	0.064630512986362	0.0697643575566556	0.0745905492323208	0.0769660453881599	0.0653942872094129	0.0667975274149552	0.0680307066958886	0.0722696158112321	0.0769980928320684	0.0624728974602155	0.0761787577752262	0.0637455574863126	0.0696931843086855
0.0722366229494157	0.0647154095109419	0.0708014324823534	0.0704248977596956	0.070797549065845	0.0658192452907669	0.0629190220135053	0.0731682758276695	0.0675116750909581	0.0738008667084349	0.0774629318435977	0.0753978689169971	0.0671938852017522	0.0699880012181011	0.0823030591502997	0.0619771516918721	0.0747119724612715	0.0769700550109664	0.0628703672225939	0.0691722740159146	0.0656903380480191	0.0766488784688493	0.073339455187271	0.0765667779802938	0.0760306410602488	0.0752955687147378	0.0677315335241771	0.0652003076320924	0.0717041388670517	0.0729255607057484	0.0649260863505891	0.0619689113239564	0.0714876851642416	0.0662828635680858	0.0657920720957825	0.0797674071468757	0.0634910827179654	0.0723969028821149	0.0634371760385619	0.06139777603624	0.065588980793432	0.0631054873581124	0.0702924035286457	0.0658959627811313	0.0725520383193242	0.0688105121131974	0.0692242919979107	0.0684923506286901	0.0642212921562124	0.0704077074887507
0.0695035812951709	0.0797812404982153	0.0728242142040169	0.0703042134992004	0.0633332677954483	0.0691824965172153	0.0817612855167258	0.0674827851145512	0.0676200586441164	0.0669802917493054	0.0686683477661619	0.0711769787451452	0.0685427480347391	0.0753396773866253	0.0680624528728714	0.0652917171929206	0.0751347344575753	0.0653346666699653	0.0790012926306432	0.0703684590447848	0.0911208560904885	0.0627694149773018	0.0782432554906075	0.0680011143362381	0.0653043068434894	0.0740421810831259	0.0676453440104842	0.0623812033198301	0.0720407237998556	0.0733489025297982	0.0683177860756679	0.0758280219883885	0.071571765090873	0.0657928340876134	0.0775315060078633	0.07400753830233	0.0752844259779148	0.0794581450053285	0.0639439879333476	0.0803026957650963	0.0769938196586325	0.0698432076877593	0.0659192800279062	0.0658854383507643	0.068342169638769	0.0706189131743609	0.0688689633681629	0.065590311346855	0.065811158508339	0.0752524793587724
0.0662950852340962	0.0678881044306043	0.0779081747695406	0.0818677268465738	0.0778051816299628	0.0675052688821402	0.0687917975002997	0.0686741042672169	0.0811595633281791	0.0744298965275936	0.0772997345728493	0.0803839585420466	0.0683310219363305	0.083968033241425	0.0737910859353542	0.074038896763856	0.0674233382714357	0.0805814970667028	0.0664676786438736	0.0781487942297884	0.071222067983243	0.0666627102102471	0.0668973113258107	0.0755970329841761	0.0673329896405199	0.0768409693315342	0.0784553410255983	0.0697763530366907	0.0738324333761226	0.0772874720173483	0.077680629454513	0.0726519725363385	0.0732450339645303	0.0802297568003422	0.0619360566155629	0.0725393257726264	0.0698053715141662	0.0659858726126066	0.0766486501770867	0.0672156085348486	0.0669639195583029	0.0647655871090217	0.0754584240709103	0.0673685588064564	0.0776710501151748	0.0762501759912061	0.0812617894209278	0.0710293321263812	0.0777849872574673	0.0711340451730313
0.0663642381001981	0.0719060592079499	0.0719991088089147	0.0752978663206745	0.0976004819557491	0.0793069900993304	0.0797845963976757	0.0871686394870149	0.0777813372545332	0.0830589569438738	0.0816306448579519	0.0794310240695452	0.0688725188988786	0.0827593843042233	0.0825989727073176	0.0734306992502948	0.0720006080999279	0.0743139422101465	0.0821424416221466	0.0762993320787665	0.071056338877002	0.0815392567704623	0.0768225876784445	0.0929751845382524	0.0827505720474782	0.0717997445712628	0.0843358970728216	0.0701461809507086	0.0699139860510161	0.0668489899909506	0.0669260418211158	0.064066987343652	0.067025600077577	0.0702526873652898	0.0839564831077264	0.079321404765017	0.072955671264566	0.0742257748993151	0.0756961071140037	0.0791855783270929	0.0661723931509216	0.0638287245558725	0.0730110634343458	0.0727402912404352	0.0822258017239879	0.0799620016802026	0.075344624992401	0.0713844500606737	0.0783944467649657	0.0740481245435826
0.0689006856306105	0.0685015502556463	0.0690958680804479	0.0693603775596616	0.0816169698587544	0.085480167168034	0.0917334715659154	0.070605759131946	0.0721304463932437	0.0685118971511383	0.0847737817546706	0.0738747657396739	0.073411671420769	0.0791545412167997	0.084865069461663	0.0795928053132231	0.0813792805503362	0.0773061325836386	0.0844499132234287	0.0781276046490695	0.0698257119241173	0.0709542134594038	0.0641058519439148	0.0759943742282563	0.0652823634037758	0.0767457130789599	0.0664587403196012	0.0816897826694278	0.0645030868903503	0.0724440299805605	0.0681552318579706	0.0676986724256088	0.0814192645202645	0.0987220953706882	0.0860938729891183	0.0640243659501383	0.0762043457951571	0.0922895626328639	0.074412296000905	0.0674984239653141	0.0836833051689386	0.0723930721958656	0.0647713515479567	0.0992991832125619	0.0904312916893664	0.0716626638323279	0.0785197196602179	0.0941968890081135	0.0849325665203522	0.0808987897613581
0.0813590867611302	0.0768270705135576	0.0801902206364161	0.0744419166093316	0.0966072953155333	0.0825795272084701	0.0931845928447999	0.0929424127688031	0.0950148654821	0.0679984975747321	0.0960416592054009	0.0686807730428046	0.0808517631716684	0.0689617941998904	0.0863521686323198	0.0784707142867422	0.0723170783246734	0.0758800688119259	0.0738434477728267	0.0858186729606132	0.0772998816774446	0.0916521327915522	0.0712656522589427	0.0934076291472206	0.0714797266603584	0.0921349663916927	0.0705085601742528	0.096469331378558	0.101703734235437	0.0712530056692362	0.0871486393579633	0.0727446673941905	0.0705559999569485	0.0908344021771335	0.0812692507411369	0.0722275689597959	0.0930054745635993	0.0690249008928305	0.081066307774494	0.0856982293145337	0.0945109278642858	0.0845172427880742	0.0745327683433973	0.0767594279382495	0.0758195885931539	0.0804079148321577	0.0840047605061648	0.0833239303814572	0.071230645369987	0.0665532601178902
0.0884501945920423	0.0932621352319586	0.0761587361037912	0.0727362062568231	0.0722858879890958	0.0848092732021396	0.0846663265091078	0.0725081891126736	0.0781879910686943	0.081573495540736	0.0726676753105961	0.0666087161658599	0.0657235593813961	0.0861165104732762	0.0787350483910659	0.0831845095272277	0.06765809090486	0.0952424653259829	0.0790804720354087	0.0889054356001716	0.079080475618106	0.0873276954699233	0.0730029174725332	0.0824791402993115	0.0844322189611744	0.0920549945585394	0.0908398402989097	0.0816460159234184	0.0657764408850896	0.094352150405857	0.0820781453647224	0.0875316073586694	0.0930167851473941	0.0673668015595503	0.0766216234277086	0.0921563250294805	0.070128136967272	0.0911011332915792	0.0705952343938988	0.0729760232597195	0.0826500657603495	0.0921188300304693	0.0817998751011569	0.0870706727584665	0.0767530825286381	0.0746856786777464	0.0986455198112196	0.0754410233977527	0.0820929255092132	0.0707820531254694
0.0767759315666307	0.103888244461954	0.0874186189628622	0.0936248183650205	0.0794555495038516	0.0725002967913644	0.0762973049357339	0.0971244255173365	0.0769430124395035	0.0856033239983599	0.0760869421725437	0.0772703871950775	0.0906405271285978	0.0686683939778518	0.0742283765214892	0.0792358536391372	0.0779736920550487	0.0822558341753421	0.0679840650912815	0.0801620750036585	0.0830505641264841	0.0928074959159798	0.0761386556140554	0.0743598478042576	0.0734157840736374	0.0796975306865523	0.0769670737668074	0.0768180298708308	0.0737153267416187	0.0765120287789735	0.0767177580521084	0.078642576060576	0.0793905391275032	0.08828490089651	0.0787226826131545	0.0827839880200785	0.0824831545354922	0.0814656714291993	0.0835684145582483	0.0944847743503009	0.0849308671085006	0.0668912932497602	0.0779863182136107	0.0814932922151278	0.0926333698196458	0.0758366764292588	0.0888837128974825	0.0734638566505296	0.0738881099033969	0.0729127809264732
0.100983994794477	0.0885911737767535	0.073389257810304	0.0743560422141929	0.0893759746444833	0.0761102320388889	0.0996159724146055	0.0726029370990295	0.103699713915441	0.0915638935885138	0.109328469369827	0.0753496625786884	0.0829426679436407	0.0843238034511366	0.0716154771022831	0.091518756664531	0.0721534108667639	0.107233761361786	0.0721480133434691	0.0833000938488189	0.0839145034491047	0.0866294874285369	0.0873345407512982	0.0942056209926887	0.0753864209926604	0.0748077005534732	0.0930693890667589	0.0677411035751352	0.090345440560627	0.102988981076212	0.0794741413887742	0.071499002480273	0.0873706589166205	0.0962948377505335	0.103713246782523	0.0896470100482498	0.0706211116370916	0.100689892453448	0.078744015546085	0.0893887892082134	0.0799688344360896	0.0839212807203862	0.078009001765422	0.0928437339342003	0.0892204650549672	0.0724759305137232	0.0742396843940268	0.0684422780074514	0.0697945362834257	0.0736886016151121
0.0821993989298142	0.0765060333969107	0.0833513310601114	0.0708573690248321	0.0908083516919184	0.0823052597877055	0.0788190996822976	0.0999183026346801	0.0789204196029725	0.0744643939842026	0.0752203607494624	0.0713376192632837	0.074946862751996	0.0874754827646792	0.0950882497913667	0.106088703580458	0.0989198735549427	0.0999775626726658	0.0881024374887292	0.0771929130247354	0.0742431246836111	0.0763728943747644	0.0688001497367971	0.0918937864551121	0.101479063301846	0.0761258626108052	0.0901223923032033	0.0830977163294958	0.0804507866024604	0.0914498123682831	0.0764290500477304	0.0817789733598999	0.112903511651713	0.102150746888678	0.100468566733114	0.0990263405314219	0.0759361900101174	0.0958025815814509	0.0734943604576309	0.0862041817490237	0.0747230917891633	0.102262533433323	0.0758447639891688	0.0925066075784114	0.081819140867725	0.0805435718673385	0.076866153669332	0.0922891484796739	0.0946305171061007	0.0979133734383746
0.0928019761681346	0.0767325766418602	0.122634372425642	0.116784719199015	0.0980786837809077	0.0849824415863298	0.0827297161751421	0.0820094501152758	0.0741459191852049	0.0869035681128741	0.0867936569101396	0.0816018081374835	0.103774067466641	0.0873302867929486	0.0737503232073513	0.097753314317285	0.0898315352131086	0.100859992679116	0.0738447575014539	0.0782412371284186	0.0994853035625036	0.0689645489950588	0.0965418219311895	0.0798160670643504	0.0866138409797532	0.0790218339628571	0.085708423781838	0.117128699141462	0.0902853272115002	0.101796600591583	0.0725424418546699	0.0991379996127801	0.07215988643769	0.0860923771935108	0.0724618195116773	0.0974809089248774	0.107010628804779	0.0991166899918275	0.0883561598087	0.0849104913360213	0.087077337569197	0.0765811511586588	0.0741986508855999	0.0971015414265466	0.0833855390544064	0.0859468298613638	0.116393590393323	0.0767437531475537	0.0816535995220269	0.11707968799662
0.10394720744087	0.0926790293081692	0.113242167533135	0.0775844571835586	0.0989291010440369	0.117681466148282	0.0899053538389485	0.0897998929016135	0.116409961990873	0.0855562054597184	0.0711578160033645	0.0998422892929437	0.112781078299418	0.0947802054121793	0.087391975752876	0.0992728645666068	0.127240773834809	0.0944597862131334	0.0782739173003063	0.0883280310747504	0.087758277732615	0.0908741116873111	0.0910288801076449	0.0946854814586495	0.0827424398481333	0.110792604289926	0.0782249378282208	0.119752097503237	0.0784695082084358	0.0975074496647354	0.0854538449886161	0.070092825612432	0.0848716745725755	0.109681847905844	0.096817116611857	0.0783360902460782	0.0799638974490321	0.0765158745496117	0.0869426664234663	0.077451053288157	0.0913194111209798	0.106551028112995	0.0943930593818437	0.0968060870453596	0.10630882055602	0.0894965013277901	0.0984257697809842	0.0869961763466151	0.0917888512642194	0.110913474911264
0.101415631708715	0.126719494457934	0.0791869571492773	0.0919587348986919	0.0799568873654355	0.078997873369923	0.122544597649957	0.0964793615696593	0.0823699018689631	0.104637224312501	0.116888877100973	0.0911474057976768	0.0970344666992061	0.0992274204060213	0.0881590499755099	0.110288441326047	0.094893238915567	0.0962394714169584	0.0773251188843358	0.0804806095032653	0.114524234399426	0.122233874404796	0.0793266848768053	0.113662301813775	0.0834194392843414	0.0853348644557242	0.0788841867654356	0.0917035703632345	0.108866971808104	0.0889549331594955	0.100101454177743	0.108044255184614	0.087603320792074	0.0880368092043982	0.090320781965606	0.12066230889174	0.0867378016325122	0.092671948196261	0.108355062363308	0.10089201647698	0.104277032861092	0.130144327657276	0.0804915732880241	0.140573627318608	0.12954728124518	0.0784629024604321	0.0922673713822056	0.0843034459166132	0.0979653582265471	0.0931453035436249
0.0950406043133756	0.155653135079784	0.0857297663525493	0.0921316186333603	0.103078142866962	0.102468825298523	0.0795120511181668	0.0961054041243436	0.121065875106413	0.118153181414945	0.0906379774818383	0.0916568835085723	0.0995472605082935	0.0968496728155625	0.133565667223146	0.129930309108027	0.119424519082612	0.0915394945213002	0.0943210811610542	0.120300114242417	0.133176004135461	0.106316925931363	0.104564517286458	0.115958770091957	0.121978057529594	0.117526448837896	0.114701047445073	0.110132377124317	0.0961857352098322	0.144079992625189	0.133430746379218	0.106662116455485	0.128703299180431	0.107089174569668	0.139270766334582	0.0810239581585743	0.112734387721641	0.120320771853363	0.0801183279627158	0.0878718313609896	0.0937712043533906	0.0945462039083888	0.0791989802830932	0.0850006731676305	0.108523574188153	0.0826066774825953	0.112730602931897	0.0993958934312703	0.120989773139998	0.0939197258841975
0.100728974098545	0.0929862929945629	0.131777309889437	0.134492996399085	0.103005842846971	0.109720506253038	0.0821839151518479	0.135240062115541	0.0904046948365402	0.145098598126162	0.116669150646752	0.0921292399113348	0.0872553382017363	0.138263284622767	0.0952084299526822	0.090695355614661	0.102108830089721	0.11119423579927	0.108489258929357	0.0918467303817737	0.111232497858327	0.0886531984963677	0.135451842634656	0.0878481544148931	0.0844490252716984	0.146085421253008	0.0856793499222704	0.101586568443014	0.145995951697471	0.0885107123292752	0.0999825692972883	0.0885374149203668	0.0840963848745872	0.130345539666824	0.0884728587558828	0.102435385632673	0.0984029550831069	0.0830812258541868	0.117170586193025	0.0924647976643461	0.082446012033884	0.111351543711968	0.0846483173694204	0.135466808899531	0.112756459495162	0.109991173191999	0.0936582626861977	0.125378256981441	0.109680560853944	0.0951392593277661
0.147082737001951	0.0988022905582573	0.128535303357561	0.117919815448375	0.0873051372137201	0.0914941839025872	0.136222357828097	0.103857712245681	0.109669702782456	0.0875721555488228	0.0872298554914989	0.149251957575441	0.121977022229751	0.0961367672396951	0.102667828315454	0.109273337295444	0.0900444003204905	0.0957211370546359	0.0952230735165773	0.130497740148448	0.0915060434521477	0.121289245073279	0.143599260701911	0.148605195518652	0.101986640331569	0.0818797715188496	0.0938389762715069	0.0896120091505721	0.132097559569936	0.127731463597278	0.0980795805015677	0.0962945507228416	0.123665041735392	0.134038066854961	0.149356155905984	0.104606991315466	0.0866114458365014	0.125919732719289	0.0944105596674888	0.111338287254854	0.102155688971169	0.139381830239536	0.0908005049351898	0.1059748116198	0.113606186413904	0.0898758886091992	0.108618306364148	0.145949017880444	0.116150936474316	0.0851875278899126
0.0865608951834443	0.124486761152809	0.128619248446962	0.119772950697033	0.136100994141499	0.0986176856585199	0.0938549129057019	0.123078524935871	0.099591017700807	0.104556304903611	0.0843547398747435	0.101517961814836	0.104847068525344	0.120614425071337	0.113935632821227	0.0884430214765122	0.125394458935592	0.0817141524337201	0.140407685632287	0.115107838950706	0.144510747121618	0.0986685309128234	0.130463381356266	0.145813505812956	0.148156958036026	0.160541776828859	0.0910077242041881	0.0960370775210975	0.120935588675681	0.094767583848692	0.0874581487722353	0.0941116526616759	0.0893864992791283	0.0883028923734675	0.112028743179562	0.159132302735565	0.100785837752172	0.0949754085980585	0.131534810068709	0.103232208238687	0.124709411951447	0.117449201975987	0.119331655121588	0.108671297537195	0.151298474541466	0.118015100835111	0.130895528012331	0.132934246113547	0.0887740876056277	0.116186908913906
0.153646607148668	0.11212539945834	0.0854209819772022	0.0893030816132813	0.0888225674915653	0.123599208555885	0.113515799994391	0.089622364553739	0.109067192617004	0.103064568670722	0.160358214992662	0.125442015103417	0.152244666739527	0.12961938153273	0.0919946194269681	0.0989975011876695	0.153283011985108	0.127256669756651	0.0991890942240178	0.0951107182206886	0.130266789873036	0.132385214211161	0.120781065171808	0.0990953327721164	0.0850101698196993	0.117647768375727	0.175186295129619	0.138708023504689	0.117134471675771	0.0965219355114486	0.108108946190798	0.13756045859603	0.122788999221542	0.149117276698497	0.123377402310289	0.0980616979098846	0.125294350244896	0.11680453878456	0.129765259115032	0.103377217947671	0.136544047803228	0.107937427931853	0.108030560282606	0.100920595782501	0.129892968806253	0.149455556490783	0.104271687460439	0.131842626318416	0.112522176234704	0.121994809051095
0.0907448691538993	0.125394291417409	0.113676409035562	0.130519858034863	0.107843141657282	0.13947855104624	0.206008622601159	0.115123661086468	0.11181086890685	0.0931343687690367	0.139221493808238	0.193360218380885	0.145987524023679	0.146980055020149	0.12689618789255	0.100263232686079	0.168747377737061	0.0836258050545798	0.121188318777933	0.0988710718935917	0.11751640910831	0.103780850006314	0.119717716645014	0.135610592989268	0.141954626031028	0.105855852744395	0.127324978877185	0.1678039098135	0.109009088818064	0.101357965098702	0.176828682109543	0.165205774498321	0.161622635280867	0.106589927115257	0.138065992046316	0.114686447334571	0.161761296683595	0.0989210779942578	0.153921491365145	0.10804107439466	0.165447235673811	0.109415294337715	0.106681044737114	0.103888492647314	0.131386247518562	0.109789119482741	0.0963664762436288	0.126702022472059	0.0955897247541469	0.101231280504652
0.157084147260731	0.103414065961182	0.106221636696667	0.117117406218249	0.120242551525054	0.0966918291259069	0.180896805313338	0.107208659577627	0.10358372998772	0.182269042538096	0.139662084896289	0.123763488639838	0.0883736717099627	0.125642823772262	0.092856332357628	0.122105479068189	0.227559169366267	0.112433897539556	0.104683649635913	0.149892121176861	0.107236300701428	0.217289303998541	0.0997935641003442	0.210723992128332	0.100828188387639	0.173165493255972	0.114485398409307	0.124776580638505	0.152821896026318	0.107708457571095	0.0874457121894468	0.0976875348877367	0.145711281326301	0.176770531292867	0.114541220325303	0.0869743640215196	0.121657436524041	0.143024847670113	0.168984686493143	0.105046771205199	0.109402150149307	0.108552874614054	0.104889903519301	0.156659522625971	0.0959992716628193	0.0950085875091988	0.104863435400302	0.150079022866653	0.173620158358656	0.107502172368593
0.157632824963299	0.116044423262823	0.131803866201541	0.110316514431977	0.151837984353628	0.171886488075794	0.0994788556674139	0.102534923971684	0.120449693764019	0.126919488736222	0.148326318452755	0.151041028271382	0.104207683830392	0.0972167164955117	0.261112433978234	0.103137964841342	0.164108938559365	0.104985613012574	0.128042844068887	0.163064230439419	0.168572842375552	0.112403516715867	0.105246333822039	0.138551202589399	0.140777352419574	0.195300293803552	0.140041982951906	0.11629146692719	0.11746546828922	0.135963182031062	0.112415665641495	0.125882535655275	0.136848360850699	0.123841019904818	0.156966773875362	0.16901784054947	0.146317428026228	0.145523680135697	0.195333079962929	0.13483066682865	0.206819365769945	0.158622471208224	0.116180740296303	0.147107176542673	0.103551111886302	0.133125849936713	0.105880201416736	0.114127003262976	0.107135867589535	0.11668141787642
0.143443447048429	0.251421064270817	0.100361534669723	0.116197737550345	0.120949825523528	0.133248094152833	0.206660096747688	0.226228798739942	0.269359643877234	0.123383821406596	0.130997886988073	0.15066341362027	0.108354646499015	0.115781202611538	0.127289130922474	0.152894830437504	0.120757468759619	0.120177411146178	0.160835247751583	0.165092250332313	0.127106056560993	0.14201528334469	0.23020565120723	0.214151037104636	0.118344965337217	0.25188161382826	0.138332634468233	0.273624369450949	0.211431486732464	0.179936271481998	0.152916107199405	0.170687761273955	0.137600060734764	0.104352734338094	0.128247659726234	0.112108449390712	0.14931040949173	0.110394313523368	0.251258134164745	0.207185707606361	0.167720980412974	0.102977062151997	0.157233537688925	0.151747105945191	0.135915398185194	0.0978139005863611	0.203442167005977	0.0924983682731276	0.139784573036596	0.12243180059804
0.13711420656447	0.159281813075839	0.255967538150131	0.157548029329212	0.1186330993295	0.138432119629485	0.109110637185119	0.118302575441452	0.121804123520054	0.222766974750753	0.171379785222298	0.170833942022043	0.168558360965659	0.103476456487932	0.117411080841748	0.120965794416496	0.148219312814171	0.199540158077603	0.218298783363223	0.272847158768842	0.137515104348044	0.206383590832071	0.125851924817423	0.184030438361005	0.186792711641897	0.110504042088065	0.148911561082628	0.237393406879993	0.172581945310987	0.175044361096232	0.198427017210977	0.11412122349654	0.202852865297609	0.162450029629068	0.173117613857085	0.18916208629475	0.152451976558113	0.0995633412002812	0.121320732826754	0.1820523253958	0.122474925839476	0.116872455444124	0.135375475573315	0.17637488452338	0.218160447376532	0.21074424462026	0.231766655977794	0.124923886852573	0.134945912043281	0.12267648577752
0.122424510818661	0.154698731846956	0.13630192496717	0.273257206818426	0.15062126748611	0.351379922208139	0.235335340722939	0.242057163851423	0.168959333029226	0.136013496793651	0.116630583638482	0.156993197505765	0.210532057828775	0.164824359569696	0.115026618532605	0.141372619314834	0.144207860068143	0.168741845406922	0.11337102318711	0.110757437383774	0.118314427618999	0.126983175958041	0.117885241379077	0.160867676643688	0.206163833592844	0.188106512119348	0.214018931114412	0.172410009642726	0.184164932942414	0.199728828504582	0.121089884148676	0.116972310517715	0.129528098325209	0.131047774875616	0.302158812243417	0.123692420093336	0.123048112815092	0.271953776973001	0.254321218398094	0.189009337764789	0.220081230933481	0.115989567466304	0.241745102780378	0.263361429146969	0.218385369502512	0.222577646261573	0.199374650848101	0.323954593489016	0.121568420701393	0.118629154295648
0.22341931958855	0.12249494962839	0.122104445779875	0.304595054987604	0.163394796690216	0.134021197812893	0.303626030291334	0.162545930972007	0.147395747594502	0.158843125753635	0.214177057950664	0.129568386986799	0.123478676675553	0.26899402750751	0.1040356878218	0.241457472657746	0.129809204775422	0.147242193855796	0.189843740453854	0.104981760364031	0.138345152398587	0.138483519819297	0.253487977506568	0.119667717321639	0.163689842432646	0.269191180124588	0.126915508408205	0.218519904575773	0.175850376480262	0.20301622432855	0.120544123596961	0.303119206732064	0.147031764594823	0.221956692132401	0.153675108440011	0.122503796983785	0.351491631540362	0.172386493999268	0.167054434806472	0.200007146699627	0.269517973972787	0.183094049344275	0.21961021867895	0.255377728194434	0.196348993363967	0.146078258041235	0.193590811104934	0.181120347407878	0.287173211865671	0.317659206017388
0.220385928000942	0.211162570231447	0.224502630442191	0.164230512264213	0.144459078155327	0.283706013987887	0.151241811876655	0.142350549886677	0.158207001011577	0.224030947429463	0.256404439937295	0.203414546332164	0.194543306890282	0.116298650795978	0.16035332044305	0.360127866187819	0.184485942393898	0.223578842318703	0.286278164170442	0.323980572541709	0.283860713103577	0.123622972999276	0.293692927750409	0.220199576275394	0.196369473755276	0.303924394048609	0.204207831011008	0.21038366273373	0.172598806340877	0.280122701530514	0.281881135267306	0.169737813129623	0.12294750421241	0.115200448300251	0.176050257632673	0.216119289019807	0.152267189112631	0.152343992405401	0.144070069598751	0.244383752307959	0.25383131905138	0.20513786346599	0.283722926828736	0.161660934943684	0.121039712180938	0.137068340809841	0.211090070830684	0.129858437921569	0.162651544293693	0.211719708775486
0.136076611380485	0.291280136334866	0.285035507048962	0.228876770524151	0.151007371577231	0.153466469981415	0.260720587768683	0.159121184735853	0.300065173347754	0.266784610991567	0.176152887205818	0.162907988175069	0.194648413191804	0.223547118134214	0.224428952962473	0.133708398986277	0.352825598514461	0.210763059268783	0.154684548941703	0.123713669582592	0.131593342301836	0.291147632624104	0.173598958126173	0.171969998024852	0.219484149789395	0.131289074319853	0.26741624141595	0.273150457409281	0.376629100869272	0.417185182676048	0.205396987851886	0.137913587233543	0.186093400711669	0.201382616255848	0.132651944513998	0.389184864906075	0.284328935312146	0.294147223666478	0.187948118303757	0.167641678467053	0.15031358286777	0.168116599762892	0.354677384000098	0.130146990223033	0.159104493188436	0.369512083891025	0.213258674870126	0.235378698928767	0.329296869250865	0.182896354598012
0.387308576960672	0.330295370115739	0.514414934484636	0.152327773021597	0.271607166556207	0.161791809591144	0.264096604108541	0.197919422394898	0.18257806514737	0.2024017277828	0.365430879434687	0.405296591544883	0.237206619542317	0.490197801356185	0.218689459513617	0.176151284212192	0.128133647566963	0.156472000068281	0.347392285894085	0.379713554065199	0.176248284522033	0.191807331471973	0.220670571546531	0.379209380791063	0.357254089576509	0.238145669404552	0.406083264062347	0.173841010930293	0.133605158259078	0.436990543839867	0.154493986170623	0.124577848127422	0.274455951633775	0.176756870538217	0.175377528116653	0.196057823178583	0.293831890268366	0.357262255703145	0.188507139500364	0.434375571404019	0.206373004490993	0.446625729696993	0.170914197644663	0.324733224668961	0.398272560004862	0.193677664804544	0.147424440506845	0.183030162332711	0.195964706701791	0.249470268238918
0.324114735827767	0.201107720735353	0.297226271133896	0.206058972975909	0.144898258094189	0.23560281426929	0.312555696726236	0.206348064907011	0.43099729972215	0.18167457884864	0.211867757638737	0.223502767588027	0.273838264245465	0.176595272723549	0.152398734055248	0.284686548005887	0.507753020799765	0.18729260752058	0.15277105052302	0.271991640513	0.273831541225226	0.291420319997409	0.316259467402652	0.164006159922636	0.493509039962073	0.15539344930486	0.179371270679754	0.203636379649979	0.441530595920584	0.278916695786412	0.349627366762217	0.267590611273386	0.213567319090223	0.346807748158564	0.39177157248187	0.38757817913089	0.427465965381253	0.29198081261613	0.294018390847265	0.209704343722697	0.527914359243764	0.239200507727142	0.462161076034374	0.324797981334598	0.503086552284618	0.264649258235237	0.328041109033847	0.134822725113398	0.395610261885919	0.560248077983426
0.43427902645396	0.193346358967097	0.184103895109701	0.346569183802416	0.435129265878145	0.309897062315447	0.12673436668159	0.152839281173188	0.332415686729917	0.371223471949954	0.272400180868988	0.190569588067549	0.529587632998404	0.206840378009789	0.293204002379412	0.436586674360113	0.340263636472655	0.214993834403674	0.194299490814849	0.197292304130074	0.345391245769874	0.422252909733393	0.235673311987607	0.263000158505956	0.13870536904866	0.669085464557473	0.245231968386873	0.369119397898127	0.339361744054361	0.489425187579667	0.328687480099369	0.318543043008031	0.492327522468702	0.309138647494169	0.402517197544964	0.468771231553817	0.220839862210375	0.375005264227568	0.182884896250385	0.26921271331051	0.278596261122028	0.279106457677571	0.182143665495592	0.327008031704743	0.228630204918702	0.18462602759309	0.198353666761596	0.282718126768508	0.22176529253313	0.672378424396491
0.556753365494027	0.178632300970451	0.244725914279772	0.377872961411634	0.553937963751401	0.429758417733327	0.183855777080159	0.372760100426485	0.506494598395229	0.378218423398167	0.245032169030008	0.509952477960968	0.393745806426393	0.602154568857797	0.501333426970146	0.171827079980121	0.417192504354124	0.174061959194018	0.16253452725122	0.241368712733398	0.407744717861911	0.345084279758214	0.250057184626471	0.234959501095811	0.248725114233577	0.239374401838208	0.728439946997255	0.500939598008659	0.375746678595452	0.311451999194878	0.183832560067834	0.31246951371921	0.149140087152199	0.234827422036223	0.249769791763066	0.520949124892361	0.546777960438045	0.815924761062231	0.484098439592167	0.66207126980641	0.412655998314141	0.224564110728717	0.200969804562851	0.196745548683226	0.528294897503611	0.311109783111557	0.215452394637518	0.475340586525562	0.401291839206686	0.384206702279239
0.396195685014039	0.307226762058434	0.517298343887714	0.519800692635376	0.179914293773299	0.343219311932644	0.4553280527192	0.400378282958547	0.191926456451445	0.759567022246701	0.699156401370888	0.249546596610545	0.185759399329726	0.230003725088686	0.318365910436917	0.572952412444601	0.559355942555532	0.60710826427569	0.410178996579353	0.198221733056027	0.189821919968251	0.346798498672806	0.396789771887705	0.174069596797069	0.380158631921316	0.550085597600236	0.406169958184448	0.503594132736396	0.357168365238518	0.213561891053975	0.335368914715547	0.560260196651683	0.239604635973385	0.338684612100359	0.373248904030388	0.163967235850828	0.523461678606087	0.3445264109795	0.180080666937072	0.292034672198643	0.471458240201607	0.261672742276043	0.277422073355643	0.665575118963063	0.557758368402099	0.356162936017395	0.514466259177286	0.413766346756906	0.210208849420055	0.384533984874961
0.374514046535732	0.222646887939063	0.277776452117469	0.481687871202971	0.337864993357011	0.213469383063517	0.275877868738263	0.375268754012767	0.409028220835728	0.751797927864568	0.359320849903582	0.179955225981696	0.340318273966341	0.958155835226504	0.359153120881645	0.72891590505046	0.211517287542122	0.750112132370548	0.331867857474377	0.361747949659473	0.789638353608105	0.546939069171025	0.460465391356423	0.443408464717817	0.246274636286681	0.375489061395451	0.215496015047055	0.267762942623613	0.322098963410924	0.505848464145973	0.372526611727669	0.194870871574317	0.325315879109671	0.618987859842192	0.499588848894757	0.412344263564153	0.622047296858391	0.709957983964401	0.83883069125832	0.242471145897582	0.303231265786488	0.437065985873929	0.24889825848577	0.308459266374856	0.560795836065821	0.32362157056912	0.786914133758915	1.00324203225477	0.392176483020931	0.72930668804254
0.244370036020282	0.384270873235978	0.297491076397641	0.186152035990512	0.678788026744722	1.02531190408649	0.334468691642528	0.218827616662006	0.249060916213361	0.788412093516532	0.414774090656666	0.645309426179835	0.254172447454595	0.215940503127146	0.366948454082726	0.349490294021656	0.620986558036131	0.624890290866625	0.422689911969691	0.547222719070185	0.964016188824496	0.46031742014018	0.551988823393938	0.36010816879264	0.696778313758279	0.338274413114141	0.422573141059648	0.599156222777175	0.837884874386243	0.519145279477124	0.28640492517677	0.447279744856388	0.456621873781261	0.337969441990423	0.393506524464962	0.332831070945319	0.270279720131897	0.480886926584537	0.385411230663753	0.242519830231372	0.777290020386545	0.369556004273552	0.64580778829469	0.54286441394822	0.954724193620996	0.256195510105151	0.247283241750846	0.562528015347058	0.567760582752344	0.342028110985353
0.567603245014195	0.744959838365166	0.317917366583492	0.787551556049908	0.242642375178569	1.19652067342372	0.458514021954974	1.11663158122771	0.385230609050104	0.340431101103118	0.308161463320537	0.584973304933874	0.313588586784642	0.750636108261066	0.667518682899236	0.528912782259822	0.982058908721722	0.540541801381395	0.30690611135605	0.628132995243483	0.226676946475743	0.633327483317938	0.433985510186052	0.703339373666916	0.788980500085522	0.798561368922009	0.409631185473971	0.307752791848134	0.567509292818091	0.909103632644254	0.643224009791108	0.405202285265808	0.554104346340112	0.65995947840766	0.359446384360795	0.66067833761452	0.837672940844195	0.498516096338162	0.272109264080966	1.01453073918137	0.410891391334665	0.772699001110464	0.298607016172043	1.04217604148948	0.641973911123911	0.310951330564728	0.217000916822363	0.348880213298317	0.525654717782655	0.304907131849704
0.397014088995831	0.365025147136433	0.580174070082651	0.345628127180008	0.365441867261649	0.366081230588284	1.10992668965912	0.51666055609761	0.364941013766564	0.42099865440283	0.336867279711779	1.18737267847227	0.580804051074243	1.23599974097482	0.347925855508628	0.372913250149337	0.464716054076015	1.15278996498871	0.389312211315304	0.9909272082392	0.369359096406304	0.571246670345131	0.723285084609649	0.530871857824448	0.403899969885609	0.690236765807653	0.310038767269901	0.409777980221346	1.02159244584058	0.326712284083675	0.627168162515641	0.371230463883213	0.495451807559867	0.329059654553143	1.18048050693988	0.532657208506459	0.76272967697503	0.552796938490759	0.400897545907254	0.415064111461422	0.793642485183662	0.220117836225014	0.778842601659071	0.641190277135574	0.311105558652791	1.20179680875862	0.438810551914898	0.975876086188782	0.471459822886681	0.306410081220958
0.707594889437588	0.687505922640469	1.13645058888469	0.967203223385251	1.19767558307534	0.398275230047508	1.44586542657742	0.417752968767732	1.0588526953528	0.679816966883345	0.617227440378372	0.506584268112652	0.831376599301194	0.767784145365136	1.57560848595087	0.748643988891515	0.375636045551993	0.512274328661757	1.26712090470172	1.46755930574096	0.756876023455913	0.563424962360923	0.930581819894784	1.593664246888	0.411301527917998	1.22574355436453	0.460827397410725	0.471196289101055	0.956988117707825	0.848508619374054	0.872697705582328	1.22697444414282	1.07872233020033	0.580508799616089	0.761561664111601	0.423176468394759	0.883030377273665	0.678204133461989	1.49249947823812	0.383131445984187	0.522099335579346	1.06400521039511	1.05832074806722	0.560605180537597	0.59991125504682	0.792258815147111	0.536520876022742	1.08877641334438	0.623868478787588	0.334795829445049
1.30681885962237	1.47566250460238	0.730055249151652	0.936618989477317	0.570468259652694	0.831943514001099	1.07991598146652	0.684455739199242	0.803487655357295	0.729133771402739	0.423643522736963	1.27701106180411	0.73890183752204	1.14143185260417	0.801673822152826	1.25316724785893	1.38684058832644	1.42123875748577	0.969063910258934	1.28478811132626	0.388374198187723	0.321105953237177	0.526218075409155	1.01024012610888	0.391479302699038	1.15762677131047	0.628408519256823	0.340976263769441	0.768629128708084	0.520650654947033	1.03895176201081	0.825465994689265	1.01219482679375	0.90715899803622	1.1619343734541	0.685117887670107	0.925112602349111	0.560097622611254	0.388678107205522	1.61308278944054	0.632934876618991	0.622621805429803	0.689764371181924	0.743127986078265	0.559176058145877	1.49017085229916	0.759882421882436	0.883855398914364	1.53819958577151	0.969405759556973
2.24268460278049	2.27514969690643	0.781418634011129	1.7135106446729	0.778273075132176	1.91175811882381	1.64080841726257	0.562189840488774	0.858887089543867	0.618286321831436	0.506959407940247	0.759049283323554	0.781417325421899	1.2759558030693	1.16501370261285	1.45561371047342	1.9191383531328	1.2865496803568	1.35560266039558	0.736105702127451	0.742943927739868	0.832782703422538	1.41989521299326	1.07911620968639	0.66765819119793	0.892221964702326	0.97944363832131	0.876517071725943	1.96276712402965	2.16758789594767	0.657093784675815	0.337222232269972	0.648274183362868	1.19501327255562	0.506376220447926	0.441214669622352	0.47845311101829	1.14595125097323	0.562935419438835	0.972259466875652	0.593750828002104	1.17242600514793	2.29010445186645	0.676852670052223	1.19235753814492	0.361595348065916	1.02066834446885	0.775823571661828	1.20112000534678	1.10094412725714
1.26204085912542	0.789659645507674	1.00920689031222	0.869619448733837	1.53418423566715	0.776598528807552	1.19606517573488	1.38023442385753	1.55875129059398	1.32019762312742	1.83551430663704	0.691760582528005	1.15127252311549	0.773460499818085	0.868858459947133	0.422632632650602	1.04419810677894	1.21569608129876	0.899440374405766	1.2963466380347	0.807774234483549	1.15264018537581	0.84468271386674	0.734309097919495	0.914246976442525	0.793043965377197	0.392522309993134	1.253436884123	0.462097903236929	2.07222704807475	1.18916808477783	1.22655404157853	0.598540749693242	0.408335649719016	1.38040527450137	1.97437101449466	0.672089163362561	1.8333083365175	3.18646400960015	0.759821773841105	1.17484099034242	0.632369460407254	1.36299309653333	0.593831077711924	2.16021466039058	0.807205809150585	0.907219975573677	0.821558143110133	1.4980827972249	0.457692411579607
1.8072371901356	2.79862836262522	0.764658865394877	0.901768381339713	0.702286855476871	0.617464238971613	2.20646293413782	0.46828172457727	1.2801885148878	1.0767653499991	2.44183435552054	0.821754844191733	0.768970504401665	2.48682526647266	1.39482318952799	1.27170911084129	0.976723479700051	1.79185199310329	1.22168324096954	1.92610363492248	1.23109150136367	1.39487084642729	1.12110631508396	1.08559401804721	0.815740533034692	0.671506994750309	1.6311609243688	2.54102377853101	2.229655034178	1.1280855896455	1.4004257749118	0.807348762315067	2.30170580055953	1.92206939027641	2.46786092275737	0.465110835411782	1.90873074211631	1.76821191651938	2.25286659540851	2.3934630761105	2.14151784723109	0.808712690551929	1.6842349762381	1.66827731328944	0.363367521861347	2.84501510124198	2.73850844170507	0.792595549560597	1.48389138991712	2.12219037068299
