# Supplementary material for: The Neural and Computational Architecture of Feedback Dynamics in Mouse Cortex during Stimulus Report
Source: eNeuro. 2024 Sep 24;11(9):ENEURO.0191-24.2024. doi: 10.1523/ENEURO.0191-24.2024 (PMC11444237; doi:10.1523/ENEURO.0191-24.2024)
Supplement: Extended Data 1 — The file code.zip includes all code used to generate the figures and perform the analyses presented in this manuscript. The folder "./ephys analysis/" contains code and instructions concerning experimental data and Figure 1. The files "Figure2CDE.m", "Figure3AB.m" and "Figure3C.m" simulate the model in the nominal setup, and generate the corresponding figures. The file "Morphing.m" allows changing the connectivity strengths with respect to the nominal setup, and plotting the resulting trajectories. The folder "./Figure4/" contains instructions, code and data concerning Figure 4. Download Extended Data 1, ZIP file. [file eneuro-11-ENEURO.0191-24.2024-s003.zip › code/Figure4/isolatePFC/v1Int_a0.375.dat]

0.318510660231672	0.314818496588822	0.340557659683093	0.329551531153963	0.321344865969533	0.321805020735415	0.323488032450071	0.341704926098486	0.339362765817126	0.36017491673792	0.315272739356643	0.334673331592405	0.313710819805613	0.313122444752985	0.318883117845996	0.329416783534754	0.317728644050868	0.342791083036119	0.336948707097316	0.344212054765902	0.319206701710826	0.322313198154772	0.360199403727745	0.316731483144985	0.357409867385579	0.344446121027915	0.332642363180263	0.341455365995044	0.323715790186078	0.334838487466352	0.334506736787997	0.318890129079099	0.344192473823602	0.336057705915865	0.355597924144398	0.314250885629159	0.33397132359856	0.322569641236777	0.329637627816503	0.334311772428516	0.343747061022916	0.348139987435711	0.320239725748638	0.317211618976228	0.317314647710384	0.346835781468816	0.333170204109877	0.349066714590755	0.312599221392017	0.331853267538238
0.333282545875609	0.327796912256746	0.348599115080088	0.332164649579251	0.363328173766398	0.330728466861582	0.361143224104873	0.349335199753381	0.348852854522733	0.353295011768401	0.329433174497468	0.373747911657074	0.325472123183718	0.3228174966051	0.342023546473888	0.366930985611329	0.328945375605113	0.364500405140175	0.366241837514466	0.336045955196926	0.346053839309702	0.332842737445893	0.367546352326031	0.337286198518453	0.344501546031119	0.360023120870878	0.355083556545069	0.357428313323753	0.333291844220798	0.329703962432535	0.346298511678259	0.338103853929999	0.372486485697239	0.350914236849376	0.321959426513333	0.333548109071579	0.327904615916048	0.352499686072668	0.367232226639069	0.334993820563694	0.355374182203322	0.343598401673974	0.378287730999785	0.334166808373502	0.345913662895471	0.337661901504088	0.333801686313305	0.359638889760001	0.348619197486437	0.331309882097114
0.368924909433451	0.354745834203884	0.335150983996623	0.377972604960062	0.343136053291147	0.355380046691068	0.35037119215123	0.342006883545669	0.354740003690862	0.33992087982313	0.343283287823045	0.377976800841916	0.337894151451127	0.373886304215332	0.385933675731796	0.35800416512024	0.362490207863714	0.379838775308376	0.368247392808402	0.353097441025371	0.37153617585137	0.334689403091061	0.364330223023851	0.35985067393388	0.37238935058175	0.365171003508333	0.388277361799452	0.336835907186871	0.379736552104872	0.353467943209147	0.382915398940687	0.357414388636927	0.338700614579015	0.374079940622616	0.391397705563641	0.386480356958542	0.338700142178357	0.360766103859973	0.36075207818825	0.335998262744322	0.391562115265014	0.349921001090473	0.378934409654566	0.365189361094413	0.379420603041751	0.352469713601291	0.360004222811101	0.341388764503421	0.381052571134083	0.351190685430608
0.393507771696832	0.376621526292751	0.358283441421521	0.386694700147004	0.395229511830535	0.385165104340269	0.405328909688703	0.402101070778554	0.383539425769661	0.403517890589472	0.369497371082401	0.370998312817136	0.354162270827266	0.370580772089157	0.406157990985198	0.373934925647479	0.348627590451707	0.404917187390212	0.398581371821698	0.371739893595667	0.398523613289828	0.37009805450792	0.381420122390314	0.350765168692748	0.356960624183187	0.37214481000558	0.379004744572847	0.352230498405396	0.384891886738094	0.396490140751031	0.348009025313477	0.378947679872209	0.376524179903648	0.401320098487039	0.363747051493571	0.354154380385765	0.367048730612496	0.347863490604349	0.356374184087907	0.360277542003907	0.352709407261242	0.377883599288237	0.405192144364824	0.391053108132069	0.357008794334114	0.35922957454455	0.401402012862852	0.397544854646039	0.365589291708807	0.373776478515872
0.387216315688287	0.371024153749671	0.374221202145665	0.394453970694358	0.37197409754332	0.364894646495935	0.390436051056713	0.37703066687377	0.365497326176184	0.384477226179531	0.374702182997046	0.367407544760112	0.367109125843612	0.386141799418466	0.411565297023455	0.373533139375237	0.373925980198802	0.369661979023363	0.39315503962106	0.409565090888818	0.426334269468565	0.359827970575737	0.410357388231926	0.397402150299398	0.374860991903567	0.362178265334693	0.363169079070317	0.41741208379251	0.361745255929243	0.38959206883167	0.368554090636247	0.429374740895476	0.406814892778028	0.374783817491575	0.373969846729365	0.401685110103438	0.423878221073916	0.413564763365134	0.430930406241297	0.37580373383286	0.386113303381603	0.397021580274844	0.36695176762776	0.362570612797057	0.378497475003093	0.3644565223772	0.369149308187681	0.402776924419868	0.372501946089835	0.383136269909633
0.438632240008683	0.387165725721643	0.373947557467166	0.447959042221803	0.431137245289432	0.442801839062695	0.415381496181517	0.447544942481694	0.436805452027746	0.414396185439509	0.451928373444922	0.415891838224217	0.380581010056055	0.389461061838568	0.377798190121334	0.377955186638242	0.434198589645085	0.424909906881191	0.387344640997984	0.388506941523378	0.37245497688264	0.388797942269152	0.386908146607894	0.377303333587409	0.384551866592773	0.376465680486115	0.439511463316833	0.438774886675635	0.419816410151759	0.408554367683795	0.401721725589355	0.436452233518881	0.403858655731171	0.436490062890237	0.450971062262695	0.39075268159408	0.441178966217417	0.432926145947851	0.422614200733957	0.447460389866757	0.386589542209919	0.404597263230177	0.370931106881432	0.392066955444735	0.425151998308743	0.377439905057557	0.436553901551914	0.4235896602467	0.393784202789151	0.43626950505924
0.437264430684708	0.478116800569913	0.391276372162526	0.46124162231306	0.449707986580397	0.457334868845016	0.47273321645177	0.407887718150746	0.411228677423898	0.387124640829261	0.432884180082313	0.413388585850262	0.4068422411255	0.395561936092516	0.433304600006612	0.394929221605343	0.407329974496514	0.41690216949188	0.420527486280471	0.459916591683344	0.441303748483653	0.438662508903364	0.391431921120619	0.401163130347136	0.402904174834542	0.417245866323873	0.412507823278272	0.390669204070894	0.416094735030707	0.397079902887378	0.43947060176366	0.431721842339972	0.420691794383217	0.446698832402128	0.391674635104237	0.40577497354527	0.442361680900137	0.402307801481018	0.39768728955194	0.419254613870813	0.458320269653362	0.430971679027807	0.42899800485882	0.389983842176141	0.456039854597555	0.402707548316077	0.462727607425919	0.390849660366237	0.410934175715562	0.427739906676246
0.469751157116511	0.504420889202873	0.449236628632559	0.460126858051122	0.420640500296606	0.4363537192942	0.435247091971666	0.45256446150724	0.420496995199213	0.446870219187226	0.453999173655747	0.466323515291765	0.500770979833298	0.448986072902054	0.45184047728351	0.45805557141611	0.452795587638748	0.435978422652128	0.480532464657266	0.484284863269514	0.481444318467655	0.48203277012165	0.419586608533739	0.484713472031592	0.422733971888495	0.502450106659595	0.495126509176282	0.442150852042237	0.485489480114584	0.492655960242629	0.480950808170331	0.505417534514792	0.459442433324887	0.431276009003511	0.47588062478477	0.48812720742643	0.46256103454738	0.462116306872684	0.476732354289074	0.466358689841297	0.455774402841135	0.48580065927102	0.4371974355955	0.49820642285565	0.483058919675051	0.40689266981841	0.420534909193689	0.505862352771661	0.496215030048333	0.4786951886318
0.435837386598184	0.442132406484987	0.512741410634473	0.486753707425333	0.487776919738134	0.444925820860508	0.459561938680772	0.530533002132533	0.513670837975712	0.452419773806126	0.533638029779013	0.490508165241011	0.514691822770237	0.472155405625975	0.452914162930388	0.434975093367653	0.509358197745426	0.481745204293742	0.463673407735234	0.472683514250911	0.471183571439377	0.457465520770285	0.527423026757395	0.465621550565753	0.465652428846182	0.511899828170301	0.510468599939464	0.487570238505752	0.437070275917364	0.515145060464434	0.496374074187954	0.509171823587835	0.524469277129526	0.527076666251239	0.46584419881797	0.514889157520286	0.47091321696754	0.486992091023044	0.508623268083318	0.514307402826837	0.445051308199335	0.503790332509301	0.491803106337208	0.44092544444664	0.533135039226106	0.460812368558495	0.467182515942107	0.488677036341149	0.47018689656295	0.429455375061924
0.464426213697604	0.522929849091568	0.548217165749333	0.523780412842555	0.491574835693342	0.522637628688766	0.507173742503953	0.55618113742432	0.474198296974988	0.506841491772521	0.513360535398893	0.511779560810305	0.536160168345892	0.46541410776431	0.464157443207782	0.472780642945126	0.503175042983725	0.506421598347256	0.469074258835075	0.516534615386297	0.475619638751599	0.456412627155574	0.545096966994336	0.522508623237431	0.536455439869004	0.460579500633601	0.548493526525292	0.483615417573161	0.492969594504613	0.570198329108418	0.571196793122042	0.498122942883015	0.512687779090196	0.517941744007255	0.459692412320029	0.537642886067123	0.5677111062111	0.461998973099925	0.516263521397389	0.507113772517324	0.552804106951581	0.481690234428193	0.521932904236607	0.523568302099491	0.490742688706211	0.54595068453229	0.461976384283529	0.494807088907914	0.467001238089985	0.496119514029318
0.594797258545992	0.529643713862129	0.526446225425683	0.519792407103149	0.610568627282632	0.504772322022429	0.478689699378938	0.50182120518662	0.602212492543017	0.531386407795387	0.592390657985991	0.599585849943169	0.591981998063909	0.573746507932601	0.554905294628318	0.499160525839653	0.578668206024784	0.517514574390315	0.504954665614893	0.482191477917055	0.610387810448297	0.553423721264946	0.534625625453262	0.581131097070783	0.548901943190013	0.490390707163355	0.619871242274467	0.520685891740219	0.573123653013543	0.570200392528098	0.608217644054049	0.579064117663351	0.613348193334892	0.526664497186484	0.585895140339928	0.536661091075729	0.56465647225004	0.490771065332625	0.503195383809143	0.498605366866701	0.505664758008745	0.619133063130804	0.535181436642743	0.508751321176848	0.552411182082748	0.50051974769271	0.609203797101288	0.483362917936567	0.558260956143166	0.512720192440779
0.535991904513368	0.651387906189404	0.659165332726928	0.657649516810666	0.540911192793349	0.621307595266955	0.594936923605607	0.635704644492151	0.562727402576736	0.647438215877239	0.652091517137077	0.538197012536088	0.627418856029378	0.554404795129514	0.635325363500419	0.594893222509094	0.553482296376177	0.529196329324191	0.563178947602954	0.620835639492133	0.526279878760148	0.644314538284533	0.572366156870026	0.657963397764815	0.606291844275783	0.538943398178747	0.520004330314845	0.618332675374653	0.604359286855604	0.546310746950562	0.543626693164584	0.616391942200799	0.562359905158347	0.609474907673419	0.535151194918123	0.616935288128419	0.532443399142765	0.605857475465352	0.546674083284934	0.619459491718671	0.637486185910648	0.609684185278895	0.606896666049012	0.515464889522668	0.590519229938519	0.534623947272606	0.55677246670254	0.559280158619845	0.624341294186424	0.628267124768212
0.633215273516867	0.643848239321305	0.558992569690643	0.661241365630538	0.681880728743678	0.586650791963419	0.621700604735995	0.606159494372458	0.57502496793879	0.649989209456875	0.672978879947132	0.686730963472677	0.588383916860289	0.63727238751924	0.559949679541379	0.666514209519141	0.642197190902739	0.658178106399664	0.589803675419462	0.568844472406498	0.657954333797204	0.618950018576783	0.595106222287141	0.577237213874146	0.683170633353585	0.684851602019765	0.583872931838474	0.563001718515954	0.702509317938238	0.604820741798943	0.688577444007267	0.597717097713168	0.56485354030597	0.603657201980047	0.571196183495546	0.616319310673077	0.619250608741454	0.621960806842507	0.612846761628096	0.555146397635113	0.633385220061203	0.605330729111085	0.661516911517551	0.729648792205552	0.685046744272932	0.607520737736688	0.695618275524408	0.580095920024381	0.59615801550976	0.675989098229475
0.732989297540741	0.71302850995186	0.601599614203056	0.769994790641824	0.611978150575258	0.594678186251024	0.697233244072515	0.615585846350292	0.605511660325409	0.782343187903807	0.77550581304435	0.75983834865553	0.597288394237788	0.59652008580016	0.720843706775907	0.597346370852664	0.74565087213636	0.599459302751203	0.617866855487943	0.732953959511572	0.688904473244556	0.689776663477926	0.764401711357132	0.668604951785017	0.614332329530443	0.747656726384211	0.682129056831178	0.609301968188873	0.686587246007857	0.605561570287805	0.649916049401285	0.723807357741788	0.605249315063661	0.76690999932477	0.78763846302048	0.636274458439733	0.602747455118306	0.664526900157441	0.708822281920187	0.638338432094956	0.673660009699634	0.69698331753778	0.601433168929201	0.64755995393313	0.668307192547839	0.717838813025381	0.740071600688423	0.726973888113591	0.618382888898375	0.709015874868367
0.750824990224856	0.738514508278738	0.804645232254823	0.752149241393325	0.650716624022905	0.722512616114583	0.641926450853691	0.768970172989621	0.769596056888495	0.818628652431561	0.668944815776051	0.777847891934566	0.808818175984596	0.785665313662387	0.84158241314937	0.833190663700485	0.750680720388525	0.725711751812302	0.734021336393753	0.792959702060802	0.84567184758103	0.710670445098907	0.636534100572012	0.767625461573365	0.648994957141053	0.673467230846893	0.65250651653166	0.660919777651555	0.737123472464792	0.835910310255413	0.665178540478174	0.738287584474455	0.65601371536305	0.856350944625296	0.83812544559568	0.637790239875561	0.850692666550805	0.629155246709929	0.688273773015767	0.658155812381007	0.777778054175835	0.712728935305441	0.723501569616047	0.814254518885189	0.759308536977618	0.687821570436329	0.77981456307854	0.818335637781481	0.828073673650656	0.742629004030924
0.819778463966289	0.798931055124776	0.773503460315756	0.825178847390837	0.875657518084231	0.72689211810759	0.856508121549261	0.815157846971518	0.773140299008359	0.904434113539141	0.721622569877994	0.762320682288191	0.749621774979721	0.745759407329706	0.934784859505033	0.747261113992768	0.77417201522999	0.700279750174227	0.770185987468476	0.729346753822007	0.780999901631903	0.733843309270367	0.859831116815693	0.835180562457026	0.830226831649094	0.75739415573222	0.892730584363812	0.700979639511653	0.885042705562642	0.911076240750998	0.810449892142648	0.847519332712861	0.73712411692723	0.877246367364308	0.73871440037909	0.893098109842555	0.811500177404192	0.70511306022654	0.891436456987551	0.92585499425288	0.80339480434676	0.827762350970791	0.76611773855682	0.799176513564405	0.780253385053605	0.739477461059578	0.692496892479677	0.821876714279059	0.757811379296937	0.841962107870732
0.897490716860544	1.01303986298657	0.784451887481411	0.960407234049161	0.921245387526495	0.833028645088947	0.938125259885879	0.821878751634717	0.761687304461144	0.864223105244486	0.791868725734433	0.770644151100174	0.773168273855136	0.862856773541531	0.881498638873109	0.907887534547144	0.760844717163895	0.941407066158451	0.774377376944647	0.904297216745919	0.941229692986572	0.800145602900712	0.734309519366881	0.890519568332044	0.735188282679684	0.872872300806639	0.935399985076668	0.821634459810182	1.02339166057086	0.78844515464792	0.956103835349103	0.944184381160654	0.846349679834269	0.749319697931894	0.7505562348319	0.811727835325612	0.771062646192348	0.802872139064361	0.932419509380923	0.986649312583841	0.881004450567454	0.809537086785813	0.901293368020676	0.827608007609046	0.946753277002759	0.859595065286333	0.769322610545378	0.968477129703181	0.885051607202285	0.848447865213836
0.882993422984342	1.07742156548228	0.955400797857259	0.989451976847714	0.880982157308617	0.825100582719295	0.888944364250672	0.961323096263313	1.08670316846383	1.02337496039174	0.950819347025655	1.07642827450954	0.902601249969581	0.936712782582152	1.05816861505531	0.922923849081682	1.08248687873216	0.858459454523869	1.11268415989151	0.924891051239368	0.894021390500835	1.07717713420434	0.872819621567161	0.928016268047319	0.903299910713415	0.875303178601395	0.822545413217287	0.827750038602324	1.03349876074604	0.838285218170486	1.05735698113984	0.819423940278013	0.911399522560118	0.845927467881453	1.0009169117886	0.861617507984109	0.887433329163792	1.08924263070555	0.974434459843085	1.09501109879827	0.817916038423639	0.870876381497947	0.833807833520562	0.995313537898136	1.0378263451852	1.0113058120551	0.917308818218564	1.07757401412959	0.938364702958298	0.89742948600502
1.00623598821133	1.24190310054111	0.948059879666189	0.96948836458893	1.2391796015166	1.00589814815416	1.17897773202972	1.12159814972017	1.03005246726597	1.14153949041746	1.03378985422723	0.903899567603236	0.897780017377924	1.01578505483793	1.16688994830999	0.926663532704773	0.932468859265888	1.18229287068418	1.12560269912719	0.922662841719561	1.01134051086274	0.94200289011657	1.06181039647387	1.13946771482847	0.891467748717648	0.925421263615234	0.944779918301275	1.04719627667231	0.896584499162484	1.19639549368462	1.06767907512039	1.01012555101787	1.10618694289363	1.14962864378093	1.05279971415116	1.11906202295369	0.920726545492433	1.06507812267159	1.11231101033053	1.1784600898921	0.929054421654451	0.95014091642484	0.892947238569393	1.1767422475372	0.881165605813883	1.05495878647387	1.05032788082157	1.04175106208758	0.928670286720938	1.18050241315155
1.22539230955998	1.19262990733422	1.31153843840151	1.21029138741656	1.17984239530358	0.994240355017753	1.07044626322025	0.966956547883079	1.08062631254389	1.0324571104618	1.17771238108656	1.33395066667959	1.23331252349344	1.1061762558623	1.2566877925657	1.05163839095795	1.28975295499918	1.10219833952047	0.999465335177482	1.18776172583082	1.28337655266961	1.15148871839743	1.21936877960766	0.977753829310898	1.20189591384809	1.22498228850696	1.10783648777994	1.21231996584826	1.29854657964246	1.13126019295578	1.33980364565466	1.25208274809458	1.01335616215239	1.17062025950224	1.06492861886779	1.20526228824199	0.977070968098937	1.19584362540621	1.04465702907355	1.13787589493974	1.18455699148624	0.962851693210047	1.18562577570656	1.02733488167386	1.08148262206363	0.968572475251847	1.32855024076095	1.12907781548392	1.25606012894229	1.33144626426934
1.28689401303228	1.16890034631182	1.05867248966805	1.1763680087961	1.51684274137567	1.33067991244505	1.47866517930638	1.16730651729147	1.24455976049311	1.22322823143557	1.33200829863758	1.11445466253279	1.36144205586868	1.17010661643523	1.15047337721042	1.2343928954601	1.4291462154654	1.1160449303704	1.36814619436978	1.16679049409112	1.4094398536708	1.07137829200482	1.08078061501656	1.22938609065212	1.21187371676443	1.50299210649531	1.42584758429325	1.23074928797466	1.17968652117675	1.42147612797613	1.41938470565962	1.38999920483433	1.16651986822754	1.45881577402123	1.30489218851518	1.12937228779995	1.13380514813782	1.25920229621455	1.37869664741811	1.27835583197447	1.42786113595005	1.12482049086968	1.06980655215367	1.3185966436	1.07844899047498	1.08262277926434	1.15250149575263	1.17775734133024	1.33995511333248	1.38698706520114
1.53882194439528	1.36618945679723	1.18009016988713	1.55222693310769	1.65004750936188	1.58823482130066	1.37148506631526	1.21245625736806	1.20151529388998	1.37741046188788	1.24838458976854	1.55222399265531	1.23868248377482	1.41635417708499	1.48309895141869	1.43432629547079	1.64909555697934	1.2538029772196	1.60638721250871	1.1859661933564	1.61057649018208	1.30025865575487	1.60416825478018	1.21343724421895	1.27365636960523	1.41536266175594	1.59319305766464	1.25997915846982	1.54632268203181	1.36189499817199	1.47856569621872	1.23828601996899	1.58144950424486	1.22176363020755	1.42091647140896	1.41357080335844	1.19308893918842	1.34882788733347	1.5868181507456	1.32823289058027	1.29994622065474	1.22568727336375	1.29998588145066	1.50104487248588	1.59623714146457	1.36984406007404	1.36199007059813	1.42797987697796	1.49186119728986	1.55936294137874
1.46939226829724	1.64950956613812	1.70704282725618	1.54499731673623	1.8151571775169	1.38279813373491	1.28938280129221	1.64841595129439	1.72051803117907	1.82094659579142	1.33294309952644	1.37879565964653	1.80311881814748	1.66489923216651	1.64970168220905	1.43754096047394	1.78095257495109	1.29818386557795	1.79487568573413	1.48992258881317	1.50755357422115	1.86482926502401	1.29010041766615	1.72317805876888	1.49284717919557	1.51160703211088	1.35701697714412	1.38522165141927	1.55646584011454	1.64105849010144	1.68735196906319	1.52479665106845	1.39851181694908	1.47989966785899	1.64307279593566	1.35819939040282	1.42267766490188	1.57344660593319	1.55362624087848	1.83224377529015	1.42623979163911	1.74905022039934	1.48474947849789	1.84432755758005	1.37560533957831	1.46404485071593	1.39441232962621	1.41195086955057	1.59247794827084	1.32347543635148
1.66778142488766	1.82717420276105	1.46754512442158	1.54130391069734	1.96071900686128	1.75356400218485	1.58708169895451	1.69200382234882	1.91314183300217	1.45916518527445	1.6793732437948	1.98299988096402	1.524904604827	1.93897175534458	1.78997421688172	1.73528622299425	1.45338278305838	1.93156681089915	1.70384330069848	1.73204897046867	1.49472191866642	2.01696858565345	1.69872830522151	1.91732412187278	1.7296426541441	1.81827260004617	1.43837224812751	1.92286276440297	1.7067570924919	1.8869138399414	1.92706932270129	1.87839816154679	1.48519917731188	1.86599512847629	1.59036259189531	1.70132877871183	1.82684718797864	1.55584319879622	1.6232761095785	1.77811327224612	1.77236833642222	1.48179036244427	1.54706817276031	1.4842819061011	1.47014896057697	1.89407215883121	1.46659395438005	1.7656994261355	1.56891949244805	1.82067316523784
1.94139679238286	2.00763110979709	1.81868489381967	2.12789487323616	2.03828848300053	1.70932070083441	2.01446963983954	1.86109035478533	1.77511366990256	1.6983356617309	1.82957014791591	1.6706664821793	1.64278870851121	2.01989553326567	2.07039759031106	1.71017632244124	1.67164789318583	1.60883938267847	2.00453805360029	1.73337747861829	1.78586698545428	2.0971640352455	1.97143825546056	2.05235414720742	1.8028789416121	1.93407926308373	1.70718603092329	1.93490801046652	1.61064161368854	2.00506689586185	2.21181027419745	2.09124208093739	1.78492357261001	2.19202069260934	2.06298014271506	2.05638992917734	2.16105171278737	1.85813291357487	2.18534371159163	1.83644522000063	1.62768664507878	1.61781496127359	2.24667431781939	2.00152175907192	2.10323861083278	2.22129534718455	1.97249684976801	2.17705897015993	1.89317781921346	1.73195660734936
2.12069657442956	1.93406789040505	2.39957268930276	2.33714311529399	1.91333312960712	2.49241862950446	1.85816613090766	2.49472599889525	1.98634906094549	1.86892122675979	2.21481504875611	1.91139805168632	1.99908142333294	1.81847786260032	2.49413721891588	1.98824945015684	2.18924333328431	1.83499738115921	2.07869546801529	1.92800845998532	1.98789333479711	2.34560873304902	1.82572130078845	1.80244822993274	2.23189296300719	1.88177264980488	2.51828729824252	2.31900975373893	2.47142732966965	2.35861633314729	2.08807067804344	2.19063810662035	2.41941999291334	2.28376760747806	2.03292308530847	2.42775905801925	2.35013048382057	1.93161574100509	2.48936510640615	2.18277566372041	2.10398631405744	2.21356012337331	2.42809058104203	2.01822607721603	2.40186662369307	1.94770888317753	2.47637116155457	2.44080326111667	1.96881425709872	1.82049185231839
2.17171446717941	2.5309978189659	2.59657879383548	2.6253546044022	2.57238684518813	2.74614873526487	2.39656460574501	2.40957496257177	2.20720045789128	2.24788577978992	2.55816310403621	2.3277241301901	2.51288231546541	2.13461438813376	2.31053961162104	2.72748195488199	2.50794584649177	2.72187435349043	2.30516463627575	2.48509340680069	2.7375702427707	2.43641363895064	2.66172091627186	2.38028071240149	2.59413594202476	2.60018589959707	2.32811306773224	2.15907638909128	2.29490375767117	2.05707489321607	2.52207375598365	2.25510299124672	2.66732920453854	2.46896513681092	2.73086614914873	2.66374757313078	2.71231466901485	2.08921202405829	2.61128312566009	2.05255782398952	2.34698895057649	2.64839212693725	2.605314632044	2.12686252600332	2.31857048551613	2.02722507835513	2.12735002637902	2.2117165419262	2.69123744414757	2.17577041289318
2.26440532170152	2.95709082131188	2.2961669414825	2.88967809833852	2.37765543649343	2.53449845096902	2.23295860026116	2.75437565540638	2.61870704659159	2.90878636445943	2.39987188530161	2.95992598435633	2.76908827014038	2.44486642579251	2.97682237807465	2.42884115422716	2.65259057066733	2.67314090174301	2.68552383318921	2.98806535621386	2.89583863958816	2.91232607186386	2.47045537584578	2.23484463444545	2.54509296693834	2.99014616226723	2.19892398339344	2.93083156280857	2.25890454416496	2.23574822319883	2.74475801675211	2.24442825145783	2.3172351330153	2.5081552984854	2.55373660109113	2.79827709041731	2.74897591644621	2.58833845656704	2.89664916290244	2.97575022105779	2.85814865816865	2.90484564485005	2.79305681027039	2.88437653619698	2.6925505374764	2.28802853876609	2.91439684687898	2.77385581681914	2.55373586831378	2.60553071074122
2.79076847693657	3.23787615933997	3.07800033951488	2.99875238792657	3.17919255280011	3.20800135109459	3.21289547594593	2.74241964541418	3.10552395573896	3.19352687348703	3.22169887813597	3.21261232301529	2.90981644870576	3.04456512238891	3.21059594235368	3.23519011467443	3.25166399129493	2.89664083744693	2.57979378342093	2.89584775496436	2.69514802360649	2.5366231886241	2.88822339615728	2.93673819860804	2.69444671316363	2.81577783161043	3.03738621670451	3.2368109942467	2.82433799287659	3.07358872691301	2.9733124596011	2.9091243256285	2.93176687024782	2.88332696611054	2.59566350943502	3.02925161277321	2.87605711939514	2.71016695651786	2.58460434095094	2.5050256628875	2.89790186281185	2.99765664762544	2.63296628199117	2.54449345559161	2.46286100379764	3.24686877784887	3.12173008586326	2.77464158266721	2.68777782976119	3.23105079108211
3.03784920538849	3.4031780476191	3.45565124023237	2.9431000800571	3.10483898731699	3.03356154035294	3.09864534959989	3.41502430002574	3.32747803091749	2.88529227393718	3.4501208405166	3.15786804789943	2.97073578999078	3.47967567132354	3.46183962185805	3.47353797487883	3.47977382401161	3.48798407899126	2.89672793912167	3.41552715592986	3.39236699708672	3.44209701256101	3.50260291807515	3.40670634889169	3.43879101114373	3.05552842635807	2.94502514714018	3.47003482738798	3.4780629244466	3.28492544592186	2.92862053527423	3.4877685574939	3.48729084601331	3.14599906709833	3.47793010705471	3.50504296275479	3.47854789185633	3.40442417649915	3.44756906402249	2.90283978876827	3.20935051799044	3.19738020210778	3.44127878188864	3.22564020738607	2.94229836230771	3.39915818445176	2.82304546079911	2.9558741851896	3.43137045945242	3.43606466636496
3.70039649300873	3.57960816359035	3.73553720402149	3.26256579428209	3.64672707610223	3.70927888072963	3.66012066088511	3.62424330408843	3.37912927555235	3.52423474952101	3.74124990226014	3.08571391928846	3.58689996291649	3.24533736935961	3.14861059636233	3.49354474816989	3.20717774571353	3.27501588608506	3.34109866048883	3.66264552138278	3.25650146795008	3.45672163990655	3.33244884328955	3.10880228302866	3.57372405154843	3.39978549046658	3.41649992341466	3.17000496773056	3.64680654920868	3.71890061817453	3.66166071357967	3.6945790310227	3.30581186736141	3.68602843351121	3.30784963639819	3.75883362626492	3.69922046917218	3.3762780274234	3.31270404906561	3.6384711800486	3.13441052159062	3.53560107872905	3.19251066709911	3.71172048229884	3.51636864745662	3.67490761863859	3.26837551798501	3.65271159743075	3.62861001046557	3.65695613672631
3.74420016926199	3.80341830255328	3.98669884482916	3.74324990193985	3.5994910726287	4.03106052273033	3.99845993816598	3.96871391966924	4.03865401328224	3.95475178551581	3.89446664532733	3.74817937012268	3.88806927822398	3.63430910088547	3.89904937105533	3.83829013359406	3.74537958385967	3.97844427170849	3.48271589639147	4.0071218679173	3.56100316344233	3.93020870551536	3.74161860801299	3.91411331111769	3.99637492218638	3.83563039677304	3.94928990173584	3.84349790368378	4.04449942095661	3.9664942631525	4.04083965188301	3.78233572901816	4.00625713534168	3.97416233770901	3.64217781769328	3.94600592649825	3.97928746486238	3.91680165452503	3.75140259082951	3.93904138460817	3.99614997529095	3.79049476472823	3.85404958567323	3.892689771147	3.96567640086908	3.53598785319146	3.61455222866688	4.0107842682465	3.97292438106507	3.66741920020488
4.15269865512339	4.22537289750481	4.01755474969606	4.22647003563945	4.32352330653404	4.05842334409877	4.12719169962101	4.26391965380372	4.30334676843795	4.15168480204672	4.32209809009942	4.31841666182933	4.17586937286551	4.15268333867524	4.16879710418189	3.89077060606917	4.31857068842172	4.26688833513736	4.27584513761726	4.10030148574344	4.25567067362938	4.05548306246903	4.09094690918704	4.23142932593923	4.25010197367281	4.20108024763065	4.27890557931391	4.31028288860883	4.31376842020043	4.0220323931403	4.10828247547669	4.14196903877963	4.29514564070793	4.30533210352109	4.30459601318585	4.31170783443869	4.27417015871657	4.30358656212899	3.91398016434154	4.30733792966705	3.93440629508375	4.25899228108414	4.09832672023324	4.3128921355196	4.30890459560347	4.33820550833205	4.11391354806393	4.2744569766211	3.95115669639608	4.25774474169712
4.19224173030905	4.41048370149036	4.66015005372975	4.58185962250295	4.53342534584477	4.5870325309778	4.3798346952406	4.61871606322705	4.40788714600438	4.50628746404867	4.61290549148257	4.01682647423143	4.51946987540749	4.23118811125145	4.36742991080765	4.52514114590324	4.224040897746	4.57156502592497	4.62011507176907	4.56630802708683	4.30914256957538	4.33522860122916	4.55304209030835	4.49364733672226	4.0727485883359	4.51436979315495	4.63488068513421	3.99718090665978	4.56273328907006	4.37937294028566	4.40053248617815	4.31953155211058	4.31273977944183	4.48650180975067	4.4340621606055	4.57139979553871	4.31927818307291	4.49099702496764	4.55145220224383	4.32037789352395	4.32524785552928	4.45237636994312	4.548763615796	4.48869834878338	4.63172038678883	4.50462634391637	4.39374133836892	4.6147814723502	4.61420558083085	4.13177151882851
4.95237494694449	4.81860176826421	4.82224655952083	4.368514352678	4.63414597318323	4.82830130707674	4.33556551555782	4.81861311066044	4.82381942018123	4.88355352651872	4.87579291457222	4.93290861981215	4.80992987856035	4.8299144939157	4.64148974340624	4.58211102820853	4.50006215383018	4.35282636538328	4.93746489104064	4.92054966181153	4.94064934164185	4.92193920043342	4.91291750003603	4.94041874915418	4.32226550449578	4.89117460130238	4.96120292067265	4.94162329672048	4.92224294349128	4.96552336086738	4.9401969192678	4.22293600384369	4.09856474755929	4.74353539963836	4.16770336577685	4.89192737088228	4.85713986188257	4.90860451303265	4.9653890454774	4.68969100778821	4.93411870453899	4.35503346393382	4.80404630701121	4.93298081644676	4.97596143379939	4.82767318114458	4.80692321386259	4.96519503044985	4.55448365290373	4.97545711764831
4.5928296011413	5.23826389124315	5.31805706936115	5.17467321873122	4.6476568072293	5.05973709813501	4.63319914685577	5.25643000793509	4.60371544935742	4.89531630127888	5.32788526218611	5.22313627493574	5.33175803612706	5.29025293601173	5.15771578005409	5.2758383092759	5.2593940312706	5.26425753777805	5.0057371168974	4.5726830989562	4.67797137800479	5.3064724460837	5.32176740777287	5.27690933528511	5.3181021276615	4.72501011095937	5.33929130466115	4.76712988643228	5.11538275432886	4.89404995029849	4.92232164020315	5.25296759418321	4.99554849724265	4.90880461488982	4.65159000193538	4.94299785604671	5.27547960826086	5.3348167982296	4.97346837938776	4.77485245055167	5.03340358171663	4.36606101829055	4.41421099359079	4.99982434212691	5.102085671132	5.31874474801278	5.01599724971353	4.665859695926	5.28303154206173	4.87325859406577
5.59904753027096	5.54477097799424	5.47945924230842	5.60113449438749	4.78223591444799	5.03924063047127	5.63913740454006	4.96166323672969	5.63860410381511	5.25565800518424	5.45352680231243	5.62516188587183	5.17370386713808	5.21109215832878	4.85057416677964	4.99759284893798	5.47261519709817	5.35844952161023	5.68939290388856	5.46670360531622	5.40959428125529	5.65047398021545	5.2498423543516	5.03688403296427	4.71539865329736	5.51647155127182	5.58272024676899	5.02950797554589	5.51293113264683	5.19747061133882	5.19146816251718	5.5236379304604	5.51505041204331	5.57519551815888	5.19698870230358	4.41342349151379	4.94786678584137	5.00315865669944	5.68063810989991	5.05952738530261	5.45429707521325	5.48989769787686	4.55301437684064	5.68275907301778	5.09008810117763	4.7559528066312	5.2617218879487	5.61054172162821	5.37380844146401	5.62907942383119
5.51131842290443	5.97752290290453	5.33341902557628	5.87302376517546	5.7323416541546	6.01456920304119	5.06301128659839	5.32150737771504	5.07885211621368	4.86604678294778	4.79599837586524	4.81323488776212	4.57086012212002	5.55447245273081	6.05144177429039	5.05694536302554	5.50551936174837	5.07310643704191	6.03935221808946	5.62723494212002	5.95950555873482	5.1228933455589	4.69332247113311	4.80118628521854	5.36159007462052	5.90568744922183	5.1910231969674	6.05067357205075	4.7567155189192	5.38237189152384	4.96114784307078	5.97529613161273	4.77636453605986	5.097095812716	5.20202411009146	5.57627420197885	4.97882300660588	4.63275229598255	5.62675915114708	4.43369522972165	5.01136681541209	5.57713821643788	5.28545657477407	5.38710284195412	5.7897072729311	6.03000100582133	5.34236579092663	5.2882218287576	6.0109018605248	5.26900076902506
6.23306387360828	4.98322917055377	6.32269849367433	5.97807647144054	5.46045542160884	5.90341901797522	5.55142283989674	5.45170047626307	4.61618790356132	6.00733501800127	5.76490235119925	6.22380893732795	6.23980249061845	5.94030889613385	5.51774099974111	5.96532071649424	4.157525645123	6.27034920144103	5.94966881503599	4.61363835468532	5.12398792057469	5.9256622479157	5.15194819027004	5.56203487613612	5.32876828677411	6.1546076525068	5.19526570712677	5.7083195867724	6.28009731811485	5.37227071753968	5.92283433849394	5.45482901260075	5.84298637022817	6.19023338695672	5.23745673242471	5.7813928082305	4.51901775561595	6.30269475368546	4.07671257886285	5.79298223786686	5.61201979449489	5.94525306332713	4.85928688253028	5.65989403767128	5.55478652348956	5.5147998365572	3.09542956089845	5.59875118607042	5.89444865802136	5.47076538763969
6.13480770795895	6.25436885299068	5.87126478405109	4.31469252321334	6.39281402218706	5.27865089202034	4.93892561742876	4.98525112619127	6.30066874103025	5.77819766060156	6.10631626646566	5.84744484166738	6.17073442481095	6.3772662118026	6.20137791321896	4.33000110375572	4.9201666426475	1.83283344136424	5.68225279406053	5.71652907309785	5.47114337748722	6.02448559365372	6.41393473000166	4.67633601802529	4.31974778646459	5.8863607014113	5.99688907965635	6.24898897538215	5.38980989187209	6.02321955922158	5.76724915944214	5.7479108327265	6.15598190381621	6.19383139986505	6.41525393107911	4.23992891476435	5.81958259618461	6.37508112522613	6.36207013993038	6.144301891203	6.4480543992518	5.91547055662818	6.40881084857251	6.11474086857701	6.09530461384403	4.74547084561042	5.64940236235877	6.50563889127792	6.41404889072988	5.74342696193011
2.43886814265359	6.35013556926787	6.26974045021353	6.5097550720863	6.32101011963997	6.26788917283858	6.17478155313652	6.38089136505155	3.64135311062982	6.31617821098597	3.36484992130481	6.55909183470592	6.18825394963391	6.45146324587037	5.55922430315269	6.4890615378555	6.29530869536139	5.71226127519281	5.75163341033112	6.69722909557207	6.6535709301479	2.78895059880156	5.96015797064047	5.7855266722057	5.14980115917958	6.51080291916773	4.35711819172396	4.59219596178257	6.61655086234555	4.00734414363164	6.67419753592074	5.9013061299122	6.39049555933883	6.2754816836451	6.01830132491385	6.15302249158574	4.47708181003916	6.60457332822632	2.73091096377211	3.47318414032563	2.67637592932289	6.65060696635566	6.59377223566887	6.20852283214344	6.62815960958277	2.31418586140316	5.95782997535562	6.21552881823775	5.68149917992759	6.30479094934154
5.64203824211999	6.80956586231891	6.39188211376661	5.03754584890613	6.9033876695663	5.26798957521147	1.77141347481889	4.390681025931	6.12556695268642	4.35953369973205	1.44806159362459	6.13825062507568	5.97531195929556	0.064280460987882	6.1793561766583	6.08747890027412	6.74323179468199	6.58876512182618	6.56434145781728	6.89335827970149	3.5203816012299	6.34266905170858	6.79627925008762	6.41556673844579	6.83782785297461	4.97099766528388	6.3856500599614	6.06695876023824	0.855924961962699	5.55675436573154	0.536022695306475	5.52143337530217	1.58419134897092	5.79440668580157	2.33269506019794	4.67980901856054	6.70736837438091	6.068889883619	3.79098226004587	3.07499928422138	0.0623397586328031	5.47440485488635	2.93155110609355	2.35952648630111	5.011637247081	4.77054855960518	6.51784681747645	0.0668283591259059	4.72432614040347	6.81523875270875
6.2890064366932	7.17198916554185	1.96369533360768	6.95961704294163	3.09192181894907	7.08119178773059	6.90549046674219	1.46779121681265	0.649711649183461	0.0631405701588252	6.27827043854437	5.85055421317991	6.04912586518056	0.0650459031379501	0.0640904244190603	1.3270792329857	2.50221825448521	6.3781257153632	4.41895837490741	6.27116379347368	2.81232885600425	6.27651856999933	6.26477932872301	0.196647604418885	6.91758528219021	1.14469777007828	6.30048939753729	6.81129358194509	1.23542695655205	6.81293652121066	7.04617381154875	4.52787911684792	6.58982033307987	7.19328825507093	3.74157502912665	5.37889588455357	6.71286467344694	0.698894822184586	6.88401576825835	4.39599271834384	0.776446567809969	6.87501617993877	6.60441272200873	5.37463813707377	5.81501833842686	6.17016038628129	6.09633180541107	5.89302906323158	7.05385251937085	6.69790425089869
4.17620901976292	7.09780845033646	0.0650172103391359	1.09195918641319	3.68194218816273	0.0655194617656902	0.0649409690208179	1.80378047198205	7.06489734772931	2.48895905875173	7.02329249101264	7.18723179803098	3.15223078511268	6.4514425536185	6.51835234036914	4.49069245303442	6.20753625835246	0.0628003031431912	0.0647187537089844	3.59707120752995	7.09689745063654	6.33093354022619	6.41433998016584	0.804637136614803	0.535311704804744	3.3189433856507	6.82762375264165	0.211296358793332	7.14829397392173	0.0606899907185013	6.7135273855625	3.30760539834796	0.0602339869605857	4.92981677635115	7.01932093795643	6.53747307498205	6.91036549836486	6.97672313356148	5.30998136033152	0.278837270822383	6.92353158015686	0.931701464466434	7.20248323468851	7.32783863662762	1.49262091243419	3.44382843762445	4.49834002264938	7.05920596941717	0.0660265379066753	5.40830240229321
0.0621446525453608	7.3322613346612	4.31477886347004	0.301633521968793	7.50214374483091	7.34226725555172	0.593976342449681	7.51923128073228	2.08549400917045	4.9915999667317	7.04755927525146	6.68587819753309	3.2273685798486	1.41544540155774	0.0619803143863261	0.0652731732438177	0.0607342857985629	0.522580000023584	7.37773381852267	6.95227540061118	0.348688106833291	1.60424196603538	2.80038751320162	3.63435227753638	0.0652163966492779	5.63400460858921	2.79267961706465	7.43157588762219	0.513111438939733	7.21307302394515	7.39519311529759	6.55856531648637	7.43700403102462	0.85059499272702	7.43445064099356	6.93964564062079	6.87943023885904	5.8999569698198	5.12074835703279	0.913747287187898	0.832608552852045	0.346449756598405	7.13480283314912	6.1692014692597	5.9347607117751	5.4108252612345	0.0613374929772157	2.19252959967406	6.62156791881062	0.0596646287896558
0.0604982893451253	7.29054413800752	0.0615461299795583	0.0647652001282482	6.6508803042021	6.75489711141301	2.32241893127937	6.30750503704759	6.42450347190798	7.5577278690959	2.51758952748545	7.47588415744058	0.0644363327172485	0.0632535624050673	6.39281224620583	7.05207856949205	1.11665618306163	2.3218622953989	5.4398777183706	7.40284323566312	7.50543502845531	7.66019538190671	5.81295532058061	6.26213761053419	0.0658051154447846	0.0621645296629458	6.85106779451398	7.11394795806445	0.0623205966294745	0.0619352121584755	7.34944777030596	0.0669902226046964	0.0620716916622963	7.01505597688071	6.89560793099267	0.0614488952284609	0.0649011221070326	0.0642985110322601	0.0612141650933529	4.22066471408768	7.57834514552913	3.38013682378564	7.38874210027633	5.27022242072088	4.86766274048822	5.07216474850316	2.37597488448999	7.3096112218928	0.0657316201666445	7.65715843396004
6.10558227374948	1.0557410811354	0.0605579563132431	0.0629908568494265	0.339409572101303	3.49456290330193	7.66257745591367	6.18113003830058	0.0629148603936194	0.0594007737096053	3.6645064096889	6.58415037772043	4.29348057564038	0.0587438465780002	0.0633769685672168	6.49841876936136	7.43350690758095	0.0638297234382794	7.53860358663641	0.0617315142927427	0.0636901272948513	1.17462260738612	3.78427066640742	6.55529718998121	6.62820642400815	2.08288209768899	0.065262011230268	6.52219540856684	0.0599146978967582	0.0629531224779292	7.360922899432	6.76742150324737	5.32858765747706	0.0672408655199901	7.39198741701269	1.23199935527563	5.92283377686598	7.76060328946365	0.0660896732360483	0.0622837903653873	7.50512910133044	7.56350454499417	0.0641003525393693	7.05408724627636	0.226330641363054	7.28462628123899	7.02742863341877	0.0635977054860083	7.39847625962276	6.9634636892678
3.49950045945387	1.34211872932153	3.12726082052994	0.0651808377924902	0.651519339511343	5.28968254130228	1.3815540233502	7.63879482568028	0.0601752676022382	0.0649201219254032	0.0682064579523412	0.352633355079414	4.92202168532235	0.0612065138671165	7.38293411060534	7.19044302829515	0.0674938341575447	7.57686068285223	4.7197041819051	0.0626351617709809	0.0654364292718405	0.0596720886045764	0.0604511736913655	3.59257802838891	7.55496972987061	6.91855160462745	7.35426106769877	6.90876554748618	0.811634923572302	0.0624464837569399	0.729625736255357	0.0615917738298144	1.0926387518421	7.60166050591742	6.02828123793568	0.0660359746833581	6.61490146870535	0.0611417917089156	6.70917826096112	0.0635827472633369	0.063591552611865	0.0646333071745426	6.73968063451185	7.64398410641173	0.0604179772769752	0.0626418745574195	7.36467054377347	0.0662672553999182	6.83699641533091	0.0630462442637448
4.50836446430085	0.0633946774017562	5.7365422595874	0.0658448550251835	0.0666200104455316	7.03568804362812	0.0677969115862607	0.963075323564202	0.06355168531045	0.0650581899756092	0.0634311669228348	0.0609518844038297	0.0612958569175202	0.0639382613944932	0.0664527207759956	4.06230054887394	6.2232630819985	2.33324581868954	0.0652263461552842	0.0674177619120091	0.0639520007280754	2.12801384704291	6.38369612084352	0.0623747616184439	0.0607124848216605	0.0689316993264738	0.0614343978817528	6.51171755456178	7.71156518015866	0.0609770990481192	0.0616394562180532	0.0651985955995459	0.062650212978218	5.80041866887158	4.99882197739841	0.0625725907968298	0.0616147885997752	0.0630387689913742	0.065107720014236	0.0616478903728031	0.341017721835227	0.06205369965496	4.1772090167701	3.37821217539852	0.0619316189699434	1.26763743191006	7.53871594719917	0.0605737934398798	0.0622396842410328	0.0613597040438727
0.0643238277258866	0.0675513803635157	0.0684395594521987	0.0624783766564699	0.0639480143699115	0.470978653359188	2.21930920655593	0.0642055305974865	2.76756107898278	0.0622339332979167	5.65114414506712	0.0637406275772538	0.447012065455667	0.0639911510892267	0.0626566992318658	0.0657565603760139	0.0643842304492621	0.0656295303844514	5.92494356922271	0.063352600497998	0.0648849231417725	7.49275044832181	0.062254041195603	0.0647383348258702	0.0659215648122427	0.0643700342109039	6.94176993110489	0.0678507332649908	0.0618203359982141	6.4403461034819	0.0596481868857382	6.08901585657714	0.061720572257637	0.0609336200966135	0.0596897800057826	0.0638521604441948	0.0662592877019972	0.064548322175555	0.0638156992044712	0.0610334563010637	0.0670547148532401	0.0642725520926302	2.1005761245192	0.0659865493787289	6.56872129724516	3.79069842628646	0.0679696609979838	4.93214420130973	0.0646519239305328	0.0671334459937961
0.0662797701339444	0.0618332798238428	0.0621434890043021	0.0607028816957642	0.0607784160475981	0.0638112050457424	0.0630809134684143	0.0646104820160448	0.0634194592038498	0.968141630418895	4.6337383237459	0.833562301612689	0.062350694085881	0.0592113490940152	0.0632879112542449	5.6302124098331	2.18053440846027	6.52145745464152	0.0617151879767426	0.0644277583292646	0.061592204851661	2.10688524835962	5.04227661616291	5.94658542000705	0.0663540978732379	5.25944681535751	0.0662796348640081	0.0651541317451709	6.65923431185502	0.0632229132348754	0.0624973361911303	4.64662830894095	0.0625877913428678	0.063450895077151	0.0712930544547493	0.0655476426169674	0.0663744753025124	0.0674149464876699	1.2890008196826	0.0625608956098905	0.0638422190895967	0.0615548207910085	0.0639728308926146	6.57213975133839	0.0641389193377886	0.062933035629201	0.0628084961183681	0.065381412737778	0.0661439936372392	0.0662480557579086
5.65616946603053	2.50035115160438	0.067272488894797	0.0605061563265582	0.0613062470915115	5.6092272981058	0.0651206582396408	0.0662126520800346	0.0646933378145697	0.0659115242274269	1.80941444008383	0.0637284756134503	4.81571615137415	0.0637266360614673	0.0673062016075215	0.0629705978555013	0.0634562022022459	0.0645783244670433	0.070339764861631	0.0659267568301954	0.0643790717127333	2.48238244430862	0.0656678010420617	0.061100928723122	0.0648290606475208	0.0616551928713248	0.0657182347499727	0.0642928079303778	4.41853380411804	0.0653835654335529	0.0729071216603796	0.0670413751065878	5.8996152206223	0.0634483742975506	0.0650509182882441	0.0640188259756582	0.0672449823030493	0.0630330688966163	0.0624219802810055	0.0671913191514461	0.0699694451973225	0.0674634591941834	0.0619581031385925	0.0625374739110585	0.0617427484538581	0.0630179504968299	0.0629631782444669	0.0624276267841087	3.85765938828959	2.68594491963008
0.0649732725015364	0.0687887494633315	0.0618161436953855	0.0650211028599329	0.0637184611342564	0.072094108139093	0.0669590827566864	1.34808624346739	0.0679197834556825	0.0634778107390704	0.0686112385900656	0.926736775296995	0.0629769332316315	0.0658058556240409	0.0660243254381695	0.070125030846659	0.0641070731345789	0.0706527691690357	0.0619628960070116	0.0634781769787585	0.0704081677064586	0.0662852658637627	0.0636936782195138	0.0639618548059875	0.0664882105986181	0.0692273804741008	0.0681000416938296	0.793019522756615	0.0613748920727373	0.0657387803303721	0.0642713319701038	0.061066013859553	0.0676871272208731	2.86816189595462	0.0639566854136992	0.0642825800338896	0.0667453665570893	0.0658716356270648	0.0627979958975644	0.0668962185134483	0.070453206187061	0.0634918081965663	0.0658098010248819	0.0654393528709952	0.0644175061154709	0.0684946842134284	3.1796231792883	0.0646614389728175	2.57461360778287	0.0643017920151109
0.0673253792877242	0.0635988835948715	0.0642350264132612	0.0636287886757394	0.0633144820238646	0.0639706879650176	0.0703623515469143	0.0640572402839281	0.061881461576527	0.0642493140069531	0.0658824418752784	0.0627936446555603	0.0658734241371492	0.06224619379768	0.0642939673336031	0.0644827239737199	0.0726067889025536	0.0624783913779467	0.0655626044628771	0.0602769316739385	0.0670414041738713	0.0617400309694139	0.0627608779065038	0.0666829210046271	0.0690266100378415	0.0654962382909819	0.0640528422061233	0.0683290739816451	0.0646745694467102	0.071193454073322	0.0635301350878677	0.0626047461156042	0.0652896417528061	0.0621899849820089	0.0638079358907574	0.0594825276373603	0.883988263243495	0.0661825645983128	0.0633929802710861	0.0608025173999425	0.0630985085583861	0.0658452347144081	0.0628922514118539	0.0629682723749181	0.0658395423564663	0.0653151920865907	0.0670734010496649	0.0638762280824708	0.061348149565518	0.066712219399567
0.0658933614821538	0.0635061637287859	0.0656141841152078	0.0626685012390084	0.0640363067289847	0.0636061684536244	0.0635724448384986	0.0612559804561638	0.0674074966050379	0.0752264822172017	0.0640738833885789	0.0707819030523545	0.0656729860072029	0.0616292945009608	0.0726401490817218	0.0664013219470913	0.0633668750250318	0.0621838014715837	0.0622262271470449	0.0766412737088617	0.0637584692549623	0.0662578120204886	0.0643590776699622	0.0617781520099523	0.0627309552390656	0.064543620838174	0.0642685075163323	0.0652345685112947	0.0667188107314362	0.0665770539718997	0.0674428923970624	0.0599864312227218	0.0623114750856457	0.0702005876466128	0.0624361812980012	0.0650195897009836	0.0665532559259786	0.0719591248110941	0.0695580094216567	0.0646958693849935	0.0653332826068309	0.0612622586683304	0.068013043002473	0.0621372141398884	0.0665385658489904	0.0712121052349206	0.0623410470558426	0.0619757016045227	0.0654866755171764	0.0588700167439771
0.0631519912024826	0.070708207184196	0.0642187378669025	0.0709522306159727	0.0754537652160682	0.0665733665896491	0.0715759602117269	0.0637898898705834	0.0619211696552026	0.0611262252224329	0.0650663638527346	0.0685109507267425	0.0660912576187866	0.0624657513183297	0.0712689832524177	0.0747407227474563	0.0644268676864765	0.0656693778643338	0.0661052885184055	0.0613065810842817	0.0629274044312582	0.0667024856812378	0.0711185406542834	0.0642754156307022	0.0655290245024988	0.0689740504988058	0.0672457557314438	0.067788720256217	0.0617823906453664	0.0610102629079037	0.0642303275906018	0.070124178484159	0.0657431076302779	0.0601165423749651	0.0622856107378904	0.0726815456605061	0.0678469389419525	0.0647911904834741	0.0664843895350378	0.0670327425078848	0.064483850545379	0.066364971765821	0.061982326592158	0.0621046623528868	0.0619287164742059	0.069514683237556	0.0654317197579879	0.068501963313802	0.0690872066877893	0.0640027076769916
0.064893272309642	0.0704089192249258	0.0717274517040613	0.0677371355754273	0.0654506531930777	0.0646265700034301	0.0702885530886691	0.0698440203601424	0.0642928829841478	0.0681937664723182	0.0654722257452229	0.0721833795852538	0.0723548476357132	0.0775790997561497	0.0638232736939921	0.0690921665444183	0.0680756731243489	0.0646084991407905	0.0725547496798373	0.0640544254592943	0.0665358479048	0.0655250482380038	0.0603091058413397	0.0679496135107798	0.0710093461312318	0.0630878088063573	0.065493881691328	0.0678466548621203	0.0650682091277094	0.0627508687331206	0.0613922294927628	0.0731122035913775	0.0698892120987136	0.0642972699229697	0.0637259183189682	0.0620789971973948	0.0701072963054736	0.0608570374020402	0.0685612264552652	0.070668757710382	0.0689382572484948	0.0787548269349438	0.0674544218999694	0.0779617219629381	0.0623939931372339	0.0655815495626514	0.0643365101217184	0.0677990307547572	0.0761432388198593	0.063526892122311
0.0625663256097728	0.0761319539312966	0.0688000844878353	0.0685192334233048	0.0671121922126957	0.0636374086995876	0.0683997112853316	0.0752627954011432	0.0837094473868541	0.0699736592340859	0.0837177987518167	0.0640891164036856	0.0754728494096499	0.0657003518460207	0.0753589751947098	0.063931070515541	0.0634550408170933	0.0618982604438193	0.0604375175421352	0.0620087219234954	0.0650013071784594	0.0611389576614369	0.076674390328846	0.0610853766793085	0.0652887178842796	0.0733102097083874	0.0676546814501175	0.0783599802077625	0.0672900185221028	0.0685260241230565	0.0637672329443916	0.0720823549581321	0.0684740001950956	0.0635836338529446	0.0621605132679883	0.0694452987176334	0.0791200119111496	0.0812465661062009	0.0639990646678659	0.0815879621766228	0.0696730874217131	0.0654425283260571	0.0649179250379131	0.0651216502724665	0.0628072706259126	0.0740826554333588	0.0693172601605484	0.0663204232037315	0.0675791357778198	0.0660777570700848
0.065689525598607	0.0731286239947955	0.0742658454792481	0.069009273844156	0.061022195076229	0.0652097433352028	0.0699175505962118	0.0629137805583724	0.0825843155771782	0.0654028580553738	0.0653207037784773	0.0788804302037805	0.0702481571364639	0.0689058850862797	0.0707041368677389	0.0674743032468666	0.080531800209977	0.0699606268839329	0.0631427264346412	0.0651739877771822	0.0667228593508444	0.0668192061939192	0.0635228693776689	0.0699820132032186	0.0847111747759452	0.0757219105818896	0.0700859598705573	0.0668012506038739	0.0779494414286041	0.0715439744855318	0.0691278066160334	0.0658435358637458	0.0645266906653817	0.0674509443392983	0.075573930955672	0.0712798206250498	0.078470997879876	0.0649608961288004	0.0684198979685707	0.0731479429151223	0.0624570798626848	0.0697110791073412	0.0689580287097654	0.0713200633943995	0.0678686371087199	0.0720023465697411	0.068455344378744	0.0642826003499169	0.0654094194322804	0.0741094286591772
0.0673485603953615	0.0663475158232211	0.0733587545796666	0.0743258137463754	0.0653342489865181	0.0684717621658125	0.065962200814146	0.0673553039479141	0.0681734095095471	0.0650569280947822	0.0744595398363926	0.0639977741846794	0.0647064851823645	0.0697894014049089	0.0695018775517591	0.0749247647209569	0.0689447154157207	0.0743407687001504	0.0767338011177453	0.0728680379664639	0.0681119334046875	0.0687621049493068	0.0707415929073437	0.0675102052894484	0.067337161488489	0.0665685512099637	0.062317671002238	0.0749834532886008	0.0741681813800346	0.0646368074837472	0.0727799025373255	0.0758012774039603	0.0760636370287905	0.0744204755201974	0.0742888403864784	0.0687480444654879	0.0675066447821192	0.0659856565605624	0.0722844837846794	0.0783029545371517	0.0807814643121596	0.067432057345844	0.068667737081979	0.0701871609898628	0.0751637261288888	0.0811086614888218	0.0634546890077001	0.0799844720875689	0.0652029395961681	0.0721510707362318
0.0747740705381988	0.0661284763291562	0.07371873835598	0.0729367593696105	0.073153679404211	0.0672736053341297	0.0641491916319527	0.0762982922704431	0.0694056251778802	0.0771571311781406	0.0812669624529151	0.0787087800392748	0.06937114769607	0.072583599680402	0.0872636230441778	0.0627759513252933	0.0779617087630946	0.0808793153694807	0.0644640338567613	0.0717534998045272	0.0673376041572125	0.0805788581648527	0.0761885404018839	0.0805073850772635	0.0799011065747183	0.0789974306390906	0.0696771005056216	0.0668493466766011	0.0743463318018819	0.0761738110928443	0.0668129989862558	0.0631141776358068	0.0746181180399328	0.06805739243387	0.0673822536278545	0.0843239020312559	0.0647193023988044	0.0753565316263521	0.0646912608562202	0.062207906274134	0.0670949062378171	0.0642418777408541	0.0732653190619607	0.0677263940228904	0.0756421016945611	0.0713335802427256	0.0713586853667614	0.0704743914950532	0.0658509316719903	0.0731650118496709
0.0719677018166958	0.083779813582895	0.075693797823178	0.0729331365939036	0.0645003673536783	0.0716231690078506	0.0868908182610929	0.0697696805450235	0.0693441893641432	0.0690229176710375	0.0713211346679188	0.0743554799299829	0.0708349633084415	0.0788421043337889	0.0704866918716199	0.0664541546096845	0.079048692189823	0.0669916428819762	0.0834458617858139	0.0730161240584919	0.0987776858398321	0.0642572553722102	0.0821389225131991	0.0704108968424748	0.0668087343081897	0.0771954047949526	0.0693737040813921	0.0636248933257667	0.0747963775304848	0.076365879571844	0.0702645643538154	0.0794238463663563	0.0742226269878929	0.0676271872550185	0.0815918986554714	0.0772152838962556	0.0789039962318938	0.0837387815171655	0.0655189747495235	0.0848017790855927	0.0809053778716631	0.0721591138722686	0.0677839631816556	0.0675930437819613	0.0701457941498801	0.0732499006233072	0.0710842114137887	0.0670313113474278	0.0677802352080114	0.0789576255104086
0.068308408099204	0.0696576842431122	0.0818837269806282	0.0873595521498609	0.0815694301691322	0.0699117207403868	0.0712498404433984	0.0709868978902385	0.0857134328179862	0.0777828406494684	0.0811852478864426	0.08509212974369	0.0705015223444296	0.0893726459504449	0.0770300629224757	0.0772449278163606	0.0695948294040685	0.0849006189353444	0.06842222393948	0.0816893956089263	0.0739286915574211	0.0686385145507747	0.0691076100218702	0.0794795357694183	0.0693945836339341	0.0809965308451318	0.0826944953214211	0.0720552418684096	0.0768582587064058	0.0812248173401752	0.0815113342113721	0.0756682198456163	0.0762567570764128	0.0847781809744736	0.0632664624927975	0.0753197187094104	0.0722830453045454	0.0677739010289456	0.0800618747349905	0.0693985677550434	0.0691216516480369	0.0660033480014758	0.0794385313033711	0.0696533567822326	0.0817137331393273	0.0797840913049071	0.0860251258962475	0.0738416290619734	0.0815051231675494	0.0739151493114915
0.0682367018420187	0.0749042399297363	0.0743823812753858	0.0786400931764582	0.106735683271645	0.0836609821416053	0.0841545208412437	0.0932675298523741	0.0817331901298825	0.0886585871768731	0.0865562849523891	0.0833132820729893	0.0710781301018854	0.0874935502021631	0.0872135305312574	0.0764052922827632	0.0745559558863243	0.0777291094091712	0.0869461522529333	0.0799444205474265	0.0736279040030159	0.0860151128539934	0.0805002517632651	0.100638470473339	0.0877861683948166	0.0743864870339033	0.089894256038889	0.0727195658512527	0.0721832069184683	0.0689891291812189	0.0687285671635512	0.0656345691821563	0.0689030242010023	0.0727561803786738	0.0893008771200215	0.0831700661971787	0.0759807868587683	0.0769588825684483	0.0793801667115035	0.0833997878234496	0.067944031748195	0.0653758371233156	0.0756276143141814	0.0757694665075048	0.0873491187962302	0.0843304128844796	0.0785119784425834	0.0739786228224669	0.082332984912072	0.0771833787484822
0.071337838810509	0.0704800216800652	0.071555932146591	0.0715181956578275	0.086305779830513	0.0907464227488664	0.0991309566032627	0.0733800726765731	0.0750448610245931	0.0703856727499952	0.089702360263223	0.0767431836653809	0.0760731872666471	0.0835954767944301	0.0897371270705884	0.0837381321102498	0.0861571378098244	0.0809854868055272	0.0894904138400597	0.0820988574049146	0.0718869318020333	0.0733980551613051	0.0655910547854796	0.0791139464268734	0.0671521357894679	0.0805709281638318	0.0682811811441782	0.0861803055421424	0.0660097232935623	0.0754181148973604	0.0704647808200906	0.0698404879981611	0.0859376927887853	0.108933564484126	0.091974094292429	0.0654959853327118	0.0794119335938519	0.0992842202047611	0.0774892604325064	0.069577293189484	0.0885326943247594	0.0750007739921624	0.066775895760371	0.110183250254672	0.0971840830148202	0.0741065989711498	0.0825814053855278	0.102010017359999	0.0903807588778242	0.0850632308279497
0.0859521290722648	0.0804412864143082	0.084817822764289	0.0774464453307006	0.105936119199394	0.0876201418603438	0.100552494332794	0.100788070886766	0.103498954156328	0.0700412273474403	0.104555541165782	0.0707100665653941	0.0852445446013399	0.0712800117440598	0.092490973411521	0.0823999881578746	0.0749383548789115	0.079138010059869	0.0767769299528997	0.091880780598328	0.0811285155862452	0.0993389304811328	0.0736587588657858	0.101766657713128	0.0742607151518287	0.0996784595775345	0.0728793844021008	0.105524910782381	0.113286951302543	0.0738198765018933	0.0935642414262589	0.075940486911863	0.0729192534872936	0.0981600510374893	0.0858311562595721	0.0748632561194515	0.100572567776009	0.0711936489970294	0.0856215826924518	0.0912110577132641	0.102732425699502	0.0899615967801394	0.0778970120457301	0.0803879522628279	0.0798038631394408	0.0847588521803078	0.0890266702637607	0.088209586748392	0.0740498131185814	0.0684704787191863
0.0946382047387939	0.100672700820306	0.079762045717034	0.0753258073708685	0.0747081014161314	0.0898405881578083	0.090003526316511	0.0753369537248055	0.0821210984164163	0.0860750835754679	0.0753934192579311	0.0685852615711063	0.0677258578101485	0.0922318835657799	0.0825259420024768	0.087813515527442	0.0697916484737103	0.104273250623094	0.0829207210271055	0.094618311285338	0.0827534703457333	0.0935127179619793	0.0760736931242727	0.0871783271711526	0.0891779939151448	0.0994465210947493	0.0975269603929393	0.0857579002164845	0.0675190636093889	0.102916083870971	0.0868325483938479	0.0934896050501074	0.100453251630973	0.0694257633563289	0.0801096265071826	0.0994478109724435	0.0725482509192012	0.0980751764032397	0.0731131034902575	0.0757764186137345	0.086917364445992	0.0998503240783716	0.0863273550731094	0.0923826662479521	0.080343595564317	0.0779797865352152	0.108255730731137	0.0786828141825631	0.0870776448770929	0.0733843953811936
0.0801429637232163	0.116620909182116	0.0931151342401998	0.101382596791905	0.0834665216546724	0.075021226919604	0.079716557210152	0.106380253142714	0.0805067365352955	0.0914217673640233	0.0796123131349096	0.0806305461717282	0.0972278166818181	0.0707966455115708	0.0773020195993595	0.0828124980749937	0.0812476983933969	0.086753141527178	0.0699724181627069	0.0841939654368475	0.0880275774529194	0.0999634462947395	0.0795866787294505	0.0775340831062973	0.0764703919089231	0.0834650581885623	0.0805486042697414	0.0804933686843703	0.0766524340719178	0.0799187739828495	0.0804667756045814	0.0824141855297784	0.0833525441748137	0.0949456536675031	0.0821969597380309	0.0875029695320524	0.0871441213841917	0.0859808083021882	0.0884377892043444	0.102818483065021	0.090040799709621	0.0689098669469911	0.081586909673051	0.0855570390805956	0.100398318604689	0.079098266909768	0.0956715010390469	0.076586833318853	0.0767906847982848	0.0756593667283283
0.111672258282131	0.0951241685414203	0.0761809763611057	0.0774998321545104	0.0957333443855283	0.0793042123932532	0.109524772146475	0.0755096587265704	0.114792452737363	0.0984408226540011	0.124064547661084	0.0787051574070009	0.0871102082059397	0.0894117735350914	0.0740631484821884	0.0988587421908239	0.0746882351117234	0.12106515916234	0.074734322338556	0.0882453320829552	0.0888208552841265	0.092600386743746	0.0935676681340393	0.101903853780003	0.0785387282196167	0.0781929739236117	0.100153545217815	0.0698705074649329	0.0974816066020688	0.114525767797471	0.0832213853133307	0.0742092207462547	0.0932569078591302	0.106043978952638	0.115580144989983	0.095711635232851	0.0731718750993794	0.11078774658302	0.0825033146584186	0.0962364724335465	0.0843812892069192	0.0884976938734854	0.0818431808299712	0.099473483154734	0.0959038702864641	0.0752670697391703	0.0771399624108341	0.0707575842291194	0.0721918272659395	0.076563625039259
0.0865554597614773	0.08007629762056	0.0879227598083584	0.0733120564848452	0.0968042347280166	0.0867746753843061	0.082387022371965	0.110279311680516	0.0826070129049554	0.0773312960313203	0.0784140856315641	0.0741034985495037	0.0778534869750685	0.0931023429029715	0.10252036576953	0.118120779441888	0.108451938114909	0.1094453362659	0.093763852982856	0.0808094437749883	0.0774783993666903	0.0797076082337334	0.0709396497116142	0.0990168505461961	0.112152878320743	0.079542158313774	0.096428043866942	0.0875476549568165	0.0848755425246161	0.0978798405037451	0.0793400029722835	0.0860120654684181	0.128815869592673	0.112909408761097	0.110371624127835	0.108872558266443	0.0790531022568898	0.10538574484034	0.0762488183412818	0.0916915612540358	0.0776228372880141	0.113152266589435	0.0790075313888791	0.100068875592017	0.0862678048781065	0.0846362208253261	0.0800402365053871	0.0996128665554952	0.102733356980156	0.107074738747003
0.09957928459997	0.0800990126086556	0.144503520006147	0.135882283423402	0.107386406216449	0.089820092832064	0.0874770007496264	0.0865499925581851	0.0770864179344162	0.0921190899173059	0.092437734301569	0.0856622046300524	0.115502573923143	0.0932915671244374	0.0766945510557289	0.107039681185727	0.09580672483032	0.110312150609628	0.0767443132604223	0.0818841129393133	0.1098541032738	0.0712817896586637	0.104606569504358	0.0837704542866268	0.0923591925747103	0.0826570557944083	0.0913595223030133	0.13501899623431	0.0961041489923413	0.112957867111372	0.0752268893684181	0.108542902663863	0.0747591221404637	0.0911511285792724	0.0750293323135556	0.106349398986642	0.12167840991109	0.108594395154662	0.0944752035342663	0.0895107834436948	0.0924724905878815	0.079827405189924	0.0770807895399546	0.106394546961075	0.0880522240812012	0.090962163016779	0.135910943965252	0.0802440057297098	0.0857085736666072	0.136003577732579
0.115839913545861	0.0996055452267441	0.130084275319784	0.0808657527324917	0.108828021183881	0.137918341686501	0.0960305318605229	0.0955173243304568	0.13402618650048	0.0901829558933223	0.0735775687500112	0.10960982346155	0.129192638775543	0.102801243260026	0.0926025307126662	0.108811605669205	0.150798755784307	0.101892773114955	0.0818679437670848	0.0935592658990564	0.0927883140909259	0.0978838129573113	0.0974768398150008	0.102372235421835	0.0871056246709177	0.124504237196752	0.0817071143015342	0.141196095128666	0.0819137853922855	0.105698786890163	0.0907429571850467	0.072648560768248	0.0899730356270473	0.12523570533594	0.106155878572097	0.0818390024154418	0.0838189084228397	0.0798493312966292	0.0919716737811014	0.0809633780937966	0.0977557636023819	0.119538760473425	0.102730010671402	0.104678428948767	0.119108361969462	0.0957594368680451	0.10692294236302	0.0921800356138511	0.0977294094019107	0.127064712714813
0.111249375481316	0.15004891368654	0.0830453257366576	0.098496475482903	0.0837567555931211	0.0823978718624747	0.144639502909386	0.104973367669094	0.0867416165896697	0.117038575033812	0.133712632324001	0.0971250595602818	0.106048911562454	0.107913155122071	0.0937998556786482	0.124532257911879	0.102281397693335	0.104507995367551	0.0809214627910051	0.0842048047702919	0.132863534863171	0.1447953678947	0.0830217420834848	0.130615225279302	0.0876740252647195	0.0902622730743621	0.0823285382816683	0.0988377077341676	0.124099006602461	0.0945392393133885	0.109444240224393	0.122986583178312	0.0930312554127702	0.0933698751437139	0.0960409955599267	0.140698071542304	0.0915253739287478	0.0994316767492396	0.121743016513499	0.110601905938852	0.115619363347027	0.156217312902713	0.0844885357741284	0.174104087679736	0.156459222999136	0.0820106153250886	0.0994971652507072	0.0892237857559468	0.106368336150176	0.100579395563245
0.102586456843605	0.195207242514761	0.0909697481419126	0.0986543731071617	0.114820522565568	0.113011865545924	0.0832021160245305	0.104412514508501	0.142380035538865	0.138188786709668	0.0967676509937894	0.0979795150319136	0.109381820955315	0.104685500446702	0.162036043933227	0.157388815941025	0.139794585540831	0.0978128886822289	0.102044108148323	0.141196930928311	0.162609497401826	0.119201684068909	0.115007157185813	0.133882123809619	0.14550476276516	0.13663836949379	0.130154986162245	0.124823409025343	0.104075675410483	0.179585867872698	0.162331822006585	0.118944929957611	0.15462016238147	0.118856468073176	0.17210232162116	0.0849658083186983	0.128662946121175	0.141303567998726	0.0837916980833263	0.0930975479071587	0.100899458776321	0.102117031108768	0.0826704892831899	0.0899220928298343	0.123033116169733	0.0870737888420588	0.128399186172969	0.107900443358913	0.142595504588029	0.100408723352271
0.110204944074175	0.100157978704979	0.159808545710691	0.16469481579002	0.113009989063942	0.123463709006372	0.086443635169888	0.165325551707265	0.0962719187351083	0.181372022268056	0.135406559966734	0.0984524848390954	0.0922973355225812	0.168338896298771	0.102673814793444	0.0960996795900799	0.112548469093682	0.125378894121723	0.121465517855406	0.0980174521080604	0.125848528804234	0.0939606222471535	0.166026025131235	0.0930890132215566	0.0891145810760723	0.181378452462833	0.0903443086855287	0.111361632825139	0.18083041541071	0.0938183115942039	0.109235447690527	0.0937406816840705	0.0888210283547877	0.158936462291531	0.0945402095219452	0.112134717342566	0.106407329237429	0.0877149354144699	0.134821016037741	0.0989650048057535	0.0864276967951214	0.126068003807201	0.0887994396680401	0.165478575114189	0.128615473704907	0.122797636689774	0.10095662836158	0.149899204085982	0.125513550202511	0.102321303890515
0.183155468340555	0.107337662887115	0.154449901371167	0.135065714149693	0.0923813443010218	0.0978513324953329	0.166996401119711	0.114923222451856	0.122297826966512	0.092299833922903	0.0919128952696276	0.185211271439711	0.142793138417862	0.103335429902707	0.111731024391977	0.122254199784272	0.0954395069013101	0.102502031251792	0.102503022940263	0.157533327081146	0.0977580503319531	0.142123294579644	0.177746061128555	0.186212816240915	0.112049849474373	0.0859527226509593	0.100284035265217	0.0953338292179451	0.159870042986589	0.151177890393473	0.105833522518997	0.103992836078495	0.145701722186607	0.162956859691732	0.187669983102058	0.115279842057599	0.0915458204604746	0.151166751752331	0.101441227241388	0.125372629347696	0.112236379407901	0.171261562605385	0.0965790256295012	0.118415175483994	0.129768639618478	0.0957639855405412	0.120516095161955	0.18269521425272	0.134781376305612	0.0898299676244953
0.0913217850312256	0.147555393557787	0.153680497440815	0.141801624483042	0.16853108822157	0.106037615756338	0.100813007374807	0.145878582289022	0.108682120221179	0.114490510336284	0.0889402840826239	0.110600844971081	0.115967500023988	0.141271795507206	0.129222128004756	0.0936939795403111	0.148984923187946	0.0857576661135519	0.175309321612888	0.131634954222448	0.1792050831613	0.105991094353382	0.155692677267495	0.180911832354511	0.186381840627585	0.203919311995321	0.0972655893530531	0.10339442888582	0.141724966413854	0.101861230201103	0.0921134087940389	0.10037940570461	0.0944484963397464	0.0932944725237636	0.127042917913962	0.201882530896954	0.109623482471716	0.101935003600393	0.158845317310759	0.112736442706896	0.147874381992273	0.137516720388919	0.138807580476368	0.12252851197669	0.191468609930704	0.136875854621426	0.158174743793609	0.160499231160137	0.0937691712202832	0.134501570300733
0.193733988647087	0.126590911660867	0.08972412552135	0.0952140086694547	0.0943158222123391	0.146462463561736	0.129814378805688	0.095134368831068	0.12145179961053	0.112381347715778	0.204973357439922	0.150120239788437	0.193150557878808	0.157467758118607	0.0981139835786692	0.106616538544901	0.191741996732209	0.152625735641255	0.107247915930465	0.102379444407707	0.156570907984014	0.160114948714601	0.141029145480442	0.107685935112833	0.0895727475300968	0.134432546067242	0.225882373034982	0.173318012379018	0.134128049087277	0.104220927251486	0.120001337786933	0.171274509900243	0.14437811928044	0.187905789979945	0.145358378713067	0.105811149167074	0.150697145388791	0.132752595150824	0.157310815569981	0.113478089841898	0.167893000582268	0.11899524479495	0.119011742041491	0.110038342218884	0.157329485951039	0.186898469824371	0.11364435987345	0.160616040340715	0.126730280403735	0.143324847026952
0.0962005524949776	0.149078584898596	0.129375793673098	0.159010903920594	0.119811486546978	0.174814770136127	0.269193069958184	0.131219574391522	0.125595596670846	0.0993989475470293	0.17380686716801	0.252905601707633	0.182191691215439	0.183404013983334	0.150061228729062	0.109128264605151	0.216967096297494	0.0880766566724521	0.143113226347184	0.107485706645971	0.134876472195408	0.112962317487786	0.138376850749205	0.165210089737241	0.17656664304907	0.116201882969041	0.153156479360294	0.215938037558485	0.12108970433543	0.110557856785532	0.228306067401521	0.212178793334924	0.20610150575874	0.117735370394179	0.170569258417388	0.132387965247057	0.207210092353583	0.107494871785732	0.19693808763051	0.118742774638702	0.211029396369309	0.121430336301572	0.117008910845459	0.114423036864405	0.159026837572566	0.123772069969108	0.103443240583482	0.152041032332852	0.102763608659014	0.109899988104383
0.199866262277099	0.11438575742598	0.116366420533772	0.135139618238977	0.140751294065812	0.103797313861603	0.23308138989933	0.11804446696824	0.112955780952974	0.237027846736806	0.172059151229428	0.14635133403549	0.0933450895728536	0.149347073284798	0.0990944690584109	0.143276399379735	0.299741534485984	0.125228422023381	0.115672899161591	0.190868464028207	0.119494169362485	0.285226055074598	0.108274339201047	0.274249367390198	0.109702523338468	0.222618257919725	0.130827041141027	0.149790734049267	0.195070727012352	0.11940800058654	0.0924472076062728	0.105480684161713	0.182832700853294	0.226480665701943	0.130633048710036	0.0917336826716942	0.141856806171117	0.179061123250027	0.217379361228412	0.115905185651616	0.12164724729501	0.1194708368379	0.115385886764068	0.200405709441781	0.103406132445082	0.101939364024429	0.114373801058312	0.189073104165488	0.224985593675484	0.119463354261287
0.200838973172629	0.133197102998901	0.158620073891943	0.12258310315628	0.192887575559041	0.221538485575104	0.107888241558992	0.112085382934933	0.140163709145615	0.149907993014472	0.188014149039513	0.190558770976045	0.114344795677579	0.104803573780612	0.3453973107993	0.11268076129104	0.20952235456453	0.114904990620108	0.152016183092909	0.210091993040013	0.219220287316918	0.126913572775036	0.115279479638676	0.170559667489356	0.176064590367585	0.257089776787284	0.173259583007272	0.132513827343231	0.134567159657566	0.167909877155755	0.126224859719614	0.149328403169957	0.16953304333209	0.144893395557209	0.200479017329224	0.219371851760299	0.183274147275294	0.182595524473642	0.254874616956825	0.164039803796295	0.270947288483404	0.202823795743693	0.131347463286356	0.184762335689168	0.11360746600886	0.160379408121459	0.115086522285234	0.129252775862515	0.118681391000974	0.132959770812593
0.180086475774788	0.334912825786614	0.10874198802006	0.131892355339446	0.141376254403856	0.162754909546647	0.271907968814569	0.2974711065962	0.360426463591152	0.14465004540729	0.15763080223136	0.191811575806659	0.120755257377128	0.130087677497899	0.150925958115717	0.194075122071811	0.141198638758615	0.138914410930204	0.208547957855094	0.211782276765357	0.152277444519785	0.177606622894686	0.306445343617716	0.284144228743019	0.135483208871262	0.332283047755537	0.170607149021654	0.366178142146674	0.279637110451697	0.234551723446	0.19610739349279	0.22071361521423	0.169346707512325	0.114308538644215	0.151784926156068	0.124561727250458	0.190132604680538	0.123108943342503	0.334116886579435	0.273056190241416	0.218963831738487	0.112933553145935	0.202050736472306	0.192506521832612	0.165237988673618	0.104854024582626	0.265774044386727	0.0984116535640513	0.173844576703798	0.14315824578123
0.168570427155803	0.20613449178031	0.342444047933693	0.201971214859943	0.135763342231496	0.172832148506864	0.121660029209224	0.134039284599304	0.142011404188531	0.296306577524508	0.2210054910294	0.224482287577091	0.218995848511721	0.11305912914157	0.134845257641807	0.139826688029318	0.187712889642069	0.263579722975548	0.288437947857782	0.36230615230968	0.16851105277865	0.273256412986903	0.146450447017436	0.243888412580093	0.24799426330763	0.122701033075196	0.188844639869765	0.316476889438737	0.223928602809811	0.230165743017807	0.261273177069146	0.127912657138662	0.266659701944908	0.20925780741466	0.224415462267747	0.25076994746973	0.193998855592942	0.107524039855024	0.141211522261987	0.240879135182984	0.141733426093779	0.132121680559099	0.166026609865052	0.231006459828824	0.288222487270698	0.276927372386282	0.311432093996867	0.148353603248592	0.166527815713205	0.143034016817822
0.14362640860753	0.19883721688987	0.166529428849104	0.366525870586138	0.192894607336302	0.476451383216665	0.312828122936638	0.326254041056754	0.221115631495132	0.166052676339149	0.130884398122472	0.201243370454398	0.280511725290538	0.213720383413393	0.131777493333414	0.176256946768086	0.179086532876018	0.223452822586256	0.126646078399805	0.122860897298908	0.134201761120218	0.15024299077122	0.134829982722411	0.208197366763827	0.274927539638098	0.248753499935829	0.286321134637038	0.225299678795775	0.242272554084154	0.264376723643642	0.141102514964339	0.13234791393608	0.153436797776337	0.159347274170532	0.406250418903118	0.143334167717699	0.14417471294066	0.36451012656898	0.338825073915293	0.251985352845611	0.292700069297844	0.131606192118308	0.323157699519506	0.351445588085392	0.29052762047205	0.298226271204101	0.266273214090665	0.438503357509362	0.141377988887522	0.136113946882623
0.300640971348706	0.142870471025987	0.142294717182962	0.407625635692499	0.212428526847818	0.163097212615735	0.41337068770925	0.213278113660827	0.185937415536948	0.205099541508306	0.288155067232934	0.156091971810963	0.143592165714367	0.363396803716347	0.113482226397203	0.325425592184869	0.155185122348398	0.184267449511699	0.252766777413589	0.11436603325473	0.171437421827996	0.170691136817954	0.343215186118702	0.13564356456665	0.211373542164546	0.361900472974517	0.148652898252217	0.291776178189445	0.231144897475036	0.272659939334682	0.138791803792356	0.413780505533897	0.185578045438315	0.298077608087179	0.197545846046114	0.14177326902085	0.47664827836157	0.226792735641041	0.219591813293009	0.266990965290494	0.360928530923075	0.241808628986324	0.293411236154091	0.345709158230964	0.261484208004675	0.186818012357587	0.25810425252854	0.238192427532778	0.389343669168594	0.432501279590761
0.298383025766761	0.286435700459108	0.301413420393648	0.21388861849921	0.179513700289023	0.383673547719382	0.193920570641169	0.17728454120488	0.20560917505867	0.298499220307935	0.345958519019678	0.271582384898836	0.258513320846097	0.132222616938448	0.208224621556479	0.492231455638772	0.24404287688994	0.303179438178012	0.389599483941981	0.441177144743554	0.382564074699489	0.144560098637453	0.395659215099234	0.293937761047092	0.260963503373354	0.410977438541223	0.27519582604635	0.281802827217087	0.226510630588053	0.377364936337914	0.380120015371323	0.222413416000305	0.143823619796052	0.129278716123249	0.232091322511825	0.28871762877685	0.19372204089182	0.196554920942397	0.18237953527614	0.332385844843984	0.342464461990506	0.27569471066977	0.381802466761131	0.210178098199964	0.139132090507844	0.170687458070059	0.285005959253077	0.154652593169043	0.21436647955965	0.283387765937021
0.168547919811063	0.399706147909511	0.3896107352774	0.311152390808846	0.192515711753423	0.199245265502106	0.353828308385878	0.206774934725685	0.405447513662825	0.365962757164106	0.233655160040043	0.211576452141171	0.258446115680708	0.305265597510992	0.301413106249673	0.163219703446783	0.485302868503379	0.283502265208272	0.199193511460742	0.143202100383237	0.158235136028464	0.399489082543319	0.230432712656719	0.226834566496754	0.297883607592739	0.158760427929123	0.365096053925095	0.373129166566447	0.522867481287843	0.578988557137378	0.279227616234235	0.168325664412909	0.247364423205205	0.270073524662037	0.160695219237687	0.536307164367571	0.388636597804114	0.398934453947801	0.252891312461013	0.219668619531262	0.19286711200771	0.223301172103265	0.488503373908085	0.155102893134326	0.206843128592903	0.509536004773361	0.285496452120641	0.319269246123535	0.448683991796116	0.244727779590658
0.536313319868186	0.452958943533612	0.716643107840562	0.196527614649455	0.374733814456238	0.209758322819424	0.358119536012438	0.267021972129558	0.243341899987389	0.273590605254368	0.506593145352326	0.566094637860166	0.325688223990652	0.682465424429839	0.29884036046617	0.235458558323738	0.151198990369389	0.202742788465396	0.478131425471832	0.523895338881306	0.235703002673594	0.258612073291867	0.299043166823852	0.521504018365219	0.496079840959161	0.32780286546748	0.559446367193701	0.232475784989061	0.162946971016442	0.604168882899494	0.200913031715357	0.147280040666499	0.373055902829736	0.235825785843767	0.23425676159313	0.266287622900459	0.403590032345025	0.491376762613289	0.253011120568215	0.595933351725967	0.279329844832942	0.620998465159002	0.22572686727604	0.448300359664882	0.554889245219092	0.262908528640637	0.188647249190769	0.244993022744045	0.263895822694019	0.343353263748489
0.45194196829672	0.276594014453945	0.408885518701733	0.283256981372719	0.184456430778478	0.319985977531741	0.437826539282788	0.282103911707397	0.607175895678611	0.244841592967443	0.29017909930544	0.305033128271722	0.379454685282884	0.234606714634396	0.197317901057243	0.391996148484305	0.711048828683613	0.25292804343919	0.196648832526526	0.372733582357899	0.379684995428788	0.402427722162324	0.436911989200469	0.2170354907912	0.691353667830395	0.202801763542386	0.241667732351344	0.278286749930039	0.6157675372843	0.387894413443248	0.48612232466747	0.367288218879049	0.291297733744446	0.477169677637155	0.544296828223878	0.542898227631318	0.597556720182587	0.403950565714216	0.4109597206775	0.284103126396399	0.731360540709932	0.329476346676663	0.641361442851513	0.453937274518841	0.70593882117388	0.367761612999984	0.457758226231804	0.164869615440548	0.550597474987264	0.782078528104795
0.60641911551213	0.264598575777479	0.248691911214872	0.479737324732256	0.617633963316885	0.429390973813237	0.149354354164419	0.195111807146813	0.468032702991355	0.520438379691205	0.377963728223691	0.261368082629598	0.748153553731663	0.284730289445972	0.405938626048207	0.61368801683202	0.472477450082349	0.29200873024329	0.264394407706836	0.270744882730354	0.476851778803636	0.592841445397908	0.322795284462562	0.362777573503519	0.171078537754625	0.929131720812609	0.337949454410403	0.512708240437513	0.476091760045831	0.685496625335976	0.455775068495497	0.443708601865774	0.693203207560357	0.433237682764231	0.56004282363383	0.665882773900875	0.303331961047127	0.521168566189578	0.24708749460103	0.369534382938431	0.386919963461019	0.38741768370174	0.246069327643968	0.458535477465995	0.313196858089141	0.251541494614802	0.272053215334793	0.39303781426205	0.308388864579146	0.943276525302776
0.782531980909569	0.240415612532041	0.342921828898211	0.529281726227203	0.788977511863757	0.610944053194324	0.251259541794454	0.525652254935034	0.709511005927855	0.535205796172834	0.341745639093669	0.728257328606478	0.557862006897052	0.851518009313821	0.711912669673871	0.229823197225067	0.591318839881416	0.234693214681935	0.216179479699448	0.334960222582174	0.57185892165674	0.486502784401687	0.347730465633811	0.32780325230153	0.346957519943883	0.33237705396699	1.02727355208085	0.712905882535979	0.530981686073098	0.433050377263781	0.25241647241798	0.438851133383074	0.191456467599977	0.325478027392629	0.348267176924918	0.738901559725353	0.77083277346993	1.13586778411364	0.687413053141794	0.936369149476886	0.580555639281075	0.310026005740448	0.273742079346806	0.270508467650287	0.755140872387001	0.435916844638778	0.295922515236979	0.672478774785775	0.573049968263377	0.545527042392976
0.56423797867387	0.431944641879684	0.735118030216711	0.73756187694371	0.244003021316755	0.486794090191187	0.64983348122219	0.568921448913954	0.263581138143693	1.08235972405589	0.997235735420852	0.349972690526789	0.252272984706292	0.322142317233309	0.451466130641702	0.815848263041809	0.794345198645158	0.871931512564878	0.580553060329608	0.273853267269131	0.259691103794517	0.49337421938941	0.565000430236631	0.235280543358983	0.536958242642948	0.780603518926171	0.569621137162103	0.716794378458435	0.502963874228515	0.296190966458695	0.469787323708126	0.802956612368025	0.330749797089951	0.481856238244218	0.530444496979711	0.218000052729787	0.746498492293365	0.484920032784356	0.247635962116197	0.412920592580934	0.667218305817331	0.367759005500228	0.391528673518647	0.94017446567123	0.792954843318893	0.502701126099316	0.730837962317878	0.594675258380584	0.293900824264771	0.547369601279072
0.534552353966068	0.310802492875434	0.391527713794623	0.694640472841189	0.483735934256091	0.300049013360728	0.385588145409864	0.528838658965624	0.584151360183865	1.07332642012898	0.513286265311999	0.24496702037436	0.484652130173238	1.35438258220802	0.508193966810154	1.04596736591847	0.2947161668942	1.07463718077288	0.46948177716315	0.514799265426447	1.12816288618884	0.77428860918041	0.665955889813365	0.636674398507155	0.346485216156255	0.528071962148888	0.299652827548246	0.378116448484126	0.459239094377741	0.73122076883227	0.53339523795779	0.269239219261469	0.46677758661772	0.892098447930816	0.71548511179186	0.58994103705109	0.895420174555802	1.00694460508535	1.1793770015294	0.337860497129919	0.425974868420271	0.621971352977191	0.353363128682313	0.432886026481892	0.812043098469999	0.460702933833704	1.12241930954783	1.40807346874356	0.556315208730641	1.04873117030746
0.349456619070513	0.553291278769566	0.426985122819872	0.260905021785641	0.987150791844822	1.45595375864262	0.474576107290895	0.308062685807312	0.349956851681263	1.13809637533971	0.593585695459309	0.931961490905388	0.36334705389639	0.305390646784534	0.524195929564172	0.493971222704662	0.895335003172033	0.90862712847581	0.612906592239119	0.784210114786864	1.36416228149267	0.663959813131828	0.796596254728907	0.511977186568015	1.00149784196752	0.48702859987458	0.612896542371169	0.869284472081614	1.19087867781411	0.750508004914684	0.405274736731375	0.639251321492094	0.661372250032632	0.483664646777718	0.559080146655583	0.476968137699689	0.381770691653666	0.694475394448115	0.556122388332443	0.342377108801004	1.11646932566922	0.526584599072243	0.933964568641291	0.778331531148863	1.36176037953134	0.363294492177923	0.34996132742863	0.808972498784379	0.821202597692617	0.496406234845237
0.823070660548705	1.08281718714115	0.454948005592825	1.14514774154648	0.344961316334697	1.69096565641893	0.66798485745962	1.58932747989355	0.556790893268706	0.487456437610749	0.442966065351878	0.854631870769603	0.446056510494942	1.09260948430871	0.971875825823458	0.765294039655444	1.41152346490158	0.792337339890931	0.440624936408477	0.911178126239231	0.319546682519586	0.916055118842946	0.624868932664479	1.01707119128397	1.14059947793554	1.1508507356623	0.591750908373225	0.440545587031372	0.82569610531522	1.29881616269584	0.93857003922909	0.591240132226488	0.805532207833251	0.965548627439565	0.512677585524756	0.963602750891431	1.19884308447415	0.722002794375647	0.391955234841364	1.44365189051724	0.597847370234785	1.10859841122291	0.427141293947869	1.49116940710564	0.923181270457613	0.443270915946319	0.306972808822782	0.499561814170582	0.768909606578712	0.440839994646984
0.585805888780617	0.526008433678071	0.841908269989812	0.500120918363873	0.537449933173514	0.527775329078457	1.59890709916478	0.769172165837905	0.530580762711284	0.612715950825932	0.497124370457815	1.67281495607434	0.860982553869817	1.74131793129457	0.504903195603476	0.541861815807383	0.683583383681521	1.64972474221288	0.560165898712874	1.42044885206119	0.538861882566468	0.841224121088152	1.05631986754921	0.777507294727339	0.587362506512287	1.01674809241514	0.447679868664849	0.594066242770649	1.47368454122657	0.469635351537201	0.926770163602642	0.542138309803324	0.722622877783609	0.478129605307972	1.6902608204944	0.784730453646218	1.11426910793365	0.814478170179064	0.587473784592852	0.605728762270513	1.15073518479841	0.316362045404371	1.14600066805309	0.931854042677948	0.455637187967074	1.69686823759462	0.639723631474002	1.40304579056718	0.690622460760259	0.44837245493397
1.05649882265987	1.01014172379052	1.62472718221141	1.40474783541979	1.72155868949518	0.588493459920474	2.01800656462509	0.615599777187355	1.52856217809123	1.00680490728264	0.915772252862031	0.753919598726017	1.21291425859682	1.13195206787176	2.18680055930423	1.11843339970878	0.555058886057364	0.767096395770603	1.79197146187595	2.07022537560785	1.11324068270274	0.842352641963194	1.36705947554921	2.21497914975977	0.600769132377644	1.75071500891165	0.679478502347124	0.696252551828689	1.38970856898201	1.24373654353778	1.26815224059493	1.74925086090876	1.56242029318577	0.852330006083073	1.11372069906671	0.621515442732845	1.28612668105232	1.01101776309957	2.10207531514485	0.562422394587841	0.76772587873081	1.54042219573887	1.53168371416857	0.828700576132142	0.879097594041929	1.17599621655636	0.789321532860355	1.56985169179917	0.916202571224171	0.489338409028541
1.86030218688603	2.07518286334208	1.08424474275229	1.37314403993693	0.852205194579865	1.23134002902483	1.57140214125179	1.01849899990665	1.2097020274379	1.07848745498964	0.634730508325288	1.85134712302006	1.10669149016432	1.66920981473575	1.18677986736766	1.82169809579211	1.99240075939263	2.03083078130693	1.43454287911128	1.85004988010839	0.576991990367566	0.474044835788468	0.786795265448248	1.48545540010394	0.571523424387579	1.67105204774415	0.949121720144494	0.497659856036935	1.15205012259988	0.777766838033424	1.53050482583198	1.22647702968949	1.48982518589218	1.35702102924393	1.69693346407128	1.01866480610946	1.37584382632138	0.83311060311463	0.581623522896512	2.24147920762391	0.952793082791114	0.925882615305713	1.03310697182983	1.10925110147861	0.842468241841093	2.09809626585554	1.12804936377499	1.31217774439516	2.17720133664547	1.42170603792908
2.94261331110187	3.01054893195896	1.16738291449019	2.39229709944088	1.17719001432449	2.61773759835394	2.3100231931612	0.844717624621542	1.29561577726888	0.93160447028708	0.762274867760427	1.13489365971746	1.19100916715822	1.84749355233179	1.70887811389267	2.08663477245087	2.64304579625242	1.86962974117124	1.96633287883687	1.10688029528151	1.12684168559919	1.24765239317258	2.05137941222298	1.58631473969391	0.993403700489961	1.33157132866098	1.44266600210394	1.30741597150569	2.6844674744772	2.8945824411316	1.00090063322795	0.506531657044024	0.977355479218909	1.76162865501747	0.768263647829918	0.661856248424852	0.729145567905965	1.69364123057405	0.841703546776211	1.44027778556174	0.900785747125532	1.72448660721152	3.00812184138235	1.03074346178776	1.74595599559696	0.537494830156831	1.50558109047254	1.16258829997391	1.76518823148889	1.63972352094888
1.87654028057596	1.18868550734029	1.51314969379009	1.33017033404899	2.21604654778027	1.18742552078719	1.75760605778284	1.99960788344273	2.21643023692785	1.93357388645437	2.55200491448423	1.0491121790055	1.7287720684925	1.1718890721667	1.31325754436804	0.634713296696269	1.57859605569102	1.78329341398003	1.35894952112431	1.9006006369208	1.23251530685483	1.72171051090123	1.29564377216314	1.12098639374129	1.37952565411183	1.19889869598239	0.593304115990043	1.83051828519133	0.701109918450313	2.79958076475892	1.77074807197835	1.80238697371775	0.914130924175673	0.613871953905347	2.02671400306807	2.72075223857313	1.03234089028178	2.57676522220881	3.84501087973344	1.16114198417025	1.75897383405311	0.957939271720894	1.97995955457113	0.900987545160815	2.89444170502203	1.23449541163706	1.39218305374408	1.2551911114819	2.1700956754962	0.688480062828807
