# Supplementary material for: The Neural and Computational Architecture of Feedback Dynamics in Mouse Cortex during Stimulus Report
Source: eNeuro. 2024 Sep 24;11(9):ENEURO.0191-24.2024. doi: 10.1523/ENEURO.0191-24.2024 (PMC11444237; doi:10.1523/ENEURO.0191-24.2024)
Supplement: Extended Data 1 — The file code.zip includes all code used to generate the figures and perform the analyses presented in this manuscript. The folder "./ephys analysis/" contains code and instructions concerning experimental data and Figure 1. The files "Figure2CDE.m", "Figure3AB.m" and "Figure3C.m" simulate the model in the nominal setup, and generate the corresponding figures. The file "Morphing.m" allows changing the connectivity strengths with respect to the nominal setup, and plotting the resulting trajectories. The folder "./Figure4/" contains instructions, code and data concerning Figure 4. Download Extended Data 1, ZIP file. [file eneuro-11-ENEURO.0191-24.2024-s003.zip › code/Figure4/isolatePFC/v1Int_a0.4.dat]

0.349241737011451	0.35739078996852	0.348708386932678	0.318469964024528	0.324793736287223	0.351089252539547	0.355348295689972	0.322911741315639	0.353825477613463	0.342636033585397	0.338432597045141	0.324391126244324	0.330515097428149	0.342871111959361	0.324610148758824	0.317439535027666	0.335860992816062	0.314864077053075	0.322699531527187	0.356230043235875	0.351935844397994	0.319270554927368	0.360029479200191	0.363007497581881	0.335485184552995	0.348643752027326	0.324664022095764	0.318771157505836	0.350052008658459	0.355080580658296	0.36077102767542	0.33117159560789	0.352625700441272	0.331348170622745	0.318082628398099	0.354235646817845	0.342885137749367	0.33398354511221	0.34400031885654	0.333677092791104	0.320691003743131	0.337276049007243	0.315982347533137	0.348649290534208	0.350901082060972	0.318734389693059	0.343019582988793	0.327117267947667	0.315789924172253	0.344756028700804
0.328337914220546	0.35324306189856	0.336960533319912	0.331677172114933	0.323823633621406	0.369701923674232	0.334460361055744	0.333509981587209	0.344824581079631	0.333075767338024	0.349018717460014	0.339645294711524	0.348727831657577	0.362547839000767	0.37339243396901	0.353426331265845	0.337721621633418	0.356986497155675	0.343817709314204	0.35342435338513	0.344927562049583	0.345023202721034	0.376311453468935	0.332812667923225	0.342359774263476	0.357791824281172	0.334243186863782	0.370454370174137	0.327234710974365	0.323487292664371	0.332492046732168	0.337362676993301	0.347398103863521	0.349111019072602	0.357975433916257	0.350859402145515	0.341056842873416	0.34768939620228	0.350045660371142	0.342927495109893	0.356844798725727	0.365195736322237	0.360127331403512	0.335516296871971	0.361983966776438	0.357815852686634	0.36638482320661	0.354597676769981	0.372535124219207	0.374444404386476
0.363770535165534	0.36335189964705	0.364669542529193	0.334844785632346	0.391249868007742	0.343692225785838	0.366596212482682	0.341238272132495	0.369307583504779	0.362944329633939	0.378857535967496	0.377554064603284	0.365541472372851	0.343928865418534	0.389136312288368	0.357545278565725	0.356249027307192	0.33672694123666	0.379499102563731	0.369450112612042	0.354095672477664	0.358005483948333	0.338979402220139	0.375142910900502	0.385713888490195	0.380504293706639	0.34533095631539	0.367264493710405	0.35354920043448	0.370538240755716	0.335862049813676	0.343049572674968	0.351615815735135	0.366790495451224	0.354299711844766	0.357500780283815	0.369890213418554	0.37407573268674	0.35974948755218	0.365530572906316	0.385851812186296	0.359120829592015	0.362279023228931	0.383123110788396	0.363959397253565	0.378026572522979	0.346713923299013	0.354706791438835	0.337563182026037	0.39290240645082
0.363542687010715	0.398624072895517	0.371056287808484	0.356631628216792	0.378093731159972	0.349518700105434	0.376854231865893	0.405716950502041	0.389060273878341	0.369506470241269	0.367974844131022	0.377396677866291	0.399405265268909	0.346498400483615	0.390077516497147	0.377438984094129	0.353591032141753	0.360556185185559	0.381429186137963	0.362245024125613	0.403922979842128	0.385134860483988	0.373305982972268	0.379991123054091	0.356180166360071	0.350027141206171	0.393924662963109	0.391898709383593	0.400689896743686	0.365725928760421	0.354505584337355	0.400955640023799	0.350442795444754	0.378424562411569	0.360944757950902	0.350089741552577	0.412453913401257	0.39756506739648	0.381719024760908	0.364810071730175	0.406484235193126	0.381958356217709	0.363622224560899	0.396467565795309	0.351456435690083	0.357544776645258	0.362066791514494	0.345053929039395	0.407952950012434	0.351841988106898
0.41372628361298	0.373500941300555	0.428997665162995	0.409213259744125	0.377052372787684	0.409177356503761	0.387960533685426	0.401350618235012	0.404538737782024	0.419541144823209	0.4219817606111	0.365734240439751	0.402150207568426	0.367752894741179	0.401053925107884	0.410040193010218	0.396375322348341	0.417024150055563	0.386416483804211	0.385939676838047	0.372510051169069	0.408818802344736	0.401245539892916	0.416395423083728	0.390336679003869	0.395024660121516	0.370331026786068	0.369314543492687	0.395438749611584	0.417931320631458	0.373264940808021	0.399223874270108	0.371614152587858	0.405323831883633	0.374266429906121	0.358667520387868	0.371018841915769	0.423656579338227	0.403826787048681	0.415728661622619	0.400767577189249	0.391870696712499	0.426702078087041	0.385325896426967	0.42679927164418	0.398501658836721	0.417951341967111	0.366847502187458	0.383539089103494	0.404866677698202
0.438124120076654	0.386897034696535	0.441749841496073	0.455436495274679	0.389657523002763	0.403805119965855	0.398332404102763	0.379152470613647	0.427416527472232	0.429454038013323	0.435923183250175	0.441277992091841	0.427336287754801	0.415327152406758	0.390372740492618	0.376351142088491	0.370633208174686	0.436869922659628	0.397778391503424	0.422347047148523	0.393063395227866	0.396563935863368	0.416290066852752	0.432558529325888	0.385645660295279	0.4012889731529	0.448448120716773	0.388963668376763	0.376563332810404	0.387115659615675	0.417222725647677	0.37672705509548	0.384914760394021	0.404530275287837	0.400173218298102	0.448645939184788	0.372482957055663	0.424086799275958	0.401867098847485	0.439215129088336	0.387161182700097	0.44203951681105	0.420945183688904	0.393398862981275	0.406394892147253	0.432924289258407	0.39434503072132	0.419348242386769	0.379754502400442	0.425107312306639
0.405065106034546	0.45504010924601	0.467063734091021	0.436820654794806	0.460895482786438	0.430767413365468	0.399535305581201	0.431117078646702	0.463464602692666	0.448605009328602	0.477861120559819	0.391861430299239	0.406162234465577	0.421355270536514	0.470475906514132	0.388448783364242	0.481615277587861	0.460422640714895	0.394540343036815	0.436621666373946	0.395524863594443	0.441100274014137	0.403071430958962	0.415100246980486	0.429230562381337	0.4611400758621	0.445195269932994	0.477676485912727	0.428846492055237	0.428306588694277	0.446464360432702	0.399924156675386	0.469045746840766	0.439966088685822	0.461345659601784	0.399412392162043	0.443836047375066	0.426970688763889	0.438241179351375	0.398718531811597	0.434059219270666	0.445577457276535	0.448190385490589	0.403076959603474	0.403829605221169	0.387738714961249	0.475394489558879	0.426615253570151	0.415721236066723	0.391805566978237
0.446858031433636	0.451153936616691	0.416000534631146	0.411820123978624	0.436007377752752	0.486167497234225	0.473178287920031	0.438978512691953	0.444218418584904	0.492803581394111	0.504037604209861	0.502630929660442	0.410706975526398	0.495830383567098	0.414630090209278	0.511045707545931	0.416642329668154	0.43773650859894	0.431451539761937	0.490317899510357	0.419963939663598	0.435825384408864	0.447652977951089	0.450535824061538	0.476079559823905	0.421663028932188	0.44058921951207	0.46186364567611	0.42970885907727	0.485339582627003	0.450622927712918	0.498218471444356	0.499695024714935	0.441462760622604	0.417964175639833	0.410698657038575	0.437535558960271	0.465770615207245	0.477922385303372	0.407998664918967	0.434665823441484	0.488159847280076	0.467363085094189	0.410842889352914	0.42628957850203	0.409490004671068	0.460692469911269	0.471654360002042	0.451287130666222	0.488448910659648
0.441172325712925	0.503868199394431	0.471586282916833	0.509998263817281	0.46389507671479	0.47611162254849	0.516216527727653	0.454721441597265	0.50667413059437	0.529567432356425	0.426194806315113	0.493924468339714	0.429206586603544	0.453219939225408	0.491644051179817	0.509062028153906	0.434864192093508	0.501258598544085	0.451881702046804	0.461671532973346	0.447413208439867	0.444470001487785	0.466989526360235	0.491377027507835	0.442049303158334	0.503843094558397	0.479133191151207	0.498916487442847	0.44831660978219	0.536451977534812	0.431697657911873	0.499134652777989	0.437040469094876	0.529709637245985	0.46268016891624	0.528663038353824	0.442710627864925	0.516930523811266	0.483606000269862	0.467114383295585	0.498872781044213	0.482470681819331	0.448642048818153	0.537607917623456	0.473132882101418	0.509899605855863	0.454562533261138	0.508535529487693	0.501663784268326	0.456569258223379
0.558309914234465	0.475682282008524	0.482195747064544	0.457226200181784	0.518131320157799	0.518762101497638	0.527348924696188	0.539157436402717	0.463777518076226	0.501994718426925	0.475227653941183	0.537285789183341	0.494876373394209	0.53719452495589	0.468023943229783	0.480280192822911	0.549204039658351	0.478950729230903	0.538414667666881	0.552024624797701	0.567555575016306	0.486818213589673	0.495375330765424	0.493537684205577	0.490147933018384	0.493107914294214	0.496061103525431	0.484947364965993	0.482573758538177	0.516980278351541	0.513979445998483	0.536917944491366	0.538436737937908	0.487387732554771	0.474392409332751	0.533850850425983	0.566534969378951	0.475348943406851	0.459273267995828	0.464231854650643	0.557937287733333	0.511397258031984	0.532017877805451	0.496145374002436	0.54566722556094	0.457443917807821	0.497153736674067	0.471720337327609	0.556043366377323	0.472868882074741
0.498834498473918	0.477903436628514	0.577430556142816	0.538412387911336	0.492848338663832	0.564346489564139	0.575344517229432	0.554042600956649	0.494469875816712	0.525083209265	0.591947423538236	0.574073581286685	0.482284436875535	0.55105326828244	0.555547620945587	0.578734444416081	0.597006868913469	0.580228347493081	0.586318481275024	0.51487772893758	0.490325575875523	0.501532735873201	0.562673593789972	0.514572701051018	0.509631494902938	0.616918598206373	0.56813286937632	0.619496720231393	0.559444060583588	0.502336851549188	0.487051634065874	0.603438882353716	0.549381121347273	0.493751545187826	0.50005146289058	0.567822095719061	0.602228655885559	0.563134076153739	0.529402840418545	0.548654306853784	0.534382730737078	0.555525919149271	0.578691491483223	0.57852083381252	0.515626367751512	0.524193959447613	0.596498605433213	0.513039073290522	0.569039282305579	0.489123283062298
0.55450119968402	0.612822659888406	0.598509148448046	0.609836275974173	0.536022324217985	0.54862569161378	0.625279072982029	0.541748273926694	0.566908643640758	0.663434514970009	0.588579988568388	0.561826644871198	0.525026400456874	0.587120470876759	0.554543873467808	0.611795425130194	0.668901201074046	0.604397148065408	0.590438504483233	0.591166672409013	0.553454188634943	0.590489937860269	0.560665732885557	0.627850961024228	0.631667803962272	0.559644579573663	0.553195083820394	0.643225675478072	0.582301393118085	0.600555154671294	0.564482083029284	0.543518866713411	0.562112825591975	0.607181698920041	0.595899027999894	0.659009063243673	0.638128483552578	0.558869405000088	0.547629750090741	0.544424734005613	0.634181154614952	0.518449309287513	0.598488242470267	0.581407742914603	0.587216014550444	0.604295624601821	0.562997832207604	0.554977642376366	0.651582621029575	0.584077072777171
0.71209478944556	0.680970265371079	0.668719432493471	0.679364939049961	0.58149324674562	0.668086539720787	0.641316543392264	0.578356347508244	0.707344284389741	0.630017346004064	0.608542971753602	0.706237087911313	0.724137078757681	0.679567093568073	0.558139547251389	0.606391155513542	0.569237962324755	0.683903971100178	0.687599569080374	0.602893076626096	0.699431969089195	0.686301765712242	0.622862825221087	0.696201055869566	0.694659835287121	0.617827784945104	0.652689407082705	0.623955700242387	0.689270374645464	0.692100067870564	0.566494153759244	0.567588088102427	0.634908454565211	0.607660538476677	0.695046457177447	0.599779662319313	0.639698118800912	0.562056734356264	0.686017290489906	0.553778820915478	0.698964368773173	0.620440981352475	0.578483200702627	0.578405255164095	0.675126804844138	0.615825938071521	0.603819409771176	0.626322839296126	0.629311877419257	0.66708863591515
0.704758326596248	0.671508712002945	0.607910185021169	0.649110285416052	0.706592641624381	0.763755567922663	0.641101959382599	0.622582806279872	0.623680762199753	0.742839942210563	0.756510975332414	0.618687223165086	0.725125596427478	0.616654307510493	0.751812935140234	0.63510641133197	0.627342134619654	0.592435616842555	0.691959733155012	0.605943863548702	0.767486502055915	0.645231377613408	0.7222061933468	0.726417873340918	0.730455953428837	0.650187407192643	0.673016212322765	0.728013257610846	0.653731832050604	0.672995166020921	0.737016517321765	0.704230834881231	0.790682493265303	0.650314559952937	0.684334845598461	0.776650541403455	0.644633192677692	0.595997996977484	0.67426254177489	0.670499553554498	0.776612146372545	0.686124019527609	0.666573256193609	0.771742033441908	0.783139496448081	0.644452498896195	0.625128581822083	0.728247730894897	0.764046978315121	0.7022681260686
0.703529260558632	0.740776816864142	0.680706109419559	0.837669378553638	0.632101214513207	0.655442973729017	0.771983612737645	0.826486402097803	0.780044743428108	0.80062929582742	0.679588710300344	0.633119169654329	0.668989746697333	0.683189411963513	0.631672272007773	0.700448286115608	0.788332946775382	0.65410730862832	0.679341670237111	0.685472325697547	0.687114157520853	0.721818952211823	0.641601624353365	0.716138095223363	0.733706250307141	0.634321243653553	0.788886974977989	0.729105710132868	0.649996257783005	0.67375030026979	0.65170260996545	0.829957967855153	0.707223586536422	0.663989578287161	0.826297070669053	0.688622858270971	0.749453921402047	0.852128769126226	0.666621970928403	0.789925654042327	0.654724646239777	0.750651411835495	0.734944604313556	0.717521665713858	0.67020671053576	0.648043720053184	0.694014095940209	0.706742184995715	0.663538489807224	0.638598231474801
0.70719605186771	0.841875136790273	0.865498093905149	0.843494999546346	0.740402294907918	0.855945039240029	0.838773854646376	0.898594952250492	0.886996879751348	0.866124428307844	0.899253141256664	0.716422754560252	0.697286027792312	0.796998951536593	0.72094652386408	0.858377334272803	0.930062966582955	0.771811542118833	0.935644044624501	0.851749279763391	0.69024638458011	0.837059129097383	0.729340299553433	0.762071958912958	0.706699492888231	0.770785391860487	0.772056023998433	0.896820744173725	0.775620528216968	0.824270983746165	0.876009532881274	0.795678473848739	0.775628640861051	0.824573758569415	0.773559833860151	0.832093037951496	0.902804881976674	0.696800882362654	0.737659299845063	0.908433150036767	0.846478990879448	0.812198164173093	0.766624367084638	0.825013682896033	0.83349083220578	0.907658953587855	0.699856215360761	0.78629790460691	0.859000443557557	0.829684348085627
0.936035176695613	1.0030006823868	0.98468994366899	0.947226424978252	0.88727087200362	0.914401942010675	0.75093481288259	0.800444730477573	0.979435617104688	0.961023266665314	0.93341404972845	0.768415952772727	0.952960287423393	0.965171314686055	0.94929457658608	0.969651829656592	0.899552769834161	0.878800320349428	0.809074302001011	0.900892200902575	0.822752660187493	0.916552634431891	0.753522841525517	0.839659639172808	0.747384051397372	0.939376481658346	0.883904216384604	0.790877408829717	0.941749340541518	0.937446326035883	0.816433330417935	1.0069357920165	0.863442673360691	0.949011237731384	0.995291533497465	0.934080773744294	0.900424515152598	0.764837752082169	0.909257714500859	0.812007501787209	0.877064211211146	0.99273944364192	0.762670893393673	0.935342003612462	0.909036812965741	0.977629406286741	0.958476388515971	0.842478281448572	1.00630432596194	0.794057253879799
0.991877641191474	0.939387099851964	0.896600657521012	0.894799620443033	0.870369836519768	1.11719383261894	1.00131273717284	1.09429657328133	1.02709799872671	0.844627574399536	1.05255036060094	0.844726130966151	0.887207482627112	1.00634953982438	0.880483497133941	0.844576913886348	0.927471434826845	0.940903957866256	0.841277174740086	0.889155889472489	0.900299762499365	0.81209067749056	0.872492052826985	0.938889591101008	0.962076838125707	0.95744209885714	0.893906293922845	0.83834453839515	0.849732048123629	1.10588440134675	1.14068052137103	1.05509280420148	0.851233705260298	1.03081244791923	0.982907525771707	1.00293491804503	0.959024084244044	0.887507940584139	0.913299134241734	0.894910649785754	1.10412988375721	0.822557044101101	0.894837477966792	0.833540292875673	1.08134356025543	1.06360950250688	0.937548021870852	1.03001441021474	1.02338553162764	0.888469810880123
1.08332674310944	1.10258030451921	1.13144338532854	1.11175477811877	1.21762900411837	1.09342104949159	0.972415027690944	1.0144290526096	1.05317656512125	1.07874701046405	1.06249592136472	1.13923886810817	1.16151144561397	0.89353484751037	1.03222042506528	0.898726914441237	1.19627490027338	0.904859536048984	1.03623879845501	1.13337954159769	1.09493982343572	0.964684664546499	1.00951412451433	0.9787977001427	1.0282056760006	1.03413459672778	1.18577637952355	0.934648281097996	0.983521373742656	1.12438123478124	1.07389918731954	1.09890092707219	1.032846553591	0.90957125867626	0.981618969240943	1.06690015440336	0.994411034785964	0.898689787552588	0.962336272049519	1.06170091711889	0.911325065133901	1.21526135170088	1.15410295769634	0.976243205628376	0.921961201639302	1.02798739526107	1.04529690356015	1.11998517318006	1.22263677157945	1.00086085355089
1.0838667637948	1.34899244710139	1.19132171078249	1.09586123717759	1.00923659653411	0.965156056466779	1.30690200950471	1.27400583986103	1.25452359759574	1.03568104778981	1.05746960143335	1.21442281511277	0.971612269793418	1.07126037288782	1.19076865696001	1.33617280730705	1.20421999305995	1.06740820856008	0.998143118260367	1.17748659808484	1.06684145499129	1.02752416603577	1.183065687451	1.12472382944617	1.04996606997947	1.10404916837085	1.16512272719215	1.28462616901846	1.32000048888791	1.07181879708924	1.2052161752589	1.22422227006739	1.12438410460486	1.14367988818297	0.984285787260377	1.21088053136117	0.998645052015878	1.08924013560463	1.12991570747062	0.95990023411189	1.14229534921072	1.3427688385986	1.10865031594738	1.2178367357787	1.11655942772642	1.01691003351874	1.09918738185157	1.10910365331068	1.36120576219308	1.08441614938754
1.15302903907151	1.38299056255522	1.19213354029103	1.26202114907251	1.17534889723213	1.10800205529136	1.32258548951119	1.29738418325248	1.38955922087042	1.09036931238355	1.21778280614756	1.13692418375804	1.4954950120256	1.1364989838693	1.46313493051507	1.17427424056819	1.45164671390074	1.27640124786609	1.30776141446204	1.15935536208998	1.25089333822509	1.15935487048619	1.26640998343967	1.07050851290892	1.08358481381147	1.35054445595651	1.17984942958217	1.2958839441743	1.40647227112519	1.19040590406744	1.34179153415991	1.09783327520883	1.06060675909617	1.44261697105551	1.40839705439851	1.27411324439615	1.38760548158478	1.4166747574812	1.34186188523344	1.51683058456272	1.34032501162542	1.45240858746301	1.45243728982195	1.32537144689471	1.07905918602405	1.13285256041518	1.21750704839871	1.19870125378082	1.12879013415841	1.11626283557077
1.33394944357928	1.34427702611144	1.40531143708696	1.27923416531526	1.3789642531426	1.34637629564422	1.64631581600035	1.2505074423209	1.20760017657787	1.16463072457675	1.29369978078865	1.56883042579536	1.301462079737	1.21653040294461	1.39224418813369	1.44144630781659	1.50818933044002	1.45314003413177	1.33982732375516	1.64244511286174	1.21100413626774	1.30606338507529	1.34435211188147	1.52120426101155	1.23010501118449	1.21389993897715	1.34243039154832	1.26874040683987	1.37380471461045	1.59560216715512	1.37666010367595	1.42775489985947	1.31215780855167	1.44935896169163	1.60357081201362	1.51759529059082	1.53379909236445	1.61977845720186	1.43534142921675	1.21524933179248	1.5180732685703	1.21086630414389	1.64703939956869	1.20722166122015	1.23301635486885	1.49683541677584	1.62242560241015	1.48900547120668	1.40159212876374	1.51705654478637
1.62565007390237	1.31332925233571	1.33324180703921	1.76440514667454	1.49498389091272	1.35319720019786	1.48498483772957	1.58381765261125	1.53186365347894	1.39646875108469	1.70064888375742	1.6071735305171	1.4252526934199	1.71662994819026	1.66219584519414	1.33577790515969	1.28936338342484	1.83954724593517	1.43140183837337	1.37287127436255	1.73255008655936	1.32076767455297	1.73141041081116	1.81293178307241	1.64349763114337	1.42223037417891	1.56363377918547	1.40873006839213	1.64984672706356	1.46183614350262	1.47300606029681	1.63086446900985	1.56849389086195	1.33679392610744	1.28863942945092	1.52373626905011	1.44895059790922	1.36855101843897	1.7525626032632	1.59347234336227	1.47253392272323	1.74647985280472	1.48205133774682	1.601602474463	1.34720734466321	1.44536410428967	1.52623306303494	1.32661762589407	1.54184591360034	1.47239435343607
2.03492323772501	1.83363740183375	1.70120499198417	1.82930207470357	2.02530366697825	1.76290517571997	1.85606955462697	1.67457612538487	1.7453823390495	1.93150410742925	1.83062806600257	1.50581784625103	1.93209913456212	1.96454835265901	2.05441877963599	1.66972182363962	1.52554124057575	1.66960600302113	1.87244910487574	1.57176625234032	1.49786917997849	1.97988345140684	1.93636056946091	1.95931773594987	1.54549257839336	1.95207602218639	1.7933779250389	1.70806545162956	2.05066702082634	1.83724360675001	2.01168181235008	1.59698973167524	1.82983647783915	2.01964563430925	1.94904199283332	1.76876497741074	1.52160200406195	1.9824801996361	1.73455964829062	1.76194731753787	1.75334506012858	1.6556214918464	1.86224053872253	1.74935736974866	1.87741726180126	1.59856695054426	1.87172722183986	1.45601966377694	1.56700584117048	1.91824623145619
1.7054757414342	1.7892690723185	1.65342743615074	2.10831372787756	2.05709892142815	1.78414032274243	1.97397644481864	1.75036143829424	2.27919959127035	1.73540629245653	1.88001770757312	2.06799055814548	1.62878162226161	1.88778671140415	1.80693724490066	1.80473750498056	1.90270485792735	1.88218223747593	1.60248935104256	1.70416454010744	1.9597089208891	1.71649878507596	2.19224873312001	2.19623244257355	2.13862803142845	1.72485840644972	1.99918358354565	1.68218699539407	2.06103130938006	2.18194096088848	1.96250144521394	2.19862124356414	1.81087838281949	2.16629211880583	1.65123025059518	1.9194881115853	1.79647041051319	1.70902007378605	2.00870066316915	1.75316766101408	2.21538679604441	1.59849108810596	1.80736386694369	2.22470610198465	1.70593110640154	1.88900062506886	1.96930956933065	1.83950642569272	1.94673057199139	1.73753213247758
1.9706659340305	2.13813780480252	2.11298458373567	2.32376314719927	2.2297055795173	1.889746260951	1.79387037382443	1.86574225122205	2.16252432268915	1.98595009983052	1.92254522459276	2.12964136716935	2.47257239664304	1.97045887472667	2.23675354012661	2.46372579862999	2.16770940293179	2.35346632893406	1.88752937722669	2.26304971377586	2.04464902301761	2.18163485957492	2.11078218087586	2.27994807279268	2.17753012792114	2.39788382314284	2.0630876665355	2.46917710864282	1.82067410772361	1.92877111349794	2.44404660357702	1.9219074315547	2.45237167951079	2.37418870070933	2.43102715224807	1.87938059281507	1.76973394671632	2.46078043548482	2.25019550737236	2.2952088355022	1.98471633795586	2.11670453861856	2.12829894352879	1.85772324962105	1.91768154162796	2.40368422085445	1.96684436920302	2.44631644664695	1.85326609992808	1.90396920928144
2.08825092414293	2.25954327015729	2.44285675188413	2.53178786011067	2.09270077888452	2.0491077303529	2.72378367838547	2.70273120708788	2.73624594213252	2.20274986483183	2.55005936722226	2.31229776420511	2.2916896063121	2.080507782922	2.51979117929198	2.17483801261761	1.989105200534	2.14577972099834	2.63992839567277	2.02110977422782	2.45425575473332	2.66481949695162	2.68452927259212	2.5244855876368	2.12848300233097	2.71094488479075	2.69078973866276	2.23136403389482	2.11128961426301	2.23182028322634	2.08064518814783	2.31743972251225	2.35208366222482	2.17701882683967	2.6650771854681	2.47997496450749	2.7596173729585	2.10583059438312	2.65485542391672	2.22653718127407	2.28448582088534	2.06552461875414	2.13526022374261	2.69062547320377	2.21414661402258	2.36499397387851	2.04705302180483	2.40061658505582	2.05832001899579	2.03519893969801
2.28034744379547	2.36610128230489	2.25039166583423	2.42749909529532	2.42983008242142	2.77511058629529	2.36365552824768	2.78417527293	2.22859270573716	2.58415082134763	2.40445331207179	2.8059629853528	2.67064618295707	2.86201814952004	2.97350946597876	2.77395249175417	2.97636892543924	2.71569384903343	2.38876408982501	2.81003604431757	2.45803596592184	2.55981578862312	2.55017303639216	2.82703353519673	2.48912714642432	2.37382398933124	2.43753804525562	2.59619734808689	2.81884549770222	2.32418723926684	2.20525075046253	2.75720698081978	2.90096479102008	2.42041842371806	2.86992781648492	2.56533237542035	2.86852412301735	2.58301894892006	2.88587454594037	2.33251503689712	2.99456412732651	2.79803310614651	2.33916315092088	2.33965760355786	2.7997226683815	2.9934981822564	2.85621051428888	2.82458156979089	2.64889334437967	2.26562674386309
2.66622214796396	3.15682674195772	2.85079718223518	2.48995051352636	2.72471139078628	2.62260993739172	2.74703755591548	3.20737623967531	2.68061572016872	2.86334509220642	2.58889159459161	3.24557030115113	2.84705215639354	2.70483399662814	3.25492022511506	3.01884643479923	3.24809520399233	3.07384660240785	2.62408892582048	2.6916575970903	2.73206442863477	3.10183517123574	2.93770036605665	3.20360195873121	3.23002042599096	3.06418094564496	2.46008446004311	2.620825054904	2.62566092103469	3.18323738631436	3.14845508555507	2.96333719361949	2.71637319744491	3.13103653332271	2.9033704132167	3.14410243110523	3.2020404731053	3.1157522397354	2.80670920388163	2.68774427140251	2.55769754309696	3.07073536706563	2.72424091499507	2.65606468885448	2.6371206496659	2.63060364320215	2.6696552676187	3.1025762593419	3.22382301617451	2.78195733265222
2.81011414854768	3.06768682779481	2.83110171995394	3.50145425677826	3.3786625525167	3.50169795220119	2.8323902598849	3.4577908121557	3.2367552009323	3.37496552576307	3.12396842509318	3.44173863646856	2.81590144676134	2.99044917446287	3.12525469385833	3.16812544630799	3.43007907495225	3.22166394224023	2.81530611441778	3.42815080969393	3.46278734501122	3.30187744850802	2.92235818635974	2.92835624740804	2.80145905920045	3.44149471068256	3.28507476566602	3.32974704168535	2.90948585527915	3.04904291973369	3.45590239984537	3.17829431687023	3.41489891531696	3.4085305387926	2.9941735240899	3.25608883018251	3.46408727209572	3.29580671033436	3.46521751913479	3.44892940290338	3.1258427476634	3.48194753899576	3.30211217347244	2.83319334172073	3.46968916078123	2.96528204347834	3.46981123509834	3.28024016990899	3.48574627880322	3.16056967251369
3.52096978536652	3.57314780870069	3.5883624354699	3.72337573194533	3.74916866310919	3.70952519134551	3.76071996495601	3.13442604939774	3.37528352626755	3.61363818472708	3.6544301279046	3.20302524783971	3.73307203052929	3.3632806199508	3.2988084438576	3.76074900023739	3.68792122571069	3.58578690768119	3.23656045354672	3.32332069017325	3.3457572563121	3.33995205569949	3.73861144764841	3.75507469452646	3.57274815578544	3.21866921768368	3.68898833834404	3.22305070399441	3.33357396022726	3.71789913044561	3.68706102038067	3.73945911408539	3.57530778040541	3.34381398873892	3.63355942592772	3.49996814933021	3.44566857805361	3.54462208492924	3.73185991730479	3.56514027351607	3.68860142889038	3.44672011899372	3.51235494505776	3.49514817988144	3.37397973675674	3.74427337595858	3.66675710787437	3.72472013280497	3.74571516250884	3.75532035142197
3.96980448063018	3.54276551696816	3.850231463786	3.50244216515719	3.88191880741361	3.76139138617416	3.89391240439632	3.96538782421708	3.9432349761181	4.0078860052584	3.9673186495516	4.02142229462444	3.78829117697029	3.78771141768905	4.05837829675977	3.65881467313652	4.02548252463655	3.92024289278753	3.9321414254886	3.9512649560754	3.99936307126378	3.66243747758037	3.84576776049162	3.51792089157515	3.6359015190764	3.95886370396066	3.85758276656761	3.95099107323456	3.84616081034829	3.87679791121859	4.00912221996271	3.9638572539192	3.94910436211095	4.00363756600861	3.69716339047157	3.92140624305415	3.74737720435454	4.0276224429252	3.84408153151187	3.56605994050886	3.80161268132146	4.03849449231018	3.8804682369893	3.96028311012424	3.82661645317981	3.61509695649806	3.58584695602625	4.0226616249746	3.99585733833795	3.96851010585174
4.05483941637613	4.14192620903393	3.98842335094617	4.29923619143567	4.16816269153021	4.21173809128693	3.95949523662216	4.06969280131687	4.30395487593207	4.1661042337414	4.07987225157731	4.32134073797978	4.06544505004195	4.27743470198814	4.15003371017221	4.30611003995151	3.90632859733625	4.27666382162466	4.1159100150002	4.10319023909824	4.27392020031622	4.07065897999262	4.08508352613972	4.07059006265566	4.32980901561023	4.28501010193375	4.15476308448179	4.32945599304089	4.13912870099326	4.30995405059385	4.31454739739738	4.09087652567415	4.30628913444168	4.32403233097144	4.21683336026605	4.3305441642403	4.29708866992923	4.3142210477108	4.3248197725843	4.13599881262681	3.94189299652665	4.22322929278102	4.10076140816281	4.24342830383629	4.18362740291624	4.14887001405719	4.14407225852036	4.16424983054851	4.13902480572359	4.10839402704933
4.52728789353685	4.3450390503409	4.61557638284268	4.63564822223313	4.61150142251219	4.66008839732104	4.63353957982229	4.39841926898043	4.37616368971087	4.63764007001935	4.30792687977573	4.24742384932141	4.63068064833554	4.53257550907677	4.67105407601866	4.61415034896622	4.4957826592097	4.55566585349387	4.59048147799762	4.5928983829651	4.48919093806379	4.07532995125359	4.34004684934569	4.50915844424051	4.34863157178357	4.27392640542487	4.54676493746602	4.27400079626345	4.28582289198376	4.42722874883612	4.36537487255336	4.65539268628365	4.5453265055135	4.62355529446013	4.60717255176556	4.33317587446959	4.21829342665065	4.62769275286055	4.39891095725596	4.50267941274754	4.21846153958485	4.58489002091134	4.47030963878774	4.52135605684009	4.56937560108536	4.43459475930595	4.36531759191282	4.52725146997536	4.48904386456797	4.5601745359007
4.79302731291441	4.29479971101375	4.86189483474739	4.40916173104074	4.8533072949238	4.7991474154011	4.83116032261585	4.62949481722978	4.89562218074304	4.85952881857532	4.50632529178722	4.84021840168173	4.47640344265425	4.84287806944918	5.00359003120987	4.82862694584155	4.89599009629924	4.94363973266453	4.81297177061196	4.14661822695032	4.95965410751078	4.95596766644186	4.20996995359916	4.95546396612021	4.93065313014723	4.74024030067733	4.90957093694812	4.91680780945617	4.25163563123112	4.68799054278587	4.82084481013941	4.50792798562199	4.86330894945419	4.89859017581608	4.89972853034308	4.83203959418553	4.5594117248836	4.78097558282045	4.89995041536073	4.8092565074231	4.5465542133286	4.90285048313801	4.64583544286321	4.97733265995811	4.85095375837875	4.87433025307645	4.79529385249737	4.87865803458483	4.57422404012021	4.91645418459907
5.28148210028188	5.2837788380462	4.17046485326722	5.0520464979418	4.70846197312079	4.85656871463631	5.2754819007175	5.18850781435887	5.29044953032074	4.73746417607435	5.27688749515881	5.12322401491332	5.00680669658706	4.63454630662418	5.03196761073141	4.34162507424296	4.74324890536841	4.6493242244448	5.28574457306997	4.67097847599467	4.86000678449671	5.26660375263873	5.28506290120208	4.51123619476495	4.82975670401659	5.24817460171324	4.83067918170418	4.66257334831983	4.69171089439199	5.2936731671322	4.95116815061015	5.3316621615863	5.00238453702514	4.73211676363777	4.53847681822644	4.74144486970377	5.33472826604591	4.7687091192001	4.2676306854511	4.90886811662776	4.63432462724232	5.25561472574449	5.25643111646151	4.98728732332958	4.95226834313348	5.29729535544575	5.00493734979582	4.92156966295526	5.29609621136805	5.33301984682328
5.22663021042414	5.09693370619011	4.80776083362665	5.11591425350936	5.50651843026354	4.93795231603172	5.64460470647032	4.53660484756686	5.53452881911057	4.80315631554961	4.7825018242953	5.64102517558194	5.6712662623294	5.58711218796928	4.66520490132006	5.39513713425993	4.91973858773517	5.66451672053683	5.18723471300948	5.43124035410588	4.82849827491174	5.15511150205584	5.03288973409634	3.91120741087665	5.42322510139709	5.21860977766324	5.24958553070509	5.5793823065261	5.10359585678466	4.4798351315796	5.11436060938297	5.65026431187843	5.70385061943271	5.67473102632069	5.65612379871907	4.8706569291787	4.0831198572042	5.67882991116956	4.74671478461949	5.61206459275135	5.60171585650617	5.00619724806004	4.56046657115363	4.96982753413643	5.42708450776812	5.48684432683596	4.87864946706252	5.65438066255041	5.65890411648146	5.00273237410652
5.99796929014952	5.14720150368194	5.47981688424361	5.17156080194018	6.01999961502447	4.24376854647778	5.71822544694667	5.545085492848	5.82934697441078	5.23784715050034	4.52431367323704	5.40677538991994	5.5429857611504	5.71562459044152	5.03004340215585	5.81595174705503	6.04770911338859	5.62343597590242	5.7547769066137	5.92427263339359	5.6976810695458	5.78292986802938	3.93406618552909	6.00719451427765	5.59350955484691	6.04759810868829	5.58008318309529	5.00494932040701	5.7909953488208	5.0086647341991	5.17882237047068	5.0970603212161	5.64271675445474	5.21738347220001	5.66972856709989	5.92963315612634	4.47489919274933	5.41638244463748	5.78502593222981	5.92494420317691	5.73012659015517	4.30725441788412	5.12696320110017	5.12749515620605	3.85604656183927	5.28233839694914	5.06797540294774	5.92437418478661	3.97006047618562	5.19297015119454
5.77136059044565	5.02560478228075	6.11169429091047	5.63225716036157	4.37704098904139	6.34641926136015	5.67997169343505	5.6978509204591	5.97519933773679	4.2089914211737	5.98305475000964	5.56598358011243	4.55608492490716	3.95680050055755	6.36355978747017	5.92551325651873	5.2487035897436	5.12885462376768	6.1089777269478	4.51016265247138	5.65509095111646	4.97049563990138	6.1179364004307	4.92835065254916	4.05857068899085	5.1297946157216	5.60940874880984	5.73747345310003	6.29089332170281	5.36007095002059	5.82315518171331	6.21939405588609	5.85310318971647	4.46480402831718	5.96870762693956	6.34087177924855	6.25224180992512	5.42070916219181	5.97856055950817	5.67171512137887	5.88640650329356	5.66487070953471	5.54352891496829	6.24963814696014	5.78647282555444	4.89200626112133	5.70751119336566	6.12427234834544	5.90845959733879	6.07867070298083
5.85321455873779	5.32710061967609	6.21418391620898	6.20718155226075	6.31282829878329	5.93482762561029	5.10525394266912	6.0293123130501	6.02052765749029	6.31317876125871	6.42629794425874	6.36422253017037	6.08150494811161	6.16745978639312	3.9002359521532	6.40227644690559	5.65627218734966	6.34380497198352	5.81343876165879	6.51424884498241	6.0365291293336	5.79785472940946	6.34490494128529	5.69794166724033	4.76927592483135	3.9381178598669	6.5933133898562	4.15470622704892	6.29686016598575	5.40084266936427	6.4465021487165	6.58328637422377	5.83937933064989	5.74730783827431	6.1269234280997	5.9978195001521	6.19167255127282	6.44396004945888	6.32644333764092	6.2000204772206	6.06192925384851	5.20964902537095	5.93347523975425	5.7978834494526	5.70023032758314	5.93779870588447	5.46278283562477	6.43287578050776	5.82729306098906	6.22873464158615
2.28542275470745	5.43645161151538	5.95997129864905	6.58406836468388	6.68045719923713	3.81687795242262	5.77256956275481	2.18536696228765	6.12490303709353	4.59985482072404	3.15981529914188	6.60349656314002	6.26790727495632	0.806924350225416	6.27383738969062	5.62642048304483	6.57852382933766	3.6604244761696	6.62688591968341	6.22317998542482	6.27212897150458	5.78940167443465	6.53015913325067	6.45746152741193	6.03152830334806	5.01842650779022	6.39472733953009	6.26582699831849	6.44451900736331	6.39463612894455	6.31469058187243	6.38817664438358	6.66219765940929	6.21239806543309	6.12176029529714	5.25212816818187	6.61757706588302	5.19698766743892	6.25328657485462	6.48683254919529	5.59043225269333	6.52686697684997	6.19361413476794	5.31094764350559	2.97415363129242	6.03996246232618	6.55534375252151	3.65336210533765	6.46350708386816	1.38989571415321
6.79657068251188	6.63897898505828	0.0651939112530684	6.58737081403341	6.84778275750603	4.97577003220593	4.58839720267371	6.37683386121324	6.48685276166199	6.47569979362694	0.0663974664082063	6.68382515175086	6.56169650121688	6.41995587960628	6.84031638718917	6.50338577375333	6.05825093802234	6.29578139484804	0.392250693866309	6.42774173296954	6.38696069332885	6.75328048931746	6.59281077340171	6.7170961790974	6.67516790877133	6.95306258899921	5.73453043694923	6.81927064590927	6.05136076094237	6.76426621566349	6.88055615545016	5.61417019637507	6.63529879696507	6.50527120376724	5.8112526634106	6.5594767132658	1.93080450531211	6.45052244807919	6.19635937766646	6.75564748101154	3.05621744881169	6.80821302396043	4.91011950743877	5.2382359736991	5.1941375271203	6.43081479873256	3.03233179255228	6.5857927832993	4.56848082334365	4.43568870273573
7.10071367346986	2.47427819663155	7.10505086132586	5.15465144896239	6.31705890407257	7.07470199652518	6.97865842204997	6.32215813196216	3.66099382847494	0.0636042988508771	6.9141152516338	6.61969068684282	2.91275984291617	6.88309343635089	6.7282687049856	6.5054384323051	5.91766518580776	6.73866686829709	0.248307585851873	0.667886794825235	0.0626843269663928	6.24702917979055	5.9995255718036	6.14933633379977	6.56888560317496	6.37753682117499	5.10334378950599	1.7455318010682	2.50346292603335	0.440194207950277	3.15928961687789	2.26830437100341	6.92957443858495	2.39601228328925	6.89866460916979	5.59113768947551	3.56506690684513	0.354486355958623	7.05371820092961	4.36126741967289	7.12574979695312	1.82874806184353	3.1802461123739	3.73679904493404	0.0655666279587837	5.49882108612772	6.23475807248867	3.01223582585112	6.48032171372712	6.88083791178539
4.65164580627381	6.92943752221538	6.92407674638717	7.20907845328955	2.22258663652626	5.16807226928384	0.0625464320002312	4.45728718496402	7.06655376839373	0.0650559117493351	6.60195934391746	3.83806951429093	6.72649634396814	6.2117887351565	6.46846885374416	6.52007079031679	7.17342963641466	6.09251854563531	5.34047726084194	7.05504023241011	7.07638548705984	4.18738883858319	7.15484857114756	2.90406536810841	4.86383751768898	6.97556822763876	5.3798679787012	7.13095341773945	5.34536761486656	6.16615492848948	0.0650134572139692	7.09061857622777	7.32231757416709	0.0608535822022004	7.31381029540745	7.24092262324051	6.1326944451272	7.05535285655357	6.02261235000694	6.0234700821734	6.69432763306163	4.75283638448631	6.3808409319479	6.35763793057996	7.12568925344655	6.22481266676884	4.59071208474808	6.68380172370832	5.40655970281562	7.08408630921612
0.065624811116206	7.3815860433104	7.36640155429322	5.23624307678263	3.62031484027853	4.86703037030819	0.0618983585604216	2.67426514632568	0.261752586972396	7.02489504419564	0.0646758257222542	3.60446948820378	6.96109159558892	4.25759921785673	2.53094308967875	4.03379901034294	6.44829623715956	0.455891259193579	0.0674569049128219	4.63720435443852	4.20831762397295	7.40572181760531	3.59088218849493	5.13083990308267	7.31948954936078	7.50642405378993	5.82276307289346	1.56223333478452	4.78885346948248	1.04529016752764	2.88933185914507	7.05555961753898	5.56031583317045	5.45733925167591	6.86270491487816	3.09806183980837	7.17573796219901	0.0612432186704547	6.60302599003304	0.0628146731931562	5.22114966771944	3.37004936548443	7.47645299064598	7.02747603870506	7.20965108480716	6.97967101682985	3.90421576104632	0.0623079948803907	4.96953059645047	4.03831292311375
7.06435851503041	0.448735163162526	0.0626151886959653	4.95179774002964	0.0634608269905754	0.592440480730798	2.92227773906403	3.2020460321816	6.06440120250695	7.56808545377129	7.24087953374272	6.66976001153124	5.64258866418333	7.07424383908231	7.41948561047274	0.0625448290710224	0.061640454490077	0.0654817334469869	0.0608375378284179	0.063481591804406	5.60555752454012	7.3933040418881	0.065821017048806	0.0678129770642555	6.36155193844918	6.91984881646021	0.0635659858915145	4.47747348279383	0.972850391460813	0.0640735184021406	0.0654520845611957	0.0638954625507282	6.25919607662209	0.0633847703745205	0.0644658052297772	2.88375256269195	0.06191761011301	0.0616849114132612	0.0669276371861057	7.23191226833199	4.5071928751049	0.0623777713450146	3.71536951644396	0.0634002596832983	0.818810449121118	4.75120269419649	0.0648960497699875	5.99051170421178	5.33956497269744	5.48144741179737
0.0644839454713325	6.35397422097302	0.0631515167942452	7.162729692503	0.0645103158221777	4.60042460016224	4.41326537054534	0.0625267926778375	0.0635258683304115	0.0629459369428287	0.0604232834910997	0.0635548763819088	7.21686721951978	0.0677931416119665	0.0651946171908365	6.52448450747779	7.02737512792406	0.0658474022608602	7.63997041042182	0.0613717155263718	0.339399602956207	0.0627901276653361	0.068461219120854	3.59050335253412	5.64986636917734	0.0631872381780118	2.85675054157854	0.0618270379572999	5.9655614073827	3.79291656796612	0.0614872154284135	0.0621438490959513	0.0595131064811759	4.25304374065561	0.0632841481353439	0.0630401562742615	1.74230121686718	6.2980235784589	6.66356966603703	7.2969485295444	6.9900213355058	2.15405980810155	7.11671349217223	5.22111627464686	0.0591092896757379	6.34747996888737	5.34283565299177	0.926132424507933	7.17129945224659	0.062602515227355
0.0651016944751101	4.56460199634885	0.066444172625923	0.0611223402419111	6.20370113423813	4.91862532908011	7.00387861027098	0.0626667814653257	0.0678507506360411	0.776491801961671	7.09994516972829	7.0508047206371	0.0605111618362434	7.64539069989442	0.0644715017542596	0.0649017672317127	7.09014147534672	0.0681110813836319	0.0654497263642534	2.65046557223627	0.0634321010452645	0.0627840028820233	0.0654152976486419	5.09980705763067	0.065699828207189	0.0661066096928014	1.01829535611699	0.645338796234601	1.77738933026566	7.04429478399095	7.06460263335078	0.0651959238466675	0.0616433693900418	7.04020590596995	0.0638303518531372	0.0613764701803265	4.94236212572851	7.30760233599655	0.0659960309145865	0.0617538742239913	3.47529158909177	7.03960731079045	3.93894522283543	6.65700832032642	0.0637282267951002	6.15396908932276	0.0583895499074479	0.0666592593015927	4.45961155445292	7.33895935062239
0.0653268707116541	4.59774871903873	7.22323382121225	5.15041361339748	0.0630773696613863	0.0631674812980313	0.0608048172216805	0.0610421255741001	7.55576985660194	0.0620456683493861	0.0624730438603361	0.0626816945501757	5.60978222897667	0.0670554333759338	0.0683296489334785	0.264131035293156	0.0664914236958216	1.27936701167891	0.0605247903752674	0.0655093337995417	1.21162781383536	0.0643762270498286	0.373389250899953	7.84411654268503	4.84160113717792	0.514634583974179	0.0631153270499657	0.065643984442703	0.0623383067836051	0.0634321455298289	3.60386418786204	4.70723007138817	0.0654915268830633	0.0610407929184269	5.30651541311958	5.90332716563433	7.51004032946622	0.0666049230658198	0.0596892805195958	2.89175437706806	0.0595315411793148	0.0635794993568565	6.26241900825001	0.0630175636527522	0.0679221075414236	6.4871802943495	0.065248743045998	0.0647012155787315	7.37760663673686	4.39385403064002
0.0666742436687798	0.0639033424391463	1.26217020529605	0.0654785011272028	5.94265001612471	0.0644992103537514	0.0630221887344369	0.0630374331597897	0.0615397607417977	0.0627788906632605	0.0659140493163747	0.0631275438056288	1.74843713703163	0.0624011108114385	0.433935691102586	0.0639047516906643	0.214605763087345	0.0658935836292215	3.00985502471983	0.0630687111423054	0.0655960520260151	0.0641444400192427	6.5612103826675	3.73445535530518	7.12110620150588	0.0632935300773232	0.0650972230005632	0.0628659125081556	0.676945917236798	5.91130721764032	0.0664316617717631	5.97682478935339	0.0661171972380458	0.0650667115610353	6.5911464832248	5.60132285823011	0.0606397220677488	0.063517663678648	4.81888922118142	6.21039284829487	0.0633503430607873	0.0639713627364933	0.0621956056725035	0.0685719774702959	0.060317996369404	3.91941750408401	5.3086879123196	6.80841591255439	5.17557570210874	0.0670167978261881
0.065618905196368	3.93105215875916	0.0669455571997967	0.069369023562529	0.06368971316035	0.0650510298109592	0.0626591603870489	0.0625775915678018	4.95732001227263	4.91661816717199	0.0683832139110966	0.0620774830483119	0.0620097703979157	0.0615836109150616	0.0631446356599348	0.0638188148467223	0.062856029769023	0.0616785543563643	0.0684133672804886	0.0630768597009563	0.064438521737983	0.0687211691597963	0.0653855786728	0.0672586732278936	0.06144484911574	0.0651577812755477	0.063300190685828	0.0603841908014362	0.717057152990237	0.0643740363549475	0.0689496792006802	0.0644394296553848	0.0675247001562714	0.0598303143294639	0.0633690768141526	4.41584602128322	2.25177280469819	0.0653697876054075	0.0622984890715139	0.0679897258399042	0.0715172154710435	0.0656982711660241	0.0636427150221686	0.0680735411764466	0.0653138758170802	0.0653945856043118	0.547302098558609	0.0634024659920034	0.0632402377356317	0.0693706247980306
0.0675761242049681	0.0700722541934719	0.0644234076813955	0.067011410591944	0.0646961102426579	0.0655074454432753	4.31342199452042	0.0668431985088836	1.02576850437018	0.0651178137209082	0.0637406769930437	0.221112033933851	0.0638203205700337	2.21774848849999	0.0676202500144443	4.43524582221611	0.0655849099362972	0.0678866163340663	0.0688556998961579	0.415116031307863	0.0725197721921086	0.0630442212417962	0.0656742441149442	0.073599223865314	0.0668543234071376	0.0635202844215749	0.0705166537734164	0.0669717506743759	0.0642969620376006	0.0647032273183608	0.0683970893619683	0.0661620797532501	0.0671296504001069	5.95749600396584	0.0668227416972172	0.0671818499090686	0.0635362360313337	0.0678860411414222	0.0669377641520437	0.0656085847772691	3.88904759702177	0.0604153624564566	1.88120563052952	0.0650252248030656	0.0651667831032197	0.0611920139346993	4.85735042341279	0.0674441647245759	0.0695197113684139	0.0653246741216964
0.0684944930884236	0.0613480350647839	0.0637171748201028	0.0673783836535696	0.0642637373563702	0.0641574384611228	0.0685465868875903	0.0654031444252842	0.0636449683976586	0.0663612992197847	0.0673081586536551	0.0685947754767667	0.0697365988240052	0.0666218600221624	0.327779543534605	0.0675502528143363	0.0702075773836222	0.0627949664429714	0.0632185840680389	0.0630973019018155	0.0683962423918419	4.29895311587266	0.0645105416396489	0.0665413119528074	0.0710798298035673	0.0679851169953704	0.396076085250128	0.0638943821835095	0.0672991579371542	0.0643293946473395	0.0683349760902561	0.0691803260115069	0.662253960636032	0.067710064214755	0.0673459130175676	0.0617255218099679	0.0726354810822724	0.0679244292717899	0.0672019647756534	0.0653575643856227	0.0636204558829584	0.0725949989176167	0.0625846716484539	0.066380888597709	0.0685277239698702	0.0720331663080608	0.0602513161757146	0.0605209280159018	0.302844288053907	0.0657061510634655
0.0755420827177093	0.0667298983683012	0.0645796178843509	0.064589662917141	0.0712333227128495	0.0721334759082151	0.0639476798351795	0.0642317327918473	0.0608520823997288	0.0694822367872425	0.0714634717432504	0.0659366095168374	0.0622466888547841	0.0682771581909031	0.065530912815643	0.0653388688029182	0.066931041043806	0.065073853211134	0.0619491267576841	0.0620484518885075	0.0678312035216699	0.0644935186509953	0.0683043593435295	0.0691657064405723	0.0699079519490337	0.0622228626033471	0.0636367025649447	0.066092651081112	0.0645160534578218	0.0734144977319243	0.0631687023430118	0.0694809063378123	0.0670074969497473	0.0652653346744716	0.0662913025787782	0.0638796877362359	0.0640688409208834	0.0620515993457541	0.0644371335929375	0.0617798973692289	0.0685996910744787	0.0640089488112694	0.072121030353144	0.0630670368627229	0.0650667426163583	0.0664755752890484	0.0622944841869994	0.0652388404470306	0.0665374370002394	0.0665467694805695
0.0666832503868246	0.0620672411633825	0.0648906672756217	0.0644821581292283	0.0749325636875601	0.0640904067605208	0.0697610948439674	0.0651527195097189	0.0661671834211512	0.0625062822776147	0.0651446948917847	0.0614214522295795	0.0659248524054136	0.0704043743830103	0.0663901201768947	0.0734149425097894	0.0629218294437483	0.0628033339258154	0.0746901799377881	0.0635393578002035	0.0648392743536464	0.0660150480094469	0.0637440392946027	0.065675010173157	0.0656208804971823	0.0728262405224991	0.0627745144375286	0.061222849153304	0.0693640728109662	0.0667034948891123	0.0636738010624655	0.0706021868768699	0.0634327986152759	0.0605807120240334	0.0644608937295733	0.0667144571453784	0.0639444355883327	0.0632007365321784	0.0689916073996758	0.0661284353937089	0.0647507451062347	0.0657769901002968	0.0625967960173599	0.065793786558734	0.0633650276191065	0.0699676880206633	0.066037293457674	0.0613681466494958	0.0662341929112372	0.0648248334860592
0.0628343285595301	0.0773655968729575	0.0732403295206748	0.0678754379887426	0.0679638865136233	0.0649389709984813	0.0615917367170449	0.0624164936676785	0.0654010066101625	0.066176261068125	0.0659564031928527	0.0611923477390559	0.0633383782239176	0.0739700152872416	0.0715297172552014	0.0635867387387502	0.0779607964977798	0.0629207423547172	0.0662367332654641	0.0605710283573397	0.0622876213463033	0.0665694270568997	0.0694252849676877	0.0722761254469338	0.0612353359993341	0.0784247482288032	0.0759269958515892	0.0628461364311263	0.0787879626002287	0.0733718777855382	0.0717519150200343	0.0656668553273399	0.0651865654641234	0.0748698046315582	0.0659067841559667	0.0690230429070534	0.0650969561743068	0.0631938832192135	0.0652384637423846	0.0661834232494082	0.0654769925158931	0.069093644039171	0.0635900522071974	0.0744654375303355	0.0812849176325503	0.0694168406204397	0.0644906821869843	0.0676878348696644	0.070651092941767	0.0702635502295928
0.0644137975394088	0.0678554113278669	0.0668735113399689	0.0710612905016553	0.0698848932426168	0.0651744944836372	0.0633828961131021	0.0704703690770757	0.0643322888696774	0.0641442163768814	0.0673835089639886	0.0659234958321497	0.0644334232346436	0.0665300785386228	0.0664946109639949	0.0682355568022748	0.0619167252464726	0.0647214329683765	0.0830994494539601	0.0599507931289604	0.0701782923255559	0.0634149861874068	0.0686694590209385	0.0640666373178585	0.0668214796108112	0.0756630329463154	0.0754076874169256	0.0644610965422552	0.085206486603128	0.0656105052803603	0.0644102474919655	0.0715067278571418	0.0822132180394111	0.071395989836374	0.0635826323037716	0.0652331336800029	0.0698635153352634	0.0729299468504354	0.0625407408136697	0.0644177992416791	0.0653880849090951	0.0674624456155383	0.0775371038869731	0.0670821101631994	0.0654608943490416	0.0641374154095146	0.0673783723521516	0.0667051749553992	0.0703310096382858	0.0609361408391031
0.0759354802533913	0.0744220757418291	0.0739291939690368	0.0662387395635839	0.0727123401631999	0.0768159320854434	0.0646734447619652	0.0691038373545239	0.0692563060136057	0.0702237469010473	0.0762336294492877	0.0698914982962609	0.0732882975899191	0.0676524301312767	0.0675628728612851	0.0684203173039526	0.068900754003693	0.0658777275363794	0.0662337776334179	0.0683596597010116	0.072082585984835	0.0671443840453558	0.0598117623923983	0.0831697536866612	0.0687342365016431	0.0711458193899364	0.0642746503784297	0.0653950529191593	0.0681455277959644	0.0670823438971189	0.0728070665170873	0.0665355599128323	0.0723364928218248	0.0628413444965275	0.0801068354002833	0.0697192423360942	0.078779991676351	0.0713659174502329	0.0675394297785525	0.0690945135407878	0.0655209215982704	0.0721664847965966	0.0633315812622929	0.0648679719301699	0.0642263456033543	0.0635662032323909	0.0702589093055018	0.0674502541312812	0.0679541661021256	0.06271531353292
0.0810337133063367	0.0664115288958543	0.0653801435344776	0.0773972177299319	0.0710364054513956	0.0666267362156549	0.068755619487041	0.0740601940830133	0.0791323554433713	0.0693391678606373	0.0658398760587189	0.074135587068161	0.068146376218506	0.063604937025575	0.0615514168052983	0.0753681949435622	0.0782509127813446	0.0692117016758609	0.0807660745823342	0.0748023343174022	0.0733976666218335	0.0681449064328539	0.066191432327519	0.0746616117338277	0.0792788345581314	0.0828113089423235	0.0753848110418361	0.0656641543444511	0.0755331618976401	0.0766699944458334	0.0768499553756287	0.0713121965713861	0.0663293569621325	0.074791039154467	0.0697649299093094	0.0725490833403449	0.0662753655260958	0.0693953439095369	0.0680485533996673	0.0725044996553134	0.069307359027742	0.0707186471717766	0.072823119966289	0.0661049216388959	0.0726559965009547	0.0634185886307521	0.0669407727894277	0.0633913043193362	0.069842854923713	0.0753335730878499
0.0732656233403951	0.0771926325886582	0.0672263878098643	0.0770536955606484	0.0627696548653244	0.0777484088415517	0.0623394173203979	0.0752162747543422	0.0627866164603731	0.0821424435834829	0.0780608716096387	0.0668970301047148	0.0722306696409959	0.0893473814869076	0.0788671120174935	0.0653141729244469	0.0628861783257711	0.0666784426732996	0.0738653244482887	0.0751499369441056	0.0620686112523833	0.0618372611123018	0.0802764589971055	0.0682893469028463	0.0666945891033543	0.0668150093712049	0.0677861600424224	0.069434588094586	0.0819956006852405	0.0656042452238562	0.0657926854966046	0.069701855861232	0.0672284375085025	0.069566562616864	0.0755091707968766	0.0652364317114064	0.0687065332933015	0.067638367343486	0.0692970630373911	0.0723832233602473	0.0781463286995106	0.0830591640296424	0.0806445535108448	0.0870087238700099	0.0839883048413533	0.0796298527940055	0.0683111700728426	0.0675528591445633	0.0757152280374208	0.0672905481909287
0.0722699712116388	0.0872136998691248	0.0666944779279919	0.0761433156416672	0.0858220629805227	0.0964584864145399	0.062390780502401	0.0726523161170949	0.0663756169921296	0.0788159895633325	0.0790233428326725	0.0779696066684668	0.0745815177807937	0.0884301248386643	0.0684741105626143	0.0911568238935544	0.070027069272071	0.0623917820941848	0.0706389757441953	0.0743245990768237	0.0713831611919839	0.0701776965388603	0.0734327157538773	0.0719251652196655	0.0747728322640496	0.0677048669934963	0.0708124923221797	0.0655113346873926	0.0852805403666079	0.0702796628774169	0.084504033611467	0.0714383923322415	0.0651977950365707	0.0751612199195585	0.0716453244280994	0.0738915458704257	0.0703947711313593	0.082310490262633	0.0835416913110334	0.0801675273839965	0.0705567699576057	0.0715732334177602	0.0680078874534854	0.0707648351337071	0.0638193609486765	0.0663555569994552	0.0684277541563595	0.0815714128162156	0.0771098520878027	0.0773188430455676
0.0681710811705662	0.066602563118525	0.0713373705465371	0.0951112150584454	0.0898738463208037	0.0852157329138056	0.0948509352125975	0.0660242024121197	0.0648507809770897	0.0679086011044738	0.0644802153022424	0.0722959639331026	0.0770755638242118	0.0715043272570939	0.0661862033912196	0.0739596360202793	0.0789528228767947	0.0703129289958431	0.0958171358281118	0.0686162791292166	0.0681136952960397	0.0695525684203407	0.0783303527232879	0.0739405550329511	0.0853286059720241	0.0831113207137434	0.0713665608544912	0.0778477711317534	0.0733080757903748	0.0764695873331382	0.069191737576375	0.066671180436702	0.0747956283910234	0.0655781904997734	0.0810410117307538	0.0767042248398986	0.0808918120297641	0.0728662649026696	0.0687122178661981	0.0847530317621332	0.089774438061348	0.0651791523897455	0.0650157561993	0.0762709722917169	0.07610137311795	0.0717237378364358	0.0767846185161132	0.0769009920644161	0.0779556766346017	0.0862416086025781
0.0896655795914323	0.0738182785905939	0.0673613372348119	0.0675840162254232	0.0682553013660753	0.0858495332681652	0.0722580152766772	0.0745423396322679	0.0728745757840746	0.0796485324914407	0.0892448138761723	0.0899697281854602	0.0739416171192519	0.088009334907906	0.0719427278739328	0.0864394783008625	0.0692722453856111	0.0685710924040142	0.0909202845108901	0.102826945212919	0.0789712924270514	0.0768126070263041	0.078231121831648	0.0707153613828686	0.0812925951902024	0.0905930525511008	0.0967993184114915	0.0817523969600123	0.0677308166288283	0.0676425314607211	0.0796750185539512	0.0661250034528094	0.0691388005776731	0.0706439285768392	0.0696146929796446	0.0863692892834836	0.0737018744759612	0.0710874248703232	0.0688668899971298	0.080453150045398	0.0727333444210705	0.0835920281397036	0.0706414558893941	0.0773599449513441	0.06825188686667	0.0952307113750112	0.0771824456137754	0.0856962749916856	0.0838080896808339	0.0692848071596708
0.0655554428342124	0.0740271978570493	0.111333470247002	0.0833891715386125	0.0717196760050461	0.080464185256739	0.0730074061334214	0.0723345750562852	0.0694939916274412	0.082202005499075	0.0719684622379042	0.0840813531233685	0.0672489459422067	0.0810044260019326	0.0679184584477292	0.091770640288395	0.0796524066429892	0.0830477082555028	0.0661199197558875	0.0707262174733132	0.0717614631436121	0.0857860213034375	0.0756749232096245	0.0819567101741176	0.0877740647414997	0.105109463530255	0.0834216363819531	0.0713739042077463	0.0903224713167349	0.0722540050430143	0.0696800191059629	0.0815478257947298	0.0742206370258667	0.0813974575834402	0.0774812164482564	0.0746662262931711	0.0712395462413233	0.0732819748915308	0.0705727378492822	0.100030730252437	0.0786194851862343	0.0811098969581059	0.0761969239050363	0.0830648486715126	0.0832057829682117	0.0891154128986348	0.080691710990947	0.0728809042847579	0.0743920433065267	0.0661081295197352
0.0716109381114406	0.0785676031721167	0.0781600149079207	0.102583843936615	0.0751711788178178	0.103896248644384	0.101829421067321	0.0802234012472134	0.0914700160911328	0.072383831476787	0.0895470846327295	0.072813519311001	0.0938842956514703	0.0799364909616077	0.10155215797679	0.0722209990876392	0.103900871205742	0.06810159608248	0.105818636145003	0.0730025734971766	0.0763649210160221	0.0702952354189331	0.103678718824141	0.0945865778318909	0.0960170811881555	0.0958436032839552	0.075840127530259	0.109572952076054	0.0969797512217424	0.069374063478281	0.076766429537528	0.0890877293225817	0.0896142719676846	0.080763013802683	0.082167804515186	0.0857926394422825	0.0758618459622699	0.107752295603837	0.0797403131712237	0.0813279629624062	0.0865600502758455	0.0765867655533194	0.0770369560477136	0.0706846532958066	0.0746380529287517	0.0833119484540724	0.0669043690683322	0.0808923379509578	0.074783315274926	0.0773132480284387
0.0758621987441947	0.0680078840515456	0.0854001644442399	0.0880046967246694	0.0724587653754106	0.0711621269001955	0.0701636816281203	0.101322573931713	0.0818722454741712	0.0933259604088179	0.0815363238301377	0.0944383452112261	0.0929418580393643	0.0783943581410173	0.0762145411596752	0.0900230196030537	0.0986306813870554	0.0967481608631819	0.0759903713724913	0.0841752191325162	0.0922591195674226	0.0771311777553135	0.077287865243313	0.0707162528432365	0.117536737936599	0.0775250790939392	0.0995920019914582	0.0688165191432153	0.095569769378639	0.0752747853274189	0.0901830827101426	0.0753711552274996	0.0798197264826257	0.0780871324397352	0.106001267750573	0.0750882380918537	0.074390920097526	0.0819860364228909	0.0915411145789154	0.0735052872513943	0.0691849860038712	0.0862636302933646	0.0855295540347079	0.0883436122793647	0.0802435426388828	0.0988467408989414	0.0689491195194295	0.0758336154154555	0.0735142053208222	0.0679545821620589
0.0761215708470322	0.100366446114199	0.0824314398366242	0.0990090379593919	0.0759770093219536	0.107216589521303	0.074661821785783	0.0924392503560411	0.0705269466069934	0.108085279313466	0.0832534224034867	0.0845605727507221	0.104085860896638	0.0688446831312663	0.0795393996774189	0.0700946563025091	0.0706390493171443	0.0769272516770323	0.0732157204897227	0.0815240184415645	0.106648057913421	0.0844574773270334	0.0903430131505588	0.0815740821155207	0.114815634721308	0.0931202257501279	0.0702626853215211	0.094854593546893	0.079050596721791	0.0783257150379608	0.107294317983837	0.0900856649306134	0.114885043761012	0.0790875852267219	0.0974117273697906	0.0866158270356047	0.103270642173194	0.0759986296670929	0.100605021163135	0.0929249909533916	0.110546784675658	0.101807726126757	0.0927219063294271	0.0690123907181261	0.091586450200334	0.0724331520287339	0.0879108176535021	0.0997322846295792	0.0763862002776887	0.110728183221553
0.0783081658621593	0.105739982063408	0.0803819340714463	0.115979488339318	0.0861499260105443	0.0898785212197575	0.0801417332781907	0.0852409228127039	0.091282698178787	0.079793982091273	0.0879209049983127	0.0930939219561089	0.107160222316348	0.0971269848503311	0.123804371186478	0.112854172955836	0.0785218558532164	0.0745110244176728	0.104024867573965	0.0817284308511603	0.0733218167411401	0.0819932645281653	0.0790093656851116	0.105567068911457	0.0770037249937621	0.10668965924458	0.0956657799597993	0.0763441023698691	0.0931827069546886	0.0750384375277065	0.121962265439642	0.0900592196627757	0.0995346147059488	0.0741904275154338	0.107604046125142	0.107031139512081	0.0809925243378506	0.0812716784127516	0.089033465565032	0.0706306414872968	0.0989635710624302	0.0904051798696233	0.097295825277798	0.0829257550765968	0.0888109423756975	0.101194884050092	0.113949268601114	0.110729442678559	0.0969554980840327	0.0722169852172883
0.0778625981665168	0.0941292532203235	0.0996639364124059	0.0957074973968476	0.0935734869087918	0.0772669756400524	0.119148087805833	0.08681555399739	0.0890638279581195	0.108130273080188	0.0963272643601185	0.0833949982415914	0.122366969114398	0.0823882169291375	0.0963667326133454	0.0888870644966447	0.107042284807876	0.0948529064172933	0.101811820202243	0.131482207218784	0.0962304359104224	0.0997115805082637	0.113949826961118	0.131728048511117	0.136575082200471	0.0807215443958819	0.0973133302216007	0.123742679463144	0.0802621972985081	0.083222380712168	0.114406846957592	0.0772147569974188	0.0893455646823956	0.127801744708018	0.124631523379104	0.108504459862039	0.0912344894061232	0.0981520435138641	0.108898858768018	0.0870988783949864	0.106352684049887	0.0751880383233097	0.076053409536256	0.100940546095019	0.0779368289309188	0.101479250186855	0.0750124442451321	0.0930053369529848	0.0922741972155235	0.0758268832686878
0.0914625896887117	0.122407835418133	0.0829964872763282	0.110324786080731	0.0837899748230187	0.0837917773438186	0.10198891626732	0.106387449111387	0.141038512096323	0.111094099943207	0.0887022713281387	0.0928220502795458	0.121489176491734	0.113346826301506	0.098373928557021	0.093864716448944	0.0878339074940163	0.0934905499488255	0.118978129996648	0.0802866277099029	0.0849925115684271	0.0690314330186053	0.0964387733300992	0.12594495007646	0.111693866492776	0.0783852063609504	0.121348320241457	0.091339133043628	0.119656293610483	0.0849343310412987	0.0975772642985263	0.0869572314951376	0.0768201207082721	0.104488023592065	0.0754015716936139	0.0995080272515593	0.116993369231051	0.0846450635614248	0.119959084672981	0.129325092703586	0.0793449715661585	0.0951463083354211	0.0782587236397142	0.0787274109828094	0.0884139873149272	0.0851652181559756	0.127242387026604	0.121227293919428	0.096359625447818	0.090336795922514
0.141799207291022	0.163827388358938	0.124709247481647	0.141033666018561	0.0821859267931355	0.0786302932412831	0.114995738598438	0.117812983393565	0.120135595105863	0.0927776973083768	0.133178539692387	0.0859907338486137	0.100571411326791	0.126620029041406	0.105763105455193	0.0915403077243146	0.0847015767540872	0.103485164682345	0.0939447405151583	0.0955339844090963	0.104253848466498	0.0784645836148608	0.139284966644225	0.0811379771576572	0.103015437536166	0.126745359263567	0.0718963510357163	0.120788773829986	0.0827227691010514	0.0823517856959989	0.0800140116550722	0.0873822970516085	0.0902514065522022	0.133095716432017	0.136470111568195	0.0847018307513798	0.161555722194127	0.0806682916224647	0.0938755493868106	0.122847297303937	0.104503536604471	0.125686394970698	0.104578870594988	0.120491389017553	0.0883893720933815	0.084902122324317	0.0932462891263827	0.12423315755898	0.140031760012417	0.0885751316761134
0.135521453918465	0.098956467744469	0.121983534831495	0.130248583335317	0.111970528929142	0.0950260396877479	0.14404531293621	0.0980744366064611	0.102107822069604	0.0925696460536514	0.104929468137121	0.158362159907353	0.105380697943569	0.0862191569916575	0.11859424238071	0.0842074636095835	0.0874314820726877	0.125453202901102	0.0999026305128286	0.0840472229756972	0.0801592022492716	0.0856692013048378	0.122027640542419	0.0888907952116165	0.128353252083174	0.126830136055534	0.0948262048140488	0.133926363074882	0.161168977048016	0.0784993404628173	0.102725803717327	0.0996239766762719	0.113410676942944	0.091195680682586	0.152643434984566	0.112716068857367	0.0986036476343394	0.0827961879474395	0.149969335376282	0.0834536752801916	0.105178758829878	0.152336796102479	0.130281179321477	0.155327095453599	0.111201333273438	0.146091319980364	0.092908776284134	0.0850921554714469	0.093110224717966	0.0931770675973431
0.0984673663846217	0.129179429597968	0.114759519977746	0.161465736883401	0.140477325122178	0.141598398680776	0.0975100572580014	0.0929805770470539	0.100849580413451	0.123477731538159	0.0884741033649772	0.0829562756212539	0.122965930853587	0.0805854260014706	0.116563687217194	0.0990509187912193	0.101735260130414	0.109219426224133	0.0952099482988512	0.130339119628723	0.107336192403728	0.10788211357997	0.0948086075704594	0.12185996089451	0.099721957357313	0.0865311805328355	0.0960430402871646	0.12999904240791	0.0991481863807256	0.103143457386944	0.137679811384776	0.185096973284271	0.091101172787346	0.136760882702318	0.170616133256762	0.09608284990342	0.209957162157948	0.0843355105923374	0.112451936158143	0.181494361712404	0.109646516616418	0.0786405107177058	0.144748529609867	0.130593034788046	0.0890451798625162	0.0928099127111646	0.0935775578761609	0.0967539270806127	0.163302054070823	0.102704622365577
0.104638051057433	0.0882338074065411	0.100208021864435	0.0868768529508811	0.144621049115787	0.0952002626561852	0.185403167733779	0.0876846878817341	0.120574361479036	0.113227640596506	0.0929606506390955	0.157220426335511	0.0899748803515538	0.176556792010344	0.141868880756374	0.131848380975054	0.219797971208162	0.0992933160660043	0.156936842421703	0.099256006130171	0.0989365240766937	0.0850008288932541	0.0854306911397277	0.165657724190792	0.156598928794033	0.154338600167396	0.163253426774075	0.158871325738844	0.149899053522543	0.14621298916684	0.157844592381611	0.0978150170812016	0.245181578552084	0.0964530546281688	0.116253384531283	0.117336996548428	0.0806221636194411	0.134767729681126	0.174213419226635	0.110287328294961	0.115046172281042	0.0790879638069218	0.0986971625423066	0.0909049814741678	0.101175233568246	0.166731555666572	0.0905985574108579	0.150979471200606	0.0935341640439625	0.134770562002239
0.168093467902379	0.111545469413303	0.103279804837429	0.15693793010206	0.136822142516925	0.189512713664385	0.0969423555954698	0.167739955287803	0.13505297888365	0.108558046463294	0.100085205549188	0.244821681329378	0.142098984326201	0.104894114311023	0.0888366832884801	0.214013421062108	0.102723413293089	0.0952785211143984	0.108957253253714	0.102857443430269	0.16754283509185	0.193758771668198	0.195518026264612	0.0896539882608764	0.116518494994268	0.145337133191288	0.163249317372949	0.100978895658165	0.128297974228694	0.173649981981986	0.238689443715416	0.155686832904853	0.135611937096624	0.0834879505312573	0.0933217663503908	0.154852937331626	0.0997982159478537	0.162944668782506	0.135223079911332	0.127133105764164	0.162855996082032	0.116946735889268	0.112237717805199	0.142368900631716	0.137347931174529	0.112462338894073	0.134069688275599	0.0937090373385494	0.180945329489357	0.0971484645175712
0.0990511047280025	0.0794210522520298	0.204256241916377	0.129131474906916	0.192534016558689	0.115645628729607	0.141001421250508	0.0938845233887373	0.114731574712557	0.0974594789257698	0.191213324828887	0.113611775711926	0.103738163815219	0.18217170702928	0.107194949154257	0.096380520126969	0.173865487809288	0.168908957092533	0.138860755649335	0.13931048416665	0.171818384432835	0.0955290784726197	0.222281787024399	0.102386866309913	0.109980762360974	0.100111346526104	0.11652989085657	0.2075433773034	0.099417114759101	0.0903299851630219	0.136441757692668	0.181775255715767	0.0996845546088863	0.120516358592412	0.152639226163216	0.246294616505246	0.135988231675978	0.217328004429154	0.140454427196225	0.0927253493296813	0.0892192198863586	0.146979612950833	0.220479657253845	0.125726114111683	0.101918161203696	0.109513648383122	0.112487114542792	0.0948094217565806	0.163313547847165	0.168087459064209
0.121288540230537	0.0919579992033479	0.174314556664536	0.129798909748772	0.139832798936663	0.133077766010091	0.11064239422242	0.176214477698066	0.190575340307283	0.228564756382631	0.16830794335367	0.131448233608848	0.203146013040266	0.20541589178139	0.176250415606029	0.205832905462933	0.134465178282661	0.189941529911294	0.184794004470852	0.164432091239829	0.0993988153882827	0.0984040917295454	0.0990275554646946	0.195665017925737	0.160909506722678	0.0931944092581787	0.225382343333571	0.216800580501395	0.0993175143486716	0.100556303382397	0.113609739515541	0.175697923889538	0.234297514302002	0.0987668077574995	0.146721746047967	0.208943068783944	0.170371033305621	0.113445879196908	0.11858234326733	0.0917535798903619	0.218468392689964	0.215493201892665	0.162322233960877	0.152013239842482	0.149566061286172	0.210857588587599	0.0962509266663734	0.108984172578711	0.12944277638052	0.170743816254247
0.202072958225206	0.106309601844645	0.140376011294883	0.214684484570588	0.220543651644549	0.179312515310949	0.20799837858502	0.25812108628304	0.126308356744109	0.173716825902493	0.140877491077717	0.162477613554302	0.221933151230195	0.0981419318870537	0.126737010098661	0.154734394430008	0.126666752989105	0.172504748870617	0.12450885875936	0.12557188142183	0.132787657995153	0.121290941071765	0.169164205913733	0.104753692225319	0.11690675033169	0.21781217756295	0.158425289584103	0.0967276268877249	0.169338892911171	0.185274567261095	0.109939322131353	0.174204810496947	0.21342076106504	0.152534188172295	0.119672300183794	0.109903595646652	0.187916049687118	0.103026683455355	0.231438221678343	0.129631769795829	0.118775617400617	0.266393271452159	0.124175565516935	0.0950620576616371	0.130518953428424	0.189275505512418	0.186142687414922	0.157233891046476	0.0972186587328467	0.11839381285516
0.208846392400899	0.120583902260744	0.176739674284174	0.2318168407504	0.111227971349456	0.113027875347277	0.241572934742634	0.153551425293185	0.0936330985281371	0.181190773790326	0.112812100920647	0.144234774884421	0.166804948585916	0.256508543970765	0.112856028279175	0.174582277722393	0.245199385310299	0.297540056542384	0.136341095585528	0.117284965829458	0.226519678120682	0.106165166591834	0.121067462193644	0.174042286252937	0.197249666279815	0.15347620706528	0.154554387145404	0.242797349167987	0.115846207548232	0.181345148373792	0.143090296265011	0.0976280002277967	0.143293714688286	0.26401795322588	0.180367026594468	0.10880423372545	0.106721882081695	0.238270589078452	0.214830963236749	0.164670111261609	0.101715646937137	0.126712708069378	0.126621020684686	0.126006050873092	0.205888513266462	0.200672154506847	0.132794296948676	0.12734769220215	0.261724187453564	0.115434403478299
0.105842646899658	0.298720580166482	0.274046471859414	0.218789949838663	0.264632085153145	0.249509832639187	0.298199435834946	0.28241723725285	0.142925912207897	0.149782873399582	0.156136248939976	0.299609287381003	0.102251604703234	0.122996564517097	0.284455642369554	0.180621002461612	0.187380633431383	0.107970312591396	0.108926145511987	0.163483225123421	0.237719423132133	0.126961538459162	0.140335851829836	0.260611785796909	0.314766004841907	0.133007645945187	0.154367707711707	0.149688630226439	0.358858893984762	0.160591513778429	0.100536741836011	0.307259429238539	0.144118818051489	0.2512283957597	0.322272097777332	0.162281837993955	0.146262148804713	0.304632169868082	0.243403923880544	0.103697370737489	0.146700290887426	0.243202381514001	0.198342937867126	0.161654078806838	0.256873644179028	0.133072877080542	0.348760381051606	0.113675827243154	0.163995771430149	0.124087585550616
0.199798488560305	0.160641782611024	0.135178145378046	0.169595459285559	0.30481918016272	0.203096344222607	0.130175961963907	0.180230469954576	0.33498940379531	0.297029335733622	0.125519878977482	0.120828529030029	0.301098115778918	0.144979284794939	0.208150007240045	0.354925870896021	0.161454083169113	0.206739782348616	0.133647093705314	0.119319760844355	0.245040287739461	0.272692992915769	0.216066774049744	0.120367421466039	0.235079911421989	0.272153052537244	0.166507479856114	0.367652836794996	0.126169694684007	0.108778841818039	0.147971909268188	0.19557701404652	0.196751752234899	0.177763914575408	0.15411061007541	0.285964120612745	0.230970536781767	0.339242245509904	0.214559539102157	0.146506537817958	0.346826925327955	0.129108077765974	0.164828965345134	0.205285070365268	0.167869639306953	0.358810299767991	0.116972261227738	0.118947602910399	0.238082454360698	0.310651841637855
0.242051156165217	0.157269124118753	0.341664867864276	0.143450913496318	0.27448770976311	0.198915173183146	0.320305804664867	0.146011088844801	0.140422434795724	0.200359882849774	0.19150177589866	0.304540976548966	0.15075128520586	0.182261182609204	0.292527786571826	0.403300459748208	0.263122914525306	0.310517391365255	0.148513752104989	0.139635565453232	0.216422789397975	0.348447706773652	0.211905332875417	0.129167765874036	0.136661945709499	0.123127916731485	0.168953570048835	0.48597778337846	0.118900650034837	0.193820200526826	0.231956319961274	0.416806577239039	0.28195461565081	0.19384460693909	0.200277350096127	0.227155599752825	0.145211948771033	0.195517408879674	0.202112925364042	0.311623246095457	0.12348953632746	0.180426575962472	0.128245606713432	0.189509376858389	0.200893024405132	0.274165476707501	0.324238901099196	0.262410446520456	0.321592073458737	0.139351874384661
0.150814310854892	0.174836972423318	0.334964864326533	0.169542666998511	0.322060586504331	0.228615638132726	0.359943707712464	0.332379729997174	0.219857027041404	0.303335806427959	0.158764332145349	0.299799666315887	0.312542133601723	0.162427856409777	0.272125273483196	0.305073844840123	0.170496477486282	0.210632449458273	0.228763682768868	0.374987862176686	0.239024237926785	0.248855472336224	0.178384813948681	0.230772539795312	0.131335175560356	0.215676093568038	0.191785743245686	0.266998445773339	0.173972325830683	0.168256671520627	0.254314955549943	0.265796773951088	0.180508794459266	0.390590216975789	0.185791244205232	0.443450565953998	0.124949066421406	0.248457627738632	0.272818218009179	0.163740643847481	0.160971335839657	0.11022172627862	0.243852940062523	0.169408451739564	0.16081523519948	0.17217919214316	0.151494853240386	0.143716259669053	0.141728001642233	0.148235508678736
0.184883406954172	0.149608536863573	0.404012765482236	0.149170742415857	0.25342289160981	0.425525855356117	0.367358748965557	0.302076056394813	0.208389967802227	0.279868713554129	0.416321317138968	0.304606035553652	0.279518645031458	0.208592250730706	0.354004908837043	0.392609483630748	0.148746216644396	0.446836415117379	0.121046784645009	0.14910176145298	0.214539722946989	0.231938032893506	0.144493555273363	0.30927231762862	0.11835552200857	0.32787264480138	0.192817150974429	0.470838329405537	0.177244700943602	0.196516455191446	0.313180895022343	0.193537124031783	0.468353307283319	0.267098974914943	0.247787459488376	0.145517891264966	0.396128424100426	0.221105588460517	0.328076147191927	0.243262275461688	0.202567539799022	0.293134025548525	0.357506753349037	0.279964673810243	0.139874070847663	0.120269215598514	0.343526848978385	0.323517487758235	0.177957297827928	0.474089472782863
0.247494147283513	0.193796644023052	0.37365463832093	0.454198016849189	0.473730238971918	0.40187850135923	0.133915562050139	0.48134399227474	0.480882554252316	0.190267004168765	0.175215124500355	0.36492685258322	0.189430645687176	0.139415809513417	0.42986114741348	0.31122777330195	0.14900256859855	0.547729216851185	0.171956956741493	0.198254549356308	0.183394823858142	0.166093742833321	0.275332627149525	0.503548341193573	0.287376982988823	0.250307372289912	0.552104285259961	0.48262958357899	0.223144428711357	0.418145505689982	0.437555962840274	0.180207750506055	0.331351650227302	0.22652642072059	0.363202052709769	0.49640904517169	0.255923968124787	0.26782112582883	0.236048344316445	0.333116682337577	0.199635485821771	0.232392972999492	0.284598133859114	0.308597701587503	0.318601946875072	0.506079181724771	0.468785088143185	0.269431582958942	0.239529000691713	0.461403554735025
0.231222106057665	0.357376808995834	0.478172606271087	0.420043051103092	0.238156945961316	0.444074593914853	0.387863323180681	0.437614950662729	0.228113746726026	0.504797234394843	0.251171704476479	0.188312734112893	0.309544119800246	0.376054258406691	0.127610893631895	0.37610992382098	0.396077788038072	0.159078762442753	0.548589440209394	0.291570282035278	0.227140899664387	0.188957756240454	0.292443806898188	0.212807933249286	0.328017213136422	0.661070631777776	0.215824227916822	0.166479220393657	0.195739338232192	0.224817072413543	0.311413348973323	0.202204192815963	0.306784791626908	0.445608054121343	0.403622205264074	0.318270152315733	0.464009241581561	0.294711114468926	0.317030398867779	0.17218890546574	0.301329235622253	0.256891959031401	0.181319732671339	0.152566121336317	0.487558200754	0.42667803362593	0.155305195409004	0.167433572082136	0.445001758484847	0.413113614796762
0.394132261499034	0.394299212066727	0.459452039580701	0.491280134026316	0.332885709958267	0.759679004230747	0.143433616645115	0.327781025399243	0.601233082353707	0.263104055772399	0.202009502255262	0.337912486218881	0.354051777084941	0.229530341499213	0.245620587294032	0.201437612560905	0.602408162509942	0.479753680547733	0.176202584223689	0.433952868415893	0.189997621398183	0.483881005354923	0.305066545507923	0.310596360367557	0.210009500605888	0.237179570182565	0.27714192093785	0.531395227253252	0.549083314281681	0.450136598606599	0.382600426539583	0.374604629923725	0.402022104872113	0.213554077997717	0.585994519561299	0.618678593328258	0.438970524852134	0.368203523720989	0.789653764228683	0.200074459162759	0.52565122886089	0.552693599344263	0.465593886662364	0.348327989181956	0.456777715322535	0.396168802280455	0.373675188094871	0.569310233193112	0.150814514023721	0.220873609624658
0.634218610936186	0.371747692308087	0.40224267911388	0.375179735268991	0.331126067781017	0.500818293631697	0.413396478379078	0.368920741580548	0.478505479077884	0.455751677940963	0.239022287739409	0.518379863900733	0.173579324647392	0.430314596220209	0.391522053652174	0.491502422442546	0.790787567981805	0.385096143552727	0.264790715020141	0.175420156748499	0.622644175325945	0.225949160438439	0.399894059603924	0.256352986284519	0.588090995990802	0.573930067439941	0.44509267995537	0.597495569740997	0.198538743722443	0.695993275733549	0.652292139746173	0.481573910478512	0.754132360102637	0.643013730909413	0.237409140047023	0.805104594643474	0.423141209825812	0.477826547446294	0.327515788932974	0.230747597845245	0.379254768825085	0.291794856083678	0.630482685975125	0.699809433875502	0.316035538685912	0.470541355204451	0.600623823731814	0.373221607662312	0.2846669451295	0.41430237542032
0.233662382654901	0.30131778793096	0.402471875894988	0.457229342005063	0.551824552475413	0.642437864774086	0.561615312224849	0.204849437327063	0.624762970767895	0.250125302096023	0.45785947263837	0.344554231237653	0.614408922719586	0.495482676977272	0.231630896635937	0.337989828053635	0.434484660368736	0.279974598587809	0.79881385865365	0.496612242606752	0.488340722835866	0.711273663867318	0.232877545565533	0.638038592217382	0.808196798780493	0.20530024102778	0.558938250429113	0.368013358973977	0.505773395929731	0.677823954595992	0.516372997310229	0.557981467228717	0.515893967483539	0.405844494412969	0.616702385668996	0.24958677238797	0.486714896336127	0.233843969584806	0.285751923061434	0.314263087576037	0.474141220461611	0.500767420537474	0.56898501546302	0.269356994527617	0.259824756192722	0.304984251608446	0.522255918634681	0.272473926096704	0.23768315271089	0.583174317548473
0.297550738997911	0.827908105545821	0.795142121937707	0.811656040062532	0.547047456652835	0.351845186005562	0.247027911506912	0.396660754586515	0.298000412559215	0.561879578360212	0.871811826704797	0.531940673986595	0.233340111181802	0.229387347312832	0.246319744901577	0.749883722658739	0.323579231575561	0.329291334663707	0.363691503760475	0.729703970793546	0.646341135711871	0.695773568771153	0.653170200282895	0.670373054340158	0.661668606053837	0.504375451727249	0.576420279953038	0.67383347821444	0.424953977314229	0.285866564418511	0.848592056502845	0.407862307571972	0.906271033346573	0.675662468306263	0.381773669453327	0.271645482465902	0.677501440932869	0.418281559646928	0.706598675541087	0.287817234216213	0.74800391065648	0.338206878434334	0.631659370187287	0.371858491150971	0.786301931466379	0.783877628554789	0.805504827355738	0.44698221943403	0.653090914326237	0.745842875749112
0.7968006702257	0.444835651176168	0.404414063182394	0.68968311798737	0.57245164746971	0.951785607341197	0.614266877724375	1.0635374209664	1.20654004995038	0.944270801586057	0.878925667836713	0.489214693361757	0.224012488263978	0.329285939861331	1.06365309642551	0.348798981073246	0.498263829593632	1.05993373274995	0.594570589834425	0.281209162171277	0.69921745718337	0.804671528070072	0.599830050217201	0.685227409733452	0.463256916616131	0.51296452805294	0.868226262219462	0.664897660402453	1.03109791996436	0.262930249221517	0.868837869170855	0.864278788888171	1.18523559492306	0.429146849416225	0.466151494761423	0.701125335664525	0.470114959684136	1.10085321061142	0.643244485633275	0.593448113367769	0.384154914721656	0.617904111252133	0.479084837665335	0.702972166146773	0.288746802928702	0.61144014190088	0.70644106091283	0.977369985848208	0.508815607543584	0.954217142041122
0.345762034461808	0.473718179784589	0.500537610027087	0.369310346418397	0.609009538410376	1.05798862267913	0.506387353834098	0.327983804179831	0.858698398738097	0.912690741008232	0.551826024776091	0.985619886527719	1.31853353401419	0.509977901120946	0.586232729952987	0.987711412184995	0.540186854950288	1.04463282548174	0.824362568099901	0.820818353383505	1.26300711667214	1.16178046244787	0.375029331762063	0.688264423268694	0.396257312223751	0.879821079766575	0.394474390772145	0.410711061200425	0.955799380949459	0.548423808039898	1.30397438406536	0.706826330241635	0.529018705526069	0.888368549520746	0.531641372669026	0.946225699486863	1.26722255360852	0.33237513030205	0.327401523845348	0.303548805493456	0.666028232565875	0.56006722183825	0.443772073852661	0.45387279843121	0.934795155378056	0.690909103793145	0.429834504285659	0.612064426498297	0.900487215696553	0.52011010430794
0.776881583931633	0.43460155984677	0.932700978517817	1.27301894042545	1.52213778323436	0.47770283603565	1.01173167951569	0.901867035693195	0.519428664191724	0.454263720612701	0.700884896449332	0.545266506835349	1.08847502331283	0.887545254246859	0.810286214180367	1.25401809310699	0.482207620924576	0.636324835666023	0.775725469029754	0.635377811027661	0.602195915901269	0.844114927575477	0.423064889981293	0.994999328601419	0.457502881373491	0.370571635490569	0.667957339537142	0.87959258528522	0.84424447817225	0.459683448862337	0.50032095856787	1.07338270170457	0.542088728099618	1.14839496498081	0.579637313111947	0.377720876703755	0.653861817574748	0.583302831978209	1.47084306300189	0.451950500098856	0.879233024218239	0.353474502060674	1.0716921272153	0.998515115496902	0.483470877120611	0.523897848036465	0.465512349827209	0.446501860865511	0.429263755219789	0.797857574398986
0.631890879568065	0.533619994837542	0.632922866865406	1.44039864868856	1.39160741729547	0.310809287755612	0.72870822139222	0.659782266716103	1.02859458627337	0.794543663498759	0.325532792463915	0.538517888285247	0.614342654742808	1.35126025805507	0.663617792222828	1.14813825117821	0.929782603747277	1.05238418461447	1.94802602308982	0.810378030884212	0.36808031536795	1.3671652500376	0.436199985611539	0.798451733004924	0.449337360856277	0.490300792887676	0.507096751429522	1.59170624995291	1.15668039835075	1.32273038316441	0.541846002730977	1.14251021648997	1.08558204171378	0.79333211138513	0.752312020622939	0.812822037345312	0.839904279344009	1.35402788601116	0.554429611859345	1.51183258688359	0.958614112511294	1.1826324084555	1.72172274462372	1.03233267179147	0.611578410931161	0.448068872085675	1.82148779396767	1.53289144530986	0.341782679908838	0.840220312354574
0.91043621705336	1.41892981375648	1.20522645274408	1.2478344308724	1.15580617135781	0.630048097529092	0.394270916853432	1.11859894178666	1.42628219581573	1.15088633428345	0.694207865348582	0.556691202403871	1.1822002605848	0.799993649222855	0.717132466107493	0.586384319340385	0.626216514714343	0.973404227380283	0.962899723832229	0.697671228943025	1.00890151277175	0.573324195215703	1.4499627351688	1.19678003444195	0.900479124169558	1.52700368228043	1.2285527003992	0.563318806728438	1.04006153881785	0.361818558604973	1.11616905063267	0.674487517330682	0.46757857562966	0.565734080784055	0.573404311964103	0.716027134877909	0.927499496139903	0.691307858628043	0.6028853593638	0.488026378207288	1.34722329251382	0.617092000609641	0.626365080845692	1.0649395601383	1.3531189773464	1.35537440006842	0.95750455091532	1.18612306852999	0.723605310300016	1.35988665562659
1.36303739194029	1.31580279798063	1.69024334873564	0.699119450621945	2.2951736650996	0.803881935888123	1.19134643015856	0.98011578808411	1.32062058657326	1.28357132078659	0.569041782171905	1.01149156735738	1.69095950566084	1.81167890313144	1.05896515409534	1.00411770475341	1.03784341183716	1.50864003891589	1.71986748311054	2.05246003634454	1.37448913804343	0.545633124202186	1.55062835854673	1.77657522016407	1.21999578673872	0.760182759934372	1.47699772745146	0.612502062019212	0.92616886981925	1.43583293378777	1.80207815118402	1.45061558327377	1.70268478843536	0.89271158414665	1.48907829074464	1.91755955073743	0.649149843272534	0.778889453321385	1.29401068930649	0.98631093033921	1.02300683243635	2.41330013334014	1.64434288570136	0.57397341915391	0.668355206960093	2.12020988050476	1.07795883048482	1.31234406832491	0.585446685811487	0.919007697109232
0.507264590034892	1.05719695346859	2.44413355296731	1.99238225267621	2.13138936739403	1.81037738252998	0.974922070614335	1.02734206381883	1.22158879699535	1.48664192048282	0.808570033949551	0.396680674263005	0.993075479896741	0.822750902992335	1.12948800642276	0.80903530133061	2.30254114038132	0.785279705876128	0.560701123525525	0.974027317381114	2.02821159917154	1.1085858802109	1.2380206798138	0.848677411437512	1.2723409708028	0.655699011203742	0.904602828975333	0.768896000134147	0.721203372729571	1.14144605129762	0.624199978054679	0.668919242062257	1.82099390323071	0.918125048504859	0.591726324012737	1.73990153077691	0.495632905419064	1.32618574085447	1.13576112845741	1.28476423676741	2.22696467664383	1.10766797206694	2.38933924958653	1.05543218086352	1.74034136490743	0.824990868966374	0.918093057987976	0.574531704214527	1.4534321062402	2.03407220476005
1.20387455213837	1.39280986630949	0.804976331609392	1.12875955066427	2.19507361709773	2.09628652967807	1.35597899036258	2.18996480273295	0.873689590318727	0.993047044877463	2.44623662618194	2.18468469790054	1.88360409657775	1.63289120101309	1.43249940614216	0.664776408611584	1.1209967610915	0.949114680817697	0.813342087109749	1.19645003403575	2.46866912926491	2.31012044523846	0.845537814355505	0.907558919878619	1.94808083040653	1.58853873934003	0.999745903709607	2.22580023468633	0.954689970090437	1.64906608599953	0.945351358657871	1.91995349384376	2.08472144011123	0.656557147449637	2.05600754781166	0.931712678278031	1.30965248310006	2.99052317420671	1.50308086369497	2.36982177559785	1.99938443789562	1.0634682114068	1.04749285970213	1.23825186691406	1.98161916490865	2.59596410038819	0.762066177577332	0.843834630232313	1.43807350669146	2.12903858954541
2.35565022656756	0.932600506624334	1.83707147442059	3.09944572581019	2.55709902149729	2.50150120273134	1.15340080677181	2.49796696039144	1.30468832668818	2.95305200863776	1.92744816285443	2.05320182426621	0.777944693089513	2.75639152276773	2.38297670027213	2.43770677445342	2.28705723932981	1.06388999824873	0.839067418989298	2.06047778956646	0.862212006426606	1.31400314620499	1.12475440939361	1.21439430566202	0.988540981218552	0.839672772184703	2.98278659105715	2.27440862841926	2.08844490131949	2.74596699144509	1.30971081947483	2.22435008385468	1.00918511922116	0.689537515441897	1.55616113360968	1.25729888943737	1.68219319870008	1.30033950052895	0.871576024073683	1.25564038816237	1.59362544734135	3.17776763786799	1.05035899006587	1.29057501098071	0.912540752226444	1.17606338600493	1.37515783649841	0.93510158583591	1.2393002125007	3.03782027464105
1.67057290801402	1.78010388554253	2.52193930024123	1.06127353857421	1.26971141135125	1.95482906861083	2.75110068414567	1.73336941005992	2.94455338931473	3.2028255096477	1.35895668555446	0.758658078242916	1.7691942904561	3.39297677855478	1.05070841901686	2.12478630299562	2.89781259586315	2.80620047731192	1.51290145306089	1.51122237998444	2.94989658762013	2.12054394874813	3.24580158282832	2.30764998934904	1.70584993544071	3.04883232616018	3.48394137985038	1.55830519247997	1.23949371708072	1.69502362124385	2.98475415411833	3.54413274981866	1.54068544331883	1.12037222685545	2.22124030311432	1.52174660030432	2.73375404782551	1.19920322247033	2.19471815633514	2.25870433985165	0.933231477893274	2.82582605886018	2.32600811826493	3.44472903237644	1.02936621141152	3.53382814472088	1.47238704351006	1.03972493460978	3.01501315119376	1.14313357688912
