# Supplementary material for: The Neural and Computational Architecture of Feedback Dynamics in Mouse Cortex during Stimulus Report
Source: eNeuro. 2024 Sep 24;11(9):ENEURO.0191-24.2024. doi: 10.1523/ENEURO.0191-24.2024 (PMC11444237; doi:10.1523/ENEURO.0191-24.2024)
Supplement: Extended Data 1 — The file code.zip includes all code used to generate the figures and perform the analyses presented in this manuscript. The folder "./ephys analysis/" contains code and instructions concerning experimental data and Figure 1. The files "Figure2CDE.m", "Figure3AB.m" and "Figure3C.m" simulate the model in the nominal setup, and generate the corresponding figures. The file "Morphing.m" allows changing the connectivity strengths with respect to the nominal setup, and plotting the resulting trajectories. The folder "./Figure4/" contains instructions, code and data concerning Figure 4. Download Extended Data 1, ZIP file. [file eneuro-11-ENEURO.0191-24.2024-s003.zip › code/Figure4/isolatePFC/v1Int_a0.425.dat]

0.342567711044287	0.361436192980082	0.319629048953838	0.330888878143644	0.317925550025727	0.315047672206729	0.355275221449362	0.312822400009686	0.343198982279412	0.322290666710877	0.359589632316941	0.330963107118363	0.32057001604465	0.347350272461325	0.341921723568044	0.333228180718894	0.337117775426637	0.351509498807395	0.33760636695371	0.344803396071656	0.331515351042087	0.331456628192424	0.335806690300806	0.333223991998954	0.323657995015388	0.319343128351782	0.347390457901453	0.350940513249771	0.345635246105589	0.340007869165095	0.340498654352869	0.329314627441352	0.358543397195119	0.344261022052414	0.347983266420732	0.319934548141269	0.354137919499287	0.347395562055847	0.356431989086987	0.350529230361646	0.352514020547344	0.316126630070555	0.338277340224811	0.346004387773377	0.312193560138361	0.358341826198261	0.358496695362432	0.332053124732123	0.331041661676872	0.359123296711871
0.362218324780678	0.371167394441874	0.361577358498845	0.328367536151821	0.335296070545887	0.364213731572651	0.368988557145412	0.333234933568365	0.367298693045669	0.354880323566132	0.350318176501926	0.334832526802524	0.341520518265092	0.355172885034293	0.335084243928484	0.327180612956592	0.347435611101237	0.324332877199192	0.332958920531429	0.369934745828733	0.365203762553448	0.329216272383166	0.374143705792972	0.377430700002473	0.347026345910605	0.361549584270606	0.335139627949785	0.328648969433505	0.363131430856292	0.368665937937479	0.374957071445221	0.342283669133231	0.365895456872599	0.342473700257142	0.327865871016074	0.367718315101408	0.355233780891067	0.345394855861981	0.356452708917355	0.345039064403821	0.330749934291986	0.348967117717753	0.325604559939441	0.361582213132625	0.364034216147969	0.328622893431271	0.355301480346529	0.337856678709879	0.325361061275511	0.35720967164522
0.339471443426203	0.367003137346406	0.348960109703966	0.343111220977082	0.334502325423883	0.385114980531993	0.346250932095084	0.345230414093128	0.357613104999787	0.344731204026772	0.362343290768599	0.351917425737529	0.361957684948416	0.377189818291101	0.389243121900451	0.367168433121725	0.349906545143108	0.371068501705123	0.356562922922321	0.367104536259479	0.357759555423623	0.357834074670827	0.392503644105369	0.344393710168579	0.354907749855931	0.371903025211079	0.346007611122053	0.386000463668588	0.338324843574158	0.334155919264937	0.344090374830845	0.349434437221654	0.360516249970507	0.362379236410343	0.372213776091002	0.364270028006553	0.353557719489062	0.360816900166054	0.363426081866687	0.355586083397515	0.370964002409632	0.380160471412649	0.374513420870895	0.347420202085633	0.376637262525399	0.371986410703368	0.381519834883987	0.368478078324577	0.388209295196977	0.390374435656807
0.378879836731133	0.378373747000271	0.379951531291274	0.346971520044166	0.409339268248726	0.356762365287542	0.382030476869624	0.354053582652607	0.385036857342511	0.37800153642145	0.395691437725547	0.394220380660354	0.38088156485382	0.357059919935378	0.407037462754903	0.372055908325153	0.370597461122049	0.349043397629094	0.396333270680276	0.38519868141375	0.368195261993385	0.372496963612953	0.351524410229597	0.391475113352062	0.403241563602986	0.397462142572432	0.358552606067367	0.382782032261152	0.367600654772528	0.386415726498959	0.348132685282327	0.356003039865822	0.365495348996465	0.382302857626594	0.368391038700791	0.372040780041569	0.385706358309932	0.390398778516047	0.374520108576064	0.380859672200305	0.40340092587416	0.373726626157773	0.377264526524174	0.400378320564094	0.379104464014351	0.394684619745623	0.360109483876059	0.368835363826962	0.349993997746702	0.411289452800374
0.379074353432302	0.417915463703907	0.387411462758716	0.371377288548369	0.395164876511647	0.363480687424285	0.39377883357724	0.425706466690673	0.407314790642304	0.385653421053443	0.383970491980663	0.394259083070708	0.418816369313002	0.360150338796344	0.408432516251057	0.394411057072292	0.368090159146093	0.375694916424314	0.398896043623977	0.377587538878768	0.423799283288321	0.402931406107651	0.389899212245755	0.397326075683799	0.370836166839407	0.36414815412439	0.41274166220965	0.410437078025633	0.420293405827485	0.381450167017723	0.369078315098049	0.420531441431673	0.364511072337358	0.395541535749758	0.37617172405518	0.364092485635938	0.433333777574944	0.416719051876538	0.399117397528217	0.380410026545355	0.426664884550225	0.399428743895509	0.379168769483393	0.415517453332999	0.365658072509178	0.372485068309606	0.377342062854524	0.358562305190997	0.428338742726657	0.366039330728533
0.435215328042723	0.390469729966952	0.452097637404295	0.430166218589499	0.394295811954219	0.430076530381726	0.406460780894387	0.421361096645559	0.424867207528353	0.441646972979702	0.444354930125444	0.38179839670571	0.422273315722916	0.384121195186241	0.421055687706362	0.431025040840713	0.415787733929809	0.438805969281203	0.404815773241894	0.404174798289662	0.389264309890903	0.429704036859557	0.42117699533228	0.437976007064573	0.409048427086595	0.414354615572951	0.386885447363966	0.385761874613179	0.414741574118866	0.439772192195547	0.390040135309784	0.419089162288592	0.38826595886622	0.425705391741286	0.39125594236476	0.373923583012683	0.387595353793367	0.446129115770429	0.424019288577969	0.437420038392784	0.420748508335303	0.410746231361882	0.449606833269287	0.403471348690847	0.449565402473927	0.418134138374919	0.439725508902134	0.383119715349569	0.401489160671493	0.425311279142374
0.462582572262636	0.405566015829879	0.466677034165041	0.482011003688676	0.408716962044879	0.424408379988395	0.418289706291881	0.397037579658622	0.45065231397007	0.452923824754275	0.460253047444034	0.466140616727967	0.45063617681578	0.437162713108337	0.409481804880191	0.39386688642454	0.387586036794169	0.461161569058033	0.417684268730857	0.445633253971521	0.412438323075329	0.416376077827346	0.43831381005823	0.456471458594893	0.404227234387708	0.421590078872596	0.474191775816015	0.407967984445499	0.394157263330094	0.405854356777147	0.439463908048174	0.394259959440952	0.403314462616328	0.425260707369545	0.420338053769736	0.474548134778196	0.389536431909413	0.447031772128763	0.422339418083545	0.463813759418949	0.405866165381902	0.466940713952158	0.443418682364233	0.412845176451766	0.427291199563736	0.456853327542779	0.413886454377403	0.441837996126453	0.397773276365527	0.448128395691199
0.426065861968915	0.481949787707212	0.495461388679645	0.461530048772415	0.488527401174482	0.454799029396771	0.420021501990989	0.455272997350108	0.491267971346688	0.474669290466911	0.507361631427242	0.411486806842323	0.42739355038865	0.44440750577167	0.499102818783406	0.407748355375089	0.511562209792026	0.487933640791441	0.414458884422186	0.46132500391089	0.415525047306631	0.466334051273928	0.42397127904884	0.437351677964343	0.453084634693841	0.488610328897432	0.470984057655468	0.507228721443284	0.452653489836374	0.452010497475197	0.472353003896293	0.420477860667005	0.497574662674652	0.464995604942567	0.488873498190422	0.419817082953207	0.469401422501941	0.450491483751877	0.463258722067892	0.419185519607287	0.458495833305834	0.471278835995332	0.474221701784871	0.4239372748126	0.424824535227622	0.406896841445605	0.504791565685807	0.452152941821337	0.438005073435321	0.411477330398221
0.473093896163574	0.477964083781415	0.43869560088515	0.4340609879046	0.461082014472873	0.516996077939871	0.502437322528898	0.464297246378195	0.470229303650994	0.524492668203908	0.537105871185097	0.5354338727766	0.432871238005085	0.527801346444984	0.437167558286616	0.544922008178066	0.439408270141029	0.462941081493556	0.455922975169176	0.521715399862147	0.443080712160384	0.460837531537449	0.474057264193899	0.477364156994805	0.505798005719229	0.446395372664859	0.466124619205436	0.489919457727266	0.454007986008738	0.516131218844656	0.477378000093027	0.530628570295885	0.532256219736364	0.46724206101952	0.44237559349299	0.433297342021243	0.462771819699716	0.494193628594291	0.507814071728983	0.429766748924779	0.459492828937654	0.519263359273261	0.496105055024301	0.432925475420262	0.450102087845519	0.431430206824347	0.488620491991347	0.500848832216675	0.478045410023784	0.519665768331343
0.467290480253023	0.537291451095184	0.501139869838774	0.544166235314506	0.492535913609697	0.506190311098631	0.551049792013587	0.482290201017084	0.540568309474181	0.566072138871144	0.45039818565484	0.526195768657169	0.453873374998754	0.48055978763132	0.523502829223536	0.543046186500156	0.460085306420953	0.53433220464287	0.479070681476202	0.49008047191174	0.474143888190656	0.470798365476657	0.496070449818955	0.523324318019559	0.468049165379968	0.537131786595242	0.509601333641277	0.531585882035015	0.475086078814196	0.573866933598702	0.456617463295208	0.532098015235956	0.462607993922251	0.566289272464412	0.49118628122684	0.565063655093794	0.468938448866864	0.55193664524206	0.514653453337857	0.496169633699225	0.531658886855119	0.513304333421832	0.475605758698038	0.575203379899917	0.502797830194371	0.543998362908568	0.482191469736279	0.542451721138892	0.534745871687576	0.484343139828085
0.598835382777767	0.506224421172048	0.513293645606962	0.485486189174718	0.553712656580169	0.554281011894601	0.563924890908168	0.577287701793004	0.492739725025505	0.535582484983011	0.505619519833535	0.575121423449211	0.527534409005414	0.575049188665649	0.497547490976449	0.511213070199287	0.58845269818146	0.509745329922366	0.576365680365775	0.591753160309523	0.608884537150338	0.518559901022648	0.528084170162049	0.526183734214858	0.522372084759018	0.525659831426808	0.528949275738652	0.516505363076462	0.513790564080705	0.552320753119489	0.548940038241424	0.574594160838135	0.576464867510483	0.519179363940003	0.504689482653016	0.571346553080797	0.607854325494103	0.505709934525201	0.487806127919043	0.493422385304514	0.598298141263292	0.546113822937942	0.569290084895187	0.528982834898795	0.584438190701149	0.485612081631653	0.530162843581768	0.501721956909795	0.596180343548952	0.502946212451814
0.532334860574446	0.508976130960633	0.620434014225016	0.576835101233182	0.525598031363188	0.605760745731118	0.618324477682636	0.594408751322938	0.527661404707754	0.561735149901961	0.636779989550792	0.616751960383134	0.51390580687256	0.591039126441136	0.595980752953965	0.622029539220234	0.64240575193816	0.623792590717741	0.630491696928343	0.550500250535354	0.522841539615268	0.535263072027875	0.603926171919365	0.549876735857775	0.544521006539178	0.665120025515085	0.609964843264341	0.667788068503527	0.600381250153978	0.536289395504658	0.519178597393099	0.649733829673296	0.588930116711894	0.526614459906082	0.533617108377941	0.609820187223169	0.648400662679496	0.604381664994814	0.566724828142708	0.588244194217652	0.572162242598046	0.596023206818659	0.622018742961721	0.621741452653876	0.55116957068849	0.560888990208439	0.64194907801904	0.548305290018441	0.611007675346947	0.521474614489462
0.595254448734484	0.660817563348967	0.644698472725788	0.657455131149723	0.574570373978714	0.588591862512422	0.674711105135586	0.580875522141007	0.608975234625834	0.717463829790138	0.633536625537701	0.603471099681465	0.562144939931485	0.631905053282511	0.59536863904234	0.659573189940116	0.723799177134477	0.651324351412833	0.635660007204873	0.636402235207632	0.594027277655637	0.63552506598044	0.602159287149996	0.67755755283907	0.681732600097966	0.60098604060969	0.593853081040852	0.694787616072782	0.626532897375338	0.646953499661951	0.606347082184285	0.58283381213155	0.603753122352507	0.654402723281621	0.641816294288673	0.712417079038238	0.689088864724457	0.600318713880464	0.587556640250816	0.583906541123565	0.684681163489806	0.554651070178976	0.644775232125883	0.625398412111111	0.631894413864858	0.650946598755749	0.604763511792377	0.595811871276977	0.70428331161509	0.628465494629306
0.772711500840123	0.737760241971486	0.723929510448878	0.73596715705737	0.625951646521044	0.723219796292779	0.693197321372117	0.622459293868103	0.767539531758938	0.680516999608867	0.656420818664467	0.766013983859239	0.786140732057122	0.736135814227814	0.599506752344727	0.653888187256339	0.611991321981557	0.740945509019373	0.745112502302267	0.649925079092823	0.758318203967804	0.743769489760325	0.672326532591304	0.754841729804927	0.753063360339163	0.666919820605189	0.705887542335556	0.673756416198522	0.747162880663411	0.750349871602036	0.609220497028941	0.610189995042929	0.685898579817447	0.65543247722875	0.753593894957039	0.646457341753132	0.691423419496427	0.604123793472141	0.743449873305212	0.594987762180506	0.758081895352496	0.669664886989869	0.62265332040627	0.622363919902995	0.731130148440212	0.664499066551762	0.651067929572104	0.676475403909957	0.679819932943439	0.722140845600889
0.764835428918951	0.727607958719523	0.655792552978291	0.7023582775362	0.767090151087044	0.831582261168881	0.693206210892337	0.672522529127793	0.673823741555996	0.807875505199139	0.823234771317467	0.668149064313591	0.787881228109002	0.665698586169372	0.81812105280864	0.686504575461054	0.677817544771706	0.63857532845094	0.750731027177881	0.653855940639513	0.835567720388231	0.698016655145981	0.784699879891662	0.789313564557378	0.793612099248771	0.703734952042095	0.729397847576928	0.79112374406964	0.707575560255675	0.729213112777345	0.801214553591075	0.76430628016527	0.861969006077989	0.703674208184031	0.742040437816922	0.845594521329073	0.697324800726506	0.642579042505054	0.730801010522175	0.726383653520748	0.845828351111322	0.744076404276071	0.721907109216097	0.840234627116389	0.853222789855566	0.69694592444546	0.675556842884526	0.791285629948373	0.831633285815159	0.762135500310421
0.76396308502695	0.805878953631647	0.738249117104207	0.914862732491134	0.683514177481457	0.70985920147823	0.841067416435326	0.902273359802475	0.849910946501621	0.873364194309529	0.736815932245411	0.684876568687743	0.725162845337172	0.741058797167054	0.683124320536528	0.760607090791951	0.859542320061325	0.70828662814579	0.736845891432921	0.743712495017004	0.745607616845077	0.78475826413552	0.694324647213843	0.778352542597267	0.798204966348477	0.685929184418434	0.860150679808806	0.793065872606246	0.703609509218748	0.730393864733635	0.705828133909954	0.906444728288544	0.768177556637437	0.719708413705943	0.902257023976845	0.747247248438151	0.815894034933352	0.931251657670733	0.722360089941261	0.861391465914438	0.708993407386078	0.816963018073997	0.799372885316165	0.779745660707228	0.726711071585076	0.701573656149309	0.75328423705102	0.767686717469298	0.718907659726415	0.691127803739151
0.768552840848156	0.920534570626325	0.947036564995166	0.922130739129603	0.805818150719451	0.936466570971841	0.916969539371824	0.983877605912466	0.971033427858206	0.94737145239079	0.984943278514136	0.778935484499359	0.757534713692534	0.869941003587415	0.784106809486878	0.938606658566758	1.01937646225381	0.841282531176299	1.02602057481092	0.931401426775727	0.749664223800296	0.914810121816233	0.793782566594043	0.830496869875528	0.767778911429035	0.840141553322762	0.841499002349683	0.982058266288317	0.845747150050455	0.90054922829236	0.95859618123774	0.868342669285451	0.845478321168603	0.90103400460237	0.843355006721177	0.909299219179771	0.988619835061233	0.756776943869401	0.803228695836042	0.995346276362663	0.925789297267587	0.887172907466572	0.83574205048846	0.901320563236611	0.910921557248944	0.994376906601724	0.76024264134442	0.857714300331305	0.939826138045263	0.906546996073647
1.0268665201243	1.10234097149553	1.08173520674166	1.03981743706784	0.972205051280535	1.00264798687586	0.818315154887211	0.874147148905462	1.07591462825488	1.05479255917239	1.02402061329559	0.838318093468101	1.04598592044168	1.05980445433352	1.04156146377462	1.06491815860703	0.985889827882118	0.9622080776482	0.883659324136217	0.987564225840853	0.899467292672073	1.0048525638061	0.821092538842103	0.918356813796216	0.814651984852344	1.03083989752676	0.968530320892852	0.863102483484945	1.03337316994912	1.0288713344522	0.892014300707528	1.10665441408119	0.945246759804168	1.04134262108797	1.09376747653889	1.02469391503052	0.986797985161477	0.834135039227616	0.996858571474376	0.887245552379502	0.96038331188404	1.09083439927118	0.831505887451568	1.02647074975439	0.996813183995906	1.07374131022676	1.05222642827963	0.921604960876816	1.1062143733422	0.866995567786
1.09072145932642	1.03138503077435	0.982983037155876	0.981234458883637	0.953637635428597	1.23138899705967	1.10087972466052	1.20571317168498	1.13064785286618	0.924571024612863	1.1588400792431	0.92438246844192	0.972884326162262	1.10727992607458	0.965329784068594	0.924597530741485	1.0179790199687	1.03347397332094	0.920516785705627	0.974872072932024	0.987388312213696	0.887674041890987	0.955758001593935	1.03047690457923	1.0570560090996	1.05181142031993	0.980027102120829	0.917481255982662	0.92977596966004	1.21867038989404	1.2576208594596	1.16172610905133	0.93203844534207	1.1341215933884	1.08065963755108	1.10311501653099	1.05370406920669	0.972840284757389	1.00221172047627	0.981417740223331	1.21690876913823	0.899537425135334	0.980900134702066	0.911969419017692	1.19131357202994	1.17180490552554	1.02914442728038	1.13339087354231	1.12613822738771	0.973684232565587
1.19473570123439	1.21576434796289	1.24872701778888	1.2263096155355	1.34559500668667	1.20563521237047	1.06905938250414	1.11664873034621	1.16032852437487	1.18914127766321	1.170934506939	1.25716771924478	1.28240945981264	0.980137910667487	1.1367369769615	0.985903151087594	1.32098852562863	0.992860175522719	1.14134023254894	1.25089277013948	1.20754138178034	1.06038797017631	1.11118354150034	1.07625152039152	1.13210853675847	1.13913442577904	1.30953409366016	1.02644422791011	1.08227424097556	1.24085069694448	1.18370157741534	1.21193688722461	1.13747041220501	0.99814147241337	1.07991049392244	1.17569533829088	1.09394608734005	0.986301521048711	1.05773650908593	1.17048393137032	1.00022174627323	1.34232336604691	1.27379998637199	1.07331502849312	1.01255019093088	1.1317601460494	1.15169326901559	1.2356568114161	1.35004447755539	1.10162271900421
1.19561691764748	1.49311884405756	1.31664333775603	1.20885886773351	1.11175848190764	1.06162751501982	1.44663378679	1.40966870283478	1.38796377024945	1.14140334215915	1.16588799248037	1.34286309220964	1.06851935111022	1.18133024810149	1.31636449927176	1.47900726948794	1.33114435957671	1.17750382574333	1.09891096950959	1.30138402939417	1.17667984704489	1.13226072848246	1.30757711240377	1.24163487166254	1.15734971548498	1.21854188062173	1.28698497727261	1.42172293891595	1.46109459970544	1.18206018967819	1.33250910495439	1.35369261511438	1.24145109379949	1.26304771111643	1.08287140725094	1.33888570279957	1.09898178643973	1.20222057904206	1.24769704487365	1.05568485863494	1.26145060540305	1.48593021176433	1.22400489396802	1.34664571501361	1.23222943929174	1.12001945802151	1.21320653658986	1.22420210328759	1.50685757874545	1.19611971693767
1.27493982308992	1.53369811003798	1.31873158939857	1.39750353486978	1.29980466491678	1.22363894852597	1.46524359835264	1.43701810378818	1.54018284606878	1.20344383487511	1.34737957647726	1.25632058269034	1.65809918049855	1.25622055787784	1.62282245213638	1.29847409524323	1.60980467284429	1.41348560619491	1.44885200821379	1.28212494265299	1.3848384562703	1.28164925764823	1.40229000281477	1.18147718717821	1.19548381490066	1.49653263181996	1.30504205517812	1.4355601342126	1.5593029505788	1.31627763750577	1.487797890213	1.21188419368133	1.17045062119843	1.59995866695195	1.56129425847176	1.41033686283793	1.5385749271624	1.57148522037685	1.48721481794539	1.68150610415711	1.48548803643637	1.61044788918657	1.61076424297823	1.46876891285241	1.19081426581442	1.25188645710702	1.34734609401463	1.32626233460734	1.24707070190153	1.23278831162649
1.47972154339888	1.49057515416902	1.55996575702725	1.4178352931959	1.53101113021134	1.49354619084197	1.82729129889533	1.38512898592349	1.33727012455306	1.2885204706628	1.43437233991439	1.74170946371149	1.4425281892492	1.34689855315694	1.54572162570224	1.60045984974214	1.6747437617798	1.61385598318332	1.48642959674053	1.82291103944091	1.34140802499997	1.4482669255375	1.49087227671101	1.68950092769199	1.36239017457768	1.34421598882281	1.48945318267855	1.40630796411287	1.52441734802437	1.77228420324295	1.5277848091576	1.58532918275188	1.4548415713239	1.6093148143099	1.78037832308433	1.685500125957	1.70313526018949	1.79833059381175	1.59378087128183	1.34555895906394	1.68617602449739	1.3407047992168	1.82786485359079	1.33682932698778	1.3656718531717	1.66234274747986	1.80134146376825	1.65342814007122	1.55532668277073	1.68435271981732
1.80835779263249	1.45682031418262	1.4794891743777	1.96071937861382	1.66247452551867	1.50229605808241	1.65136319090949	1.76176620529474	1.70417751315406	1.55106034038328	1.89129395718156	1.78753680928902	1.58408954619535	1.90919563642255	1.84877623622591	1.48253291236351	1.43021020337157	2.04167436338183	1.59052652802907	1.52399554685421	1.92599058793696	1.46523104784053	1.92495567334317	2.01298015387991	1.82800723677179	1.5803422972728	1.73982356764079	1.56500936562059	1.83513839196592	1.62535126534947	1.63796570295981	1.81382696830522	1.74468190880853	1.48440062127199	1.42908009303271	1.69432934333887	1.61038432662551	1.51956700963239	1.94897479043478	1.77231251844032	1.63661777576338	1.94140409590312	1.6481794713857	1.78130093020891	1.49575436707256	1.60630846646219	1.69729827049975	1.47248828799579	1.71497887679825	1.63662248821697
2.25527757785231	2.04170328238872	1.89544374398461	2.03811267498415	2.2449654670249	1.96366930858901	2.06685520641057	1.86515513205628	1.94476819068883	2.1473381229717	2.03851298075021	1.67627136873226	2.14940663312017	2.18294175255638	2.27566623409789	1.85993044925489	1.69798164756836	1.86065694554504	2.08398700519206	1.74947722923443	1.66749023947117	2.20012078838962	2.15468565861995	2.17716582446519	1.72039853415516	2.17038170328107	1.99674141347113	1.90281690499035	2.27319355080998	2.04562687472066	2.23287070300907	1.77831395505196	2.03805945283321	2.24143331485384	2.16591285821643	1.97031686799917	1.69361944180885	2.20370070425946	1.93245261510918	1.96289344398374	1.95319251725959	1.84450622629888	2.07306983456787	1.94850972394379	2.09063498390761	1.77980685209936	2.08384504915236	1.6200937438504	1.74511678221958	2.13303460075611
1.9027404162855	1.99707831251917	1.84402747381995	2.3470128616782	2.29130229432961	1.99078877373464	2.20116761666385	1.95254294974119	2.51402683570554	1.93504916630526	2.09666517502981	2.30242195472352	1.81502705648356	2.10619338078153	2.01654577162139	2.01334130073929	2.12195764484797	2.09986497516222	1.78654575509675	1.90041059062388	2.1860462989932	1.91452613384292	2.43327251165107	2.43864227589535	2.37837754908609	1.92465847672376	2.22845872798103	1.87634222104758	2.29534158711781	2.42428414768053	2.18908664959309	2.43972079036213	2.02038340591603	2.40672328589808	1.84107244761421	2.14103251067556	2.0046757085596	1.90540498680625	2.23885746286357	1.95573825784005	2.45669979002626	1.78194380738603	2.01677731669397	2.46602967778155	1.9024784000486	2.10655729217309	2.19638189368511	2.05265349818276	2.171514262277	1.93756391553885
2.20220868436293	2.38691621538654	2.35955860091154	2.58189346550506	2.48441531102725	2.11188262903433	2.00354286368139	2.084883028527	2.41431827142186	2.21873324673086	2.14869492863733	2.37743197843573	2.73085114505021	2.20138030790246	2.49236942893289	2.72212393957642	2.41860758527189	2.61466542641151	2.10973182540617	2.51967104210562	2.28373267533967	2.43392439500195	2.35624943361667	2.53706472485798	2.42968738366931	2.65685189768753	2.30428813369394	2.72357253649984	2.03386702299828	2.15486620353019	2.70171713037265	2.14731081969481	2.70523941493435	2.63436052357796	2.68885971072426	2.09928885026644	1.97627075764749	2.71287049992022	2.50634961814802	2.55289008037206	2.21761734901455	2.36240632742842	2.37529362124665	2.07606465077683	2.14309097732626	2.66242664036491	2.19746373396677	2.70195972310842	2.06999820864799	2.12620938513162
2.3354441389955	2.52580212854664	2.7245230530369	2.81281504409869	2.34144764524686	2.2925381343904	2.9853139276365	2.97515642481342	3.00107521688507	2.46427843320185	2.83411540378614	2.58287437829286	2.55990296917632	2.32737278405708	2.8017648322135	2.43248908327101	2.22520525647478	2.39970589820796	2.91821455666597	2.26243015720812	2.73674524270426	2.9461346453477	2.96001879944116	2.80608891888749	2.38104192645098	2.98772170346805	2.9594437770309	2.49419055550189	2.36156331323411	2.49598520900687	2.32803039568715	2.58916676363606	2.62633427597673	2.43574541325959	2.9329564705533	2.76193899525065	3.00154829513024	2.35620207510894	2.92791136143774	2.49102650925328	2.55330796792484	2.3116037923643	2.38892063418506	2.96448132688596	2.47671250542727	2.64128306149395	2.2901274032104	2.67824963629487	2.30271522351052	2.27711064767854
2.55358003599363	2.64917201352554	2.52144552120858	2.71679472177359	2.71910837314513	3.07834657517632	2.64600492333452	3.08855233105817	2.49629958348948	2.88679761407215	2.69100265803422	3.11439628380204	2.97563778922025	3.15919189894631	3.23692393777	3.07731654485001	3.25641064092099	3.0202604447074	2.67410667797097	3.11418299327219	2.74996409320289	2.85983072335732	2.84924711218563	3.12648336057089	2.78517464212638	2.65832047168161	2.72746469540021	2.89803889667108	3.12078060517851	2.60242919971595	2.46952701943755	3.06084418581396	3.18835891451634	2.70880244536191	3.16382664928943	2.86493215576573	3.1675210852954	2.88511688348674	3.18378240871242	2.61241951624632	3.25831803868458	3.10187542330848	2.6205885627818	2.6208052166926	3.10100242137256	3.26585937787496	3.15908395967158	3.12254307154197	2.95459483660524	2.53780881275648
2.9843922003626	3.46070823882875	3.17900076106509	2.79217276388027	3.04618093376285	2.93868692483326	3.07146367432777	3.46949802569718	2.99961492974821	3.19211562039399	2.90083774881074	3.48727476165958	3.1753896591826	3.02575807062424	3.49147670163987	3.34704378068617	3.50488107313218	3.39897232338021	2.9386584588607	3.01347754462692	3.05417181321465	3.41379298702517	3.26810105208159	3.48079474613363	3.44175217883724	3.38728773216146	2.75818852907932	2.93621252388015	2.94043275137628	3.48118516152136	3.4611551684332	3.29171332159269	3.03928384888587	3.442667084995	3.23084072476338	3.45650173858695	3.47556032624536	3.4348965310138	3.13460586913974	3.0082771388389	2.86634878099599	3.39487068473016	3.04623886876419	2.97365668293302	2.95312847386928	2.94597956678214	2.98968253823501	3.41563938343239	3.47175955917506	3.10799955106146
3.14969987714738	3.42336506647402	3.17257019972747	3.74336380163094	3.71473052190877	3.72293056256251	3.17434664630978	3.74739768414902	3.58832501316481	3.70387176817039	3.47734405441299	3.7432307688229	3.15740021254598	3.34200223317243	3.48270650767232	3.52591240977304	3.75268266496437	3.57266215900649	3.15506717794962	3.73591123281691	3.73886809682722	3.65029711566321	3.27060615672447	3.27559319883179	3.14231836503697	3.74875634404289	3.63486340471378	3.67452323005809	3.25778911373703	3.40549276320833	3.72009760137014	3.53149624614325	3.72326652060079	3.72550364457156	3.34652029358641	3.60375668308019	3.73276251211654	3.64547274326973	3.73668714824985	3.65908718618893	3.48479652546015	3.76751746497609	3.64373369917793	3.17612065549735	3.68382348050067	3.31586286728728	3.78105525493571	3.62849151074326	3.77600868379883	3.517970110462
3.89223399559343	3.9373161144745	3.95279953907527	3.93390034229601	3.9716345803978	3.9052806180988	4.02496721955925	3.51156868056766	3.75752131745401	3.96974863180222	3.8216382525844	3.58313126778481	4.01170776889085	3.74673898731654	3.68123234779294	3.99521721130767	4.00560049200416	3.95676204846703	3.61708403373027	3.70776091366277	3.72705147506007	3.72166657574126	3.94797649817988	3.97648537254322	3.93871640335787	3.59944520316666	3.89030510803177	3.60264983635607	3.71504887380667	4.02039518456062	4.00633626513538	3.98598842837172	3.94392521229953	3.72813750905266	3.79704287360299	3.86858196656053	3.8240469566636	3.9162856704437	3.99140104009906	3.93764837916181	3.87051884466555	3.83107501902622	3.88506871291285	3.8691790697615	3.7568395017581	3.97648253084588	3.84165654223455	3.94520908550947	4.01993025114803	4.00160004447725
4.18738070227194	3.95711851967895	4.01158608893551	3.91426620409227	4.26165623919144	4.15943751118341	4.27786852573476	4.17699254838586	4.29775327604014	4.22927764888527	4.19475890581329	4.30147013221028	4.18961161541683	4.19205292432269	4.34985727059021	4.06954226691926	4.30038649976448	4.09267658673216	4.31057946685098	4.29534341060538	4.22491758419412	4.07143453986848	4.23939532605046	3.9307775024424	4.04872855842961	4.30866300826921	4.2532606586053	4.13887430216723	4.23991213279144	4.25865082887811	4.27497274658759	4.15439242541935	4.14392980806241	4.23980508667939	4.10528150509209	4.08674400448303	4.15171604516306	4.32934582464002	4.23692233218004	3.98055455968318	4.1977849264331	4.28274374670732	4.04024645722608	4.30683163909681	4.21529967358134	4.02880269152462	3.99653227549015	4.33880106656468	4.22300157855584	4.30370779197298
4.48369650172505	4.30834813121002	4.13541389626416	4.59380562027629	4.3418372432297	4.39986302273779	4.39731782693104	4.23283145493184	4.5672435635604	4.34391197690913	4.24287674381241	4.58133378680746	4.22799426907306	4.49852518250906	4.5639779810791	4.63968603708074	4.35031454782246	4.61765331335537	4.52786519297465	4.26401665805143	4.48265044984864	4.22809471089375	4.50898864555231	4.50092469495304	4.59334783362657	4.51945190680864	4.3250707663647	4.59307170789533	4.31819426408916	4.56047283807547	4.58374674913279	4.51098792409957	4.62239134345906	4.61091306243093	4.42054696194331	4.58118670381655	4.62302634799367	4.64529406163573	4.62989780650143	4.31140536596809	4.08793479536621	4.43658129813406	4.51788049212705	4.44857064432722	4.35799471462005	4.56044919532708	4.31356321003788	4.57697257496633	4.55940331983352	4.53295839203689
4.9431604526026	4.51423076620781	4.94871110398068	4.92562265747333	4.95598074838985	4.94388212789688	4.95064899109782	4.84531396718846	4.55454101693584	4.91221290445526	4.46686282912784	4.41048838798792	4.99108325271085	4.93199170202487	4.99125056831047	4.8898734915964	4.68090514630191	4.95137347971752	4.98751180560699	4.95465075656718	4.67890098371594	4.21019163084352	4.49970219151123	4.71331742256719	4.50493906366685	4.43541375931014	4.94349270884415	4.42855063487249	4.44592851041421	4.86981092000926	4.53416063278579	4.95187841696121	4.75373995272298	4.85599734230368	4.84406191660493	4.7934778240429	4.37319783468569	4.98182626095064	4.84453452184193	4.91794561407179	4.37354772081138	4.81840490983339	4.6596944241	4.93016993648825	4.95721479145465	4.6167206214854	4.81701499053778	4.74054471956613	4.91149515582366	4.94595195112752
4.98238019587548	4.40997532327667	5.07575728309105	4.56353829185402	5.27269212532826	5.2564941153342	5.27557865594871	4.80462323993216	5.11201487962024	5.08084992166142	4.66802013043611	5.04612390462158	4.6294457789136	5.29166424964389	5.34317445304673	5.27733714850897	5.14146913049871	5.19762812114817	5.01842766370048	4.15830992431933	5.34428604823829	5.26229686205241	4.28506951811509	5.2517768960388	5.32922197417304	4.92969297776369	5.31675696089686	5.30812709660337	4.3428427302205	4.87252018469912	5.02036381593473	4.6839168780157	5.07726864247163	5.29973151104429	5.31193559916593	5.28025864025117	4.73714787826542	4.96572427370177	5.29217504231836	5.0051838835653	4.70598119007023	5.29764766108965	4.82595328954366	5.23927734773616	5.28459726800163	5.09588926486639	4.98596004809999	5.30607421276493	4.74946254035795	5.21144074169757
5.66956261467634	5.6447736944834	4.01628043275358	5.24271095114435	4.87022899177353	5.03643379933612	5.5361397162966	5.39480685600303	5.61500805272144	4.91136899694313	5.58258581372595	5.32431845327589	5.19023841448393	4.75864068963005	5.22215528591923	4.32647545550352	4.8994320735627	4.79965253463401	5.69052473338194	4.81315811849045	5.03728019090644	5.64077133532364	5.57171279106675	4.61942609051497	5.00269085040614	5.49548804855179	5.01359150188672	4.82623268172083	4.86929967742097	5.58014872496746	5.1320879250985	5.62737087776155	5.18661937310171	4.88257478387061	4.65859844216547	4.91626489031613	5.63956970170966	4.93822875031065	4.22920604890709	5.09062866829241	4.77618835760699	5.517188006333	5.6766821509912	5.16716813850809	5.14039495308976	5.6410970244798	5.19234568594747	5.09526858071933	5.64359116903273	5.68044767269703
5.41969844140903	5.28711190658576	4.9001268137245	5.30414228383165	5.7129955120832	5.09539030422	5.97019138165038	4.46751137488472	5.75816860014169	4.90656899374739	4.85853948006334	5.96376638419678	6.05942633818066	5.81486842606628	4.66055623324278	5.59154724116271	5.07561039278476	5.96193314377913	5.37386084480941	5.62766538065448	4.93382909028979	5.33984746143074	5.20939381650607	3.30864445413751	5.62098373891194	5.40139298870215	5.44445158087865	5.81151615080848	5.29398003251958	4.32022780642498	5.30376579763628	5.97057944500514	6.04188337641451	6.00126773619545	5.92935040233509	4.99638943779336	3.6369449563849	6.05170732470718	4.8183943174651	5.88591601262755	5.8298457300058	5.19006532262157	4.46467862175219	5.13467647753124	5.6239163948898	5.69368692536	5.02352143531875	5.99558505252213	6.05175936755115	5.18593704828499
6.24739931383497	5.25283719035751	5.67960949325003	5.31034728851016	6.27587902657981	3.60896103209159	5.91558115273226	5.74194214845301	6.03262502158198	5.39281831258451	4.2084981606056	5.59896827499467	5.74324120358676	5.90488375524123	5.09836241133307	6.01378216602953	6.35505644152348	5.81950821565762	5.95612244386257	6.15425237976109	5.89656325116037	5.98335813962618	3.16363269021006	6.28241229747888	5.78873261813205	6.36111021624884	5.7769545507421	5.0361071042976	5.99122237966566	5.04515095114739	5.3115645681312	5.18532361230292	5.8343288569733	5.35446719551979	5.86816417504696	6.1538263373334	4.12081223816441	5.61854260408802	5.98201192532015	6.15334285134712	5.91943203434028	3.89238017370706	5.23834807457876	5.2428263452973	3.02017583358487	5.45632362192899	5.11320942016665	6.15944853752497	3.22750196151037	5.33382737197454
5.97871010070617	4.86541611700315	6.30422999728327	5.80908535192829	3.71926262915288	6.5831825845728	5.88510662325754	5.89733021397871	6.17118092268959	3.49922973163181	6.17515521227329	5.71286257329149	3.93947556960296	3.01640117375151	6.61038873653539	6.1176719614911	5.22066817517064	5.08054487073906	6.3014357436436	4.00106367837478	5.85147938076701	4.69684194643471	6.30382758388569	4.69190151017618	3.15250114902026	4.98220425414372	5.78772472288391	5.94403434863209	6.50871128863115	5.40609690391611	6.02632540980829	6.42606647215828	6.05761709500362	3.84133129573854	6.15931484453426	6.57939610269296	6.46518333535977	5.5299554463996	6.16838023801184	5.85513715235851	6.08243370858098	5.86685447404704	5.71951488349918	6.45805465134788	5.99615555371539	4.62265123173967	5.89176740470728	6.31662908235212	6.10739737188914	6.2696903711396
6.024532725673	5.06748076977987	6.42370421178857	6.40912130789534	6.4978499242512	6.11909345844586	4.86102650480325	6.23472395788468	6.22931819381818	6.50579986698886	6.61222230859806	6.558424356454	6.29412718054165	6.37279638587017	2.88751843796882	6.58356643225038	5.70202214205328	6.53644905408827	5.96156123226488	6.70096406498145	6.23029193611626	5.93399444388389	6.53338300232477	5.78994902429397	4.1604075976291	2.77914786079429	6.78621602882307	3.21061322544896	6.49454528391451	5.20993298342724	6.62598148009441	6.77534418899154	5.97877743404246	5.84959472855457	6.33486046702013	6.20023160581946	6.40047937196521	6.62444076382069	6.51451574600799	6.40427961911813	6.27031063231924	4.92037862318414	6.11883300751633	5.93699582264008	5.79646875066713	6.13180232847845	5.39354456736268	6.61279218622616	5.96087713257691	6.42235228438631
0.504156371872123	5.0497853803848	5.98861912687719	6.77974112809646	6.86304234624834	2.53515051613564	5.69547549519869	0.488541638546498	6.2598451485842	3.76573899018141	1.49444714772871	6.79965158397301	6.43638510025558	0.0656581757515001	6.47108247536048	5.46025917061032	6.7740701558519	2.22513490887821	6.81602744508049	6.39715393451939	6.45816882511136	5.70008539722931	6.72657053758227	6.66859102792379	6.10460100229394	4.46545639066146	6.58918918164148	6.46435753122892	6.65899690344025	6.59248892295842	6.52171379481464	6.59280206578794	6.84711643072391	6.36344955233329	6.24049268015266	4.83257029229927	6.81104217821521	4.68842354541031	6.44504234190055	6.69994257517162	5.40909880550148	6.73160302468152	6.35759192554895	4.81017836246541	1.08684893351167	6.12841886700442	6.75346566093524	2.29000162280212	6.67683186481919	0.0678601337943255
6.98733674034437	6.83030417834383	0.065338867554443	6.7729375573621	7.04373851384713	4.09092898945781	3.48962888172486	6.46407813841271	6.63400812127463	6.61629534709805	0.0660401164874695	6.88516234266537	6.74165186548601	6.54091408570045	7.03883989546926	6.63760908491916	5.97523306704953	6.31789883298602	0.0627408603024067	6.54507240108317	6.4622693091361	6.96002546230195	6.77105459722265	6.92284530659807	6.86926785590098	7.1354413160171	5.33878080599807	7.02457743586409	5.92944458515712	6.96654159212223	7.07777327760088	5.15594555053638	6.82683159498473	6.6609259127035	5.54181817323398	6.74657990725428	0.25795104559149	6.57489970871243	6.17558873685463	6.96578900409787	1.17687981576929	7.01347456933296	4.13037767420739	4.4237277501919	4.45232131413461	6.52145559939393	1.27395707084778	6.76877816049543	3.49553243335746	3.15061270502226
7.29315472958719	0.69098564662132	7.30013531523215	4.14786647732516	6.12075874814916	7.27393592039678	7.1647428512303	6.17343306734067	1.75184579543708	0.0639447909325104	7.09044935179975	6.66473406330912	1.21129695320543	7.04400374144871	6.78940156582814	6.48473393952595	5.48864315682314	6.82820339622412	0.0638458742402343	0.0627319948307808	0.062471606266257	6.02846160103068	5.5989818244846	5.80413038717098	6.55127748172593	6.24903787154552	4.09181147383935	0.0646416426488065	0.53327284111398	0.0629710069268284	1.24683275853026	0.380438395037174	7.1183759357176	0.584349061447615	7.06256857917533	4.95064836065069	1.70680837328022	0.0675051971858747	7.25606439799251	3.09684008252994	7.31284673387097	0.23705376403379	1.05772085714461	1.86836845330247	0.0653073203424086	4.76701599420827	5.98854104277052	1.02935495833445	6.39618302398641	7.03760079304735
3.21017566674618	6.93269583153149	6.93058439086299	7.36993828888688	0.263134037907368	3.95613012057905	0.0636018153185859	3.01170852551089	7.1611678361449	0.0651112464340163	6.39128488228257	1.92657082997314	6.61787191887337	5.82411623567189	6.14561936895785	6.28875620709651	7.32496634859839	5.57764610953364	4.17366899561678	7.13260133973158	7.17213161459998	2.51329525933562	7.29137014509696	0.801376447251116	3.49701218692975	7.00246766104441	4.3061810207133	7.27462856407372	4.22076004581335	5.63988771484305	0.0647102488931236	7.20853618418514	7.49965793642288	0.0611325160084972	7.50199053035512	7.40838913059649	5.66928143312633	7.14687743418501	5.44591064355456	5.45029565331706	6.59516661705107	3.19904235396873	6.04594912114771	5.90950526452924	7.26665892336488	5.7732509913796	3.05188711482978	6.58234391657484	4.33148889502124	7.17326926828932
0.0656176108488847	7.47723696990783	7.44728731789793	3.63722142176083	1.60763630452589	3.28634005129422	0.0624956082885223	0.557112276912985	0.0660539018313381	6.93631444835819	0.0659609522018412	1.65008431657566	6.77491766811015	2.34642593662781	0.557906271483497	2.14558514480032	6.02892990927867	0.0593135333604101	0.0678736946550294	2.94834920992264	2.11948311537394	7.48971948697891	1.18771115611115	3.60267764469622	7.36866824039527	7.63955194797096	4.82061384166505	0.0691450132484719	2.99815693239561	0.0619280347402289	0.897843472815496	6.95193330723855	4.37810024258706	4.3172506292115	6.62621901647567	1.02331212367366	7.13421883048692	0.0617677161135298	6.21228621655419	0.0630076024555531	3.82136257348873	1.15677113546637	7.5995964223421	6.93119554946774	7.21929203290762	6.88097898102876	1.7545547142396	0.0623520612889053	3.21406324717465	1.95386952070175
6.83805489412161	0.0664575329405212	0.0637495289896582	2.91712753292373	0.0648706532893216	0.0662259905679849	0.55146931639521	0.774959018817875	5.05983753203288	7.59052855114584	7.10208151641672	6.18003711127136	4.40165141615429	6.82778573983768	7.3838446700317	0.0623886137604346	0.0624970083982157	0.0651683871303848	0.0611398607331507	0.0633857752415197	4.31143163516879	7.31908425338402	0.0657963981976285	0.0678746755748461	5.65838190628851	6.589099497686	0.0645390466369983	2.27395604556448	0.0664187347240234	0.0648126682080787	0.066012758077084	0.0638231249711335	5.55684286793694	0.0638377198400465	0.0650563709429706	0.599227981397724	0.0621863691106647	0.0620530612869173	0.0687321490835148	7.1048239840797	2.18352147916042	0.0628846049842095	1.26567820719176	0.0632682331778068	0.0658724841349604	2.86773244935626	0.0664497780718914	5.00951481670107	3.85562401570728	4.02626631540774
0.0658579710909106	5.48228366529394	0.063599353876564	6.82608943174989	0.0658230301019232	2.23063876081565	2.01273962738962	0.0639893743128347	0.0645214294401524	0.0634730975038525	0.0611738231798488	0.0649231846918299	6.914037800292	0.0672134350349279	0.0647856980666656	5.66491532722162	6.63106711778012	0.067555284199603	7.58676993790395	0.0624044553986817	0.0650985172535566	0.0639749805246467	0.0710726715265007	0.91575738518845	4.17103169759727	0.0645045795255611	0.517545809407843	0.0621379728306937	4.77275174260295	1.52217493521222	0.0621406002176947	0.0619783197639295	0.0602164520410341	1.6055266698736	0.063347055778085	0.0636502183074136	0.0647498824674226	5.28575233704089	6.03477032274843	7.0921485140736	6.57925900031509	0.0673429502953461	6.74299498714618	3.38859684928785	0.0599890540908956	5.43120936359569	3.63470367555029	0.0661330386408052	6.86447971207328	0.0627112927849488
0.0655484764610389	2.38605943697834	0.0660865019013799	0.0611715412502724	5.1817284823078	2.79123194434025	6.35986829719025	0.0629571413853496	0.0672388968343877	0.0621178989783413	6.53387484513223	6.46487644404173	0.061163424474644	7.46702856727413	0.0662930766492244	0.0643470683035868	6.64937274982271	0.0694793216726983	0.0653790032327525	0.223418703206113	0.0647499459233244	0.0623649871122422	0.0665973342264191	2.89818615091761	0.0662602527100693	0.0681403061554284	0.0654336183881796	0.062891050924582	0.0643936442675272	6.44137771972492	6.48875777696265	0.0658438949959412	0.0631047377759326	6.50371806640644	0.0644463370458362	0.0617751971474835	2.78186575928863	6.94924516390954	0.0659103722811541	0.0624905090073091	0.788563350187401	6.50064393771399	1.2257197161497	5.79790222740352	0.0654905578011165	4.70217544464959	0.0593511754734681	0.0688689341198648	1.98920073619635	6.99735038149413
0.065744123102484	2.26395978640683	6.66561622369623	2.48217476068397	0.0634596863015931	0.0642265993751137	0.0614370009328902	0.0617411485794955	7.24397762509965	0.0615698360155484	0.0636661187305284	0.0632855568398384	3.81451161330886	0.0679156155597546	0.0708332897476654	0.0665955290406072	0.0688798033929719	0.0647748086238733	0.0614316218168292	0.0672400018494748	0.0635067163093276	0.0664908508527249	0.0650087611046558	7.6763099789972	2.41729530068322	0.0686429667897783	0.0646874061214073	0.0659701723334824	0.062579678281834	0.0639843400761787	0.689762627855948	2.0567422064439	0.0661056352872359	0.0619782923519638	3.10511919555395	4.42483968331131	7.14926030360259	0.0658356688529852	0.0599864598604953	0.446088556403282	0.0598901160257794	0.0647262648180521	5.14483998351263	0.0647024940429209	0.0673214027077144	5.52401728506677	0.0663674410088837	0.0666160326417896	6.93848285000036	1.83926345592631
0.0687724643521856	0.0647175166255522	0.0673634462415482	0.06709419909711	4.16370861314853	0.0651505186831391	0.0639912935203699	0.0650480038920965	0.0626191089798519	0.063430049083325	0.0651190440045713	0.0640389674598641	0.0633349827122749	0.0623742981926879	0.0662463038788906	0.0637215351167067	0.0648992660070124	0.0667832144336565	0.312714321724924	0.0641584774850897	0.0673702202601546	0.0644477082988057	5.2945440395154	0.610781552606869	6.514065004923	0.0632228051269933	0.0644214565161336	0.0635466190653743	0.0646343369964621	4.01195565680608	0.0678594086978608	4.15062850912227	0.068155117649493	0.0657165689473201	5.47580970878751	3.29670075926362	0.0604956358317897	0.0631735983044707	2.22324582768045	4.76793961057999	0.0646312499161194	0.0654112391616564	0.0630045036214042	0.0678989213019547	0.0607231994499223	0.755351181252959	3.29008583339194	5.9080023258058	2.78717897459381	0.0676877234885569
0.0676747563805007	0.905543163068492	0.0691849289880227	0.0719180041235612	0.0634879848676511	0.0661146787731508	0.0626496670483764	0.0635906664395481	2.03995746244924	1.72684490259879	0.0711721141844636	0.0636924486966933	0.0635794513103546	0.0616889396689997	0.0648264560938163	0.0644004207352561	0.0641449597782705	0.0632578287873219	0.0713489747899953	0.0644050504052058	0.0664461886562616	0.0714370935006699	0.0662388366509395	0.0694348153310299	0.0619520781123953	0.0673235255300247	0.0639166353295305	0.0611095842974881	0.0663399875225041	0.0657477162695697	0.0712897262488663	0.0645149494245804	0.0703141160656089	0.0610247777537128	0.0651322857481818	1.56554587046229	0.0635609602907473	0.0665271756277573	0.0638669421308724	0.0672869248409063	0.0751042312340879	0.0657143493281427	0.0647286475149597	0.0677773526799754	0.067653230130988	0.06598663864077	0.0659355189895195	0.0636395419524789	0.0648930512202233	0.0724859432136607
0.0703446011973821	0.0733577129236408	0.0659458318431995	0.0694830612420431	0.064287220868829	0.0675408724480314	1.18585487190986	0.0687547214481015	0.0637910867919951	0.0660322524459566	0.0647916678581578	0.0644094041999666	0.0659119188127978	0.0639557715251947	0.0698853109844947	1.46384439595507	0.0665181774450181	0.0672884518979398	0.0682702711267593	0.0627524449195226	0.0759389464298628	0.0632359817299596	0.0670388011328394	0.077568893650301	0.0681967648783341	0.0643522730755024	0.0737880115543888	0.0663571983895874	0.0652135520001771	0.0662098933532478	0.0705447453017805	0.0664723249891391	0.0695573205789402	3.85234988578016	0.0687538076257943	0.0693854883233778	0.0636899480130037	0.0673803490991289	0.0692887745338942	0.0659967770493328	0.545879538531849	0.0619586087630263	0.0651769058444352	0.0662669688760394	0.0655279258107968	0.0615083553809217	1.9750221918022	0.066474016388954	0.0722941076335261	0.0665545695881276
0.070856514700485	0.0618064420868495	0.0648802538139231	0.0703653711470612	0.0663773396258569	0.0657332964851877	0.0715685163234687	0.0655286237026543	0.064639396890414	0.0660914215320352	0.0694022039097544	0.06768990962812	0.072776599627624	0.0661338546298512	0.0657236022383948	0.0696019130844951	0.0732494985533999	0.0644620910923006	0.0640149154191942	0.0643520015503795	0.0711439114375187	1.01246206628805	0.0657980195362802	0.0663190862043264	0.0745786981612064	0.0697681581947005	0.0676793073589782	0.0648956365833631	0.069967581040714	0.0643424617374648	0.0710387640425952	0.071751517417071	0.0644175714668962	0.0670432297460526	0.066798462986114	0.0621274017313359	0.075983975167416	0.0702983118368845	0.0668893003139195	0.0680741907152263	0.0635786342562198	0.0764386262411835	0.0626826265749287	0.0688138624748858	0.0676356443676478	0.075769086379095	0.060914006642173	0.0606687500775426	0.0658108092172476	0.0655768937993391
0.0797470345793054	0.0666170466198329	0.0646495764443407	0.0651889857115008	0.0748929059456158	0.0757406070272199	0.0646104765881565	0.0648963591789986	0.0610796680578055	0.0721524812187578	0.0743072423087674	0.0676047359488389	0.0638032137687689	0.0703569776533972	0.0658429922887811	0.0675341073771962	0.0678931817471324	0.066931380713861	0.061978448205845	0.063625135125854	0.0701964222715799	0.0654835467288029	0.070749331783121	0.0715380315973078	0.072617523538669	0.0636907628849623	0.0642382310107344	0.0688772438542214	0.0656995564107656	0.0770066703736885	0.0635789668132765	0.0722314182618289	0.0690676143356705	0.0650079936578806	0.0653734699806254	0.0642718030880117	0.0640472180635453	0.0630514883136538	0.0664279769084436	0.0634206953974588	0.0718890910331258	0.0655653460998672	0.0753824769095428	0.0634924375316658	0.0672959034250524	0.0683294119026205	0.0623675545541683	0.0656412116235041	0.0685676235246809	0.0665097178709076
0.0665684131550512	0.0624651580213297	0.0669773977731884	0.0664603055926916	0.0786761863329108	0.0656780829438224	0.0722785490207807	0.0651695076139232	0.0687230973775429	0.0628197814916028	0.0669992164403412	0.0613155463695856	0.0670213927178637	0.0734326009428587	0.0680344136824189	0.0776146502827064	0.0643606073425032	0.0634421014171887	0.0790517985159249	0.0655889279650976	0.0657144402986097	0.067436724170396	0.0653548195697451	0.0656859439968409	0.0661049590354139	0.0764968297048446	0.063214889140775	0.0609549076336165	0.0731580543293069	0.0681453860948609	0.0643239158028862	0.0735047012962555	0.0626310721515648	0.0610744686626824	0.0669453767425188	0.0693645085610961	0.0658890541160516	0.0636902881552685	0.0717465225550269	0.0682341260299353	0.0666346469200904	0.0659516187546886	0.0639238039667591	0.0676546445800663	0.0638536375689342	0.0735093772743445	0.0674144740532938	0.0613620627674216	0.067176980614742	0.0652127274721656
0.0645029458200029	0.0829401989394532	0.0774959048360556	0.0706449962238845	0.0701618066843014	0.0657659056738726	0.0622901688585215	0.0632355688748789	0.0670932125871906	0.0679879068286768	0.06757225792234	0.0614748093745084	0.0651747363925127	0.078156566133967	0.0749523896683228	0.0644098659339018	0.0830497017220122	0.0631035227793681	0.0670271129670364	0.0606407143995946	0.0628025875588828	0.0684259124030215	0.0723192685381032	0.0753631309144816	0.0622499904732209	0.0841036131395742	0.0801774836164971	0.063170479117294	0.0843488389289818	0.0766872081979145	0.075039199384381	0.0655918969363741	0.0669159845710951	0.0794295574889056	0.0674780742190778	0.0723690954944156	0.0657271236654521	0.0651391660714515	0.0665520357411995	0.0679241774168463	0.0664873874844236	0.0720485141310899	0.0640235100370961	0.0785909098529856	0.0876005921301027	0.0722447757460971	0.0659313091118305	0.0702335034474102	0.0737267896412433	0.0723172616705091
0.0651565649936371	0.0706502266168526	0.0685498609044972	0.0744283706150373	0.0733808968478978	0.0666117949055869	0.064753174922822	0.0738894353904484	0.0661874388892589	0.0652101895123516	0.0695862103207566	0.0670264099227435	0.0662613552697563	0.0679917217143217	0.0685652032514466	0.0705872563932576	0.0625436051912317	0.0662693447030668	0.0899871171491411	0.0603609093318607	0.073673883150278	0.0641696861274921	0.0710747771727598	0.0654386852199253	0.0690718595247208	0.0793293834054616	0.0803843399643992	0.0653513735276841	0.0935333497353366	0.0664531843005882	0.0663364214643492	0.0751916503254353	0.0886342080199318	0.0748856485993914	0.0641222072915959	0.0664804238167543	0.0719916942357594	0.076842643590337	0.0638270058487798	0.0645756768952999	0.0669670926716975	0.0692014564335189	0.0831871080576489	0.0684155260349966	0.0669006167281038	0.0662360296200733	0.0694349151599762	0.0691009743608999	0.0735871441978799	0.0607000293922931
0.0805476768830746	0.0779904562003335	0.0782881806857203	0.0677538452094053	0.076659342901637	0.081697642084877	0.0663962656116566	0.0706509860553573	0.0722263115468508	0.0730093237810474	0.0812554533808884	0.072938060737469	0.0776681629666661	0.0694774695580649	0.0700930418161085	0.0704148593418255	0.0717135465396907	0.0667669956842861	0.0680172260539726	0.0704840222817136	0.0757541382500397	0.0694524102840527	0.059846864190347	0.0915252726174957	0.0707062008176508	0.0747904611695856	0.0651552555042605	0.0673944880230931	0.0709862171410548	0.0692109400155294	0.076238158635966	0.0678148808972164	0.0764126047755518	0.0633359873968308	0.0869218374807357	0.072507705595641	0.0839034736963194	0.0744307216045867	0.070086310706388	0.072063847047115	0.0675186781749377	0.0755162082788535	0.0644444498207318	0.0667354768053452	0.0652432942995561	0.0652753604289488	0.0727113904399587	0.0694547919283074	0.0696530092013415	0.0640200216489194
0.0870759201845887	0.0687411537325243	0.0668897300014817	0.0818484866125012	0.0743637790260203	0.0682529653582549	0.0714700764111313	0.0776214968202215	0.0844964612430145	0.0719287719326244	0.0670419147347973	0.0781912800869069	0.0703212028095156	0.0650325118270418	0.0625812879449054	0.0800292546964673	0.0840394542456099	0.0722261446860657	0.0868735808931609	0.0795241743942502	0.0770764859041568	0.0704674619830778	0.0675038130605996	0.0794309387149182	0.0853477231752245	0.0900450344647367	0.079768398800105	0.0679958948846251	0.0805669944104649	0.0814724000365968	0.0815793350229033	0.074672155998816	0.0682651640465521	0.0784246386053231	0.0724817918774072	0.0759938131239951	0.0681586200526575	0.0720324615553315	0.0709692290790773	0.0760815662468291	0.0721359478070411	0.073137998008898	0.076353832629253	0.0676264497591672	0.0756967883216824	0.0644669084181784	0.0689015473655596	0.0646197856002481	0.0728564538567925	0.0799576494620834
0.0766407165563219	0.0814542809205671	0.0699267890872183	0.0822252854285178	0.0641612628660609	0.0839529300976383	0.0631353827251339	0.0795966007346499	0.0640269539386967	0.0887209586909096	0.08313080659323	0.0687761803060032	0.0758181351652847	0.0993642281652239	0.083768741121001	0.0669799797606301	0.0641544553410673	0.0682820527623495	0.0774705408304868	0.0799201888736199	0.0633258305420835	0.0631270528825947	0.087132400889505	0.0706500388786924	0.0693620027059563	0.0686376537974532	0.0700481129997964	0.0715562065096476	0.0884779007209929	0.0674417745695792	0.0673288084384619	0.0726212232968103	0.0694328697807044	0.0721295465388132	0.0799728343851497	0.0674966090055015	0.0706157995646126	0.0701796462684247	0.0722829956556369	0.0758495350688361	0.0829615789285117	0.0899697879444545	0.0866858014254362	0.0965337461277068	0.0915255103190087	0.0853585194105612	0.0708665534533242	0.0696419766875098	0.0805373254356774	0.069584994137256
0.0751043497785135	0.097446269501432	0.0687197921531822	0.0811327091304091	0.0943539770427784	0.110916234807714	0.0639490255995098	0.0765292694839916	0.0683494831648798	0.0845425274992322	0.0842699199156335	0.0826136542003285	0.0788899358133278	0.0981278849017801	0.0715262971248487	0.103445244677406	0.0732117346960175	0.064113801496953	0.0729620848446881	0.0783843145291529	0.0741983283423782	0.0730916982962641	0.0767987754511383	0.0750516241998869	0.0788004103963597	0.0701890199131645	0.07379149002187	0.0674137147337531	0.0940010830381132	0.0733733384864944	0.0922482002447752	0.0750854279114296	0.0667754300637482	0.0792331648370074	0.075062485002158	0.077349907931947	0.0728158367402863	0.0888395229390786	0.0910649918712987	0.0856939724909156	0.0738124361275453	0.0748667240532006	0.0701075471301127	0.0735272097051493	0.0651806723025769	0.068577520496086	0.0713061112007168	0.0873922710096043	0.0821631130965859	0.0821464277270825
0.0702019813452192	0.0682958519851233	0.0746292228966418	0.108843969496472	0.100803134869252	0.0924863355956767	0.107983790600727	0.0681579072839287	0.0670351154118478	0.070011413781281	0.0664304287581799	0.0758777610823369	0.0812805968367689	0.0744658740057643	0.06812257806404	0.077251076080925	0.0843279582658144	0.0731754545909283	0.109808350386155	0.0707683063702825	0.0702717943667325	0.0719983777448399	0.0826093575622927	0.0779845430220932	0.0930224897820211	0.0894183943291787	0.0740501116252806	0.083183078547541	0.0772175568236575	0.0803773450684552	0.0723742539646875	0.068430695023392	0.0781988736364112	0.0673332282558251	0.0873774531444367	0.0808537267481289	0.0869456510014075	0.0759589239868839	0.0716763505502872	0.0923036304546897	0.10047499685139	0.067012713718727	0.0671969561184185	0.0808837641534208	0.0806759683629982	0.0746308743469642	0.0807170029092357	0.0816038372974015	0.0829407144140155	0.0947465405107773
0.0995870967369433	0.0774256123553264	0.0697604919206959	0.0698700446886237	0.0703701987339931	0.0938837748647276	0.0748771138524347	0.0785816844837	0.0762577393969784	0.0845131033095342	0.0989130753068532	0.100209166610843	0.0774160511390356	0.0978508321969616	0.0749398976812167	0.0944497820982544	0.0715052268849272	0.0709196863512847	0.101716341333694	0.121488208213176	0.0844515596355273	0.0808115617709038	0.0825087299068102	0.0733367257578126	0.0874850644028893	0.100531862847613	0.112000623181327	0.087431555748664	0.0698802562063985	0.0702355472541198	0.0849817221854113	0.0679734926272191	0.0715261925489234	0.0733713024011232	0.0724075780514239	0.09550076833523	0.0771998428464477	0.0740696202841391	0.0716079071058002	0.0860065188641396	0.0768066050625941	0.0902518435149851	0.0733643979550814	0.0816791490502348	0.0705591043997189	0.108411304181226	0.081618462300363	0.0923846612830258	0.09075698420607	0.0716158663659905
0.0674524722208628	0.0773327005660847	0.133489727672643	0.0902779247645	0.0744494615358719	0.0863428653804317	0.0764765196671967	0.075113685523449	0.0717038573731493	0.0885761667313976	0.074616256547731	0.0909295119049852	0.069526332325828	0.0866372104558026	0.0702836949536579	0.103156041635623	0.0849814576859301	0.0887068866762844	0.0679733314119403	0.0732752427331093	0.0746253440194312	0.0937187731216333	0.0799250390002842	0.0879552586866124	0.0975994707792383	0.125025977526153	0.089857506823344	0.074040879033404	0.102048288955508	0.0753906626858901	0.0723193169030136	0.0873472181658413	0.0779761917858259	0.0872833752269552	0.0824848164910019	0.0789987218733852	0.0742732348930073	0.0768293482984361	0.0730738777310833	0.115966029224081	0.0835221359421293	0.0870993484089915	0.0797000640218959	0.0897348117120499	0.0898180636646841	0.0977954332885125	0.0868324017751914	0.0756054519274513	0.0779236538654396	0.0682272876050714
0.0744397562466897	0.0833755660237521	0.0828206330085566	0.1197282402472	0.0785388183573902	0.122401790285132	0.120288092306455	0.0846296131016209	0.101986119338256	0.0754755519644956	0.0992914444632302	0.0764227891650358	0.1057742120369	0.0847354962896485	0.119254304160606	0.0752125561047007	0.123088862008448	0.0703350313288245	0.126662778470462	0.0763685997505368	0.0800638846857308	0.0729681848970876	0.122684820033176	0.107814575603315	0.109407095355533	0.11111274329441	0.0796008024387598	0.13091073860517	0.110937302447805	0.0717444899109619	0.0814829073667261	0.0984538649597416	0.0989108110518182	0.0864649315087651	0.0882400882296199	0.0943169015597264	0.0803780297326718	0.128229132305262	0.084564492695541	0.0876129369387304	0.0937497992634848	0.0810661263629446	0.0806741422756575	0.073477547196697	0.0778597513960461	0.089414420355138	0.0687454116482604	0.0862868346575894	0.07873692550003	0.0824506821564528
0.079568658474185	0.070498152936608	0.0927393574726654	0.095609191093376	0.0754571615466726	0.0738616166911025	0.0727075630482026	0.119683067762732	0.0875332943766267	0.105323458591252	0.0867768260822557	0.10647666472224	0.103072099562905	0.0833256295102337	0.0796446990455938	0.100266990447016	0.115490859278944	0.112347158404449	0.0805584865601444	0.090057400897007	0.103855380856415	0.0812618970301192	0.0813684863021102	0.0733136009394247	0.143018951773307	0.0810493286968651	0.114623435837722	0.0712569444726456	0.108178925203077	0.0786355129990545	0.100036240558957	0.0789195972698157	0.0850581404958752	0.0825267422640165	0.125816398923967	0.0791402741711944	0.0777541328352781	0.0876002038304625	0.101933317070034	0.0770383051229647	0.0716019325340084	0.0938231865609511	0.0930055467268194	0.0981552782289933	0.0861062260369965	0.11515797706317	0.0713964663993456	0.0792048779285655	0.0770616095580629	0.0703091042492946
0.0797178358193446	0.116329375955147	0.0879679338700491	0.114443093743733	0.0796713203365799	0.126218357003064	0.0781552337107631	0.102968799883848	0.0731726669617208	0.128856213526875	0.0889667149548512	0.0910491790809081	0.123220248248155	0.071381842100425	0.0850444749880225	0.0727235614246929	0.0733630422720657	0.0817592007360066	0.0765280583617726	0.0869118198657338	0.126425974828431	0.0915310805184297	0.101045439999946	0.0874048588983402	0.13907963378714	0.103997482277527	0.0728685739143613	0.106697295742969	0.084034426032709	0.0825597217897772	0.128756729089729	0.100157196507268	0.138232245779953	0.0844310240930402	0.112316935491787	0.0953373457512847	0.12352449741276	0.080015042302707	0.115863557553752	0.10550118672155	0.133112041219297	0.119776579822345	0.104118251392593	0.0715908817420695	0.101885378735534	0.0754680896687981	0.0963722608385976	0.115290519748394	0.0806408247106232	0.133538531363342
0.0823226140398089	0.126558664937735	0.085892280224496	0.141025012488198	0.0930761993036934	0.0994097429097973	0.0850206058077428	0.0924649170963198	0.101622808274795	0.0845770828069102	0.0955637785154747	0.106497403914752	0.129132510928516	0.111296704738374	0.151424411611907	0.135293624161962	0.0829518134798649	0.0778747602227656	0.124325763821511	0.0880122337806855	0.07652150511934	0.0875690473466164	0.0833323102930439	0.125186699501234	0.0806076269199636	0.127402664461002	0.110463832920293	0.0805927931970127	0.104142223797986	0.0787370995834879	0.148960194513626	0.0986021143135273	0.114314857444752	0.0775278675786373	0.129481937914855	0.128833903255762	0.0861477351220764	0.0871598539111182	0.0976328404941644	0.0735519212027457	0.114616870514284	0.0995043494924174	0.112452566833734	0.0884897774755917	0.0973213599782078	0.118780454728854	0.138616288734012	0.133743122944474	0.110850151030939	0.0752230721746735
0.0827024345178514	0.107228396447317	0.115637643251976	0.10869442573231	0.103770596896315	0.0816632107356777	0.145098572533159	0.0950531832127301	0.0969412467446315	0.12904243615015	0.110300938724205	0.0896845497445289	0.150074937202142	0.087582772544773	0.110664269658315	0.0977782007575672	0.127137588200424	0.107256827439093	0.118711133591529	0.161869004259178	0.108674911470187	0.114067299391485	0.137037696058351	0.162786266678942	0.169925219134993	0.085844226699666	0.111227621144704	0.153359356668543	0.084968643136771	0.0892738642607091	0.137917097083888	0.0811833641464317	0.0979744050035644	0.156471536256814	0.153062636434556	0.130468599025809	0.101670443624108	0.112091587962996	0.1296661039919	0.0943309691619924	0.126697324448841	0.0784082666886047	0.0797460117012717	0.117365166025961	0.0817160873959636	0.11874808200899	0.0786719333076099	0.103696894846802	0.103354781868158	0.0796346784569581
0.102554696011832	0.151805093470612	0.0886975065013216	0.13342769940541	0.0904715018691398	0.0906955639251781	0.118348516940091	0.127210019659201	0.174796561761262	0.133969560782799	0.0966939903944206	0.104683104041961	0.150426565284237	0.137728103015944	0.111508307017577	0.103429383817402	0.0957364106134645	0.104631597325691	0.144809174743063	0.0851292566101004	0.0913380029135611	0.0714971344218926	0.111081516697364	0.156649427328597	0.135539474424639	0.0823692614492387	0.149581315957996	0.102392015753213	0.147304051888922	0.0914732513716648	0.112342690130134	0.0940602419327715	0.0803215012278556	0.122079632076923	0.0788665043835547	0.115250181508325	0.14384611306348	0.0905133421600099	0.147205033982634	0.159356706345866	0.0839874398489734	0.107931237198281	0.0825022000582855	0.0831398046538631	0.0968310030657759	0.0924765678628027	0.157532491716313	0.148781218605672	0.110040450696126	0.0981305015884623
0.178252323162979	0.204944992396959	0.155100958606979	0.176549084701245	0.0878284867493735	0.0831128643471614	0.141214024855882	0.144184101725227	0.148068945041219	0.102536873755366	0.165341403845073	0.0925838669196966	0.117354974412669	0.156499814296571	0.124862162513208	0.100994100351322	0.0907387409712274	0.120583751085248	0.103692331233318	0.107839039973115	0.121909388270658	0.0827443736410053	0.174024276693739	0.0863728197927509	0.120363656555361	0.15554498929064	0.0748702633434917	0.148038778717046	0.0878303413032253	0.087106933116813	0.0848881243669032	0.0940783807598535	0.0988379489681162	0.165650952574055	0.169324467794258	0.0907160817763477	0.201539332441729	0.0858187630115154	0.103785211947438	0.150785975630539	0.123088896005034	0.154914738571852	0.124544169687314	0.147502246470291	0.0958261014694498	0.0906801789842658	0.104357124844894	0.152924785352486	0.175621447692632	0.0962084983820845
0.168324509245217	0.111936305864843	0.150273432360139	0.16257136654483	0.134801315681445	0.106520711580607	0.181358981696614	0.112901616744719	0.118560609507184	0.10271266167752	0.12488476927257	0.199252138369845	0.125425306218591	0.0930386633816027	0.145969923849175	0.0900547675819038	0.0943963927103845	0.155675615896749	0.115409873724437	0.0894185543051239	0.0847996115921005	0.091985889820602	0.150478887302382	0.0959188621056138	0.15914867165189	0.157533362291821	0.10732852589061	0.167404739534539	0.203861999293409	0.0831760900086864	0.119234736188998	0.115503880838514	0.137496495964377	0.1009924909125	0.191986084860055	0.136975115494553	0.112966646960662	0.0882204408460791	0.187410441507114	0.0893984123697924	0.123916600430085	0.189860084161048	0.160958507337155	0.195808455531274	0.134369151279276	0.184303267009146	0.102304974226436	0.0910954484814179	0.103661685375869	0.103480318586077
0.110232813365519	0.160331802134488	0.13986562781582	0.203880442820226	0.175578339095069	0.178752554003171	0.109686165860815	0.101846065665735	0.114961773902279	0.152659111021558	0.0952024871955892	0.0887596635406742	0.151476977032914	0.0855971624644788	0.142489097003337	0.112455989097214	0.117604018169917	0.130146220446487	0.107192637313185	0.162671922820754	0.12803585185877	0.12900629797814	0.1055437485462	0.149958364871643	0.113095663488921	0.0942010306967269	0.108395962393353	0.161135089127135	0.11331762738893	0.119480150071603	0.172022174570906	0.23509352277124	0.0991486187581386	0.170381789597987	0.215889105839784	0.107853394403304	0.267604862081398	0.0905384167944523	0.136278229656069	0.230394047769963	0.13196499326079	0.0828483770832865	0.182348143430674	0.162738955975036	0.0961632392767096	0.1029682713087	0.105109476986876	0.109062735826157	0.206795078624187	0.117524609484982
0.122307766691651	0.0953373675213133	0.11518606848146	0.0936944389681305	0.18157225103034	0.105459532246065	0.237657383138924	0.0948458099060636	0.149161167103203	0.138462780910229	0.101971075951479	0.198357318529336	0.0975333806999477	0.224343170783649	0.178151518789664	0.164922411913248	0.281107066526844	0.11241789780361	0.200144587659337	0.114422359725926	0.113040943831634	0.0915059227730899	0.0914138160686341	0.210143955644648	0.197109481597717	0.195578918520684	0.207203669096483	0.200103253541739	0.189208789453272	0.185106693108642	0.199462356940332	0.111069149673714	0.315526101746892	0.109874003152234	0.142635124310251	0.143670784901342	0.0854402309350352	0.168994492656383	0.218777217032807	0.131743322887233	0.140446603743277	0.0835041791756179	0.110684467846487	0.0998449499076733	0.117378933540431	0.211556100307813	0.0976304766133642	0.191392481369778	0.103600999447707	0.168769520916035
0.215769282435438	0.135678349037284	0.120057565197327	0.200180880558671	0.171737221038858	0.240997459552101	0.108108171892031	0.212176748947125	0.169124290053975	0.130718843784864	0.114626515136913	0.316016646094532	0.17924954927435	0.124124696880938	0.0968283841088662	0.275424660284633	0.118263128022044	0.106931493228881	0.129135771918649	0.119585296760115	0.210774259256815	0.245790664239457	0.24940367390771	0.097500549655479	0.142309084448229	0.183624165900461	0.208052352706601	0.115430836801911	0.159518423038626	0.220004842075669	0.307646823830573	0.196222241625126	0.172223868803536	0.0890711690946163	0.101996785670945	0.197771050137948	0.113363973429619	0.207397869841815	0.170204190282141	0.159791963140138	0.206308289480026	0.143995640615142	0.135783623259497	0.178152858092242	0.172244554225877	0.136314384972694	0.16766479648528	0.104485151816697	0.231229372182152	0.109860536059577
0.112254367144752	0.0841701514592163	0.260144484278213	0.16178841164198	0.246486830537549	0.140128920711966	0.178494120841305	0.104251434996777	0.137956981888499	0.110118124854501	0.244874786258423	0.137266070946299	0.119391802477213	0.232673447578471	0.126058939617091	0.107848408721364	0.222214237834882	0.213099264495854	0.17423164393575	0.176572809505762	0.218346359149888	0.10609014119647	0.285537463998444	0.117271675031029	0.13364448675954	0.112485860603099	0.143166149758134	0.266942077110824	0.112047626589153	0.0996641025089528	0.170408332655471	0.23149622706228	0.113354220348814	0.1489553380873	0.193523115127956	0.319964850237953	0.170558889854096	0.281052853206246	0.175854932032737	0.101742030416562	0.0972340456542968	0.186800279894022	0.284684073300361	0.157576934992671	0.118034048245403	0.131909972162467	0.137405141678742	0.106253934906587	0.208226341674058	0.214269627307443
0.151142231702039	0.10038794714527	0.222374617927598	0.162807092266331	0.175860082870814	0.168149397754659	0.133126877371446	0.224887843384659	0.24682800927289	0.294662576651778	0.21530882082232	0.164707842328607	0.260812842928598	0.263431772261633	0.225724071767081	0.266070096851674	0.168988310656038	0.241809556532169	0.237404921411783	0.209880080572523	0.113192252639253	0.110276437670465	0.112745867908887	0.253840937018781	0.205293769290038	0.102895083907427	0.289928474500875	0.279487668327096	0.112916920117197	0.115149337288372	0.138303922487174	0.223502471249251	0.304156258884474	0.110928200772272	0.187047193557708	0.269776718522236	0.219621246300093	0.138387353004104	0.147440346875252	0.100423971869672	0.280963309090104	0.275746815738215	0.206229679405207	0.195013917681789	0.189390849808826	0.271755955816619	0.108343906823502	0.130865280442418	0.162008141751355	0.2186899721133
0.260536825851153	0.125577646675781	0.177932698250609	0.276963139061086	0.285296289519287	0.231203961901049	0.270200301486884	0.334458527227342	0.158164179961772	0.223763039901216	0.178483194913709	0.207904856266659	0.290810023714221	0.110529280539367	0.158093538661365	0.197734084408508	0.158829958450246	0.221761438947157	0.155698386197377	0.157460528595958	0.167581843069508	0.15015320381574	0.216226702580839	0.122913738525119	0.143930355295625	0.282319769860164	0.203925571769118	0.107701482059025	0.216206042647833	0.239016233411199	0.132343142214038	0.222836685308687	0.275593443120971	0.196005374494963	0.148222006824595	0.131665753822295	0.242680218068579	0.119517145713986	0.301358506616011	0.162555964105148	0.145183132473879	0.349606337187041	0.15510876045643	0.105608205672672	0.164277595350109	0.242413658084317	0.239548721989116	0.200602175150709	0.109982008695436	0.145152476738487
0.270825333503045	0.148013904388293	0.227117532930499	0.302142406224083	0.133122888264653	0.137108353267291	0.316618296461954	0.197149761885323	0.102851693827575	0.231636111867062	0.13587469387404	0.182967151060645	0.214864691152584	0.337492976694501	0.137166464328655	0.225692971622775	0.320746276920947	0.389765008831676	0.173730270253916	0.143030292088337	0.296194468849182	0.125605245264417	0.14902104828547	0.224097911595551	0.254280575290718	0.196601345896862	0.197269997923772	0.317592789703372	0.142958694586815	0.236489260064382	0.182881742921701	0.109506194978206	0.180819456641527	0.346231481598066	0.231988883588629	0.129342212821196	0.126698518583147	0.312195863999989	0.279646429681217	0.212937123543193	0.118869350996942	0.158273702639786	0.159287021234274	0.158833074879945	0.266533802840805	0.258839717039862	0.168399777759035	0.16001228192726	0.3408959768788	0.140272923341357
0.124158019345207	0.39594972931584	0.359001734302472	0.284959149982265	0.35010632743252	0.328125166278793	0.396155353208417	0.371793135418774	0.181945861197747	0.192835661757974	0.200828363389706	0.394886480933249	0.117719507717402	0.153774169035801	0.376642476601616	0.231920889979746	0.243941737268263	0.1289683376855	0.130796243744803	0.209988992042393	0.312063914994934	0.159611372864588	0.179270185421054	0.342182762231167	0.414684934584805	0.16707339351576	0.196981579477498	0.192004236083589	0.478756239944054	0.206221788188527	0.113823807222558	0.409186396069833	0.185490716586711	0.328707417002794	0.425720728645282	0.207132205145102	0.188177211296368	0.402450020813857	0.317234946646626	0.120096581447573	0.188012708738661	0.320872647726126	0.25493134079216	0.208440149142058	0.336649677951969	0.168748447968332	0.465472124381307	0.137094735842237	0.211121966433465	0.156139429979865
0.260611061293092	0.208568500170154	0.173841642401014	0.219383650803873	0.409255739280293	0.263815717895128	0.164171280016276	0.234153281473473	0.443823000873113	0.392644539707308	0.1578756884827	0.150619752199339	0.396495375405918	0.186627210818112	0.273233822274096	0.475568787539872	0.210962441314155	0.268423980016371	0.170500592091918	0.147932710596878	0.321445060889744	0.357989939937859	0.282879456312592	0.149162224023868	0.308743394604485	0.360448117415499	0.215122520557487	0.493334769079325	0.158395460668494	0.129493918155548	0.190783002901266	0.253133107701091	0.256280851727633	0.231834997539528	0.199502119784123	0.380296800891538	0.304885154416118	0.45364906159463	0.280193046589454	0.187905045113634	0.462481230434322	0.164365684047372	0.212967780180873	0.265340186470516	0.217919739995086	0.479269011856379	0.143882437554881	0.146835264757788	0.309838005019697	0.413825508642125
0.31992838404992	0.205983191407201	0.458469852634646	0.183971963737466	0.36443784665538	0.260913648668987	0.429175070215113	0.188182074282241	0.180473629234029	0.260510000036364	0.250425491471708	0.40711449933083	0.194395983961456	0.238977669653594	0.388620070065411	0.543264944913318	0.347538090964304	0.413472341957477	0.191664613038752	0.178989415950807	0.283522897771371	0.46838023068992	0.275981906631509	0.162495147568943	0.174164973510945	0.155127146373727	0.219603920670451	0.651677331535166	0.147124729677262	0.253138299343151	0.303070595214143	0.554724937491443	0.371872113932163	0.252812869120036	0.263457166883985	0.299285034920682	0.187473955065227	0.255407177023584	0.263077028119681	0.418886219173469	0.154943406612425	0.23378293706359	0.161730041949746	0.245071332414783	0.263340740588532	0.366288512150157	0.435109109519191	0.349571208673573	0.426310667200641	0.177979831474878
0.197125645769768	0.22923837695042	0.448681727883505	0.223473010401522	0.429355194478027	0.302579830399053	0.48551668986543	0.448392979513679	0.289215072811273	0.407012249823963	0.208020705990335	0.401610804609825	0.419144080536864	0.211026806815423	0.359998570932321	0.409180032888921	0.223142880300368	0.275522390558522	0.303966011775554	0.498781397585677	0.313201874664928	0.329448611845715	0.232869749604495	0.303960812420513	0.166277205624144	0.283055333727857	0.251211993221678	0.35538788582241	0.227165031440918	0.221047671158209	0.335390596640155	0.353882778355245	0.236277728470787	0.526218410438188	0.243374215226215	0.601885483489581	0.15958897918252	0.327856068916034	0.362069206178396	0.212370358155298	0.210397304910612	0.133043046211385	0.323616152088688	0.221371121479624	0.210348297891487	0.224720216430441	0.196157347103601	0.185622971096786	0.182655807777071	0.192695269599856
0.241243540510407	0.195486461952342	0.554271009026939	0.194743537497878	0.337042271309214	0.580060941407194	0.497355886002432	0.405667710065307	0.274368307428351	0.372049178126222	0.569054475273386	0.407773281165779	0.376490333507955	0.273068822552164	0.480748008552824	0.529366150626828	0.193102671072324	0.608978467166506	0.152270397897136	0.195024021090898	0.28128151950844	0.310194662208648	0.187374419208336	0.41747671860639	0.148112670482512	0.438954828551199	0.255215555716439	0.638823531192358	0.232859407092839	0.258855636791337	0.419326409198739	0.254384696550936	0.63652913084711	0.355581138185695	0.330088797728663	0.188863563171662	0.535641713128563	0.293932933084993	0.444226301264207	0.321956149667191	0.267094608214216	0.393163031724701	0.48399829271688	0.371666026481134	0.181345074469456	0.149314828768306	0.466657026311832	0.436066196545034	0.232621044572055	0.643683674966677
0.330972990034588	0.255698852016315	0.507279504971142	0.621148288798674	0.646913158267246	0.54558225366996	0.17331342262592	0.658405572924671	0.65476718502359	0.253479014129755	0.228669364384579	0.494567932727399	0.248176870927486	0.180983666180906	0.584010423279342	0.418609923770286	0.193674472329138	0.747039029196757	0.227583457032137	0.261876237782449	0.243994150498834	0.219600845275774	0.368888034671436	0.686263919157907	0.385608996992483	0.331580492016553	0.753315254815202	0.664078786982572	0.296885713518042	0.572611207682679	0.593914901628773	0.236625204468576	0.452665050858067	0.300486140704764	0.49213361099947	0.673311402037722	0.341185468039139	0.354743929883584	0.314744158330466	0.446268289007734	0.263504343635581	0.306906936526151	0.378905453986934	0.412809248421079	0.42636854178451	0.693262992010279	0.643749409008405	0.360487836655524	0.319369807335482	0.632155400731379
0.309321583170242	0.48748883297868	0.652773549189039	0.5792343864873	0.316769128934421	0.604487624257382	0.530116288229106	0.602559562950968	0.303737359962667	0.695087917193006	0.335682453374072	0.24920618239019	0.417745298992635	0.514702390394538	0.163114379173955	0.512107023743066	0.547103427835224	0.211840498952569	0.743807636371285	0.392913049396712	0.30431225367578	0.251608198682106	0.398538379221828	0.285227994197686	0.448276192705605	0.894409949976075	0.286491376764482	0.220352812471708	0.262001987192136	0.299668025449707	0.422993454515216	0.270395010579944	0.414457193420973	0.609194996680492	0.555110419538948	0.43683028426768	0.641937139435608	0.395111346074517	0.427065576596793	0.227488380423625	0.408257051071525	0.345017492204025	0.241145369591915	0.200380758219204	0.667188171773283	0.582838721913027	0.205840116205713	0.223079299484067	0.613475501253898	0.567808109475355
0.543335099823556	0.540703719240616	0.628358309745669	0.67911105133936	0.459474348228676	1.03562189464156	0.188065575961081	0.444283205674439	0.827967506543706	0.355916064889105	0.270031050445719	0.461262567483743	0.487432042960698	0.305168369222358	0.329459092193792	0.270483670536537	0.828109452749544	0.664785326700843	0.235613618415178	0.596215284091552	0.251699505538795	0.670678989512677	0.41857141670808	0.423458885832824	0.280989550178114	0.315032565946218	0.377273509197932	0.732964374311139	0.758017177207915	0.621818853064691	0.526171470899004	0.510665316799169	0.551506952885689	0.284352745200563	0.807448839383688	0.852610973879627	0.602597007556842	0.503766755366206	1.07242511982827	0.265424409007414	0.72449125398564	0.758792463744026	0.642251415067165	0.476139849455088	0.629488518967927	0.540287352035702	0.512375996993127	0.780935740448593	0.198504459913445	0.296953927551884
0.87320333269214	0.50795403478619	0.553894519871888	0.515558029084581	0.451946517647312	0.697436605906494	0.57234070075623	0.510377137216007	0.663168223346931	0.628749986817033	0.32278778744086	0.716761149593973	0.232236852376918	0.592108051273179	0.538644267061627	0.684173651376518	1.07778121373366	0.526971193288403	0.358009616576107	0.234882680175535	0.866479953417168	0.303937248880273	0.550070644919301	0.349185442627395	0.815835405323978	0.787464039121631	0.621040604341258	0.829648841307173	0.266238331875283	0.952625336220275	0.896056945936277	0.665216284422237	1.0386841174904	0.884309778946457	0.321746669136519	1.0959517644063	0.581022513641286	0.659644805372025	0.450158804414753	0.313754923782029	0.522131679840405	0.401335712027189	0.86955268352517	0.967448416345894	0.430539878150706	0.650673024191544	0.830975630468634	0.517824931426385	0.388423705208356	0.578293208195973
0.317672770218159	0.410960406001767	0.554327964985848	0.639568566539349	0.772693550846593	0.895013182444601	0.780744527089998	0.274634295464854	0.864020946997736	0.342691417102937	0.640703093485825	0.473615622290298	0.852635586492792	0.693341432878252	0.317451263464576	0.464331365259646	0.601306247341568	0.380865524410373	1.09450602398171	0.694821851811478	0.68282723405683	0.981744804033089	0.317762432670063	0.886144845132224	1.11058073760319	0.278318611508043	0.782489413776413	0.50959248899006	0.703526859996634	0.949187998425585	0.723293721175172	0.771546748054012	0.723261354065557	0.560615486939301	0.850391010975591	0.338244341056868	0.678849432177285	0.317207055194944	0.390474181828616	0.434685644026716	0.659785841074391	0.695871909483846	0.79120619503225	0.3643280712123	0.355880309879846	0.418159562132822	0.733661676228661	0.36944374053857	0.321977400927606	0.811320775530945
0.410874657752748	1.13802861959079	1.09692876855673	1.12836985873884	0.770486801681154	0.487094941886613	0.336284585468064	0.561074381803621	0.408277495695046	0.786779206019438	1.20040161365938	0.741602134722999	0.317734067522552	0.315000733805919	0.333614422169952	1.04641520835437	0.444177113800599	0.455001809020993	0.501877183748466	1.01665822501143	0.898400574078886	0.972060591658695	0.915150536257603	0.93991528906332	0.928209723300042	0.709593778456833	0.803795256801802	0.941991270332573	0.592067265395467	0.393289550915727	1.16433706225189	0.567960161098768	1.2468754651586	0.941811771903626	0.53169693952992	0.372101360859462	0.940019326391294	0.583548315420868	0.982118793946732	0.397015684356317	1.03203646969497	0.468064789043955	0.880857019049735	0.518941070541258	1.08774564320229	1.09151970667948	1.10591286720279	0.626120194388175	0.914806324476847	1.03913882688339
1.10702263956757	0.630738398242879	0.569420262402205	0.970024628744038	0.810233860111233	1.31666024956162	0.859551669997188	1.45827712277775	1.65072510715436	1.30149977036592	1.22520052513245	0.687386388906021	0.306857510760678	0.454268034945988	1.46404598937323	0.492110782596522	0.703689091644308	1.44499723936517	0.832921727004202	0.386379233641563	0.977235484813936	1.11301581001577	0.848632913992598	0.964532409913658	0.655554390643613	0.723183594624087	1.21184220766623	0.93160218695961	1.41843635449568	0.359265240351737	1.2009491505949	1.20276475598209	1.61365153126777	0.602554177541546	0.655637188179117	0.986989239995612	0.666360606218089	1.49951025881337	0.906093148718255	0.834537275493689	0.541258018597414	0.868286695947828	0.672297980801975	0.988525310567844	0.402910452834042	0.853825236342801	0.995528203071946	1.33572393291562	0.719974436753349	1.31543155180267
0.483574798366895	0.670203678487476	0.712201898927394	0.521405078484705	0.869578735130794	1.45136723891141	0.713672681068709	0.455537492606348	1.19999118835512	1.26815499224936	0.77979665498817	1.37069307393872	1.8045042477517	0.722414453576922	0.83623190925203	1.36803251454113	0.758371009225974	1.44845895418993	1.15608110219267	1.15616069420818	1.7243763144159	1.59890569196068	0.527657207942731	0.966791213611156	0.560630287745146	1.23417435234639	0.552038591974265	0.577210298630777	1.32934587522492	0.77413031295546	1.78607922455996	1.00679571964522	0.749112593513327	1.24824213584467	0.756564507956496	1.31985202630118	1.72881271654443	0.464830977479531	0.456609469000588	0.42565684790132	0.938027851752926	0.799455393195245	0.623500828219062	0.636823963583123	1.30369282297938	0.980782802664462	0.607147657722345	0.869401134198696	1.25810312232252	0.736121312985991
1.106800718319	0.616043862024121	1.30818361097167	1.74853413935866	2.07025809855905	0.683170755987427	1.42092105901734	1.2659378175468	0.737733387987484	0.644391255254652	1.00523832093686	0.780237153078336	1.52261952613623	1.25396242207714	1.14354698408289	1.72702158462138	0.699288318643131	0.903926815598245	1.11075515556316	0.914912754836797	0.853307099764255	1.19307613941071	0.602793683585089	1.38227568579958	0.650081994645657	0.530064058022075	0.944730785516263	1.23922924346718	1.19667210408941	0.660009422685279	0.719593856333463	1.48836434490125	0.778539015994716	1.60164497659543	0.82584649360437	0.534815843423303	0.924549586811956	0.829519239225638	2.00942805818727	0.639869539971961	1.23511979357833	0.497307115045859	1.49753934391487	1.3969970581926	0.694949193647993	0.744944500935927	0.6615624072265	0.641348039592839	0.614613595827626	1.1321208146312
0.90558665144623	0.768501534190719	0.909004076624349	1.98008250003832	1.92097121885934	0.436930779414829	1.04614008963507	0.949077196678366	1.44751449775134	1.13760495307596	0.462939523082767	0.777983108310842	0.889369076980281	1.86767696017615	0.958728552291657	1.60909359567822	1.31194481124358	1.48356546171993	2.58769980425041	1.1534864488715	0.524876454209509	1.89495415155905	0.627508553394372	1.13908329639328	0.648162712295184	0.712916193182011	0.724842563437173	2.16582753356256	1.62801891955816	1.82141978622729	0.778362439490544	1.59986401165101	1.51907115944026	1.13774179866702	1.07284977520821	1.16682552670808	1.19767471317668	1.86034719764466	0.797260532358063	2.06239558183022	1.35585090414032	1.66311472762633	2.3185235224158	1.44501456879389	0.885382228313056	0.64313839812723	2.44392109756111	2.10353135051342	0.484950834706774	1.19361062962036
1.29086982695929	1.96879359472051	1.69640928857102	1.74094197842636	1.63198024498588	0.90918220601182	0.564856050536754	1.58186005009767	1.97360237934255	1.62917352430046	1.01179159931825	0.80978032686257	1.65873867697953	1.1616147278744	1.03207280480771	0.843534312728343	0.906994818453688	1.39790258865571	1.38241138185154	0.997758222106216	1.43675271919827	0.836278159970955	2.00405676108575	1.68025528022832	1.28770853621407	2.10385353381685	1.7341928045071	0.82472710861819	1.48876422796444	0.513862831086651	1.56452074735553	0.979048130879006	0.679695351659796	0.825320109279855	0.82411830343049	1.03522614920296	1.32320025233531	1.00826694600073	0.873773998661888	0.704734535129878	1.87619033706367	0.891325547107303	0.91134059440095	1.52009949917668	1.88208519693406	1.87582767242507	1.36528605658882	1.66306733394393	1.0528465082284	1.9011840533994
1.92174645957563	1.84210759073123	2.31593652977464	1.01574705942272	2.98721398414271	1.16549474833267	1.6876850898805	1.40305007926064	1.86424960674311	1.82046901870499	0.840225718094288	1.46650697660344	2.3120521015453	2.46420523397209	1.51194670614213	1.43371544818219	1.49966505698277	2.10299089003834	2.35233882821864	2.73809282881539	1.94486627659337	0.807745790145953	2.14505715679608	2.41228068906671	1.72333620739735	1.11617173174029	2.05442931969642	0.895048249291877	1.34734163086942	2.00182192197532	2.44460404559625	2.03443124813209	2.32534991769347	1.28805116067906	2.0776814771325	2.58551065369819	0.950816748159658	1.13415187547121	1.83212260975727	1.4131681107436	1.48620608565063	3.10914919216301	2.27224159836443	0.839796411839621	0.970765948307162	2.81306941124277	1.54585043812476	1.8638132528308	0.860043863088209	1.33441055847332
0.743738754295445	1.5252803211372	3.17558913748764	2.7010985560854	2.8430139058351	2.49492920301145	1.41546514907403	1.48079307806266	1.74978954402788	2.08499618464623	1.18364044640037	0.578457899482151	1.45422876734678	1.2042882012656	1.63167530308762	1.18062482446522	3.00491028790634	1.15945183832082	0.821274050329385	1.4047958942238	2.72229605030109	1.59843370034339	1.78167010193581	1.23187343380861	1.82530302869253	0.956461798521796	1.31532432823361	1.12559631118296	1.05761767735052	1.63570845564948	0.929506376527572	0.980683139441374	2.50261107586588	1.33791237467501	0.8667762653752	2.39581759352024	0.734005925148518	1.87801443439411	1.63855001633465	1.81791029537437	2.9304557654142	1.60454449390113	3.11146874074038	1.52538634103284	2.39502119307562	1.21595724640013	1.33574298553526	0.846211326312517	2.04399326052325	2.73490172796729
1.7310048597475	1.99953379385886	1.19002608484725	1.64800033247743	2.93296894572322	2.81216155209147	1.93745711566562	2.92973365662123	1.28944991854877	1.45864015760069	3.19092337639315	2.94624938175675	2.57923972938886	2.28926452742504	2.05226066984108	0.988898007366077	1.64012742787566	1.40947498367841	1.21272470938854	1.72833479144343	3.21274369586283	3.04405892730243	1.25947699285864	1.33510091833465	2.65102386169444	2.24695984506831	1.46176238407934	2.9653843495425	1.39884632295121	2.32671243492469	1.38516768882622	2.6185382920435	2.79706077934226	0.975223835889423	2.78800665910934	1.36583236461193	1.89051880059102	3.68343489049658	2.13209985834716	3.10285583479235	2.71447402428797	1.55195798069533	1.54030518236579	1.80299691462947	2.70226473375092	3.33198588183491	1.12063953595717	1.25879836214328	2.0732777586116	2.87170602322515
3.11506760354363	1.39508845538841	2.58131146852337	3.8142752700326	3.30627069874024	3.27703218013669	1.7033595697709	3.23746613122963	1.90520874132078	3.68820725499116	2.67554755540161	2.78887868031587	1.16383224260001	3.51074118446755	3.13875493196785	3.2109664552551	3.05336389225776	1.56909887413136	1.24661156850071	2.80947972208849	1.2814926078308	1.91212315709055	1.66688097248174	1.78671880440873	1.47296379489487	1.2484222862713	3.69425189185187	3.04951933170509	2.83898351477713	3.50610605805428	1.89006282790719	2.99100236462167	1.50288367303392	1.02915430125253	2.23058277777058	1.84732192933402	2.38772829092794	1.8936131399611	1.3099871366536	1.82785165061929	2.2619423531076	3.86207599225013	1.55464319733076	1.8774976156654	1.35481806255671	1.71629690819767	2.00409997790994	1.38141712644774	1.8146627828062	3.73932761443159
