# Supplementary material for: The Neural and Computational Architecture of Feedback Dynamics in Mouse Cortex during Stimulus Report
Source: eNeuro. 2024 Sep 24;11(9):ENEURO.0191-24.2024. doi: 10.1523/ENEURO.0191-24.2024 (PMC11444237; doi:10.1523/ENEURO.0191-24.2024)
Supplement: Extended Data 1 — The file code.zip includes all code used to generate the figures and perform the analyses presented in this manuscript. The folder "./ephys analysis/" contains code and instructions concerning experimental data and Figure 1. The files "Figure2CDE.m", "Figure3AB.m" and "Figure3C.m" simulate the model in the nominal setup, and generate the corresponding figures. The file "Morphing.m" allows changing the connectivity strengths with respect to the nominal setup, and plotting the resulting trajectories. The folder "./Figure4/" contains instructions, code and data concerning Figure 4. Download Extended Data 1, ZIP file. [file eneuro-11-ENEURO.0191-24.2024-s003.zip › code/Figure4/isolatePFC/v1Int_a0.45.dat]

0.327348856039335	0.313682287171736	0.337671144487641	0.312481622245214	0.332343699637523	0.332284882403112	0.360514008654012	0.363585091610247	0.324048262992845	0.32153202008089	0.324522304934532	0.349911868781539	0.353219782533877	0.332601289757951	0.355510047152624	0.318442695675186	0.341426850595444	0.319282114465983	0.334982040111905	0.315981778276225	0.34680806510125	0.356378224458664	0.342949759875005	0.324131691479094	0.328011871345017	0.347596930781372	0.339337751036696	0.315302838464571	0.318325477395112	0.329335893524042	0.363884588271672	0.332219873529963	0.322662917891034	0.329446627720132	0.314390773999151	0.335981973693035	0.318957531207721	0.350160063999921	0.349725006508095	0.325619541212619	0.339175379702969	0.338349838268804	0.340527644269381	0.324026231306289	0.347331052989326	0.325495337905856	0.322076780122559	0.347899047707035	0.362493792583992	0.32154448094674
0.330259962435996	0.33462273629654	0.361988598553452	0.333462220504446	0.346123405848692	0.348630897836044	0.323980211641805	0.32447065847872	0.372749335534104	0.357559799197815	0.336537250158642	0.348182245339815	0.329288403918601	0.373457076313767	0.360772526709999	0.33748737984189	0.333209655099629	0.331554714192069	0.328441439946072	0.323790754158252	0.329554311149463	0.328849063857494	0.345296147941492	0.340098757974649	0.330596252922827	0.32558773009107	0.323011502195714	0.368501651082687	0.349082722472149	0.375748294138167	0.355315599684817	0.367720019674505	0.324696366330406	0.350521051314177	0.35287073938661	0.328054567906556	0.361194550498377	0.330866519215332	0.330440245526343	0.35024374070973	0.323920629057862	0.372041413641961	0.368315863629006	0.33071598396675	0.375016083309673	0.377303292121213	0.357324660141868	0.368629462484661	0.330267729477814	0.358923773890114
0.356193669498294	0.367355198072009	0.36869266439392	0.37106189625899	0.333300562922588	0.355284498654871	0.348921796642465	0.346356315983945	0.38951811576075	0.343869573044095	0.385935909470784	0.347263211478973	0.338293584260462	0.379076274929404	0.367625126249732	0.389395527689873	0.36902496170758	0.332528124235038	0.340028220786837	0.375616394842741	0.339809525726226	0.341155065512181	0.374953161616032	0.386017133214557	0.368825013401086	0.358797820768588	0.363392499943931	0.365159277247102	0.347701372961427	0.340781848569244	0.372952726643469	0.342190730133312	0.333949250330234	0.3845413170345	0.380233570665758	0.371965867141343	0.367665267294513	0.374643141846418	0.356500601975325	0.344465049339736	0.363532692621064	0.368497281011332	0.354524040403223	0.346854365264494	0.347462228988322	0.386177230060395	0.337671022101637	0.381438663332355	0.377598829414103	0.332189457401867
0.361989899258573	0.362688428688299	0.398643437475364	0.409795671815686	0.39148798968905	0.379934458278442	0.355458082754671	0.353231463132942	0.34804456179698	0.362635674878414	0.361936615869204	0.364219912431725	0.352409027785292	0.391560481138825	0.407308711561404	0.399022752694003	0.378508591910633	0.373104037297982	0.351157914877742	0.390528155938536	0.354860388943405	0.402469177750485	0.366013040781963	0.365763407150659	0.409527846483921	0.374948764714505	0.389521321622766	0.367736085322487	0.369396577139662	0.358107437021706	0.39042329661084	0.351735918768487	0.37927796213996	0.371711603246364	0.380186583127085	0.390865230008306	0.359307951807393	0.354591131080976	0.360300620555777	0.40927743900715	0.373498915670121	0.371264496560215	0.351637958083865	0.368395044735633	0.371139345317941	0.388675274678729	0.411051654332986	0.371664777074909	0.355473661468639	0.354351508452703
0.384683108214228	0.366418349598973	0.422438305501425	0.396061781325592	0.40700829250445	0.423750055582836	0.423107069197872	0.388561311790739	0.432083672950233	0.418282252445118	0.38079293488219	0.376329230952317	0.374236062298761	0.388859074255412	0.357060259328527	0.378890512907981	0.375998036447829	0.383921340336352	0.38260534549915	0.385834841091129	0.36619683585505	0.429069841297085	0.37945834145017	0.412339327562946	0.413057981173759	0.422931351879049	0.393449054642261	0.418712846710487	0.369319630696436	0.374786276362199	0.367569148693109	0.372535283930343	0.363899628669324	0.364997882927562	0.419004357792379	0.383435853026924	0.372911602945099	0.392391097852929	0.390589823021299	0.373893578504771	0.374004681558323	0.358649251315926	0.408748000645814	0.362820432573386	0.406310953093089	0.412427343643327	0.406823791447273	0.373831868883197	0.392738645919147	0.401904203163842
0.385302494793874	0.377739903660352	0.423965117100858	0.371239945668951	0.448326892251724	0.386242151137526	0.385461206745144	0.414933547032126	0.376514712694705	0.382088265223153	0.414372224584511	0.443718005676195	0.40947554143792	0.38205181530249	0.430756757646439	0.392670544745771	0.426317885776073	0.416520739301143	0.389864045048607	0.405656286219493	0.379932997978322	0.435331455739298	0.390076167159201	0.42530365988772	0.385433137530937	0.410082967669979	0.43053531960967	0.399747197500972	0.424433755394284	0.403991027330899	0.374206187330514	0.398471754239596	0.418376331763179	0.453611829878457	0.383301420284873	0.444815932176133	0.411647521659632	0.37881364814155	0.430675473503459	0.378655309447147	0.404999453390625	0.379234605536403	0.409909344296893	0.432353154967506	0.423105322755867	0.406768047772347	0.447666701157464	0.411744653771485	0.37851673235497	0.401908579090414
0.444956578024402	0.406355067686837	0.434406490983292	0.455624263626118	0.427565314964948	0.445461262790782	0.447933421551886	0.410252631842971	0.426512559806393	0.457985135812527	0.428624139439693	0.427706055559563	0.421629765685961	0.404183024706522	0.46674375920218	0.44621376290945	0.466662319386681	0.453039636517287	0.423789046873441	0.392542666872837	0.475913851044048	0.389829440530133	0.433408459723072	0.471107068985853	0.444648095308079	0.408021553140971	0.399510587017728	0.426477994424274	0.417309993161576	0.432421047240806	0.398196184763717	0.477718486927436	0.414280618770986	0.463815390770538	0.435017962289676	0.412861934909489	0.446368968040525	0.43139649845741	0.439960112951865	0.403925076954321	0.417162599124741	0.442450822619576	0.430413662305912	0.426770538755555	0.431378576324041	0.423792603493892	0.42340311132298	0.4348119423297	0.416206775290404	0.457408734291219
0.462099579485383	0.468651886316744	0.461310424919057	0.447069835356147	0.415537117203878	0.445995458970663	0.424097469867951	0.454509560120376	0.494363171773899	0.427484498662966	0.463541262717478	0.453675711686918	0.48401512607807	0.479129535082885	0.494174028574728	0.507100365850462	0.432230555841476	0.499719179568213	0.446695530754686	0.429434249629759	0.46276966136049	0.429782279016428	0.454024202943344	0.425756372485776	0.461312680796639	0.503235393365295	0.491551867000714	0.505493340154262	0.475319573299281	0.451707939895655	0.452753520533877	0.463635114534131	0.489165613134929	0.478038545147586	0.43568542848084	0.502270392237407	0.482630246016872	0.445186211959588	0.485521545640999	0.428980656527013	0.450814213216825	0.4575315549824	0.449634755746419	0.413551786401909	0.498995600670401	0.502731381809719	0.421026447367544	0.501997590005395	0.43514685107531	0.432904786922022
0.491816222923459	0.459999188664919	0.485542870367701	0.46002096593444	0.493627300350042	0.512206836316451	0.455642844931705	0.530755545338505	0.544894969216824	0.515039145499314	0.50086382096798	0.518214577998087	0.480842567864143	0.463800699627139	0.448656122156192	0.464979642538172	0.526040152835783	0.454607110192131	0.532331416736005	0.509529749052364	0.499733570032378	0.453234129143679	0.467318504391044	0.488075454761329	0.466598867508373	0.482747144953616	0.428273566191184	0.515728356690842	0.440461516507017	0.456664925567435	0.439035319335377	0.453021579626118	0.515017066539328	0.510476107060583	0.441075424316032	0.44065200916656	0.447052571154523	0.434171664349365	0.448964796014801	0.437644990292912	0.448152729270282	0.472887025668616	0.48021680131813	0.454939255776272	0.46042745379237	0.526632758697549	0.492916032808493	0.52990759591921	0.454982689984839	0.501343133786315
0.548501851458261	0.52533046123204	0.57822435487399	0.530320599634289	0.486346045049765	0.478712319676395	0.540840719686521	0.561603078448845	0.54044726651808	0.535287200514077	0.477952428452255	0.530289041937752	0.505725364617527	0.505007509583251	0.529712833944677	0.579874276182117	0.579325949141474	0.452556934257206	0.55196914187648	0.520633948305682	0.578775408047269	0.480607239477123	0.456012301706448	0.487819231963886	0.567251910058565	0.466529432217447	0.539840377127819	0.473282192654891	0.516124700327965	0.455400041035989	0.51465372101829	0.459990717048621	0.4650875833868	0.499745901130472	0.553545390003889	0.49233721457878	0.530211788054508	0.536609171602761	0.472341114556732	0.558610218822634	0.511021881237369	0.548548222750837	0.480763525810442	0.558510138332479	0.475156214751578	0.473883323208576	0.494591297706841	0.477713094292579	0.499604563865628	0.574817631640768
0.486492786262988	0.535293345327588	0.512760564305799	0.503116982125046	0.507823826035078	0.606904178323343	0.489196191787396	0.518872010067293	0.54172099796618	0.496856487983152	0.497976419634422	0.59289889100682	0.528909692792059	0.578443450784733	0.502357046678003	0.523868188419427	0.586739570086534	0.578976876798294	0.521930148552149	0.526107406346828	0.493614201243855	0.558259543204932	0.503321466428042	0.506733300599979	0.579745089772292	0.498594402697564	0.509052739564964	0.521604696254401	0.555656846121901	0.496834379556517	0.498106344499754	0.510136356981134	0.571551263094625	0.561533657165148	0.606414689297104	0.611669284573999	0.588697389627844	0.519171960889687	0.493341928901918	0.560849785242809	0.588305247355153	0.532406309890408	0.53066061015305	0.53150918456185	0.564521483692486	0.530259749896084	0.569535035151573	0.603717173615631	0.533327662330751	0.590392976157174
0.628010318951318	0.55327692241883	0.581954738203298	0.56850956653943	0.634030097456962	0.536669306253943	0.5399589318291	0.590097367729376	0.547017473168372	0.566146647281311	0.658932188936846	0.597994776674319	0.565072583580791	0.592851354696763	0.530429431956219	0.545859958195763	0.563844781510552	0.527961007621966	0.522108091907494	0.615241962547591	0.575566965646512	0.663534709956795	0.533805831710883	0.618857254898809	0.572382508113276	0.605150592914156	0.618091619270806	0.528494402218727	0.580591089339166	0.582928230772562	0.609008671785763	0.670457953538344	0.549817014001556	0.610269413549224	0.667136439250834	0.585846553585684	0.547996493266717	0.592220899992056	0.598056342089891	0.536015946922683	0.516978522962302	0.567247177752549	0.655476878780671	0.634504474609064	0.64279579156038	0.553621773772947	0.569808981281248	0.639009751406226	0.564760493851757	0.604102170887187
0.641071824038991	0.557436903197053	0.639489627586309	0.553166542753939	0.644192716341782	0.731384444452062	0.621857257372905	0.679552789491142	0.611787399513698	0.577942636883441	0.554296625143775	0.651498266020704	0.593980467337205	0.576073983792977	0.620985394779928	0.561117879084612	0.580141463028871	0.632883298088128	0.577000165013014	0.675356988929768	0.561872602144147	0.589909666039057	0.567465032340765	0.65295559184418	0.585202749775466	0.690983466361629	0.665650829031289	0.637800045613285	0.590432921322595	0.572049631147702	0.703043147974266	0.668111040639891	0.727075674869472	0.594990555439964	0.60157547163508	0.727067347267071	0.686423074047437	0.675536478401831	0.594621801871976	0.696735129500071	0.651694243868654	0.717983059923117	0.604916514016464	0.688791761956242	0.717057708115953	0.60074046215432	0.593765831124911	0.56750477289152	0.58358923441422	0.662751808458622
0.71989749210522	0.706433201971896	0.655808289982471	0.600230646628688	0.597314178080004	0.676965402249726	0.643828894429125	0.677304467638212	0.70766846142256	0.632665597258934	0.599550225549536	0.711287693516871	0.730543086996971	0.630993501288967	0.652110256325294	0.610845996677682	0.601583391420337	0.645040342886724	0.729273741776567	0.66475361439172	0.666655187037513	0.588835066016281	0.715600617842785	0.598446713793502	0.749504197787087	0.600864641827306	0.671860552158562	0.676188806882003	0.62835605785856	0.741314284974988	0.648304320274798	0.70822123244817	0.769234259936236	0.59631722133658	0.732496925435616	0.615821069733054	0.714958996696755	0.757606511175375	0.724717720043096	0.768145129701487	0.620676581665055	0.708506441682168	0.684695732896089	0.661641375829629	0.715546516847218	0.60050986036916	0.767961764385099	0.69660595110217	0.744388218731411	0.587087330141103
0.64688544826176	0.852926628438769	0.673455011501768	0.77511728881935	0.644091226867151	0.802272181867979	0.839598377260308	0.785004496342846	0.839269633058887	0.793281461034241	0.691279861393026	0.765230351703835	0.7395342747242	0.760472051265256	0.659514583769898	0.801032256072265	0.662986755066124	0.761615630744886	0.839060195544759	0.689641424622902	0.658436823762846	0.696604039666746	0.669773628244218	0.649074377584797	0.655382612030297	0.834544024720078	0.636420106359846	0.797474321170369	0.753107642859093	0.789396118937874	0.838177556981342	0.820549728856952	0.690061782267297	0.736666423185586	0.754557886391868	0.653426192067806	0.791360038967426	0.650331930579743	0.703169656269644	0.827155743647658	0.645045600604635	0.738289284238288	0.742661100623908	0.650642521730207	0.636975107617051	0.797814811592601	0.824874284986639	0.641486568276597	0.707398775556311	0.748518248390579
0.730882117318424	0.742497685084868	0.806689052152912	0.725246648744394	0.842966246926289	0.929342168704662	0.795610628194853	0.693349977716047	0.812427957072222	0.833702370849961	0.757915117666951	0.734552532864787	0.727190089995731	0.690329749935048	0.794188897732995	0.806689237377665	0.83702763206242	0.860651639840247	0.828609282575417	0.712477522203723	0.796247171790284	0.720380699244301	0.687113628494557	0.769613101157373	0.712418466103962	0.772500987163157	0.694063013392956	0.689704349262232	0.850594352354626	0.830835319455457	0.87423895492392	0.894819195340041	0.92334249219851	0.860465791238608	0.704575487422141	0.698540411734612	0.680557773921242	0.863333352221025	0.839323358410782	0.84121146875807	0.891077431367993	0.830773225094313	0.769993760818391	0.898012303340485	0.693060010161286	0.824955736111717	0.933185601708345	0.702099221200235	0.709227455197811	0.787700613200146
0.784315881076707	0.990060030511483	0.760540901956659	0.869899596284333	0.991125440204034	0.911889068856253	0.842300728423337	0.861490709810879	0.75523555365211	0.792359756554545	0.741703265363852	0.753392395173278	0.779238805135127	0.767466422787005	0.932386173518475	0.901019910323343	0.876301738475084	0.797949938596998	0.968525335178193	0.940178110274472	0.750508115947167	0.776523426755904	0.803634532264286	0.798837368948664	0.88122771540633	0.781609122263972	0.784088150564977	0.892335024833786	0.865301594891946	0.755947052794868	0.78757952924719	0.823205356890761	0.761330280001101	1.00646892016733	0.913552059677256	0.791976927798086	0.827577477579001	0.77173716917138	0.91846796753312	0.84618827223708	0.967423268891127	0.794746872845851	0.996244047736531	1.01549745239076	0.867746494560289	0.796236128060994	0.935805299529022	0.949880607456518	0.822329578693679	0.980050964213747
0.836450846160912	1.09995805730632	0.89911364677969	0.970484368693701	1.08912994237923	1.04686663246771	1.01414694169177	0.987764527809297	0.931720952480822	0.919168014886987	1.09655869981022	0.997589570532363	0.837247269943597	1.03807529401172	1.01079049820731	0.840377124431432	0.852713097092917	1.04769057579763	1.01794678240489	0.987586826950207	0.842290656843723	0.923264103791443	0.923501059421604	0.909953101889862	1.04501883646566	0.92919621231021	0.841384451426449	0.900954751939175	0.877424408697414	0.969979097989354	1.01043062540505	0.938666600570437	1.02905428681034	0.961354123706552	0.864418749746273	1.10643780999731	0.882722499944958	0.845880758726223	0.869403328489442	0.827211706721376	1.07634175167142	0.951578357975797	0.977383499248928	0.847431487406315	0.842964957683853	0.819710619056382	0.942379795740582	0.986925387073962	0.990136961272183	1.0486962453902
1.22274160018126	0.974503698310037	1.09882290801576	0.987606220270539	1.03002936792511	1.14666345108626	1.23743800309178	0.981157276945994	1.21376809982709	0.988164783406966	1.20959825876695	1.04218175537285	1.19505627363051	1.0126614426588	1.07280951761845	1.05546416205882	0.918586126159476	1.1596966338889	1.11019595319406	1.18932818875663	1.10750319601938	0.943682365084348	1.02062513141029	1.12103835681764	1.2343212016067	1.09545082231126	0.959677547180195	1.22505055834909	1.23131514114789	1.18795556599499	1.05049095514704	1.22725167285189	1.15366331129645	1.21971416421834	1.04623988584049	0.958560576598439	1.21584393511946	0.894836699043043	1.11339856498398	1.12271215338173	1.08956626796189	1.09469787717856	1.19537757768956	1.06199246914302	1.15876895371715	1.04033638466617	1.0936940396511	0.922459590741986	0.889176982181868	0.955590249647386
1.04078243360993	1.00249068724287	1.01095666330408	0.99546962406217	1.33358965155422	0.995285193681399	1.10011713579744	1.180482296454	1.19568401335393	1.28238509216267	1.08821771085426	1.28205291005018	1.08068970375218	1.00266282331532	1.19386847465378	1.26207760533669	1.30518387933435	1.1439550234376	1.2031304872874	1.33729223662495	1.22510882454508	1.30569322268649	0.959032612138053	1.18631371684549	1.03421828973301	1.092186590047	1.22460185258214	1.10343346387223	1.01583573061097	1.28433289684253	0.987013255947828	1.10794108557887	1.22908312296318	1.07748067600017	1.16621430300915	1.1200714782604	1.11906908246971	1.08615933843868	1.23957972800732	0.970874917983397	0.979559297190982	1.03933445173077	1.26705009762653	1.2853195085897	1.26778996760925	1.04489998248039	1.11022844920924	0.992948908419633	1.33729740315859	1.12001170361426
1.47089929486893	1.35463138725372	1.13931656963945	1.08394661091581	1.13587655849762	1.1337311228093	1.12272687434667	1.10860286739665	1.08747347993382	1.0658955092875	1.11466986655529	1.47498621761431	1.30745184475099	1.1313707458915	1.26761138205277	1.41103918898985	1.10563770993027	1.26290965989547	1.05724323119831	1.42055387200021	1.32866676088163	1.21786566429631	1.44409212067698	1.29238360808541	1.16032139672054	1.17969302267265	1.19208285188016	1.40660049022014	1.18373549197891	1.23711361066807	1.18003817931123	1.08325323994499	1.40886091294945	1.43351502280811	1.09973317743247	1.1692633157739	1.40739213623133	1.4887863697965	1.32225704392273	1.07325028233089	1.30825878323978	1.22044176051537	1.45161966669101	1.32243169807638	1.17047538179682	1.49128544794599	1.08293284745465	1.10635739037041	1.34488859025496	1.40116568149543
1.30702007760372	1.31584184546114	1.52050861127282	1.45367180943943	1.42376563313168	1.26364599318408	1.64826954826996	1.61702895621567	1.38393875768599	1.20317930995594	1.38016420825415	1.60412398623517	1.17752107412972	1.3224220985701	1.17975464756615	1.30602910406465	1.50836197404824	1.44446799150149	1.61881491035734	1.32043092520679	1.23206238018544	1.65359476357548	1.43398825901104	1.34707610681031	1.5981838530481	1.47900878410155	1.46236685710926	1.46643019086069	1.6354980743277	1.23994381531468	1.44620799124501	1.28148862658355	1.40580274653797	1.57747565373915	1.28662132751716	1.19011641436307	1.35143732596527	1.26124406177412	1.37382416567105	1.22041754530714	1.38502889279172	1.22697716662703	1.31401427716711	1.52345150826734	1.24203079291867	1.23496990685965	1.22686480136515	1.47630521481254	1.22374292032403	1.60735303289732
1.74268038455411	1.31730265508634	1.4596187011176	1.57893091789129	1.63518456683545	1.36284740821693	1.63654548469673	1.52016134675695	1.75138942297203	1.68129983290741	1.45375647157656	1.4227642267398	1.58549297345021	1.53921234990395	1.40888586487777	1.33416196682488	1.87314408594578	1.40094307161107	1.81678719718731	1.55040184239078	1.46703468689337	1.67726400567248	1.68475628068667	1.46365417963598	1.54367711118433	1.42348552693394	1.37421661297962	1.63558678960338	1.35436953163968	1.61495255235521	1.39274046438898	1.51911173259686	1.62583662821219	1.77246292853882	1.78274147205748	1.66869565310054	1.33357620747273	1.68390715641081	1.82001456074521	1.40987652514183	1.79254227022855	1.49057183708631	1.58304541518851	1.45902919095143	1.65295692962413	1.66404094606736	1.58491113308511	1.32317889823012	1.79736485601279	1.60132470763992
1.6145272923996	1.54655639134988	1.69227089937679	1.96688662821555	1.53026577261652	2.02625382526234	1.9386116944767	1.96744503139421	1.45744299000205	1.77479007843006	1.51610075666246	1.5760549067334	1.90346933751302	1.94801200831649	1.57443732573346	1.79188645081073	1.64819031964653	1.80600115293094	1.54695578136769	1.55751461084395	1.86240215668082	1.44404425141522	1.68727887351147	1.51404878802017	1.99738612106062	1.601464369646	1.86754916472132	2.02269799009635	1.85774863035	1.87394808861664	1.54195020667122	1.98336258965977	1.62662700268456	2.06029498021321	1.99908354167886	1.46406079209158	1.63052780589428	2.05605758314214	1.44728057650598	1.50995734833291	1.4317043226212	1.92363269896653	1.93266373618554	1.56368348178135	1.8293629507791	1.78996535204757	1.91063278073816	1.92883723611945	1.65637271205068	1.61407342492914
1.63308510815014	1.74004414007226	1.91964813177134	1.63588564894069	2.21571578796751	1.72204871714237	1.95020969735724	1.81146079474394	2.00644060601694	2.1477228285959	1.94214755149246	1.68578202968684	2.00046696358158	2.22446147488217	1.79734757094303	1.59752812732928	2.1654854969145	2.23226880210063	1.66078619462335	1.90837142139482	1.92539313901544	1.99096771118648	1.86218310855817	1.59204129639172	2.00674698261425	1.65327018691346	1.65499779267868	1.73846211453969	2.17294227603971	1.83019301683471	1.72321215405074	1.75360154434245	1.83802731420887	1.71724025899038	1.7529988958823	2.01460850873533	1.92998490749786	2.08032860783497	1.7910425697267	1.88821010963534	1.78377998262514	2.17069896824446	1.66600142940711	1.88726750697221	2.08558155692885	2.0235733877187	2.27217248772015	1.74996307321443	2.13180711244344	1.71571561917386
1.94464386999398	2.27632032863589	2.1239810977275	2.00850029689003	1.95642379712339	2.22319965647502	2.18223108144815	2.37279688252967	1.84885319941036	1.96876163894313	2.20374561045741	2.07916424753611	2.43676077193887	2.19792122652672	2.38437400166282	2.07025621240514	2.49175541097768	1.82596104446772	2.16097761589107	2.23671757777653	2.16667984863218	1.82573301923531	2.12578103755719	2.3865343873187	1.851561405511	2.03727405562148	1.86677427044227	1.76866281638933	1.90676409705526	1.87313662017048	2.0381551199924	2.31122255300945	2.11833433377591	1.84386084150547	2.47076584252681	2.4546593815969	1.8684978271563	2.01459140861941	1.8081557185131	2.15037202913992	2.16625040873179	1.91503362068831	1.89842951167182	2.27587265193926	1.98871450287318	1.89029410476849	1.82155776613224	2.19514482354677	2.29481130587698	1.78905428222522
2.47816985749673	2.202867656014	1.97516459055203	2.21863036919153	2.5611180607732	1.99315184090309	2.44951437502835	2.667474891504	2.05627356132716	2.46749841982062	2.75474415711224	2.20753649348464	2.0668581986348	2.22687174455044	2.68305906436514	2.76935252670437	2.40194593403091	2.38033463070486	2.74574776440288	2.6246059865816	2.70705273851315	2.21534222435636	2.66973240417783	2.38493329937706	2.04217104569924	2.05180038450005	2.67260503864348	2.23350306459336	1.97019870282367	2.19540755674288	2.68227688957921	2.70020078801548	2.18638259089528	2.44071901476383	2.41828536002578	2.41533546034073	2.36756433853008	2.15712432504272	2.48685086566987	2.36631289636408	2.58129271387595	2.69659392761106	2.14425652091739	2.62939534267834	2.56848420692864	2.02355995288705	2.25287405666563	2.42054435620898	2.39294375217625	2.74174034482117
2.45157001984046	2.68694853981214	2.70699498240043	2.74277018100791	2.23504926581817	2.51743710358365	3.00063488104724	2.40298356678774	2.25134099514531	2.39698212621326	2.51770461006232	2.28652873793102	2.77381010303991	2.94496460701888	2.95134488715283	2.39235211670978	2.86706366040293	2.77529946456103	2.82695484847281	2.25263700794033	2.84973478395066	3.00936279793725	2.68147629633623	2.89035093709593	2.86256743169762	2.3061268990911	2.42852222376512	2.41783658087681	2.65239273095092	2.80825628586082	2.38701292216665	2.34551867434319	2.50733463621714	2.96290523279634	2.8012019573583	2.25719489082023	2.47576027054018	2.30094688453826	2.67688809655582	2.87596275115324	2.63538694037481	2.65288249581051	2.33195776471372	2.96145963736387	2.23075732256207	2.31644422483155	2.70938024239125	2.98784792953511	2.59836462747611	2.51778817606751
2.72169697656573	3.26414378202624	2.53416337033811	3.24384532568945	3.19944547109647	3.22671291152341	2.7862574553024	2.47953177566139	2.85156741726407	2.51769333558021	3.10296816473205	2.82966984967851	2.93654574278418	3.0277885047362	2.8207176133237	2.67217775672613	3.19001860727655	2.53514553551323	2.91001640352964	3.22462094316486	2.54149743892545	3.07731534117203	3.23117466870867	3.06463724534983	2.67829141948562	3.23125792399969	3.22658549230275	2.53383039125759	2.78579183715696	2.81246114841406	3.21774030080748	3.19920584592191	3.20140614269848	3.11132131963527	3.18457740830539	2.57133716890838	3.1107511417685	2.71657118397051	3.14829361989593	3.09562870482453	2.75299993276756	3.23696375021384	3.23350349545752	2.75735991388966	2.87940617921872	2.79725331778058	2.84772535419877	3.21097238270753	2.65145913913481	2.9602060355879
3.44858864961661	3.1562216831906	3.49586177978968	3.44378959524909	3.46684912566015	2.96653011794829	2.81278143631607	3.07162541181533	3.43676633141719	3.31398884301924	2.96026688663787	3.46637832735073	3.23140641914463	3.34873204336034	2.91006569188687	3.31046943198105	3.48421620566847	3.33363436425449	3.47193215429292	3.49382510539174	2.7852184401722	3.43114600703978	3.00603013777829	3.20844657191636	3.32543914773129	3.50131520300483	3.44926534975597	2.88952577341915	3.30689221771177	2.95956396648826	3.44859163010335	3.0605341599449	2.88992869338815	3.49924723226647	3.17827276013186	3.41356075290804	3.28908154235666	3.01599594628665	3.27028491066953	3.23060230778851	2.79950133297508	3.50275218298549	3.30199579590773	2.92273124810261	3.24258309690331	3.46663978856505	3.4568153259929	3.50624111335289	2.84715080912771	3.41664332667095
3.25346091525443	3.73981449975743	3.1701663384225	3.61487163415798	3.72681290754793	3.28759414746355	3.26121701498476	3.73771590956127	3.62307491016054	3.73635236462958	3.51688668767889	3.67336780821407	3.62291166408041	3.74904156630191	3.61582771955654	3.42255795004472	3.43075626996073	3.68259988417736	3.53692936124321	3.72555949610809	3.31232001240208	3.75050607051797	3.33588688489057	3.74799960035457	3.19720465656069	3.74403225995913	3.13298361598682	3.51869432419143	3.37478281547799	3.34383853955483	3.4473277003536	3.56920061515338	3.30306472889936	3.76126232019204	3.41863665477497	3.73661238238154	3.71992102841719	3.51509366294735	3.74295437776228	3.73092585841626	3.2704931876682	3.23409381402262	3.32130815370579	3.76664836854927	3.67512415351722	3.58903113714006	3.58085035039497	3.65930234394252	3.61494806594497	3.63909891509663
3.84834266935498	4.01970908767664	3.97161630862292	3.72106615800302	3.89266657619087	4.02215569667223	4.00299594875514	3.98514845820634	4.04215055659523	3.63108341956775	3.72443442821932	4.04664703296478	3.99504656582539	3.50342458227756	3.84080960032298	4.02378573387783	3.93080701333074	4.06174805087935	3.94644565839864	3.82145584261384	3.85821486556376	4.05340554423873	4.04045412349447	4.01654479585219	3.97026540854866	3.97730147885493	4.05693046353762	4.025705604949	3.95702370844211	3.5674059266386	3.5035561884645	3.75507680574076	3.94832493874876	4.03672243955313	3.97833029342853	4.01409956952405	3.95193864597705	4.03210493401005	4.03140477986691	3.55056403046935	3.98395484002953	3.71926633852133	3.8280428385048	3.97431102553449	3.65579046294115	3.97985716648326	4.01759441358529	3.69590149546841	3.74898023366853	3.90036374629356
4.30387770312539	3.9683728252796	4.19536555552333	4.11064077564369	4.33900580601016	4.28461699428144	4.33893319503402	4.27182535714793	4.29459886773482	4.29862361145278	4.31350745259879	4.15023643033956	3.97134297366364	4.01178467116832	4.3289295272319	4.31706163870201	4.10623052845928	4.21181924641434	4.31707699665971	4.2611593193635	4.05706229864727	3.92085281271801	4.20895794455044	4.10019186266149	3.88816193961717	4.32678188600406	4.3073611726733	4.25029617396348	4.07953698035732	4.21356142635581	4.0938975201631	4.15068964349308	4.30970925361242	4.32943000941047	4.04728902734832	4.20817374354244	4.30124564380283	4.23268942219559	4.17358021686671	4.01087119140559	4.32620084638629	4.31288342792773	3.91085728284255	4.09480345234778	4.24202432858539	4.16765865296087	3.99891738485879	4.11769997455731	4.30859461389631	4.06717591880072
4.43472669883512	4.20139155380998	4.48580841220958	4.41222395166201	4.62086088945578	4.51877797341201	4.43765822873944	4.44848017637587	4.43400475786978	4.61945278732008	4.40876418825635	4.60005547221039	4.3574844732288	4.60847389511575	4.62159311813176	4.57450633828718	4.66284737207643	4.42786165502559	4.42209440323376	4.52405776942942	4.58774665090466	4.19225006716524	4.67682413725467	4.34983114157991	4.19249155855408	4.63696169185933	4.2049905012232	4.49751316198937	4.37704609909559	4.44551358908853	4.43128320154458	4.33292118030434	4.54242574131481	4.62209461903876	4.52234723458423	4.45684350269429	4.49147709995639	4.59865253807814	4.46772343088573	4.17988810531692	4.60603877722469	4.32378041069402	4.61457050124826	4.39844900016947	4.39287693555073	4.61652783431443	4.60418076835915	4.42944972609487	4.49207081455002	4.65602703253661
4.97935844774613	4.68865600091012	4.98454916996581	4.99531715030869	4.92013338901516	4.92517882735916	4.90757427402337	4.79945602989486	4.84581018900704	4.8469227277992	4.95733397837964	4.49371650202148	4.97199874587652	4.9206261577724	4.7912515120732	4.42814340804414	4.8269277535698	4.46212532890096	4.94363768669415	4.66927691584909	4.58538906410556	4.95723900732259	4.80485829988302	4.85778419729948	4.86893520321926	4.83443109343678	4.52702340630331	4.92782791218058	4.90302595876487	4.96564602071511	4.67571192128659	4.86773077178018	4.93600925628069	4.47859300297115	4.97373655546013	4.18073507311851	4.94676282249753	4.98943179944605	4.7802058431933	4.95568031730507	4.98757105652627	4.95309724342502	4.32140634849121	4.26947234906094	4.96055811528425	4.5604674727727	4.95085841208431	4.87741830334197	4.8726855004329	4.49561757978845
5.2834294358796	5.28875598516955	4.54814108444898	5.21823849990078	5.0598408280289	4.8153045010851	5.05812992529277	4.51179012193589	5.30441153979755	5.1381774168195	5.1537140189099	4.92769652391503	5.27177335538694	4.69077310971516	4.91469790738711	5.33708991815179	5.25627058510455	4.97688373000715	5.32130052352562	4.93885976242665	5.32565310344032	4.8927839931668	4.68464750636752	5.23693657437144	5.27513117310881	5.30328333623763	4.94252292616716	4.79715135876651	5.28721995240375	4.40245435101751	5.13761353690699	4.72068008660892	4.43322279888561	5.20637215390981	5.3109369824703	4.90535630428142	5.35393220850472	4.98818930402797	5.29057177406429	5.31969670791171	5.29915972681681	5.29371868917321	5.34707662765132	5.33141136484428	5.33725655905173	5.27206650478012	5.31821604722925	5.01301918156305	4.97313286198561	5.00240206461214
5.59548839412763	5.3683893500934	5.27545812985686	5.26020720130022	5.46039159073036	4.82021085085184	5.68822955977198	5.44602972630713	5.64845613468937	5.66989072425107	5.71030529853984	5.48835006028438	5.34750758506557	5.33199043745098	5.69437543962242	5.20962017996177	4.7534912305187	4.86186694377069	4.91894181573488	5.61934129820323	5.39518925326565	5.03050626505882	5.45636203135462	5.35287320241488	5.47502912419768	4.95607567850406	5.59040369556645	5.67340282940391	5.5183382572605	5.61087088774818	5.37583826239162	5.00569276258955	4.56626552666815	4.06359741357837	5.67338741245004	5.34142881711393	5.67400944024496	5.50320537132519	5.42307303763267	5.65841419307244	5.48316438932545	5.68353505582604	5.11762253311568	5.71152584654174	5.41840801064246	5.39625276278451	5.33362431672922	5.68268172550766	5.14279866417473	4.47728113463626
5.75462654863645	5.92537053033868	4.89607849761622	4.87451959824766	5.2748477929447	3.90696205137002	4.935945790487	6.04058021613859	5.99891502708786	5.51757594323336	5.57238534668765	5.51907182885305	4.15555410244414	5.78478812784243	5.18737481936305	5.59695582447233	5.55084203095408	5.2943326466681	3.96653367343914	5.83419348688543	5.18249078346108	5.23238580865008	3.6975603726604	5.19246303635276	5.88167396757941	5.50464444344866	5.97612551307658	5.71235703938143	5.59656308822745	5.66009304198307	5.99076790753731	4.93595882241051	5.88937008642842	5.73287687013669	5.38554641464507	5.87214357856624	5.24272626239782	5.44888817214881	5.78279835945879	4.94189488272624	5.3036934756509	5.19551809485942	5.92499083213621	5.46124307635597	6.01509424887572	4.48817256808002	5.272383448449	4.63576417899321	5.06061243881796	3.87685932747961
5.66214474885887	5.16623538853092	5.65145613331971	6.24286487020016	5.75889631892066	6.3112969526232	5.12513534652876	6.23842089540091	6.19332132906889	5.67178018258011	5.49664832673867	6.10216208812702	5.85899055489111	5.67829421149351	4.44438233004499	4.36364279287514	3.67042823032305	4.0318639389265	4.97329840310171	5.27179528648478	6.08198664949733	3.63074526144566	5.9246091348813	4.86595260399424	6.33048326273165	5.52378783858448	6.36512799187546	5.40178777073112	5.75090382997903	4.93819031082271	6.28172856514822	5.45167082223958	5.34676826096486	3.67214976396124	5.85370770531212	5.46270051277899	5.15341700630446	5.65172625919546	6.35638020633773	6.06735678676422	6.33434791287863	5.78504698516183	5.92947928525876	5.98242884374702	5.34355687227974	5.57825885414757	5.70585476900662	6.11386783524768	4.34822246553863	5.42911684956452
6.43051544430419	5.47502459195355	6.48238626567299	5.52596056504779	6.06053927041756	0.222351156267531	6.26401661271608	6.34551955731483	6.22652141159493	6.30043121186369	4.03218829405022	6.24441977788662	6.40389951683649	6.28817203099105	1.95353812518805	6.00855013599372	6.07847687173843	5.78228637607646	5.01396994946547	6.5842940461234	6.00979240847032	4.8699991533434	6.47679485399266	5.79669306479975	6.31433053544399	6.06020032999972	6.30162140690736	5.93001059840063	4.01518594079233	5.99908234881728	5.16021946621904	6.58066747833235	6.10356921956931	6.07472576021967	5.56418029149898	6.04844939242957	3.12780460415772	5.75798883434795	5.85765589426072	5.97698783369196	5.70597685022985	5.51812863429091	3.65017056287301	4.43584294264636	5.83504547201678	6.47850740747686	6.38661089717112	5.79242761052732	5.91916542503044	6.15099697413205
5.67487513141844	6.68920600627456	6.35864339760592	3.76642172420179	5.485526445391	5.67581905759535	6.41903386704461	4.93317561497337	6.5863986990051	0.62112838607295	5.6035227006336	6.11624077302843	6.63832454912487	6.1664041961041	6.38667118667894	6.2507101174582	4.79545616035621	6.65688806855206	5.7833789874828	6.10311774936436	6.61553035493083	3.54807326264718	6.29703924772086	6.53729464639964	1.90217796285332	6.37387414053018	6.43193988840867	0.207933114995643	6.44005150425519	1.57517415481018	5.23650500241839	2.67869519845713	6.54867282574906	6.74420416925744	6.51663101552561	5.49956409347101	6.57843749405659	4.9508374291889	5.96139016243503	6.08337124177537	6.19112651146558	6.60946679622759	6.39851957396668	5.85380516654155	6.56502524971993	6.06183969367493	3.4544397541056	0.330830934932395	6.25562294124601	4.30409914201082
6.24443702045002	3.07493400824331	6.8193428687574	6.85841159312748	5.79841855500106	6.07904870937748	6.64403548224675	3.5479951697611	6.87258789602463	6.42180845262886	5.76851311467332	0.258573342936037	4.11177343116096	5.33562802357301	5.70869549528628	6.79390242510716	6.78032769804378	6.49911610818497	0.285501170332974	6.67158070696265	6.58263335462991	6.47343710018804	0.340926338422652	6.46701585346748	6.91192250107713	6.90797695921667	0.729491583895869	6.55937928127871	0.365647586845043	1.03485395904043	6.65273022777951	4.60001188175173	6.09750417050056	1.36059651120849	6.59451597266728	5.34996625282377	6.37844302525002	6.93877217647554	0.946112401971525	6.8075404305791	6.79764663939967	3.2919422225335	0.0663317132158173	6.41863533305317	0.0678076955446879	5.02514844987736	5.06446385226781	2.29181565920467	6.77147262776188	6.86425311671655
7.00300360983369	7.1331720824611	2.49540139965501	0.0663883433360135	4.3216289004094	6.86376135535527	0.644399215789072	5.35804087590444	5.61579345437854	4.56336161953432	0.0660978436529687	4.38826378536634	0.06766797416611	0.0660944503490951	6.90307565983498	5.87031163884147	0.604926797572601	6.16108092799339	6.91573440788967	6.36965648403707	6.81034020442351	5.35695374038418	6.73626357412218	0.0658460994418245	6.29541894054901	6.45465203745645	7.06265418105537	6.99454824835462	6.96663464014461	6.0363687098912	6.7734817932869	0.0659409623870306	0.0637954925323649	0.386083803128069	2.90197988686397	2.36594474947242	7.09131624614164	1.77790085164257	6.95525933455252	0.0636608512472348	5.86926093723572	7.01655712997211	6.217435921776	6.82003725730195	6.73202808054129	6.47292349052162	6.74732564514663	5.48424878127136	6.99317887228501	4.70292048616505
7.30982870130397	0.0674219277604987	0.0651399300686864	7.27540051717311	6.44804305079318	5.82982007561212	0.769806463140786	3.62955135339388	0.560120995613519	6.63789533739504	7.02902630025594	6.03749594629003	6.92546085014575	5.5128137866895	7.31299192262591	7.23169326162098	6.36605856336299	6.5246477258562	6.42768443896826	6.20979801173889	4.88083085486665	4.85776663615426	6.24277509326911	6.98726146663712	7.28205165111537	0.283609584519219	3.58906692396706	3.41174169362982	7.24411919519678	4.47038443754051	5.15985642266907	0.0678644407320871	3.02407296863651	7.23811848391368	7.02914726771497	6.69794137464534	0.064807061427344	7.2803365909855	7.08113268859384	5.83369905616158	4.74509450867067	7.00676267078865	1.33219841013165	7.06374903656229	4.42925760327146	0.225720369092122	7.13596968191024	0.583431332420491	7.08562436727316	6.04774354385555
7.18287647991723	0.063758823417966	7.39426452078748	6.99920123691432	1.36549417746211	2.81775632759163	6.20383587961647	7.32477503727356	0.582883955421251	4.26985346323595	1.21103186056149	5.6451020126229	6.29996460333415	0.837738216021385	6.86746354347404	1.16480944531514	6.24754346806063	7.16751257601738	3.39615420280668	0.0643589700814272	0.0663648952603193	7.13745669937782	0.510981259031405	4.7357127752381	5.70413747238884	0.0680145123146535	5.75584362102038	7.24292099240213	0.0632116402388797	5.56785558128828	3.46155903324775	0.0651095206514538	0.245772200228131	0.0665406779672049	1.48617194510155	0.0629088398382388	6.88361244557183	4.87438237789567	5.26844948576154	0.064573010733405	0.0627690513505211	0.0650625173511684	0.069858911108047	7.14142299481192	6.16003302613867	0.0675202682821258	0.0679484216829811	1.46639026853143	3.04473840301553	4.6599917158487
6.63951312127172	0.0604720227808209	7.56785660301414	0.815069178085955	0.0645938336149772	0.0602569591437249	4.93068426397404	0.0665961528356124	0.842350834449809	0.065556794627252	0.0656897594658084	0.064281547971487	6.99774726443072	0.357995013246808	1.79279941087142	0.0672018353503391	0.0656555730715789	0.0628779830631332	0.0657156152431941	3.37888033119859	7.04318441546011	4.69438890980264	0.0661695286428383	0.342676113073957	5.98948055247544	0.0656395610736661	3.25981203716127	0.0632223782483479	0.062067393206972	6.31954275735582	0.231144750610138	6.94726236119319	5.35902036640029	0.0658127693774642	2.8901319215763	7.67313576383517	0.0653808946214754	7.53457826668762	7.28493138898161	0.0645708313461536	0.0644586742731008	7.32450302762242	2.9307411430461	5.30637515871345	7.62041281576422	4.74782417607287	7.52707277374655	4.10075945030737	3.14085375598704	3.05451714455291
0.0647849697927304	0.0663429080954961	3.37541519818352	6.94297540239329	0.0634996102986569	7.37105204318157	4.57465143385727	7.72435651382006	0.0642881871418593	6.66973984503994	0.0702093043045193	0.0603975536624729	0.0683448980253112	1.9593185727421	0.0683338142613982	0.427089069624522	4.28167646255285	0.0651762270622041	6.47558623894213	3.63171821047032	0.0645064860943844	1.29804801627261	0.0631684847188404	0.0631028907381947	7.21559675539369	0.0640833864571176	0.0658078527413795	0.0627690050046299	6.37839625383913	0.550965130359446	0.0607055881270857	5.80271620656219	6.62736836027329	0.0661131372649317	0.064702394582795	7.25614331309832	4.68010243987644	0.0684496974725763	6.22856383191782	0.0641381115354157	0.0639305701207592	7.71353043837032	7.47370650595698	7.50873478014235	0.0620326885173595	0.0665832460187818	0.222509978198503	1.94186030248443	7.35150294201149	2.39304117548044
4.47779854601936	0.0654246457930211	0.0619223571453956	0.065687027242522	7.3102580027017	0.0671063650762664	2.50416474793011	7.55339749631861	0.0619504022551415	6.42068846920178	6.42246527632634	0.0657152363216939	1.17521082154362	7.49637237780862	2.09407156048437	6.49058855675648	0.0647889348559614	0.0668807750099435	0.0635317827623717	0.0662766129506158	6.24108321777799	0.0660099627303849	6.50893344254644	0.0681864931179394	6.6255991993604	0.0688151291269562	0.0693239968486109	0.0676407028865444	6.80816655242846	0.0645031899192879	6.74698806598359	7.37316837522841	4.14440265474051	0.0651633184031962	7.26989075406637	6.44288685974254	1.90630663433003	0.0655841368916942	0.929724319030837	7.68726831697825	0.0662064128103185	2.32859484935306	0.0688615466214709	0.0688514222134201	0.0657754544999669	0.0623551817771373	6.42714696664875	0.0656684800809889	4.09080807424962	0.067380935977229
0.0628208188198361	0.0656898901956259	6.51635269652726	0.0701712715215664	0.0648197890720278	5.8709729498182	0.0696219423930137	0.0660540732200749	0.0623668594842673	3.25208329849703	0.06589059629719	0.0651573318772642	0.0668861817428065	6.70638553176691	1.23762225703464	0.0694358851161892	0.0643310290269888	6.6011471635012	0.0659937919907253	7.07887958380069	0.0646821060842478	2.57739779223518	0.062317440539373	7.16906214468085	0.0623010722940573	5.53774565645103	0.0657971476332039	0.0640070332342956	2.15289159812476	0.0624967292342267	0.0660541256850661	0.0671609490578412	0.0609512567989797	0.0629595028769948	3.28561895682449	6.76343068313191	0.0666309719607309	0.06790447524574	4.85492085835414	0.0650894992166233	1.04641237443103	0.0638300257861656	6.05371007185784	0.0667019502138348	0.0654558386299671	7.57968876617844	4.1959588430557	0.0680982599872518	0.0692557713070182	0.0699141652436661
0.0648492361540061	5.38553660338849	0.0679114304575598	0.0683657188831334	1.27730457442761	0.0676370652944001	5.18469185745279	0.0651423371008693	0.0683938727132682	6.85220051812913	0.0629604484911352	0.0618937840975282	0.0707774328358859	0.0667969341709413	4.87954082471994	6.85360288934804	0.0669960475507138	0.0722156347831066	0.0608653109380598	0.0654467514013074	0.0681620457046836	0.0683546557049649	0.0698541050639715	5.07898479317912	2.36566117309433	4.20407020561523	2.04861776147416	6.81393612686609	0.0668124303848318	6.61592979821004	0.0622037267935559	6.13865144792707	0.0707662557049867	1.34277323920819	6.63748491331652	0.0622017779618042	0.0650731871524876	0.0625965742065395	0.0659831185087636	0.0680837350288909	0.0684142520783818	0.0662980532310046	0.0680616244719158	0.064300943072698	0.0654906691863138	0.0698574132938131	1.43297332433443	0.0684788630474572	0.0665453354773668	0.0666379195474543
0.0618053918760804	0.0650289643972147	0.066687643087767	0.0661014534929452	6.66302496011777	4.18456293282488	0.067676993426407	6.32151350299365	0.0657891543432594	0.0712572400174597	0.0703319390331685	0.0629854893698354	0.0673378559040168	0.0667744228977524	0.0634794862983345	0.0638962106155149	0.0655502330244581	0.0651205577994268	0.0621892793651332	0.443678704555518	0.0684464627000317	0.0678319443205618	0.0656975098958259	0.0647668082299244	0.0645847773546088	1.30821019273726	0.0660194235569984	0.0652734086830226	0.0676338246458401	7.11864794511816	6.26808491300294	0.0697367470636395	3.50816580811425	0.0676698225897992	0.066278307755828	0.0646898735110602	6.05715260685239	0.0617083978275589	0.0620940731881737	0.0648590286382638	0.0644237118706579	0.843405664470376	0.062412524109786	0.0606234053925347	0.0651880008778242	0.0682824759368475	0.0659063934701269	0.0710389731150878	0.0648309962746321	0.0623019551503129
0.0660157465959338	0.066959590459287	0.903653136374284	0.0676293456555664	0.0640864687468907	0.0673311552311561	0.0644136112623633	0.0662770118998681	0.0621795940515258	0.0693904791190887	0.0647527050081126	0.060892110925174	0.578805522220227	3.25717819611075	0.0664749265489596	0.0667320116182087	0.0647877844484424	3.02079584403257	0.0623103747030546	0.0709010994966007	0.0638312021888292	0.066538495498301	0.0691287906468109	0.0723193484596075	0.390870141147076	0.0722665043488919	0.0659348383924218	0.0622412050724808	0.0667481204051534	0.0658334241003094	0.0653092044394916	2.22572610640214	0.0634304334309786	0.0637806904946688	0.0654636596812718	0.0689188914343085	0.0626666427769068	0.0702427388462643	0.0727031063886192	0.0688308560687371	0.0681605102565806	0.0641614523464937	2.70313663739801	0.0712643414449427	0.0714776372702138	0.0618749376697304	0.0698098390620141	3.07601661141022	0.0690383002241996	0.067688995550246
2.01036285679211	0.0671500397570273	0.0643352296656615	0.064461643618957	0.064771630676873	0.0654090952792013	0.0714965318885548	0.0697605297296384	0.0702621253649641	0.0652050048632022	0.0682357960350929	0.0655828244590816	0.0642152304819708	0.0692725407910215	0.0634925241196987	0.0709333572752173	0.0666309465885995	0.0632455498842479	0.0639141567315956	0.0778017869373035	0.0666493193267532	0.0740679026712823	0.0706612250511434	0.066839744379027	0.0660713427642468	0.0670983574400852	0.0648696140230527	0.0660089136041244	0.0650940019183322	0.0636780942668418	0.0648281711440025	0.0712349720114381	0.062208146359341	0.063857071217011	0.0675423648888927	0.0699625517202867	0.0654273318923593	0.0684405235729206	0.0715401442065191	0.0653271759693372	0.0657640888449333	0.0627344015581687	0.0671118996387811	0.072758996558706	0.0692104080027774	0.0791302028019081	0.0751836406252411	0.0704155639035947	0.0654541209111321	0.0638996583859989
0.0715889993089682	0.0645643924113817	0.0653614872545805	0.0694377202162204	0.0729503785462734	0.0640729538580287	0.070163847543925	0.0699931707079336	0.0701069675119811	0.0636862800783155	0.0695609939011919	0.0667700587116563	0.0675555944079111	0.0649560747880281	0.0677839374789742	0.0642294582907482	0.0615120152100446	0.0704965978846658	0.0719510927706614	0.0655866547046355	0.065914449579373	0.0680547439953567	0.0633458487567175	0.0641409128826963	0.0665911852664478	0.0628659152379659	0.0627708689327177	0.0619875765674828	0.0667106400242568	0.0683089515085849	0.0674057478607251	0.0662307704177138	0.0676591177389386	0.0647404890934647	0.0692928831482572	0.0643025409630958	0.0625427083371511	0.0670841992892534	0.0733874974423292	0.0662448159333399	0.0664220083169938	0.0638844478627769	0.0663944374186602	0.0650221457004807	0.0711563658399861	0.0635186397983327	0.068274649253871	0.0676345937637075	0.0720483210837143	0.0668058681690332
0.0719349022980198	0.0731910765272739	0.0677195008011904	0.0677045010993236	0.0656437985631207	0.062867527219264	0.0731395634262491	0.0663660494957681	0.0746987464314595	0.078658599242525	0.0795624837913829	0.0705161676005581	0.0681852243313778	0.0641003884073455	0.0608032105543464	0.0668586058792638	0.0761385698949183	0.0684122527516288	0.0639407748870227	0.0734725556106093	0.0642771003791958	0.0772717142434258	0.0718067518009706	0.0653333677778199	0.073243290826027	0.0664043392030737	0.0636309279073411	0.061426166853653	0.0715190353440626	0.0674156838711096	0.072310186941401	0.0626370716235106	0.063981625656427	0.0760759606765992	0.0798785628322306	0.0620264825802688	0.0700014619881552	0.0671758139121409	0.0676779250989537	0.0664811520623104	0.0882504202399558	0.0665190516932831	0.08344779776207	0.0667364778844229	0.069293860911917	0.0689376428725574	0.0667233701638198	0.0641304317109234	0.0682626302459637	0.0649432435427651
0.0775933328251349	0.0618873390687962	0.067070371648275	0.0636647133234417	0.0763660365713122	0.0853723377628508	0.0651253838842405	0.0822973561014116	0.0666961150851966	0.0675046451934127	0.0647337415977232	0.0636122339484518	0.0682618520592804	0.0835833996684765	0.0704951107104109	0.0710825613735684	0.0666742269648323	0.0687024712554288	0.0756165284190397	0.100153532148553	0.0699743635868644	0.0831545017543842	0.0633349482623591	0.0646545707737224	0.0863824501527202	0.066269076060211	0.0675566858021473	0.0652373530656142	0.0604010468243423	0.0702147739570858	0.0761399773396931	0.0638064770993837	0.0680746696642891	0.0659371206296849	0.0646906655753515	0.065105316121748	0.0647870662938621	0.0683254438654905	0.0780029570107789	0.0731444278264749	0.0768575160229435	0.0702485552140281	0.0684371233498981	0.0706823894197891	0.0651504916362458	0.0640122337428257	0.0756755313628429	0.0692313735421775	0.0714300235393312	0.0675859434522813
0.0688326943440311	0.0817869782517467	0.0634468873239256	0.0693817113362163	0.0766505368988847	0.0749518435007136	0.0682136413532033	0.0706713104591275	0.0634915766996682	0.0777564277166868	0.0688305123462996	0.0790520249929978	0.0921264408537281	0.0746330294144014	0.0751926565778222	0.0743467576342497	0.0636846628063533	0.0673813038811126	0.0645505884605866	0.0669745318741482	0.0662304790679853	0.0634891298489545	0.0640121414096782	0.0736258423315901	0.0769418542411888	0.0881055812585904	0.0709655553917357	0.0854358966503098	0.0644798866388705	0.0681302346547702	0.0631336578680238	0.067019925081867	0.0662762502665344	0.0649316750578666	0.0671023035101047	0.0680914406903441	0.0673818413569559	0.0673762883010797	0.0689219521181943	0.0695096406934746	0.0731012393241668	0.0704313211364467	0.0672433783563577	0.0773886711443259	0.0648005703813036	0.0660429769041471	0.0779262353545562	0.0756731061224193	0.0950965642006059	0.0700384666665969
0.0672299465932629	0.0865330201424274	0.0752855030350654	0.075368121242798	0.07767562552735	0.0704656722043183	0.0697958892240856	0.0645124057355827	0.0698839701080778	0.0758252522247115	0.0659122709088877	0.0772962861920607	0.0836131956591673	0.0712402305202094	0.066481240213274	0.0690063989072928	0.0853159004139766	0.0666883437432175	0.0660244604033732	0.066713077306656	0.0673729063734387	0.0646932893481538	0.0656244644153028	0.0674121721774042	0.0644550998693789	0.0713262647715721	0.0723571150913203	0.0664811697459214	0.065627760794011	0.0681169438192913	0.0664879192350156	0.0685238170836559	0.0725554130292586	0.0759122914214742	0.0689163149482411	0.0646608715363162	0.0714268800114961	0.066491167689503	0.0667005450241294	0.0673664589123156	0.0899071611716123	0.0684293850785152	0.0668610499618977	0.0639221132967879	0.0664224761583697	0.0750131430986258	0.0708351339227842	0.0707429743605975	0.0957501831197404	0.0673014570328869
0.0851852665444138	0.064835720367213	0.0885106946186119	0.0597280997994881	0.0746548663448077	0.0668687757573198	0.0751864478462228	0.0915180507810183	0.0662886166247967	0.0671313511191564	0.0947471957557086	0.0816471829240478	0.0838423604981706	0.0816832733118963	0.0643668655074983	0.0682764200832924	0.0732852506999387	0.0679307611093471	0.0764105420258669	0.0813224933789456	0.0828167500777187	0.0757226872227159	0.0790158172043265	0.0758835120689346	0.0781073717159674	0.0911665256168356	0.0696935692127674	0.0962223973404637	0.0756310718999387	0.0760813528136363	0.0704950655263436	0.0733364086143696	0.0881361357081756	0.0663565766676504	0.0682688886240712	0.0695792787228277	0.069444729999769	0.0756297718366403	0.0931073088387319	0.0777298013697883	0.101861198398563	0.0641442423928292	0.0682671661020182	0.0796016171961799	0.0762649561774635	0.0672757056413721	0.0844521710433573	0.078755207497617	0.0674277708968314	0.0799698494709827
0.0624080369176468	0.065845597270752	0.0671292515765852	0.0819125601342724	0.0836329152674713	0.0828365496159129	0.0710253483029207	0.0873278510519087	0.0873602139035327	0.0856712648890295	0.089731846385674	0.0669694646631824	0.082811433132431	0.0952528614128753	0.0765247562161699	0.0647177733770781	0.0673755554809583	0.0923939857315918	0.0682753175881519	0.0699089085509469	0.0630833431500949	0.0739665438488167	0.0690726847673045	0.0794427100674633	0.105890474826748	0.0638617329887625	0.0679099920968509	0.0779105283233145	0.0797288168137484	0.0647865815820293	0.0771393014339113	0.0679984635437417	0.0896790495418794	0.0775450031738989	0.0684992225338166	0.0662390631628788	0.0874526198036705	0.0813351603115981	0.0692962978836963	0.0650616667178683	0.078317656934615	0.0757236380134046	0.0738155025774792	0.0751295985685781	0.0747699928554072	0.0692187373429403	0.0717726601767757	0.0693499758147438	0.0641121790477285	0.0685483950222128
0.0701981960679059	0.073294853428113	0.0777067214370614	0.0717382305658869	0.065909144978162	0.0793880994026091	0.0837321217700685	0.0782926598219043	0.0922305054316853	0.0725838680598656	0.066782040264449	0.0817560879709586	0.0873008221303104	0.083267562071113	0.0910827606996875	0.111650249891757	0.0707936970871922	0.066098521726879	0.0855613580912748	0.067619915806218	0.0919286942382943	0.0812914788653231	0.0679882426081272	0.0854500888961391	0.0701374832016137	0.0970176886066729	0.0957825287980049	0.0873681050958667	0.122081297476243	0.0781762236120482	0.0841747102650402	0.0691696512929676	0.0761250709169995	0.0679224189818728	0.0716142914492352	0.0916993040005981	0.0654264165439915	0.0747852121795543	0.0845271612694924	0.0673926942777519	0.0678391704255388	0.085594261101562	0.0682371118049759	0.0684821312394051	0.0691429282031327	0.0835651263997329	0.0779214219789032	0.0749657427863476	0.0981810002499322	0.0704054626129766
0.086335183649276	0.0666645393396692	0.0679671889503242	0.110285511586773	0.0817835703852419	0.0695207937914551	0.0674077127219612	0.0748819473736769	0.0812049375786481	0.070389296630668	0.0705957648332129	0.0681825660960309	0.0809278444334153	0.0857199698031934	0.0765397824727593	0.0802778739763625	0.0743486172158238	0.0681764668931958	0.065042508647216	0.0753168993325811	0.0675418050667454	0.0785981279426018	0.0760666314033732	0.073081524784637	0.0747996195254332	0.107057773954863	0.0941533691798602	0.0863994139012634	0.101523177814113	0.0966965192570356	0.0700697577929819	0.0702925083896944	0.0771412817047823	0.0851078104395939	0.108953364344008	0.0660712823704889	0.0769855324655149	0.0897321694312543	0.0682001675169011	0.103119455207636	0.0977845701030527	0.0888407467864542	0.0648670119131877	0.0785711219040655	0.0768614838167639	0.0646048845067165	0.0949331107272796	0.0708716816434742	0.0736173875471859	0.0871747804475493
0.0658339176958006	0.077553087434065	0.0789955451260124	0.0886123486902695	0.0959385439932043	0.126289084158145	0.116781559920536	0.0700211023007509	0.0831975951549992	0.113461716792766	0.0819192430572211	0.0752719778819625	0.0935742128413151	0.0758536169442895	0.0957423388550496	0.0764340655667323	0.0666042469894939	0.0892068158971804	0.116452425301187	0.0959370901903701	0.131633812170755	0.0866794913482687	0.0676098959616696	0.0690520864433386	0.0939193417829268	0.0742370610557398	0.080229081546489	0.0719865375020897	0.0925254839642228	0.0863045172181074	0.077333711314243	0.0704108676908249	0.0758342428857432	0.0661910591671177	0.0720586909797663	0.0994094035096287	0.083153518843342	0.0695956501320517	0.0683907415052414	0.070817223163376	0.0762928930397825	0.0802596358168261	0.0695650443244853	0.114083785934099	0.0720247894924538	0.0697279458885657	0.0697234166696082	0.0805588108618246	0.0732392790523428	0.0890956823368394
0.077795922209029	0.0750267406194747	0.0714306404454051	0.071913326228719	0.0837037913143602	0.10551051392082	0.0801192702010554	0.116300783518577	0.0887174312809766	0.128240950525776	0.0710991586069428	0.0939327852233855	0.109446746262487	0.0857618956158723	0.107623979231963	0.0699881242274302	0.0733448780404758	0.0813541886024841	0.0676509253022865	0.071483970362142	0.073509605935462	0.0973618742026685	0.083120796189122	0.109961879736509	0.0856782303487306	0.0939172940697579	0.109434647441366	0.0733292636316908	0.0790870366554444	0.0698177487232752	0.0660863093343046	0.0971112796343374	0.0782702275216757	0.075589793450907	0.125394778768031	0.0830203399198876	0.0836300511384753	0.0695542318348893	0.077085073430569	0.082729446458834	0.0732421979994063	0.0781427470125478	0.0892812740658372	0.0670089128598659	0.082543399745969	0.0904181654745498	0.0990140513053624	0.0764160321372062	0.112776921896466	0.0847935501953166
0.0780373066146904	0.110351609647004	0.0827190888004681	0.115244354502408	0.114385382202406	0.0686174480811111	0.071457735387261	0.075730350073912	0.0835382678259468	0.12324507257796	0.102660200022995	0.110470133861587	0.0779762620292033	0.147070611172497	0.105846831651155	0.100581671389593	0.0748123766459452	0.10378683254353	0.0693422937943286	0.0745151542810753	0.142342987364641	0.0756940330869312	0.0861072866889462	0.134808601864298	0.115283822958431	0.0784509901737823	0.0691284170095222	0.0914728189332799	0.129590319200868	0.0944155459381273	0.118112150200795	0.0738530186091089	0.1170606606544	0.126070818601125	0.101533365055919	0.113709134362522	0.129197166549873	0.115154142632001	0.0881634991697605	0.0688950593456183	0.0915283754521015	0.0959685332925148	0.0759141429796987	0.117537574995959	0.0724606819024364	0.0784454491390917	0.0791479978726793	0.126329822156699	0.0990432217156284	0.112869110438188
0.0772172541990863	0.0762720809808358	0.123538794254105	0.0860363333073126	0.0829698873469667	0.0971830351887029	0.0813316069357906	0.0726511205954587	0.0803884458845484	0.150149370054144	0.0997234506994114	0.0923189320406888	0.138819155165246	0.0925806698950829	0.0856832406937109	0.0758479941053744	0.10768374572073	0.0713677356115341	0.148466735373931	0.0890959154616354	0.0840380456430325	0.079114036385683	0.121498216312101	0.079247844294511	0.0784128981161917	0.0731919741135199	0.0896143552973043	0.069838808566787	0.0842609444655957	0.138213558326474	0.10547347912571	0.145829030595268	0.134675725720083	0.0806588510886886	0.0766954442522663	0.0964438605574511	0.0739341566978862	0.104356656138235	0.0746229930916258	0.0822324547987026	0.0906496731648364	0.107033462489986	0.0804613150612953	0.101495827413004	0.112567238553049	0.095575841536422	0.0801679182462064	0.112094837493755	0.0900088882977124	0.112817729611929
0.0810192027275651	0.0736317275489333	0.145046904825182	0.0766892380449771	0.0761373344864562	0.12157263998456	0.0990559588691056	0.136260714855707	0.121572864640425	0.0785797676831189	0.0791471205397806	0.101099058152086	0.11553797726246	0.0831795040752733	0.0822462031044077	0.114783701082615	0.0838280845727908	0.104047664216034	0.123439000438159	0.122231472471542	0.09690419599177	0.135180389130815	0.0943757503825273	0.0748406283306656	0.0923391450812361	0.118186608314701	0.0937656337330739	0.0986682637773736	0.0835553936880489	0.173231794249611	0.159472795236973	0.0971223880283334	0.0906335960442538	0.127870308055597	0.0985062009349104	0.0743231641510236	0.069569376579951	0.0858593276564048	0.105641373440564	0.124933113580368	0.117127348367977	0.0898231960301404	0.075387114440025	0.0768625828059642	0.0864689512334897	0.074401580770059	0.0855254564880578	0.108133374247787	0.0723642967935844	0.0708868399141216
0.0754090003714331	0.143705633250885	0.0859821450771997	0.122176479389965	0.123139265048234	0.0807555195257941	0.087481816216592	0.153448919059949	0.079900560272198	0.118230443756911	0.0984055743713618	0.0982823553135988	0.0726011109275363	0.0997790186729184	0.127336504164863	0.156290980619345	0.176051548901185	0.0913379177752586	0.0891370261507653	0.0794054419380024	0.127887784054305	0.0880552611457715	0.0884699982223631	0.107004724203714	0.100547855191636	0.108606573039601	0.0787512591113705	0.1396898595262	0.161878577142042	0.0825981713368094	0.129002837836511	0.0996068892283447	0.10271179174318	0.137739316707955	0.100737655897333	0.102808435022631	0.0828267778156117	0.0735584486866598	0.0890892219823356	0.0878952551458346	0.122186310135539	0.0773716992303263	0.102609931295785	0.0848967622694282	0.0912027241825759	0.153683025046805	0.0764386908593575	0.0952040565873232	0.0950643698320803	0.0778389246443448
0.118188422961515	0.132630912371548	0.111343314992925	0.143578997202111	0.188764319334271	0.174646361918587	0.0737675275689807	0.0750411813472249	0.0858468410056105	0.0760573659601817	0.0926468305663873	0.0892877366064767	0.109069083587567	0.1619096073082	0.114149439951915	0.151045123181961	0.134284298605631	0.0732338174226387	0.0866476065071166	0.143734672173185	0.0927576456832166	0.145240214582887	0.111246163943529	0.0808453434185246	0.149945147768188	0.151186215410522	0.0943459442901473	0.109332027513458	0.118840097184235	0.150294851350749	0.151863518227004	0.0939846278078319	0.0889514513340297	0.146461121589274	0.0778777153323927	0.152272745810932	0.0938560248037866	0.0897095066334344	0.102884654708972	0.0946709478556024	0.0980692750896053	0.0862629061420417	0.139670676888143	0.0792955010944271	0.0971325533934288	0.124920761836736	0.0928765069087628	0.113149014203218	0.0742731264079195	0.111753789437088
0.0909947321694064	0.185913403779135	0.0996289277540781	0.0883588186099217	0.146746464558427	0.133829277595968	0.0719058546031427	0.079062577070993	0.166729547349186	0.0920796975258896	0.159952607007369	0.093308323617368	0.155513540348013	0.134518556964129	0.116156899406748	0.0987411020023425	0.198665340449239	0.1255253434872	0.129425713628298	0.0910737387266043	0.123005060032646	0.0986331792539668	0.220076670792079	0.166211740131118	0.0753254593685897	0.0782806944452263	0.13325655392502	0.127062765130166	0.103088466796684	0.0908167067772999	0.13876767627191	0.0798145518492117	0.109519763031436	0.0855818784157278	0.0857573223818171	0.132612563259781	0.150449466825936	0.148900677776477	0.0898270539421213	0.142558336409717	0.0907456315392481	0.0875796784123081	0.0947795787403987	0.148876498089735	0.0812598260816272	0.134312376597001	0.121362334195653	0.0743621709736562	0.165967893853623	0.16656941898546
0.141909112260099	0.10956593063323	0.0911313010484763	0.163966366560444	0.166131483290722	0.206655426570167	0.104241225675372	0.169500043376589	0.116144205456274	0.0931260966510603	0.100203680560014	0.16795951297475	0.169120819938471	0.22979516270976	0.151797943380649	0.153333918604715	0.218526354757227	0.0853407689282814	0.174646576080007	0.170347285327203	0.123442098532016	0.0791333092592394	0.165794512615823	0.156278376123557	0.0891041228697949	0.0937710902397308	0.157310806860479	0.095485908590705	0.132207024602558	0.12240229412001	0.0939379601714221	0.0910839296219965	0.0864044493585537	0.083637995094514	0.155951629385183	0.142930214170123	0.144186708845271	0.206208703588939	0.139584147377057	0.120528961845809	0.0983388416948124	0.137020668373932	0.112588152690529	0.184043675241096	0.126474428389954	0.127396118985745	0.0891447898045893	0.0851038246368309	0.151525712887751	0.148985945634142
0.160236936769837	0.137472164289591	0.10934713085955	0.082472120924945	0.101817203729062	0.103915617940485	0.158109480702057	0.14458521562446	0.130635541316448	0.11575242373593	0.0945349203396738	0.0777401330966573	0.137688258402486	0.125896819712192	0.132318443166955	0.11259312216358	0.156725056823701	0.106992250458213	0.166340631236836	0.179659404214725	0.134124107945548	0.103470382942375	0.183910602924807	0.120778345782622	0.205630729827125	0.187713914413182	0.135092945369502	0.209772808901362	0.111491287279561	0.0928576345727123	0.156335154417147	0.147434635909979	0.125671909161716	0.0947344938066209	0.0877877725817766	0.0887092646507716	0.0851376661628584	0.10798678060743	0.09388472162774	0.186699459041506	0.0937806975812056	0.152604896755651	0.0863534722709746	0.181227158755637	0.155458527642533	0.113017856936707	0.124766782780304	0.0878902099550427	0.133245201472914	0.160141380835033
0.214888147509984	0.20727388654252	0.151066270035327	0.144416758734902	0.138726600247871	0.132972474813443	0.110565042630469	0.170416168907955	0.121951767869021	0.125662242272574	0.113623855233041	0.179260423887283	0.161469006692783	0.115523521740387	0.169065985511887	0.155740275726204	0.198907583924929	0.130947817465038	0.169666567878562	0.100688694378898	0.117361999577817	0.172861038373711	0.221469343994112	0.106270867903024	0.0904470439146615	0.103849428481279	0.158412439327693	0.206031049268224	0.164429705647999	0.210426410014732	0.120511831433267	0.195097417799	0.103794623232047	0.180032634980835	0.13687365667864	0.256232526195382	0.0999152188451992	0.115824729271524	0.1207666041714	0.30490853848902	0.124944716460546	0.166777078358933	0.187272251665229	0.0853772402147537	0.136323446768305	0.225509519170826	0.174727001607131	0.0977198598501167	0.162243371817089	0.113576689126513
0.149941705285282	0.122609819860962	0.095133962553397	0.192371360501643	0.176158923898882	0.197483746815107	0.229979001032974	0.14228002697037	0.168420403147738	0.235623173367456	0.0961070105724132	0.218279209839087	0.254741363550296	0.163641458564778	0.190256563023717	0.249260371500865	0.12459176098007	0.159244382256769	0.102902196186946	0.189663984716837	0.164108612987804	0.0897667114171437	0.108668842641052	0.148285541554565	0.314412803321562	0.278544206987342	0.112731776359308	0.200899769608715	0.160238707634822	0.19264896450614	0.119704968111574	0.162099937908793	0.212101608400971	0.100892256789459	0.0910562900275244	0.140008444109642	0.133296560741639	0.143864800111594	0.148368345837879	0.202456974535798	0.116292536524658	0.134173939247543	0.161056380232447	0.254624236484079	0.209104397103833	0.177179304304649	0.180851719160118	0.177335377418385	0.135150188481152	0.101974520162297
0.203421522503846	0.10340742784186	0.0877190818166071	0.274963958772815	0.242247516238447	0.219451969706452	0.218344446706803	0.151268751840731	0.211106471709755	0.297094332732999	0.183220362002547	0.371954763867609	0.188488355466828	0.155148280808206	0.165879964497064	0.160411224350186	0.168823874090304	0.171504580648044	0.194141808665297	0.110362752479052	0.18847044840951	0.148761739091638	0.251204124342792	0.108746325487697	0.118585380614913	0.100133558881873	0.240514218091613	0.120904747361372	0.208164947028692	0.111083179544915	0.145449378931088	0.254761176020247	0.29485493609599	0.0921264882731805	0.135831294281092	0.186032878463212	0.12006925758032	0.239848352319065	0.209772688286309	0.136603601757181	0.253518189812798	0.284728471944365	0.106466108623152	0.112720603884222	0.130599284236919	0.169217445869331	0.132652654274219	0.172251091963429	0.11185852931062	0.143597592097275
0.234007579574408	0.149740682703792	0.167853645552768	0.333457914576718	0.128906994107347	0.234616356596666	0.110991425954655	0.089002292735385	0.148358096899805	0.209192962529539	0.0978338205845486	0.152408032519253	0.211151538511399	0.222376530914591	0.165529447383015	0.268088333293262	0.136611965495847	0.193124465637503	0.254210459227965	0.166328744849849	0.190402046557588	0.274011834519828	0.128515108033559	0.190975098848236	0.203734232870465	0.225373538330612	0.122255954745041	0.199300171988456	0.259686035410329	0.252934534153089	0.111885555996079	0.108043907983789	0.183101881160361	0.245299897618632	0.307859821988991	0.34261001593077	0.216533155806595	0.151771796380471	0.166821158312277	0.149125008335024	0.14053917482631	0.112824049795924	0.28042323314409	0.207415423573091	0.16094276448816	0.235451297101028	0.329890099131762	0.188166883103456	0.225464692602834	0.249851366474301
0.119920696094321	0.117010925362386	0.136239259851356	0.133354748860885	0.159194943117458	0.296182398538538	0.11724352161953	0.284045556798134	0.199208301604651	0.107083119253459	0.10505172385362	0.235504810405726	0.304405805045539	0.158719631956601	0.129817298094979	0.26053266553926	0.24707629722525	0.179900932879475	0.209404816146107	0.131689235084618	0.240646971400144	0.196401369523107	0.140476744429303	0.299249751288668	0.152012049739163	0.269656866338598	0.129364054873506	0.196183986861347	0.283458000972061	0.252739069811925	0.174291498063372	0.196410924525828	0.162859320332644	0.113967104361999	0.260716872264978	0.335426857972397	0.107152090143703	0.163027991725292	0.343749162956261	0.26611222991438	0.132035979076296	0.192569185603005	0.152877459737581	0.237684445129748	0.214958108632038	0.262387521987532	0.24562881054004	0.201387845272096	0.370666123976588	0.128586695987968
0.192988233058665	0.1347484560746	0.11931215168551	0.310295196423056	0.175175363930674	0.174539663439304	0.105559447141603	0.248220367705938	0.310710972846351	0.118324944811449	0.156314349927718	0.222746482907503	0.149411753252788	0.247225683209721	0.234690460229284	0.291961995715949	0.242129849335652	0.332768344848021	0.142592660092494	0.300169623474636	0.212310497966447	0.207109454280812	0.363777898390709	0.371414861061617	0.258514108736422	0.207755465881234	0.277393454438259	0.242752284024884	0.309126278343467	0.240904393459729	0.176305438785992	0.15005261444035	0.218020073852681	0.197194885655877	0.326109557680004	0.154103494538473	0.229921248974631	0.179091127104116	0.28381306992073	0.171536460890333	0.255564964209766	0.267842889718963	0.240502529362751	0.260149043982822	0.356866861330162	0.281334187395889	0.264260232316501	0.370445233227226	0.38093107921085	0.238854014377626
0.242666049967232	0.357623061712679	0.435186872741525	0.140349767767374	0.185387227108803	0.157786652251669	0.16922529890783	0.209520367095639	0.364968011722487	0.208844616983393	0.241856629435179	0.266245132138607	0.275777280435025	0.281360680597833	0.30895298935244	0.291902999142553	0.140737979877052	0.331163494993922	0.241274315054662	0.147190869747785	0.36457729979701	0.307460936248086	0.197671988002315	0.197484510544933	0.164471873269562	0.289163918454616	0.141808134899589	0.37790495201875	0.204268897278684	0.150957399653689	0.348772807011284	0.296526436542457	0.426461569589035	0.17858020103816	0.193115192956095	0.160446874217341	0.151964515646826	0.140226811540023	0.351930946816057	0.167815606225825	0.249180684636763	0.203929137573472	0.180654591191753	0.154099805476003	0.1656441232659	0.270203787459709	0.380190932933864	0.372690681570221	0.421279300118253	0.162719318611981
0.188559801926298	0.223015233418915	0.17897224964147	0.128275716094451	0.266695264276539	0.344099460753461	0.190830410158541	0.123318651228439	0.196548528177528	0.368864095341478	0.236074354161857	0.255435308919539	0.254263503540212	0.247654016645872	0.205945289293519	0.160492195847877	0.259017706313068	0.356959875083445	0.24525069902212	0.156114233692241	0.501913138930843	0.22475092843988	0.306462478605787	0.324303610567432	0.399802183822963	0.156925118070096	0.364064321865387	0.36157395984937	0.327821945975365	0.171973752365785	0.277449678522885	0.156168401813324	0.262697808640013	0.289399712455245	0.344185060699805	0.423615199309101	0.184764848870625	0.149959414451928	0.103624112952551	0.221850463682909	0.164200382193975	0.357656050228294	0.375393616202205	0.153769385511206	0.136244305921241	0.209314353870336	0.21129706638539	0.221366887465799	0.269758618727779	0.420764562459866
0.453371606049795	0.205383041822887	0.233667414166256	0.17714202930497	0.26758419500875	0.306674782531127	0.509167107796102	0.317664343391983	0.533396770724322	0.169719573773952	0.50483293733066	0.418404597957688	0.298526821404914	0.164284486423112	0.245480471508125	0.14920013251719	0.154210438216021	0.557093948396643	0.179614631043478	0.178907932842734	0.138582238150306	0.20334545027788	0.269209432209303	0.208671142943573	0.215410305691646	0.430060972195524	0.207426193625597	0.2794989092398	0.244038781405942	0.354363909765308	0.188516771982971	0.355746835303869	0.27913150676073	0.270781720619148	0.284787794682489	0.356804538249114	0.360002887876744	0.331260760752071	0.198238225987303	0.493523603482731	0.323629390056652	0.164690900089621	0.372454447869373	0.3901458229408	0.292368297691322	0.42214332944519	0.412253373220376	0.335720641727283	0.354383464438593	0.3538934867541
0.285037749804246	0.461914621695399	0.149488219133085	0.441205770640025	0.208940151530704	0.288048973839695	0.366540922350973	0.378509396881407	0.236484134544388	0.242725914163909	0.404583924078959	0.173834636584381	0.271249321469068	0.619397957186144	0.441224235414777	0.322033525578428	0.548167924544799	0.172632215517917	0.15567778510135	0.336427745178538	0.258231797214552	0.218488311745639	0.259688898869254	0.413503400553993	0.279678671875723	0.18193863279813	0.161907977528018	0.230493024644015	0.29661933226835	0.229340926385506	0.436191206052854	0.248877406539237	0.189410626966456	0.183141575022598	0.247248847901937	0.213617056361877	0.37338118535595	0.448291246218332	0.157201980984884	0.277962257209467	0.220889535152102	0.33638817974346	0.292476002499225	0.455581754679516	0.353736535117808	0.200918086777534	0.488919039658294	0.257631758327707	0.466188941018879	0.471631528509381
0.68548815272839	0.309444373407014	0.698515916903734	0.68165258936589	0.31878574338405	0.167861932448267	0.590905838040933	0.614059908202965	0.213851084451144	0.372342272508668	0.39479991640121	0.339078814120552	0.286261654344176	0.194515686804758	0.413436364549111	0.287976928042703	0.498297395654966	0.208651672643793	0.240090442506923	0.241976834366548	0.487423254157689	0.160811241789404	0.184923734782186	0.44326080798817	0.699884165197535	0.464298932330406	0.492217931561316	0.374823277385621	0.544810840581796	0.21677253075868	0.412234314411462	0.313005120701677	0.345782478531348	0.425691616156303	0.260730995177091	0.163151975404896	0.432831205230633	0.358402671006654	0.690476623565705	0.250654999047747	0.575146826394135	0.475240420921375	0.26390291371959	0.353571038274394	0.385192141099038	0.436578161028826	0.271131444296451	0.700740355499243	0.43187354407921	0.199379854421323
0.31636931301568	0.219582936003436	0.464832466733327	0.329848782164605	0.464479506099935	0.361713731671554	0.725330147608875	0.291697327547759	0.377488454043072	0.226385983013495	0.420908821956205	0.268740386580197	0.733914328666539	0.479116896638821	0.581490219369655	0.209203372251212	0.402338287518362	0.627071296743809	0.247117670044339	0.254465034391219	0.481793873020294	0.279713989641119	0.721607304117279	0.385540510729058	0.329340537457654	0.354092531908437	0.304955228386651	0.494724364088632	0.318537627466538	0.295209868264485	0.186608339663733	0.366032532057485	0.363376778146856	0.387328202739079	0.32909924869539	0.504471967191511	0.663063134648004	0.464178804293706	0.420863372784143	0.295715781545812	0.322212044807156	0.353311855077136	0.314946834567691	0.243893717999892	0.486006883730768	0.218348560498576	0.535078824528324	0.261637549907757	0.192015760451443	0.39279637884986
0.234520836473749	0.383734214040027	0.54341671325964	0.623512706021685	0.723955648168066	0.418806016335868	0.306649103371059	0.410690051155372	0.553260148046403	0.283369962947855	0.417454808923753	0.428776597837933	0.300377098734515	0.437392476391614	0.262150941887308	0.435846758378577	0.317274116526538	0.610197401914533	0.36676621285833	0.341423148666163	0.713999473189778	0.219489447610439	0.318001251472987	0.548149550441844	0.3562056600278	0.302979316861746	0.675557304235618	0.530586710058651	0.435038621591167	0.23087744614774	0.429293993498175	0.220861971697128	0.496238756150699	0.470557896686404	0.380254029857937	0.210055654044439	0.74740122897544	0.525151889226897	0.40388725750537	0.278423760932514	0.311413426458541	0.943871321068333	0.490156776250122	0.352726364964912	0.458125797245621	0.318328817223171	0.500537071067424	0.445600907119883	0.851523507455499	0.755205048597055
0.340955079908359	0.351896972238308	0.250231396276992	0.425365388397384	0.579756965540694	0.849144706523041	0.254313388625864	0.42889803397501	0.265635690881896	0.323358566361772	0.231937282957424	0.803691209179395	0.301736151840455	0.488866999090824	0.333401624673443	0.214083372932511	0.271869941539067	0.517611319649598	0.352445182380489	0.61427363079727	0.869576068958515	0.809066441534356	0.533005960903215	0.502363777366941	0.397406083865269	0.809019004628913	0.634758825174602	0.464029843226322	0.643445205709273	0.553899265633085	0.438923934835413	0.457922949002265	0.336923332474034	0.608836311773409	0.567299290202344	0.410187221078987	0.482957762888972	0.595256325812496	0.27933912069391	0.830256195230921	0.720144963506918	0.671477630076849	0.81535552752832	0.340988356008848	0.429513250372488	0.492427502248887	0.418710654845282	0.746559307075931	0.373475062233095	0.613423591129591
0.852652861367386	0.68763259663057	0.475281097205964	1.12341928105574	0.371532130621445	0.574388564032838	0.507628148200066	0.394518278558316	0.399795264985665	0.450770538154419	0.685471036744652	0.422961235896587	0.322297357807799	0.393045591229808	0.509701912486039	0.330846100158042	0.432470273653505	0.236694459956446	0.718340247833046	0.468976853979305	0.392030355472387	0.325711093191301	0.405593802468207	0.241263338422452	0.307038654211767	0.848012777991159	0.447541027476576	0.783439966843241	0.284045807109044	0.622100943466405	0.505861324261048	0.282285635983716	0.459554767284905	0.760813478742196	0.747444667665237	0.308452090124846	0.829781853668346	0.377182428288641	0.464071729219952	0.39613065068383	0.606863151558774	0.306031245765572	0.602501894722246	0.820311744126568	0.333685034232732	0.320457938556872	0.545961693003567	0.316135610961998	0.783500893299523	0.254543383897353
0.521694725551864	1.08910881698627	0.649518213818412	0.333734543577565	0.442693913459315	0.774814682433071	0.516968579221033	0.81136282861223	0.65938760813317	0.271572624137434	0.227084688579341	0.447249147872066	0.902804419699687	0.597051360989389	0.968526914960513	0.836315679030766	0.465918361594024	0.418786539473364	0.667520489659533	0.362852554440114	0.37589881806415	0.974116194883082	0.742947566305781	1.11346248605015	1.28558144428144	0.530457351109514	0.90964477454336	1.0523476899998	0.336627141240601	0.994040660600279	0.382338440613194	0.981878327400401	0.706246995257616	0.672576416222304	0.380771705698286	0.885546580035363	0.928799763968735	0.732112122527669	1.01521889024361	0.310747239883915	1.08057792839181	0.678660780373847	1.06182865918963	0.37045330805906	0.426531182398882	0.719934678417772	0.388853301280654	0.919275041708114	0.852549228925259	0.488973538538869
0.403917019481391	0.934041636325236	0.428120606750363	0.311585291686344	0.302493246211965	1.25913473223806	1.24922689729568	1.17532955839073	0.33860367695252	1.03285320566467	0.40743606517779	0.322522252368696	0.519340677738385	0.776219898701807	0.389009009491639	0.876905185081736	1.19932673414576	1.46729231499938	0.478429927370363	0.997820580501861	0.708714947196805	1.09775718098584	0.54483364780878	0.325754122055279	0.893501008089727	0.729890489209878	0.325211886515601	0.82347342238452	0.578052402003717	0.735644584397896	1.06604913251555	0.453133810534325	0.467306902638791	0.560428320499475	0.216485750359376	0.710224466224922	0.722240130553214	0.538402811661719	0.511877434765839	0.449146147708463	0.838640627439413	0.508271097882539	0.463577325509127	1.08181382124001	0.75972404494474	0.393958491746701	0.505683618179228	0.498625078304228	0.421791678070712	0.838778804299106
0.624506040161017	1.03067690155664	0.78232932903005	0.513135078358836	1.62483753502419	1.31591800051935	0.491978399424017	0.614171353148572	0.87598471512184	1.66086536281764	1.07030873126356	0.375422165879149	0.891867816243059	1.37397329419968	1.01519378772319	0.479557814670072	0.436748620421435	0.831844455964349	1.13233921604419	0.422372977448776	1.40224560598554	0.991007762841238	0.796051463713985	0.707082628561166	0.705454923912597	1.01142272956352	0.345563219082676	1.01451437090276	0.635378601557636	0.907684662274736	1.44698539012679	0.770221696602932	0.827971210634962	0.502415831932933	0.904905305046725	1.37727042754051	1.38772962995882	0.475180203719715	0.411001207129556	1.02107674213347	0.432549215045369	0.493077493717441	0.375485558770862	0.798385857098827	1.31244227469258	0.456817809715086	1.00365814521425	1.23456344025	0.399978354400097	0.627924539709426
1.51032289249917	1.39835484516458	0.457419207791287	1.69109010513702	1.45497438573334	1.42925540624497	1.05902850503986	0.655548968219951	0.416272785355931	0.881430984963722	0.955900067540619	0.543183218513677	0.487917307936533	0.94912070051242	0.826592632840996	0.654125243044413	0.888734705037148	0.667038242472026	0.789998500432562	1.18175173448816	0.587592012946732	0.728194404060046	0.430928396155955	0.769644352054598	0.49253156160399	1.26120212019791	1.47745214052882	0.353038053894987	1.21662814172339	0.694689020565218	0.644594651012173	0.370983679002311	0.383332736100311	1.31404079993109	1.01728136156692	1.38993682965898	1.23544670925273	1.54174656804826	0.896922454468687	0.451235377691175	0.953268287214729	0.492889933060011	0.989009112926731	0.621123412975115	0.554455523009633	0.717088966946832	1.09344996439296	0.58008559606232	0.503939962670392	0.552775484423997
0.582218359894887	1.89914925214827	0.762987645380359	0.615139729144967	1.41236190028843	1.14010523552295	1.44837591162169	1.00884405303203	0.624445765150515	0.901792107481213	0.470609331033942	0.838952956381722	0.864789354795613	0.773422922919643	0.616392088572333	0.96482064674152	0.375966344063982	0.492902085740069	0.434462857115125	1.08632560398119	1.62304616586966	0.896395721999399	1.59712317409093	1.12724532888767	1.0956174157094	0.936384643414759	1.08659238888139	0.638124568693501	0.704605209749291	1.55164506697832	1.25611499984303	0.809596743278569	1.14982750724035	0.660631340283817	1.22721766028871	1.30309021495679	0.63232291440797	0.425074838837054	0.614891277067442	1.68945746927431	0.561945559725136	0.554132113252832	2.02609133699033	1.28623391569846	0.857496260059301	0.953916247269287	1.99353336104107	1.03042438296363	1.1609188461544	1.75694767520236
0.670352120266121	0.807280560135353	0.83001543924058	1.497238362169	0.547308586631304	1.61673290504973	1.06795298960766	0.845956889310253	1.52049059590676	0.690308923643354	2.16210323239036	0.520643252697544	1.54900104507746	1.17892357279403	1.27593523440362	1.99466240817447	1.01753527689495	1.10694579908199	1.31110694015221	0.503268301005319	1.28542069225943	1.5401887976966	0.932196660350828	0.86256151358163	0.633555727525199	1.52705311834585	1.06247357157909	1.2309873365374	1.89899497269207	0.476820350027612	1.08286939919295	0.658791695469339	1.47068331006655	0.620186564514678	0.533805831978894	1.0465848582774	1.41224110167732	1.07244243823367	1.54792964994647	1.17859529735912	0.405513899107759	1.21824860653354	0.597286428064834	0.972584154240363	1.26535712398477	2.24041782848433	1.00536499646795	1.72782825236349	0.497635898240926	0.594510662652243
0.947592566522369	2.08186603447178	1.02867597245728	1.13254303361409	1.14343255433495	1.14044518992244	0.894125697959802	1.74164941726085	0.722446986076887	0.872005418200123	2.35734793048379	0.652027412884084	0.643509737482059	0.625137770995361	1.20029021923651	1.43233108908532	1.66582628539179	1.78034817229747	0.729098102528841	1.62211567002496	1.46616288839336	1.80343534452523	1.88060706115865	0.906667702282888	0.50395482346476	1.1910676832709	0.88040585120454	1.53137097118283	0.787122795117293	0.964850438359642	0.612239698548739	0.959232612599456	1.54719084885186	0.637092001067916	0.684707038861328	1.56348253804474	1.54110758319219	1.73022287555521	1.19558325626463	0.881529319843514	1.15454161431392	1.41355045871056	1.71208325160856	1.39882699177782	0.765182765431956	1.02439488516622	0.968574375910804	1.19275148974756	0.986423473794665	1.5815571743861
1.33179803779848	0.734259300767327	0.647953582164482	1.21528983120671	1.45515431468037	1.02748978430373	1.34682002097396	1.92362985965424	2.53107355388238	1.45860786789453	1.41187953995816	2.3494157875506	1.02412435177653	2.67888876788054	1.0647402931225	1.93659955550002	1.41755683266943	2.12575684490312	1.20839947532059	1.08525620721742	1.11360263391363	2.00812891299659	2.01638684496952	2.00911063836984	0.78073345796723	1.16618972471651	1.46836108812673	1.71464733065562	2.34182714038462	1.15776004127655	1.7869697734073	1.53591576463495	2.30376633449792	0.545736846269651	0.647216592677731	0.859238079191215	2.09036904299391	2.31878333504303	0.98011750383658	1.67361498215728	2.14144803603933	0.880026769444023	1.71700979254598	1.9249613940891	1.1224656955667	2.47386408343998	2.012686854844	2.82787297838814	1.54198883515234	1.82264012987341
2.28516361092443	1.65319677787665	1.4987416346015	2.06622968657725	1.2162494939864	2.47138895345981	1.20122811387537	1.61975959721656	2.75368572531184	1.33862351155182	2.16326680815528	2.37871545094108	1.17881155450761	0.923359317154229	1.57482318814509	2.09853600791157	1.13758370219093	2.96147918874983	1.42620299689957	0.711679569566169	2.31127074517907	1.34429948775778	1.7462460228528	1.36424555756313	1.11409699959166	2.4520413710863	1.4179200127791	1.29665661852787	2.03419439863311	1.39437766536996	1.66414249420896	0.984576317117574	2.20856803949445	2.03961166077522	2.21420841257496	1.17680865376853	1.25642987441741	0.854786096413859	2.74098794271298	1.43001737882874	1.38808146597613	0.863583512677612	2.12963298092108	1.34372039852504	1.49260480885277	1.24812395355372	1.36641246270624	2.56270937913505	2.01315643186553	1.20324524900019
1.18458120285839	1.79239780589885	2.99374952600286	2.97381136054703	2.76370796166574	3.05581043778703	1.34862319690474	1.12814842436992	1.93681351094336	2.91139532156231	1.17918801701533	2.36713313432917	1.7323533975543	1.38479289221152	2.11245764447351	1.37445907241932	3.02601337849996	1.69428545265046	2.19479741061506	1.7105652847946	2.67535863291838	2.74419644605414	3.06259347102467	1.54312806378023	1.16216358594027	2.5423349942802	0.663017370178128	3.63843567820023	1.68117882714188	2.26187984914552	1.66698061595322	1.11603163605068	1.80932880467482	3.32864482182562	0.920373067320826	2.2611132914978	0.869555574499044	1.84799755137317	2.13941151620759	1.04726379493528	3.19551320142559	1.81198275841931	2.53102454412313	1.38152534961693	3.40045127555196	1.45425024734291	2.34040761038209	2.02519092543071	1.44500313771056	3.3548684004589
3.04014123805713	3.80762032923712	3.0952623884938	3.51349479058452	1.43450593954721	2.03220400546446	1.11657043186047	2.39654841461536	3.79503333040861	1.08535325394982	1.3197774268615	1.61432348750275	2.58907106425053	1.26682749216692	2.72009148251297	0.885603008284645	1.25173284166413	1.53439377610502	2.14542644877112	3.94860502982071	1.35819047870986	3.45867735461327	1.50905754016039	1.82554721173428	1.47234283892998	1.54010508985331	1.7037868831271	1.34987486518415	1.91136834555162	2.7977900977075	2.27724632064963	2.98110033084035	2.88799432235612	2.00052482844011	1.90727539039819	2.66609831254002	2.84472407389084	1.47952793910403	2.36563532869615	2.41563911880197	3.50787606606188	1.98684522780642	1.2876359819857	2.83564759443264	1.06798324888502	3.41089019984883	1.90443944412196	3.17946343499798	3.03004968599674	1.55793147900981
2.86610822810013	2.08824801949432	2.66570818251896	3.22673399793126	1.78283122694615	3.6285103917679	2.09546935884726	3.7714354620955	1.38481046526054	3.42826725798598	3.67498392177545	1.17405704737501	3.57545264710173	1.58582493512528	1.39008635392184	3.56309731096043	1.43633301334925	2.45317784632027	2.65555703108576	1.84062217813121	3.52725088415235	3.20577573231656	2.31800453801394	1.57787775108538	3.24437806677185	2.25207925723931	3.66223361845587	3.36723432296998	3.10521031083971	3.40174266687162	3.82088773768434	3.53436343738734	3.35540731679868	1.37581476519307	2.79664034098656	1.93042456095314	2.174349411216	1.58580761915962	2.69477889625337	2.53893447907381	2.89832730740202	1.4439376991733	3.3309527497402	3.32082726209066	3.83838754069932	3.74999391801528	2.71835635980717	3.57267992981596	1.6575713726936	3.74785829123612
3.58909698431552	2.23926482585044	2.07140883755803	2.04269768698111	2.551533280861	1.7599050742032	2.89936659240847	2.92340407304784	4.45741987867877	2.99650832493709	2.91650381025493	3.74127897194592	4.11575529007651	3.43763452214747	3.62863344190043	3.98783459925018	3.26463303979104	3.64930603105597	1.56706254522725	2.89191677007741	2.5259146940499	3.25324257696666	2.45356531653701	2.70825672479767	1.6284821546866	3.59147957878382	3.98053333553077	4.01876883060944	2.95648811755207	2.13405277431661	3.19039765545182	3.7282969282462	4.03649062181183	4.0702159100429	3.72530849604918	1.76854702819522	3.40229458781131	1.55264758398006	1.37255799575339	3.38983032978081	2.97107496085905	2.20864573430246	2.02982568859723	3.43694863675	2.59837374718371	1.65988855362033	3.73024337653935	4.1570472225694	3.31351155551074	3.64646141047778
