# Supplementary material for: The Neural and Computational Architecture of Feedback Dynamics in Mouse Cortex during Stimulus Report
Source: eNeuro. 2024 Sep 24;11(9):ENEURO.0191-24.2024. doi: 10.1523/ENEURO.0191-24.2024 (PMC11444237; doi:10.1523/ENEURO.0191-24.2024)
Supplement: Extended Data 1 — The file code.zip includes all code used to generate the figures and perform the analyses presented in this manuscript. The folder "./ephys analysis/" contains code and instructions concerning experimental data and Figure 1. The files "Figure2CDE.m", "Figure3AB.m" and "Figure3C.m" simulate the model in the nominal setup, and generate the corresponding figures. The file "Morphing.m" allows changing the connectivity strengths with respect to the nominal setup, and plotting the resulting trajectories. The folder "./Figure4/" contains instructions, code and data concerning Figure 4. Download Extended Data 1, ZIP file. [file eneuro-11-ENEURO.0191-24.2024-s003.zip › code/Figure4/isolatePFC/v1Int_a0.475.dat]

0.330355095596275	0.341954987349689	0.355818239767996	0.319572150033701	0.317025536125212	0.336064997834195	0.344480731230043	0.33405917372563	0.351878585189107	0.347157145947327	0.323947203746704	0.318193941357849	0.322656315016605	0.358973973803683	0.317594869290381	0.336294301585289	0.356732519291753	0.360279099293204	0.324268983207476	0.326280172293415	0.346736599112852	0.342482180006053	0.34994370819595	0.347210184520146	0.331081535947145	0.35868000039927	0.360130565977478	0.325693713524149	0.320557804680225	0.330598887435049	0.35311177609567	0.361170942624828	0.324224026278867	0.315166755941868	0.345922891066117	0.32627196832711	0.345256474430741	0.319816998909387	0.337997984494772	0.34817366297493	0.315333881193177	0.351028807639551	0.330301313474189	0.355476981748354	0.317053649517067	0.358545796022169	0.328477643418132	0.314503946100196	0.351425930424554	0.317530787849387
0.338086700400553	0.32306619080708	0.349430194620689	0.321731610299304	0.343543744255059	0.34347513945288	0.374650783477301	0.378025269143649	0.334449398092164	0.331680005268514	0.335026759556054	0.362931079465804	0.366587417316962	0.343838221853546	0.369115964326783	0.328301824738618	0.353535857005336	0.329231801251062	0.346458732926505	0.325533134971761	0.359479872665389	0.370066898770257	0.355249430168017	0.334518451273326	0.33884125446792	0.360328340726693	0.351250725932283	0.324830007099202	0.328158571455502	0.340273501808969	0.378394648500683	0.34342685415408	0.332890735986954	0.340363954589496	0.32379999963902	0.347532685779588	0.328835662436781	0.363229568171999	0.362711559272614	0.33616233152513	0.351040996214169	0.35012659806038	0.352592129049444	0.334415194237084	0.360109742430352	0.336018329302366	0.332271404746502	0.360663968705557	0.376829768907175	0.331714265649481
0.341619835683815	0.346417595858898	0.376608932578544	0.345087784365294	0.359055605498935	0.361805267521479	0.334672466920656	0.335219179322181	0.388477708393838	0.371762533621071	0.34846251426649	0.361385158742468	0.340519280566659	0.389331634518843	0.375218522745071	0.349604520985837	0.344841831226818	0.343014252873907	0.339620121929729	0.334518909812351	0.340774100325656	0.340068456478387	0.358130259826291	0.352400090863727	0.341980543747766	0.336419992611596	0.333597338959097	0.383778041774887	0.362375065173094	0.391846017570158	0.369220075422218	0.382893280774507	0.335425492151868	0.363870409967802	0.366513503010628	0.339119999356712	0.375621419187548	0.34227254892544	0.341799638527933	0.363671626545726	0.334551260615187	0.387742083309578	0.383657844398299	0.342081831417881	0.391000202986376	0.393494651199982	0.371422506969144	0.383911198802987	0.341614726289994	0.373206421805618
0.37052050281877	0.382964002343087	0.384357553385011	0.386960923667771	0.345184888688898	0.369539468216646	0.362501025903053	0.359621057431544	0.407413042156717	0.356927088614054	0.403429399224174	0.360662393436435	0.35078649091556	0.395808707587935	0.383119957503355	0.407311617559037	0.384719744154068	0.344328642893296	0.352653649076446	0.391997318091133	0.352389435923593	0.353962403145523	0.391338547821537	0.403577462304053	0.384542370080795	0.37333713022439	0.378526152439667	0.380442718896179	0.361134995714656	0.353568440563068	0.38906149068896	0.355081145990199	0.345995323469299	0.401883209570653	0.397112699845908	0.387976379098482	0.383228122262671	0.390937309940102	0.370816128010356	0.35757534740103	0.378629344570814	0.384164088842026	0.368663918902897	0.360173660085154	0.360837841404058	0.403751080080809	0.350081109003974	0.398453619581685	0.394204007476232	0.34400108632271
0.377300278621366	0.378071686646783	0.417821623018623	0.430299974631425	0.41001041797462	0.397139634947564	0.370109148202861	0.367638962164343	0.36184482128025	0.377987931426681	0.377214716780587	0.37966853244071	0.366703376985097	0.410048639647534	0.427622853819974	0.418338243094103	0.395503158648909	0.389559104365787	0.365259746754015	0.408936071189325	0.369422722201498	0.422133361966279	0.381732750491395	0.381481028599376	0.430116016617554	0.39163272677886	0.407831624571234	0.383596551035336	0.385445241449336	0.372982208930136	0.408821488261667	0.365897041826831	0.396462372405445	0.388137465385556	0.397445622501347	0.409248352326237	0.374356245202207	0.369073302323343	0.375372099994416	0.429656810188979	0.389964653390622	0.387624596245142	0.365834271111534	0.384446922264213	0.387435890960573	0.406854414143793	0.431726458277039	0.387969458198357	0.370046317030633	0.36880138174935
0.40281045569796	0.382804532333458	0.444690649547459	0.415422014951039	0.427547037894509	0.446185476377186	0.44540863173755	0.407045397386486	0.455508556717479	0.440233501311272	0.39841803988195	0.393514121492627	0.391172899264971	0.407401912338809	0.372145405874135	0.396357990004474	0.393061940910256	0.401874910077229	0.40047389121241	0.404112538180152	0.382216851975729	0.452089361465764	0.39702543138504	0.433467187989511	0.434265920487687	0.445327100265184	0.412438611043826	0.440629778428545	0.385755681699323	0.391898632433023	0.383827033690749	0.389332169099347	0.37969067020183	0.380907291804613	0.441014279938439	0.401368204130711	0.389719253665983	0.41139306833805	0.409320323521579	0.390838631702952	0.390912419930217	0.373875720995699	0.429623082124463	0.378566734591444	0.426832227478855	0.433612428479424	0.427316314423835	0.390790961147577	0.41167499194859	0.42185122734797
0.403804774726282	0.395445032806292	0.446735860163132	0.388186969313641	0.474032330646745	0.404770795728136	0.401082389111803	0.436769142307576	0.394104471801842	0.399487053752349	0.436110044040122	0.468849756513117	0.426833556538061	0.400196998578053	0.454356903740952	0.412043234647341	0.449470325455587	0.438537415201913	0.408899782536956	0.42645838432525	0.397867426620701	0.459539156180078	0.409099913845462	0.444276264678471	0.403947833900767	0.431450928656423	0.454155826670092	0.419974266439753	0.447328018916303	0.424380960564303	0.391503522135391	0.418440793910479	0.440594520873438	0.479866186349849	0.401561384887237	0.470252917191862	0.433194522765141	0.39656379062378	0.454267624842407	0.396487869007996	0.425781855752427	0.397047880553323	0.431218637682776	0.456247473441611	0.445984994969425	0.427643451463724	0.473295926109153	0.433194036508035	0.396294852525905	0.422237921632505
0.470724955035644	0.427556857062405	0.458948230489061	0.482576216967151	0.451182200321217	0.471164356073254	0.473990067098128	0.432021558248211	0.450149725883215	0.485271220062393	0.452334894615995	0.451420160294643	0.444561964186818	0.425175583601087	0.494958796442628	0.472079466349152	0.494799485580612	0.479672057648737	0.446935499088046	0.412179932445637	0.505223196406264	0.40915212836583	0.457704408975753	0.499836159937216	0.470272760062229	0.429339443254324	0.419989001143555	0.449947762486963	0.439855001769677	0.456644933025569	0.418428406968879	0.506728132625271	0.436484674737499	0.491698201541819	0.45953829419704	0.434789202125914	0.472273978516004	0.455512903770436	0.465005595706857	0.424855313128537	0.439547918754503	0.46791837234053	0.454504532537806	0.450373490680648	0.455414913463263	0.447029732879371	0.446581422058044	0.459287771335674	0.438550104909435	0.484448164982283
0.490155119067566	0.497420935112826	0.48927288001205	0.473364861337691	0.438124715064797	0.472151693625541	0.44760138197777	0.481696672979231	0.526202662745119	0.451383081971996	0.49165587743043	0.48071066455198	0.514656792814166	0.509338913593732	0.526052501781222	0.540471576261386	0.456695308847495	0.532185782335569	0.472919359801079	0.457357514236611	0.490842298392341	0.454140056553725	0.481048109257623	0.449583272056201	0.489344504292627	0.536136236933415	0.523148761375588	0.538565653301825	0.504923025854649	0.478605812528325	0.479560341580803	0.491776598723798	0.520435666174075	0.508005926581086	0.460598818139731	0.535030002930053	0.513161755083814	0.471279003745229	0.516333755368869	0.453136771021866	0.477483545899015	0.484960826957662	0.476319356569794	0.436028821079053	0.531389338130248	0.535545935800041	0.444166218973066	0.534889315016964	0.460005346541646	0.459880838521853
0.523784085358915	0.488131100707718	0.516693281264467	0.488122774022759	0.525690348552887	0.546569486039448	0.48334208563326	0.567439496375249	0.583144476864249	0.549870756486176	0.533930314308492	0.553245779186912	0.511583342740646	0.49248433948795	0.475528160554621	0.493707919498114	0.562096987525738	0.48197222227652	0.56919497852505	0.543558945356138	0.532472347284143	0.480585343402693	0.496362158731857	0.519512011175934	0.495531698531274	0.513556139968437	0.452736760982692	0.550390240470133	0.46639455179361	0.484434649370507	0.464734435069633	0.480384278756435	0.54972702595509	0.544694436784879	0.467042811083904	0.466570434390145	0.473700356698193	0.459250810642673	0.475772411775617	0.463170107316901	0.474918099150367	0.502599291109615	0.510795962009419	0.482538061080608	0.488515837674249	0.562749109229411	0.525069180438262	0.566470129828542	0.482579824754668	0.534434650756939
0.587614598680396	0.561659607874026	0.621101867609238	0.567294445846774	0.518161568840368	0.509422966994058	0.579005731172691	0.602306392225562	0.578611946625501	0.57284102154747	0.508720066998186	0.567156752112979	0.539778010662498	0.53898544411467	0.566553839463384	0.622851936970528	0.622084785421523	0.480221713301321	0.591497827962374	0.556447114577629	0.621740829966109	0.511509669519424	0.484072186335496	0.519632735647414	0.6085925590708	0.495828354413548	0.578027438302516	0.503391548010088	0.551430897988466	0.483374176075019	0.549629740606	0.488532394390807	0.494203686428831	0.533064459646025	0.593188490259821	0.524804303221497	0.567113278170691	0.574325553681323	0.502313937755242	0.599103972832114	0.545776673246155	0.587607685527296	0.511788148522746	0.59888453054748	0.505475653157871	0.504153746463351	0.527230356524364	0.508419319814448	0.532719321117765	0.617241893234027
0.518479819752594	0.573221257366133	0.547999415966537	0.537362684934659	0.542469975534017	0.653665780221128	0.521536169317004	0.554956702450007	0.58056574846295	0.53010578356937	0.53148819954669	0.637817463214513	0.566145160450997	0.621656722478494	0.536323569920497	0.56036500856518	0.630892348539992	0.622427590485674	0.558142265025091	0.56271756228102	0.52647831911068	0.599140176488715	0.537473612299528	0.541252135591424	0.623087040148189	0.532270883009696	0.543907424875513	0.557912266155408	0.596219042125808	0.53011065877806	0.531590153549023	0.545054558951995	0.613989945545677	0.602791726919993	0.6530366076747	0.658959807868136	0.633064704996374	0.555134387397575	0.526119952829568	0.601852093740558	0.632675806265231	0.569927507323801	0.567915904958243	0.568994248787583	0.605918448888845	0.567583957639332	0.611677671221315	0.650121755684276	0.571021675160903	0.635005230284925
0.677841847362536	0.593602524964528	0.625949993214065	0.610918749420381	0.684400073583024	0.575327941257479	0.578858280184889	0.635083558201815	0.586856006225972	0.608460689451637	0.712649825995373	0.643895693555274	0.60698498015819	0.638226895053533	0.568146204600279	0.585419401919471	0.605728557968223	0.565465572686994	0.55889739937116	0.663483530188112	0.618771123137795	0.717587849216038	0.571966133111416	0.667573938636537	0.61535449929141	0.652012409354543	0.666495388829544	0.565830866886718	0.624554518916562	0.627223458368056	0.65643174183747	0.725522844342394	0.589993722844015	0.657691605126641	0.721666774752285	0.630440920616906	0.58790617051087	0.637481610897667	0.644117935424922	0.574495670768521	0.552984608626331	0.609595830489722	0.708657901610196	0.685028475432813	0.694382482841123	0.593954002935057	0.612443629844128	0.690100519057922	0.606644381212657	0.650942518461382
0.692796861369881	0.598954151931931	0.691188147037038	0.593960949488969	0.696324509105348	0.79446776962749	0.671383194465259	0.736097783435027	0.660003501889898	0.622025290799537	0.595343122473961	0.704432555225191	0.639843668836477	0.619771153889044	0.670296220336199	0.602954343827348	0.624394002544374	0.68371127891673	0.620887210892698	0.731455531013615	0.603890857719327	0.635335420684807	0.610081373250335	0.706276999743679	0.63006836100855	0.749157108980756	0.720414098915024	0.689050946059506	0.635921025264477	0.615455767951861	0.762625524709833	0.723026756115152	0.789611362727342	0.64102851855522	0.648576251490959	0.789588945492555	0.743832733431603	0.731503603706765	0.640554696766216	0.755221779875875	0.704715504147906	0.779519088856609	0.652328506515567	0.746420361965652	0.77854668875511	0.6475019908378	0.639660573459577	0.610297055719803	0.628124257497358	0.717101753753521
0.782043443826211	0.766865337889698	0.709945639492934	0.647401116813811	0.644024075079851	0.733563509701652	0.696306320562339	0.734076283919385	0.768205923323998	0.683839660262404	0.646413645061344	0.772465824808756	0.793977729509279	0.682004300293388	0.70562671636725	0.659228734412519	0.649110472955452	0.697742075074625	0.792491502432559	0.719889203552908	0.722245094336124	0.634611013496701	0.776998679003787	0.645615659728491	0.815265257986846	0.647995335054418	0.727977063532937	0.732664257352444	0.678926258260925	0.806202179803738	0.701441941965235	0.768958253719891	0.837502402272424	0.643143950541911	0.796021750626726	0.664756875782249	0.776404595110471	0.824205569980245	0.787401588386352	0.836203364826735	0.670295958239344	0.769106772557951	0.742268869144785	0.7163533332079	0.776914187654908	0.647664705784423	0.835893236122062	0.75596149667582	0.809706966173155	0.632645090855241
0.700183530044709	0.93224625469735	0.729982570659175	0.844644850001679	0.697259005671024	0.875277940449971	0.917438111993816	0.855703868227323	0.916788353681248	0.865019107279081	0.750085644208509	0.833596709136812	0.804416360232851	0.828027283855769	0.714668531115498	0.873817304544635	0.718566897402014	0.829434715889791	0.916834904680817	0.748304952689003	0.713152037285848	0.755991348168141	0.726170945433222	0.70261810209795	0.709960559668542	0.911405306796411	0.688681505667598	0.869985566427222	0.819694607408176	0.860777690005705	0.915583941509611	0.895824007222358	0.748841820722461	0.801460696696765	0.821623045323077	0.707670833139519	0.86289876525326	0.703904306501184	0.763831100242849	0.903189512502834	0.698372288505428	0.803301873785521	0.808012152789689	0.70438900912963	0.689041263468076	0.870134141672029	0.900770364875513	0.694108909982524	0.768436634363428	0.814561529182563
0.795064959374279	0.808218965665499	0.880610392953161	0.788943103436639	0.921459577684555	1.01870001795366	0.867934360293332	0.753060650257885	0.887556743089611	0.911467998323974	0.825660559172307	0.799628526678923	0.79094235177079	0.749541374932791	0.86660186185754	0.880701030097968	0.91499483683429	0.94155560622395	0.905080988675425	0.774636988258263	0.868847322696425	0.783210643123348	0.745835682363083	0.838638891413678	0.774599210187434	0.842269254927806	0.753705014705093	0.748818803118707	0.930382206127421	0.907992166861302	0.95686602318333	0.979843939489387	1.0117989025532	0.941457363043524	0.765662053421206	0.758783150455968	0.738319238772639	0.944670061784244	0.917307882008062	0.919472011612607	0.975709577896328	0.907478720600334	0.839370420162091	0.983594217624576	0.752537036371987	0.901280637854612	1.0233912804182	0.762899392727091	0.770997653303493	0.859405499332119
0.855693527610155	1.08794488122834	0.829225148583469	0.952570523025893	1.08872640223964	0.999924066886453	0.921168171214793	0.943216983870038	0.823481483363907	0.86493183463354	0.808017798823785	0.820908255105148	0.850498252943112	0.83713845920159	1.02295817343594	0.98763065738264	0.959699355719666	0.871176993178174	1.06322262752692	1.03147334400571	0.817913364265134	0.847198877601918	0.877770117949869	0.872241441226496	0.965325441729651	0.852892623370882	0.855631907908689	0.977753364159691	0.947360591223063	0.823710484107874	0.859719450662337	0.89991205297993	0.830187883746769	1.10603093967824	1.00164250381651	0.864376479413658	0.904638780024639	0.841645541585875	1.00690686226158	0.925957359510137	1.06247931375209	0.867755423025852	1.09495249069099	1.11675198276057	0.95010508230269	0.869354843264848	1.0268398750878	1.04267259925752	0.898855663213599	1.07659314438157
0.915374754049999	1.21208765481424	0.986182661186061	1.06610089970606	1.20035854079989	1.15250797599419	1.11612043417382	1.08584864868127	1.02247248565216	1.0086002427734	1.20825235514387	1.09708922907591	0.916105402904838	1.14262276366397	1.11225952866722	0.919688875845342	0.933625885672511	1.1533743774413	1.11982848749793	1.08584005885956	0.9219766501584	1.01337429288795	1.01340323922113	0.998021664911542	1.15062970891941	1.02025868142403	0.920791956997182	0.988076113786576	0.961187732845379	1.06593216565664	1.11166905489433	1.03089693105368	1.13252827674373	1.0563584390864	0.946635500175556	1.21952173626825	0.967279224177651	0.926054873123746	0.952528667598249	0.904679687582465	1.18576856176697	1.04516771048333	1.07430607901887	0.927862229041419	0.922704546974231	0.896306153239293	1.03488610047869	1.08513013136193	1.08883754608163	1.15497632568427
1.35098023838617	1.07185467964595	1.21190961930765	1.08603380825325	1.13402532753364	1.26564108545883	1.3671717970715	1.0790800731504	1.34121747630288	1.08719843751358	1.33614571312091	1.14805987923896	1.32022308548455	1.11480592664048	1.18278130308249	1.16326792837854	1.00845130408285	1.28040596404058	1.2243019080682	1.31334042845387	1.22132861017159	1.03683671589329	1.12374270505573	1.2370532082804	1.36372472616286	1.20822887394609	1.0552219751457	1.3536566584189	1.36098252893825	1.31164847378505	1.15746763034362	1.35591240559329	1.27321285349255	1.34736524410732	1.15274873788977	1.05328344531778	1.34321616729554	0.981567170124772	1.22832233870351	1.23878471887252	1.20163492255003	1.207628620232	1.32015135970318	1.17060745583972	1.27930145528862	1.145936383977	1.20633703407171	1.01260076191264	0.975244084044678	1.05063258085585
1.14697082949382	1.10334094182458	1.11340810188743	1.09551242278026	1.47650834218889	1.09566627399741	1.21403469646715	1.30440102485805	1.3214863613322	1.41863366591091	1.20079070431214	1.41876995876247	1.19156615265176	1.10399101457887	1.31984236021256	1.39632840857667	1.44454596167703	1.26320553666815	1.33007804730334	1.48002517173092	1.35482778635874	1.4449420332715	1.05463471581176	1.31109615230667	1.13922573612881	1.2049641825758	1.35390188860154	1.21782435356961	1.11887816295639	1.42105070614243	1.08669845029514	1.22273685298263	1.35934945054543	1.18834409605383	1.28810056843471	1.23679224475708	1.23511726971851	1.19840292911342	1.37113467574201	1.06780527802203	1.07783852739535	1.14543438179584	1.40201774270243	1.42256863096853	1.40261622160279	1.15221945666229	1.22565615776059	1.09305481515023	1.4801458503059	1.2366096410825
1.63122462832221	1.50114970883579	1.2586072985731	1.19620178660638	1.25513052938321	1.25270510967307	1.24042182580534	1.22437071912659	1.20037671121244	1.17600177435748	1.23158627401643	1.63521976692044	1.44852874377955	1.2506079913172	1.40382245742629	1.5648293994708	1.22098918667939	1.39872320442713	1.16661103310987	1.57508932245797	1.47267760858528	1.34788304037577	1.60140961675288	1.43171084085858	1.28285645948726	1.30465850491773	1.3187078056534	1.5595088752248	1.30937766051282	1.36951949560213	1.30502211471568	1.19555760182471	1.56299802435994	1.58944102750537	1.21424819280356	1.29308296510518	1.56042209869138	1.65086375255748	1.46553048833426	1.18474224320706	1.44947567008873	1.35056719082635	1.60978917037515	1.46563111419905	1.29376867802927	1.6537353338483	1.19556410644459	1.22164781481747	1.49033578496956	1.55387596306788
1.44929906020343	1.4594224608096	1.6887776160071	1.61440057951583	1.58030817776152	1.4002784698485	1.82928367643527	1.79559362804212	1.53584281645267	1.33249522060298	1.53220077908857	1.78104327918932	1.30346602792963	1.46681842419571	1.30517645372421	1.44798213842458	1.67520147698939	1.60345932394958	1.79668321911209	1.46437258811034	1.36448414630153	1.83569839335437	1.5921403809241	1.49443891864457	1.77452947755329	1.64268394441478	1.62421551984371	1.62869983096329	1.81487397515038	1.37358649158655	1.60567063718167	1.42012211385569	1.56071271206519	1.75196781463835	1.42624769679875	1.31710229638624	1.49943282918178	1.39714000667882	1.52398647998659	1.3510894058569	1.53702060482378	1.35886578035632	1.45678589099548	1.69178451778983	1.37531443224384	1.3681061722827	1.35840357264665	1.63951861379652	1.35519211932309	1.78506217236512
1.93779526918371	1.46201815974938	1.62168231266332	1.75690038452311	1.81874566048999	1.51344753007226	1.820911593714	1.69033757107001	1.94704802268297	1.87047542280581	1.61589756981602	1.5803228141546	1.7634932283009	1.71179298596479	1.56511459911066	1.48035244953551	2.07635455281882	1.555697924155	2.01651371952636	1.72498197628596	1.63061497745539	1.86604342499317	1.87416408797	1.62704899406811	1.71628401333048	1.58166950635483	1.5260421534749	1.81961363872613	1.50351762368226	1.79635120668752	1.54729177701244	1.68938774843825	1.80811475189615	1.96963253686462	1.98094976251748	1.8563226093331	1.48025621998847	1.87331414597732	2.02149040447354	1.56611623544281	1.9914954408422	1.65688637998687	1.76110230569147	1.6216981734442	1.83903377204117	1.85056930744789	1.7624877923728	1.46844174426349	1.99669011075536	1.78151802165547
1.79812430732557	1.72169010818336	1.88571405552078	2.18582908457596	1.70360364133407	2.24778176500304	2.15662962452328	2.18775906739722	1.62084532518188	1.97681495531687	1.68783904008578	1.75439154944445	2.11855850117459	2.16630066097355	1.75282435090186	1.99593325085778	1.83608834873398	2.01116400685704	1.72243947373295	1.7334472195095	2.07400525818924	1.60564598690097	1.87988532478612	1.6850374695386	2.21956675989345	1.78407659305551	2.07954092188361	2.24503614176389	2.06803828431525	2.08515061190787	1.71669249090693	2.20433495594783	1.81256673067343	2.28323468325804	2.22128675244557	1.62773876678224	1.81631277947467	2.27732164221706	1.60946961712183	1.6807676716279	1.59216405740151	2.1403090812544	2.15116582978828	1.74060933992171	2.03735387356342	1.99482258458912	2.12596816665062	2.14642801644996	1.84616095060932	1.79789433428035
1.82084620429726	1.94151884709021	2.14156682987472	1.8238352344339	2.45752664179544	1.92145308598557	2.17550629291818	2.02157490590885	2.23667258961854	2.38698212329594	2.16622394719761	1.87945908927707	2.23016611280487	2.46847291986701	2.00492817914131	1.780660157834	2.40666771607227	2.47241504034298	1.85236395870116	2.12864157300703	2.14862118971511	2.22080543467031	2.07812941434689	1.77431071279447	2.23759432637619	1.84372538627629	1.8450384049716	1.9386729820579	2.41528807215501	2.04212667997405	1.9220817945272	1.95599554286564	2.05075880944119	1.91502646551784	1.95596139645303	2.24609943721486	2.15276328816716	2.31556170341261	1.99842205145491	2.10672482706602	1.99026761053404	2.41161998781441	1.85793542137176	2.10660729506824	2.3234488003303	2.25475466147659	2.51278935170351	1.95138319863117	2.37034893361566	1.91397679106363
2.17221543909936	2.53643784289985	2.37093562322736	2.24343592644748	2.18702937682334	2.47973496915336	2.43408845050819	2.63497919426166	2.06523117535943	2.19901001265531	2.45771387364266	2.32289318524774	2.69687374255088	2.45194358606786	2.64515535372803	2.31249566339419	2.74772485330284	2.0399179737023	2.41191738388608	2.49370091000547	2.41949677060826	2.03941656140819	2.37357683151105	2.64850129029839	2.06814166906035	2.27655487379201	2.0862158977489	1.97566226111204	2.13028457356615	2.0930321803204	2.27666458698688	2.57249559550809	2.36496942242354	2.05955040489848	2.72981948192463	2.71134552195442	2.08867369156169	2.24977985299529	2.01996341986728	2.39992873164336	2.41788524467533	2.1405246567262	2.12103988895465	2.53482994995464	2.22214770813453	2.1121086866846	2.03529095089341	2.44830651991066	2.55494613033048	1.99802101287736
2.76028525928629	2.46296764039683	2.20995608939444	2.480955227545	2.84733057992434	2.22971353510259	2.73033739366443	2.94666784843094	2.30116074362565	2.7503961809161	3.00839983878222	2.46839279548974	2.31340553971016	2.48986782423704	2.95817221819319	3.02093606875298	2.68030701462185	2.65644905647651	2.99891074931413	2.9084079085611	2.97363014393489	2.47785343557064	2.94417915488018	2.6630652486559	2.28497739640213	2.29595412386229	2.95045282319752	2.49784976221355	2.2045939486114	2.45539630572471	2.95534771229559	2.96465025620543	2.44589756972781	2.72182505210066	2.69801983762767	2.69453618703281	2.64390544978627	2.41246918527446	2.77055532810451	2.6424464099834	2.86513985127243	2.96451931959454	2.39837588847788	2.90973641380276	2.84875539949367	2.26393002630906	2.51928989314623	2.69970704516835	2.66950214924317	2.99510888761696
2.74341406233086	2.99062791421944	3.01270666838322	3.04787278319361	2.50505138427869	2.81472664885729	3.2362916591218	2.68975399011953	2.52204498862269	2.68229817685602	2.81301773708947	2.5615542250853	3.07873847211539	3.21918590601487	3.23519303455953	2.67781032589734	3.17022442496561	3.08259435052026	3.13052664506442	2.52307814928262	3.146032401021	3.26582731961564	2.98665916174394	3.19061651618735	3.1604319080283	2.58253331246162	2.71869337739701	2.70608952059393	2.95782652684647	3.11091514412921	2.67174416064162	2.62779625656472	2.80449000726744	3.24030094726158	3.10530157283974	2.52826321000007	2.7689032153012	2.57634095932407	2.98337140726306	3.17678809910322	2.93952988663249	2.95798489999412	2.61082850575291	3.24778761967678	2.49865296262047	2.59388411711377	3.01745134029407	3.2588922146122	2.90106079702522	2.81532471298069
3.0430566529657	3.52046803318044	2.84200895495083	3.47905023091421	3.48667795895454	3.43662690115458	3.11280339738813	2.78148895601803	3.18176482844715	2.82383737020671	3.41579514235742	3.15842330619202	3.26515060382866	3.35519413607614	3.14996539725599	2.99098410930245	3.48486197527653	2.84160080447337	3.2393693765053	3.50690597266361	2.84836133080323	3.40014537329116	3.47079922766752	3.38980404006154	2.99864366645249	3.50206512663947	3.49458804531592	2.84068764576579	3.1124324908277	3.14050894478286	3.4704673279111	3.4896605833496	3.47631079572532	3.4241822574504	3.48524791908197	2.88172344164747	3.41833572404467	3.03953482405337	3.45903533886277	3.41335196460593	3.07719361667863	3.51513460839958	3.50671479011263	3.08294210579748	3.20663146319899	3.12539067635137	3.177334016456	3.50033459538186	2.97076249785249	3.28906347032984
3.63887537305642	3.51301724640011	3.75302843188934	3.7581986971499	3.75777512022973	3.3187195199829	3.15300022288485	3.42833597318017	3.75682784032028	3.66305467333585	3.31246639541696	3.76508175088919	3.58385094132721	3.68209879640971	3.25708389275755	3.65174453458147	3.78877768046227	3.67625496307886	3.66541643153903	3.7178744576968	3.12369679341419	3.73516817885227	3.3603681607395	3.56499845113482	3.66402441933597	3.76828814152427	3.74422928609833	3.23727464448184	3.64809923617381	3.31197506184506	3.7205744085213	3.41455249073513	3.23759051574922	3.77939844074093	3.53268237073084	3.74552512334226	3.63870866338303	3.36952626328267	3.61942667952499	3.5852463641513	3.13820064183189	3.757284879287	3.64895850904828	3.27205761764512	3.59828538419821	3.68889460345078	3.7659524588804	3.72670176383469	3.19161197431339	3.74334173178028
3.63541932701907	4.01396825505207	3.54832502972067	3.97017759094609	4.04025429220836	3.67151136548304	3.64419918317433	3.95652291349095	3.97227121912482	4.02145099227122	3.89037257076168	4.015171154071	3.9796360502518	4.03618576827494	3.9736254606512	3.80213553828923	3.81623143590527	3.86639931759419	3.91062560150183	3.95725716720674	3.69494643803521	3.98122983471935	3.72108835701696	3.96298726482185	3.57618064011952	4.0205614965889	3.50984684103306	3.89647822694798	3.75845377097875	3.72814981994786	3.83121556079415	3.93436279185349	3.68553130769875	3.96774607758317	3.80389692622135	3.94480401956868	4.01924732803288	3.88972467440361	3.98660011680325	4.00973587534941	3.65366765546084	3.61695246516973	3.70570719874603	4.06775011897184	4.02232979058888	3.73785567593181	3.94833745805693	4.01576405762215	3.97492927965826	3.98970262944061
4.24253398105759	4.32605055424474	4.30929289926226	4.13441388148587	4.05902646229064	4.28397366060942	4.22628398050279	4.29169895976492	4.32167120505172	4.04317289037927	4.13187928638505	4.3466029417903	4.33477272076822	3.91709874784238	4.24277955968435	4.29866098858124	4.30455638886702	4.33876809401961	4.32175678533996	3.97815425931475	4.24784655418691	4.35440302580523	4.28090326873342	4.26127323769579	4.16095367183963	4.33646177899537	4.36583694295155	4.33263067535731	4.14644517396189	3.9811833892456	3.91479614769618	4.16291646478788	4.30084892156386	4.34226365994568	4.18104907981184	4.24092317485438	4.1351633673005	4.32706662914959	4.33990889231254	3.96263723067021	4.31435076503986	4.12743847354426	4.22510388798083	4.31235555541347	4.07045327755706	4.33697466515424	4.36631463537835	4.10673398020304	3.887827273708	4.28087446483575
4.62317011936023	4.40779471466067	4.60350940926944	4.53746877277824	4.58960221537409	4.64163224168912	4.62449299872455	4.47612018392383	4.50024304225597	4.64610791900169	4.66421908224557	4.56162122377218	4.11287488040435	4.44935595907095	4.62720973601628	4.61661328264398	4.52512058612821	4.59802141482424	4.56589110429559	4.63589629969759	4.21370121728784	4.05750898079244	4.59835344593438	4.25931279940536	4.00601195672637	4.6800772240612	4.63329788418362	4.62808426509645	4.24237711995849	4.40565222407359	4.2599443988248	4.56702574423112	4.63865692374273	4.57893557462267	4.20274996838007	4.59988063094228	4.55416463933844	4.61597053817571	4.35246627288693	4.16338282475906	4.5895801782514	4.583539642892	4.35578284326838	4.25999474904235	4.44551636459906	4.57486386548619	4.43009127292063	4.28703696685562	4.66531985166739	4.49501879391839
4.61993471148797	4.33612579611201	4.66799345307782	4.58565186676307	4.97690519322963	4.71109686083505	4.61749646396529	4.89061049708216	4.8746973471109	4.96505243788174	4.8550225321612	4.9301336835928	4.81630016781371	4.84239644660826	4.98780451935375	4.78378100736987	4.9491469263379	4.87281532985223	4.87076731384635	4.93737973582952	4.97594892912687	4.34296347538703	4.97727764902075	4.80754420633122	4.34208361907519	4.9843783935028	4.36074198916944	4.69200608873341	4.83570994502645	4.6223857923401	4.87353353250654	4.49776791772134	4.75730267836581	4.99980737971633	4.72611553740345	4.64618520043539	4.68580773937476	4.8297067741355	4.64867956023643	4.32890247619559	4.97783134262476	4.78663304400482	4.85118928182914	4.57378835050713	4.56391885533123	4.87741960413431	4.83083962945369	4.87904210819958	4.67452437252582	4.91905236070966
5.24498380597577	4.87217215622412	5.28463870622631	5.34120822660917	5.30540483226457	5.30445393869616	5.16510011265288	5.26352972084973	5.29842782143594	5.05404462924154	5.22139365156179	4.65661952334817	5.28861770144987	5.32286807787833	4.98397408909155	4.58082213567974	5.03703547375591	4.6208796565691	5.19430887041978	4.84000005418826	4.74754224106403	5.23650603219996	5.25553517776561	5.29869484839626	5.30511435106582	5.03142469995996	4.68750001044964	5.33936198423124	5.15536875741412	5.34643102233619	4.85543083854981	5.08534017312292	5.29031976561023	4.63912985329409	5.30762726789274	4.22951079459729	5.329900883224	5.28604124347153	4.96652049506619	5.24854303371614	5.28601603845724	5.22477487490824	4.41719464545623	4.36364383199413	5.25115034398269	4.72749927118801	5.24829107970497	5.30218045758611	5.08573390476108	4.65417640340169
5.52917282046201	5.68589045106757	4.65553112679128	5.43279026537256	5.25610123203516	4.99443004019493	5.24995352788424	4.61031141322881	5.58625766700755	5.34206403723905	5.3556476888616	5.11356777956853	5.5532289057787	4.84600016902163	5.09616411450943	5.63524862829146	5.51316424305211	5.16322660190869	5.68437254140461	5.122211291262	5.66708946062159	5.07240123016113	4.84078112799636	5.68709857784686	5.67099658173787	5.69223816478859	5.12795229306829	4.98161888723286	5.59664437728136	4.38105389776237	5.33910040944655	4.87129091390568	4.4582263494466	5.43593635268934	5.58211188856129	5.09114311460907	5.66300204646621	5.16921383937427	5.64078693231401	5.70607431115659	5.66267565811025	5.58318436349049	5.67844719859538	5.64691583751213	5.70734967640764	5.67059246660741	5.66791124465223	5.20479269249502	5.15851492730775	5.19055791255516
5.84418168110083	5.55720153494474	5.46198759773843	5.45211904941158	5.65529384381273	4.9040693463195	6.00205949442464	5.6446325024698	5.90649635003391	5.94084465676805	6.07279792024715	5.69830070636802	5.5297364398015	5.52126521298519	6.02699657221177	5.39421145455692	4.8056069217145	5.0023481225886	5.07086752412481	5.8631745564336	5.58996884368942	5.21287931471242	5.65729496198919	5.54573417562215	5.67925548046297	5.1105690204527	5.82223240255452	6.00411813345548	5.72655581125109	5.86990806496331	5.56969589326677	5.16992789111865	4.46269216772711	3.47404990566969	6.00178622058708	5.52918790664167	5.9578930254333	5.70205214837003	5.61334046720128	5.93783201786384	5.6894659954239	6.05917335513137	5.29357040461123	6.04786185339912	5.61398538579218	5.58970360737279	5.52531567487634	6.05728021391415	5.33744296085962	4.30660813555247
5.95092353199896	6.15243906939126	4.83925311506472	4.70944204165179	5.42972954038417	3.03929893125169	4.94944042781898	6.34289396693273	6.27429263547055	5.70960359395329	5.77195182797637	5.71749111430644	3.55372138568674	5.98412063091162	5.32393692974769	5.79831500159279	5.75447090771539	5.46888839271769	2.98881370025431	6.04230430172479	5.32570793990119	5.38285319758565	2.66671559341627	5.31475640789432	6.09957011552637	5.70409532971647	6.24328317500861	5.90733466307412	5.7924552536363	5.85450065372328	6.25118715146248	4.91969881570869	6.09825384814065	5.92476223144556	5.57270741279269	6.07800202687283	5.39730889885206	5.64645549389725	5.98130306488032	4.95631384445371	5.46552263903401	5.34589353177546	6.14870347776726	5.6594653016805	6.30216209838851	4.12014265340799	5.42337626382575	4.36136672286806	5.11721113205909	3.02917283343088
5.8556828962834	5.08993321474834	5.82892972736051	6.44784982767668	5.95178767738826	6.53861414751474	5.03649707997109	6.44959392890015	6.38946356230293	5.84619767739059	5.61625431924801	6.29802159388166	6.0598459375382	5.88116515358587	3.74023946901159	3.58089449891396	2.45801529195066	3.11113377536636	4.80290688072269	5.28583428177346	6.26620958327985	2.32295818293727	6.12487068639043	4.47354768820884	6.55640180695822	5.63520169660671	6.60254590323418	5.45536643247458	5.94541614363199	4.67169133636261	6.4960490959567	5.56822605632773	5.4054418885562	2.26657052760082	6.05505042257317	5.59577946030242	5.07778883523856	5.83122730887904	6.5944440221811	6.25222913598394	6.56023492747653	5.98020786915797	6.12679801900229	6.17416211852955	5.37387275081639	5.74017958843628	5.89470114347387	6.30538735838206	3.45490498427265	5.52647006151588
6.61861401203944	5.41501442169605	6.66295254955085	5.48383102980849	6.26070162627215	0.0702051615101374	6.46018638393053	6.52856679402854	6.42769907607852	6.48431729499337	2.81235053183839	6.44932406782821	6.58497361230474	6.4961774643571	0.304696983337169	6.21379677683408	6.28831430793032	5.89413579296794	4.5017626826648	6.77679605947155	6.2026576677461	4.28807637882809	6.65676568240471	5.89042735981366	6.50455546293658	6.26960335208448	6.49886364727563	6.10352186715363	2.86274676977806	6.19090700610846	4.77473706518464	6.77032926491886	6.31936290370998	6.28509840536802	5.55841263935048	6.24017126465327	1.526774792614	5.85216558593062	6.01073583322685	6.16886435863201	5.78094159715252	5.43882415727156	2.22706236716797	3.45807656546135	5.97038665519028	6.66745422195924	6.57115893181006	5.90643913875546	6.08256783870578	6.3577036937733
5.49993705223292	6.87589978066249	6.55776632738899	2.07488162759187	5.12107658934766	5.496365838252	6.62874646465515	4.28662704330644	6.76995155565139	0.0683708220261799	5.25131713313261	6.23530291549869	6.82758213049932	6.31309647271893	6.60137196869098	6.41988992563478	3.86298979768893	6.85164934468648	5.69590160558338	6.19868029136987	6.79705907621801	2.10505518970576	6.48440325711509	6.74192741170316	0.271981062817784	6.5688658287212	6.64524430215409	0.0723344098224075	6.65835388287338	0.0673007665254719	4.72412677131279	0.775304465042863	6.75708987802458	6.92753855860553	6.72403956032999	5.039833263537	6.77003860920089	4.25545470691629	5.96688147296602	6.18783585565831	6.33210260761307	6.7982762628027	6.61168231596873	5.78500060334928	6.77805760149472	6.14911688887303	1.54936275195436	0.0698638416129691	6.42297009069889	3.0999273640891
6.24618322934671	1.01916227731412	7.03095680746457	7.06092918134274	5.46938409590864	5.97000873410455	6.82481201351334	1.45717641956896	7.0680013300389	6.50815059102913	5.4400426293311	0.0649665759749919	2.55732789576794	4.57940589197248	5.2680533860718	6.99461045478639	6.99241809842582	6.61401820493869	0.0652738821750351	6.87659481996364	6.75257661855004	6.57932564011996	0.0705266137550489	6.55914634976807	7.10035734510157	7.10201197199314	0.0654323526687622	6.72393712357267	0.0672554874869755	0.0632283846639015	6.84463474616131	3.36574475380474	5.97422366263589	0.0655438596264436	6.76985083125163	4.75363927538125	6.46148423635367	7.126015019588	0.0674960999861392	6.99600995826051	7.00493474448185	1.27339048767092	0.066375223879424	6.52338605776074	0.0681812731533711	4.01094562140913	4.00316063659007	0.496127716997894	6.97441821722096	7.05700956061342
7.19240257588317	7.32232196334391	0.482199607943627	0.066180972738286	2.58159002055766	7.01870332420027	0.0633730116487991	4.45588955391097	4.87085466398623	2.92987601444777	0.0658391375332325	2.56406560125865	0.0675239662252287	0.0659929425400795	7.07269725557025	5.20241259821424	0.0620933962519499	5.87835984660101	7.08052365988882	6.18885700379796	6.91788316331579	4.49334242495316	6.81730168729128	0.0668900978604337	6.03043636660363	6.35238829665684	7.24764285290863	7.17230478739272	7.15688123684251	5.67218489277274	6.85699347372494	0.0662004471739774	0.0642745241693511	0.0632470794047639	0.999156383230845	0.461739125671334	7.28460874640324	0.0646378348922472	7.12933732243732	0.0645236921014412	5.33228209342163	7.2135092351351	5.8886921710703	6.94661285065901	6.783204878864	6.4158192415368	6.84638520115957	4.73908411027605	7.18212747162834	3.39325748014602
7.49102025344891	0.0682915373393678	0.0655775026881229	7.44218974809578	6.08529541312753	4.99594535177498	0.0667250812033986	1.61673312285796	0.0682390575141628	6.42254667917481	7.08001940054005	5.42163153162167	6.92718993763467	4.6035117806017	7.49944673896035	7.40482625591368	5.91307486966264	6.27711915631998	6.05055630607003	5.66143223492614	3.22979612284289	3.33239441285305	5.84723649568068	7.0016959565291	7.45630331784691	0.0633211209146309	1.61648827195264	1.34364299630199	7.40639048831749	2.47464780982167	4.03496456643673	0.0680446558499568	0.823391257891671	7.40423703663547	7.08882667084818	6.4982540548626	0.0652693034018237	7.44923236441408	7.17053687011719	4.9765072401451	3.23080760261581	7.04399674115783	0.0687229724365441	7.14622483437017	2.88024305743174	0.0643864752825947	7.24482588558462	0.065931730472482	7.19332549686089	5.43550419823421
7.11049215989421	0.063641619745014	7.4774970032194	6.86070735907246	0.0633706414425057	0.467064450867715	5.47040095813817	7.37096546892604	0.0673384647235514	1.98513376894781	0.065810098666397	4.62516987246826	5.5778222922758	0.0681067396999715	6.68955898638769	0.0658973053783815	5.52247211386355	7.12798670271352	1.37563935480384	0.0645063717949676	0.0678606663521667	7.0548221332246	0.0646715950673923	2.73873322722488	4.57641835159625	0.0679128189623743	4.73002399835703	7.24202543249009	0.0631154864950115	4.32413637858195	1.35213326803817	0.0665527573140176	0.0702149026735225	0.0684980602202941	0.063594974973297	0.0644440822786937	6.63163642298017	2.86918493818856	3.7008424769762	0.0643402682899824	0.0640458059366436	0.0662891627471922	0.0692690375203751	7.07552002120566	5.49351841162196	0.0680980260729348	0.0700063956992926	0.0641748701376663	0.722336231628699	2.53116203530949
6.07495700900325	0.0613913425828029	7.58094264228807	0.0641409007362906	0.0665274154377169	0.0609386951381769	2.92799914313671	0.0674652165634716	0.065072738536693	0.0675556682718633	0.0660585749297674	0.0649720888848142	6.70254791411509	0.061671142946104	0.0664372420614477	0.0667629407714336	0.066139578953569	0.0639221990143648	0.0661316835956633	0.917753840564812	6.79371311863567	2.42682032020596	0.067084773851069	0.0652975182241657	4.77658082428169	0.0672636927535784	0.890114575284728	0.0640273906750718	0.0624886024917408	5.54321853733521	0.0658587289436982	6.66406351247208	3.94177322505251	0.0675177717739019	0.504243521044361	7.74454440770663	0.0654138523268014	7.53085993862368	7.12834829650787	0.0655256062063968	0.0647952484024876	7.2048918894423	0.762100714655169	3.48165673851707	7.67218989375929	2.75376137381771	7.51961010017785	1.7821766877479	0.7391959093018	0.569777251129202
0.064385216805585	0.0691524620419684	0.80230907096966	6.45391415700773	0.0648417082176091	7.11613545242234	2.17726178168852	7.69414844517407	0.0646078945815921	5.93324507461431	0.0696680293797725	0.0615840415481076	0.0695723644548608	0.064421366044345	0.0713076518870804	0.0690039911812565	1.52343910468596	0.0663992445697564	5.6013341983469	0.799190084144208	0.0643309559161408	0.0676278746383512	0.0642886516232931	0.0650399804812644	6.8701922485358	0.0652157635561198	0.067072407069844	0.0634943287785256	5.2719696481816	0.0659928493491595	0.0616750238139782	4.27164302139582	5.90350253462958	0.0669852059004671	0.0649723566235142	6.97339313491648	2.10335948920212	0.068844003755667	5.22788945933411	0.0659758620131611	0.0645412790560132	7.67762384702196	7.26212293937721	7.35596368729064	0.0631855986201995	0.0685113909890329	0.0665634919091543	0.0686683149206971	7.0960863463083	0.196167075557641
1.84130023025254	0.0678051063409324	0.0633388577068646	0.0666262673324838	6.93742159918908	0.0696801770274589	0.0686063399477025	7.33890351333243	0.0628776539687639	5.37345643931725	5.35707439131576	0.0657554937803666	0.0663581153052757	7.20782085951123	0.0675054267047426	5.34706133166306	0.0669846477904269	0.0683231160816354	0.0636423652697901	0.0682506350974366	4.99260892251564	0.0665184466895196	5.55694665116013	0.0686145418276854	5.6469561710237	0.0688135668684791	0.0686997560379845	0.0678978586324022	6.09686729926791	0.064174739193302	6.05483422802523	7.05147452477986	1.33004187441036	0.0660475744576491	6.85380042643667	5.39943494880303	0.0715622185294623	0.0673951023375236	0.0670644569460049	7.52413431344819	0.0668131470970429	0.176373975387804	0.0695713944228796	0.0683239646491986	0.0662469766393267	0.0625201948038908	5.25286460300154	0.0666911146018146	1.56004594193641	0.0680307835121861
0.0638165408031795	0.0684213012328927	5.34429949459369	0.0740939161061397	0.0664511799017488	4.19581505355078	0.0690129372422656	0.0666756119800988	0.0630634965969237	0.379001722876545	0.0672351918254869	0.0654605317351285	0.0684354574530497	5.94388611570722	0.0684425782309127	0.07190966937157	0.0663847995480922	5.6554551048986	0.0685779005412568	6.44838479120222	0.0649938262616483	0.0675519344715351	0.0638785536951466	6.63155713360188	0.0637597359011115	3.72832043867308	0.0661624789773312	0.0659779904800263	0.0668673486847451	0.0635943119215775	0.0668056713218845	0.070011806427436	0.0610396847409814	0.0644432029354579	0.66120677093937	5.91009204677003	0.0691107112401522	0.0708604612126147	2.15441216251144	0.0670519905160294	0.0636495087162259	0.0647668944978365	4.64827138546885	0.0665062049859119	0.0671484778937759	7.28338195885279	1.35454423290582	0.070965703571636	0.0712890453973772	0.0723194491640089
0.0646391088256389	3.01429833552712	0.070222915304294	0.0686438429179295	0.0657564543793426	0.0708155794956962	2.77456542830668	0.0668580713843874	0.0714973731669471	6.0177488015748	0.0638311964922401	0.0638564401515235	0.0734530927420695	0.0670097872642821	2.0852415182218	5.96247733630656	0.0699384523468141	0.0772546224519715	0.0626415146983266	0.0654851157283936	0.0706927770781338	0.0718971533720722	0.073739959460839	2.36378935963406	0.0716771886815812	1.29170176288709	0.0687930107821623	6.00421053908515	0.0688986842004082	5.45277438505346	0.0630583544211958	4.65505944841614	0.0736931835155621	0.0656760305210062	5.40141534439267	0.0624545972765133	0.0665843862821774	0.0637898661892527	0.0671130575994183	0.0705588578766264	0.0718935267559565	0.0689636792669951	0.0673999366247259	0.0653651110048637	0.0670922954092373	0.0737109780314984	0.0711601656419848	0.0690522557073913	0.0680876686548923	0.0690562010432316
0.0629089706057862	0.064454361041713	0.0675724683605814	0.068725900307801	5.55230053964355	0.868117659095049	0.0706440085325749	4.70717157140945	0.0680559272395036	0.0744163817934145	0.0746208428874088	0.0645385914481571	0.0678260992255688	0.0669382024044919	0.0646020676252918	0.0656654812080792	0.0680680257488945	0.0668392945688723	0.0637944996511137	0.0615825113497757	0.0719757187938319	0.0674011500213408	0.0660413488006794	0.06507690629988	0.0664755118526134	0.0705937733556114	0.0678603084277459	0.0670835693049831	0.069257325882363	6.45810572186464	4.50892385186533	0.0736207911318548	0.288254418036339	0.0692803597706669	0.0693467157620167	0.0663823975942352	4.20248558842305	0.0630345811537179	0.0631310751093386	0.0657375644167847	0.0665929122879622	0.0679662128649065	0.0625170830633121	0.0619777373035394	0.0672631239155192	0.070215686540645	0.0672098460522044	0.070331263795246	0.0645807976726732	0.0627503344758159
0.0677593152648645	0.0667752450378501	0.063107062648807	0.0685639079977824	0.0650610739542807	0.0704655411844377	0.0662658615427713	0.0676139499291282	0.0624216569945247	0.0733737568677402	0.066987620847089	0.0617924202306755	0.0677854504572383	0.0728621249888833	0.0694565685668067	0.0692870638430137	0.064870702990542	0.069251431855873	0.0633352851190215	0.0752634715452137	0.0654504683372489	0.0687272280700121	0.0719162423467327	0.0772825831362753	0.0672698883237309	0.0766892917678276	0.0683830161881549	0.0621569362531073	0.0669779134470043	0.0656870314237271	0.0680617345518781	0.0685640440560563	0.0657765101186977	0.0645877911366239	0.067672568181374	0.0724012401418838	0.0636926529873548	0.0740917341919441	0.0770861402805418	0.0715275872230069	0.0706188522350302	0.0647646215254511	0.0671579415245824	0.0751753281528469	0.0752985367535864	0.0620555955765518	0.0740443744484195	0.0662360262578978	0.0729230985800745	0.0701450260476479
0.0677868509504806	0.0681315234289295	0.0658114963302501	0.0661805059516125	0.0647902068338197	0.0680728641019265	0.0755118351262798	0.0734183583461599	0.0740459694824889	0.0663560366829899	0.0720170073049138	0.0677950765065278	0.0645658285833104	0.0714219393883186	0.0640708684243648	0.0734815335004656	0.068793460884623	0.0647569369096704	0.0642089437582734	0.0852026654531691	0.0677073351683756	0.0794189493336872	0.0699806395152753	0.0686923643127882	0.0659689117286936	0.0696501062701027	0.0651228427931877	0.0666195786101482	0.0668395766063196	0.0639032586022881	0.0641433546601061	0.0750487156934937	0.0626331570116473	0.0632480050621266	0.0696880135758098	0.0728626082061704	0.0676097849704126	0.0675940378313432	0.0761319813009551	0.0645257191548302	0.0678780918987278	0.0628941384357932	0.0688802698057357	0.07802969554578	0.0711044688181513	0.0880113884703394	0.0809265209656175	0.0745128160511967	0.0656996090364779	0.0642903067102841
0.0754690687243893	0.0654524642528037	0.0678275021781455	0.0732251553427266	0.077925871322431	0.0657457293838399	0.0740334415164268	0.073728303742417	0.0742964626580507	0.0662837414723385	0.0730364711372791	0.0678502031309973	0.0706328570546732	0.0650409399177181	0.0715065305203857	0.0662523688328212	0.0625342333086331	0.0719928453724197	0.0771362109305236	0.0670067531406123	0.0687403503165051	0.069030797030197	0.0628229884513451	0.0659748317927251	0.066057644814228	0.0637615167585826	0.0637223470076887	0.0633167539163924	0.0690676333031172	0.0715535325477878	0.0686703748280715	0.0667214228569389	0.070212044265384	0.0662526248753103	0.0695104177929742	0.0651266439350513	0.062947213237243	0.0680304407105758	0.0776039672454584	0.0687429821528755	0.0684173130937948	0.0654119989991264	0.069044214211855	0.0661639592907306	0.0760556456880028	0.0638001612139067	0.0698551531377741	0.0691089413314181	0.0772679836598522	0.0664635341775077
0.0765505275367288	0.07860008167507	0.0693059552062338	0.0700782622075118	0.0661592084163081	0.0630191727545852	0.0791948981713524	0.0675144783875257	0.0805186380149675	0.088141971444732	0.0883636215080322	0.0743080720057407	0.0695276101283932	0.0651178781693031	0.0616582132614048	0.0694552687113629	0.0833804424371013	0.0727880019229199	0.0657031022647368	0.0796137839842874	0.0647871224501792	0.0847762165023289	0.0760500184936266	0.0659354472863552	0.0786525402489916	0.0670132857822176	0.0642070317448273	0.0623158592907169	0.0747901250120221	0.0695476712236517	0.0763879887851291	0.0627839815099442	0.0653846871775147	0.0820571183028316	0.088728024860834	0.0633120357564467	0.0732074532043508	0.0687754620122685	0.070149358031745	0.0680274065202229	0.103706893041961	0.0668948045363924	0.09401085237368	0.0673487418378086	0.0730832404004429	0.0723466709956795	0.067006335658202	0.0663396623618327	0.0708919628728245	0.0658461412406464
0.0849727595252449	0.0626588784341754	0.0695374143434008	0.0654441005117674	0.0837917484951853	0.0982582325236376	0.0657360158511414	0.0938571333739892	0.0693426495811141	0.0696407847919209	0.0658709987508927	0.0644956746691811	0.071988231486916	0.0934637360994452	0.0743943945573809	0.0755655160524886	0.0687751810890874	0.0719297794508503	0.0805357733948583	0.119623412178435	0.0728555169349327	0.0944645922711139	0.0640575523181118	0.0653504705930413	0.099750302954931	0.0684759383393052	0.069725374579052	0.066423871906462	0.0607138409932863	0.0738035175126635	0.0819397713723193	0.0643351233673229	0.0716702118447494	0.0662030389661378	0.0667692528003474	0.0676725941746841	0.0660978625907723	0.071013069602965	0.0853178563570489	0.0782893170432101	0.0825866327907646	0.0714439888418235	0.0711984626732206	0.0747720945492415	0.0659500930020986	0.0645821460916969	0.0819760333130633	0.072961726391953	0.0747036251849196	0.0711081793887664
0.0709487504557214	0.0932752699389786	0.0636789582074398	0.0723534701766787	0.0849146887874648	0.0801783508722482	0.0713090946979724	0.0742388622194179	0.0651439230985953	0.0840944951708838	0.0724591694024817	0.0881105156722601	0.108832783614102	0.0808846609581785	0.0804649532296505	0.0798737204178262	0.0645026230699034	0.0699684577530393	0.0654811648308553	0.0693935981058939	0.0681070302036228	0.0649362961042566	0.065460410696667	0.0785442635725506	0.0842329074662484	0.102719247912318	0.0743322196221209	0.0980651246067058	0.0664518733549938	0.0697971860615776	0.0644587453482311	0.0684851514476566	0.068699696929955	0.0663971799733463	0.0696161551207433	0.0693489585527547	0.0689416593565464	0.0701281977632615	0.071045856648196	0.0723593150067686	0.0768940388604109	0.0741713522626756	0.0696085615041256	0.0838788400250656	0.0667082852453226	0.0682830579322285	0.0852346774811474	0.0812345621426325	0.113950477220309	0.0738461886472822
0.0700494905486614	0.0997789795694765	0.0812428688292461	0.0815788821526785	0.0862316030351244	0.0733575239542087	0.0730616381093542	0.0662249383914292	0.0734569362119505	0.0817019878475668	0.0676479663997538	0.0847217138291811	0.095310186806303	0.0748154055351882	0.0681681474696791	0.071882165915295	0.0992011692333221	0.069240593891548	0.0677138461705633	0.0678120162026706	0.0692783277871203	0.0654164333982874	0.0673679807046697	0.0689661774914281	0.065694473524995	0.0751687911436295	0.0757637222101932	0.0685394795732472	0.0676490392341032	0.070451962295115	0.068281056221057	0.0708609053780131	0.0763491985169534	0.0823454654095865	0.0724129197892829	0.0659558935037025	0.0743837765831473	0.0685019202488003	0.068574500313497	0.0699511672915462	0.105843681602219	0.0708967109442794	0.0684624860841119	0.0647810152138354	0.0688350312996019	0.0797873825192569	0.0744250517069167	0.0734932184952459	0.113509532786023	0.0694500088225402
0.0997925444349259	0.0663915458468812	0.103876755642393	0.0607411559582639	0.0802122590366148	0.0684861678747107	0.0822694356293299	0.108378381751885	0.0686548957065228	0.0688748298951176	0.112371978277828	0.0922679664884687	0.0966640416204977	0.0902446515599281	0.0657595211252609	0.0713323209742822	0.0772466449976461	0.0699390578991141	0.0835833759100126	0.091801395687922	0.0940804817124393	0.0810400381171508	0.0882957191942735	0.08085361296367	0.0855749408926091	0.108219136789944	0.0720339122768649	0.114525075191917	0.0815069466643652	0.0816448144144103	0.0734844827598575	0.077655176387114	0.103100025259122	0.0691679375790898	0.0704121758786245	0.0716115684514145	0.0734837720340678	0.0821522693836826	0.110477065030166	0.0846296484325577	0.12312275946258	0.0658206859011586	0.0705724798481736	0.0878605326734997	0.0813422428389805	0.0699295687885988	0.0975127126401103	0.0854950446446911	0.069172380400481	0.0887667431187148
0.0635002281950613	0.0677731835559688	0.0693620500821671	0.0926874752976479	0.0963893597717294	0.0934838939522375	0.0737220951165397	0.100847116022718	0.0996396154275652	0.098173906239195	0.105541265288606	0.0686171028296829	0.0948138208012274	0.114003025061805	0.0820999936001075	0.0670583133586812	0.0693558601547718	0.109428257939418	0.0713454278504365	0.0723322091764505	0.0644169760079777	0.0779190546079117	0.0723215792412291	0.0879304129451523	0.128056677160467	0.0652231838831648	0.0701741824688951	0.085618847939928	0.0871055563966491	0.0660323413218771	0.0836127104064042	0.0708881663039539	0.103617415989793	0.0864533211693736	0.0710866863475679	0.0680047981543998	0.101531634244791	0.0908632715649507	0.0712751303088461	0.0666751342732562	0.0862602034042501	0.0803608116779289	0.0785460897300083	0.0799152513412468	0.0796714347355739	0.0720796559704199	0.0754763943038486	0.0715163098003106	0.0653591994164195	0.07108713487272
0.0735685480555607	0.077794453457475	0.0839118616204023	0.0754083322273141	0.0677181330580907	0.0885017835493556	0.0952907467196095	0.084709949280218	0.109001086967845	0.0768523343776831	0.0687414735106284	0.0905719557456404	0.10092132271611	0.0946437189370965	0.107271393513735	0.135086345813696	0.0748311508732451	0.067946210485459	0.0989874438203309	0.0699745423540604	0.108058198209157	0.0908867228417677	0.0701364710462222	0.0987920677688712	0.0733647245795625	0.116995908932892	0.114823859954243	0.101415152121327	0.147774307936833	0.0854702102646765	0.0979337428465559	0.0716590080999788	0.0824263699577034	0.0703929522373324	0.0756364668458277	0.108315138878136	0.0671737725095333	0.0804785171203563	0.0951449408271317	0.0700453846091136	0.070357688995949	0.0982361749406976	0.0707965372120019	0.0712282449536945	0.0719800649045249	0.0954128065006862	0.0840376193955914	0.080155875520928	0.117717414239716	0.0735582933733205
0.0996876724396456	0.0691273435739636	0.0702292018841428	0.134166389711323	0.0916579901538033	0.0723297164739345	0.0695108423861125	0.0797966993625697	0.0898128483063376	0.0738262976430718	0.0735206289219922	0.0703809973603271	0.091589865850998	0.10009400367669	0.081431013595404	0.0881205281353889	0.0785054321404604	0.0705062658855902	0.0670049837105628	0.0794229815067069	0.0701465568636529	0.0882389636367208	0.0820611991161192	0.0770470075663873	0.0790868006523651	0.130306737883543	0.112082609889647	0.0991021430110042	0.12292789091371	0.11551577904572	0.0732408766356195	0.0734706290407946	0.0829344798099233	0.0985592275366954	0.131631163418203	0.0680429381702186	0.0826723675065745	0.106344851490006	0.0705642819670578	0.125741159707849	0.117222586998703	0.10340782512861	0.0667208883661344	0.0849137647768347	0.0821419206809073	0.0664998410118397	0.113297085095282	0.0739006512654584	0.0770059765696332	0.102548315308518
0.0678349409989624	0.0848470201169847	0.0840522896260586	0.103384826563795	0.114292116909221	0.154394292397025	0.143105280347006	0.0729715897576926	0.0945610681777725	0.138028342064591	0.0892696120042141	0.0796279415143575	0.112321162476974	0.0815828098544015	0.114739698204552	0.0814108188519879	0.0686947087171195	0.104068915841099	0.140813047772021	0.11445218579448	0.160759416426713	0.100072896535004	0.0705156776833962	0.0716778341862553	0.111271796521227	0.0791909275262979	0.0881164868257025	0.0759493225199403	0.10977559902748	0.101640002442763	0.0827989351858361	0.0737139000948915	0.0805100180561311	0.0682411909537646	0.0758923204438541	0.119619957294793	0.0936711227956702	0.0726369355697025	0.0707787518828959	0.0746287104981842	0.0807534490502545	0.0864726532050738	0.0723056636048075	0.139602814099021	0.0757335809049472	0.0722803521222122	0.0725277298254477	0.0901805179926186	0.0784091979207051	0.103799856231845
0.0829427373819944	0.0800209963559086	0.0750793667685856	0.0757172581462323	0.0939278934602288	0.128492659748983	0.0865075345883115	0.141813578178112	0.103193053798774	0.157234202188365	0.0743593528845671	0.111889244082593	0.132975582304258	0.0974133154127472	0.130565616982036	0.0728475358896657	0.0772184458463759	0.0882621872184916	0.0698908363226342	0.0743314966988076	0.0773792746270432	0.117779973234892	0.0948864789028694	0.134837372683443	0.0984647106478882	0.112005475936635	0.132913999372185	0.0776788909619689	0.0881391120794239	0.0727657977915522	0.0680512368539601	0.117261936943843	0.0848204335343258	0.0803581083695151	0.152929275625303	0.0913766874143179	0.0927020318525391	0.0724332268026943	0.0816199912270377	0.0917044266460755	0.0771179242452425	0.0838494310270828	0.104485165468433	0.0693610981213201	0.0928028807500455	0.105920802670633	0.117959780189894	0.0813935481729234	0.136392339092436	0.0979973456200629
0.0840661916317775	0.134671443715437	0.0912946323395358	0.140760458956135	0.139971670903053	0.0711255635267364	0.0754119357108054	0.0802522550430376	0.0947705407499324	0.151815007645616	0.123413363649737	0.134309064475731	0.0840604811075119	0.181358731161103	0.128776798038207	0.12251966862377	0.0792419172999196	0.125670550391683	0.0724690387401682	0.0783953651262925	0.175285333543983	0.0800488721492145	0.0987482478121017	0.166822034984674	0.140915689271594	0.0837348613476264	0.0717426441099801	0.107852009932007	0.158596222918366	0.112750113727479	0.145657340443076	0.0781714545909505	0.143622123520274	0.154479881915584	0.122978666231145	0.138822136733756	0.159288172203581	0.141400693957071	0.100819428758088	0.0716253159135596	0.106985013508527	0.115211374077219	0.0807313533755197	0.144045856348541	0.0762089366114207	0.0848535542875424	0.0864944878938406	0.15484973683806	0.119492941089938	0.138143857397939
0.0824159891182764	0.0810224741480398	0.151731551726314	0.0977964603798249	0.0940584728572433	0.115509922244054	0.0884393111798439	0.0760019798934739	0.0877188585096246	0.186502642675521	0.12137449547504	0.108944356276622	0.170993633349353	0.111044126684412	0.0990618460173568	0.0805282405245193	0.130935436452667	0.0751412813315691	0.184513510280224	0.101996685325972	0.0962974323381857	0.0850151598672198	0.149690362981459	0.0863461149718294	0.0849831556738243	0.0774615369360662	0.105258916296553	0.0727810145358842	0.0955384485158996	0.169851337320008	0.129565365899419	0.18013112878173	0.165234723590988	0.0869362223490273	0.081790868764652	0.115249146621723	0.0780483647874477	0.126985482980065	0.0788939143224259	0.0921784027644787	0.105637262553836	0.12987836451494	0.0877976158265546	0.122481033998966	0.137608629070319	0.113969188857781	0.0865658767000744	0.136783431647825	0.104907278311119	0.137480972709062
0.0907337492990798	0.0778850486830739	0.178247255951885	0.0815846560516123	0.0810947637045624	0.149664231075486	0.119919922640263	0.169079980728642	0.149065653282914	0.0849026893332667	0.0848375302291244	0.121395290213284	0.141687867400525	0.0921774308625048	0.0892879866902417	0.140931647012861	0.0923083579390305	0.126397276581663	0.152555978080067	0.151070873358975	0.11547454625898	0.167433130856015	0.112376597973618	0.0793922024958703	0.108328088332445	0.145014451916239	0.112131102969058	0.119156107168467	0.0947021093200737	0.215645816626566	0.198069193418141	0.11665628219458	0.105953931656617	0.158674935843777	0.118362494423079	0.0787874753369138	0.072425154725924	0.0979842626634261	0.128621095762541	0.15304735461314	0.144348619185109	0.104834469681185	0.0799857706149083	0.0817188762649786	0.0965840333748957	0.0782896476249689	0.0957398797641433	0.131498603433013	0.0760831245850046	0.0741421644461987
0.0808366230237647	0.178811979975166	0.0969571915652626	0.152020289073564	0.152572205203473	0.0874986763703164	0.0997177896228796	0.191284768281237	0.0871891765939392	0.146729131972944	0.119414285587081	0.11920864750787	0.0767644247144253	0.120357414061607	0.15702023485623	0.194788184260226	0.219909120332853	0.106702101159643	0.101767707013213	0.0858243776014138	0.157089331030893	0.101209688973447	0.101460476442713	0.130634833498498	0.121093458029956	0.133062738279898	0.0846814674234732	0.173729602859249	0.202303724292862	0.0926464930383845	0.158519758341867	0.120621784443843	0.124011633030867	0.169978512822199	0.122988945260054	0.125749648842678	0.0916495077026561	0.0775586141361763	0.103581051199184	0.101835523939898	0.15062528761753	0.0838564292981294	0.124357860485163	0.095574118226032	0.107755977307723	0.190902646331024	0.0818657567029978	0.113632001647218	0.112835956416242	0.0837208783160253
0.145856596004024	0.164149319280565	0.137209246388285	0.179426880772157	0.237632299812038	0.220563946399339	0.0776255115075127	0.079853328600715	0.0967154870718643	0.0807651488478945	0.11032157047783	0.103099076351801	0.133497276356605	0.201165106541287	0.141136869810305	0.187546120548898	0.166422919302005	0.077421170311939	0.0982877128338115	0.178813475650559	0.109005803250198	0.179597109823577	0.136844652890784	0.0873087720374692	0.187625958767408	0.188488837953314	0.113357110166854	0.133732064533818	0.146686810803164	0.186164496445195	0.188349567198196	0.110464116907853	0.102232252597426	0.181295947777487	0.0837532373107142	0.18912172789272	0.111913889654154	0.102294282907967	0.124539404283675	0.113031426460664	0.117640218830099	0.0994860066578193	0.17305970937955	0.0854509687725776	0.115948218421949	0.154351284710572	0.109861550911014	0.13967244133333	0.0787790944536605	0.137432586442973
0.107382435265087	0.233143066000256	0.120984828650726	0.10250420736211	0.183627529213658	0.166906046590268	0.0755461499295413	0.0845743075559567	0.209365981793465	0.108393264406621	0.200111604163199	0.110950787752135	0.193729353583817	0.166953820429911	0.143663398733542	0.118185852698763	0.251771135282118	0.155456150204379	0.160870326625859	0.106763673514601	0.151548985791084	0.119181692401833	0.279171553961292	0.208138247208097	0.0801074424542589	0.0839232835043451	0.165164362888875	0.158271839376175	0.124883065691362	0.107044497759541	0.172090284775352	0.0862725426530795	0.133506039147608	0.095535210673835	0.0960682549172642	0.164479912662814	0.187449680652501	0.18601173694628	0.102979295211949	0.178163648331087	0.105341134437702	0.0991396237207363	0.111093981349375	0.185713495575705	0.0886551280073893	0.16744101113784	0.150800141489343	0.0784578102764896	0.20641121549206	0.208765362885025
0.177024670238076	0.134470640773904	0.106696882149552	0.206700866639464	0.209183639594744	0.262786693364881	0.128123043676875	0.213021143109759	0.142835225040879	0.109022937393878	0.121184106324702	0.210000737253204	0.213590702639811	0.293203839986566	0.189823725301617	0.191459878613765	0.278424090820957	0.0961114468294829	0.218929993120533	0.214187861025259	0.152318896649786	0.0852886301625454	0.208333137973725	0.194595776279177	0.100864248755556	0.110396887868962	0.195451509881768	0.113222007388634	0.164492713636662	0.152354428082914	0.111085834055342	0.106736939632339	0.0971658004989254	0.0945954003763772	0.195206690118484	0.178255107944203	0.179998361682423	0.261713994121103	0.172822688576804	0.149372972588482	0.119870552264605	0.169065376252468	0.139162484491031	0.231336195502684	0.156859970765617	0.158967454091111	0.101359260015788	0.0938937039487086	0.189225806315691	0.185625097674516
0.20131197853299	0.170420946712758	0.134429877427275	0.0902149798077339	0.12367357979	0.126755560740199	0.198717683280571	0.180367865293382	0.163458099714478	0.143852940385718	0.112967769098428	0.0833086669743319	0.172269790517941	0.157135448632297	0.164490548287981	0.139662443771735	0.196618560468457	0.130046525520146	0.210090667868396	0.227581664816306	0.167309580367593	0.126486523872882	0.232212209240532	0.149434467598986	0.262478149779686	0.23925285745057	0.169080425248496	0.265030883235925	0.136515762033285	0.109451432039648	0.196123225467582	0.18488478484505	0.156146825796363	0.111086597129393	0.100203896210327	0.101352205930243	0.0935836819766534	0.132446345544947	0.111276795389547	0.234747636214344	0.11096078399934	0.191580478191233	0.098216982240774	0.231074813513514	0.195161056754895	0.138627479643647	0.154453120170168	0.099942642797979	0.165729556250557	0.200558426292693
0.273540335926069	0.264565877672772	0.189616602554982	0.181100661429468	0.173939666811263	0.16568512288179	0.13677635733352	0.214182950966891	0.151464039304683	0.157929246307536	0.139869039761324	0.227177115396193	0.204594520161171	0.144441099968223	0.211892231783853	0.195526939642575	0.255133725444045	0.163971547619807	0.214273276695021	0.12209525648659	0.14531366904575	0.218783983483778	0.282400753705914	0.130691953753511	0.105558724572169	0.126227294660831	0.197958067502	0.26249810519381	0.207038355845548	0.267435037588731	0.149879944153158	0.247048875712061	0.126943018213254	0.227370035939175	0.171001023526033	0.33141551114296	0.120414469366578	0.145000808322446	0.150008840965064	0.396787259525914	0.155470540803276	0.210865521640546	0.238730715731467	0.0953493797615467	0.170319577636419	0.290119067191459	0.222795223407483	0.117923799108955	0.203821303270884	0.142023733837015
0.189152956238936	0.153738513456251	0.112640716634729	0.244954643581887	0.223413786737423	0.253374811261079	0.29704932035827	0.179208753165669	0.211322124719697	0.305609458508292	0.115614992148632	0.280189505412258	0.328126311925895	0.20806646173018	0.241365187617171	0.321406800489467	0.155543826899406	0.200235353003048	0.126450351956776	0.240903069434708	0.206793449509171	0.103519106583365	0.133595619760687	0.187113563665572	0.408910869230153	0.359319090374834	0.14004148260173	0.258308654397752	0.201893629081418	0.246455552322366	0.149360954038652	0.206920470401086	0.272193168100429	0.122541763766928	0.105829850432657	0.174791045190301	0.166514353874854	0.182213299291548	0.185745198973632	0.259918760126211	0.14561668416316	0.167786971689111	0.204691959852275	0.326775362973755	0.268105638060555	0.226402713441274	0.228807044322351	0.224702701315966	0.169046052017756	0.122689081996746
0.257806501821545	0.126352571358429	0.0997219101645074	0.358922489438503	0.314184967729039	0.281369573975213	0.280485313685252	0.191628441026825	0.27163443108708	0.38993567676775	0.234083663357952	0.487383984136877	0.240550226717263	0.196337640924731	0.211000684278	0.203941789496948	0.21345088887069	0.2179209097074	0.246332680700148	0.137612836391186	0.241571187871831	0.18906780921462	0.323401697238295	0.135463056644426	0.14947251097895	0.121845525785069	0.31130535898806	0.152747307373733	0.266281260257851	0.135894928737696	0.183347160244334	0.331309804738382	0.384098469269091	0.107669642695978	0.170429290267903	0.236647317044463	0.150402512861378	0.309899022648237	0.269639780412003	0.171846812444807	0.326207572141001	0.373054923602069	0.132074449354142	0.140266445213271	0.163501726056973	0.213589541793419	0.166494553820887	0.216723966588847	0.13937807409745	0.182235955160001
0.302159883444273	0.189232936945928	0.213493866975572	0.439109788238105	0.162527870663831	0.304045992724926	0.137263880512833	0.102911518475522	0.188099323218883	0.269562379769633	0.11768944101303	0.192741190754292	0.270971670396146	0.285786098226638	0.210049524646635	0.347913469339843	0.173139509933	0.245473779020659	0.329849601427705	0.211666728247925	0.242270157885394	0.357600259159734	0.161146451715503	0.243939990404776	0.262822255416251	0.29151025788698	0.152320834503999	0.257004208819263	0.33727233311844	0.329082526697566	0.139018992505107	0.133876658954927	0.234749616846174	0.319084090592724	0.405043161917431	0.451601289949756	0.280396989831012	0.191033134149288	0.211706068574995	0.190090280293032	0.178581825551199	0.140481657806147	0.364803648110949	0.266795785190609	0.205322270065013	0.30576526087842	0.433398687685661	0.239936978264915	0.293770860067443	0.324156135736826
0.151255164158302	0.147814929946246	0.172394834029981	0.169460677279728	0.201844884060834	0.388969893453033	0.147974400406505	0.373610916328022	0.256262493169773	0.133487297225093	0.130306893585749	0.305938304225156	0.397469790800266	0.201074453847087	0.16344002367698	0.340076583022621	0.320644772695236	0.230086802614092	0.270387707247085	0.166481502078585	0.311444607489096	0.251646913485395	0.176226092834806	0.394497520161324	0.192311058885029	0.350399843179223	0.162383233235708	0.252665794772354	0.368871363579002	0.326316072849169	0.222665378957462	0.250975988186173	0.207838698991893	0.14223753591289	0.340589043332549	0.443915422801707	0.133864789439227	0.206282511514881	0.455277409155113	0.350203812041565	0.165711279790491	0.248282035283596	0.194261865835128	0.308577930429011	0.276925078150756	0.341618246744388	0.318997613986991	0.259876189907922	0.486927181418281	0.161924241334375
0.246741357777695	0.170684186604446	0.149077054730687	0.406246158368106	0.224418687679821	0.22458144439199	0.130435872582936	0.322678466206907	0.412732273148886	0.149298070244153	0.197827651557784	0.289063925720654	0.190789754438549	0.32347478096193	0.305530092682129	0.38637698024008	0.316879613525425	0.438901615530629	0.180305603455806	0.392492474325479	0.273238336031811	0.265722279319762	0.482412049606819	0.494985923862757	0.337108357529943	0.268555907985812	0.365637547845947	0.316859779928476	0.408237293242892	0.314468311319715	0.224280704551712	0.190353680508087	0.281740818920292	0.253632224084955	0.432164768694737	0.19476256597435	0.297935259904196	0.228542030743087	0.370729469499214	0.220166574205024	0.333486213623595	0.350212671682618	0.314321495631272	0.34176577676458	0.473355389846737	0.370580297244274	0.344495221129062	0.491586788255401	0.502346019717727	0.310564575063727
0.315626209758397	0.471328557468994	0.578363767311817	0.179522113734805	0.236628695646101	0.200492462266402	0.21748601859625	0.271324296618577	0.485579996095181	0.268817164430287	0.315949544839392	0.350385322569905	0.365762959788115	0.371009184413187	0.411926553654696	0.382183040179768	0.178612670331806	0.436882613823839	0.313255023506938	0.185654299496886	0.482781213380249	0.40445392829481	0.255212593877915	0.255153206479931	0.211353054027915	0.380415722204798	0.179882059836697	0.499425968862251	0.264238109917569	0.192942032876149	0.461115217635481	0.39099444623755	0.56836756065342	0.230738620014981	0.249183658455864	0.203952391401345	0.193615413405215	0.178499301314865	0.46948892978818	0.215682354704786	0.324461657486246	0.265843615498021	0.230569560251354	0.196662351474236	0.212973590024318	0.357603974989326	0.507480620067466	0.497648907274729	0.562243200875168	0.207409096054515
0.243643824769449	0.290822384349022	0.232353945362907	0.163083335299043	0.348441028593862	0.459016863448885	0.246404906713889	0.156205395383944	0.256659075563599	0.493283559672674	0.309304885818691	0.337381164763792	0.332517884781945	0.32530827021787	0.268426477762206	0.20539871282183	0.339929073327596	0.47372596931703	0.321600342893322	0.199057257918585	0.670751092709162	0.292244133371219	0.406553324514634	0.432920071540066	0.532125111872573	0.200724737786828	0.486978572587435	0.480750947829817	0.437467931242283	0.222250166961952	0.366755795224786	0.19942108596342	0.343440010610719	0.380950358831659	0.458831337906399	0.562706105820994	0.237672703528199	0.190940473667998	0.128443427136074	0.287710581574477	0.211119729211288	0.478079101859399	0.498767675672759	0.19634503858069	0.173319841815869	0.270870879022159	0.272559156402528	0.287133134541872	0.356408689725229	0.5637718931156
0.610052948473999	0.265473485671953	0.305362157466361	0.228084575618414	0.355754937062141	0.4108263617081	0.685527781223535	0.421125246753013	0.711483332861578	0.221156274894027	0.672508618977559	0.563522882120084	0.397497559716686	0.211500769565796	0.322369436288117	0.191448971173662	0.196110994041201	0.743646550087158	0.231704589379165	0.233428677593955	0.177107204805954	0.264355919254239	0.356813425164175	0.272762418691433	0.282203071728694	0.575413187535914	0.270832837590571	0.372702185080643	0.322421271551809	0.474095966259786	0.24303121386416	0.478489453498949	0.368539264204619	0.358167509635536	0.378599077385353	0.476501138761269	0.482754388123833	0.444548514787313	0.25718889631835	0.662463492633805	0.430333430305856	0.213067273008653	0.497886833676561	0.519808573870371	0.389496220811174	0.567976200607116	0.553973198827611	0.449619714532051	0.476300455618808	0.472654421489578
0.377444914769782	0.623799010071134	0.193694127386064	0.59315875881518	0.274231984994161	0.386101976179284	0.494319077655023	0.509480265265968	0.310820541608499	0.320319500180117	0.544742900855964	0.2251163849579	0.358234698349323	0.825704572417497	0.590934861951431	0.428703345304394	0.736374747463949	0.223074410547079	0.200316776355862	0.45053569257586	0.342996216411971	0.284736815035383	0.342486744065315	0.558550568011352	0.371867067167083	0.235202180832209	0.208609676985297	0.301507312610951	0.393456109194919	0.300717160233533	0.586545525940674	0.329268756433759	0.246427095673284	0.237355320806955	0.325914071010417	0.282463800927626	0.501464915731432	0.599147490124004	0.202877033488905	0.371073719420549	0.290389350178251	0.449832868320992	0.38733164457419	0.618070906307453	0.474411541216689	0.261935082612512	0.661029122650304	0.342800945035286	0.624923116049609	0.639488327843985
0.914534297293104	0.417826267829242	0.933196183726568	0.914011794045102	0.42499921176675	0.217287463870921	0.791796262092451	0.827118272367613	0.279283350102991	0.503006713547167	0.53068001317906	0.457642430099237	0.385203562585178	0.252080094217613	0.562097983209016	0.386050812605332	0.668093156405154	0.272637016452226	0.316298480395026	0.322148331845958	0.655596034563274	0.206953814986034	0.240250091568815	0.601548450185682	0.928540216646112	0.631087034942096	0.663947466044075	0.50491449425381	0.73080711322992	0.286113898294565	0.55414858300592	0.418825898962785	0.462114031049935	0.574621932357579	0.346552942157826	0.210553553070053	0.584972068241129	0.485060063560119	0.917581760822715	0.332640662011209	0.772749467756728	0.646518533882033	0.350873956023258	0.477502663279404	0.520316237520389	0.587979223802588	0.360774841383398	0.932540282053382	0.583264898895878	0.259495565742878
0.427094010277168	0.289353145449684	0.632162000358103	0.443376244168358	0.632156502638774	0.48986312027403	0.972490280356375	0.389507932948661	0.511187589208349	0.300709814610884	0.570280198779525	0.359142795797116	0.979302801899964	0.655091020931721	0.78737398351165	0.272871665470234	0.547684084091717	0.848715785616101	0.328330578106514	0.338665864236877	0.652710989722502	0.375280892374805	0.970115178365689	0.522033328658277	0.441230725651569	0.477404826953265	0.409195639562167	0.670776232459796	0.42902498451562	0.398227983839286	0.242301887049197	0.498216084742566	0.496510377701457	0.52387684708481	0.444645336612446	0.6875863843686	0.888817539415331	0.630209083746337	0.575973191256001	0.397003668929909	0.433871924641173	0.476232552315955	0.426598564777731	0.323162050012922	0.662718770160812	0.288714914143523	0.732367796069301	0.346712663800751	0.253293790344144	0.535295670291272
0.311550213672025	0.526899115671388	0.744637432036471	0.842815063572063	0.974050191794783	0.570572997982067	0.412306519317777	0.561315786815602	0.751400385920782	0.380632366602321	0.568314921522581	0.58664204957357	0.405273637164669	0.59553169280107	0.351446124958004	0.596346047101465	0.426458626283243	0.829415873058744	0.50380387182944	0.465047312333406	0.967418776883581	0.289789697069988	0.430817768081297	0.751648410973777	0.483203261871334	0.413037120740962	0.907588827111612	0.722797579332026	0.593674707644335	0.305753128319163	0.582607425444423	0.290857040158348	0.681138196545721	0.641685392185154	0.515978879449012	0.276702019702861	1.00039433267775	0.719756065739703	0.551595179760788	0.37194671237678	0.421659753685295	1.25472454665468	0.669569651002202	0.479212829924814	0.625229110771068	0.429489291314083	0.683921385857893	0.613435369523411	1.13637469093911	1.01439438422799
0.466641866119581	0.480357506043564	0.335548133835136	0.583005050832878	0.79837393871011	1.14187558946602	0.339742926394872	0.592090748151699	0.358984841334231	0.437014178777302	0.307956641558724	1.08527422703351	0.41228240781796	0.676911476075872	0.452259880896289	0.284496903801385	0.367071649140764	0.707319996546903	0.482899867138202	0.844954896204131	1.17154767385794	1.09471313533464	0.727307026609676	0.687781274004929	0.547947803841672	1.09207924735432	0.866427119563752	0.637579776615159	0.876539072062354	0.763425433106485	0.606647405828171	0.629087253975559	0.453926328945078	0.829176206765906	0.780389909187652	0.563715769093028	0.658369328916119	0.815226116143105	0.376044207954421	1.11863289113855	0.972473026869083	0.909854673839065	1.09675981136349	0.464901592628227	0.585744855221793	0.679050954433739	0.572775072360691	1.01131832574698	0.514184758929731	0.832528187919702
1.14817439471162	0.940077959358679	0.659084064843345	1.49750651283093	0.508457754315134	0.790446278472527	0.697882021943841	0.543991258058186	0.553115901480006	0.620594970107898	0.935939199498086	0.583717159267697	0.437236468576787	0.539014602469971	0.702991989642178	0.455795107674384	0.594150149377184	0.316752429915304	0.984470572144967	0.648633793757067	0.540758558161061	0.443370947311076	0.560172051685296	0.326388745857085	0.41707813066389	1.15104387971809	0.620017870010007	1.06087614935218	0.384837663051375	0.855095188688391	0.69635792083323	0.378111505860987	0.632029234178993	1.03698853345034	1.01795658878333	0.422377316305827	1.13082483543459	0.520658682521239	0.639757166740348	0.541508641646174	0.83112887206786	0.417122017475995	0.825863582494328	1.11356875672556	0.452696859828846	0.433075078410917	0.749680009226973	0.43442615220697	1.06677770254165	0.343401390810858
0.726606524849425	1.46498953783499	0.899318251369326	0.45861455686982	0.618461494572393	1.06119926977752	0.723772734044443	1.10909286852261	0.911757405722316	0.365796410316872	0.304471716226316	0.616937213574967	1.2287607097558	0.827378167032909	1.3097830936784	1.13971794682465	0.647560738713832	0.57968856978971	0.923381467903672	0.496058277818004	0.514812745183706	1.32140608069499	1.02182354162007	1.49782567427006	1.71475526250809	0.730202325549248	1.24466350464482	1.41128611559658	0.464649821483362	1.34218892596046	0.525324524317744	1.32890293920054	0.968729874812003	0.927713759611388	0.528287838618883	1.200629174522	1.25439222376193	1.00080454137265	1.36910431768848	0.422975721506561	1.45403655747324	0.932810803910551	1.43504700155177	0.513032242863295	0.594113648694909	0.989991761278946	0.534024790284549	1.24295940576571	1.16603140780045	0.679681989709399
0.56067638564756	1.27527448598119	0.599306656088024	0.430083237920059	0.41483800978811	1.69444048726834	1.68250691938505	1.58705645924956	0.466173304695802	1.40802503500276	0.570358632451148	0.44086684133921	0.724150828076129	1.07783731616351	0.546275362390583	1.20810296198069	1.62456114939283	1.95586291247881	0.664908700108328	1.36251834443977	0.986874291929505	1.49274585413257	0.759435623171437	0.44575532945423	1.22802016988441	1.01073695287229	0.446959917548149	1.13439888067168	0.803388555984691	1.01064645230795	1.45093886961234	0.6318165923736	0.649633336885381	0.779797561968278	0.290917343832094	0.983585716719655	0.992647394888737	0.753873552271954	0.718248327310215	0.625309005691762	1.14598830582625	0.71070047369875	0.651948258913836	1.46441894328804	1.04445398631395	0.550722354928078	0.704026936245305	0.701236872628201	0.592691404751866	1.1531575892123
0.864898754970436	1.41572307687752	1.08465894036886	0.723293358900519	2.16274149116195	1.7722896412065	0.685157646603059	0.852376903052173	1.20544975924298	2.20187816180022	1.46014580753043	0.524601578899641	1.22432859286504	1.85362125216542	1.38581869221215	0.670775861324263	0.608759372529261	1.14860319418526	1.53986125447464	0.58786869605606	1.88735186272241	1.35713409297037	1.09957842696285	0.989130592660068	0.984310290467446	1.38197539095808	0.477285996978501	1.38318863998843	0.891811047011855	1.25265831127667	1.93865806901288	1.07137313091725	1.14135917341791	0.698260400060983	1.23949085626605	1.85324225187423	1.87010122562008	0.670152921734399	0.576368482677156	1.39520425952077	0.606504223107516	0.692881442392613	0.528969114043364	1.10910477206747	1.771608677265	0.641059788304011	1.36728197648615	1.67940452348757	0.562772675475234	0.879991449051173
2.02994700709392	1.89206990636078	0.64606423204156	2.25459215191754	1.95274553696547	1.93698401278858	1.46245108261397	0.921306773384927	0.585739492386516	1.21759442877408	1.33046768454349	0.764049920590491	0.68883452084642	1.32144212033262	1.15702333439351	0.919765580952255	1.23472370540323	0.943953778065766	1.10795571134796	1.61930185831308	0.833253664655164	1.02466188317214	0.605390900675316	1.08031917070875	0.70197335303804	1.71577486641175	1.98948466719342	0.491587461512997	1.64844088804818	0.977923530833982	0.909000420739907	0.520129341330005	0.535285070778976	1.77873096531102	1.40175543039478	1.87459088829339	1.68741532428904	2.06149177233043	1.24708806227895	0.632279392102658	1.32394348452809	0.701288645931175	1.3681271934684	0.870758820938569	0.784809718271828	1.00439084723303	1.50586491136034	0.821733532756126	0.716918199515532	0.781661490976355
0.828641796218604	2.50940838185694	1.08223375675934	0.878764395954997	1.91980579748052	1.58118797679478	1.96800193362422	1.41248168908042	0.886087977722487	1.24968907426207	0.66811407572762	1.17849381258791	1.21798659151442	1.08852871870364	0.878196292681466	1.33923874871798	0.529448378924281	0.700023737375467	0.620411989482978	1.49540261658999	2.19269310663814	1.25781903089487	2.15327121126373	1.57118163184829	1.52226127044001	1.30696153495304	1.49391029628401	0.901370147412845	1.00440100707535	2.10883031882798	1.72709416822009	1.14450108398585	1.5846041990092	0.934802444851626	1.69353021873021	1.77792468658399	0.906089649132744	0.608338623339346	0.875578406660524	2.26521806816669	0.793844542275537	0.796205030863031	2.66485404072054	1.76364802015535	1.1987991630711	1.33593562631584	2.62019585211901	1.42839755561973	1.59828166958444	2.35494808147601
0.952475356236067	1.14732184844791	1.17982873032213	2.03573590649809	0.782997456118828	2.19075325528103	1.49996859833298	1.19797929434664	2.07277854942956	0.984211362276542	2.82336341954858	0.742326208964017	2.10751747988038	1.63435147307115	1.75701101958767	2.63750185333211	1.41951043800978	1.52919284248696	1.80931424074062	0.71568593178513	1.77087392734322	2.10176955852006	1.32298167690307	1.22747420415637	0.909304114072191	2.0789260887846	1.4920515091591	1.70621361566487	2.54000037202011	0.677549383313774	1.51658404610121	0.947680201615859	2.01050774891007	0.883852507568973	0.76557690130219	1.46527303341638	1.93163994591903	1.50094297902243	2.10733510896979	1.63470505935545	0.579998818455241	1.68745500362247	0.856021720681716	1.35797956751255	1.75258360585141	2.90948407234937	1.40757376605091	2.32257849285249	0.721144038272581	0.858588540517395
1.33757880938764	2.76119334657974	1.46098079941148	1.60008600662438	1.61343960564877	1.60744926181151	1.28361513568276	2.35765894000125	1.03298579349955	1.23624605159195	3.04552593950734	0.936081793493592	0.92987679406267	0.909061310780556	1.69092989069999	1.98127838689394	2.27539417474555	2.41364576284058	1.05019198021442	2.21756961998533	2.02920778962692	2.44888182785129	2.53561130273465	1.29463619016774	0.723596027199085	1.66194127447984	1.25348413014619	2.09196880990681	1.11946671231269	1.36716708629417	0.881147197543444	1.36930740002555	2.12025247757545	0.91438579297055	0.983002836390334	2.13996022280296	2.10631924685316	2.35308211060322	1.67911950644754	1.26029929577841	1.63528371678748	1.9708802933963	2.33082270529278	1.93585199347877	1.09063070343664	1.43825324957691	1.37619845192183	1.66267073895302	1.39633993109839	2.16443092844957
1.87064473013843	1.06014536512557	0.936609436296248	1.72293633547435	2.03517829669739	1.46184341870898	1.89424890647321	2.59678486733789	3.23905289740128	2.03140504071797	1.96403822927683	3.06156766113782	1.4704641071242	3.39233904445592	1.51593141941675	2.59778205469846	1.97992923053207	2.82554369406778	1.71571228314706	1.53219977004673	1.58785109839267	2.69466060013686	2.71419920889696	2.70309934151338	1.12664803665355	1.66217191689417	2.04690972427844	2.35570400433918	3.05337910476153	1.63296727213375	2.4356720249426	2.13297770624471	3.01403307836363	0.791248114782295	0.942169102343386	1.23474328361419	2.78663783825357	3.03971586713871	1.40094205029979	2.30683641489775	2.83218261878663	1.27051798419235	2.36073042652904	2.60880889081724	1.5870747252553	3.17839435045117	2.71226417619659	3.53510677932736	2.13846353527203	2.46610934920901
3.01393206170084	2.28680588729999	2.11106435272253	2.76192004602528	1.73242233947434	3.21505413801054	1.70846694766382	2.24740306302855	3.49476968308579	1.89438540894772	2.88647783811774	3.11328519316871	1.67816635531541	1.33672464312101	2.19959555087588	2.82341503824772	1.63536625648979	3.68859280731432	2.0020948922683	1.04719125989729	3.03341890258255	1.89727499724979	2.4082885408385	1.92412198318086	1.58534454584221	3.19130150317828	2.00569647940449	1.83323827800246	2.73332283647795	1.96944563590838	2.29983942891754	1.4103827549232	2.94112330840354	2.75980443070679	2.94824759415733	1.68799792498789	1.7800685485375	1.23627958948155	3.47205680419146	2.01117603361516	1.96180671629298	1.24784797049038	2.85287915027969	1.9088097861617	2.10199001729077	1.76999077514729	1.93340822613379	3.30498371144923	2.72781759648204	1.72805992051589
1.70856767272672	2.48680151591415	3.73270983047486	3.6901853468176	3.51863664788909	3.76112461923966	1.92802722961275	1.62659858681081	2.6543744961532	3.64967913773064	1.68806606663222	3.1394643046486	2.42303894596019	1.97709769506332	2.84968856864714	1.96312735812024	3.75817941393321	2.35964549716107	2.93831940671804	2.37484733664507	3.43577129426484	3.48098623407771	3.77548685588512	2.19160362092902	1.67595871512422	3.30751848920404	0.976580146556212	4.24894923335672	2.34162578371017	3.03166139301777	2.34328683753463	1.60562369713967	2.51324159507483	4.01046547405638	1.34466693447771	3.00449557243869	1.27492632687341	2.55237293347555	2.89347318782304	1.51957342959037	3.91272006211661	2.50783904387637	3.30143225588955	1.96836770226278	4.08219535841328	2.06089239181545	3.08986626562939	2.77360812741643	2.04693289863276	4.019712824242
3.7659743192818	4.42661300426965	3.8367827113514	4.15207345555289	2.05541694011635	2.78032755085276	1.6199539410025	3.18255664767745	4.41211023658055	1.57573795316575	1.90038517712254	2.27334631867514	3.36785851359628	1.82727647624044	3.50389704361798	1.31105963662047	1.80675038560953	2.17987064712356	2.92547909831592	4.5216092734773	1.95597730510924	4.14888537585375	2.15246305035713	2.53904125491341	2.11247109796859	2.18422524278453	2.38762895502472	1.94621542663925	2.65731918253162	3.58070027533434	3.06716907603545	3.73660243151446	3.65640914551677	2.76543546392582	2.63115639369448	3.44175870637565	3.60657602316177	2.10727331689476	3.14618992817529	3.21357245849662	4.18242030020272	2.72459481806678	1.87434658890604	3.59200176438752	1.5599226001966	4.10575797438367	2.63373448308484	3.91812331701525	3.77691210922938	2.22064952079742
3.68578009371653	2.88132414673273	3.47335756411873	4.00069199788253	2.51753703603457	4.31374258168285	2.88280809784971	4.41413302489694	1.99454342370996	4.14445856206724	4.33117879596514	1.72670037500388	4.24270558597368	2.27444808553301	2.00784600551083	4.26423246195037	2.08543503498723	3.29158229462495	3.4565613261856	2.58382280995695	4.21482264697945	3.95397303187008	3.12367115506122	2.26373174636288	3.98103096488225	3.0640065313206	4.31449382530007	4.11240663431519	3.84892564614464	4.11590143129101	4.44222320044252	4.21724560092031	4.07378838878433	1.99578934589722	3.61388590763942	2.68833856131495	2.96316551021127	2.27166088253873	3.51776345586597	3.35481275883929	3.70420669950784	2.08440237139726	4.07386413998467	4.05779510738588	4.45161893049427	4.37844650486609	3.52068515736818	4.24218651958191	2.35127379008429	4.38571159463404
