# Supplementary material for: The Neural and Computational Architecture of Feedback Dynamics in Mouse Cortex during Stimulus Report
Source: eNeuro. 2024 Sep 24;11(9):ENEURO.0191-24.2024. doi: 10.1523/ENEURO.0191-24.2024 (PMC11444237; doi:10.1523/ENEURO.0191-24.2024)
Supplement: Extended Data 1 — The file code.zip includes all code used to generate the figures and perform the analyses presented in this manuscript. The folder "./ephys analysis/" contains code and instructions concerning experimental data and Figure 1. The files "Figure2CDE.m", "Figure3AB.m" and "Figure3C.m" simulate the model in the nominal setup, and generate the corresponding figures. The file "Morphing.m" allows changing the connectivity strengths with respect to the nominal setup, and plotting the resulting trajectories. The folder "./Figure4/" contains instructions, code and data concerning Figure 4. Download Extended Data 1, ZIP file. [file eneuro-11-ENEURO.0191-24.2024-s003.zip › code/Figure4/isolatePFC/v1Int_a0.5.dat]

0.331573674916334	0.33414362402071	0.349811816861569	0.330254126221547	0.362920899831442	0.331048274905271	0.316986094990742	0.326837011713866	0.356447641583118	0.323051778497452	0.315028845182721	0.32873366846846	0.35376419165058	0.33207277919334	0.325908042399682	0.336058880624048	0.347393743612954	0.363646163532418	0.354818936520266	0.319036770950142	0.315734527020872	0.356085925512048	0.341362476002157	0.328878146424097	0.332095136272556	0.332287092528138	0.324989779613927	0.340581728659562	0.343711984119562	0.362012853631049	0.327139682682938	0.313767852528281	0.356999718241031	0.319093358637636	0.35155938719373	0.34957953411928	0.348230982129541	0.329247155404538	0.356905775563691	0.315724644523224	0.356487301768475	0.322795129760716	0.361473357764608	0.332307623446562	0.35393327600305	0.329197363728642	0.334452425520957	0.319802968670355	0.351993992114134	0.346054807364464
0.358910161898162	0.339404572139152	0.350120085008038	0.328399237934509	0.377441683098639	0.338663776991522	0.3577170413731	0.332695901638055	0.344218406467043	0.374355983449165	0.329108624130354	0.345339146402569	0.324886531530899	0.362015668142417	0.366464026192273	0.350142026841312	0.345287399819893	0.374765207601074	0.364112904720409	0.331609392831391	0.340947635472035	0.334640681535397	0.35544311435438	0.330031376512045	0.373676002512082	0.367228700692681	0.353693769859521	0.370491322007694	0.365204443887904	0.37087600727986	0.356147150104197	0.33097748930416	0.376982183339086	0.332771623987503	0.341093667313112	0.373615154336607	0.371439166683385	0.347873315296408	0.365152769828097	0.326087301899412	0.33989453169251	0.360684740815848	0.338010768475105	0.331413864054187	0.332256521478782	0.33065889590375	0.354626961537728	0.331827991204164	0.329144509245663	0.33659800288424
0.336417508381365	0.359847463353397	0.350406252900065	0.336358664892476	0.382965411976723	0.347348872919369	0.355034229613889	0.355037131286951	0.36846932640759	0.351897913625425	0.338896188568781	0.350303219145629	0.379648881156492	0.337002260096067	0.38669929683376	0.365441918831271	0.384485162322925	0.377929003622216	0.344678264590469	0.382937357612393	0.376984296629342	0.341865100529325	0.375803069566354	0.374240496818624	0.343279478300911	0.368244648645857	0.348484108018194	0.33617313705831	0.355674431791943	0.393843718588855	0.371309146632054	0.35841097200543	0.394267710558557	0.33853360166538	0.379416790100526	0.336372722260444	0.33729908707702	0.346735227519128	0.361752218348196	0.338769802566584	0.363827069115279	0.342866139732562	0.355116204845754	0.365798580250571	0.360035946725601	0.366673441179841	0.341611867262263	0.340714754683156	0.335571226318908	0.361877143192191
0.393261957251924	0.358794758751253	0.395229735556226	0.362834212187769	0.359253565341665	0.40547872322464	0.40840823048348	0.351742302495151	0.366802014313818	0.393650780950766	0.364539730428285	0.397324049985117	0.401848505526054	0.356386186867277	0.34660771379632	0.383026987425586	0.380908108284982	0.367335519676606	0.376230582926903	0.376934839411618	0.409322683791183	0.345066371140307	0.396158464428447	0.366359713868295	0.391967955998626	0.369378912639986	0.407635795791887	0.371692711241412	0.363098621701175	0.407582685788413	0.408299788828022	0.360502481730926	0.360336181111946	0.396044865939264	0.368769897035052	0.387919821525069	0.397459362128109	0.352837060066936	0.374548705047582	0.378253260459951	0.374953283011959	0.399600381391334	0.406727405811022	0.396200063600331	0.362300715476414	0.360464737941931	0.385640049993383	0.344492684912823	0.405415379335875	0.34804850658269
0.424787153302352	0.371345552711515	0.421774526068661	0.405705225236127	0.388015089762505	0.391272594180757	0.414126197936068	0.393729828305112	0.42110154761263	0.380154618284833	0.371624344222121	0.409005981049283	0.429929651604264	0.400577381866979	0.400721734331092	0.410566564579379	0.381200574892038	0.417870449010604	0.392579107524404	0.417885564211226	0.401739308477406	0.417729033787532	0.364540051160721	0.405565339432447	0.406651751851199	0.371375216006626	0.410422799820223	0.370563915832739	0.368099080677623	0.377448488741673	0.403609062686059	0.391756284589171	0.384219230388881	0.426788157542642	0.417593355802122	0.361821056404224	0.390105109815803	0.406326294911046	0.379621283457595	0.395627103172995	0.404939129741823	0.368738056187132	0.403191836844704	0.370573471195534	0.409908746134011	0.373164507789563	0.375461454542935	0.435074488732661	0.424707093047143	0.397242274485193
0.383780653795187	0.380318952781055	0.424694851081525	0.408497832252501	0.393816420456064	0.407488311960116	0.408401281426569	0.389181368537245	0.417702528250058	0.444300388655187	0.394578148225172	0.379686637003615	0.399202709390963	0.407420776602235	0.375263285409469	0.423985683644328	0.425081773294514	0.438156578597781	0.390444529789751	0.421521282585324	0.383985797559697	0.448858201601495	0.434271485907154	0.405763072137487	0.378864969272231	0.397662053207582	0.377385403841939	0.422323540879477	0.443851011044967	0.432152286473724	0.376147896456802	0.392669348360542	0.414936747673305	0.373438575005342	0.451909738149324	0.434860316809871	0.419037767586531	0.388755783278474	0.417513322310509	0.432153171851227	0.420612558704277	0.427584970652445	0.444484288119808	0.443847957804338	0.378881082910342	0.372870110708983	0.433059160727905	0.411444907579698	0.454285212843121	0.38227941862886
0.397610173194579	0.446236554999653	0.439827978440874	0.39205424256215	0.441542164652681	0.437496468021244	0.397709452143596	0.481979721206762	0.43705212608774	0.4566948271903	0.415125206647414	0.415479340071771	0.429901321568932	0.460388226482082	0.437903025185636	0.434314334356234	0.396950447396108	0.463899523284073	0.475867944187474	0.463545201332949	0.479623422068888	0.473180854191747	0.407952298184031	0.458950140943996	0.407976800762475	0.429155560535621	0.477166977446021	0.407191538665976	0.398998672147308	0.424125707527929	0.46508291114447	0.442878996365261	0.409254546745936	0.402491625436935	0.452791019730251	0.397487516634823	0.405566020959362	0.396349114063528	0.453685344524676	0.404161883554206	0.439750917342073	0.470529688458565	0.46989703695155	0.433844585192301	0.423941714501928	0.467367923352052	0.461714926979159	0.428607713860791	0.398590583491259	0.435697032708262
0.489561195154922	0.496184149620064	0.46307481372812	0.428216059346077	0.41935196884194	0.4592813202135	0.450455142689209	0.418246203027993	0.443233839777198	0.450486206283298	0.45068487929793	0.46273151468067	0.461090264272019	0.4914590392392	0.440633547853612	0.434128905925324	0.413274703611307	0.45738849955307	0.463608938223802	0.445980633666545	0.449733941478422	0.445597158801065	0.451924931181851	0.487145865462316	0.455176106024599	0.42255751845685	0.450018030285292	0.431887339670143	0.434301371616191	0.451829073746038	0.438086442025527	0.431576703100139	0.437327584513961	0.420241616877745	0.428832890465789	0.456923965689545	0.449186884534294	0.452670637375335	0.427918097260682	0.41301509443784	0.431162109063311	0.492483120481296	0.462834860376962	0.50259359384177	0.474292528383221	0.441120157328201	0.432389816002513	0.455280824926992	0.431346110903511	0.50045275878178
0.513630863562454	0.469427467520419	0.469079857140057	0.451620977306273	0.491041094781147	0.506671090481166	0.445227665876769	0.453635205586125	0.461421296062626	0.502169295329019	0.526108515089374	0.502270288714678	0.516232416242944	0.443171277214832	0.474566480568202	0.454849436651422	0.451201797811894	0.478672193658694	0.510230681707107	0.485192907583632	0.472485019855841	0.500980478682815	0.48318304473631	0.493597420958207	0.546009682068875	0.49234609596757	0.4689803273565	0.515156441478881	0.527244109549506	0.506547803885858	0.544150859121008	0.516677500855713	0.527417098973735	0.459028500477008	0.44026202933879	0.473512321300477	0.537106859140408	0.534501641468479	0.52041211908479	0.482729505427178	0.459221478680633	0.483903283755201	0.49728240158814	0.453475766862929	0.46581742223619	0.431564915461563	0.49227819247815	0.519414624652768	0.46525533171542	0.533903773219198
0.505049323386345	0.505636098717777	0.470728066679802	0.513149590647916	0.52542514157565	0.464389097288391	0.498174172271428	0.490411644798612	0.572441548466453	0.480847252208383	0.46029107203138	0.524328513901402	0.488897623142162	0.527160448615074	0.532607761795623	0.566926360150475	0.464081964338865	0.531335716937414	0.526362318987367	0.472142926290348	0.504503394624488	0.462453382526758	0.525699618329164	0.480707743405514	0.495636476662101	0.512985902542263	0.466401415144477	0.459890830767251	0.519304389548339	0.543699923621429	0.561762013347276	0.475691790273355	0.52586785972621	0.477624397509335	0.499784621637017	0.547555666173659	0.538423614010699	0.493169995206041	0.503849595443084	0.558498583905651	0.527065887611012	0.477417807372838	0.535754776007524	0.561343233582175	0.516655546701877	0.539833924742891	0.528188301574725	0.511454081710906	0.480071684738375	0.516725285962478
0.558080031463055	0.492318226510149	0.486543850789261	0.515576131902048	0.593635393563563	0.536610764190344	0.577382223734961	0.6010840097427	0.594808596103568	0.532060257081526	0.564940655946171	0.533553903297692	0.526344579470595	0.557494366445311	0.554104803980927	0.515420549393511	0.507813766223225	0.553434089230609	0.522058159053973	0.598047482426912	0.505022422837781	0.607940671497462	0.499596889532911	0.541874363489395	0.511392481349249	0.614094095366246	0.615309955564523	0.536173514455563	0.58561972881599	0.599934298963407	0.605174668713827	0.568059873597625	0.568230824418602	0.555746878478569	0.537193885184706	0.591701165298206	0.484728357602088	0.508879313660769	0.60796677029937	0.533901400257464	0.50286277869781	0.513157667151225	0.495138468440061	0.598872545565977	0.582449157702018	0.497782743436263	0.486897830968069	0.485151959428551	0.52936158209876	0.513888643105841
0.650018330533306	0.613872927259373	0.544816309826482	0.579502950951866	0.629819609083965	0.58757088470509	0.547256662333909	0.629321116942353	0.57500231365037	0.54934251001289	0.552244917256964	0.544398651809106	0.616477311427072	0.550930324317132	0.645669807872325	0.572542751088732	0.672091895016742	0.560857408007551	0.66823755167788	0.642211856901517	0.631432540713105	0.663558214177425	0.585076492991504	0.626857303779938	0.592917903385038	0.510819046000975	0.534994619308629	0.631610963333254	0.66728879541084	0.513655386801924	0.625619269267001	0.629658491599898	0.550616718559714	0.575017977239993	0.602150346760538	0.677779270869493	0.59678082833522	0.643114080558156	0.587925123119134	0.662289417361955	0.616729105480163	0.600370371598531	0.59613759331976	0.611192817095707	0.580493640786101	0.582754941916456	0.592175474602549	0.640742413415986	0.583469094435579	0.535546985478073
0.678490224033599	0.607537300839125	0.558906349202368	0.629942537470659	0.568844230722687	0.696567100512609	0.566510161042046	0.612189249534332	0.614069313830477	0.605916351785358	0.710343379679473	0.705162022757186	0.685945153296058	0.5571031232324	0.63801641405098	0.662102744232514	0.681727117879275	0.64743404215793	0.574364948878876	0.570124026189747	0.653005449157273	0.707625129247874	0.687616905741237	0.695743440650276	0.681397075147486	0.609147481106324	0.592997276136958	0.601940048090474	0.564925925458567	0.645377037351147	0.563419887725815	0.631406840682743	0.653421699177493	0.63295902244477	0.67039277859064	0.615091390711037	0.638031674040746	0.601373462290807	0.701388960441847	0.687358082210588	0.574963541036281	0.572672093416983	0.673243587886222	0.67888925530546	0.556897654675685	0.565526345769273	0.698407547991611	0.695026604642449	0.624724005077922	0.601793886767966
0.720707849523936	0.617830498623297	0.67477538903292	0.675294804149664	0.757368631358942	0.705364180264159	0.741934549433969	0.776636159781299	0.661304231891014	0.62628595627769	0.749530351709518	0.62792603415499	0.658569073835986	0.618342335157088	0.688581016746706	0.68650922683988	0.602746643937151	0.684218415788709	0.710280739562187	0.593481995373864	0.678067905612599	0.591431867849875	0.620499807780924	0.595265067536344	0.703644598530066	0.674883595631385	0.757229508274036	0.750542974109693	0.766268539259722	0.668088661204009	0.69164930967949	0.691443184631743	0.681087111064424	0.746371369327803	0.714012161661165	0.596630809369017	0.758863258591814	0.730112059233458	0.794030491125144	0.605581180215887	0.632375984238158	0.702973745768505	0.687120397130756	0.625869216738085	0.594621377767563	0.609111556972098	0.771975493746461	0.705773097872325	0.633632554518097	0.671109275936735
0.711847641556626	0.697764766208723	0.836720935648311	0.679930630408066	0.724413305216794	0.666370919890364	0.697116490440993	0.744424680684238	0.643599584109579	0.710368879182381	0.852402992333796	0.718942001323254	0.808638417516974	0.66981537169535	0.777727846888821	0.659165321680972	0.694135977537651	0.755556017198009	0.777571610896139	0.668568467048805	0.708857883505439	0.84535357361136	0.659732021628618	0.748342992899868	0.665677755784881	0.643851720077786	0.850653748238843	0.763161542838722	0.820771003924675	0.639138193238274	0.74796078104794	0.650022009703981	0.862513514312027	0.812720096990641	0.694260570909384	0.698555486264626	0.664362447103077	0.813509778322116	0.731393586258541	0.698900001788001	0.701600178440793	0.712991652110937	0.69593771564834	0.759405355531942	0.670217795166093	0.72574094588372	0.78560611436447	0.693771162293109	0.716597774433464	0.808794071474264
0.796286218369473	0.765396185369349	0.787692457268489	0.685683198054546	0.769501817145753	0.708756426135114	0.765938832909654	0.812839976216581	0.740289171771711	0.89844276540759	0.83701427348097	0.737353462208501	0.743649034689483	0.747917720028175	0.882383713459223	0.683710912341431	0.794793649050058	0.719655664232235	0.854029000213149	0.837487978797998	0.869434321718304	0.799524469529748	0.686994231509011	0.901574313710908	0.743824148343832	0.924922086337432	0.803388086076073	0.716069206437825	0.925381115457568	0.734827652993015	0.798794364579171	0.770584429813429	0.897674805045195	0.707991828063565	0.879991447072075	0.873188238065661	0.830526928340505	0.909022997180986	0.816334326578649	0.826470226205573	0.913437176103491	0.886953655112409	0.688716939955765	0.79477668196451	0.820314163355656	0.838365564792279	0.765094320467745	0.721397494119476	0.783786084429307	0.76660143932252
0.77617787190719	0.800713378758619	0.939520634921699	0.963850242564841	0.768172241355508	0.936161784259715	0.943298276097457	0.860805160198264	0.949272673137471	0.855724506571383	0.987267169540214	0.848267313316237	0.790969019618447	0.768690566900979	0.892065110893119	0.938564163507797	0.900381110830663	0.790925109777206	1.00022585622994	0.751331569395012	0.872469069725754	0.849487726230304	0.984265528977506	0.802518998467658	0.848058462155806	0.965522567122352	0.956255335067959	0.941532760534545	0.763213955061928	0.771630471153643	0.881055423833915	0.792271750641449	0.871248619191995	0.772525160309311	1.00649387704521	0.890344509127817	0.765412942226869	0.921311962848129	0.954343580830862	0.912086654748122	0.883482911964251	0.906865721806192	0.873017336766795	0.793824143230621	0.799334854181952	0.904670424767287	1.01604751830683	0.790788206535663	0.986713600267329	1.01999339047634
1.10984052538186	0.995549043803784	0.968547864453457	1.10740378673771	1.07488912731198	1.10753693710552	0.834542716303294	1.03686375210055	1.00182445862967	0.886365398362166	0.870213862494795	0.93413879114622	0.826519742232034	1.03991867603945	0.943534796491111	0.925025973879885	0.950147722778137	0.850793910958481	0.896537575772808	0.925269152761053	0.860787549050913	1.04876192254261	1.05124273769284	1.11577211470638	0.842785232494851	1.10036731224536	0.994756487218779	0.991549569711705	0.898038935410574	1.10920074716562	1.08279527326115	0.874317005315836	1.03727092051493	0.871715323462401	0.820043182775396	0.822976222626671	1.06267660889925	0.97809552532559	0.94213284428655	0.854670011086971	0.810081925034161	1.03893572170334	1.00434119644293	1.06293997761363	0.960900947449688	1.01316535229309	1.06715157415231	0.912020775471005	0.966677429518224	0.942151823604322
0.913012639106582	0.951300946352	1.17621789201824	1.16252331064641	0.976058539022033	1.05321754634957	0.969480928715315	1.03171845240292	1.00237734961986	1.06703324928132	1.15231739812824	1.1263993549244	1.16181331987615	1.00283763446519	0.993230834910081	0.997530281068363	0.8834866985845	1.00085164320125	0.892424389659699	1.10527034674575	1.14352588196503	1.01950981032803	0.918557841444475	0.980062043445865	1.24925542722093	1.02726237542323	1.19211027657311	1.14190678786496	0.93854157676382	1.10172814123143	1.15863431066184	0.993196084059133	1.04572964707686	1.04996772424373	1.17904899013851	1.05944085406972	0.99331725014176	1.03927916410151	1.0790962684044	1.00206099419295	0.952043349604092	1.18439224988241	1.11758450163476	1.04415941939771	1.20642542917296	0.984121217218386	1.11838299391462	1.18762550621489	1.22716611317582	0.938472161015076
1.129481461978	1.07527415319122	1.11526861341127	1.05065813636601	1.05955123173144	1.25415900553317	1.32464152090115	1.05663226395957	1.10177402213237	1.2299764438359	1.0169619676444	1.18169746964189	1.29031437265295	0.99732794105584	1.17538540258701	1.1394734678439	1.22774034965206	1.08430807438045	1.16472529955494	1.32809917835553	1.33247659586094	1.06791607541047	1.17941497397282	1.15071484646263	1.10079898390377	1.02310502534092	1.34392808897501	1.18866904309177	1.09429275991857	1.02821566188565	1.05693147129104	1.12641577310276	1.26029231871405	1.03375884394786	1.05837526219143	1.23937424766374	1.25625731977756	1.2789755514887	1.10496613267606	1.04649874829854	1.00465001916593	1.1256932888325	0.990228524292029	1.18308826918683	1.27431172565924	1.30797172101205	1.10880403254346	1.16685721449652	1.273639679596	1.3523249298394
1.46117824331407	1.09420484069169	1.35965368554737	1.26189452213203	1.47568091359562	1.40460186988472	1.36639618917758	1.31483214675703	1.30924604583588	1.20058162706889	1.34664722428929	1.4169245126791	1.1451676409638	1.0730784704581	1.08663951384449	1.14279735937682	1.40246690438073	1.51505542648361	1.35367111919982	1.52634579239212	1.27696107866666	1.42892329998053	1.45568530176673	1.31596755282176	1.4752260612503	1.2161926050872	1.36322172468761	1.2933482799079	1.40741811168956	1.16922268174864	1.07841947637672	1.40472993025658	1.28525051789652	1.35833829447309	1.4091713677112	1.4058416202638	1.31815390803656	1.52854319507794	1.45356071631979	1.27296544740669	1.07330560635073	1.42499441906187	1.27272141939194	1.37992471451369	1.19994680281349	1.23220631617279	1.47083878951867	1.40169023153644	1.29067872503442	1.22705547941865
1.424777274693	1.47513778328611	1.65220243425753	1.31463141451245	1.45149601222735	1.40648244656213	1.57027428730687	1.54134543055685	1.4346964304676	1.49862496081716	1.25461434630295	1.32396777006764	1.40322836554812	1.48231887028856	1.40508292059003	1.64642417190894	1.3065030895679	1.68361372129399	1.25559956265399	1.33245947464669	1.37037057286664	1.35187963333715	1.62248155023262	1.32411356156312	1.26862676500117	1.59130778062681	1.50986353094384	1.22576369458935	1.32371535765078	1.21170401551647	1.63422860225503	1.32883672511845	1.53708730139907	1.37277489006271	1.41538609442879	1.49317430388997	1.48052483199129	1.24605834870088	1.25981061167262	1.1687778595518	1.56928488724	1.2225630149143	1.61193825444879	1.2222562123129	1.35134434735333	1.36157585246894	1.20940592396129	1.26851816491398	1.48739499757491	1.44098085553971
1.40380616751381	1.8208290379717	1.66501629595369	1.7956424369467	1.30412043217654	1.5172863593843	1.69803005071106	1.65035987795897	1.3901319137666	1.36836173948772	1.56947716759604	1.40427481267087	1.43841100413696	1.64061205321034	1.53774861032853	1.79767955501305	1.63511223379049	1.66118257241723	1.34969816064612	1.34919242024635	1.61917764468287	1.34458397331542	1.57673096148475	1.6857230692276	1.35586325229227	1.4226900411524	1.67229440051561	1.33100407973482	1.37668945644703	1.38552232540696	1.84394415846081	1.44985742906603	1.50707456614682	1.75619948974445	1.64333608380547	1.50849120028965	1.37548248005184	1.53387018748027	1.71111728183093	1.46490336771212	1.43579304528038	1.7771798449054	1.37893774024228	1.77860843302565	1.8049420668823	1.4573881469942	1.70175996803998	1.40161274508553	1.48105735852876	1.78456060803278
1.71285640299715	1.57037430403811	1.80471775462355	1.50545854006293	1.47270104053146	2.0494276680761	1.82449578353454	1.71605996902421	1.82083606363562	1.50834360780615	1.61500912041692	1.5385901094874	1.95786851595718	2.03190039176573	1.54913942291112	1.76000304893868	1.8918952312302	1.55541852107336	1.95512578863851	1.99031008579801	1.44900071335268	1.76151157461869	1.68313358408863	1.7180320605697	1.59198889410391	1.70943187161119	1.83560897473824	1.96066668640539	1.54852821546707	1.73359157368192	1.8748416733213	1.57341787225562	2.05739008143699	1.52529869229546	1.5313357792479	1.66807897048622	1.7285264438995	1.55616713544745	1.61583623862539	1.72357733828456	1.44741324204964	1.86117447614111	1.71927472340658	1.92281057216934	1.48336094432535	1.86831593299297	1.97959624792578	1.83970399716604	1.43781618574497	1.81447070664254
1.63153369699845	2.07047038701549	2.05005233212477	1.62123984020016	2.17169687164033	2.13461371052188	1.75890405309519	2.20840035247053	2.12536378880925	1.91935966707961	1.65370694683126	2.19742263183471	1.96712006784946	1.91565807939235	1.62310382186927	1.8368203626052	2.15848234086289	1.61451731469395	1.76754099092072	1.81282790044169	1.57808278523545	2.10276102189146	1.7420602109435	2.2246182011476	1.82225310567465	1.91000897072575	2.02383142692358	2.17752133440599	1.87965048744592	1.9046983470802	1.91408538523707	1.82829576344482	1.68417471308184	1.6070488796558	2.12310703707897	1.96954512340207	2.27129025902917	1.97418188166167	1.63677163654666	1.82115576863058	2.08146152462861	1.90899325317246	2.0837083924272	2.19655078323401	1.84005718824295	1.70332391172945	1.7444868706872	1.91132406873006	1.97379097991485	1.67323712465179
2.05975548114673	1.85036809242103	2.11736864618777	2.02409619097769	1.82009147490252	2.0028488257592	2.14497799600413	2.31950133238025	1.96732852656177	2.49423624865208	1.89383142144851	1.93886442092143	2.17095929492984	2.46859895455118	1.96636771250851	2.10092141759167	2.25386483209237	2.36696559686876	2.45735464356284	1.99837208163846	2.44169420173881	1.88767851192974	2.31403490309628	1.88578192536648	2.22680495497821	1.8475758724031	1.9946864955618	2.20208717627198	2.48830259099515	2.50787217562314	1.90528709263086	2.28628551802146	2.29300811419282	2.47940367543215	2.37445078494042	2.36748231671674	2.41426741368955	1.86654266708345	2.11053122769867	2.20243282481152	2.12244608082225	2.28488207025487	2.0423239021728	2.07164018330946	1.88180583462711	1.8059074525566	1.79237466258488	2.11446967478799	2.00393560731488	2.30168280145915
2.28379883003125	2.6406961898218	2.37617380623401	2.3833648586368	2.39722265186968	2.56926857292824	2.14327579776621	2.22391081863632	2.20753685052317	2.35167874192062	2.1529415177034	2.53724678631439	2.58367618404145	2.64530806002997	2.51879947815336	2.3238087465426	2.73710434635013	2.75933738545168	2.51000823932611	2.03355504717746	2.72511982308208	2.18164461390695	2.75639080609692	2.015576579454	2.05733274301744	2.24818430287103	2.74302336078867	2.2665047532016	2.0610846721985	2.35121660400174	2.31812244822533	2.56157647822904	2.28999806762792	2.51295065395826	2.36960209472216	2.29991648384966	2.69381235538783	2.02268696447981	2.69175717541778	2.43927381313403	2.42730094509544	2.71516918140018	2.23833457933444	2.71477090257606	2.20479878337486	2.17930084510263	2.41257610188765	2.13265742313408	2.01289655260501	2.44803041278983
2.99639754995107	2.50599880168638	3.00640801225888	2.79472432437185	2.74604553665925	2.97611752334323	2.96156028396652	2.63772978417047	2.35543942487846	2.52356497329848	2.94898901210582	2.30131014450061	2.88676473417482	2.95587763480279	2.77826035370804	2.55533017397227	2.74904610912097	2.7891668828967	2.2459954963856	2.5817102399455	2.82906794340498	2.99669849339091	2.88075250004137	2.57660383250283	2.6574732044398	2.34153112765661	2.61292736476716	2.23702822432661	2.26600459021252	2.83239626772342	2.34660386114872	2.98229572940766	3.01985222799982	2.73289884708386	3.0038088757385	2.73142563954647	2.51900618184653	2.80452848662794	2.90828513489424	2.89246289916819	2.93207419745896	2.47666764624295	2.76903352820269	2.4229440837692	2.98357486712082	2.58348605705837	2.46865230588575	2.35617795775823	2.87544398627722	2.78622212358261
3.21031123748561	3.01760848669636	3.06081994949395	2.87861708883357	3.23461427986036	3.02937665495678	2.54382877736075	3.16666899121177	3.07196155191042	3.21414768993116	3.23879764152904	3.2039284882453	3.25977081469687	2.94499508132739	3.1947833340165	3.04730186102386	2.6328940039112	2.60721856237947	3.12755263271599	2.94558178479569	3.04355104620695	2.86359742395375	2.4990872322315	2.68233417216766	2.82091832291253	3.11925680619702	2.54535177410225	3.24991186265965	3.27143752718371	2.96632344129343	3.1555535161077	2.63034742922798	2.79928795548544	2.709970098088	2.68154289225508	3.19868614880413	2.71157352284846	2.75089193838665	2.59992212094843	2.98319814948334	2.62603075980596	3.26210198177318	3.1205873537247	3.22984201662924	3.23122489904229	3.25237940652043	2.74422399364587	3.10789105008348	2.81686025086516	3.19255969653224
2.94031749525447	3.31776219739591	3.36361882943367	2.93846288570597	2.87730915359521	3.0585118925924	3.14480979825413	3.48218440236985	3.20149488204965	2.90144764461611	3.43016629694986	3.38066426328908	3.27846221363642	3.18478269488869	3.25508758086655	3.35744770004423	3.05030628221703	2.96858241940849	3.25139149289599	3.48364544922608	2.76714410321252	2.91535446388667	3.21295773898841	3.5161357322346	3.47279347479399	3.14969548537494	2.96921527865987	2.79827306345356	3.40150813373327	3.47932285841	3.44742463309282	3.21677283634306	3.30357589331836	3.4579198673989	3.49805461593506	3.49719479524762	3.18541310278116	2.98126085306854	2.90442271072089	3.46950198853796	3.47320652262199	3.38625007672418	3.43367599875876	2.92225903312792	2.83753363747448	3.14352020119469	3.43409465682581	2.80283914597609	3.28223029865786	3.50257519298949
3.7448785755863	3.4139508402392	3.43733324736735	3.73857838321322	3.7209153468855	3.43015295940918	3.64950840762731	3.69362042716356	3.68379850554869	3.78047309474966	3.77427156896179	3.76468403276498	3.68099714220493	3.28596423658506	3.30068452549869	3.71252462138453	3.67148724917032	3.71946437302156	3.76353795985197	3.25516945584852	3.74552907025721	3.44344572136314	3.74915487671795	3.76659310566537	3.56533058738244	3.73155880476271	3.52054491052999	3.73282234617073	3.54371776599275	3.33146299685154	3.73522022725196	3.61610785930867	3.37776415709119	3.69330711479326	3.23213349538441	3.74548648082905	3.30669748800238	3.39679131563443	3.47829524796305	3.66660631834809	3.6291837335677	3.40616094898389	3.73679191518886	3.27377671516559	3.28936675055693	3.49655144178579	3.62727849911897	3.55351114570968	3.74803015131569	3.22524786809208
3.96258754311564	3.91367024866114	3.84400587729781	3.76893929077072	3.79988404151375	3.83525818331221	4.02747862269211	3.98026589963569	3.94715569939354	3.9627804082495	3.93030963752106	4.01401367692713	3.95652733017793	4.00564581042488	4.0620886473611	4.05588272536859	3.93969929698041	3.96980150365004	3.85497680145074	3.67274528676556	3.46479298765854	4.04602620530273	3.56530824550102	3.74520328731054	3.55735818361741	3.64513606490925	4.02584034416371	3.48354772808141	4.03412301365299	3.99129818588733	3.8135596456191	4.02608894393734	3.84666197496288	3.98963056960144	3.90866686986678	4.01977674966575	4.0065889486368	3.95535597474678	4.0232503322935	3.67075009754419	3.94690007983999	3.92690215800793	3.79260143930598	3.9301398824598	3.82045932222238	4.01072281878617	3.96454368066916	3.96636405893565	3.81041829090324	3.98843578030935
4.25516360969953	4.31661903700501	4.27204330618245	4.36522112582768	4.22368132835138	4.28925373995417	4.16394713078854	3.90377007052109	4.11032173919366	3.98482405688995	4.13928273278563	4.06301104666655	4.31989535582145	4.33798343427466	4.21982282058369	4.14265686092688	4.13453776636897	4.28196252830918	3.96355679231583	4.00998814501263	4.14143801683139	4.35691015338105	4.2679235119653	4.14401474047053	4.32915267653967	4.09707063896301	3.94241227778361	4.33618789258062	4.28364835887004	3.97102199215671	4.07946131676668	3.98838312383607	4.1986084859787	4.25474921067523	4.2859282129086	4.251553049235	4.34501404907029	4.27792928536446	4.27132672705871	4.21584557426675	4.05750138356146	4.36298277561905	3.94617650221594	4.04385475222272	4.19995885175678	3.88539319700015	4.31843418337624	4.25597068184922	4.35578705889439	4.20347582640443
4.59101006697553	4.53270962740435	4.64114700651065	4.34625041125388	4.4304872438424	4.54608996743606	4.63066093174225	4.47522969784666	4.64361082746122	4.3156719435945	4.15573481186353	4.63513807688427	4.46496008637399	4.18124096590522	4.39883341566059	4.48605913789894	4.65341144883112	4.49494798829574	4.0890753606344	4.66834989012332	4.25914344859855	4.61687747935354	4.23675894133154	4.33543181168845	4.4889257603978	4.65380866459302	4.64652825385737	4.43709293984826	4.344158691345	4.62153127031083	4.62189393747261	4.62768571014724	4.65440679231517	4.61688790883177	4.35089469027493	4.56912874757274	4.22475783382459	4.62755717684118	4.69214753817621	4.6605046488558	4.59627990640877	4.35872721624513	4.61682957371886	4.58730349893968	4.37196943130411	4.5902663817781	4.52107698833069	4.6260227970336	4.65096814825269	4.47660700359259
4.42427171771723	4.50704269582475	4.65739290784451	4.83924597678884	4.62230860911091	4.92546424915871	4.48604783442844	4.23462570376766	4.40776534207425	4.36541251938096	4.59256833594922	4.32775871200137	4.93221047853853	4.15352546678174	4.90350591940419	4.75416924297751	4.79528369721073	4.87095203456885	5.00704576561969	4.86728409933933	4.90100685840116	4.98558966801568	4.86992854715879	4.80819518390493	4.81308066178473	4.81508965513831	4.79847359112491	4.84402241062818	4.89059124218606	4.66017304319512	4.78428511959885	4.96150725497454	4.49949851266049	4.95275390064806	4.41808832600261	4.58077520121082	4.09410307135046	4.93304972235119	4.7287552613782	4.58131650858344	4.4239480107975	4.68387965323008	5.00953700130807	4.90139495981961	4.94734238604369	4.20228770630912	4.9230526854615	4.85879054724362	4.3035533596472	4.4820117606578
4.6859669582319	4.60906702851438	5.25420554327931	3.96437864657698	5.30899738966144	5.31849531869796	4.53980419068877	5.31964847593569	4.99514334779128	5.33482164981404	5.16412508435886	5.01284546933231	5.00428344278533	5.31007868158598	4.92198620715887	4.83896421464067	5.2977372384704	5.23828178907708	5.29895086740992	4.53314398282815	5.31950505226373	5.36132389332837	4.79795817430506	5.2670892084183	4.33949764443505	4.90397390830615	4.73041105504868	4.64048929778376	5.29806912809713	4.90290817722579	5.32686674931563	4.45855679705787	4.9094847827814	4.74522825347914	5.31596393784707	5.30850095415563	4.7317117879207	5.26904240990555	5.30378037546091	5.33632984146709	4.50417072764087	5.33361442862984	5.28041475210656	5.00052461361104	4.34728584462916	4.57044300417077	5.21528544442794	4.88155629886626	5.15920516835026	5.34410521493152
4.80893441767414	4.46368352778456	5.46856354586328	5.69582414515033	5.53126815832408	5.47770977919207	5.51123467482304	5.01720512697488	5.67937727779442	4.7842828159182	5.23824218491167	4.81386297026624	4.9533481247687	5.54695843409382	5.05868598063345	5.54383200716507	5.6881754679037	5.64215613780875	4.83235926968227	5.54815323950171	5.58299175270482	4.86457690679821	5.61411076053623	5.59420440028451	4.57501511372185	5.66797823484922	5.68300040338435	4.6385005623945	5.34388897087621	5.48739413876607	4.51271319831387	5.66022806368988	4.7002354912647	5.63942673615417	5.18111795222963	5.39902747744512	5.14767407112825	4.6409612671205	4.22177025976811	5.66013585642073	5.18203481650084	4.25774843739449	5.37248641166193	4.5991793613459	5.20422788106393	4.88815422991435	5.4401375564036	5.55519454915234	5.31253948942276	5.39603820216622
5.01698958321804	5.69343632942867	5.27977624259357	5.79402290448777	5.99247544927688	4.9645719149728	6.01711989797969	4.83218591896293	5.94195043432215	6.04296588725593	4.46966226717577	3.6833259996271	5.58147922019204	5.56899740244863	6.045037516445	6.00781520602059	5.66412954182696	5.16467211604987	5.19801807352722	5.32681352990817	5.56446997147686	4.52357790522336	5.36203186076872	5.55594708629733	6.01355407531565	5.35277506466771	3.84496713089926	4.92673241627417	3.91460418416517	5.08376681599128	5.1136445996321	5.61629319907151	5.73029751288074	5.50739349050097	5.75651603212462	5.57202445958835	5.89267739114821	5.34079980471928	6.04350941688795	4.12468110180494	5.65929450150765	5.48596901700407	5.9844128933438	5.70578904043139	6.05792074483156	4.46480314174935	5.62150134681127	4.98566689898578	5.54640209552038	5.74928071389551
5.93114538358429	4.22694646514701	6.24737711053677	5.91478336257553	5.39616430111126	5.57819602234171	5.21910655345612	5.76563510046666	5.30524306317366	5.8751045270612	5.0840699746969	6.148526674502	5.72853806637235	6.08626167010416	6.02083628300268	6.16276009244148	4.59300698641263	5.93941344257528	6.37265746843894	3.39818215683149	5.42417875418038	5.86146780549538	5.12380585778925	6.25342926561523	5.64884508390069	5.95154546005998	6.01272467062466	5.44793694709602	4.2224012962552	3.93166109137897	5.59433500547284	6.02076403186776	5.89190439458459	5.61327917788612	5.38944512976927	4.68711029293237	4.11182107289694	5.59245855304206	5.47588982164181	5.21345608494919	6.28066748282542	5.5927011278842	5.93857767905641	2.14750492108898	5.86273825668222	5.15519213769772	5.63309106041093	6.31280898726492	3.76366046018283	6.22444402228273
6.34247179350976	4.66392467645785	6.29050752475526	5.29816654205829	5.71214968045471	5.98922191982006	3.74741821663505	5.52872434481735	3.15098617957811	5.36672542126203	5.50936629621506	5.81366283156983	5.59954554434183	6.30183646878447	6.11744965981229	5.81633215951224	3.64361576270792	6.36044979113722	6.43329854234388	3.54602777520745	5.64283077767728	6.4547464449121	6.35734733999809	3.50890462687816	5.7395820214593	5.97777585846041	5.81808160132451	6.09889954831566	6.18171153048505	4.54106511028357	6.28126536728283	2.02954409415615	5.43216286375217	4.93714298475816	6.28054694145821	6.28086307017485	6.15924283432974	5.85102112566243	6.09940633458923	6.14139813687696	5.81851736538081	2.349880547673	5.43283201340825	5.10141592647821	6.27049503850235	6.38326694681946	6.00265079172846	5.90254564784984	4.49671304505518	6.03986626992289
6.58580091449909	3.70461646583868	0.354975239515821	6.27842691823678	6.13607521531997	6.60356253758827	0.0707660788792087	6.4071960185595	3.85830854444974	6.65639153332714	2.93879986617336	6.14789238924831	6.71490994691637	5.11406614536729	6.48927595691268	5.35848915530531	4.6266564452563	6.43409686992927	3.8859120925685	3.48406361422211	6.19516330941376	3.65615883358432	6.13023179139797	1.66613448184109	6.32507294074341	6.47459602197781	6.37270378795828	6.56694033076484	5.79109875835457	6.81156449184609	4.89068633517557	6.59136124155365	0.905183383189866	6.58469920424505	6.77378101379595	1.92686605373116	6.71485521520717	6.23782964154549	5.40513641875922	5.5330868653634	6.7193201690244	3.90064388510967	6.68727507606582	6.6566352752564	2.63893945516116	6.28171145515162	5.78646442454	0.289065969026453	6.57652020706072	5.24159315002464
6.79924194309138	6.87599412911659	4.53610781459847	5.25509569192459	6.26366545772683	6.83904500517837	6.28725706699049	1.00040422239034	6.25576366028036	1.71327757234479	6.60743344648049	4.72604275148489	2.37090952113626	6.63209223540955	6.79665911244457	6.70671431784003	0.379644029107097	2.76424860909957	3.18778513783214	6.69174520828031	5.19898516173782	6.45711605370724	5.32667924172248	5.46635872179143	6.96961560650773	5.13344236731601	0.663880360588026	6.46172753541873	6.21854935820186	6.60797130913159	6.23992769299075	6.42779212501879	6.51061127792926	5.96520032379636	6.6834311452773	6.6616383143206	5.95783055476102	1.19829667660227	4.35699348610664	5.28684049587581	0.0677235272048311	6.749534138181	6.62606354672972	6.50447431542238	3.23519462597493	3.41519755094888	6.34838130392479	6.45215613821924	6.76770090174825	6.28710031654425
0.0676871680670698	6.30468410111606	6.98659819447066	4.55120059449124	6.92657608507527	6.89159964147582	6.82493802404789	6.9515073992178	7.07391632603001	5.41907090369231	6.97048126520705	6.1043244585848	6.75250746427674	5.39884592402741	4.68264209161861	6.74094106379751	4.39648288887338	0.0730111625041254	6.54458986600138	5.28472016225114	6.71559003658467	7.14423181065841	4.72719739291923	0.0654396073535628	6.43316733474189	5.89952550858802	6.93018811584696	6.44500850027131	0.945508239436084	1.41019503760875	7.12064345828195	6.14475827571676	4.3301259511542	5.47251442880263	6.96400890417953	5.87220973388829	4.21851158403888	6.38109866339006	0.806531419516435	6.13348022552788	5.97399061563279	2.92954854134913	0.242209164946935	7.02351835605947	7.13710954414056	6.74316601844821	0.450704399375629	3.42161214163925	1.46771310262413	6.90592675616785
7.31043179560546	1.52602952722665	0.0671283765398402	3.16749629311903	6.85485992562811	3.29321778048764	6.4935488373813	7.2473316799562	2.11969519928486	0.490698093572703	0.0729343921695789	0.0672841037990623	6.18722991860983	4.366259062732	3.15343313270725	6.97198197607228	0.0661513471440958	0.0616513494609678	0.0689652321937571	7.27739041467138	4.19190023062934	0.0683108381081037	7.01405829167483	4.68028526256196	0.0702438723079983	7.13301271433934	0.0671263732151077	6.34161331971998	7.19064683602473	0.0649495407329973	0.554717305429296	6.95008603551894	6.56126692581153	6.56906689732396	4.97958324664731	6.60781241258756	5.72557951743272	4.36671966799161	0.064629511424175	7.19343620156913	6.1311611934623	1.02302252430258	0.0664726852525845	0.0666402711588617	0.0647033969731252	7.3557703207746	0.0648581303432521	2.15476081122371	0.0644084962523119	0.0640873690143166
5.67672419049806	7.47563327964809	5.97913144394747	6.36005357702825	0.0654466681257128	2.40798187359721	5.47528142586435	7.511558780564	2.99607094720908	7.3635941340212	1.78056137378135	7.32681286974041	7.09093307974811	3.52635227951591	0.0688403041401839	5.76490141090057	3.734971876617	5.2441615370157	0.246774824651687	0.0685411978368192	0.905067404259039	6.96953985431263	6.84399498691057	0.0687078390862608	7.52547529264564	0.662215264814442	7.4541825673896	4.17183740594412	7.08820053548075	5.59956426284855	0.0643058708625412	0.0710348136236208	0.0661445941108455	5.42947431534975	6.60889702761581	7.414107343298	0.0685194682731871	7.55284518912306	6.76362696836366	2.53705944350497	4.9736741293434	7.10190334413903	7.04964144800191	0.0644570564602618	0.268233047479935	0.0686946105078307	0.0641351768872289	0.0709536108332095	7.42244310616132	0.0655396793364988
6.36669604431229	2.72041344421414	0.0690748064034895	0.0671663507513613	0.0687531653883135	0.0670460334238467	6.48631424955509	0.806961033972285	1.90543206751155	7.09499274954343	5.58792393671303	0.0662964461593633	0.0662690461036952	0.0672489092966273	0.063762818758006	2.47994235604752	3.23900921534047	0.0649227534559193	3.831880974296	2.01241530214685	0.0663533450157277	7.60647868403916	0.0639538351224719	6.69023208125026	0.0685716521345012	7.53824235508902	0.0682204906409502	0.070631830948006	6.06064907326742	5.52394053087404	2.31911767023848	1.46117391099033	7.02892641948708	0.0690753144383027	6.77105095988887	0.0634494709759949	7.26383428981076	0.0650164494810458	7.0563610124513	2.09304669396093	0.0702886850614898	6.48677461601019	7.42766504918122	0.0677263436900701	1.70344074108169	7.29738794817557	7.12177013487876	7.16790402023715	4.3944506854623	0.961676308102532
0.551750462725763	0.0642435929138957	2.26523900294906	0.0658810715804773	4.28588863916757	7.48322644294412	0.0735965986910115	7.48356276530203	6.98694876293871	7.10680164648116	2.58582387005939	7.25270188837003	7.36162139466887	0.656067255354089	0.908681357576033	0.0626322659125477	3.08527228320046	7.18384944494241	0.317464234848495	5.74741454565692	0.0690773859217154	0.06892922550803	0.0631432449682622	0.0674591788643959	7.80831713679449	0.0659112495600962	0.361960207532857	6.46256645426506	0.0630495889629571	7.00049888327778	0.0654182069418662	0.0669398924057377	4.66174534425124	3.08222817808362	4.63302621606788	6.64741186897687	0.0638733343207235	7.29985355247117	6.49918210510278	6.03362661014367	3.19692753272261	1.36254492145021	7.16375805486994	0.0695583930104372	0.0708693799289429	0.0666019453330918	7.11437500260688	4.93032305133746	7.72060853696068	3.34114480611844
0.0704999591683287	2.84420557234647	1.66980829578663	5.9275633908308	0.0769897490562423	0.0687949077414774	6.70805910611115	1.68493036553868	0.0686645842672807	0.0685271245441705	0.0673309707870195	0.0681955551535561	3.87442514160686	0.0664912102833716	0.0714896602558679	0.0658404253308524	5.46440586817179	4.46048929057286	3.12356324534967	7.35559574943243	0.0655659830867917	5.42421933609728	5.75146487276532	6.97779403607005	0.0709337051230554	5.46266772955769	0.0679500566014662	0.0695276057118984	0.068620045766926	0.0684210632032794	7.22526645271818	7.14350053058443	0.0669172311956635	0.0665594076766195	4.5718554029632	0.0715083984470791	7.00718206106377	5.9655286554474	0.072512362133037	0.0694939152721344	0.068090473999203	0.0689776864421685	0.859070398554566	0.0661491325497782	0.0742586074189444	0.0666148738566662	0.0659662857337856	0.0658158933359018	7.22008920205414	7.59096903946897
6.95820709776891	0.0696317515369803	0.0648251335949952	0.0683623354090842	0.0675014152734721	0.0611225749197876	4.38442154230207	0.0673624543346712	0.0716652616731525	0.0655155510393339	0.0685190437364798	0.0678745629920998	0.0697448740659587	0.0661377148407899	0.0703636547612356	0.0657171325613449	2.17382647799727	0.0665156686631075	3.56726660422398	7.4383840233	0.0693737673002431	4.89625767152774	0.0674366701294243	6.0134211853769	0.0712123135225837	0.0652384992410668	1.61143454255748	0.0664992950371037	3.77431606274816	0.0654148879485579	0.0672398305022896	0.0700513810681999	0.0649365230090382	0.0654325963853569	0.0643342982290903	0.0643130153791899	0.0683648188135001	6.26169853314381	0.0713852538056188	0.0660447149914073	5.83468799628313	6.66356626117708	0.0661844061410814	6.79076787443469	0.0619130176843263	0.0616280214923129	0.0683886467376923	6.30485279816496	0.0680098922541645	0.268108658603055
0.067065794570525	0.073950782568976	0.0683465182555104	2.76005371531313	0.0692226078298604	0.0731362461999651	0.0639514415038237	0.0645904584412941	0.0886355392281162	4.96607555823458	2.96897830495499	0.066597995815469	1.22465061847939	0.0683147818082881	0.0756009779920786	0.0670630846944779	0.0629162097983322	0.0705871475319411	6.90054690261125	0.0662851733385757	0.0668114834377321	0.0678149869915467	0.0675013988843258	0.0753887687215304	0.0719536662343975	0.0630795179111021	0.0718925160060188	6.56990995313851	0.0685795482942159	0.0682993719348177	0.0678748194189328	0.0740227257976808	0.0699946284794649	0.0643156035294171	0.0642490072733398	0.0675550636049394	0.0658588768073872	0.0705230834692451	4.94858949349635	3.1216494413507	0.0663426067229807	0.0661536963509952	4.01791012707543	0.0730145485155996	0.0714868420987781	0.067779768406748	0.0660800989787734	0.503184581506463	5.77848381166692	0.0659459604134938
0.062652961895582	0.0668447069734133	0.268843768242292	0.0639685713536055	0.0709376689044534	0.0718622412228882	0.0663734527997291	5.05804286799852	0.0701905938598703	0.0706649439496048	6.13785844227968	4.36975932342	0.0681509251305238	0.0658025733531962	0.0794864433464957	0.0770153486791938	0.782060999437043	0.0673019163341708	1.81278657956113	0.0661215750085928	0.0632680864267361	0.0699722190713566	3.74084609217408	0.0862349302582972	3.97616621350636	0.0641930485222485	0.0818302850153704	0.0713979338977016	0.0666492917551765	0.077025252407991	0.0683182034029747	0.0627297016809782	3.63591989367208	0.0701979321082721	0.0672869964553781	5.29156782819827	0.0731698934748089	0.0669211230532082	0.0724861530515021	0.0634490360776861	0.0697588984719102	0.0668005917051643	0.0646255555445292	0.0650241850539946	2.02866446990291	0.0690521920101041	0.0706522120988271	0.0711882239192044	0.0640889352246979	0.0755884712286046
0.0689316249316258	0.0659971850613172	0.0617177112443074	0.0664452794434292	0.0644939839472867	0.0756346133978388	0.368628230495299	0.0701756005074365	0.0802300151263842	0.0950063476573632	0.072575985246062	0.0677028239474022	0.0688038023003723	0.0682006457068958	0.0674058334265499	0.0733378883171422	0.066416272017963	0.0803179465275894	0.0671546947064151	0.066684729530526	0.0668342908494945	0.0711497570030951	0.0728932969534725	0.0638913127816549	0.244512877960045	0.0642197422479328	1.2896695860468	0.243975243040239	0.0784984298351247	1.31645538084106	2.8295767445337	0.0680860299255232	0.0670735707868935	0.063195445453404	0.0673025626630735	2.00189501355742	0.0687806599815432	0.0692001339317477	0.0666906784792261	0.066845545942415	0.0747511979220973	0.0657650656561006	0.0672399197702698	6.28628958029143	0.0754058040377119	0.0846129592573478	0.0663584859016446	0.0649824535407712	0.0713940176631852	0.0678568502075424
0.0679313609991605	0.0618689782404355	0.063877048700209	0.0713201178911022	0.0678221276733028	0.0890614635182254	0.0641064857185419	0.0671789072150353	0.074746752172126	0.0638441564969853	0.0715630802253409	0.0804498575715382	0.065866466798056	0.0648661147771815	0.068429266318999	0.0668343397578173	0.0691411145179523	0.0733260772957587	0.0671918342664531	0.0704790435178085	0.0672693263647207	0.065282156917463	0.0697976648548684	0.0657920385489353	0.0686224401812796	0.0766720870459061	0.0684823017832717	0.0717310527520662	0.0685646962203621	0.0630033390866772	0.0951337962566013	0.0700056459015689	0.0762788358604236	0.0638659147127096	0.0705243824593012	0.0669269380049931	0.0680784144372538	1.07158648564476	0.0835460915186855	0.0660704181387437	0.0782123931122011	0.0654149827397315	0.0634465326013412	0.0676271765247685	0.0632076384348458	0.0681131172972279	0.0699837889944965	0.0634811358339011	0.0658161746652883	0.0711093343237117
0.0706645851884341	0.0816876014224378	0.084098877736491	0.0651886899343241	0.0872472024804892	0.0697907844157656	0.0651880009857997	0.068083757686718	0.0668080944457179	0.0647400263136393	0.0685913088776981	0.0742362915382771	0.0705405004076577	0.0696430841767641	0.0674633292094133	0.0797218997122069	0.0765982867097224	0.0683895381436991	0.0709989237350605	0.0662978425391753	0.0716251860759971	0.0673880730999191	0.0702219681778603	0.0676781908678365	0.0641227905463813	0.0627237533267511	0.0677472361956254	0.0683871281967462	0.066066532360516	0.0628710968447264	0.0994372078132573	0.070323834805444	0.0732333852383971	0.0819043532097885	0.0661244250445398	0.0703415710759211	0.0850304291961551	0.0675267360358119	0.0686684080090685	0.0674399634550805	0.0827135703121614	0.0661381303276727	0.0840939976746062	0.0720483904422644	0.0638694779456405	0.064942357877552	0.0768401047430859	0.0784015902716834	0.0680096828798263	0.0683177378201431
0.0784588849923029	0.0824139374577463	0.0640452898636786	0.0681441727309625	0.0837833137707479	0.0760724150131119	0.0763144423931002	0.066160826280586	0.0795837697058467	0.065171570760329	0.0703896578675138	0.0658313591863932	0.0854804925639132	0.0676549499298787	0.0964607126186967	0.086859406259745	0.0699963735975436	0.0735925767811553	0.069711785077635	0.066064890662946	0.0696602572093901	0.0653935104445671	0.0683112203461182	0.0921978731737169	0.0668087194754921	0.0688937183767017	0.0675707934964756	0.079101632493307	0.0666628714803597	0.0683371618357973	0.0808904749834013	0.0664214130830656	0.0701716674260163	0.0643689417124197	0.0679474697451603	0.0666618205013347	0.0713976240615191	0.0665959580293241	0.0683310604111763	0.0725813788786145	0.0773190017396678	0.0721305217829966	0.065983943231033	0.0706796793280333	0.0696359025033756	0.0745451518246335	0.0726054651649765	0.0709029363995671	0.0673620074916715	0.0724438059172393
0.0773471464559237	0.0856972822364813	0.0950348439194337	0.06875365553229	0.0685542729618823	0.0800147898117781	0.067471816978055	0.0906910899124997	0.066241208487919	0.0658883040647977	0.0891139491782018	0.0735415241738085	0.0671555310021121	0.0697998292682011	0.0710607419393758	0.0651976411614825	0.0660605378750168	0.0827836635801783	0.062895779559712	0.0728046655292316	0.0674859561344406	0.0733922194354225	0.0664809032387874	0.0710862304951435	0.0644138386540379	0.0687725796637824	0.0762366346239412	0.0707598078305992	0.0906663513068444	0.0713100577815376	0.0647997389776329	0.0856616541908492	0.0700218499247998	0.0721199360398951	0.0658231746718489	0.0621263246293138	0.0775507928066089	0.0687783796258537	0.0659422664052879	0.0666018679898017	0.078683908296899	0.065490742069188	0.0664474694323144	0.0881764428607792	0.0671307135748917	0.08579333782571	0.0649521373772832	0.10463945377175	0.0741656422468937	0.0968085071615339
0.0639109051731237	0.0880684237480304	0.0698752846285255	0.10246574203651	0.0798591649082565	0.100560904395838	0.0718274363139397	0.0754972915325299	0.0949669716737295	0.0677619629803516	0.0717503256516281	0.0737257129306484	0.0732298451666937	0.0815034429707579	0.0656162902371283	0.0908688504708283	0.0693023729904506	0.0738458979184399	0.0939394565365263	0.0737706627504404	0.0705581119247163	0.0633538824899365	0.0714560469118277	0.0778109164054568	0.072833137879101	0.0748103294642269	0.0939647475916185	0.0655786653901513	0.0711195391702723	0.0661341984665169	0.0852339186796787	0.0660503419955183	0.0871671494516607	0.068262012616507	0.0659365664601946	0.0720664181691763	0.0844242440690021	0.103964697048059	0.0895970983876964	0.0802848641208348	0.0814587118418672	0.0770393368125704	0.0811282850719271	0.068999084927601	0.0696444551924961	0.0725155994178752	0.0726912286497144	0.0668334605557153	0.0701205708575365	0.0815757190780388
0.0678482929753844	0.0638537942315263	0.0686037503668216	0.119324661659402	0.0672205918694744	0.0706088022913995	0.0633694064819604	0.0865665286197798	0.070210958452575	0.0800098539569023	0.0909870287824765	0.0701553107438712	0.0941447352957103	0.0787507423113844	0.0704194608667267	0.120614603429746	0.0917520073599408	0.0794495991203417	0.103101065922478	0.0719596896826892	0.0702310777889582	0.0696280641391226	0.0684523698887387	0.0768988325551357	0.0651703366383296	0.0936099819530483	0.0663049323836858	0.0675753286063042	0.0821062486161535	0.0733791070769839	0.0739739287758868	0.127282563836855	0.0649037133321505	0.0647895189346818	0.101190462120781	0.0796696555111331	0.0848491191072088	0.0799756271229966	0.0760206981106071	0.112940956338415	0.0727938563072661	0.076659662863567	0.0972998034850262	0.0646281651485221	0.0684149060148262	0.0711795531448205	0.0834300524533968	0.064059692532448	0.072954585411145	0.0629026728608237
0.073641418214085	0.100701860958756	0.0683840966047455	0.0762002302566167	0.100897290275034	0.0691184477842283	0.106738540646264	0.0649448153215408	0.0716863325644259	0.112564256987742	0.0731616683345187	0.0725435344001959	0.0731551060246556	0.103593431002341	0.0794380642252986	0.0808897377417668	0.0685025187650942	0.0887422646439455	0.0697378880079155	0.0668333803753426	0.0801800774115662	0.110690092699245	0.0675309063909663	0.0636761310621021	0.0725432616736423	0.0703604974904331	0.0701930193156457	0.0770132179431962	0.0760133985358808	0.0736945228204401	0.065376572602101	0.0959720327530682	0.0750061084520204	0.119773956707623	0.0656801785746417	0.130201055072844	0.0727923001402307	0.0977607197518202	0.0701735176185625	0.0662359657442853	0.0847579612844219	0.110797767753622	0.0912399317662635	0.0886363158930416	0.130101255585451	0.0959076113171427	0.0736782230353293	0.0647567839829328	0.0739429792419033	0.0934658810445017
0.0730328028012281	0.105349164459207	0.0690267527091634	0.0685950021662317	0.10015138269906	0.0681668987264878	0.0951582668014694	0.0839545042452841	0.138876947480072	0.0672625521851243	0.0750547655077636	0.0817680653636011	0.0837403648385889	0.0656572587621742	0.115879324608697	0.074728734472294	0.0837821737680021	0.067784723156145	0.0804092052564747	0.134310012625157	0.0718437512219921	0.115566714473032	0.0762457719728861	0.13143025483269	0.117435420517586	0.0801845584482123	0.105206509356069	0.0887960865752866	0.0682142379758424	0.0711373370214822	0.119876447372213	0.117114055793097	0.117751418798047	0.0741449593144779	0.102274353705508	0.0785398129160132	0.117786850674052	0.11852018150832	0.0903461588900429	0.0783053320297307	0.0814627592986532	0.0915510607307154	0.0815215266103362	0.0675113436545632	0.0676056748527395	0.0795324726397641	0.114242653703318	0.0704890275332531	0.0756430449999262	0.0735154639743445
0.133962316529214	0.122158618704976	0.134833430097888	0.0802800066015214	0.0777113842120038	0.0764449105725174	0.070488452727929	0.0659803904151212	0.087627794198251	0.0934079175222312	0.0967811058727902	0.0856941233561996	0.0717921020756743	0.0683447057989488	0.0776708299101654	0.0692618124273021	0.0777815241718159	0.120510906582218	0.0695330809491936	0.0717967289294977	0.0681079360529644	0.0704134592387422	0.0732777104642949	0.0727263981297674	0.0745232157004813	0.12220250471939	0.0646167754542984	0.0686037341559291	0.102883422676546	0.106601706921608	0.0787163288343036	0.0841279919551027	0.0836023068421014	0.118963556455278	0.063690427475149	0.072688043550494	0.11852537384554	0.0667663585309011	0.0807203317019871	0.071870542506467	0.0733150992040981	0.103859769497259	0.0883560009667791	0.0678721989671349	0.0696055274077225	0.12914045593709	0.0956716900008504	0.0661531082079168	0.0761315011800442	0.114049857228076
0.0755721555696673	0.0889038450228997	0.0831648891809323	0.0994957311886996	0.0776289058829293	0.129136406559403	0.0947026561708461	0.0951762137192325	0.110768277672365	0.115485035957521	0.115724580514331	0.0828381632552879	0.0948347964199317	0.0705708237151411	0.0699348571701446	0.109871281613883	0.146769646825287	0.0705527095208977	0.123515182291575	0.0693533172317164	0.0854216955082919	0.0923733391118556	0.102762972655462	0.0834337828446624	0.0723844091550022	0.0901816748551589	0.149529676559196	0.103010146101868	0.118691364439421	0.0898067111179014	0.0922204848789422	0.15291100678529	0.109739869010696	0.0964582704909424	0.107311885981261	0.0723860940278484	0.147406933382201	0.0775080095820179	0.122100463635316	0.125235853415751	0.131726521634724	0.101106465258835	0.0717318523429854	0.113293173365507	0.074978365246936	0.0709177393742179	0.121278790003992	0.0734589187133071	0.0657207384137619	0.106125785184034
0.0737593529169616	0.118266526517821	0.0693286321298085	0.0670363501589025	0.130131783566593	0.104883471295889	0.101529530629965	0.0899866774123618	0.108028171256157	0.108287104256271	0.0982294478158945	0.174817921976687	0.112735335633553	0.0722832996936239	0.113424434944478	0.141895696491032	0.074172777232604	0.112308517016362	0.101349022508703	0.0744628755059884	0.0805676221685835	0.0764655363018106	0.0810704421493205	0.103844272378395	0.0673862140243894	0.120760288698949	0.137998837770836	0.0714744429741697	0.0815029391601162	0.0849787518585589	0.103591921530636	0.0777806904224396	0.092917387695764	0.131566164188044	0.124541544661649	0.124807828377775	0.0868612650279764	0.0699052401797182	0.126760314384367	0.141571489152449	0.10454132297408	0.0736753789575411	0.07807835631178	0.0639377066652466	0.0864885869889033	0.0874479669298958	0.0737735336819163	0.0810722858819661	0.123911599312408	0.0702219895861147
0.0924402748479292	0.125524931657023	0.108898439475175	0.141738881264868	0.120704490502851	0.155286316707976	0.149409325866488	0.14874510568555	0.0740533573656806	0.120152290047073	0.0769302684064511	0.0721081699449626	0.108807204994927	0.132984485139191	0.0772818475993282	0.0797655935006293	0.14820064564819	0.0855936449044094	0.0816024514824588	0.0703656488469816	0.132165802942326	0.0786947086266744	0.0837797396853182	0.142523422765228	0.201001295476316	0.116781308040435	0.0690237543294469	0.0745032160000604	0.0810839529582056	0.0773267290403321	0.180544558999496	0.0836807812917466	0.118815627094475	0.126166561787843	0.0783351757187978	0.0994794277239845	0.154405172908114	0.17263446742858	0.0650392512929538	0.0730151868409674	0.0978869771680213	0.102450807425709	0.141215924466688	0.132553144913893	0.185080345645631	0.142992881156204	0.1185057990296	0.0719754637565717	0.0723080957063469	0.101470606873046
0.120778893985365	0.0693080064149495	0.0978908752721344	0.126510573170398	0.0845599814260696	0.176850284955004	0.183241277106159	0.0784007941903811	0.0900294631713799	0.12378335455958	0.134431519819845	0.0746898026507554	0.140158524500994	0.083311312521978	0.125810019931464	0.128526055123958	0.0817003146790382	0.0752264556386534	0.084294127177522	0.0792857875854937	0.0753407691540122	0.15149473137199	0.0720967379894976	0.10018493516964	0.161068805670548	0.133286503874406	0.0795792765392039	0.0773198362541384	0.0783827111654352	0.122529436799552	0.115341312467034	0.139681277036975	0.178799753676626	0.106697226418556	0.124535789150581	0.119401418023575	0.0860989615917003	0.114056866745947	0.124681906983047	0.127629841835683	0.0764775348891353	0.0833190152902348	0.0922455885326949	0.086086611508402	0.116387204944781	0.0994362688214703	0.143647928068082	0.0788924471459936	0.0755342322442173	0.172762143542138
0.102974917480799	0.103119557822168	0.0818435045236971	0.122758851453994	0.12099993125262	0.0734671780653608	0.121077436825666	0.128043272825539	0.106547134079266	0.0756450488622224	0.0727845379411882	0.0914442640861019	0.144626654338441	0.0892716140224109	0.147168174116484	0.108633658296541	0.226652628885493	0.151211424073951	0.0778568915635959	0.117660503532556	0.179528395800321	0.11893646404128	0.154516446017798	0.145018400575648	0.114758607498272	0.074635292458864	0.174180760617506	0.076022781697283	0.0707535297558402	0.0942366723794588	0.173370207990014	0.125476861985649	0.106876369173025	0.0746745579869788	0.235158321483079	0.0755361471364571	0.0810078544488517	0.12436927497547	0.0749712525784656	0.0744108201853138	0.134035737529724	0.0837338893553895	0.0967018008220063	0.108038197181419	0.124516131965661	0.0873258788984938	0.0899854321502514	0.145910462913348	0.178052920063959	0.19029492281499
0.1265947865547	0.135022475896075	0.171885256746255	0.214331864606065	0.144767130975065	0.179944835019479	0.150581230433611	0.147880939921597	0.0793411933446144	0.100222777593505	0.134871153955049	0.113732667170437	0.208268729108466	0.144804075226338	0.0864566569352113	0.158827744707747	0.191768877812143	0.0853254841239065	0.192889404189812	0.0841414898449808	0.168610346698518	0.217588404845774	0.0766394591562445	0.107195350316958	0.0882595202818431	0.150322344231192	0.146588799034038	0.0828404905503198	0.0943390292557352	0.088341601806697	0.0868946472503085	0.118464390524559	0.122073543823598	0.141394403921374	0.0840567155614067	0.119269396910902	0.0941948480326697	0.0954611879699363	0.0944482265404034	0.10738183934564	0.120588705960446	0.0859112292388577	0.0722448394116563	0.175363447794766	0.137284300827539	0.0824153375932027	0.0778761745301475	0.141045823701535	0.101409203003913	0.0797732403608058
0.128394090868542	0.238363716849037	0.121653510756797	0.146822694618046	0.191775725625691	0.232320129318724	0.0775011033206021	0.135283531654676	0.211946030833986	0.187150067839283	0.108548184608118	0.183117341628635	0.235761672090664	0.083694568005011	0.088745004142431	0.0796823635672974	0.120444747912022	0.186153959143384	0.191568027794664	0.130122436653851	0.0891411622170826	0.0959924673154899	0.253922308410729	0.199430950067811	0.107416980425158	0.167085871238294	0.0960701364774138	0.129677541174012	0.0803406062267643	0.109313807405917	0.188540118097675	0.0736741300032047	0.112236301824156	0.241347688220475	0.0937622202151655	0.0864049621645096	0.110886421478173	0.0902190618923574	0.129437363643228	0.105413035034665	0.097220894725251	0.0932498197603211	0.240350212331535	0.0861558265442083	0.100107424255292	0.0958572974187339	0.0817099807050937	0.145785172695143	0.187702165881491	0.0856236473083307
0.171760246572524	0.11327893118713	0.0935971632200914	0.155188200594163	0.0824698974022241	0.160140066742845	0.213877110186675	0.123869214775773	0.135098377067591	0.187312738770591	0.191945057116218	0.222008866053885	0.196477205679739	0.173629873813034	0.146768278668625	0.166828878090272	0.174813066297145	0.217349217515441	0.108083605769145	0.1306915741435	0.0807053830453505	0.12721973411588	0.10342615643406	0.252858352798675	0.164778852725972	0.0800949143186781	0.0988211781345347	0.0915464155691215	0.0997359189966987	0.146252616412857	0.0983634248359193	0.126920144798468	0.0939747897429382	0.170809757348375	0.0849364696717799	0.233450631991134	0.123583091722053	0.155241634250741	0.0906025105904323	0.0909986497948008	0.103875804006099	0.154991418582028	0.153196556070779	0.212563077087566	0.205283464423115	0.126927168659749	0.177977550334624	0.163606919633722	0.258849251614688	0.110280057472597
0.111791340356157	0.0800737257362744	0.237141253210888	0.14537248184038	0.0869916013465262	0.144266984050179	0.199449281216888	0.0888985362889154	0.112914944485116	0.122885936425712	0.178646110341075	0.0855298307468705	0.198556071320054	0.0794162792954463	0.0929583523670413	0.114688393292344	0.246898463617803	0.179383420797875	0.247959018178104	0.142284227510534	0.177036328102376	0.090702707167409	0.0823246164570767	0.111155516994493	0.0932812623804432	0.158166781259452	0.258751363510638	0.164702774233952	0.104108025919962	0.19177735448836	0.193600457734019	0.153829158243657	0.153384071568769	0.199658139208787	0.14336087193885	0.25953743482898	0.243336101125857	0.127075379997337	0.194472906516325	0.204824144827199	0.168669414833206	0.237696741099959	0.261565266464449	0.165060803883413	0.112787749745074	0.165751592429755	0.129500026892166	0.223053513252474	0.151228544955644	0.233190004714143
0.183575862609247	0.179644546011052	0.159685632849921	0.115095744773661	0.288136838364226	0.0950624867160143	0.159710111392782	0.210931702161281	0.180729350131434	0.224688803344636	0.150427557161808	0.206288025474491	0.129476601148073	0.225782809959147	0.108873983987604	0.137079332141203	0.253713283944969	0.0934952651246467	0.251750451603528	0.220493860202742	0.203537276238136	0.246989365053789	0.216476907995182	0.119243919247323	0.219496566820041	0.169595134858628	0.0925610095556263	0.116659876117664	0.26251472978436	0.122009797776849	0.200896087047316	0.114488319092991	0.177467417063284	0.102026849551699	0.19780608838874	0.112019987536068	0.109178939512511	0.145724794744101	0.175074918830317	0.201345370335476	0.101637030727061	0.0912655719479928	0.103769875438372	0.109469961953999	0.273586550363297	0.16707263229097	0.186397230132734	0.0871516502645998	0.152258884166709	0.182665018444515
0.165769294424295	0.193720586434581	0.138262674287842	0.115846258683228	0.126521101504324	0.220181483397739	0.119014074006986	0.300328768282555	0.125360622672991	0.117534888945621	0.189956273439359	0.12387632032411	0.308204894919197	0.350754476612536	0.104793342209628	0.258729582217682	0.101760775395171	0.237476997937784	0.136587405648818	0.135857531429043	0.220521956342963	0.154384012372899	0.161827885109098	0.125102482594119	0.238172098901805	0.124484536776619	0.373066224630169	0.169636628395707	0.135423724381904	0.320810305467655	0.271206108364466	0.179986859432088	0.278021630198239	0.116379333479505	0.308488270869014	0.163603624882166	0.169577789377773	0.130181431783465	0.156014807726139	0.178551617358193	0.150227853168724	0.17745289572163	0.235432825318905	0.162778869365555	0.106620191409228	0.191188519797475	0.257310683682969	0.115474503346651	0.220080683900752	0.247031036554491
0.186041847100275	0.285533063809982	0.191435390299906	0.171682963807487	0.187519900263065	0.16290215167469	0.244456832492017	0.189976600439664	0.115250961103248	0.230044787357919	0.296414570169233	0.365068715228916	0.227227262410636	0.312997051941069	0.363068021202089	0.278761925679904	0.140544325400888	0.284510361848115	0.16560453881375	0.165296013435553	0.267522202437073	0.226667271395335	0.334287251749174	0.165092347391204	0.235323692843464	0.157823638546832	0.274140131650523	0.178716927684226	0.191676113639252	0.29187393312611	0.275298018813955	0.0972332013036445	0.198446828778612	0.163492854631426	0.144656541807366	0.199212047221032	0.329284197664854	0.210827564734994	0.240502903350293	0.152335716463318	0.199016107331536	0.171208583314211	0.166349180781116	0.280613200354201	0.188540341733767	0.106553998657258	0.109179124063878	0.157119719720532	0.0917719611974139	0.20656789400427
0.127375441095884	0.315423726076536	0.189288508945808	0.189997115352193	0.150184414897781	0.242824298590188	0.265400678759448	0.326869454229543	0.179082662927332	0.131032035987494	0.117295935300475	0.18622828713796	0.162487587107921	0.143998062983771	0.228020125253445	0.165820748691063	0.187738275395213	0.206644605972899	0.23646920644358	0.342395730161384	0.215362233843482	0.117807947891711	0.156973747108443	0.218844652974435	0.131985496000356	0.220671193523792	0.262695469747909	0.317206456611767	0.270695534074538	0.26162202023061	0.325871478904088	0.17448933181556	0.277605548460086	0.119232106973916	0.221139181744468	0.141097004101351	0.147794148829893	0.151238104190374	0.168159761605961	0.277107335935561	0.393301056409483	0.121300187032622	0.124767565105469	0.344129412813166	0.168045922142772	0.147697177400149	0.30185017239164	0.2676903513113	0.267130741975936	0.368942602018486
0.138634814522012	0.360757734690315	0.270076012816023	0.284229407631314	0.100014151042056	0.238818741792924	0.11767277383677	0.283202360386903	0.179677269987078	0.168345500105594	0.148065789936489	0.259840962629116	0.181992007759513	0.215798139569843	0.122918794530692	0.233589977499781	0.216752465409129	0.132516906097685	0.177739047460861	0.15717791178535	0.129511022772801	0.307125647325026	0.466135607422155	0.276830063765689	0.222000675449319	0.319999230907966	0.321315792944642	0.388679704269327	0.204653527529914	0.191275008626403	0.278977404882751	0.207886580250287	0.294827306307074	0.280149582846128	0.202029738202959	0.215872461259156	0.232400715295881	0.125810073031079	0.133880342884374	0.3775765356917	0.210786776686845	0.195725940756354	0.290830707115546	0.161549290566749	0.142278343833839	0.243169360258392	0.253247572408519	0.171932157348823	0.205139383364077	0.166004937518307
0.2270149726271	0.162492501463321	0.157589040120109	0.153102593405995	0.117970203660155	0.211443818691831	0.393065174123487	0.322246693049049	0.232912703670814	0.300114164288197	0.24921796367232	0.175899781975484	0.395957145279485	0.245642011788882	0.156431543455892	0.138024379502138	0.168862368505961	0.260981379845544	0.191584474306502	0.293465301816272	0.299337078924242	0.378229360941899	0.34347759067376	0.225822618328592	0.381151791513158	0.26696209799633	0.120713407049435	0.180825328437659	0.385683706823818	0.161662272215999	0.373364099947348	0.199454072001458	0.275872122532059	0.335714582560742	0.382042527865477	0.260266991176105	0.23935267026477	0.244280781054775	0.425944954995343	0.237579475058896	0.376470466866458	0.20876750652086	0.159273216978853	0.302287530033047	0.377854380936592	0.189319633916805	0.302568811240083	0.262081397547261	0.18999103731479	0.112200599362672
0.289436420506181	0.248408488690765	0.153396002270061	0.267675584311062	0.239977852198866	0.180710228392803	0.140152681627118	0.221637842708834	0.201927871095717	0.163653501681843	0.286668214291378	0.30883686155007	0.306046895233696	0.314017324051016	0.214095476007908	0.372810500962954	0.270322055962995	0.314422745021248	0.178210407169334	0.355585555712437	0.494547719438073	0.233153817530795	0.29753239234948	0.186335453134511	0.366979203092039	0.166614180365207	0.390086376039292	0.158501877060098	0.296016046782552	0.275822668774862	0.19087673953296	0.154770165767978	0.312888699507264	0.431411238534067	0.270586715236736	0.406794575189051	0.147117232143676	0.19491152342504	0.200616409176408	0.242132883534103	0.194674905841755	0.228049010937666	0.515742465569425	0.259943539626205	0.307137484879424	0.314368112547857	0.168870021664681	0.336163589446965	0.197508799780901	0.407192483907109
0.588534012564622	0.370645444685557	0.321827868865985	0.422759456544166	0.216389055994153	0.321080411473105	0.271949238439997	0.337529172653831	0.242261040155003	0.366997527840243	0.236994592154415	0.34477457709752	0.176362777727598	0.380028851664037	0.333043709996735	0.342983239968827	0.180821911647988	0.457164222352722	0.333421631273068	0.185436696994768	0.464641703756409	0.1923050442805	0.473152350920451	0.482647131240356	0.369065788299538	0.364533862512829	0.254367377101743	0.185006776743	0.544037146808486	0.439967031660452	0.174369393635751	0.243146940996055	0.305048044764526	0.15906136451592	0.228037527556206	0.26163743152774	0.255529332139813	0.20669975463939	0.576219997655953	0.277866289332281	0.221513116498231	0.38669433380299	0.273762949965573	0.270681255890345	0.226013728087829	0.20719663139649	0.22668786786197	0.389682233831968	0.234834326175518	0.495913372183449
0.380471729766799	0.581641592450577	0.686191194657583	0.246833473868214	0.503983402588965	0.396988396237019	0.182589747777321	0.493629477457362	0.262822821828139	0.161930357087134	0.158847661698788	0.358644097896683	0.303048450755378	0.499924737742101	0.219227948453927	0.241361593964301	0.35922856251552	0.289908026742692	0.2850419276656	0.17646068016136	0.205117139191007	0.362480538233296	0.444274104259561	0.324308996307798	0.397004021382524	0.317654845927198	0.524480018904932	0.384652029024028	0.332471620422865	0.388708360509967	0.5379519022395	0.553489282614307	0.335257780495477	0.153002348038609	0.308691925156743	0.324546651685288	0.254614255671353	0.502857427367065	0.239943117262023	0.145892614163514	0.31151814045692	0.428403534221871	0.251197523423186	0.231680415826486	0.459007095239143	0.340114814920392	0.224522953339098	0.436403507575189	0.298229862538873	0.54652361534009
0.367334206702181	0.324379909270619	0.459183521056625	0.307300018227157	0.220225725023754	0.647660471988602	0.166428375227768	0.543608792838989	0.245483154707365	0.241555956705738	0.260070790778003	0.636984804151205	0.313517613745779	0.358659715323601	0.293577343092822	0.182017886334344	0.266748934605294	0.473040121838969	0.720515276019837	0.245036568401405	0.232894759142797	0.354544529901018	0.265759067674024	0.156007696349527	0.55039288632762	0.480180305322347	0.294879381587662	0.272041115089771	0.224462744919149	0.305530126284173	0.311817406012902	0.575552514284582	0.268137276446423	0.326006368712521	0.396676474633863	0.311088294172192	0.453720330993468	0.462248709720845	0.640835840199773	0.191184896350045	0.369267336682815	0.226060819095051	0.167487799452719	0.74756494482621	0.182120985802869	0.252940431074187	0.527109282102725	0.400330311110027	0.244297778582196	0.521628294896426
0.492468339399517	0.677414150615649	0.282079505309801	0.538321514365456	0.183749220074377	0.414579782794999	0.219665646153322	0.224319157591573	0.361367729635291	0.69564024059199	0.30219056406081	0.74052343338486	0.310971247773303	0.639139910478512	0.394597318461127	0.324803833778261	0.156006743153109	0.294841181049069	0.710949290599486	0.161726826469234	0.220748526483307	0.472450698104266	0.438809501954909	0.337466189463629	0.257895128160576	0.377130063663107	0.567134161978275	0.220620567161031	0.228209137956011	0.344392519963981	0.656677740885802	0.523562524266024	0.284558128179163	0.195969943538979	0.430143317673215	0.431644972069972	0.214750884094504	0.452421220993044	0.445431731213463	0.613545836952405	0.290387691991359	0.667782804771682	0.364655958893727	0.477020528568901	0.278445709837904	0.463190473937686	0.238711159782005	0.583405726284218	0.170188639779823	0.289066775184885
0.527837780139057	0.61833051910295	0.273883306462857	0.724361351650622	0.288214134222632	0.405634552344266	0.361973363415718	0.677530701721289	0.46523626854449	0.32863180863812	0.507147721507766	0.284655245570415	0.536620031302002	0.612845968640829	0.55766706668275	0.60033422929946	0.25454910818794	0.527731985492505	0.268120790488473	0.364545841680433	0.566808656918295	0.743113619649042	0.250450482324146	0.346012678871573	0.651077507099027	0.474388734264151	0.27941042526451	0.750513853070522	0.318503177645737	0.499000130467297	0.552039610388578	0.464283823060831	0.47300929518885	0.245122517005915	0.303840124913833	0.53249700142294	0.304758705435519	0.682778008284057	0.33830802323165	0.622820096085994	0.502718760012591	0.253466125319905	0.29299222263394	0.221156262751927	0.303587792554834	0.441914897230505	0.262354671968153	0.807918894561455	0.625885161895787	0.852192787390118
0.330736524316	0.643760042439889	0.340777359831434	0.365246170321927	0.75879333122263	0.374564911408437	0.354012261352789	0.706250531305887	0.511108554079865	0.606037033364209	0.54203151423829	0.471301999193464	0.538190015356291	0.291599523429735	0.628233482267442	0.330288036449416	0.74179654135192	0.510989722479499	0.681341511350996	0.520177905714559	0.543995217277004	0.455625574989951	0.561118679499437	0.321150664146649	0.480866696062817	0.369778307314795	0.59724170713418	0.639114201199441	0.62532847743462	0.648811583485463	0.696161335255018	0.26443351089094	0.338799819148377	0.282226994386345	0.725069734383335	0.684493660531853	0.809948686587334	0.739560125471506	0.505144038799086	0.715674620668322	0.500321993159936	0.328970045501682	0.3444487854196	0.568020505520164	0.520522027980078	0.610203141827853	0.461667332308069	0.553329150513837	0.328722940293489	0.322987420074419
0.462668719068212	0.368922371959776	0.60722456755544	0.446407051363061	0.797008946124522	0.371093283199325	0.568863999345604	0.789600081788931	0.454172856231325	0.935333960904677	0.388578186926699	0.784355807799842	0.437479979814913	0.653154516531804	0.62167037980068	0.390190127724754	0.964238553255106	0.387255753474682	0.511292123310585	0.472145130458207	0.288840353423918	0.835046129010117	0.654511494673868	1.12241048724983	0.795155901937062	0.550179026726608	0.311222253770653	1.03269376431031	0.220824634445295	0.403236891866243	0.633983712941944	0.452135913741065	0.281512238219267	0.528783829783828	1.00333367218431	0.761203925895862	0.985675322268959	0.38785292211902	0.666898912095629	0.366435725618442	0.55864884208841	0.894800130207324	0.302432075295362	0.572749320283057	0.42581596408448	0.861728648058707	0.969508864801091	0.445794651237865	0.267471278382981	0.581275651405397
0.93732176742272	0.84367173632241	0.95692144148785	1.07212237120423	0.779620755767636	0.550188271514978	0.468320050643137	0.396611942978193	0.525057901070584	0.918734083592378	0.675145529336365	0.753282028935448	0.661207423443481	0.434129320071133	0.900754578456028	1.04321414156521	0.298208265647124	0.505586574914528	0.34011294701943	0.657312981651726	1.05739494418856	0.873388505105779	0.810814394727732	0.522546259289605	1.05525213038251	0.579052869390972	0.416660806150826	0.339976041972957	1.16503855082134	0.835879570412926	0.523690180311797	0.88682928933741	0.685000607749745	1.28532857606097	0.489851033032864	0.847066298316021	0.589328722967464	0.657440948851905	0.421577351987118	0.397510091433955	0.619416830931391	0.397443953165598	0.443175947454331	0.667855312416288	0.551165400171888	0.492631180901443	0.646361134534678	0.261596066630104	0.763598756569264	0.434014640039565
0.793837526650926	0.649148440548933	0.450736690513076	0.735598286579442	0.371989476424889	0.822506100307548	0.846198112554844	0.923194288233692	0.59642680394073	0.952126854146903	0.85197025292243	0.464617004429835	0.642381594511173	0.393757050301898	1.15045328843435	0.918147050834546	0.889933129660436	0.777167338073225	0.899501595256624	0.777753323771387	0.431497942431728	0.505389539568393	0.448762664996319	0.368737117220896	0.520432341859825	0.806908660062447	1.26206428849375	0.973081733020918	0.755095384802815	1.1771434685394	0.999929242647592	0.812567567030066	0.518656326554693	1.14329249951281	0.369118783571338	0.491809576400595	0.413131717861681	0.460965471660691	0.690051494517656	0.417753383485976	1.09137413298324	0.691229145140222	0.593725039109367	0.999661677891481	0.463469834199437	1.21938815261837	0.653922459312326	0.716004851860395	0.826146792341151	0.723031966569549
0.618448256553761	0.642020169664569	0.440785015985696	0.592330703472279	0.427311715782165	0.903040288698957	0.984250693630788	0.962821529811488	0.667616195823152	1.14882910909233	0.573296365820116	0.624822510288679	0.533633091103038	0.883364936896044	0.660138149684658	0.525735530412958	0.528843168368457	0.559538056077566	1.17061797334113	0.811228801312128	0.486452850062519	0.419713163610905	0.361764355232318	0.513466186708559	0.903971041273796	0.346732492153357	1.01774712805133	1.01958588097532	0.896898803527089	0.977939925389259	0.597482930269022	0.634413294787361	1.08590461956618	0.666869075275788	0.912426742971911	0.97471413916567	0.761276648844358	0.505732810407824	0.440972647401989	1.08896072999001	0.543061328353631	0.537664544994865	0.428700645115686	1.56882642810194	0.691210179372226	1.04836796269788	0.485941563169311	1.23359538128822	1.06780691616653	0.817860574094647
0.721999252249227	0.429320597957925	0.643247797456734	0.48410374606535	0.548179992998008	0.696133166744277	0.800329207759657	0.594755968837138	0.911663095616953	0.719775028973199	0.824353180004565	0.657905344473158	0.712363706940578	0.586429555594088	0.738274380920313	0.672638703429267	0.479086258908854	0.403311812897196	1.32731113656181	0.589095524878326	0.606436385251822	0.73569134056445	0.743000370227008	0.656070282882316	1.18934754074502	0.632668057830896	1.04325276958421	0.631024663829394	0.771888146556588	0.842770637187919	0.556129935280754	0.890111213021179	1.42410262805831	0.421775701139574	1.1909172504477	0.473214040965246	0.416620646524406	0.962956627943633	0.821742469115435	1.29851681552605	1.16360038166866	1.03860753846811	1.02974224771886	0.552893125883385	0.630152552966856	0.502075903934929	0.408737059038039	0.543301888031334	0.83236038543527	0.62660159939579
1.4698776347682	0.495451917939131	0.688908286322676	0.638755236450243	1.19472534006671	0.946200861905485	0.968444468464434	1.15704464495337	1.05297561067362	0.708432607978757	1.7045330482534	0.77003998355369	0.563028658148113	0.798822593415877	1.47961201016912	1.63487482423462	1.39789162502614	1.11379321992989	0.857109322989572	0.716459214419474	0.762210303300868	1.38966841891986	0.629556629739117	1.03881112212903	1.03448703571625	0.633821822146838	0.807979470933577	0.973213466287286	0.817205533311516	1.41767210463333	0.584495397456437	0.578258795478561	0.831319090884009	0.744814421728912	0.507335511356868	0.660323153241153	1.23811842071494	0.902076973074265	0.593121077781836	0.729924124453011	0.87872183817798	0.735780533657334	1.06675496492069	0.863394569483667	0.99962746460665	0.960765941394909	0.568698941462952	1.07868833123404	0.707423988123065	0.712268991630932
2.02357886470066	0.901936988808462	1.98225607547067	1.85278751253554	0.615461209927475	0.852409198436477	1.21012545836365	1.77893073805216	1.46037043005224	1.06928260552274	0.838269466546047	1.32578445012394	1.33732694238188	1.44546211051203	0.564933948199659	0.890476484288131	0.850547940012354	0.552735060545902	0.879589782984258	0.639214886281469	1.16227926790164	0.899838993479478	1.98766979217675	0.697591184203924	0.449886214487386	0.990802772242507	0.839378500846332	1.50000880903708	0.948352569666778	1.09813193463025	1.17662336037326	1.57899614677895	1.01005268974534	0.712661728433458	0.476065634838428	1.22208520355964	1.71545628826852	0.548265244662498	1.82569421165828	0.736948570131277	1.91988511075688	0.920019200696057	1.12505076637014	2.20033121829282	1.05948774286038	1.38614925553132	1.31582583055696	1.14063032643313	0.755092440079752	1.85616249436009
0.860460968181078	1.31634115106836	1.27419091568616	0.828317600116855	0.854391710093992	0.940870422840362	1.27413058091993	1.33318397517551	1.63744794485311	0.972824747511521	1.40181527442912	0.579089246026012	1.71733190031197	1.68174753557846	1.80046394712998	0.893795915407296	1.5947698933211	1.339139926413	0.76461160914813	1.28191690437017	1.39888333913838	2.30479954986027	1.28241745305135	1.45903066414004	1.1549040999425	1.4045445705559	1.28598169084315	1.45809345799925	1.26618457441821	1.50749183264007	0.722925041893937	1.08763195278257	2.08230704097023	1.83744993353119	1.52810561027353	2.15953410436046	2.07499625656467	1.08819868192946	1.28710207297181	0.964368839416538	0.715852851603207	1.94374509992685	2.37029438842162	1.11612700324311	1.38633459121805	1.73892010361228	0.65357837230649	0.737838742905731	1.64842973071091	2.56239863635541
0.91661370652084	1.65874877547167	2.56474671394241	1.09270630048697	2.18106368808673	0.526633026396163	1.14283267213158	1.10861103301746	2.71813910381734	0.884528845146837	0.805580581139956	1.42763726538046	2.65953048489723	0.745900638181777	1.55880482928031	0.93154317342787	0.915159986929504	0.902965651190702	0.932613379725757	1.77803822087032	1.57361543593531	1.34631000230483	1.78293835032211	1.65661872026201	2.14478705607551	0.972952579872778	1.72226931803011	0.728957588099792	1.60888958647153	1.63292249401629	1.87305850169977	2.27376034572097	2.17042143770545	1.66215638522765	1.19416431161935	0.539287611304714	1.4541773611461	1.94263886230921	1.40566160534893	1.6227292642993	1.15558108380304	1.15569934306821	0.926038273552936	2.20214626540016	2.1308440138591	0.733121376307562	1.82801657955352	1.92285814439421	2.76610438014157	1.39376731709057
2.33599502530052	0.874297638063475	1.19439013033288	2.0334092172393	2.3829006756452	1.92458466403631	1.10422080557788	1.69336391673427	1.36881859465992	1.61943276033112	2.30145167419259	1.05715628544722	1.22352260570588	0.906894039355455	1.09761817484042	1.65275925005519	2.18376572144447	2.41522241165288	1.08735432808733	2.33248098205219	1.74702236974246	1.60452983308921	1.15017417923846	0.772634831836009	1.0596996663762	1.59464091352632	1.75677667320242	1.08892234056781	1.56307239745686	1.47061046517877	2.68272263080624	0.952222806678996	1.61625272433512	1.66594989735264	1.85912841806094	1.15380651631043	1.28979060806635	1.16091068606203	1.13113445633086	1.79041030043385	3.20334820722612	1.72099930678679	1.24402112190747	2.43842505933667	1.71810318769088	2.48456409421046	0.996988815976733	1.4110876466631	1.90111958418335	1.49051824556695
3.1294642132964	2.48313751323236	1.66149241880413	2.03246645348148	1.30742326660496	2.14417491026228	2.26910208194727	2.08261854906097	1.72816847447526	2.13806195378212	1.21489392810788	2.71500585721749	2.10562094462242	1.31826436839878	2.7864834312777	1.16595946312685	1.02208507352189	1.56284814135795	2.5802382100964	2.92513402537904	2.42528759508121	1.15497909877445	1.36858912785854	1.4144414011865	0.89225462703506	1.79684849308294	1.20258925897365	1.16862633536324	0.928666049447579	1.10410171995386	1.70454862483534	1.05527161262871	1.96772510934546	3.12222174028945	2.74011939144993	1.07182920286534	2.03718229964853	1.54468493655485	1.39121594614393	1.25230048877211	3.12249331355602	1.99983377366318	1.34795916506613	1.15426383791743	2.54111143483961	1.29971646818906	1.64337342485675	1.41019743477739	2.33266344684188	1.14082699768649
1.44600134222338	0.871113061321999	2.17386519027632	1.80356161705976	1.90323199702952	1.81539554150852	2.24094017041124	1.24338977782887	2.16589307071307	2.08761563116881	1.51709880789861	2.35760774050004	1.62481029682028	2.61181757449463	2.58213653345343	2.12072990049342	1.06737366098615	2.71711611912225	2.66992265823857	1.21283238294585	2.85046416368625	3.53316283074621	1.4873347969104	3.15726356183455	2.03349716882085	2.40641044042625	1.70264597948917	2.90810249141406	1.2175411572496	2.44641026521063	1.33449120729397	2.59871575895374	1.86140961403854	1.71177494018539	1.65566221980985	2.39171548654847	2.29436788617776	2.44011661920191	1.53634181590048	2.75503797327068	2.31176079652211	2.62126712786072	1.64776235807865	2.31831021633631	1.15235620706915	2.04996758799484	1.83167624177951	2.09997259293818	0.985823700598872	2.8197642169053
3.84931444346409	2.47581684799324	3.22541474719299	3.05300020768299	3.15442248670198	3.61211493340819	1.59205842689378	2.26642244676112	3.74153023016984	2.66488697292413	1.70551819506039	1.59176061113888	2.25637594713294	3.12406493286597	2.69656578142188	2.83620047108471	2.87968315507101	2.49798295127959	1.44972201068841	1.72983157259919	3.2355169033588	3.45565796082884	1.81548133718552	2.31315068489438	2.37609998635797	1.91982152408826	3.00153039702118	2.82430959309014	3.10304694230435	3.56482131196014	2.13977697859105	3.30167065792843	3.64439989404851	2.23797559632933	2.19923787835492	3.4178720367306	1.96180382067881	2.25362435667034	2.01204584765174	2.51582266384847	2.03319946466623	3.79381885672091	1.84281093614545	3.11831365711682	1.77576397706695	1.47088319549982	1.96655312899383	1.19445683837815	3.48108395594295	1.51260296267239
3.71191247413952	1.91302894582724	2.87668132703839	2.16745745422525	1.45724471405558	2.10429725562972	3.24023821851953	2.42287377312679	3.77079757487505	1.79687158011143	1.79269693256422	2.10287852792597	4.14514596073082	2.08920733005304	1.55599212485677	2.08393314714773	1.754927295397	3.02689988764965	1.40729726596449	3.74435312040451	2.11121279974799	1.6074557182057	2.55739247623235	3.07818236398812	1.99476863885842	1.94566395559238	3.32819915165887	3.47728695389517	3.97307929062244	3.70210617927879	3.61982359212645	2.24664463391871	2.18837267745029	4.31622879838872	2.79601697321754	2.90446898722527	3.60616368404396	3.59319114471167	3.64314909194145	2.9950172663232	2.17815475060811	2.59085247026261	1.79644237921865	3.32002126148005	3.60253333953627	2.97612822692873	1.73183297133224	3.22525062390087	3.48864951061474	1.6708275432874
1.83336508230129	1.75811947492961	2.12344672508512	3.89777720059674	3.60439114204863	3.38130952525003	3.57988480763819	3.17655782565445	3.76481724872605	2.8854161198745	3.00666346646543	3.30633921708607	2.39621177394836	2.86058844081808	4.11872474243053	1.80062355917166	3.34497256832036	4.04453141797705	2.34445937390879	4.34563656817254	1.19469767526913	3.5159645312038	1.73707512759547	2.01097940485003	3.78933941351452	3.67374764849112	1.51958309070554	2.60690972301124	3.85991088039354	4.20033861838512	2.0569456273099	1.71636323460354	4.44108079799824	4.01585718306541	3.82384912004331	3.73440305665561	2.73519416704517	3.69204343915408	3.25204273027884	4.16624456097589	3.25665985871149	4.41376875366213	2.25286751818778	3.09921176798326	2.72006711024634	3.15957807904606	3.59388998916868	3.71778505228814	2.77284297433794	2.95403435107071
3.2739439135838	2.45217103889851	2.95211134354047	2.95557771430983	2.22458408582311	2.16695758299337	2.55672933876442	3.24149074875999	4.00721233401689	2.06862483102115	4.08348495487069	2.95191260408324	2.89143568938634	4.05245174733795	4.22312357198083	3.66222389417216	2.15268250207655	3.27296515580068	4.02419111616431	3.48008409735453	3.11748896590883	4.0663877045628	2.36286785441099	2.93946709757178	2.4050416805768	2.33945353680968	4.15664267334437	3.89326313693982	3.10864075129723	3.52748244763456	2.31394678195969	2.38691623449475	3.46712305874309	3.94538274658779	2.22895752921963	2.78248186277827	2.36594058829685	3.72921953138622	3.68142005273862	2.92602518349327	4.04946880585031	2.64390143244609	4.34863522291451	1.85429510529792	2.23905650579403	3.1207447076082	4.40163415100462	3.95825540807549	2.81310760430465	3.38947683064193
4.15465896476749	3.0721915714515	3.91414232940947	4.43699994526623	2.55913875744376	2.47438072921874	3.90404452843527	3.44647252002823	4.70250862157266	4.56587320661911	3.05084583093731	3.30333634567856	4.11019720615617	3.52310505975797	4.2576247367818	3.71801639708363	4.8150856005487	3.06381178734861	3.48202738910231	3.11988934746712	2.42261739807125	3.98310756241675	3.4076480837514	3.76254380285844	3.54203178861869	3.48770390523435	3.10603158809029	4.72983927703073	2.39803403089842	3.73031317026516	2.27670622496699	3.7732885914717	3.53615768487435	4.22571485725842	4.45168821632529	3.85010627301928	4.81099138531775	3.78045010650242	3.01228660608367	3.52325664220756	3.48234306554742	3.08511785573008	4.4329524385891	4.18665501538918	2.58077370920839	2.10802876144252	3.32143301322604	2.63013063122917	2.90635017962321	3.38610387042743
