# Supplementary material for: The Neural and Computational Architecture of Feedback Dynamics in Mouse Cortex during Stimulus Report
Source: eNeuro. 2024 Sep 24;11(9):ENEURO.0191-24.2024. doi: 10.1523/ENEURO.0191-24.2024 (PMC11444237; doi:10.1523/ENEURO.0191-24.2024)
Supplement: Extended Data 1 — The file code.zip includes all code used to generate the figures and perform the analyses presented in this manuscript. The folder "./ephys analysis/" contains code and instructions concerning experimental data and Figure 1. The files "Figure2CDE.m", "Figure3AB.m" and "Figure3C.m" simulate the model in the nominal setup, and generate the corresponding figures. The file "Morphing.m" allows changing the connectivity strengths with respect to the nominal setup, and plotting the resulting trajectories. The folder "./Figure4/" contains instructions, code and data concerning Figure 4. Download Extended Data 1, ZIP file. [file eneuro-11-ENEURO.0191-24.2024-s003.zip › code/Figure4/isolatePFC/v1Int_a0.525.dat]

0.348286879938322	0.320558130081914	0.326990539309122	0.318435739357944	0.332707785958516	0.320617011676727	0.336219087163388	0.340251276273896	0.363792627512093	0.331204276009625	0.328743816374208	0.358786000618936	0.361404077117719	0.336782656043077	0.344794478865316	0.357413131716896	0.342639709998194	0.35774141149273	0.323509057007547	0.337373948628579	0.328202134851939	0.347934785524529	0.328818335553173	0.346249549432368	0.317817882233141	0.358905755860811	0.361075806823132	0.351305272432511	0.346039197002902	0.321948678124134	0.34264709966416	0.35969985648886	0.355484967926336	0.360903991031315	0.355324125950132	0.324759632252414	0.354550080288464	0.323655456637624	0.317477986996321	0.337788780440669	0.329453287853456	0.324268555656471	0.317747731081227	0.338742358718474	0.340853678321162	0.319570173030259	0.34418015827601	0.352390183075063	0.347401885724341	0.353515195485329
0.34264192725959	0.345492190702337	0.362779809867078	0.341235595770724	0.377251385291664	0.342095635645535	0.326652794015153	0.337481071149803	0.370095853107337	0.3333297119265	0.32454207609974	0.339526923278874	0.367182397421743	0.343232247271135	0.336445186767238	0.34764490372076	0.360138298276292	0.378101155218526	0.368374283527125	0.328863901374749	0.32528953787661	0.369703008891632	0.353435157422478	0.339710309696736	0.343237003611434	0.343485615740672	0.335476542670161	0.352594043831838	0.356048150655228	0.376293061802579	0.337752954287243	0.323095055099507	0.370655281586608	0.328983259124569	0.364696270027626	0.36251688303878	0.361028697994527	0.340100839458469	0.370636899123998	0.325230535930253	0.370108892926918	0.333076684545498	0.375671566292908	0.343525592686128	0.367311906367186	0.340079593063464	0.345887406127474	0.329702869931261	0.365190782999979	0.358635355013684
0.373198948336438	0.351650421206645	0.363511553270066	0.339464525822645	0.393718796784234	0.35083313949293	0.371843893764681	0.344261110880585	0.356916834572042	0.390298738322436	0.340312218375901	0.358168865574657	0.335655932574547	0.376647024051107	0.381546538490805	0.363526814091857	0.35813316239103	0.390759856942728	0.378975208741822	0.343062182359282	0.353338718748697	0.346452435532291	0.369325122492454	0.3413325682597	0.389522374749559	0.382384410628493	0.367359246588918	0.385959971055757	0.380152668008895	0.386334992205499	0.370106562146694	0.342277353001231	0.393193868814963	0.344335867460462	0.353537871154864	0.389432441670639	0.386973165015807	0.360984799769412	0.380072140446863	0.336874245870789	0.352218604089124	0.375058282672516	0.350123449726881	0.34280296827879	0.343721254472336	0.34200491098976	0.368386120742561	0.343269154658469	0.340341702391994	0.348502022758796
0.348632159385708	0.374559815612967	0.364144455054712	0.34857836068663	0.40017819499521	0.360709923811139	0.369193376010045	0.369147026422648	0.384080709460316	0.365800611410273	0.351381571498827	0.36401216259616	0.396396055620055	0.349313317619775	0.404294496354816	0.380745041964599	0.401843004409593	0.394557488629098	0.357812161224731	0.400082879400619	0.393526216904531	0.354698304132599	0.392178130319835	0.390457433379467	0.356303519866317	0.383860248724321	0.361956563864341	0.348432836055427	0.369878647574664	0.412236731975175	0.387185548394266	0.372870481199375	0.412765915569894	0.35100974399631	0.396247525146543	0.34856682269586	0.349617559262795	0.360021837271524	0.376577461377464	0.351333330548036	0.378938338608556	0.355709559362603	0.369232179325832	0.381121196801132	0.374732463162579	0.382128985314943	0.354393971103925	0.353468074411916	0.347713526797399	0.376821337460814
0.411948111541252	0.373763213243325	0.414076178349274	0.378178755253771	0.374292056768839	0.425498196630039	0.428818146619235	0.365906349679179	0.382581780614298	0.41236472073429	0.380109021506883	0.416473488755414	0.421415449660592	0.371031883456923	0.360262565047029	0.400498634348396	0.398272890729993	0.38317773984996	0.393058435040459	0.393823339404954	0.42982883389338	0.358552762864669	0.415101493204444	0.382070703855568	0.410537235255733	0.385401495892421	0.42797840922766	0.387959613908001	0.378426849236477	0.427870929357942	0.428580224004679	0.375559715805552	0.37536777234484	0.415134791012438	0.384732717077004	0.405941808740376	0.416628260285338	0.367092817070425	0.391167068837718	0.395268585162682	0.391548401181635	0.418978413628682	0.426954770477451	0.415186270100173	0.377608110066808	0.375607578090319	0.403460051015337	0.357918092990919	0.425342935986995	0.361814629791618
0.447334666998293	0.387992654586236	0.443918201441145	0.4260853322426	0.406488421440843	0.409985517251939	0.435517847095568	0.412766718184731	0.443260402708577	0.397742884218963	0.388285482805307	0.429722764844317	0.453125183921334	0.420433168627431	0.420595532873602	0.43152799166508	0.398881858175069	0.43967878517281	0.411518714503069	0.43966037659467	0.421709247339241	0.439501843138344	0.380399050730192	0.425971631324818	0.427322212707056	0.387971082566399	0.431281601044579	0.387054185673978	0.384350704372522	0.394670674652388	0.423769717597406	0.410606151383585	0.402185454500377	0.449569416607262	0.439362757862156	0.377390134871033	0.408801044718046	0.426814280276819	0.397116753652873	0.414808602755441	0.425230271916234	0.385041318670523	0.423290625483316	0.387095553656299	0.43079067336928	0.389966849401078	0.392499958168655	0.45887607534884	0.447329146197413	0.41669424414424
0.402117085029518	0.398246018914117	0.447668922753434	0.429601820940496	0.413325631076838	0.42844223675459	0.429409332399772	0.408018319410929	0.439908520297822	0.467349181719955	0.414156572878642	0.397502524553476	0.419270165116044	0.428385926252357	0.392554776550044	0.446798393920942	0.448145372143825	0.46272177534397	0.40945194270225	0.444050697305326	0.402342534677583	0.474556985480364	0.458314090677461	0.42655540420907	0.396697225216128	0.417473968899269	0.395066518935777	0.443365521683956	0.469058824747105	0.455949400829652	0.393623558416638	0.412014699277263	0.436745383686412	0.390604680889969	0.477885422523906	0.458983288846418	0.441266532364647	0.407642346159677	0.439644333875279	0.45592870289452	0.443142471028332	0.450835428554244	0.46977948094724	0.469025587503811	0.396697255388865	0.389960585191023	0.456948901611132	0.432784093247719	0.480623225740881	0.400471445590771
0.41781236905823	0.471964549732659	0.464959305867214	0.411627016571081	0.46684883319357	0.462286617597973	0.417840973508309	0.511919780469112	0.461734675753786	0.483669754447136	0.437273807203342	0.437711313529614	0.453805929765871	0.487933763367806	0.462654706081403	0.458709068474244	0.417155784985399	0.491741823575122	0.504507600913682	0.491241430192017	0.509278937182383	0.50200044196508	0.429251295789078	0.486214232026417	0.429458418363209	0.452965174121209	0.506653142077134	0.428497779958067	0.419375674296682	0.447372444466476	0.493197253307595	0.468207923841464	0.430783266253844	0.423263426113864	0.479416758359529	0.417734155340807	0.426633342360564	0.414874754689883	0.480420993048919	0.426632239588469	0.464805462241263	0.499046730940797	0.498454287546238	0.458177931434605	0.447198659863136	0.495630666485526	0.489356076524471	0.452330915504064	0.418893660226551	0.460255454145645
0.520883078617541	0.528321696977377	0.49125929739726	0.452340913341675	0.442403752131682	0.486893963335179	0.477122192638671	0.441133317136491	0.468956029521213	0.477177872252505	0.477253787540198	0.490857230066198	0.488902829368656	0.523039415998877	0.466192033400886	0.458815976992204	0.435685741632986	0.484820585783626	0.491819519580962	0.47205848788157	0.476355013193168	0.471589378163788	0.4787826714419	0.518060603821182	0.482432952481079	0.446030384219379	0.476661750122001	0.456448916314604	0.459028941568876	0.478960407198329	0.463307843355996	0.455944623315735	0.462455713194511	0.443380068370694	0.453026983081353	0.484296912947104	0.475754169836689	0.479589196147669	0.452027099160407	0.435420395270148	0.455470918780562	0.524135111877492	0.491027666113562	0.535405466948816	0.503749998080681	0.466715504306815	0.456905920703154	0.482558963645059	0.455750612157077	0.532983489307525
0.548119769805296	0.498747928354152	0.498266769882999	0.478743479592125	0.52281570724784	0.540382861552339	0.471643536727665	0.481025792688703	0.489719982003682	0.535360536304996	0.56215264226995	0.535353188890943	0.551090870582646	0.469470606560893	0.504441464417007	0.48244359247677	0.478334457447128	0.508955057473405	0.544387888431765	0.516258862805147	0.502117669266575	0.533958409998652	0.514171084072857	0.525781701312984	0.584349604193237	0.524224840999715	0.4981542385051	0.549898470325153	0.563436506332139	0.540245908584656	0.582436793732846	0.551610454991667	0.563553553268129	0.487006852689768	0.466016830172369	0.503236997015431	0.57456121029146	0.571491245426057	0.555737507955707	0.51363573963488	0.487325382775851	0.514866757867104	0.529756807968321	0.48093680699307	0.494531009446453	0.456293355584135	0.524331785850129	0.554718880133041	0.494087433780661	0.570949427693117
0.53890595530297	0.539445783957347	0.50054359756068	0.547904662364451	0.561688409767993	0.493462672055192	0.531156394134749	0.522370285688391	0.614336329514166	0.511863815337836	0.488935851884674	0.560681153788321	0.520843593041099	0.56376898026488	0.569763048364436	0.608408448205547	0.493018802643739	0.568395045677167	0.562953554951427	0.501969043235184	0.5383370927671	0.491267389366853	0.561910639730963	0.511733636418385	0.528302189345521	0.547953949789757	0.495705653134045	0.488397757774926	0.55486368722067	0.58212523898743	0.602513818632081	0.505996496179469	0.562144488300735	0.508211359332419	0.532945547935903	0.586511114806241	0.576221661232609	0.525672230164591	0.5376322075309	0.598837385787764	0.563554199563499	0.508015515176839	0.573181515710475	0.602103678046532	0.551979062618433	0.577963457600484	0.564773231262709	0.546106837190464	0.51105823482444	0.551776162785339
0.598795939285564	0.524937017931007	0.518573568397742	0.551140394611403	0.63857905012817	0.574706442854082	0.620579331692511	0.646939855299025	0.639950697861384	0.56951716936795	0.606589753130036	0.571181259214417	0.563327007847468	0.598225092252285	0.594378460176996	0.550946227439811	0.542358973961992	0.593598118605224	0.558380719587368	0.643844562687292	0.53917455717653	0.654678614349771	0.533194580714695	0.580726852258585	0.546378939366018	0.6617251532872	0.663075837327773	0.574217471060475	0.629831434750267	0.64572945410291	0.651408741600437	0.609918437070684	0.610324869677812	0.596127653585993	0.575276425267	0.636658837043204	0.516629054918467	0.543751062121454	0.654777875800932	0.571686162888839	0.536854459882714	0.548407951596775	0.528226179339043	0.644431224045492	0.625924356076631	0.531341419278917	0.518967037886573	0.51696242647061	0.566529447375917	0.549249103903723
0.70225165989765	0.661677211562789	0.58409448444511	0.623359566334583	0.679933267765649	0.632362164117474	0.586994025725802	0.679160866198333	0.618095690029114	0.589277344360838	0.592601510642856	0.583868855453803	0.664881129824993	0.591225514550576	0.697663071628136	0.615415606356775	0.727175711960598	0.602275949287666	0.722997817999382	0.693656767053623	0.681426866544342	0.71784726260351	0.629724654253208	0.676445662357125	0.638345985595439	0.546200851753071	0.573215484635487	0.681831477483713	0.721857464974985	0.549479947813235	0.675116015373765	0.679471428207393	0.590756340960069	0.618081414251482	0.648607362352491	0.733692189620305	0.642599068235589	0.694659271611041	0.632698482271807	0.716200612860475	0.665092423799481	0.6466682614184	0.641948397721366	0.658886766173601	0.624413055856514	0.626809380610964	0.637692269704059	0.692067924519936	0.627652479339266	0.573826142582026
0.734993586335332	0.655048787316934	0.600356249850744	0.680525050264276	0.611696760151977	0.755167174218037	0.608988353457015	0.660333007209403	0.662244728626762	0.653185192112507	0.770642942678928	0.764859290935689	0.743457545818819	0.598527887471973	0.689388261341524	0.716548561502399	0.738754067271169	0.699933794136929	0.617958856142625	0.613137143453673	0.706053573496283	0.767844906406201	0.745371254787033	0.754378487320618	0.738150134462229	0.657042240510873	0.638769897139696	0.648702756640138	0.607271500199167	0.697508179940091	0.605712588278433	0.681875050784245	0.706946507364603	0.683648152443549	0.725553924255722	0.663614262007985	0.689536820674125	0.648104626708701	0.76071539667889	0.74506015473423	0.618449616228372	0.615890334955194	0.729096437914957	0.735296250137417	0.598112525973868	0.607992692945976	0.757305351322354	0.75344477972229	0.674417123984479	0.648873267371424
0.782690371678633	0.667159472792524	0.731358716208816	0.731627589225971	0.82418740489245	0.765645147969225	0.80690609937868	0.845792956239774	0.71595693774506	0.676586963025124	0.815166034843954	0.678598056511491	0.712910421552208	0.667787251388824	0.746883503492535	0.744362448178167	0.650162894303218	0.741988795278514	0.770984017621708	0.639866303259494	0.734872776929014	0.637516811549105	0.670095922006037	0.64188953900995	0.763523560458387	0.731336072623318	0.824071178801279	0.816438924348628	0.834221157640778	0.72358980521643	0.75020068393669	0.749977034873705	0.738362157872332	0.811872485318627	0.775541231999807	0.643217541281646	0.825672327314985	0.793441582916237	0.865183709183629	0.65324670510723	0.683396838413192	0.762803690858334	0.745148442187133	0.67626621345001	0.641033565081698	0.657473543232363	0.840802468648206	0.766355950144257	0.684841816547851	0.727098282480142
0.773313386405118	0.757472219669678	0.914177649454426	0.737377611308616	0.787307318237219	0.722040665850489	0.756807048529445	0.809830234017637	0.696705515071034	0.771856204197209	0.931660233438569	0.78147183183615	0.881971449962943	0.725889182604174	0.847509185179026	0.714101011946481	0.753332863308301	0.822448080391385	0.847476391418504	0.724493675484592	0.770162093486873	0.92347077299671	0.71447202660066	0.814240093851142	0.721088507297023	0.6967301023401	0.929525569042486	0.831157415412545	0.896058842518333	0.691442006617219	0.814161915934452	0.703753426004517	0.943217896120148	0.886920336999282	0.75365506690663	0.758138878468205	0.719970917946593	0.88807781931878	0.795390478303141	0.759031445117647	0.761833794282208	0.774669125239719	0.755399228869948	0.827138306334698	0.726376781048744	0.788963756026374	0.856330492016747	0.752876946242695	0.77867944273943	0.882466716010254
0.86887037524838	0.833932469699298	0.859301512558105	0.74433624662598	0.838952597585996	0.77026877165507	0.834888895700262	0.887619953599268	0.805688233297928	0.983985378725197	0.914933183489685	0.802761269290655	0.809586631313776	0.814495275995157	0.96598861552567	0.742147427729124	0.867165554258047	0.782257863869552	0.93391713070669	0.915410657315183	0.951458686395506	0.872450029465362	0.745760082762579	0.987558881645808	0.809721579878849	1.01386250230693	0.87677107091344	0.778839079867423	1.01437077546395	0.799795892609612	0.871656959664242	0.839803714884877	0.983034977548128	0.76973361214042	0.963219650647352	0.955493158221327	0.907386042481585	0.996040869956664	0.891838542049255	0.902673352759602	1.00113572126599	0.971139265977848	0.747749804112747	0.867177154780608	0.896015287861713	0.916279683700275	0.833935587595971	0.784390752468544	0.855091807536131	0.83570939227406
0.846851944964013	0.874614895636802	1.03061271564055	1.05815365852071	0.837849507044974	1.02708753812345	1.03551250427023	0.942003980451958	1.04196661769011	0.936537938791366	1.08480351942269	0.928037929355762	0.863563432935674	0.838151031066372	0.977400058810706	1.02986795875905	0.986675171616921	0.863329594612015	1.09967449836676	0.819057560194111	0.955372722316291	0.929596307980044	1.08113715513792	0.87635063811839	0.927865263092286	1.06028033014028	1.04943422963533	1.03351206464662	0.832134904575467	0.841727713965235	0.965034809921217	0.864933495240153	0.953843281262485	0.842496531302643	1.10637865117976	0.975459346834109	0.834835200135912	1.01026456374909	1.04747882802438	0.999887657768262	0.967945948977186	0.994184028701913	0.955681889936546	0.866759983468782	0.872629643953465	0.991723952381012	1.11710813272073	0.863234988861974	1.08432824231297	1.12087974206605
1.22341282370525	1.09499681450141	1.06402456182313	1.22066831432257	1.18397028088827	1.22071714355031	0.912999515604109	1.14126198324353	1.10165224564143	0.97144795337537	0.95334655456551	1.02528507972892	0.903772974434407	1.14489282856484	1.03622659645187	1.01504542608776	1.04348251447625	0.931394780369857	0.98323672031034	1.01560747737255	0.942386501287038	1.15483032266098	1.15753404125361	1.2296514654806	0.922455297959617	1.21226730431877	1.09411378336365	1.09037959040847	0.984364774961332	1.22268445770861	1.19292478209744	0.958116797210731	1.14197449684247	0.954808525641892	0.896897468584264	0.900041388119963	1.17042351697876	1.07530520842962	1.03458483142081	0.935753262844271	0.885578353112396	1.14366089072261	1.10436722747827	1.17060873014294	1.0557440418221	1.11459972013996	1.17519758877648	1.00040129251322	1.06230825214824	1.03445951849479
1.00211253611676	1.04565448651479	1.29900012473099	1.28320299532605	1.07367867589055	1.16059978201998	1.06608341698987	1.13629976336416	1.10314543772467	1.17629860419321	1.2719779277022	1.24294194355071	1.28326929581384	1.10371958092626	1.09268641000504	1.09751660061776	0.968511644241732	1.10156434252129	0.978775501760226	1.21950881451276	1.26206122733521	1.1225094621732	1.00838548769199	1.07773175610111	1.38087304974769	1.13142119928566	1.31670469473328	1.26035493052538	1.03104306988406	1.21508815977923	1.27904668021749	1.09269410240499	1.15189324397779	1.15676864652996	1.30202066228771	1.16705033670654	1.09266297271159	1.14460461236813	1.18959258347365	1.10272040498405	1.04603459955519	1.30875282227307	1.23313444598193	1.15034451019599	1.33216986875479	1.08269786826163	1.23355505228632	1.31126947831911	1.35566691480484	1.03082765713189
1.24714853540698	1.18650294101086	1.23141846948132	1.15830805656475	1.16840569264009	1.38784722774822	1.46631452505643	1.16458240022639	1.21623162490949	1.36065694605639	1.12006651411281	1.30595317310635	1.42872366042303	1.09764339019904	1.29866999723706	1.25831391842847	1.35809794844481	1.19644771237465	1.28706402030563	1.47011180215231	1.47515265072141	1.17759483854765	1.30325859402076	1.27140276924733	1.21511193859939	1.12720559374921	1.48787149024097	1.31398031451893	1.20768284689795	1.1328309282021	1.16588256616013	1.24360780589864	1.39438378447039	1.13910205416058	1.1668431870284	1.3709878997059	1.38978500363729	1.41534026979394	1.21955540359534	1.15313461636083	1.10621451457433	1.24302824859252	1.08956929250376	1.30789875719859	1.41012081148823	1.44761731807751	1.22391343455526	1.28904943706397	1.40913959875742	1.49730556394522
1.62045459875002	1.20773114127087	1.50745893711472	1.3974404362315	1.63722618734975	1.55785613425376	1.51498699633394	1.45649968858298	1.45077250622353	1.32763826357672	1.49283613070715	1.57119822956407	1.26582825342099	1.18375298516955	1.19956923886073	1.26291493307084	1.55582163694467	1.67940068775262	1.50039494799463	1.69253105452164	1.41432739596303	1.5846989322547	1.61494084909599	1.45844577979273	1.63588230074386	1.34557488123066	1.51110423913513	1.43305287060053	1.56075118451555	1.29281761702446	1.1903409962933	1.55852288731734	1.42375770333148	1.50559450017672	1.563197852209	1.55903576971036	1.46126100603277	1.69492092172338	1.61114669153672	1.40994723312439	1.18467077147883	1.58075662289901	1.40926318318203	1.52954515770013	1.32747154167903	1.36404018637605	1.63125535012694	1.55496471856672	1.42932754095029	1.35800377881797
1.58219304451841	1.6381834471605	1.83424159153159	1.45806214464334	1.61189340907053	1.56123040262322	1.74475317918568	1.71163280691666	1.59283548600511	1.66462522110083	1.39030146584091	1.46838017830718	1.55766536802899	1.64619955449717	1.55988844371058	1.82787200370272	1.44870363565877	1.86821514403891	1.39119052796174	1.4776893400372	1.52034170591492	1.5003981836399	1.80217229087906	1.46882115575326	1.40573050433363	1.76764215096608	1.67729138412647	1.35726851270266	1.46783260476006	1.34153960308605	1.81507715790537	1.47399361040472	1.70759105278661	1.52330219033106	1.57193314878	1.65833619549233	1.643906983253	1.38018935783453	1.3956924647557	1.29299286847896	1.74388090244864	1.353775497436	1.78995860542824	1.35282804878878	1.49944997066878	1.51071572717121	1.33910444622357	1.40558526042066	1.65227300253321	1.60063741995792
1.56010718837879	2.02318926242407	1.85232408489038	1.99590860325449	1.44694414041632	1.68731595980869	1.88915389742808	1.83640645863898	1.54418928844745	1.51957035506977	1.74615505703276	1.55969581274114	1.59837286159516	1.82433037883097	1.71038102114435	1.99732088272262	1.81940056214311	1.84812260721505	1.49877206274077	1.49775758078178	1.80111052160253	1.4926865097179	1.75400238996879	1.87447204297745	1.5054813012702	1.58098125398296	1.86011575889823	1.47711684756734	1.52934362132568	1.53870233674302	2.04622138679812	1.61112646514933	1.67560313427311	1.95268277829067	1.82818658855595	1.67792789890082	1.5274727206837	1.705815976159	1.90288902741485	1.62899907503955	1.5958472242357	1.97531809648159	1.53123005331424	1.97705690959406	2.00522097938117	1.61993404422168	1.89289402777032	1.55618863760263	1.64654558439589	1.98421306321473
1.90849513438934	1.74867679372736	2.01045281939616	1.67543974613738	1.63879597548417	2.27120025322254	2.03269917475201	1.91288789110526	2.02749422278923	1.67870526532594	1.79902249677574	1.71238011045645	2.17647143714759	2.25438509085626	1.72494205454023	1.96161319304864	2.10575847267399	1.7324213432337	2.17439349836712	2.21232420108239	1.6114682739771	1.96302906698795	1.87513064040378	1.91513998465735	1.77339807127474	1.90391756751088	2.04473734366883	2.1805576642312	1.72402425268956	1.93142702361902	2.08758281753082	1.75216935082271	2.28042977828122	1.69741361523795	1.70451586653107	1.85837566836875	1.92597315195501	1.73266162111278	1.80026688623127	1.91993180932064	1.60932112335064	2.07226129890883	1.91571519740669	2.14023551638132	1.65010996765192	2.0793735833743	2.20014941619023	2.04904802501169	1.5994529906408	2.02143152933731
1.81929887862545	2.3060354192797	2.28536817327166	1.80810039926841	2.41278742139958	2.37402130292634	1.96215058455775	2.45213269202051	2.36433494668805	2.14103794309567	1.84474959473637	2.43931642912214	2.19454443436332	2.13748216654797	1.80983469039179	2.05028647200628	2.40085352271234	1.79965844822102	1.97176406074891	2.02223682788543	1.75856487027722	2.34163777157922	1.94390610912568	2.46606848823101	2.03317913034307	2.12969136098642	2.25661590326901	2.41680651341832	2.09745856655937	2.12537702492482	2.13616683101365	2.0404682077407	1.87833932805966	1.79082030217389	2.36158534371957	2.19728666592203	2.51045632333133	2.20210525546143	1.82535052028468	2.03187701247102	2.31895917823888	2.13010739788264	2.3195084155946	2.43949546851102	2.05331710033814	1.9003927951155	1.94618938120641	2.13264878526413	2.20190607280296	1.86538093444183
2.30208810200349	2.06796412255704	2.36469051697779	2.26141750697122	2.03405582638745	2.2382157150711	2.39444038663844	2.57942204112811	2.19846131760216	2.75244271652592	2.11559595808103	2.16693332533343	2.42291264154523	2.73233322610665	2.19716667569773	2.34591254689134	2.51208613274433	2.62989279467494	2.71952819094802	2.23288489577529	2.70545513496397	2.10919203667424	2.57510749798657	2.1070068398218	2.48179352494242	2.06461841955768	2.23001199721219	2.45651394233057	2.74863813146093	2.75805310662937	2.12896463634432	2.54580522485952	2.55420162052441	2.73913502285618	2.63726438716656	2.6314274134324	2.67885747164021	2.08520240713053	2.35594328236815	2.45629552209874	2.36907719390805	2.54559875043877	2.28111503433121	2.31420052155058	2.10241219786743	2.01721582921386	2.0026388834698	2.36195514545805	2.23921045728066	2.56236821606349
2.55194114807512	2.92219386670023	2.65395013927718	2.66049679282326	2.67518087800573	2.85165148511329	2.39781740373836	2.48837203635487	2.46995862364248	2.62699580994173	2.40802321622636	2.82281069848417	2.87011006801888	2.92795568296499	2.80306335858818	2.59569603922734	3.0062090270014	3.0157687344191	2.79111659037475	2.27599477035679	2.99543046305039	2.4404422582447	3.01614333880113	2.25618117771265	2.30147062286877	2.51424120132108	3.00157639106853	2.53421776417709	2.30634251791604	2.62662088840221	2.59192526584614	2.84238473319558	2.56000525016227	2.79619601638644	2.64481130648041	2.57071389288109	2.97429893656381	2.26380207802817	2.96428576774397	2.71915978081082	2.70871691390656	2.98081846382399	2.50378839108334	2.99342081852171	2.4660228935827	2.43783209021291	2.69222438367301	2.38570157677794	2.25208053870608	2.72880184371084
3.25257256604207	2.80269740360178	3.24998122491627	3.10275494389156	3.05463984854377	3.25676873169624	3.23462730515143	2.94333090272493	2.63854867107522	2.82078019238304	3.23738310772816	2.57714616904129	3.1772442801611	3.23699149224732	3.08729640566296	2.85418274126901	3.05500179792168	3.09726402299107	2.51603195087873	2.88473981849544	3.13027449496396	3.25792191148299	3.18287744211294	2.87768768579156	2.96325811448523	2.6216947873036	2.91646465062553	2.50523839457758	2.53782288279242	3.13771340694547	2.62876507006466	3.25425883699826	3.25941137925936	3.04128758167554	3.25432845908492	3.03507561241499	2.81665339921322	3.10704357715791	3.20759943238382	3.18751597976157	3.21304020896928	2.77094186017875	3.07507951438887	2.71355590125456	3.26355906601395	2.88401880215213	2.76230565023993	2.63852708105645	3.17333782354865	3.09348137866749
3.50379304971308	3.34625663184201	3.38075080178019	3.20974087192545	3.50510505620227	3.35307866830929	2.85251426936467	3.47811404807741	3.39575347431997	3.49752049778874	3.52084751944195	3.49638795576493	3.5201272070757	3.27238830504752	3.48715097702996	3.37828365486326	2.94936661734555	2.92105092233667	3.44349484833695	3.27606299991408	3.36860727332459	3.19549995256602	2.80222012572117	3.00387395333914	3.1495607528625	3.43869467914839	2.85370288131091	3.47157644561214	3.53359328967665	3.29754604202529	3.471224859347	2.94583783921664	3.12889968435333	3.03203570303576	3.003015637847	3.49539075234952	3.03396697737704	3.07684543399574	2.91337773378443	3.3160456504499	2.94047646605457	3.50340846590943	3.44383476600959	3.5134094414862	3.51131856778558	3.47750926359619	3.07062912795787	3.42481296661854	3.14684610263407	3.48445114855776
3.29269768279379	3.65716317778988	3.69935973061812	3.2887343238994	3.22287736813227	3.41583648943437	3.49865604466477	3.79224948691416	3.55639339077762	3.24860506166851	3.75533116018405	3.71450470977782	3.62904245688105	3.54229313148645	3.61172736154562	3.70668767552101	3.40666235183107	3.3199697355519	3.6036660451896	3.70058357488856	3.10344708799997	3.26418193824703	3.57117918614597	3.73523192732984	3.75913097073133	3.50742622503067	3.3228537825769	3.13884809788867	3.73688558854672	3.69135595868923	3.63928683259763	3.57327309578966	3.64519285925259	3.76808691482047	3.78476344634149	3.77465230581734	3.54216470761248	3.33481030317613	3.25328897943282	3.684129536753	3.68074030896622	3.72887760245091	3.75773055240437	3.27149698404423	3.17951397861103	3.49947851138862	3.75003447542014	3.14210698352651	3.63481669602937	3.78306131525124
3.94135405035855	3.79635340828895	3.82010374072521	3.95312005910991	3.91341384409697	3.81709467060017	4.00453242481628	3.89059280298906	3.87432868635446	4.01119744402568	4.01617280091214	4.00698357068384	4.02016220991437	3.66919039794649	3.68435699268169	4.04538698072481	3.84318422730855	3.93507054764257	3.99400267534634	3.63656280141081	4.06656064411628	3.82592691578517	4.04841082833924	4.01422501593014	3.94235323621029	3.93941285511175	3.89729375693786	3.9314127402365	3.91969125502776	3.7173184626956	4.05404511195111	3.97628934300748	3.76600434146155	3.87710908399715	3.61372749876513	4.0621276050044	3.69335708656824	3.78149506597755	3.86147343662657	4.02476763427901	3.99072501640343	3.78948719649458	3.96764331828817	3.6583874983394	3.67408040853313	3.8751562852093	3.9938480070269	3.93371117301286	4.03484491827828	3.60658350212118
4.31763670691532	4.28335521309553	4.24126370829151	4.17414285995521	4.19888940068806	4.23952111082324	4.25630057763179	4.3150803970879	4.11999252410608	4.3230642662571	4.10903181571445	4.23222247562067	4.33010825117478	4.30308901131244	4.33769675583039	4.37362271940939	4.31969279801167	4.15719924142526	4.24085478329672	4.08893903790546	3.8759011304679	4.33332356881971	3.97920006976737	4.1542068254502	3.97043642916883	4.0561569337436	4.23850881414531	3.89597900162841	4.2955380325354	4.1927152716052	4.21330117763437	4.36264722816241	4.00516076825202	4.19611588844395	4.29693232737285	4.23434854973128	4.24718450278559	4.14569807444186	4.28080521306843	4.08040408094233	4.30359375958457	4.29784797600839	4.19706399386988	4.10466924760935	4.21965051514358	4.33452238435929	4.33374157257342	4.15983118738285	3.95541774970793	4.18269045621357
4.44445717660653	4.64363850803252	4.48909573426314	4.67131128469567	4.42334064939587	4.5142454731113	4.3309187482121	4.34633255530759	4.53769372854336	4.42638631854285	4.3029315033378	4.49680085484296	4.57719734812997	4.6036871778462	4.60912627072154	4.30790353169206	4.29442360602278	4.64378873586974	4.40015885324102	4.44406894494244	4.30630042499255	4.6502930550217	4.46947485926569	4.55670282438608	4.56060191378787	4.52269809863667	4.38790241576699	4.56629366537676	4.66854483303854	4.12091484634665	4.51481911364952	4.42468282734662	4.38588321138691	4.64845389389004	4.51152880035017	4.44786131067114	4.64325283496617	4.50588039757697	4.47092711483969	4.39547064299727	4.48765296159919	4.68769967531719	4.38827254389142	4.47463510641949	4.61519189518344	4.0014043721734	4.54960382184911	4.45893862436512	4.64009839980956	4.61866086753777
4.99563062924026	4.73165886707026	4.9495275483107	4.50878744303839	4.87538283567453	4.73976605277303	5.01314552677582	4.65680621865264	5.00954274094736	4.4793477832307	4.28217012400962	4.92615562005708	4.90944695166059	4.31117578631346	4.84930392459141	4.66505081252159	4.9713804410821	4.92773547662292	4.18771692750648	5.01781612697261	4.41198690271861	4.95004012585064	4.38608663471	4.79986616227187	4.92119686120504	4.94556262420468	4.93877496344289	4.61301127187938	4.51275665404883	4.86109711152041	5.00250213035262	4.89267653556853	4.9473041349145	4.98836289217729	4.51697029777833	4.95639589100886	4.3790309140453	4.90605076425259	5.00984842694347	4.9822133621834	4.81965680912981	4.52260741776385	4.98421646256017	4.99126349981846	4.83436628740582	4.99129929288195	4.93311192669884	4.86741808785668	4.89493337379745	4.65252704009321
4.56710741101517	4.67001254546743	4.83733144478171	5.27821596028168	4.78887718396521	5.1571143081413	4.65167533082664	4.30985159714866	4.53544922347379	4.49818708778937	4.75278621954287	4.4250136132356	5.32026809965417	4.15526253404645	5.11183626683557	4.94262284309113	4.99222670388321	5.30544530970492	5.3494389786609	5.31377617595795	5.10779275840746	5.3298766691719	5.07918459673778	4.99842220819975	5.00716469779515	5.27424669821665	4.99703414724946	5.27774224056112	5.32161561228095	4.83877900466829	4.982860912842	5.20936867077374	4.65869582648984	5.24124510624601	4.56840584192667	4.74565217098592	3.98987260835024	5.16427309041855	4.91512499096452	4.75280742513417	4.54385624999973	4.85358676808494	5.32744991239442	5.13612029822474	5.18278334147016	4.24520565581349	5.31890593858976	5.06140729663818	4.40812788347362	4.64040189366926
4.82688479117426	4.72681492786489	5.4996117591922	3.41950344547857	5.72256449433127	5.72781813335704	4.64538865275225	5.60569371742548	5.18161005949515	5.62950072894261	5.36798740171307	5.19448429527455	5.18787987066006	5.65036139415417	5.10528117378217	5.01822647191755	5.55234515611028	5.46178212596171	5.68724808336863	4.5843884796896	5.58909766083071	5.70487200356246	4.97235783252545	5.69026744433445	4.28081805300769	5.08346236838522	4.9040383784911	4.76624365900709	5.6876455140568	5.08340133165678	5.69858123780255	4.50091310489646	5.08288297044756	4.90835953396955	5.66518412329332	5.69601157502092	4.89904195978549	5.68268424818483	5.72797413701015	5.69915344400463	4.56245192464058	5.64898594005907	5.5195866848875	5.1840100237093	4.23753881872149	4.69996705851151	5.43347005518617	5.05762540698031	5.36179987576492	5.72692203676142
4.85243734441866	4.31419413509394	5.67177001680206	6.0876224355731	5.73257318631367	5.67133115758114	5.7134362614854	5.20029170303695	6.02156266263125	4.85944325365378	5.42537518944899	4.89375279323037	5.0751830523242	5.76337328883983	5.23608397776096	5.76743085628813	6.04782250734971	5.92840377033404	4.90273997054572	5.7682698642914	5.81750182529995	4.98253173238626	5.870718482437	5.83686057424846	4.44681846239722	5.93695006305582	6.07857663157247	4.60605528502167	5.53853340170487	5.69626126859804	4.27295193831465	5.98334689124523	4.67819324982553	5.89414401509089	5.35298033709993	5.59019866915489	5.32404920753687	4.55268815156663	3.81108017484821	6.00320220096208	5.36917273948949	3.9098965835889	5.56814786929555	4.45054479787505	5.39146625252585	4.99460585593338	5.63410490184572	5.77760712121562	5.48952211267647	5.5881803437443
4.98241753529838	5.88213148366299	5.41560372075965	5.99942391689188	6.23699664380647	4.9351530814053	6.27107860762456	4.7171048416657	6.17276157413684	6.31265726138519	4.01368720600007	2.40417382733897	5.77031834186041	5.76851177200717	6.33172384206017	6.28159533344264	5.85399325373025	5.27715615278833	5.32433643938615	5.50370358357604	5.75819761624288	4.19354311072291	5.5636131823059	5.75685727768129	6.26004313102424	5.53465452053002	2.69047737267321	4.85601437060706	3.01606239601169	5.16322419468749	5.21010202019297	5.80573377328562	5.92716931447527	5.70400427137528	5.94869870112258	5.76843037019973	6.10649986834036	5.51389352698399	6.31176022984677	3.3756036817977	5.86099105912527	5.67776092450938	6.23092042275914	5.89624504549659	6.35364807810282	4.10861624855153	5.81984113311688	4.946048088398	5.75168070576718	5.94779790418199
6.12223282227254	3.25980922090634	6.45555268891264	6.11513780913351	5.4458865523816	5.73146241807633	5.11574249493079	5.97606004268899	5.34526563481876	6.07140154400582	4.9220525507001	6.34229137610253	5.9194399773254	6.2794606690954	6.21121451870975	6.35940499070652	3.83502758725911	6.13934172534223	6.60229220807277	1.70926089214236	5.47631482683636	6.06796325776791	4.98258039967174	6.46442267045267	5.82533009210808	6.15599993952055	6.20340767534485	5.518263914931	3.26089732104975	2.65773750605216	5.75587127777605	6.20357365535213	6.09033414243319	5.78429320334033	5.40884492485988	4.12151053841798	2.98900758132679	5.76221133828899	5.58634397483039	5.13185873691053	6.48877286553545	5.75823765371684	6.1322138396398	0.428851869092804	6.06553246978869	4.99961725189216	5.80196271575258	6.52853790128267	2.51708758201763	6.42189440528968
6.53729213348262	3.91853150466156	6.48235350093499	5.00436893983325	5.74517187563971	6.15803088028378	2.24058092454372	5.43705105124595	1.26172376411123	5.15145428585551	5.39871693441726	5.92304499039301	5.57976120381549	6.50100855396771	6.32577165290224	5.92540738184685	2.08510361831838	6.55472106381239	6.61492572773682	1.80262755736937	5.59621246536931	6.63891447355153	6.55062687949278	1.87175393002527	5.83860074702885	6.16721367223549	5.91407967204361	6.29664404100483	6.38930829166948	3.55014633103121	6.4759027317156	0.335477494765834	5.28070330715394	4.45722375959037	6.47965416698533	6.47439956546807	6.36414410974531	5.97444567505109	6.31234801239165	6.35482802880609	5.94762495124187	0.41486918454258	5.27515426157457	4.64361966743689	6.47232743382859	6.5745818127145	6.20136061473871	6.07198912140699	3.57273895793471	6.22722193733158
6.78985542905887	2.0008750965528	0.0722619978420962	6.44783079138673	6.246385458202	6.79644327444282	0.0713890961826807	6.6103747819906	2.11749546137326	6.85812845801335	1.00031288334778	6.26211566232924	6.89736049774942	4.43113215093328	6.68814779474456	4.85292029205524	3.63615633343945	6.63485614231633	2.52315834465061	1.88810857307666	6.32891099481706	1.86258791314738	6.21292769462717	0.0668216471946521	6.5014038250411	6.68422591662	6.58977733002117	6.7689106985556	5.65498375114866	6.99097649419072	3.95895806035094	6.78984567418232	0.0716980665452696	6.78482110522951	6.94916240115572	0.246843796752621	6.89463886794655	6.40088397553355	4.86922136503767	5.18293983320126	6.90657813257019	2.38184510726767	6.87078497149151	6.84055083971905	0.782608115390248	6.45110541783763	5.68045036435499	0.0694043878437091	6.78157943753267	4.71127239363283
7.00053423014986	7.06682687717456	3.02135300151048	4.4094888859923	6.2223623113654	7.04654438170786	6.28410699772862	0.0675494042915546	6.2312844307685	0.070597625117968	6.77220401738216	3.16736784817937	0.349625502169365	6.81791615712093	6.99944572844796	6.89719376582865	0.0689421708202147	0.476835433143263	1.35583962186934	6.88358305052209	4.2261873158231	6.53819351824428	4.55662594789764	4.7047613074116	7.15448550177363	4.08459544799617	0.0667764999061165	6.55285568716478	6.13681765102073	6.76771041539968	6.13171008188417	6.48579126341048	6.64973858241308	5.74067195879504	6.88117568227741	6.84431137755262	5.6600374896918	0.067331451118787	2.87851245995388	4.62627066984566	0.0683166795418935	6.95284521102387	6.81118019133759	6.62073946797126	1.46677686780396	1.45617304940337	6.36157520937213	6.54267365201554	6.96624653754669	6.27363035800927
0.0688790703663021	6.0813814533087	7.17227004291689	3.01861958928134	7.09025983184683	7.03272824051591	6.95371132104041	7.12694369120299	7.2722506135478	4.35447196423883	7.14467735619765	5.65612472534603	6.81981471790047	4.32886662728082	3.09706743658573	6.80496516214504	2.71014436813936	0.074905294277094	6.46471992317047	4.25067600719147	6.75228986259455	7.33310311854984	3.23434683547976	0.065768227488503	6.29699762066765	5.33789971080016	7.098561450528	6.35637154619985	0.0640368648968273	0.064539877578315	7.32471921512248	5.77917469341602	2.27244022019101	4.42841178888841	7.13178776050427	5.25951217023116	2.25426218029795	6.20797954148374	0.0700442264883862	5.81469398167444	5.4299787573452	0.698580915388616	0.0670491631595966	7.20556007670502	7.33465455502573	6.788397256908	0.0723330036789677	1.17344422165288	0.0732993668028922	7.07207727311906
7.48768663756666	0.0717280883725277	0.0690051988283971	0.679561894611249	6.74812505916013	1.05631876001216	6.16615906861266	7.39980392396528	0.0696492750413847	0.0705618191614301	0.0730312047822208	0.0684667586000262	5.62302107547646	2.53438388848926	0.783879350301156	6.97652299389486	0.0673104868075027	0.0622581336564049	0.0689807493317377	7.42663107084116	2.36134258009925	0.0686769645379273	7.05965653333772	3.09712733162116	0.0705202624715557	7.23890272026188	0.0679814514677255	5.90343970283671	7.32684942389542	0.0655291217408388	0.0661975772178587	6.96234359308245	6.30490327633533	6.27179079264485	3.49978885405198	6.34711557606147	4.55391760768721	2.28859707011866	0.0649010406538635	7.32504155729031	5.40686113171047	0.0666173690472161	0.067410767306919	0.0668194673993268	0.0654750176973215	7.5395693671829	0.0659001662547455	0.0725970352715814	0.0643067015833799	0.064171375595672
4.41683137920139	7.58975109567014	5.117476775348	5.67566212700593	0.0668017326178552	0.0710381966575222	4.07174057490437	7.63864377927587	0.31378393645963	7.41786288408795	0.066390423594725	7.37161320525233	6.96611336319418	1.19236309939033	0.0685109617899039	4.81872223399523	1.20787400517474	3.60823295675124	0.0661665351192809	0.0710592620429813	0.0671573535780482	6.7489122265145	6.59747548650844	0.0724804600839961	7.66517837542387	0.0703889602819942	7.55731769012763	1.74303433484078	6.98924313368281	4.39964067047059	0.0660678424054295	0.0720280040171866	0.0667456190176069	4.05245856849874	6.22133993543234	7.50749750529488	0.0689365234778594	7.70003977823211	6.45729856884083	0.230418555408276	3.27037124871385	6.98700401300961	6.91471070655546	0.0649682137397665	0.0640509789679901	0.0695138173304942	0.0647816958126595	0.0711171837274581	7.49078441916329	0.0676002898236895
5.55968164744359	0.216002882928148	0.0724878266629376	0.0670387545536062	0.070247450333171	0.0695920714994094	5.85054174320793	0.0689005702020777	0.067001264362835	6.84254044934313	4.05941038347758	0.0685928180023866	0.0671673773840013	0.0696307388058481	0.065824027753856	0.238386550427594	0.450830229731373	0.0658600062265224	1.19942440319974	0.0698315033344258	0.067601326669008	7.64180765036155	0.064132667062919	6.18152508303517	0.0718399878372966	7.5268390022472	0.0710647526364546	0.0711214122896589	4.90620747623123	4.00827922376929	0.0697935462623238	0.0694567067569488	6.69647888492225	0.0722281793391961	6.27955031216129	0.0642789480555734	7.12665701310124	0.066961454549618	6.80395189664655	0.061903833344626	0.0737679018547698	5.79182782096137	7.36361432646281	0.068609158954989	0.0680848358221561	7.15148332024722	6.86046086036068	6.95228188455872	2.22179213552046	0.0696739361522492
0.0662356189673505	0.0643524586081197	0.18684660702455	0.0679503255550951	1.75950061621382	7.30319858599004	0.0802483355821618	7.28540960085949	6.42266842876912	6.70285620184597	0.215794669258396	6.93146470219049	7.15120899184702	0.0660297976130333	0.0648863740684153	0.0631466073596499	0.452831252387785	6.79618971958591	0.073267093845207	4.0510888852171	0.0706677894713882	0.0684993490981011	0.0643725983143383	0.0684801032294588	7.81717284203772	0.0682455887882433	0.0706566078637961	5.55364717152361	0.0634653280927266	6.57399959692065	0.0667029300637452	0.0692918466341841	2.19737197100734	0.418986795182553	2.39470424788917	5.94168215470264	0.0653195886762612	7.03833757046824	5.55792754283297	4.68625965259439	0.300217906885187	0.067021917778684	6.76567714874575	0.0691958025086496	0.0707695893165772	0.0670818625105694	6.69773678236101	2.72410271454369	7.68464773568457	0.520199640635196
0.0751515720259745	0.301179804773004	0.0717980792745514	4.432874880207	0.0871937775816579	0.0736830103310072	5.75493754420933	0.0663617892170046	0.0716261227128474	0.0721046234943953	0.0695052556515787	0.0704283257843697	1.22545191604549	0.0679364567365096	0.0760134427277707	0.066423298110314	3.14446809554189	2.0045882583916	0.283972025885251	6.94289859684129	0.0655158250736482	3.21693655669588	3.991228380624	6.30228167906354	0.0730295192568751	3.59845609210118	0.0712091307203187	0.0727604724709784	0.0731847036712175	0.0694998146587622	6.78275594573092	6.64819601175926	0.0698733860727681	0.067767755794375	1.52658488954047	0.0756715371584604	6.39536792029265	4.51585181206411	0.0787418105271022	0.071435755346294	0.0696692564631631	0.0696869717241205	0.0667938770255748	0.0666971586941968	0.082929729304013	0.0690169882472374	0.0695205992039795	0.0673905281581549	6.75451403731572	7.34082226295165
6.15270014975932	0.0703084900973564	0.0661065386317154	0.0713323329751719	0.0714732690559522	0.0613831068306337	1.5924440437097	0.067560475461837	0.0771427999923595	0.0653506608462947	0.0691373534996678	0.0693787844216401	0.0750081796955711	0.066987616044336	0.0743187893825525	0.0684435504568202	0.0649337599972397	0.0696647845919865	0.646021959995405	7.060495102493	0.0717877311167097	2.05130355930702	0.0688067793152542	4.28154822295696	0.0716448995355053	0.066995113101609	0.0693003952594519	0.0686667776336292	0.844676159938026	0.0663314732731756	0.0704551215775367	0.0751881136200377	0.0677308454736264	0.0666681302060004	0.0654627964569281	0.0663427292850639	0.0693886871492454	4.75545143239165	0.0745258517043002	0.0654954022809958	3.95516342800844	5.62978763969739	0.0658867696069989	5.76896685976596	0.0627764706019219	0.0623726360800853	0.0680657663001058	4.88027298028249	0.0695011647211489	0.0664953630450559
0.0679139083792544	0.080341368745522	0.0725356534716738	0.0743957253918013	0.069446089380227	0.0797824797590281	0.064813387859933	0.0650586601595013	0.105948570220979	2.07922201445459	0.21638293890849	0.0663650645830443	0.0667299481889225	0.0685878184308946	0.0813942645167754	0.067749935540381	0.0652924159909881	0.0699225386570364	6.1070906473384	0.0656251290414191	0.0684214514042963	0.069769476165651	0.0685705788677125	0.0829951029492093	0.0717668446789076	0.0642761770178628	0.077130425931213	5.27940764974692	0.0686558301683638	0.07239500592541	0.0674027569167467	0.0834193261671035	0.0699887316683438	0.0653751410261331	0.0649196302732413	0.0686760782529815	0.0659672459485962	0.0739693414527639	2.33640775221681	0.336273715482878	0.0685481108198731	0.0684082358650378	0.893988972992732	0.0782756660190178	0.0709387970350403	0.0694233979010582	0.068854096386193	0.0655694403700055	3.72772827319572	0.0694846226358185
0.0626783826030096	0.0701312320170688	0.0687689816390898	0.0654063704590255	0.0747545768666898	0.0761041109545689	0.0708388461049162	1.56781622520336	0.0735573330007886	0.0770397029592693	4.33120631949141	0.849266506932686	0.0719236500208332	0.0660265038846885	0.0929352918171033	0.0884628361179297	0.0713547225238618	0.0691375584667047	0.0699187695230838	0.0655461197246346	0.0635854069144848	0.0746705070443213	0.433366634400101	0.103394447258804	0.475328666364692	0.0641487260608637	0.0977353621899327	0.0768988826933234	0.0686804630349275	0.0887988219576616	0.0723800620374407	0.0622705946638798	0.360426642435571	0.0751418020113961	0.0716095447978159	2.58955309086223	0.0772475145536155	0.0697144703964825	0.0722864307097564	0.0631150044736913	0.069803056063027	0.0682742531348145	0.0649185916045446	0.065250055153521	0.0721684936212174	0.0727202200756484	0.0708658121814893	0.0706176331836551	0.0641496949641382	0.0855298295385569
0.068234959015434	0.0676347885090113	0.0620881535935944	0.0659033183923322	0.0666655064190782	0.0846627409530578	0.0674467299108924	0.0757207664914455	0.093478237424987	0.114691294148867	0.0799587008468295	0.0678310084227873	0.0682497735790208	0.0712652009648483	0.0685104812739704	0.0815699456977406	0.0691358497722532	0.0951559497678849	0.0707184011718875	0.0677266739583898	0.0678976542863684	0.0716262960998605	0.0771566959221283	0.0655851757263379	0.0710715723740295	0.0645070706830316	0.0685368979078646	0.0674340222038394	0.0911593465936785	0.0668520515392678	0.0709520375578613	0.0702899634185865	0.0679366121788533	0.0634004329378238	0.0716932027697998	0.0721423708123276	0.0693626231864593	0.0734219440371045	0.0706569356228037	0.0688318398506167	0.0803600184553232	0.0679229218858577	0.069220338754369	4.57371815773532	0.0840542027103397	0.100245481973489	0.0671718353918783	0.0662215765962105	0.0704539134620425	0.0682624684746301
0.0684158846514465	0.0632479895183344	0.0642879348608652	0.0759253124754475	0.0717562205194616	0.106365631210929	0.066344642569593	0.0683581296825286	0.0859627374025319	0.0647901560187678	0.0728801567437885	0.0942556407219221	0.065323024820202	0.0677296141262298	0.0727620434769562	0.0710772988831092	0.0738025304095958	0.0807232922378783	0.0682714097380964	0.0721674763914016	0.0694781778055581	0.0681983904084298	0.0748218061529161	0.0682137613105549	0.0698581228837732	0.0871847874607073	0.0682279607101958	0.0758783461647759	0.067717988436545	0.063279308432654	0.114709917498656	0.0725362599251574	0.087139844092822	0.0645834099237972	0.0699123480806074	0.0706287767210811	0.0706590537622159	0.0661857327389695	0.0988691548611745	0.0696553825727424	0.0909619662338938	0.0674771796280303	0.0647468326305141	0.0671990134618403	0.0646937281741355	0.0713587418830342	0.0763024856224829	0.0631195153003893	0.0669473616338737	0.0795030960021071
0.0734319234074102	0.0969853920813876	0.101093467306102	0.0670794353713956	0.105004716848127	0.0732235310550271	0.0671170655950899	0.0682406898116823	0.0684469942409566	0.0661224363596045	0.0707724319431157	0.0805177972338819	0.0735506515955397	0.0697958528195641	0.0666756194859848	0.0946589640019229	0.0881936735493798	0.0698441907336074	0.0739231566819747	0.0695298396779449	0.0772999226674942	0.0677178696523606	0.0725598463604812	0.0689606871722959	0.0640160796117635	0.0625166414517997	0.0699460317035412	0.0690603438395142	0.067792056690554	0.0643577607810237	0.120669688034455	0.0751857438350545	0.0791002773540581	0.0961105075875223	0.0682809524721427	0.0770198209503357	0.101606238803091	0.0697904151843647	0.0692549445688663	0.069935114128685	0.0986889827099803	0.0687837580008979	0.0994102183385047	0.0765762551705363	0.0644842825418324	0.0665388358904008	0.0843996206491788	0.0914606865200878	0.0677583344475066	0.0695862831730481
0.0895420424577315	0.0976054625119389	0.0645027468556035	0.0706416617308128	0.0975766570554911	0.0879161364134826	0.083587657375686	0.0696589931450615	0.0917205980787245	0.066790871607272	0.0731969203607262	0.0664401727375154	0.103086606808486	0.0704515947512136	0.116477252503068	0.103868368141253	0.072651376903017	0.0800109392087246	0.0724374108837218	0.06727853873475	0.0728992279927782	0.0656579796039399	0.0721743419982365	0.110630357365902	0.0700047984366911	0.0712516459777883	0.0686115989686371	0.0924008710672517	0.0672121507438139	0.0714575204389125	0.0952055893638404	0.0660884460646547	0.0735787547665335	0.0659372569646239	0.0710485865036031	0.0666097820863525	0.0755959174682562	0.0683887829786843	0.0711495869324438	0.0778449704368238	0.0893927718038747	0.0766921305999006	0.0674791754477682	0.0769293249100595	0.0723685155665962	0.0842386752623917	0.0806056776678825	0.0742566977953394	0.0682208072824068	0.080190082150564
0.0883337154501652	0.102904513961845	0.115019754003287	0.0705494043859303	0.0724241340121062	0.0931426161580224	0.0687398427396375	0.108340638259966	0.0672846731553577	0.068063766074001	0.107439085235834	0.0794303166521387	0.0689274100841231	0.0730223331733081	0.0753320472658666	0.0671700292188117	0.0666967170071218	0.0980367843071004	0.0636865309827409	0.0785394520036962	0.070096780832991	0.0815129689268112	0.067143233834007	0.0753732265372333	0.064866453145372	0.0726392483134714	0.0857648777413448	0.076297830417936	0.109271756580123	0.0774391831690401	0.0647992337670223	0.101869732710838	0.0736920340817623	0.0800508987194041	0.0667095503815819	0.0628658551771735	0.0862305500487004	0.0706936804733388	0.0677520852572399	0.0684717307140152	0.0901744348584843	0.067615454156849	0.0669026876645148	0.105897662621978	0.0697116240851594	0.102265295871349	0.0664765148604931	0.126268229955664	0.0843698061028567	0.117793863261986
0.0654835046615779	0.105847280304681	0.0716715411644366	0.124393771814287	0.0930911385547151	0.122615851344963	0.0779360038756278	0.0852852256561642	0.115031299939151	0.0705353190274709	0.0760308165253636	0.0803403280248527	0.0805200964390475	0.0953778274511752	0.0667981001100172	0.109383412959839	0.0713011232955565	0.0783122217706324	0.112998990480825	0.0796756711981556	0.0735450208685117	0.0652045453340672	0.0760589614759195	0.0898594728688688	0.0779100054351387	0.0809915814965298	0.113614827314241	0.0667090756133577	0.0763321977003483	0.0678706535291598	0.101599862436245	0.0669168461468665	0.104118751049067	0.070421424674051	0.0669204038870161	0.0793765318974372	0.100344386447292	0.126296769183208	0.107779675137207	0.0934268511031401	0.0968295384664972	0.0878085919411629	0.0952192931157769	0.0707276491421608	0.0736457781468849	0.0802872003092458	0.0778840462901365	0.0677172452264373	0.0731245739605462	0.096473608570236
0.071466828594682	0.064680451018881	0.070891073817703	0.145541009965859	0.0693567113646935	0.0753122765732815	0.0649831599966518	0.103264106817257	0.0748540916061801	0.0928081675329886	0.109316254172146	0.0736866500980093	0.113299415203685	0.0901972359197017	0.0751052191793898	0.147139249963363	0.111121499447912	0.0927066240188617	0.125713128265947	0.0759870723149294	0.0739649481034164	0.0730488702397871	0.0712297822677499	0.084072748492416	0.0664677721890122	0.112947674760438	0.0683817023497201	0.0689833447490352	0.0983496178990209	0.0798536109176951	0.0808277335536937	0.154189168849498	0.0656432046957872	0.0662197522972137	0.122990540306476	0.0928353660205643	0.100910313807863	0.0913040975509821	0.0866697070250066	0.137292759056051	0.0811957516914353	0.0851062377871618	0.117931952532224	0.0657210821031574	0.0712790516806052	0.0764504510993988	0.0996092018873339	0.0654931586901865	0.0803514776115225	0.0637008092189419
0.0784790958968525	0.122739512436471	0.0728703785770696	0.0874955783479768	0.122919227461227	0.0733217749183576	0.129198154646513	0.0676049636778708	0.0755355640751806	0.13688796942158	0.07894976142349	0.0764382131746498	0.0787167175501656	0.125976474280595	0.0917167336861062	0.0956673226198089	0.0725775707058044	0.107191259118273	0.0734193227301133	0.0693088234534938	0.0921267799849804	0.134008865023749	0.0694783306046106	0.0649226037686502	0.0760811123142337	0.0742507636864946	0.073983922173284	0.0860909255125836	0.084883861823677	0.0791555772382705	0.0671749036156991	0.116101490971506	0.084328751792239	0.146144982107539	0.0691268066092442	0.158551185048385	0.0778130015429933	0.119290171365142	0.0728461341794416	0.0679462590154022	0.101583745750708	0.134017153967219	0.110530349753275	0.107360195414026	0.158418082868124	0.116454742261942	0.0800576179064933	0.0667395338606411	0.0780508028863325	0.112141363066232
0.0778890972937784	0.128434905312623	0.0716690445840296	0.0708687617172882	0.121894554638585	0.0703661815204282	0.116056474704775	0.0980266494440979	0.169487850854303	0.0690789999654783	0.0828163994581653	0.0965542635411527	0.0986421190391582	0.0682400972251228	0.140750484007385	0.0828938708707955	0.100502976679853	0.0704657183275333	0.0947364952228314	0.164572264623524	0.0766220775263597	0.141950312667937	0.0852925520503922	0.159951748587457	0.142958532809435	0.0930972974056591	0.127856360724151	0.106323287659782	0.0709949316393845	0.0750324194606748	0.146146661515724	0.142831963226137	0.142604373191893	0.0793172631400476	0.125035375689777	0.0882420375220383	0.143869991417514	0.14488726522498	0.108591533885507	0.0897855825860061	0.0956917883991491	0.111590682546427	0.0947523764271574	0.0708171278050925	0.0698446435921348	0.0898047608166024	0.140131596263703	0.0734444024655782	0.084531297943228	0.0790386216586627
0.163451520477829	0.148706557908974	0.164809700794724	0.0940461352002228	0.0870439851627117	0.0831641564535224	0.0744648101325625	0.0679698255980041	0.104517521489713	0.113386773403548	0.118223824120113	0.103449627128465	0.077132034069895	0.0716627438984111	0.0879654146340918	0.0722619993182331	0.0891495567863394	0.146768041060753	0.0737270640651728	0.0754147559266733	0.0707111743806293	0.0740394316944348	0.0778930422358717	0.0779027629242676	0.0824188050642875	0.148234245689027	0.0661468337209687	0.0719644524566877	0.125915044983325	0.128975535625236	0.0898181009769497	0.0998734353409436	0.0986256402293714	0.145143520590534	0.0652877185230779	0.0779118268299867	0.143808160289019	0.0689315011665761	0.0937654502091897	0.0765205540626018	0.0789324965796452	0.126922257271183	0.107256164131764	0.0708180192799647	0.0729016700045261	0.157317954366966	0.116434407268909	0.0686871782744861	0.0859294770285251	0.139430109743469
0.0845030234371213	0.106853410602308	0.0984129332256442	0.120366873668796	0.0861576492728986	0.158391048228406	0.114435400969121	0.116193793133383	0.134758950163276	0.141531960001235	0.141473903777944	0.0977434791733348	0.115084102289144	0.0746293906883235	0.0732671447233434	0.13495434988676	0.179355976558133	0.074071857070635	0.151557342598642	0.0727524299599708	0.102684062783905	0.111377514611033	0.126223875182128	0.097676914427983	0.0775664178842088	0.107935564956949	0.185150052447454	0.125249211728628	0.145170714217984	0.108487843186899	0.110708177145228	0.187638468402714	0.134417947391351	0.116794445776637	0.130842393497918	0.0764129856860668	0.181561816051717	0.0866980521141312	0.149169599367874	0.153840970746908	0.161771826213998	0.123594758201939	0.0764994784909292	0.137842336297325	0.0832416073037923	0.0745940020715107	0.148758947387378	0.0792555234517459	0.0679329356837137	0.129313792560628
0.0792011565689827	0.145575049274305	0.0726499346295032	0.0698572475181231	0.160675063548985	0.127665172639342	0.124145214102151	0.107553970184339	0.132040622965638	0.132911016566285	0.120242598769953	0.21737169415514	0.138652615610721	0.0764843106088116	0.138829270316597	0.175137697615989	0.0807474022494997	0.138385544273961	0.124786941088787	0.0801559401839334	0.0928873507375577	0.0835106340630065	0.0945940574426848	0.126987648557796	0.0700734235013974	0.148217134947863	0.170714624919709	0.0757869655134972	0.0945893309786113	0.101988724949364	0.126432913021102	0.0849109687475992	0.111984410716975	0.161687358200278	0.153038753145375	0.153874977689367	0.104807485773393	0.0734126265877156	0.154642989258671	0.174100667976173	0.127339670099443	0.0808135697995259	0.0887145096516452	0.0655750873044962	0.102485344581521	0.104626310020959	0.0789753578413071	0.094842231244663	0.151767852388285	0.0742535902391627
0.112584285477186	0.153196416773096	0.132996729317789	0.173757968110383	0.148385776892511	0.191521080404652	0.185376719755817	0.183976419726773	0.0800294339092626	0.14655418340385	0.0861025511026054	0.0763282097013158	0.133654946897007	0.163301342406449	0.085558278294392	0.0882906249058567	0.182957682153479	0.101210190551768	0.0938638925515031	0.0740804701780231	0.161451489033192	0.0881650737267513	0.098655962208299	0.175436659567959	0.252455270600492	0.143233044338533	0.0728874219270773	0.0800858357992275	0.0917884132518131	0.0884925090981975	0.225569061574638	0.0995580315708657	0.144172965761638	0.155343578265384	0.0856902205231045	0.120872176937106	0.189497017201114	0.215414486802995	0.0672471763539166	0.0791344510205044	0.120250053679126	0.12481102269156	0.174540926754037	0.163376346024161	0.230832367285647	0.175240876326893	0.145473016198556	0.0770743561747391	0.0772354377675382	0.124308579598023
0.146997858885353	0.0730245800439176	0.11854391181541	0.155681671164629	0.0990710999940746	0.221094915745855	0.230394612455746	0.0881957554594714	0.108693020133725	0.151938879601507	0.16546110096364	0.0818169243845712	0.173305684576837	0.0976848956674149	0.155337135021386	0.157609978839103	0.0947131640385355	0.0827712289377111	0.098543667436269	0.0908014556649059	0.081556251377675	0.186340123237041	0.0761404216445602	0.122165117943082	0.200666170005661	0.165156008033606	0.0910770067457792	0.0839743573689942	0.0894962434773677	0.150920872871602	0.142306125412257	0.171659590374976	0.223583078543602	0.131243477321669	0.153400129376608	0.146925548935993	0.10251354054376	0.139348613796579	0.153261390334257	0.156736732931997	0.0859049662850494	0.0994806286268728	0.11198651494864	0.102129341112632	0.142620618003011	0.121678826742771	0.17670124896098	0.0902581086075209	0.0826728601839379	0.215444249416845
0.126547679926299	0.126628170087347	0.0949657164877269	0.150177785295699	0.149324871416913	0.0785910034237089	0.1486892063603	0.156771717625118	0.130027793294377	0.0827691165050593	0.0778095714430614	0.111727518145781	0.179625464416225	0.107309861533565	0.182860903812143	0.132605560628844	0.288423827121142	0.187067741330125	0.086649922651355	0.144589303654913	0.225994154619849	0.146880458039452	0.19211226546321	0.179379978935851	0.141023142604254	0.0799037658927925	0.218067655753486	0.0837561647373492	0.0747233380135603	0.115602163730827	0.216619558508066	0.154387970896764	0.13132610891143	0.0808815074814063	0.299342645930671	0.0829798745187092	0.0936635382062878	0.152868716878567	0.0815123774807621	0.0793484902147452	0.165023867242578	0.0996519998865781	0.118796087084324	0.132793337469159	0.153868634136347	0.103735296176492	0.108914455323681	0.179907995967624	0.2250389640482	0.240677731052948
0.156130623295986	0.166439879822385	0.216286370415714	0.27205784271198	0.179877762999989	0.226373450995284	0.187199092698972	0.183510746038832	0.0911338505764849	0.122799682192799	0.166821045413969	0.140092714456696	0.262662013549162	0.179689115358674	0.102714152378671	0.197208385724652	0.243496814744191	0.100402177474852	0.24240536519854	0.0997659896267113	0.210392510636371	0.277615959503536	0.0834063522477553	0.131329692772045	0.105973885086878	0.187269955182185	0.181421637624412	0.0970723691008716	0.115358203621954	0.106290765227103	0.104449686607142	0.144937384164219	0.150520837910611	0.176331210674837	0.0992452717804329	0.146598984241651	0.114295767568938	0.116459682363941	0.115287234825759	0.131855997056567	0.147545905069935	0.101555019284362	0.0775263561307851	0.219941138306875	0.170340922564231	0.0958011653684899	0.087099267373847	0.175495504878332	0.123837732597059	0.0906738029673067
0.157718364716833	0.304011046975346	0.150466735123273	0.182038372413639	0.242416684926423	0.296252885633865	0.0878018089907039	0.168261496358897	0.269941989804792	0.23509041083854	0.134238063313392	0.230577525003828	0.302778757821142	0.0977499473144088	0.104884907129109	0.0928262107820647	0.147905771036298	0.233792585971057	0.240573597766703	0.160554869408148	0.106846766976086	0.117454492012437	0.325683874841236	0.252360086456274	0.132748836155443	0.208679928823881	0.117207026111225	0.160817858870082	0.093079179984712	0.134663182673188	0.236369428554285	0.0789071762681941	0.138340559523696	0.309676904566475	0.11463906191768	0.103270722962123	0.137507875210456	0.109120111856421	0.159963203519073	0.12923891924065	0.118906966454743	0.114117232316926	0.307409488936958	0.103733847896419	0.122706715509478	0.11758339493604	0.095813664976077	0.180000560009085	0.236348715686326	0.100855507307016
0.215809562024164	0.140773040572443	0.113473781998729	0.193144419699269	0.0966665030548965	0.201662897160981	0.272994390832242	0.15288625015414	0.166863552848584	0.237588499689537	0.242896959984207	0.28353974799332	0.247660287880372	0.217839148483037	0.182205848891413	0.208630380309081	0.21827117816696	0.275763216789834	0.133449715266218	0.161585220021337	0.0935848152238369	0.157937468740168	0.127393931968133	0.3243243147743	0.206553634042152	0.0922241888427826	0.121822834935539	0.11224491501864	0.122689653163988	0.18210070210408	0.120503216446456	0.157539692231282	0.115196284337432	0.214804559707034	0.101364756403171	0.298874852420273	0.15305619904044	0.194554133277215	0.109916526788825	0.109850988397419	0.12828486359613	0.194964034647606	0.191897756847254	0.27011332868025	0.260068496407451	0.156953406362133	0.222455591155052	0.20489570363433	0.333348433853259	0.137040193536165
0.13815477511148	0.0922339956994091	0.302021938198435	0.182135229184816	0.104242558895847	0.179512953254089	0.254427774518933	0.107074967209769	0.13889779896486	0.152554554693045	0.224930323900126	0.101851152487686	0.252567383371881	0.0916752928488883	0.113232829780596	0.141271964768229	0.316941078344478	0.226670958869608	0.318841416805455	0.177815634693293	0.223348001609704	0.110114444303397	0.095743743654893	0.138238473719751	0.113484357017772	0.199059014641786	0.33349425252594	0.207405468410952	0.128800394957097	0.244991294118187	0.24471301519989	0.192673585789899	0.192045508281006	0.254659804081375	0.17945075411049	0.335875448965242	0.313698127563463	0.157581709285748	0.24751278068152	0.261472299793777	0.213703194744825	0.304295751805543	0.336111016692633	0.208700318250129	0.139013991676559	0.208921526974412	0.161174498458129	0.284702060630845	0.188074431064704	0.300721553722198
0.234204298303399	0.227778766604108	0.201372018611022	0.143954360833959	0.374700908880627	0.116083107426589	0.199891963170228	0.269512365653862	0.229145681367178	0.287040424729118	0.189608182120293	0.262672168528635	0.161874995912823	0.290676889170616	0.134433114933488	0.171260040535045	0.32938122064161	0.113671003457031	0.322337446576203	0.281971461285088	0.25987973820156	0.318546722012688	0.278350632466991	0.149084436911128	0.280969467383663	0.213415227124638	0.114206713824089	0.145473580648311	0.339683542994751	0.151992752189979	0.254556617967492	0.14240842729643	0.224360512963111	0.125527122398204	0.251110151157949	0.139207891689644	0.135554845706105	0.181574437250762	0.22007425947107	0.256356177103905	0.126343597204931	0.111563932738749	0.128841301820788	0.136297297401285	0.353727157441478	0.210478598429134	0.237535449317401	0.104070745228846	0.190022020070046	0.230945147967428
0.210328374896917	0.245895241055534	0.172282380930918	0.145235892179086	0.157798116223017	0.282243331245849	0.149253733338483	0.392054034193873	0.156262004238661	0.146060657467329	0.241430568426369	0.154857164261078	0.401603647098684	0.45994612192202	0.130627251603246	0.333757924105571	0.125943978568402	0.305172475066675	0.170300887187775	0.169108635446031	0.283249376918122	0.192683492730008	0.203955243395893	0.155430513968574	0.306842963979098	0.156384992262666	0.48755148498286	0.213966853272824	0.168328161934735	0.419909253982928	0.353449753216374	0.229908424174438	0.359181588301683	0.145172507012566	0.402337272136383	0.206210005854247	0.212324853409148	0.161893521074871	0.196717875850154	0.225865769172384	0.187847866025878	0.224168043005726	0.304486840327245	0.204414249481389	0.131804349260025	0.244160486389936	0.332836481688268	0.143167827052955	0.28286285680979	0.318898981488158
0.234877091843125	0.369595476954352	0.241865081590085	0.216388755483862	0.238871578560137	0.205658341223058	0.317191706897811	0.24316893547698	0.145258763764435	0.295359814805433	0.388474024432814	0.478495760476996	0.294455660208307	0.408836558365619	0.475329267469228	0.364097205091504	0.175163937365434	0.368083657658769	0.209076412060065	0.209017899287396	0.350944586138712	0.292097474370272	0.437032299601309	0.207952496058789	0.304745793688642	0.199002451197217	0.357723299750316	0.227024639848966	0.245786563833814	0.381307622515987	0.359470030163072	0.120709953111054	0.253167208748379	0.207355755151333	0.181475239277619	0.255910414425893	0.428879421432721	0.271420763525784	0.313493220331448	0.191624824899741	0.254069154067721	0.216339008428361	0.209230734226246	0.364922443537311	0.238662456490803	0.132029737914627	0.134932983256267	0.19662396252893	0.112527968263052	0.265938565234094
0.160656222974533	0.415198413651557	0.242622494289679	0.241580121814288	0.189177037042269	0.31604576906929	0.344746902833908	0.428443180785963	0.229096205012197	0.163791580164681	0.14597860049335	0.238128616625572	0.206623778836087	0.18173146950361	0.294033751055126	0.210004145523132	0.238549966659761	0.264310864925758	0.305665047531801	0.450267088851957	0.276909662660746	0.148229719507255	0.197800879333263	0.281183063575193	0.166034173062534	0.285339529520178	0.340577760467127	0.418516127950859	0.352373905739474	0.338944358084038	0.428868156065822	0.219432070455749	0.362706575356448	0.147785587330653	0.286503090175941	0.177401779141631	0.185415876294922	0.191476725063834	0.212182070236794	0.361263405471925	0.519539819941239	0.151556968996394	0.155740146010582	0.450305892651692	0.212781714643554	0.186542282489493	0.396248098433294	0.350383414122303	0.348398362452369	0.485811061282386
0.173221770204805	0.474416141557214	0.354305263161837	0.375447769352013	0.124468059017736	0.308176914208625	0.147491053291891	0.372312722648281	0.230744574028604	0.214132963922459	0.185524190020631	0.336275639417454	0.23225871456905	0.278890601182171	0.153994990137578	0.300598607188986	0.278688529684727	0.168232797434475	0.228478127314729	0.200714396580454	0.162112019452041	0.40435209144314	0.614960292249472	0.36274008328626	0.287789625565612	0.420727979868221	0.427072153227623	0.516187397019107	0.264237303246935	0.246912820975957	0.368234212701563	0.265976339620927	0.38492912816517	0.368572618359364	0.259194552724909	0.279189846044527	0.300003556328515	0.157840445858489	0.168498947384027	0.497955857852674	0.270595962587499	0.249938794617228	0.3831885681975	0.204749325041975	0.178854161487638	0.314397096465243	0.329146001322389	0.218515379317895	0.263447033647659	0.208239578329164
0.29398912713258	0.205795574804496	0.198856691038399	0.191572502411396	0.147964204201576	0.271085715279134	0.52434751178303	0.424225412059404	0.305657295698931	0.395713778550619	0.325438834943121	0.225182019464881	0.527048873977877	0.318861069902174	0.196962935426532	0.174101213708052	0.214418498237515	0.341028929473264	0.244287679701122	0.386838856722123	0.394232268612353	0.498580647762857	0.456120491215476	0.291907733987462	0.50286867334342	0.347615639547186	0.151820026995162	0.231277664240486	0.508254977696289	0.205153153190984	0.496604191379313	0.256482673325643	0.363615340986105	0.441022675089861	0.507507402716182	0.338352731483813	0.310809376714179	0.316036676528952	0.562614459189175	0.307384763025352	0.49990226581063	0.270049781142212	0.200453896122431	0.398025463480953	0.499826308821311	0.243635503391069	0.401042720875495	0.343860082243376	0.245097843623037	0.141875276095434
0.385082734610136	0.3271662068512	0.195888202338266	0.35022893585584	0.313392481134532	0.23056409138758	0.17598163974777	0.288024319477852	0.261558561007227	0.208183826528471	0.377875918363725	0.40871040428805	0.401934007172013	0.416293363048974	0.277608909332353	0.493835230509762	0.354920611569084	0.416188095439696	0.228702156408465	0.47075466403521	0.652611748638076	0.303578188028566	0.391260859920766	0.238809734816959	0.491184964574951	0.212827038106949	0.517340298391493	0.201165091108683	0.391633471376335	0.362607622939809	0.244596661293374	0.197588533178585	0.41549560632119	0.575615752595601	0.357196098862636	0.542190452219553	0.188001415925718	0.250653733322106	0.259471744946886	0.319219074056048	0.248681528022358	0.295993714979452	0.686293478282206	0.339734167778364	0.404368673204571	0.4161831476311	0.215822066292487	0.44593794804493	0.252910989581339	0.546941020979833
0.776458015264972	0.495996643248803	0.426684968700514	0.568849234437967	0.282060639580135	0.424943205185924	0.360428661257206	0.447831464654084	0.317525019726993	0.487244053831943	0.308432235928421	0.459698472243246	0.225890548175835	0.507829184643541	0.444530159378455	0.457086823743128	0.232198023534387	0.61182978876887	0.442556197626442	0.238724300980101	0.617602090267538	0.247633857343401	0.631103445160564	0.645827284471428	0.495588921387958	0.485177452924509	0.336369813490424	0.239476190139199	0.725369985422134	0.585169849301258	0.223293695378557	0.316997546222147	0.40491489083669	0.202650828923317	0.295726848591119	0.343637073202604	0.334862241425157	0.266331310107541	0.760250754393132	0.367797844878792	0.287615128123222	0.516489679369319	0.363289707797917	0.35676861679655	0.294861935104209	0.268448845797601	0.294123298221633	0.51881049331511	0.30815234054203	0.655225881499968
0.511129157923062	0.774734629735986	0.902924360804872	0.326233573877355	0.674646784261624	0.530324557683225	0.234345691304493	0.662288182290108	0.346968818826363	0.205924299409702	0.203035783642324	0.480116157716948	0.404908115917922	0.668430752021248	0.28733720421022	0.318598133808916	0.483483054540786	0.385487122813381	0.377219356626167	0.227794724704854	0.266397746308376	0.483455212752947	0.597286237043946	0.436789630270612	0.531811344353284	0.426035500712883	0.70079389791493	0.516661328104229	0.444076136732782	0.524080499714314	0.716361057444185	0.737698188163533	0.450093640313807	0.195367748964183	0.410024052538546	0.438157557177144	0.335064338816365	0.674557248168154	0.314401983646073	0.185083098205495	0.411163179592516	0.578592875216375	0.332572842024805	0.303891720261719	0.615768372169162	0.452985927011552	0.294933776293205	0.583961947596976	0.395174645967904	0.733904647069977
0.49088493505857	0.435674328047523	0.616025265155518	0.407350288715117	0.286284266900454	0.859835037226906	0.214525574720531	0.733389985978443	0.323122663849446	0.317774317946269	0.346522597009691	0.846441459626093	0.420599889199004	0.47967295402687	0.392721208219524	0.233984367474088	0.354303484411422	0.638228529257893	0.954027019638089	0.32485618553873	0.305869528042387	0.473796088813732	0.352143996952835	0.199604705367553	0.738555249096358	0.645920772328398	0.393447181036606	0.36458467987598	0.293796626959101	0.405459877275031	0.4197686367758	0.767845168961807	0.359098295087257	0.436678131618883	0.535757291739332	0.415062470742719	0.612304608288362	0.623255134014824	0.856459500936062	0.246467871860647	0.493221456868911	0.297616320967217	0.21459255885139	0.98809285841188	0.237053469652651	0.337195329799462	0.705949626990075	0.536738712315536	0.321261806214574	0.701812009740571
0.664500776641105	0.909680691506841	0.3753292106693	0.727975498249212	0.239023159950338	0.560832012514415	0.289956007263475	0.296071341604614	0.486166799027669	0.93268336055502	0.406018882961894	0.977333881464233	0.418064023736819	0.856722070161426	0.537803053287266	0.435834937007969	0.200891464543402	0.391742264075361	0.948073014443276	0.208540324810961	0.288865856338644	0.639222591930714	0.597594489746523	0.453035761189887	0.342811911911332	0.50931078702173	0.762011779751891	0.288610755598227	0.301321549102818	0.464376059549631	0.877832553220304	0.70632585567694	0.383687165505224	0.254589092526046	0.580527814242478	0.584920883426813	0.281303713676882	0.612784220025743	0.601753461643294	0.82270057850837	0.391891143171929	0.893253684590766	0.488833398823413	0.640508213887484	0.368618931492732	0.624214968154237	0.314368634175137	0.78531767891897	0.219474230206129	0.384937035268327
0.718953724696703	0.83564088856481	0.365042684114491	0.965084202457833	0.387122904611535	0.54904020731807	0.487579149105979	0.906302437159485	0.629464260183333	0.440391417019708	0.692492762378215	0.38142180936313	0.728091501668044	0.826453937832276	0.756242415302569	0.815852198885702	0.338777096971564	0.713062263932502	0.355810793182738	0.494330833730276	0.766311165925572	0.989204580886965	0.331951302685809	0.466271758050116	0.875330746096411	0.644522528377728	0.370485160488804	1.00284358868096	0.42936818624498	0.674296274532011	0.749608027694913	0.628921971050151	0.644845669708593	0.323471826832802	0.40777728715457	0.722938985102163	0.409198303984936	0.912621398430777	0.45672119652129	0.839557798231266	0.682505605550142	0.3356817473367	0.394278433217154	0.292538780612989	0.410456543577782	0.604104333669429	0.34904018795454	1.07335625171182	0.842612138203864	1.12853830398272
0.447852665504898	0.870505168930057	0.463087885694878	0.498183313903583	1.0127605866539	0.507575697656924	0.483735101096288	0.948278849453142	0.698935473173394	0.818001524867832	0.740264085939285	0.642895590664968	0.731269714267702	0.389549884911664	0.847694668658886	0.448839320296648	0.999168007798655	0.700921249044999	0.920576895425682	0.711203332399566	0.745268413052065	0.625695421733635	0.758448838466553	0.436538168485298	0.661165706728822	0.500317077946769	0.807528953971985	0.870159473707324	0.849951161359003	0.880805698103225	0.933720368427211	0.353918519505359	0.458186209446309	0.37836373860703	0.976416582966227	0.923242573790501	1.08900547608373	0.99054801142444	0.69220931291558	0.966471036219907	0.686049131335439	0.444251629065215	0.469604521218181	0.773414407856563	0.705503779498773	0.828365358762985	0.630781436148559	0.758535102969231	0.448113033946165	0.436983266393548
0.634067880626692	0.501025163640548	0.825325886488298	0.617018796416729	1.07017750526135	0.508927026527063	0.779254888630299	1.05992132879238	0.620924430345788	1.25402722155796	0.534800530775772	1.05749133802541	0.596152250893494	0.885614700112573	0.84398811803632	0.532651183420119	1.28578354715764	0.529361028174435	0.698201105004563	0.64957394060267	0.390592743427437	1.11468126066763	0.896121687186352	1.48498154259921	1.07417957267002	0.752835681446233	0.422601435791778	1.37673554463273	0.294793861699961	0.553155679602811	0.864858277504439	0.623835962961775	0.376381754389695	0.72551672667912	1.32500830897925	1.02785870866923	1.3173560541065	0.529828758254534	0.909555176050871	0.500243095677057	0.760744011096558	1.19274311766139	0.408855895736989	0.787576787289011	0.584689368894161	1.15189054737031	1.28764899450424	0.610067224465451	0.3620171643752	0.796488166587399
1.2593998192805	1.1365290621635	1.28669403560078	1.42153632968855	1.0565141830547	0.756250811027594	0.648559647586802	0.548820419432658	0.726672787897492	1.22872484235065	0.925040844011823	1.02204363893212	0.904045489223386	0.603088400028764	1.20921081320325	1.39621343470287	0.403224087351823	0.691569180437286	0.469033981289532	0.903838881299733	1.41050169424863	1.18167415520374	1.09475341415809	0.718020559392615	1.41124354052622	0.793348367166527	0.574171824033641	0.465379075246012	1.54774970782956	1.12805676654211	0.717169618285656	1.19500159968059	0.931100269168987	1.70663547631077	0.67526991791714	1.14641665860208	0.80894870983493	0.905075493247217	0.581991514303251	0.544350802762811	0.855444971036971	0.546955820620675	0.610474374560084	0.910104767070887	0.759808782625294	0.674209085582337	0.882912138765238	0.351950032395049	1.03761565937295	0.597128218469454
1.08332352682032	0.893263572246843	0.625337519296547	1.00553742278592	0.511413061510063	1.11739516379939	1.15016678140583	1.24957682367011	0.822972019367258	1.29260894904474	1.15302564655109	0.647184764035891	0.883993664091251	0.548633826276461	1.53035000372608	1.24035559531962	1.2023922261132	1.05973327489113	1.21511342591573	1.06674080486587	0.60361651749262	0.704537730051776	0.62205365825346	0.506059361909422	0.720878343135101	1.09620031306491	1.67823062557094	1.31748490662312	1.03620014541491	1.56316715995965	1.34920968834412	1.10175306857189	0.71659813281918	1.5298745947518	0.507974634719	0.684659435764545	0.570949623381051	0.642128888779188	0.95026455487793	0.575227717210245	1.45962748032137	0.952358166976721	0.817455083651255	1.34043932970911	0.644904304952904	1.63302244262081	0.897154281081637	0.977907939978547	1.12133956147375	0.986825790804671
0.857834437142519	0.892528018719826	0.614964686123576	0.82033903999547	0.596328427318621	1.22643451264513	1.34052646921479	1.3062411507279	0.923961314873936	1.53980130036881	0.798680300221603	0.86771317436609	0.739037457124154	1.20868608344414	0.90988837075055	0.738756353963384	0.740345249453424	0.780825502716725	1.567513951607	1.11513550795264	0.677652385983328	0.583236326522234	0.500685963183927	0.717617895779663	1.22834823184676	0.478295240428054	1.38339874342266	1.3841310695088	1.21763581142525	1.32244498535706	0.833447492419813	0.880577195603442	1.46080033696232	0.924939739248095	1.24500952616267	1.32062766822211	1.05006106832899	0.701077298948234	0.6133619620789	1.4712139612841	0.756343960920846	0.750215354174518	0.59184334832004	2.07780414326986	0.959327951539255	1.42458170501722	0.680822214586017	1.65673276251783	1.4446917306752	1.11965497235536
1.00515719004735	0.598642457674554	0.89930679036308	0.678820340745538	0.772079534340817	0.972758411733464	1.11153521112717	0.83125477240072	1.24619832129317	0.995112067424469	1.1371245264099	0.913138114843503	0.989892436706708	0.828510914171521	1.03029491456705	0.934694216086561	0.669361311472155	0.565590676766465	1.77954501318283	0.829314414540906	0.842516658209814	1.01747628103492	1.03039371846655	0.916725266944142	1.61208545467661	0.883364892627978	1.41897101397837	0.883450547976294	1.06995095983984	1.15919924533383	0.777600453966738	1.22406873264268	1.91017700578711	0.588915959264928	1.61222458967501	0.667810997294165	0.582508332757755	1.3146353098148	1.13256717572196	1.75585793997273	1.57708899318402	1.41223483781012	1.40118607052729	0.772487144779064	0.877914526354502	0.707055329834095	0.576168978321709	0.763644671436131	1.1549156317793	0.872307582505138
1.97374491830124	0.703609806324488	0.966222147789668	0.890914297030941	1.62745738530247	1.30610946287384	1.33423102804527	1.57533854271795	1.44260424927998	0.987787112605146	2.26961765223397	1.07719494568537	0.801581783232484	1.10952738711347	1.99604902625478	2.1730824054423	1.89358796871689	1.51443174477087	1.1965090100865	1.00260593039293	1.05807133659042	1.87147857619028	0.884004235770964	1.42396960983444	1.41916703100777	0.889746338489011	1.1238144976439	1.34717989457079	1.12840462146845	1.91535012450338	0.82732418870203	0.81747077034379	1.15736374648302	1.0448627164637	0.715688875144684	0.920376933259411	1.67892526085285	1.24912195069617	0.842438529965995	1.02246623353883	1.21059472787577	1.02995606715451	1.46023554891889	1.19199653818521	1.37248528162091	1.3272151062772	0.80065483039861	1.47826014546292	0.997045635903954	0.992229972642041
2.66175113665899	1.25602233211808	2.61393533907506	2.45697398714439	0.875447991431247	1.19538546183605	1.65959395081202	2.36661731635692	1.98202198477365	1.47654948781613	1.1743554072106	1.81277560506079	1.8270242016249	1.96011024534105	0.799597089874237	1.24492802202032	1.18436689296956	0.786761548857686	1.22762644278498	0.903468125273907	1.59466850256579	1.26221552206449	2.61472888359817	0.986004241700681	0.640194955368935	1.3692929891987	1.1694775686391	2.02432307787774	1.3111413241159	1.51948062800585	1.61100982311948	2.13953690597274	1.40060908854755	1.00709735092248	0.680306365936061	1.66713996188706	2.29635666375069	0.774940321085493	2.43352819245121	1.03626328270784	2.53938533519064	1.28056232114866	1.5542887983061	2.8657056607995	1.46221391693867	1.87763986364612	1.80168843158191	1.56350077819104	1.06669766306392	2.46698892070701
1.20055722486233	1.8057823579672	1.74903526426942	1.17096843287105	1.20521227695933	1.32121002282038	1.7454423996898	1.82771822396063	2.21565673112992	1.34987052268748	1.92504715978617	0.826977324818325	2.31358840060324	2.26615662207759	2.41190930752703	1.25365878334672	2.16249830127347	1.83280258405481	1.08487936968923	1.77002368288125	1.90581923311002	2.99102109379566	1.76425517206034	1.9927457988608	1.59618476654919	1.92853810541278	1.77163636574794	1.99545391376954	1.73349805395684	2.0514818782728	1.02843590801142	1.51226842691223	2.73251952410009	2.46905082374243	2.07841552538186	2.83151652845248	2.74678975064823	1.50295967952651	1.77544542913105	1.34460211439678	1.01527985457762	2.59361285658524	3.06373033360525	1.55411310652375	1.89062054422376	2.33375363412903	0.934027635046111	1.0425353059753	2.22128275832312	3.27320784051907
1.28955044360742	2.25797484701719	3.28308076496417	1.53164712935354	2.87890395094538	0.760087555131531	1.58694165793772	1.55099470620001	3.4276064698152	1.25626524076733	1.15042940201392	1.97256946100583	3.36909882801509	1.07281330401061	2.13404002721742	1.32171913071051	1.30262082701749	1.27315853831091	1.32217745071212	2.40557296113199	2.14284543138737	1.85999402491032	2.42095340938152	2.26471921739843	2.82232281374847	1.36739900893143	2.33342499295095	1.03853890926807	2.19400215710024	2.21760300211923	2.51121366054897	2.97620078206431	2.85565201146772	2.26781441737208	1.65883120756906	0.779890738275052	1.99517103922023	2.60260378974579	1.94463935809714	2.2071801812021	1.61308782976251	1.61464444265604	1.30839989938218	2.90473216439446	2.81197800518226	1.0425081889739	2.46505838476931	2.58660468782658	3.48052471836679	1.93235303396038
3.06899855319389	1.2545806195672	1.68118317184098	2.72181680596119	3.09971035342125	2.59174473875843	1.55543578273339	2.33120523974453	1.90473302106702	2.22702344418707	3.02411925167304	1.49478915816299	1.72154020893504	1.30069638344148	1.54367880132451	2.26866323579718	2.89365032017758	3.12648410877529	1.52990863636666	3.05260412498939	2.38632339303773	2.20920628846287	1.62333671894859	1.11010091095051	1.49071802843593	2.1814886412713	2.40013822212927	1.53641567165407	2.16009583420519	2.02533758766181	3.41010675106384	1.34724915680152	2.23126408433041	2.28828076194444	2.52315348282138	1.61910675426686	1.80280446918454	1.63515205854542	1.59499261034769	2.4465418571354	3.90152963621377	2.36026342016056	1.73485267458179	3.16921865556654	2.34534116764748	3.20572490010366	1.41442677833362	1.96380727580674	2.56196674725891	2.0556932853116
3.83987819282815	3.24350199109114	2.30659113534139	2.74321314880084	1.8415261094847	2.87200264654351	3.01703281082661	2.81112006927557	2.38123750563265	2.87002404562621	1.70718460963347	3.46298588499364	2.82663652033054	1.86628471667662	3.51805237349407	1.64493546496857	1.4698904555926	2.17309778914583	3.33819540729872	3.6784465478449	3.17071838216571	1.63757605674157	1.91508133608425	1.99411540986505	1.28404578746166	2.46955106706435	1.70658701504589	1.66280502567568	1.33491451902243	1.56489160928106	2.34188339541504	1.50377293967957	2.67429591954178	3.83944008357618	3.50041959230803	1.52642129012999	2.74171048312509	2.15132788960434	1.95301515229247	1.78378554289681	3.8368512641912	2.70063508332814	1.901062216917	1.63404106712981	3.31391505695655	1.84366995276274	2.28081206513691	1.97746876122616	3.07771891931504	1.61757530899637
2.0276506008499	1.26554168383222	2.93106227552642	2.496015759171	2.62209336330349	2.50948756701222	3.00491391817115	1.77334446276868	2.92247287237672	2.8435243635496	2.1226976485672	3.12094060219954	2.26312624567052	3.39638971115665	3.35296797628472	2.86790573863183	1.53942652298996	3.49501150912037	3.4396799265227	1.73500279073223	3.62698620484982	4.20076659282711	2.09037111274535	3.88432412661017	2.77744053197778	3.1712870241241	2.38307022297874	3.67125670489519	1.75072939460887	3.21822167942903	1.88490126323076	3.37931322966711	2.55487169215415	2.37454809758222	2.30671016560839	3.16208874055778	3.05871877931742	3.21644351664814	2.15079739330097	3.53087912891026	3.09723183760563	3.40832933018591	2.29838106021529	3.07767738901644	1.65498869263027	2.79103091668743	2.51642675867669	2.86367800082073	1.42784066184713	3.59795569140847
4.49188770377459	3.28701957832555	3.97019186483836	3.83988309108577	3.90006767502471	4.28927349179427	2.23887094867305	3.05325649685617	4.38797006984776	3.46561904314746	2.39771749323217	2.26117460481713	3.02286924670097	3.87378355782099	3.49596990622744	3.64016657224783	3.68514783394999	3.29425017782973	2.06016748116676	2.42405342531499	3.9875206459881	4.15375616690993	2.52434442165852	3.11015559652728	3.18384396098758	2.6641497838121	3.77410669325556	3.62156743025467	3.87885151892381	4.25097468002389	2.9185066858614	4.04323554859815	4.31068071206006	3.00908908386081	2.96949773246963	4.13711466222226	2.70418813402901	3.02467623420842	2.75734481693217	3.33147471078103	2.78752214649592	4.45361172691741	2.56744299031597	3.86526348387973	2.49857719847346	2.08260175491439	2.71909250403948	1.72052979406365	4.18930286969468	2.13494507910383
4.39435984126569	2.65782077952821	3.69791727164986	2.96197152299484	2.08987681189949	2.89172726739729	3.98880059277033	3.2431160200414	4.45773018695443	2.52560225919925	2.52818723896406	2.88749640354884	4.7263922197906	2.87190899152241	2.22961672358317	2.85625751671648	2.47547277200679	3.83580326877219	2.02685824566212	4.40233043140918	2.90851328816635	2.28689583291131	3.36919713025357	3.88864734581715	2.76291903048954	2.69787437280385	4.07289184249044	4.22042309508418	4.59707782292441	4.37962558636162	4.33403759278539	3.0692262908065	2.97992821079758	4.83316235571045	3.6229122809668	3.70212781881476	4.31116249525274	4.33625664561331	4.34612903248118	3.8058160231849	2.97373850252225	3.40559570615281	2.52781991296582	4.07344643407439	4.31406842113757	3.77992635483719	2.44540647802206	3.99000487881845	4.20504086363333	2.38896857160432
2.59443103997952	2.5072305177167	2.95240387953445	4.56308273066243	4.33236440371054	4.15314583260816	4.315988363475	3.9676742146361	4.44844640386522	3.74209299395646	3.82357253759866	4.10910845962904	3.2397729232631	3.71211703585935	4.71893046732841	2.56115818505727	4.13341961016862	4.67851314213831	3.19289876274506	4.89166220049203	1.75541288392759	4.26426301843953	2.48230279228786	2.81183675408706	4.47444705934932	4.36975130732065	2.2064086094534	3.46871049103329	4.51755995470233	4.77475616325697	2.8623931971992	2.44576824544562	4.96966340939217	4.66755972590148	4.5187387853418	4.42744488941007	3.60516613034532	4.39927642201161	4.06570394080952	4.76498480659725	4.04140399564525	4.9521797894679	3.08102848417012	3.90895079337617	3.57345090355604	3.98627802434102	4.33333182855823	4.42665395248956	3.62886059646568	3.81077166246238
4.10862297076447	3.32440293856977	3.82076270256387	3.80593017478194	3.08347118585145	3.01563883758601	3.45626672948677	4.05207274635596	4.68960414554314	2.91569111366044	4.71350283238238	3.83023122385006	3.76587559941332	4.68822160233387	4.81262317105953	4.41745289679276	3.01698600262472	4.0798040552022	4.66936185943681	4.29521907550653	3.96444852632576	4.73219036366117	3.22037351417154	3.79799190523474	3.27130638457259	3.22345581783166	4.77691288873784	4.57744676418525	3.94352111035481	4.30302971093966	3.18576874784754	3.24903025663839	4.25831043720107	4.63609382727845	3.09585499026296	3.65212649282136	3.23388942022958	4.45307977388301	4.44292183568102	3.77262813593152	4.71319396111241	3.53733777232698	4.89914975629346	2.64269050462181	3.11438206050431	3.95801262240018	4.93942214855509	4.61287170688531	3.69452430682693	4.19730241368041
