# Supplementary material for: The Neural and Computational Architecture of Feedback Dynamics in Mouse Cortex during Stimulus Report
Source: eNeuro. 2024 Sep 24;11(9):ENEURO.0191-24.2024. doi: 10.1523/ENEURO.0191-24.2024 (PMC11444237; doi:10.1523/ENEURO.0191-24.2024)
Supplement: Extended Data 1 — The file code.zip includes all code used to generate the figures and perform the analyses presented in this manuscript. The folder "./ephys analysis/" contains code and instructions concerning experimental data and Figure 1. The files "Figure2CDE.m", "Figure3AB.m" and "Figure3C.m" simulate the model in the nominal setup, and generate the corresponding figures. The file "Morphing.m" allows changing the connectivity strengths with respect to the nominal setup, and plotting the resulting trajectories. The folder "./Figure4/" contains instructions, code and data concerning Figure 4. Download Extended Data 1, ZIP file. [file eneuro-11-ENEURO.0191-24.2024-s003.zip › code/Figure4/isolatePFC/v1Int_a0.55.dat]

0.334339754953094	0.323040213544433	0.316814032486499	0.33236048201454	0.322228324682976	0.332678668845757	0.327126578559707	0.353716027011725	0.338094530223048	0.331756134372449	0.325643679320223	0.343135375999644	0.344375293377063	0.353109422033904	0.338941186803907	0.346923274229843	0.325103123066775	0.357400781972202	0.332629921621092	0.323921057494696	0.357131443037807	0.347685314804645	0.343683022344047	0.348004681700954	0.35536733488432	0.32086498364323	0.32960746046007	0.351064549901176	0.322451679831156	0.32138169296087	0.362166817650811	0.349039084203489	0.353544507784315	0.317084745336615	0.321131797863401	0.357069578856694	0.325834603951173	0.339558852284602	0.351301071838912	0.36111310083887	0.318781648972759	0.350687797905561	0.333990077207047	0.317554711888722	0.351386005064858	0.355739601631074	0.362579440951292	0.316394165017116	0.350881800286733	0.324519483635279
0.350633814549362	0.348535669805878	0.37666692249943	0.347504298734408	0.348934000056822	0.376524603263802	0.327437705456916	0.370049873803473	0.361455098362721	0.35437521318046	0.33776088489445	0.345751322213386	0.3555639081822	0.37111479031709	0.336558752343127	0.333854493200777	0.339856234093495	0.363935075376198	0.34956873507448	0.326783608356101	0.377393944324192	0.332841961989246	0.353101107810693	0.336907778621996	0.363724392646642	0.353498068931419	0.35318663282866	0.370399068073783	0.335246641365495	0.344961033495007	0.335580329906211	0.351815615006477	0.356959548768621	0.342605178816735	0.351351793130095	0.337645914190206	0.366599517166415	0.326673542816403	0.344711579034739	0.34943973714459	0.371865706817791	0.349357373107957	0.356187677276538	0.339682098954182	0.356470330698985	0.345693388927619	0.324512813112649	0.371368536243993	0.324683765971193	0.339903582430575
0.384000703274623	0.349225166211335	0.386890540517068	0.366246911755078	0.360558167604347	0.336621564204295	0.391000209708656	0.370144305234079	0.334946475574909	0.370256100875855	0.356543840230286	0.384829403157316	0.376019738393752	0.348972365084641	0.338499756236234	0.358285776740339	0.382357516336121	0.368236541163439	0.359036575086741	0.385520865493322	0.343219804630795	0.369236336940927	0.393776536387086	0.363312719885196	0.372968204287807	0.360559960131074	0.391031222815089	0.395462997279982	0.376761028375381	0.337712642356203	0.373200661406047	0.355900462442906	0.368070949668564	0.384696739148038	0.355513650148994	0.338911501205058	0.377251886320398	0.361261582581669	0.354242237004088	0.353261407521445	0.384370689870725	0.385553020049885	0.380615893601339	0.343176645126778	0.390727656230121	0.371774407516552	0.334196369322134	0.361466711910366	0.358617549506492	0.338258733806895
0.395685338451106	0.401289113196232	0.398795492895175	0.394249186891453	0.384341434870476	0.396000922973339	0.372528841126425	0.349057201725344	0.403902260014862	0.378354555253669	0.412236532963035	0.358345058348988	0.38197564948749	0.374855537807361	0.400457926747286	0.393841228906587	0.377534056215244	0.374516410127765	0.364317734487812	0.345814979142835	0.390665012019027	0.387831642379692	0.379436191441423	0.403240092777816	0.37190259983988	0.358373357412202	0.363681583216028	0.345766493092641	0.38480612501086	0.372455088654065	0.36143127506413	0.386533329129695	0.40586751731242	0.387181312216487	0.385461103537247	0.379357135859092	0.397742009049463	0.406283028967367	0.406472953586675	0.36618327094036	0.383426863623622	0.354610585757152	0.409825422116417	0.414948730183607	0.363659732383682	0.363275528754975	0.357392653270948	0.367299033274951	0.40273746548579	0.378230327834997
0.360737662689087	0.408609148492601	0.393459930563833	0.419479960271423	0.373884084571903	0.391004721680003	0.415594140946379	0.381622012955379	0.372638843214704	0.411166126811948	0.41969935979036	0.370806739245725	0.421628097415815	0.372608197054547	0.410375767392628	0.412924284373438	0.400011731322318	0.386416729234266	0.416336414243041	0.371585193479849	0.368221265619792	0.401398073534468	0.365258151547824	0.430607394060222	0.408108213504332	0.370375562313448	0.364850067329684	0.371224530919909	0.388678008635666	0.395025780853945	0.364991348757909	0.404103182624309	0.425034086526863	0.359857764501207	0.409625242789957	0.421503297452837	0.36469208614633	0.434187290540439	0.407827804278829	0.410732926660278	0.389358670018719	0.37035749462457	0.382694493909696	0.419318117948166	0.374817121070764	0.361992516027866	0.375715161495808	0.39364485374734	0.387438849549864	0.397261833336445
0.427797230715575	0.394879495709968	0.411475108955941	0.444150019312643	0.402135051178925	0.422657917351406	0.390540509559393	0.451826945774856	0.44961120312285	0.402740156060659	0.404435831430042	0.456367356539863	0.431572863515583	0.372326460092792	0.400952303776499	0.424455205887229	0.41692693578068	0.400418557352543	0.415487923137344	0.42409616249905	0.383979101066802	0.402831765058468	0.390076128292157	0.421178243825355	0.413965867383886	0.398740880720503	0.381528491638642	0.405496040666161	0.385768648037054	0.379532512964963	0.379320852567949	0.455239526160276	0.438150357064057	0.382412149480762	0.419098611842788	0.403399674849574	0.448599778176752	0.39067320540197	0.405658108683037	0.406275596948543	0.399916582697125	0.439744100889163	0.455613300741608	0.448529605233514	0.449904512284252	0.429981227922958	0.390376202101151	0.422281117335332	0.375518881462106	0.409705506331344
0.411502931454135	0.41983311446012	0.417408739796155	0.412725204784218	0.414998444884566	0.428876391776764	0.452539752903367	0.465133961882717	0.426190810833172	0.454105032914424	0.436923494962599	0.447484188798508	0.440626675390864	0.471838719798893	0.458710270772064	0.432697943649855	0.458419602040072	0.437115177164772	0.424219331839889	0.394122994373814	0.449174558763469	0.420530918756378	0.458417176237366	0.39400794598869	0.4768750578114	0.478478494775184	0.455578456650518	0.432997453193287	0.478154373160295	0.427218363111455	0.475944409793354	0.421155902290993	0.447993699536991	0.425715480500642	0.40264631793065	0.474758120693361	0.441990492679647	0.433932946389872	0.472999865670878	0.39286981594821	0.443913672282434	0.432625755010112	0.432457410813658	0.454964571777014	0.425809139213944	0.435460255074937	0.457286372097384	0.412418511885889	0.403818242101545	0.418194377425576
0.505095444325964	0.424183755899795	0.491796870262712	0.446907508521512	0.461800278409417	0.500558021981821	0.49902848861647	0.423045169199983	0.464269148204786	0.417173286730256	0.505998738396025	0.439300481817156	0.472844982607919	0.502197719820001	0.46996172789819	0.424428061459265	0.424299917678849	0.462842630736283	0.448673495174638	0.46264865068226	0.486764254693539	0.411018146599389	0.465239740781513	0.415728284175906	0.422162162786089	0.434421232433615	0.409966998841684	0.483648925974364	0.498979465187032	0.444933004191346	0.473976510835503	0.427172347345641	0.469848053445667	0.447236704093529	0.463701021049046	0.435242779611566	0.461779087334226	0.465836093796098	0.484518045657173	0.471259559342759	0.44097818019921	0.471092108332949	0.445049616097753	0.499945632407102	0.411252941648275	0.49630180809025	0.472933739419843	0.49203416046178	0.452587304122285	0.442791644928267
0.46101553020385	0.459735343923521	0.535097081840803	0.462595633970027	0.432315300107666	0.532871511306227	0.529357628616674	0.540931177002032	0.505718707186118	0.439526274321297	0.536598806531635	0.53664027430616	0.452326520316488	0.495336918860544	0.475455345694805	0.525703285301911	0.51194038655316	0.516250081759021	0.438166715029006	0.459735173940533	0.48530545775814	0.446880196857644	0.475526644181633	0.47838566189418	0.520390496996603	0.46111235572957	0.534683186375291	0.453227385584921	0.524992883959138	0.485148362231672	0.493172251093159	0.434905162961186	0.493969635261586	0.457345414523283	0.435600171316029	0.433609763048004	0.448352070335956	0.539133063684463	0.445703313709539	0.485725687635492	0.525875860945991	0.469977985681737	0.437935660737032	0.497793589502457	0.455362875113292	0.474500453643168	0.511307590132319	0.528688364971097	0.534229324565951	0.528924560788776
0.560813517316575	0.457664276585199	0.542448597697379	0.520005090242956	0.572780272450297	0.524927013605143	0.514072821445833	0.50750669820628	0.462910075095341	0.53837066634204	0.570485447179704	0.51110926069767	0.587751299752886	0.504929010349484	0.477209085214883	0.551567492946914	0.560460731084453	0.491626811961153	0.573974601281296	0.53018764051239	0.568247609938106	0.587355681994754	0.517751538943453	0.495691485118239	0.479398724579839	0.570482685716779	0.585924277111786	0.535576944693498	0.482938552204307	0.475357579125938	0.504538352617904	0.552501587997423	0.471249146941437	0.519871046793467	0.498236815581172	0.566307394847704	0.571750910205446	0.476450181957441	0.486927180807057	0.485168559028513	0.520653722286671	0.467980609744139	0.467722058098161	0.481507061883695	0.521929288448925	0.503646994836441	0.541640566156733	0.502924561281314	0.567338000995663	0.5365668346028
0.528094503578995	0.581714000434065	0.517831512161276	0.55009263725367	0.524333692288452	0.56163679645582	0.48545690459427	0.538861995538218	0.512818734855875	0.559628467888621	0.589178817980588	0.509739951511724	0.615001872185095	0.517847273719373	0.619166334220505	0.510772804986788	0.605097283548396	0.596191294606994	0.558179535622916	0.568277169069737	0.506560797771323	0.536045633865729	0.607543763621009	0.591436554505149	0.565504880811479	0.58633010259239	0.52886983101688	0.600653291729367	0.611847758101337	0.542897768698959	0.557163848741214	0.548075911933052	0.580181708746687	0.553974778888264	0.54623011125338	0.578203495486891	0.624800249425485	0.539746824038915	0.487146585649741	0.610211071954867	0.578868648639402	0.487643480997565	0.553458097763863	0.573631165515491	0.486463438186877	0.599169408841601	0.602979267970955	0.520529404342646	0.498732615415504	0.543964311501248
0.610578594044164	0.583570991974968	0.529294250077292	0.589403261586062	0.52320116010588	0.549778058278033	0.565516576594101	0.541322335985724	0.574323680766141	0.561611301751155	0.579838615121116	0.617570854463693	0.518963119657487	0.52681894286776	0.53698958437533	0.571668574224692	0.646010626812637	0.560440104218799	0.642853479388245	0.621885228640078	0.653854072380954	0.57748159281363	0.544428492041933	0.63173029801247	0.54932686296615	0.517900424326948	0.572290762649847	0.651239634094185	0.54369113607843	0.567847899020552	0.52381799563752	0.549436888228741	0.654844326574368	0.584756097008012	0.568846718669743	0.570173036121781	0.543482047351113	0.624271174054402	0.615843833164606	0.532416818522212	0.578506630255238	0.576628144553273	0.566650770859596	0.664070270935342	0.514642998669318	0.60110150618114	0.669575418563816	0.663759495915704	0.652550051827064	0.555723603525988
0.609882725294364	0.66897849928814	0.596607803374398	0.572701617560403	0.736410374862573	0.586852501459113	0.627445505297354	0.616126147707129	0.604745412727624	0.670944196979087	0.598490462145264	0.570665552631515	0.716557655104216	0.555457656393727	0.624113618510211	0.576031224768224	0.656282627832561	0.619639311645586	0.635699855101798	0.613514564006691	0.546769004131511	0.576718204149964	0.610555783537718	0.561083171765441	0.577342650248024	0.553200787133676	0.602308610048216	0.617553671875388	0.593317452746562	0.599891979674379	0.722419768213231	0.563318142031457	0.667792045327924	0.642533146974075	0.576856095869397	0.591110109614833	0.577412968026274	0.616122529850776	0.55581279278008	0.588490770199793	0.659411953231288	0.713175656800532	0.607853896570168	0.666072792400458	0.66630702560493	0.604246479885662	0.572901622129325	0.576591279142275	0.701231029840354	0.652198818477032
0.601042687925312	0.647637680232253	0.749427336106685	0.674205107734217	0.660435090650091	0.645518851268334	0.721839748081093	0.728898125767311	0.739395930558185	0.751144833043768	0.677698044659444	0.623886550314795	0.70703883679062	0.756257363304317	0.707338471898531	0.658199409145096	0.73102565065654	0.630640705965706	0.776681381215396	0.764547101539401	0.704590752417284	0.772542578431382	0.609353419846591	0.708976775628584	0.61990872627912	0.700849854615675	0.676745669800469	0.640894436513956	0.718182421371711	0.608902751529954	0.600310836679142	0.60836071922664	0.685264122461544	0.670494167819182	0.758262002855535	0.698106091157393	0.707819846514279	0.673479362127652	0.774588698966424	0.688852081434948	0.731795303391239	0.747932431629563	0.64396083664075	0.79516056711433	0.622429201190854	0.704883002264694	0.645537015563997	0.60967135417616	0.782026200342754	0.76448900838999
0.776706003203503	0.674939167946133	0.835739495817982	0.736857838394401	0.792115519882485	0.675809537867142	0.650795092507203	0.709909497064657	0.800920626060309	0.747244840213874	0.709956965148121	0.725788298394486	0.684275994566018	0.635407932650932	0.67868306610571	0.741048315106453	0.686894526525654	0.828028907819197	0.739217587508309	0.81406386918838	0.634643717126775	0.715010659768767	0.680538531217203	0.834842164126073	0.700926080431476	0.703857937472158	0.791369305703553	0.721881472493841	0.741394349734292	0.713743687901725	0.662691475181253	0.66035896364499	0.783072124750691	0.849099668069479	0.807603875278085	0.748767163360256	0.710578551701278	0.839388413777472	0.827854984425741	0.755894720058797	0.746019846801395	0.827368667476766	0.762699617819035	0.640943279110725	0.738570091621435	0.807942896823036	0.768546722151882	0.800465108299324	0.724345394950843	0.850038280437554
0.862663471442864	0.68588817383991	0.852250028795903	0.757893280527284	0.879624344069953	0.741307055917363	0.768511382356438	0.919050668718373	0.895273511741126	0.762604477295432	0.881907545562247	0.716002961670042	0.721532518077325	0.691049147867169	0.83241215151635	0.908438528004883	0.886189466459429	0.699895862737184	0.748275453543999	0.727147113260568	0.763962272274148	0.918487152154204	0.73293542314406	0.715704466954017	0.733130968963308	0.724360366382844	0.910250553295617	0.877159603829908	0.869709540139102	0.684311995410749	0.690365732906429	0.90132109229712	0.788480430324666	0.906728485501343	0.704979340993507	0.843980388719134	0.716517458054639	0.773169227248599	0.906077223455615	0.695660665670064	0.922981554884872	0.924482168598755	0.722507320118204	0.743245935923676	0.800121939677302	0.86987070576499	0.744511542724726	0.897163744638579	0.924509472099848	0.858313748243887
0.880601415349646	0.876482750485699	0.879953661982441	0.769630184632532	0.91780718282678	0.974926833920546	0.916726763719367	0.847712803949479	0.813342931016141	0.774909694416567	0.888013250858864	0.809705623014262	0.854957237479788	0.859399471415676	0.761591407478946	0.971833225631742	0.803444253690165	0.854815086736755	0.759323508326378	0.972377413195333	0.848788836650034	0.778642663902835	1.0072598394634	0.838288612963854	0.820056518072937	0.854863982883455	0.904933371430006	0.858651185033833	0.920550512268038	0.813869668924348	0.78115633476449	0.785975409525358	0.974009678845481	1.00872963247747	0.857582299429245	1.00323511242185	0.984288442004257	0.945647483063096	0.911930992575311	0.910864933750508	0.900783340300958	0.803554094152324	0.759302138417838	0.82432667714556	0.820046019963926	0.997554008494548	0.942202668910785	0.771523201048114	0.88920449061535	0.80087544751117
0.882367430736182	1.08124030224209	1.08723216856237	0.903658379326577	0.88062606482444	0.832774067421463	1.04042758274261	1.06988292005757	1.06555907825515	0.950293995522622	0.86014827793657	0.913519703502845	0.917823024696285	0.86416909290894	0.86403045936029	0.955431614560017	0.946253363749566	1.0399045175809	1.09277443308614	0.840109604066065	0.920178360544019	0.876046588109894	0.930300834130706	0.832714701391675	1.03177116297051	0.887426249292543	0.879312439831508	0.876450812125427	1.1152016571258	1.02963271800738	0.869436785538166	0.941324810352361	0.908348253727731	0.863122832577389	0.956988407621551	0.831136625750429	0.830908159486613	0.812133953801694	0.852171317425928	0.860633234888382	0.887408806239448	0.950793533175169	0.834877405280948	0.801361846235084	1.03914443389478	0.87855800511708	0.952900085358261	0.83437668411757	0.859941655485897	0.83565935081072
1.08242933162133	0.907269832584191	0.911912197350756	1.11094919799525	1.21132008971662	1.15496846125865	0.972396361950978	0.966677557611178	1.1733882339766	1.15855516987176	0.953463816565707	1.15243133252696	1.21463455713834	1.17620270773549	0.972595496675087	0.896056827470721	0.881864069968004	0.906571349867252	0.902556573335861	1.21845301314715	0.904809572086879	1.21652152903553	0.957458715446238	1.1456641899444	1.19622221815165	0.923283519863831	1.19582271975473	0.997292371678829	0.913933486909967	0.928948406121268	1.14630453508555	0.981842020542603	0.913301761500066	1.17374621623935	0.888905934249353	0.88081096727157	0.997535698734154	1.18047787448228	0.934256435531537	0.974020401235705	1.25560775988521	1.10514348374731	1.16557684504436	1.04728275542641	1.06743886872336	1.24574591943143	0.947466850313186	1.01549646461234	1.10106228660629	1.01725689819619
1.18299132913749	1.17007301029019	1.15132084326644	1.12592841510973	1.01875993233705	1.27660118455615	1.28017342582823	1.18899820166378	1.1045498427747	1.28721857857281	1.16831566094913	0.968549755907173	1.30461831098433	1.3390566910456	1.32947382605629	1.00997084881301	1.25748907447768	1.00087307821602	1.0741406086517	1.1776060050997	1.12731325560583	1.04616015780722	1.05036116472984	1.07145380524305	1.29957808739229	1.0065092848256	1.24898681088373	1.21624799039477	1.20486619034417	1.34060804411996	1.22616790600406	1.15503797619112	1.33013844247499	1.1359131440755	1.1762793275241	1.33054652624846	1.00461856971726	0.985142697048153	0.977469843019305	1.05203855736164	1.17377919788204	1.23436901866397	1.06606580586094	0.978610742557749	1.20295161252906	1.33889766881784	1.10284223776708	1.32445922996018	1.33551421355337	1.01645373128261
1.11847765788795	1.32655268447302	1.21906283397147	1.30813744908962	1.33904815466624	1.0852036695153	1.08653207720335	1.37281404655672	1.12938421612244	1.44795720731438	1.22298059685147	1.10510386183716	1.28691300791533	1.14102420401625	1.29124506054759	1.41602954034944	1.16974479015378	1.24061421167368	1.45938610286989	1.18659413613515	1.41410496460352	1.23536149314368	1.08178775435575	1.36544808983415	1.33757672806262	1.07838949676243	1.45298427042289	1.44940986642789	1.4829973623894	1.38266524185537	1.21119696676148	1.08436124285126	1.45100770753798	1.40842678467296	1.15629820964818	1.16361248002427	1.06945841994267	1.42031140905833	1.21012824525185	1.22991288725202	1.50124575858967	1.28375036904351	1.54565289919257	1.08344481335449	1.37683062133033	1.52566282171881	1.07872953389639	1.15881489350329	1.27067526391525	1.0797230321635
1.26436064578183	1.60072140643803	1.62395037920431	1.67786491820575	1.43717331152214	1.5052810019611	1.47890285064952	1.39370323497025	1.24431680224134	1.57144112118233	1.58008210858978	1.55787718957621	1.47325747599999	1.3709288580508	1.46250526309067	1.48434343392411	1.27477154776917	1.38074721093807	1.29797761429773	1.24191428140649	1.28583763316197	1.46695343188945	1.35091000263139	1.47926256083697	1.51748411310583	1.34641758246765	1.25210835221978	1.45582252294263	1.18454754253524	1.60964929087301	1.56299381557852	1.51356536557396	1.50313389714691	1.20512516489657	1.61548239048242	1.26407408047861	1.45703343135405	1.61650171142142	1.59511297577012	1.58323707792051	1.39259034987904	1.38776393777201	1.2412674162562	1.65905051183923	1.56877285511275	1.52758451193004	1.39511816472226	1.38835284351211	1.42581802917798	1.53481129000743
1.35880720533305	1.46047706182994	1.42452947331051	1.7600963776767	1.43618049578669	1.71536535034396	1.6767000432097	1.79614447283611	1.72216889638412	1.86413388588439	1.49392164856194	1.57903464641042	1.68468787380656	1.46468040508011	1.65686446819214	1.88419432506369	1.40434946001718	1.39928207832343	1.81067675640136	1.6048190932691	1.8250315542254	1.6799864871788	1.38804173224656	1.79123862659284	1.51594594990066	1.38564286254628	1.31031565686384	1.28759797590158	1.38758154532458	1.63948560529775	1.81482872349844	1.53438236036994	1.81794640991844	1.84451803004767	1.48155471481683	1.57553116635016	1.72673336758993	1.55575294783553	1.77225150795559	1.51968090793492	1.45145760936982	1.38690206094194	1.55430599669366	1.84198502332754	1.55416775319571	1.47858494798042	1.44283150002291	1.4305050525923	1.64375190567781	1.34088767654332
1.50400777377031	1.81459780128897	1.78493227044273	1.65428429952084	1.78141564182772	1.70752512847891	1.67946987285951	1.71432656050825	1.9486401246162	1.48441832130459	1.81217408514373	1.46248757183522	1.88672899940839	1.63495355637873	2.05380980424144	1.60896769942441	1.67185311799782	1.60457992369682	1.934969049245	1.57470193982331	1.898168500277	1.74053029964121	1.7560653653197	1.84374571354792	1.89543573585974	1.73112160691272	2.01069077838684	1.65476130357227	1.75394903528432	1.47728264946542	2.03862036135431	1.45664671460384	1.45418244866388	2.005958649503	1.91013632406705	1.52335364894732	1.68380711016535	1.6051483967221	1.94603932371401	1.55992103837553	1.92164192598796	2.04184744261664	1.58294151324675	1.99269586974948	1.54768795387885	1.77949018301631	1.88779518891351	1.68443960635188	1.63445425585985	1.97386694791846
1.7271602553945	2.04287497968316	1.63463108285135	1.74329036100872	1.89857073948848	2.00450501787816	2.06519503444174	2.13246042126395	2.26596592495943	1.69718712993045	1.76159319884058	1.65424103244153	1.80569444065647	2.23864319035737	1.96486002383199	1.720800751846	1.69253406770238	1.5912329876195	2.10644282320597	2.25856901913349	1.82333278938885	1.86930786248161	2.30708300367537	1.9175756832513	2.07114733981256	2.08387299998975	2.21891378108745	1.64095147074762	2.15187367520665	2.19122463458651	2.06792278796519	2.07729453556182	1.90437546126618	1.8560668363044	1.70048431488664	2.19902813112967	1.68753637995295	1.91422318096635	1.77374595434665	2.12835642171593	1.8758503562164	1.77154953878972	1.65724372711329	2.2990617448131	1.63451660556421	2.05747111286448	1.60612019266339	1.82741762799532	1.82092114349195	1.80017321243727
2.09879619249976	2.26132850162342	2.24922067834672	2.03444925669528	1.82697746366038	2.05304579668191	2.33015437268867	1.9100999303523	2.35445400774345	1.94751408308569	2.17178002339667	1.96924696930809	1.952343056611	2.06434990364436	2.423034343194	2.05925868209682	2.33020122581107	2.33527541161104	2.47014868997756	2.04823992384082	1.76547448421933	2.50307169766085	1.84410984816817	2.17023838729326	2.0507484852537	2.22967913063979	2.0263539470885	2.187904602089	2.44139801541284	2.42447211238365	2.2018750818068	1.96561699911752	2.21327726692452	1.96523146570891	2.47343255798491	2.01543925353633	2.22980402061195	2.4693205940107	2.25802633661164	2.20662139050695	2.49198186028059	2.54042587361147	2.53567231530984	1.82620640488056	2.21701554159091	2.14195132301331	2.29965483680143	2.39420437653857	2.46811860639804	2.44399089053707
2.44164306813868	2.19742873955429	2.07226868554637	2.05508569319427	2.65377906960639	2.78684216136093	2.20994814070322	2.0147219872746	2.7068067761408	2.41240999517927	2.22368908174445	2.45611261405046	2.51397513020461	2.06793876775226	2.69313484981178	2.16536537638275	2.34970434462256	2.30817486059853	2.01107596929289	2.29071853115501	2.49953034129707	2.37528276759546	2.77196825183875	2.3899867798297	2.61459516658269	2.24595136906349	2.16401678877921	2.74738628922925	2.51560765406482	2.65186926003345	2.4558312670896	2.60309413434794	2.0098392218967	2.7702727572079	2.1006314639352	2.70572815702414	2.22536384276542	2.52423895538078	2.12910409150233	2.27530448713857	2.03534194870251	2.70711622360527	2.4644905481907	2.54157134551738	2.73884382867328	2.64212087519034	2.29404805197737	2.21632969235242	2.23336516455911	2.69772410470967
2.75869737348789	2.69141711715517	2.94178831637753	2.79956132716855	2.61886189154419	2.83731813356699	2.26505314765821	2.31292820707666	2.94763944876933	2.99010600154292	2.65670123640883	2.44510090945767	2.7505187744537	2.82118123993389	2.24709442498117	2.41512821287525	2.52651948195873	2.7813477213337	2.30204379842557	2.89713262564868	2.55601795723811	2.99541225003713	2.91861225436231	2.74239045323629	2.96707479639353	2.3577343476746	2.51081028937052	2.56714014289686	2.6509437772272	2.71414867198452	2.32988296534069	2.43534949615554	2.96417612245302	2.93767128831178	2.4645475118049	2.74573993590651	2.97842787469599	2.59449001163197	2.9575623289558	2.2163826191663	2.28189551328707	2.67677830839512	2.9747453913606	3.02369806357781	2.27099370196389	2.39247947501236	2.77629923320728	2.69424996575049	3.02942252430429	2.58682363410955
3.26310616113	2.82634222403799	2.53853079326433	3.11831746638323	2.74259792410511	2.74157985220646	2.66974899972514	2.55915015886789	2.96933030339623	2.92346791859563	3.26153772030065	2.52178236994041	3.17900888370175	2.85643698204112	3.07859622531663	3.19028437088152	2.65712141841105	3.22849251787002	3.13455596724078	2.76605680196552	3.27184931823385	2.96717660097673	2.82072808200753	3.17653181774176	2.98676197102685	2.66561020703211	3.25106389105888	3.16586409812408	2.58848622378151	2.64886360396565	2.91163036565517	3.01477214100708	3.25445712602114	3.12685832278166	2.52491793220308	3.2212834789761	2.73523909833612	3.20978999519299	2.66709952953042	2.77189440487325	2.71336472038438	3.13994306717391	2.97514318840749	2.86054669666148	2.64941854998698	3.16289362902372	2.7828564693909	3.15259683824454	3.24913406963761	3.17805273044201
2.79770608598592	3.4150803775187	3.40935081027668	3.50451638230959	3.50768100173741	3.48685275543441	3.29110951934907	3.5116566863993	3.0559280748685	2.85439561512827	3.51764164212396	3.50540692129665	3.45413769813824	3.12462452816753	3.47567428165012	3.48868363049705	3.48536156236135	3.44345070230325	3.49215405023624	3.50838709843131	3.45723280756348	3.46799355073785	3.50855488905283	2.78562623560667	3.19419263148434	2.84186592554465	3.0362234487776	3.49764411172759	3.37208189947899	2.99849674246838	3.49479702182305	3.48517672354026	3.47791583853272	3.50102047341914	3.30820292370503	2.90051306631181	3.4264735447238	3.52048168863091	3.51155279049526	3.09210811160267	3.51736705084314	3.50063566069182	3.47733156177197	2.84080053093031	3.40354887609347	3.43886378151312	2.83191645982347	3.30851305255752	3.44018400596329	3.03977030335055
3.761823555501	3.197930841228	3.73123872925375	3.75205210135169	3.74285058419907	3.80177800891585	3.54710891870758	3.76961346566994	3.6407942845913	3.74984889151535	3.52774292947888	3.75467649604615	3.71717660951553	3.74091455172958	3.73201730026484	3.73070929712978	3.73468123208472	3.76111638898741	3.80679658168671	3.60457579006581	3.52100429827613	3.78381374260084	3.55723105452549	3.80420474881926	3.75279531168359	3.74142048123977	3.77350654123815	3.63277287949074	3.75974108199181	3.77509638474559	3.49640524694905	3.68489295280436	3.73692753569337	3.103606074624	3.37465513547732	3.6333025506916	3.72093610560866	3.38591682743451	3.77328660772727	3.71795578808712	3.14114282850726	3.64223185395645	3.76996804869638	3.75914784484843	3.72282272392301	3.2886244508377	3.73876486311183	3.47497013741099	3.2532079803432	3.45395710359492
3.91445033304397	3.87429688790206	3.90912625943233	3.51716950328484	3.537304353829	4.07515264117626	4.01322393638689	4.02959285707854	3.72959811828838	3.77261362758198	3.57679950774254	4.0362740264409	3.84745436093105	3.87693657587694	3.74987969742537	3.92200041963693	3.79906079285128	3.73482345489814	3.53794531111394	3.83157461846971	3.87700572720282	3.87433217218251	3.9768868365353	3.72095732609265	4.05319719484657	3.99728858499807	3.99460344120944	3.74544933135026	3.77433684889359	3.8271885867714	3.78251274096108	3.912361343097	3.89905861580957	3.57971504791433	3.89814028466583	3.77064606340452	4.00569419740505	3.91507356758836	3.75272114479068	3.91200427006824	4.03172517058255	4.02856885867505	4.0756636152072	3.86770393754371	4.02993173710465	3.97887499798291	4.02973705290651	3.76300209461521	3.90802281301985	3.69333173837149
4.31529323699749	4.3216026069602	4.28363651174903	3.98226580328979	4.26361260427269	4.22964872950266	4.32931023314136	4.31660412058756	4.37742611449802	4.09891891145855	4.25654419631814	4.17401749624212	4.29272186389212	4.201197049228	4.31050516037255	4.31887815831297	4.14817945435326	4.25172139779164	4.31206312616656	4.13592308805812	4.35107286070482	4.13307801805218	4.10189658485859	4.09095176521302	4.21592523589738	4.30496791749585	4.23187389612253	4.37354086293039	4.29904582828135	3.88873530923452	4.2041494735597	4.33891377402905	4.19553166277464	4.04390956585743	4.07262705937534	4.18968515722508	4.07200513252556	4.09212076403858	4.26062173613238	4.14236884162088	4.07791482162206	4.27007594916857	4.34280714629752	4.06613933682575	4.1777199611742	4.27767866925646	4.23073221721443	4.27366747586653	4.14202001808078	4.18973970315969
4.66110531492946	4.53760194740164	4.45100348108656	4.5055251072879	4.53157057445952	4.64928344325505	4.56970353331039	4.63562510755823	4.61416828705189	4.59351138116253	4.60196777758409	4.68271795892486	4.52715319809442	4.64467229082386	4.52957331686777	4.05470921885826	4.61504032386264	4.60635623660136	4.65014290763886	4.59068658504896	4.61931452990946	4.66416154978481	4.57936159702266	4.60228009721431	4.34710539667788	4.63447146173083	4.61944181562914	4.48215231201884	4.60253706460952	4.61200040311453	4.51453646603094	4.56165887531332	4.51463697358074	4.62419955008426	4.53488524360717	4.69212490206736	4.66179227887213	4.56671817337172	4.10362697929887	4.23962042427678	4.40496062608241	4.28204489965457	4.6613358668552	4.6736106381339	4.65292655861721	4.3934121821234	4.38531320521212	4.62166335733748	4.28877631169404	4.41188369518911
4.88576202124272	4.54457434017605	4.90850409847448	4.98456208465254	4.97299185396707	4.98512342613113	4.90375027460802	4.95461862558586	4.80044652859683	4.88251894406522	4.95363110034567	4.7332013346021	5.02714992170854	4.91887088568724	4.58504423954093	4.87009539308318	4.24322342917562	4.89851592597386	4.54528087486081	4.33887373783908	5.00822135392533	4.69135077018128	4.59933511695932	4.98223916441302	4.95412770406968	4.9088767679403	4.80621378922301	4.85613745007439	4.96535216099096	4.48223381277709	5.01748263264357	4.93036899398202	4.90827981147812	4.36731405543734	4.71313383757806	4.86034335667023	4.49353957435071	4.48320134471371	4.45760274396442	4.34098380792915	4.79294920514601	4.7765709061753	4.57898166734007	4.4425813673603	4.99140099054523	4.40020775730577	4.6232381416574	4.44098671322116	4.4776804497945	4.96959318624813
4.46028935974786	5.31899450711326	5.04202255780928	4.83498120529055	5.36994087655143	4.78835311277679	4.39418548598244	4.6836143317823	5.05568972625335	4.85287799888971	4.33932594986853	5.32277486766328	5.21787832474284	4.66857059668547	5.16356349100341	5.31868183152862	5.36629994477853	5.36100889916915	5.12147354514292	5.31864470039168	5.25028538829967	4.23783390773526	4.54401343452414	4.71496722696384	5.11268295979128	5.32597028280714	5.32386235116117	4.72303334742208	5.31866064620125	5.33772785069021	5.34545465070832	4.52636101705008	5.24274556127179	5.27787930497448	5.34008786335088	4.37056139345655	5.26387641839097	4.96388594278416	5.3600917161722	5.3462328988338	5.00517108291633	3.84692358258762	5.32664458861036	5.05252999088303	4.95527464535718	4.59900998269433	5.33869429464891	5.24411670582989	5.11030795610094	5.28406969533178
5.23901428182032	5.21746615746818	5.16966512243473	5.419125971903	5.39763715404471	3.85004346054114	5.69949043850216	5.71241830339357	5.65385633858968	4.03568158374922	5.6923464065713	5.24643812985442	5.33330706278981	5.19131762101203	4.52612923173601	5.71207345282139	5.37856548822046	5.4955214032739	5.37277743289786	5.66327841104208	5.1329275802559	4.9231840318746	5.67254504758847	5.04177663612585	5.31190149862651	5.67221945829655	5.23410014470092	5.6606278215768	5.04598506305175	5.18802940376916	5.45009874176623	5.7045339629061	5.70874374567608	5.70416076241694	5.52118994026047	4.92600076582773	5.60766289146604	5.66361192265803	4.97150753224741	5.71624140547622	4.23829390162831	5.10200490469157	5.66643586879688	5.18012888230204	5.53185422115647	5.46518155448796	5.10265082654717	4.92765016595277	5.31716257202863	5.6702883143963
5.46035656225311	5.26361847967829	5.98305403427504	4.93661018962007	5.78344156003554	5.41609740842195	4.63796567064103	5.86371435944385	4.83003501455275	5.79226176609001	4.87876063155048	5.97930671958326	5.37939951390631	5.76751985779448	4.9156973883132	4.80388174612268	5.33218141063492	5.42286974377269	5.8039559426958	5.88759237449908	4.47479180943072	5.73313072648606	4.72298261719617	5.22689796871749	6.08761366019001	4.9886785005425	5.10569800743934	5.61313635548096	5.13693556134612	6.00273728393012	4.08916835499686	4.76458721723087	5.81085775669619	6.01244489413518	5.74862312036683	4.3259188622216	6.01817446451737	5.72289177628291	5.83751193708755	4.31833256033582	5.74571811644043	4.46248842907141	4.86338338623406	5.91575763922258	5.69125097130137	5.36966775894582	5.8512739673274	5.87775118009952	4.44022164478872	5.73836674728663
5.88651258990957	5.95947735152829	5.75654350263349	0.414992676994294	5.62098186208007	6.28797909855297	5.89662029497844	5.23115855573339	5.82204388170269	6.08847355115176	5.83844333971291	5.396235242363	6.33120546875688	5.40893564845115	4.86590404143326	6.42628352162714	6.04229706002593	5.97229060600962	6.33611631327358	4.79061750711015	5.95793541657579	5.6693253358579	4.47095496207157	6.06585308325024	5.58356299946949	5.56366027241954	5.9975607177364	5.97556806589115	5.94938461637266	5.67606723893621	6.04135997305357	5.03135529394049	5.87716040233986	6.01753988620744	4.23169675543518	5.61242050932154	4.5498457491635	3.05755160711109	4.45455673618492	6.04231803238309	6.36419637918894	4.8718525747421	4.51257833407293	4.82535057188091	4.72890624027999	6.32583375691789	6.15864413253143	6.03330790734323	3.70900423897692	3.60125194437589
5.37986295491514	4.72867614298257	6.27929581693467	1.62639612362686	3.12131349845296	2.19856041243855	6.03820991827392	5.91240440632238	6.07022999346086	6.63555654194011	0.0752422378340641	5.92794645696841	6.66596240086046	5.79285003539646	4.71551048276578	5.9191804934222	5.89059035370845	5.39490076795223	3.7583519116084	5.48655500713067	6.49634698762183	4.31749683628565	2.26752237832984	5.85194964898558	5.60390125573239	6.01709611675711	5.33520044609814	6.31763882817731	5.70885114656375	6.13937067822005	6.0579597713523	0.0718846909654831	6.34887182884409	1.46783380979849	5.32122224046046	6.31579455190131	6.31884259268711	5.9242345000708	4.82284437745583	6.04478766148026	6.10277481267978	3.40302102280569	5.89809835468031	5.69757510133184	6.60198709964692	6.51644223656084	3.07063809843746	4.89537598399752	6.15978096968042	6.00120396257048
1.71377168563687	1.66419735619038	2.52052443423448	6.67722439272377	4.86598055687402	5.65912481030104	4.1499958724707	6.46914916698864	3.4604034266125	6.59632545048512	6.58884758797636	6.146396941199	4.38638824014786	0.0708353365016485	5.75289168627038	6.55987851919678	6.58160267886791	4.21843963804418	4.90164329783765	3.96550103919946	5.24263932486965	2.13181294153832	1.62679902187962	5.81817608778493	6.63679805298087	4.05595255264175	6.35161595062625	4.04016148747568	5.46730263109574	5.88280528508421	6.15506315337842	4.08322456886385	6.16180738747403	5.64086730168473	6.00498355688443	4.87360737572225	4.84518814572354	6.43222506184693	5.11577674752889	6.65969126992541	6.32193400990167	5.46155549260917	2.676493393312	6.41942657927987	6.38734408953535	5.29025941735741	6.7491967521325	5.53343324031108	6.15789341277749	6.49199379398537
6.35024037602922	6.77987461893699	6.57871832694113	3.38570509938696	6.23356917740444	0.572588323956128	1.12975883841191	6.27653855244087	5.88520237951329	6.75294078324628	6.71187463332625	6.11423513167778	6.85892015193281	6.90317227165517	6.3488794103229	2.13606253163421	6.19251975677151	6.9373445055771	6.67349643693582	4.54311038054999	5.35587485919319	6.81839123282172	0.0671648236251571	6.33212335588528	6.48842596206448	6.60104099495097	0.0700585577840621	0.0658738169975275	6.40300695664013	4.82898639392984	6.8028492181503	6.59635801735586	6.21965976827632	6.15342403072998	6.56019371413468	4.94063701618746	6.7466122950973	6.28363839438308	6.72637739127106	4.17631523577528	6.67927948995693	3.6305357316623	6.24545637826432	4.21489810430006	3.731175278999	6.41981333989828	6.0992294465212	6.610424113351	0.0687698458261318	5.04605408353877
6.95315036049259	0.0676781789013376	1.00835906370795	6.67171882271856	5.53944636247154	6.18959911165012	7.0013574222645	6.89305097320699	5.43946680304084	6.36438144636591	5.85861632283999	4.54839865209999	0.0719360998528488	6.07073620835765	7.01729622913316	6.25811925573755	7.04423138538335	0.0686985039154374	6.69185510063302	0.0672609075702947	6.72781709683347	6.16339126318279	1.65031791693562	7.12485211938019	5.39053788392841	5.33213574161736	1.38527676737413	5.90453611440918	6.4701304987502	6.90738274679323	3.22443518170331	0.0689282529317267	0.0719093800754656	0.0670261314666464	6.52954933634143	3.61740842018782	7.14214982959271	7.07897703597297	4.7642615328345	0.0701967861373509	2.89824669086212	6.76177687329234	7.13969513247467	0.0706509165960863	1.0993245304352	0.0675478637721412	6.71948185708209	5.91079239541535	0.0706746924971631	6.79860755098705
7.25891531549071	5.34571625519183	0.241931025067363	4.72735648692282	6.11767977045395	6.20411720890377	4.55657389922702	2.1132907842506	7.30138633909242	0.0674911510459067	7.19878765278497	5.30106308370097	7.25244799437674	0.0699424145145632	0.0718719137872163	0.0687721124842525	5.86862334310024	0.0660829178855813	0.0665415965529995	4.23024428834727	6.14461219542531	0.0726145589939278	6.80018287283855	6.85791550841631	2.11765385422561	7.01415902782962	0.633274502090678	0.0708901435757203	3.91411544433789	0.777798588440192	0.877200366525111	0.0659129029365335	0.0711701125165193	6.04864119472319	7.2040769446589	6.55315596578763	0.0698901930181703	7.23573261393099	6.66453054994663	5.2870686725111	6.72265440872802	1.87237274519301	7.01658076010149	7.17299370726016	6.82145149816332	6.50444575901467	0.0714848700050577	4.71583015530415	1.79939062028324	7.28534001820319
5.35310784145664	6.05136177397407	0.0713021294719477	7.47528037560841	4.43313182236155	0.0654770097602937	7.26220482566745	6.68394733466653	7.11128183166161	7.50479766451388	7.41570302074467	0.0692789682130653	6.95416194153982	0.0727910055038977	7.12268582868063	0.293535396860342	3.06579177307293	1.16263439389199	4.80474200924577	0.0690520014982706	1.7398606901804	7.22136889910983	6.80763160731237	6.13326121048971	7.27266524926787	6.80120847708469	0.844501230717676	0.0676361858154054	7.10716237031802	4.47266447685105	6.48083082906891	0.0766872036356961	6.46679121817486	0.0804448457664995	7.4201178247799	7.15356110596235	0.0694593045990465	0.0729150976964374	5.34689728039543	7.01179239117913	6.71246150982041	7.37508067712478	0.0723485532612675	1.28411565539065	1.00247711843259	0.0716712800764048	0.0652302374526042	1.30315165046238	7.33523117216514	0.0690113916600174
7.16634455964052	5.11164712905651	1.53296343738958	0.415019178710369	0.0686943973088432	6.71327316636134	6.14593995991245	7.38531529133826	2.34463491893912	0.0694662461803156	0.0714533611892579	0.0682276794958416	5.3010781890129	3.85718707335572	5.3851086051099	0.068328539369899	7.42688556118731	7.14384859700364	7.43049422289553	2.98983873750423	0.0697178423277463	0.0707979115911761	7.42066360710689	7.48394628179024	7.15130435611746	2.22328617640073	3.58613881304709	0.0756350030467033	7.37728139646563	0.0708055277118329	5.1080451457281	0.0666968499822907	7.36900071290305	7.14888348836161	7.14446424855994	0.0744978857130935	0.0747575305110201	6.60666272279298	7.3432429991502	0.303311624217618	6.69823208702647	6.48566768525932	7.38666997518418	0.0834542121300901	0.0710889675035373	6.93437169033861	0.070064071785076	0.0719441541607375	3.02596348055365	6.1900067432194
0.0681268034081856	0.0734651080081036	0.0721445697156363	0.0726414076413979	7.43270756596325	7.53393971666385	1.17029339304003	4.2083111488694	0.0713588496926154	0.78042559689465	0.0685010819171275	0.0769071243967866	0.0750540708839137	6.9484464067592	6.60876497523713	0.0709840079103515	0.0694091722196307	0.0723218075921921	0.0740801686014221	3.75164416330333	7.75597853210141	0.0716207758510059	0.0690077047717778	6.3859579349499	5.0101407194435	0.0679073138915771	6.92919122884467	0.0687980759896702	0.0713566294726634	0.0686259959165589	0.0699560277836902	5.70841112622733	6.87207423354707	6.21028508835578	0.0636995210562162	0.0647058358487044	0.0720630302581526	7.7311858554603	0.0664543350593223	6.01484308275913	5.5292180219815	5.74749776391916	4.89319172347546	0.0735140290457228	0.0646737471475228	0.0647643362183104	0.0928520843946768	0.0754550475290732	6.8101124929259	0.0654462814025726
6.87362182598755	0.0677515636734715	5.36359854252732	0.0697660504496566	3.05348104140206	0.0778365008696425	7.05789218407437	0.066956491913585	0.0705590288989942	2.93489760467812	0.0679011606205972	0.0678502294059292	0.0696950443267258	0.0697752944528655	5.22085303952985	0.0679501714396031	2.64146481098453	0.0785540753257692	0.0672808242253898	4.27675559604722	7.10402271903332	6.65340349207113	0.0688143439497135	1.69860975003194	0.0731184409981058	0.0831002516183966	3.49059498447615	7.19082236963407	6.18420852329634	0.0753688055466215	0.0734406750445174	0.0660191045144757	0.0742761422834772	0.0681414993747084	7.77635102881523	0.0698162088902386	0.0664979393566977	0.0759619060935947	1.3066684505847	0.073408228848501	0.0693327198639762	0.066601332672438	4.74198739951465	0.0697206551928012	0.0667926876886869	7.3502551162017	0.0728443519635377	4.47590998496419	0.0786826927709813	0.0657691177761783
0.0711127692742843	0.0715166657810865	0.0649360691813032	0.75527170738345	0.0688768142521618	0.0738021503407782	0.0704523655188048	0.0701073585033705	0.0698815268567067	0.107915510343303	1.72981898802673	0.0785881672354905	0.0710316950240035	0.078655008914235	6.83134234377279	0.0638378409325393	3.43071393239292	0.0677431079860752	0.0672562228166654	0.0803529014194327	0.073536385712433	4.13653603939126	0.0736095624428492	0.0690891737016667	4.84542796853393	3.72231952504041	0.0699738332729904	1.25174522621281	0.923788897549005	0.0732438420472927	7.3068574921049	0.0728878161080761	0.0683402937082758	0.0644240287942792	7.29082400402674	0.068150476548232	0.0650693080828535	0.0709166292028031	5.84427039126024	0.0672569417316536	5.36766228936668	0.0771946180322804	5.98908751063377	0.0691656936210297	0.0931568869604398	3.3948808084738	0.0772795567930293	0.0846750213164267	0.0682646715677185	0.0718671756813768
0.0737569769613528	6.31447341512889	0.0759897078269658	4.32522288003842	0.0716241022991845	0.0713522452866363	0.0704493531576598	0.0696154453474012	0.0669468193553632	0.082642401393895	0.0692922262646932	0.0743258891706294	2.53331704308037	0.0667802706833813	0.0658863456519464	0.0850526319437436	0.0650136096695844	0.0883133392151534	0.0730463349741529	0.086545994919931	0.0718449740139055	0.0706184508481447	0.662411852773586	0.0680771532937715	0.0824741042470704	3.42198120866588	0.0668904535340159	0.0971499907601831	0.0708079645482337	0.0686215174740572	0.0669928060631484	0.0749270545938877	0.0698399409714541	0.0703664600031324	0.073247757128384	4.03420317981735	0.0661932368754407	0.070108473244516	0.0716458996815559	1.69874267923734	0.0680592056166274	0.0874143264672479	0.0729846384558305	0.0743663338244824	2.02647568335574	0.0744582203176428	3.8981363161609	2.00782138401275	5.36856876261327	0.0864384065664631
0.0652311535429564	0.0694602729386712	0.0680379147729387	0.069147270694487	0.0679465745723908	0.0749117874333144	0.0673926283163135	0.0687645541505662	0.0672170667985161	0.0877110428418647	0.0697417123293972	0.0779280672730903	0.0728630532533203	0.0669848093265481	0.0740052396262284	0.0790591555463258	0.0988494329131261	0.0706703942639091	0.07249075514284	0.0669691017396596	0.0698295250477965	0.0669151121359172	0.0758067828424188	0.0659746916232171	0.0698687206045607	0.0671342238900539	0.0707003812454738	0.0950861165559203	0.0683544859328452	0.0697918968773284	0.0694344832079608	0.242044400886008	0.0710570824404449	0.0944730017037941	0.0760113573872248	0.0673170996390418	5.84863209104888	2.74480575816683	0.0774654407112535	0.0677747056949199	0.0957820912546564	0.0659672470492903	0.0711030125712101	0.0819219395328122	0.0699369968834206	0.0702197948900864	0.088115613356235	0.0634916525503517	0.0722248757575446	0.101900551536072
0.0734690200298488	0.0970198372887461	0.0663239277686756	0.072180357656838	0.0698879074188873	0.081047874808475	0.0726359671314437	0.0864705870213495	0.0861987302874405	0.0698301233436766	0.0657169775167918	0.0875983103305487	0.0707308153247649	0.0758944548551902	3.12167045627673	1.00083522490417	0.0656085844369398	0.0694072155387747	0.0698521644955418	0.655968157647513	0.0721801556669068	0.0670931995676566	0.066226967009948	0.0739991824413724	0.0701916192883515	0.0735871482159456	0.0682948189222236	0.0707172471707996	0.07101175277615	0.0731275455927336	0.107574744728539	0.078865459027575	0.0758018948503332	0.0974981787355368	0.0656350073413765	0.0858126481117932	0.0766757416991743	0.631779308112842	0.0713545292248835	0.0942112292756475	0.0712977073185652	0.0858511707174301	0.0700205900689895	0.0963223373941826	0.0769319982166159	0.0669142265361508	0.0811994779901626	0.075294485980539	0.0652703087048807	0.0715401284843878
0.0683364457970407	0.0668940737749178	0.0808950000483875	0.0661182552540036	0.0693309849853805	0.11461766890154	0.0717836226822138	0.100304885901202	0.0670918772008199	0.0704167551308031	0.079270466950762	0.0676202847409977	0.081796693063888	0.070012550812319	0.604644171435617	0.100604052318842	0.0720652161143217	0.0667569361661312	0.072043404011113	0.0973815511559672	0.0677118306726708	0.0676487143922958	0.0740539809887123	0.0883478269978907	0.071511458063549	0.0996817305746148	0.0660313658070785	0.104363143306185	0.0650142401118314	0.063417624387625	0.0741627378886778	0.0682220518300015	0.0652772058724143	0.0731008184014639	0.071308602112751	0.0699121016029399	0.0747039087810597	0.070089986947588	0.0784058769460889	0.10953323887759	0.0830179408387007	0.0660122181281885	0.0672325640698128	0.0709331072143177	0.0720391439629901	0.0956723604041972	0.0643957359304802	0.0713290153571004	0.0954981820499236	0.0682284630901265
0.0635398734405759	0.0655848167365432	0.0690347781071659	0.075961466023709	0.0863480917352001	0.079934344850839	0.0881288594960344	0.0649912191007945	0.0711885207752282	0.0683987498238084	0.0720346731514377	0.0672176542014321	0.0715499103603774	0.0753433679500494	0.093394198828071	0.104817802338133	0.105954573572776	0.0819668460467144	0.0787553519206407	0.0907133050097972	0.0711583996493909	0.0664938178579839	0.0956754295001832	0.0703984887232622	0.06570281673903	0.0688412395877809	0.0849381689170889	0.177233485975835	0.069096494469466	0.0699936340702585	0.070215083892125	0.115907479306721	0.0640349140157038	0.0735062948312224	0.0809851614977674	0.0743613693404787	0.0944759582927128	0.116127390971276	0.0639742833988289	0.069003630966783	0.0679878456478844	0.0952766668266973	0.0694337378856164	0.106615596500868	0.067980083466426	0.0939463274916371	0.0711870608496405	0.0779114555254733	0.0935200634111153	0.0732141525060015
0.069234850122143	0.0760822146336872	0.101462831156899	0.0668834398966582	0.0876127474972039	0.0836954907530549	0.0651923508954197	0.0786749428436776	0.080868102296827	0.0687087306949614	0.1546694960368	0.0834403910188641	0.0656620038816363	0.0663229009419006	0.0781627540222708	0.114902863614589	0.0872594736119668	0.0844213661511111	0.119242656840358	0.0920634112796461	0.0653625785883959	0.0681617185447536	0.0691017412943625	0.107227584545935	0.0853435070126462	0.0679157400114019	0.0913517620398292	0.102251767011698	0.0657163188457023	0.0697738021673726	0.0943745391297745	0.112721280866085	0.0691276982399129	0.0687726754813593	0.106970200313534	0.0827410286605064	0.11785579372686	0.150319189608113	0.116558381100357	0.0667154109809673	0.0821254522595076	0.0746775876157687	0.0661372860901013	0.0854224110744491	0.0965763834992989	0.0664901151187722	0.0671505030195793	0.0641601124383094	0.0807460724239128	0.121449107803305
0.114433186554993	0.113705156631425	0.0810604985894797	0.0725419851229276	0.0928371006200495	0.0621813122215363	0.102713151976665	0.0956144041911855	0.0778449005473734	0.0647432692203927	0.0766425469442727	0.0685731094901412	0.108749375230764	0.134602025232781	0.0922898515265468	0.0841457390364203	0.0689732721138291	0.0816740509272203	0.0694358856661567	0.0902234164775044	0.0829444775982288	0.1323934281134	0.100089067027604	0.0813288611954421	0.0664540599312729	0.0914967144940078	0.115773183628877	0.0771666178421883	0.0656344671901291	0.114104053926156	0.0699016768702053	0.0937810838818156	0.103193737776071	0.0920033351408539	0.0667895554453601	0.0745326260341463	0.0744848312359506	0.0670365736477532	0.0738213806898519	0.128536400969745	0.116207916907025	0.0679801577158483	0.0655063510695902	0.0687588106546517	0.0678832610073667	0.0661902578396798	0.0802029122857444	0.125095861673574	0.081035593217375	0.12881161768882
0.0649155828182689	0.0746844964210913	0.0675378586117433	0.0962444795393529	0.153646790642356	0.0816763783111807	0.0719260411558038	0.106782586964032	0.0687854121792343	0.0692104566470472	0.13734383611907	0.095346380488636	0.0968425527101938	0.0992850966094668	0.0688482240800272	0.0756701177024147	0.0696202824888955	0.08592493239134	0.121218846039403	0.0690564046675883	0.104648688139494	0.0628006089559157	0.0895526947989402	0.0773487997308105	0.0666998782141225	0.0990198752604357	0.116933137656861	0.0710111790505905	0.0691573591676343	0.107964365130291	0.0980860808378735	0.127796216657555	0.0644902693189248	0.0685379276719206	0.0707355600701747	0.0744396087820193	0.0819334037648575	0.114621025973337	0.136524610577135	0.0994736728361441	0.113060039807727	0.0647378029456386	0.113635463800283	0.0712231805746012	0.0639720756415961	0.0686482000740338	0.0998545030776059	0.0667062640882916	0.1002407212792	0.0681923463179618
0.0933138949683728	0.0864585664432965	0.0754488529941618	0.0711817575921174	0.0900492159698771	0.0853615276337549	0.0688487630230814	0.0644527519949613	0.123638180302744	0.122577603625167	0.0764153182663816	0.0996242806760687	0.101311381298978	0.106566086825529	0.104678789804898	0.125710012829189	0.111178717369536	0.132903014736119	0.0742188841918353	0.0743567052842632	0.11627794802962	0.100570608034182	0.0896968862211031	0.0786213871195696	0.115412907971767	0.162771053646632	0.141448687612478	0.0742925038109055	0.0629919359272605	0.113559897729084	0.164536463453767	0.0746244685391704	0.105347864717956	0.0681816947064197	0.124150647161171	0.17492085962513	0.0649876965729103	0.0959321672056887	0.066747661008773	0.0865091608547447	0.109454233326781	0.119032827578525	0.154978795436475	0.138339515585873	0.122192541042723	0.0699065464975246	0.0821004052743303	0.0753028222901517	0.0706057947734007	0.0999215035696997
0.0677336171798579	0.136310248271722	0.0745026301218632	0.0703904131843573	0.0665281631375767	0.108957478187112	0.122815528157109	0.121717523873978	0.105063199612862	0.144478489324125	0.0787816129423971	0.0671355624507375	0.0759178333940783	0.0848088909766423	0.0820282740218853	0.0810170858334103	0.0940906596140929	0.0670584836333416	0.084552411285219	0.0699389205046172	0.072913651210419	0.124255081557256	0.0697614223105156	0.124306025197699	0.0702348908456221	0.12307480797419	0.11683130592003	0.0968846443585824	0.0775772998559559	0.0792933780679704	0.0858563803131174	0.131928672255639	0.0651644472125704	0.0768904228405253	0.132110168102293	0.123329491602637	0.0699040819470464	0.139591995515548	0.148882797930446	0.0923284402419623	0.142419924069598	0.0860983971866446	0.0986057574538959	0.104614639442839	0.0711404268082643	0.106798696937212	0.198894080966865	0.0677077688110082	0.0675771119216731	0.0999247970148763
0.0795592230259923	0.0745081382718265	0.146876446476105	0.180205393334022	0.0738941634282869	0.146639161396431	0.0638226914391171	0.106618160978769	0.0768862887773347	0.0694369466480747	0.155636653331094	0.0996675192142316	0.104618169891072	0.0770540291048212	0.133171752588475	0.0807708142325305	0.159062495514095	0.0987377809912453	0.115850723918859	0.205261337223845	0.115437887223873	0.0681535018596138	0.117179001429392	0.0826043686960035	0.0812390339662566	0.0654718710120774	0.0714366591186421	0.115180589121115	0.149151355912745	0.0965018824444764	0.146541598317684	0.112609128660852	0.0837858790686263	0.0704914811623347	0.139503881603304	0.0916485181606739	0.106241937633903	0.122790269614797	0.125289864235404	0.0673687745128991	0.0840539622032231	0.122695518944824	0.132909952395571	0.101887840967956	0.119372156554069	0.100632530849079	0.107499231256322	0.0799516120168211	0.162794970794942	0.0844033500331475
0.0733523170957538	0.0693232082615078	0.0778841580759707	0.101327180084843	0.121448663738792	0.112014972035115	0.16979643155787	0.109006032479754	0.0811674422089264	0.121000255447789	0.0763206919685539	0.137148547945268	0.143686719699437	0.0755662849813895	0.0666090510391969	0.179589262878155	0.0849378255923143	0.09628651308946	0.16099729910216	0.105913697230128	0.152477340349547	0.130108891302015	0.129439030081995	0.112601923677731	0.0851709840445757	0.203632244709765	0.0781273474038273	0.106883649971963	0.112156580221205	0.115210725929943	0.0708355042267979	0.0765198543105778	0.159724157939053	0.0708403727320891	0.0837195770941746	0.121387146074616	0.0792753364596118	0.180383249381945	0.103699042946844	0.120036518077474	0.0801806447281297	0.0938628624135669	0.0886659607994586	0.102749529881746	0.119739783073968	0.126933110182955	0.174901608953324	0.0678536324342552	0.0915223752638569	0.0758894383884703
0.0809100871372332	0.105324141180892	0.161414090333786	0.140603669764488	0.0785367093172958	0.0755110743265676	0.162346049528597	0.155903065705015	0.0710441900842183	0.108915496602007	0.168200224803049	0.158726035576541	0.160246637463999	0.0959819563911737	0.116993294920824	0.0815675752003309	0.127611252099781	0.174563484110133	0.0969800238657059	0.0716363872119997	0.1022853197064	0.216718981774301	0.146612794721184	0.114525743950889	0.106837387561574	0.0935553482634532	0.174797189363815	0.0993880224947964	0.0870650616797527	0.0904644242038014	0.224188725680302	0.167213217475376	0.0725976950181006	0.0877410719405934	0.195669447004931	0.153400453948667	0.111628394590221	0.0864840147553934	0.0716428470470179	0.0853371763499218	0.0734893748655181	0.211042617584921	0.0769685892733313	0.114673094943831	0.113300770316562	0.138233500535346	0.0959083805761222	0.147873340564691	0.0798008345767859	0.0665638923039815
0.076397539599978	0.0916139710308639	0.104331794042068	0.131538951148065	0.183046165450751	0.0707715169572163	0.0973910721785082	0.178729008279423	0.100544423151984	0.088579367843893	0.129322848501481	0.182366629234601	0.155322506533393	0.147332796201621	0.107625989807967	0.103270324030841	0.0682334592811196	0.137716268009194	0.117375337535202	0.0928925568330354	0.135018368448678	0.134219842021365	0.0762596665394641	0.0798505291861529	0.0720951412749656	0.123161285430437	0.133839693847049	0.206173143800531	0.0960154372326848	0.168729779494234	0.186647685504336	0.0873965669913044	0.0699207493454869	0.101295686604634	0.135827091657986	0.112921461145584	0.0871553607091351	0.0889456523366754	0.141631443613675	0.160762709586493	0.207117745517019	0.0690233952812197	0.155440299668118	0.0767530415591748	0.113027704954655	0.133719857639385	0.129331694376792	0.214360790402743	0.0860225190799011	0.214714997220066
0.165630619225917	0.195219359684368	0.137468988441161	0.0723409852237576	0.122589826362352	0.0881872235228819	0.0781850126809958	0.0860393516217813	0.234689105592015	0.161111658550764	0.0759907872949512	0.0999115345100586	0.124750622847302	0.128823645432581	0.0723394695030224	0.19597470119569	0.16867546262722	0.180923197231705	0.113091857115793	0.126750906449367	0.0957761252734219	0.0906009654553592	0.12012993570341	0.123799827608287	0.146341882659236	0.15369577635394	0.173186463174405	0.102809228155328	0.143570382593153	0.0993568022878449	0.136387120720495	0.117567031732754	0.148971939342621	0.208660454206024	0.0749073130405757	0.12431584560285	0.171505135494141	0.104413900503985	0.08719571112958	0.200115026610156	0.0756878088386731	0.0898896446815015	0.114540890775712	0.210689657766909	0.200882441687671	0.111144557138659	0.0828606441991711	0.0783776293969631	0.163904474601576	0.192772010212002
0.0851940225495208	0.179294634368186	0.0819887363576144	0.0856746405669725	0.0867996497496018	0.208687071686534	0.100032920565975	0.188422552834926	0.138480079336105	0.12969416940979	0.204974531499888	0.209508379554171	0.0901679259129603	0.109809111042045	0.13066900343584	0.132498967377193	0.0674943090755283	0.14714125758714	0.117075561020464	0.149176147776715	0.179884656321353	0.108272955650416	0.1172121099377	0.216881041816747	0.153126285951974	0.114224695246187	0.103427543039438	0.205578514544741	0.079813286179859	0.164006858355627	0.155899140652245	0.0856460545697686	0.0860032890188108	0.104940323974711	0.110092947956108	0.174310581083987	0.173750340068798	0.224331900442004	0.198669388048488	0.237225027777301	0.0931327390379308	0.155178285698661	0.131723526791916	0.274851590260315	0.113860690690143	0.162295854225312	0.0836381733604822	0.119230937283459	0.164664092992021	0.0973334636680454
0.180416432859411	0.192497776616711	0.110278070786042	0.0731058021904282	0.144147697802963	0.16508844920651	0.161015089924925	0.230731683791111	0.105352732177235	0.220542084874379	0.215777215094013	0.126074461657447	0.113867528376832	0.0932211039170322	0.0933514663162976	0.236287637732216	0.122056192967187	0.077038946136115	0.2329875076089	0.0972757481453697	0.0955870467675166	0.177687074844805	0.23514554532872	0.116927412037758	0.246690907316548	0.0766949819759898	0.153049700215603	0.129676089462854	0.160642057849354	0.101763234185088	0.170396247857431	0.231539075443184	0.201738637561617	0.143075649485075	0.178237729873758	0.151851841082396	0.161643247424805	0.0804130819811721	0.241656910460092	0.191648925275603	0.214606305889532	0.155860827776384	0.163605239646176	0.125021173152984	0.25322749166762	0.200150430198492	0.111342769296508	0.105124765057195	0.109229660971476	0.08457066612472
0.240086970122979	0.171923031703047	0.172890881878729	0.139037639548629	0.131590087175813	0.147672915022301	0.178875964290136	0.0885899604227894	0.238726235842916	0.134203627164547	0.144448083614349	0.205585602108976	0.213449790928658	0.231239634615332	0.162068901948561	0.230285877786769	0.169545536312494	0.145889805246035	0.262364868889053	0.115526470560556	0.224077643007156	0.162595584321015	0.122755514398154	0.267108975488856	0.191555387393992	0.131871549019337	0.141632813272135	0.212805860305444	0.159409894649533	0.214117663375315	0.226737816759428	0.0722199815411962	0.194164261572904	0.272779283407953	0.0928691298082778	0.120368383590464	0.160119742227344	0.125393201623925	0.0821856880656257	0.202038617047501	0.225997171144243	0.241727330511177	0.168391734581637	0.0920842433288054	0.133117819988127	0.175634945155587	0.212537824879139	0.295315431219224	0.121335209824128	0.0791459994172467
0.290272257383888	0.121966461812571	0.177862043391317	0.190542250839567	0.165398117178503	0.265500360125672	0.276227457417706	0.197194129428271	0.243045066940469	0.227871211603505	0.149251993296456	0.253596710186151	0.171108318119908	0.116223277269462	0.218996136480059	0.109296658854378	0.22475571707428	0.0833040289301639	0.157395523686354	0.306101544060841	0.128606358813764	0.303786487283444	0.141046120898949	0.138986657591203	0.0995816977020197	0.1631530960859	0.359843889856024	0.122114807729262	0.193247136693162	0.187720490837316	0.239655831467952	0.247109414355071	0.201850029143211	0.22107536798497	0.232048261010177	0.0990380321305466	0.162776273386508	0.17425094395546	0.182593200475788	0.258514548135528	0.113010451363692	0.13007613548952	0.184933706444189	0.154774683448495	0.228662645499613	0.129379883503373	0.145865706393015	0.177314623072363	0.210586623489693	0.0913190151357497
0.186141461873877	0.11150476484706	0.189461328722159	0.210297834401639	0.11345106838828	0.133300022491774	0.276524618115514	0.20182485017837	0.177993737757449	0.269073232888746	0.288119086361048	0.291719536665235	0.313292987418095	0.392436026950898	0.144091470811695	0.13581832788258	0.339196213553039	0.126277670201635	0.191139420542289	0.268357731062576	0.149669375483092	0.233544773175617	0.245843583751328	0.297192976805513	0.20591128411178	0.162490103988961	0.115046114421253	0.119757991277957	0.147175843757625	0.22779083513642	0.299996775308252	0.120860144319835	0.264231678656891	0.336012955005127	0.263320510965458	0.184493533796539	0.125156129676208	0.148705653699727	0.235727021647416	0.276549958286539	0.169112539661382	0.184248803364213	0.119579789628032	0.241478545075568	0.170290942810045	0.147022999296364	0.16472080705768	0.124462659873169	0.272940944261233	0.165221455817193
0.218222156256476	0.206915838874527	0.257309712393826	0.166028871187555	0.214517197980731	0.341389345354839	0.146763297285002	0.173523574203312	0.234157066619818	0.142830219147687	0.217481308377826	0.402970371062584	0.116185275207116	0.322826036250609	0.16138257529916	0.385541236715916	0.233530084772956	0.274817920251245	0.126008528701767	0.156993425504075	0.288442092831747	0.219468558645655	0.220552340448701	0.0992006489268173	0.242287482765708	0.186683871506082	0.152296792738038	0.200455427845278	0.281177749544231	0.345063347528506	0.184195214482288	0.281704904315881	0.193396363316648	0.115273707705683	0.191223387021307	0.26697510074259	0.303209642250563	0.143914616250354	0.257263764766717	0.21579876995741	0.164697126937953	0.196355009227852	0.343385958801574	0.22558321362949	0.167027761891126	0.152777741661354	0.135573736746759	0.215407843755023	0.105408250117392	0.167661826165132
0.14676902916194	0.381561059943494	0.430830384235044	0.294392958705308	0.265688841691504	0.119153727464083	0.217265845323647	0.217466999994952	0.221414009629222	0.205047755044912	0.221668109401206	0.156178141842662	0.150365399851682	0.112987001247061	0.179992369937409	0.133868983474075	0.213182069438655	0.171125216395474	0.198853713499071	0.420948864653512	0.211951384113561	0.224094544152907	0.321021108590669	0.214676597797377	0.251324160879754	0.22364432645328	0.218573153909376	0.208698562709902	0.13413535126722	0.19546357780305	0.191620183733457	0.312712825273308	0.129135191867448	0.173509130609451	0.18378218952643	0.183986658338308	0.145531315057956	0.275155536258021	0.344183703693891	0.273185868525227	0.311887727500549	0.163796174660491	0.44568674997314	0.154234979167726	0.378103849499372	0.22324392228028	0.145473117611342	0.13373059867539	0.262871536609575	0.333905963354815
0.338223820069148	0.275829229138906	0.214149044198805	0.249331040058555	0.391520085513405	0.143287748937079	0.182982898392476	0.216559408523802	0.258523778169575	0.475307268240647	0.193673312481447	0.333144636411553	0.180608345076933	0.255084028329876	0.175939204721631	0.314971124512671	0.219757084826052	0.321635805186863	0.182051164153629	0.286459249733458	0.237240950447281	0.327558332653361	0.453290659845297	0.164128411706803	0.216209885985726	0.233035906966776	0.196844805241685	0.317065242504805	0.176674508459548	0.185212396932523	0.388587952216509	0.22984854326336	0.138336980387611	0.184916884177189	0.164518542676341	0.442697108014539	0.231779719482892	0.333577822313395	0.344828304046576	0.21310417746554	0.181587392037152	0.296594110408531	0.212278957136319	0.274137207350286	0.191053203894088	0.214873790982771	0.287582950593277	0.140666419752437	0.151417818750452	0.167267862525813
0.22313475426413	0.258331008528951	0.244155468286396	0.171343437776948	0.240390366762027	0.257957259071096	0.222166572374753	0.467597945560078	0.439216271096944	0.122884261333127	0.267045475299313	0.24288868073471	0.233605086301392	0.172207364483029	0.180748365583331	0.369112577586149	0.288709708610573	0.282330290937071	0.244683072774657	0.356183982376485	0.404100042091017	0.348976023786525	0.332866485841237	0.225910137676168	0.229360110850238	0.189091382630996	0.481434476510842	0.403088639044233	0.172991906155274	0.345951021446549	0.259124162205129	0.155256946195436	0.348442523760441	0.386690620776105	0.404445989417581	0.22418085912359	0.328843907755523	0.32313049872984	0.590801079210088	0.285985789381966	0.240023044754612	0.199446608803208	0.33992693738111	0.195776340483432	0.46152160465078	0.423519465795998	0.328061194060877	0.29619384904434	0.289462574116299	0.309325620908911
0.17509032595683	0.513523468242542	0.440251341353653	0.561108580389466	0.245450257927445	0.434105934655561	0.217845123937149	0.383101157630695	0.176468842184016	0.186970791820596	0.122686207240841	0.269423081904307	0.267470195441169	0.142747140025434	0.307883490044909	0.164607572393337	0.238736902793261	0.399960209076904	0.21569467850032	0.275160667978798	0.570946475320795	0.401435904409553	0.250561688790059	0.364932715747491	0.218544828032343	0.196173124799345	0.137135286794564	0.113324549968336	0.240655359113853	0.379472103221857	0.341442822092227	0.400121639879093	0.241810818820204	0.218508946111903	0.241694152579718	0.389359187399637	0.592497784761485	0.443260519870547	0.349807837198198	0.278909895406805	0.37106577736659	0.355525212009064	0.32709834339491	0.166479469515778	0.445942789289459	0.401273551298231	0.516878906756682	0.202594867411936	0.221912286287733	0.222248245574644
0.231039613892689	0.501428074987085	0.245623914097961	0.345107229650225	0.272973332752786	0.358889690418298	0.492052469700345	0.226345274958865	0.192325602594023	0.369305536353894	0.577254325678857	0.549331149816292	0.222215950216974	0.536198791417362	0.297767930603563	0.26590656915161	0.303396989247467	0.519571612024784	0.281473135109662	0.548118602653035	0.360979823258585	0.410741311502826	0.182896113063096	0.252203875346777	0.187306438566845	0.267638650670826	0.240562198876962	0.482543392539525	0.291842474735663	0.225894325572759	0.486878863671713	0.39157978677742	0.351268836495159	0.399756981873279	0.519725301574268	0.235585525886046	0.267750148380135	0.416134952953157	0.245360967772247	0.363625376122409	0.245898745556482	0.328001562401958	0.290703149133138	0.550432155371373	0.142795787086713	0.110082897591025	0.219904510021576	0.239031477078711	0.32817422121972	0.250905471140466
0.412178705690827	0.589989498658359	0.251309815931941	0.205297793782764	0.364623401327219	0.1553903904044	0.212197224256154	0.281794771096404	0.389300568532798	0.355627388568539	0.353968390731721	0.656487865134588	0.209757051588691	0.535467205555973	0.181421146291105	0.335324000702899	0.177955920163973	0.356462243248712	0.174851825603812	0.620176731355375	0.635813162445203	0.261045229766857	0.266704434329158	0.477722182294234	0.230760344198428	0.353772299392756	0.420345931047441	0.20925359171643	0.212019917971558	0.328315818430333	0.339770751140928	0.155623601085937	0.189509692389633	0.191057676322765	0.610679344280291	0.199727794531802	0.700500417669255	0.370014301819771	0.394092717173412	0.21106993832463	0.169763071676668	0.332398672868543	0.384408580653448	0.396820757990104	0.38301758457088	0.574393587898673	0.368048281717454	0.529386610217113	0.278364532067695	0.222332058371064
0.486142767533736	0.796305407309318	0.377007045938349	0.440604809827052	0.250337643070362	0.443413856517091	0.496070191707044	0.533160570836378	0.298926222034856	0.446621525679144	0.523696415325081	0.53671362701788	0.364875752428716	0.343562791651081	0.362901560814789	0.698967660484235	0.208524479213339	0.274895561887381	0.777733931466643	0.430051166711569	0.388870344417322	0.54697906331861	0.420260918015867	0.421755729760126	0.259615775753641	0.324486383741723	0.646418103466361	0.711541186360649	0.319267049471938	0.332234628131669	0.460630783547772	0.666608322697987	0.276195364903692	0.515935365255729	0.545210027393447	0.207318737426342	0.501096412772186	0.307506763571746	0.317937588583781	0.680006075353402	0.299855065461312	0.244786526369641	0.406630157640288	0.369018806777605	0.639174230849926	0.421698478237073	0.245683602026412	0.589700036642744	0.388264837044904	0.252142445613634
0.209933593891739	0.308639641448247	0.416814266586718	0.48550066949646	0.636066636232356	0.312312873198047	0.479086042910514	0.269945108208997	0.346341134052159	0.504006308224885	0.632944279788889	0.188437990303594	0.220959964223958	0.421344953019117	0.835542460735632	0.341732990726062	0.230663137417351	0.418532295505749	0.560745701343949	0.369925276479715	0.545257131057521	0.539220573548443	0.280892682863087	0.766343719352502	0.559777196859813	0.302481645055246	0.415332176973802	0.514384790698003	0.582841652932749	0.456130101330843	0.241759964360275	0.376064605479855	0.600678199175747	0.806795773267659	0.431648171311405	0.473685118477123	0.240425941178221	0.68758756280808	0.431840335728161	0.777221092467942	0.285209577600456	0.493235202476119	0.404506978559063	0.648222213466606	0.315139923946446	0.505855613839229	0.27902488310583	0.548581909166948	0.554613674230851	0.653028192255022
0.748906107944513	0.262970067197296	0.50997935779095	0.391025042612541	0.770065687559603	0.364131874421355	0.730108224229937	0.496338457992586	0.339916726852235	0.351548408485102	0.350427341054189	0.334378984243805	0.256553910312326	0.301868303792934	0.676463881828678	0.197731889044746	0.645522848803646	0.248791481309578	0.74155901800484	0.241766533138059	0.6041517488195	0.52619219065405	0.58158759342956	0.391640828122141	0.407450790328533	0.245393773985545	0.531643355249851	0.48472929996718	0.605119547701438	0.698416909011825	0.255182954216801	0.399261804305265	0.361543827214686	0.434759066065836	0.518424913996905	0.483756241253105	0.329488465696709	0.513219161259295	0.284736655382816	0.746295042029994	0.667436420463232	0.316727776726903	0.881189807636241	0.266522896645767	0.542481890276174	0.304562848901517	0.543281726653718	0.7284131193859	0.58828474884744	0.253078704280104
0.286513575836878	0.228037541678919	0.645525696677423	0.308098404270022	0.263231338212239	0.968637775135839	0.317933740923437	0.292880275914599	0.666452159207656	0.289724996500231	0.506755376487889	0.630616985260802	0.762436623706932	0.344558619383073	0.475324792550654	0.401605781505805	0.592773056160547	0.570810470461884	0.479527139639159	0.687406855801305	0.3418612189093	0.854232431077111	0.407267426778817	0.361073691964372	0.356806001353434	0.408186446699558	0.765512597410667	0.429619553679977	0.780287116518761	0.774654259570648	0.331389212496475	0.75700103331499	0.769163577631836	0.244637384943178	0.465667254787331	0.505594787215757	0.575709828082856	0.45007415504086	0.272935409706077	0.612300711511733	0.387405109351918	0.522320357176635	0.77573626726538	0.569895019372796	0.759609119554785	0.353667734279648	0.633549908040541	0.430936152251538	0.330289749882218	0.23432206237067
0.386009934480206	0.4026789326211	0.626887514455785	0.551504698658273	0.926123304475569	0.448817622590507	0.308778245847169	0.347527444472473	0.656377423428227	0.420219601455525	0.99773237201902	0.487100198112671	1.06192393673309	0.510411539667601	0.953095098103912	0.83956308633006	0.828695748419916	0.39040194184282	0.57312778410705	0.617215440488929	0.419697351969706	0.46030445350865	0.225759347058618	0.760277107334075	1.11893015480983	0.366155766498997	0.409105079976828	0.887102517409146	0.653827860577296	0.529644262093742	0.362127545804673	0.633553072030832	0.25735026073448	0.50081679543086	0.301813039510104	0.414787181378343	0.379909135387552	0.730909570506971	0.847594938532683	0.911294302664688	0.276344324999965	0.674548237894902	0.295181557626067	0.397887207818017	0.308389033915675	0.919180876138171	0.749329727354885	0.766885278252338	1.05275804118845	0.326742357806842
0.912287807900312	0.9649823242177	0.586770345579234	0.458243712197102	0.945722912041576	0.423331116388414	1.21915161566561	0.481487891371866	0.774080960271883	0.324346983897452	0.78087923983109	0.560644176389959	0.361304483637472	0.479719024415419	0.767667994661973	0.53237367518181	0.847955051886773	0.806635980549805	0.854952759464817	0.895518990918296	0.599577356530943	0.625079546399051	0.444224586549782	0.311940198506571	0.766212069521372	0.397249446770741	0.71914580289317	0.75540743505486	0.634629152019572	0.855731012392144	0.651019347186308	0.63366742871884	0.96316898683817	0.778721780093533	0.725567117642646	0.556184124989639	0.521946303553195	1.11163999065273	0.520261524211443	0.819299399293411	0.498563621252203	0.789366558833497	0.642446961234866	0.778339283882907	0.35719801344218	0.934070089181254	0.555145494003605	0.69927291825687	0.511653381058112	0.687024222752771
0.916633002851329	0.737762798931536	0.519797998110351	1.07744118677494	0.370893087080474	0.505622460105497	1.23390894418878	0.734083965602211	0.620789605175331	0.844253270282935	1.23437848709785	1.36293708082137	0.754831299243654	1.03013910642677	1.22791302822696	1.04687773838988	1.07387659732287	0.463658305249164	0.876706420970305	0.772125743557018	0.538978666966409	0.602382286398918	0.430923210673455	0.746770801418088	0.79394373811405	0.496423173982076	0.36898816802747	1.26905436898475	0.740150023387943	0.438156975637333	1.03285312467952	0.825700812495666	1.16571138711413	0.468395779336772	0.870439603533938	0.751218879437941	1.06330611923359	0.467040978068673	1.05753229864015	0.521050942130574	0.677555147815784	0.490199835344043	0.449052000366637	0.497065825487901	0.975487419964732	0.431228809523823	0.335608256934619	0.95254704268368	0.431400664216936	0.487985942070406
0.606323454166845	0.671225548433985	1.44800084669226	0.598085442266439	0.647460186035449	0.424983572516139	1.1511784500989	1.61390783739649	0.71451589986384	1.27803070205383	1.2941953284865	1.05430874853273	0.31951996874761	0.471546705440848	0.719884704972392	0.875887216040865	0.856912269801482	1.4044210090875	1.07042942210574	0.970973235213045	0.768131920362178	0.432036494992008	0.871137230960959	1.3504293101422	1.25099594097975	0.420135825681679	0.311842739197148	1.22317814658193	1.40372754425439	0.52410259569569	1.41757673283825	0.530094927583246	0.628320053972574	0.627223184286856	1.2402649508941	0.694379803371665	0.521711317783326	0.388163621572896	0.732050489185674	1.02325824811064	1.30626510999863	1.10604115405642	1.351403531025	1.48554558460296	0.710943287462436	0.925232985407564	0.408471916293486	1.10940570434062	0.402495815171246	1.29186049984917
1.00752002563084	1.67476425508292	0.590440671209453	0.712866928177657	1.2757083553846	0.796501091139429	1.16621736972677	0.549616877065733	1.38644659580667	0.551928095052224	1.15921068907827	1.4118505811927	1.06070089696743	0.901117062116259	1.25712162469929	1.08004570219123	0.416749759366864	1.09364602123815	1.05417981921737	0.670813423956445	0.360306452466143	1.49190873548758	1.01100242062218	0.863712110529292	1.28234139107007	1.18078032496877	0.566124885555361	0.761535735296277	0.473607958912306	0.72547910948326	1.36038957187239	0.586282912541474	0.475785655782755	1.13281952586873	0.596503349461673	0.667537695604118	1.01622456751138	1.33455959894642	0.672118463416935	1.12063669831072	0.675209547756288	0.873129225687283	0.732544663760868	1.04202580516082	1.25208817217378	0.691526206299334	0.377239047169754	0.816383604201593	1.55158366621978	0.904229922813165
1.01532982266264	1.60958850381964	0.825756629532539	1.00632545834329	1.26568200483655	0.499999641699472	1.14100634345787	1.18418523685853	1.13165264177982	1.70629106122925	0.772251211594877	0.503304188991985	0.9403456571218	1.0629682744425	0.96047972134489	1.29705822517037	0.743138166374193	0.892250702049297	1.27730999019688	0.94539414405071	0.545586648376742	1.77129011783235	1.0060688600055	1.48274668355732	0.631075065166281	1.14564939960302	0.712757027563173	1.85254120098584	0.692950458166387	0.826182076777586	0.535253944458321	1.74462968075286	0.539202191409808	1.20469304707711	1.17297957451374	0.935962296556935	0.661592098529994	1.28479966254277	1.2354192605722	1.35959659999219	1.88063038712747	1.3047809225253	0.835717446560492	1.23485427021832	0.722159876924897	1.04745928282219	1.76763877757735	0.826542795155412	1.30791629665723	1.57998747361727
1.2832055320458	1.45759850651534	0.747944025222923	0.991457303061542	1.89874964074643	1.7659516584251	1.40004728311155	1.43856669169046	0.789560772930842	1.21851013615584	0.884810777864601	0.883695577997655	1.28698198171679	1.22270916466352	1.88245498931772	0.727321041617097	1.26926296584638	0.741409194468918	0.517358416469848	0.722847800768182	1.15823225306512	1.15966429649866	1.64745939413695	2.01690918440766	0.799425027452871	0.991000129134502	1.5420834489711	0.714167666157967	0.809292809347374	0.895383665099923	1.03631462391325	1.11071607368148	0.900440876927223	1.85277522263841	0.968845365393438	1.68974204154691	1.33623225476716	1.68375322171039	1.70426355601845	0.558297072990743	1.61154598335073	0.639851405989967	0.989603634788816	1.35683890481633	1.62213428038993	1.65859238815589	1.9847748596211	0.828162236722028	1.83374415578732	0.511450028310071
1.09388644814958	2.3475118899084	1.651217904805	0.779254937533239	2.46698606705184	1.45472382241471	1.1759946899333	0.977815413161794	1.83982322958699	1.14702766270741	0.971447585682655	1.93221486437779	0.91224157858892	1.54670036268544	1.22426113410748	0.766449498876562	2.07626975463646	0.680820835040578	1.41875879465404	0.70698763659607	0.666363620301391	0.959329970994208	0.709383013044994	1.58308515568742	0.883853851702033	2.48531343121948	0.871585738145853	0.685179386482306	1.49073312453421	1.22704234055109	0.921414015803241	1.44161139426868	1.60952226569345	1.1219152223684	1.56756178701451	1.26272538832795	1.37974334327279	1.4721859002546	1.49185709333085	0.718578337165826	0.810506764309074	1.50225713252053	0.75587631049358	1.73518484025887	2.01675113497226	0.825497466174157	1.31768947254737	1.97614600251141	1.01575535633855	1.85116538272779
2.54828755997046	1.2329394388596	2.37822239224197	1.87560344827431	1.81348138744219	0.718990070585432	1.42696939923672	1.00852154407547	2.39677111333776	1.48503849832873	1.6542057235926	2.44178230841902	1.02916783538724	2.54397571034323	1.57429948117786	1.52484063552545	1.07006017077005	1.54394389332035	1.8786102840089	2.65432720262097	0.878149017824161	1.39480763966524	1.86420952688754	1.58005938754908	0.952754072193477	1.10097502901764	0.572792043394023	1.12991270921528	2.26068264929953	2.56226373368504	1.32847238463569	1.32731570452034	1.10614636732534	1.62432193517106	0.936161312654783	2.10385123548931	1.09533505127717	2.01604411591649	1.34412329935953	1.01099332229291	1.04392668883432	1.67727459606612	1.85325449194628	0.701937954037008	1.17521522966825	0.981574567916254	1.79294707847631	1.69294276946649	2.09062848452707	2.05486844764663
2.67930074693061	1.34304496590331	0.929655822894192	2.50206628877243	1.98740262229814	1.98239722570756	1.63291935654499	1.58308963600567	1.45941099088245	1.96010613544939	2.65850312646776	2.31125226170999	1.09584813830245	2.54331344197691	1.65194904187738	1.1905744442326	2.05181543162822	1.00619089462099	2.47406135200924	1.71334856144532	1.35330458317918	1.88854160562145	2.33769893050217	0.819032772110812	2.33430140984931	1.39721380626546	1.68617680488832	2.09438012444329	0.718585868608379	1.04724701149024	2.27843155134188	2.36472394590659	2.47938324515849	1.89822883700681	2.35058384308857	1.49675445203058	0.991420555797824	1.84380230743739	2.42288038267627	1.19145140258158	2.22807951443112	1.19077778727094	2.0267490112241	1.30907754820608	1.80007174905292	3.15999066051956	2.22511453981758	1.93090648173649	2.04344034722072	1.28172935551436
2.8015487471312	2.78331879237026	3.09032649953703	2.17773391599303	2.28705243741097	2.50188312564815	1.21883490853394	1.04183653271464	2.26273563701607	2.08410266129667	2.19066308495758	3.35420349622081	2.33293266662788	1.74123152251055	1.03496119173346	1.83701472962268	2.44026990134341	1.62531239285742	1.51046104522441	1.37218919304675	2.55109779436239	1.98465692847501	1.17443815954473	0.846161942258713	1.07028836889917	1.10231225461058	2.20357856871934	1.898061685251	1.43584628643539	2.2809464914076	1.28898235146876	2.29473960596374	0.998097755530655	2.3772456487263	3.1532371597801	1.94108632371014	1.74528565657363	2.99122426758101	1.74769121497111	1.7382507209866	1.18983561701607	1.10653027766397	1.06421201808155	2.4084014926402	1.20526186841172	2.1407824526298	2.53394901380425	2.43338706749248	2.65329855371371	2.13329572127992
2.80856075254724	1.43742475408888	2.25943709901566	2.83461745390785	1.25532553044568	2.38770995898854	2.3179875296192	1.88566695597226	1.07073451637271	1.3028462569418	2.09892371218265	2.6632761719129	1.79608802313863	1.82884909573001	1.87915200462885	3.46628929359711	1.92842951162103	1.41177225821936	3.0858223057458	2.79539557328474	2.17951115930008	1.26373734197565	3.07341248857696	2.25677588550554	3.29516979886106	1.85590148812247	2.21498879277424	1.30688579294009	2.50974578435183	1.59643303910093	1.20840116946608	1.12308454764707	1.40926374412893	3.6769333701229	1.43011755915409	1.99451993223529	3.09025871797901	1.41190904469255	0.816522905694135	1.73035366597947	2.1571560467133	1.69009329725859	1.23278045590753	2.35105401087005	2.67394821490245	2.3482619368839	3.0942746567292	2.19549012189129	1.95426608883677	2.46679636963211
2.38314796231404	1.90104537951836	2.71252066970036	2.91006640038351	1.69663797328005	3.09038994595453	1.41107692173133	3.69656818148434	1.52478422917615	1.99162297414111	1.73842127636904	2.76758017215291	1.50816808948482	2.71150397092495	2.80005050451787	2.81902575723672	1.30225027299529	2.85503704759865	2.22678392261989	2.88262619709148	1.59351240967885	2.29785927254849	1.81863910626497	2.86715252499288	2.90493402664121	3.4045503750282	1.80547822115216	2.41311875790481	3.0079247398895	1.89125851978349	1.92146268898158	1.5242988135083	3.41274891009967	1.20318220565604	2.61358486929986	3.39761061631907	2.32268953945702	2.83068047951837	1.32307781080241	1.85795455637812	2.12331242015651	2.04025797417291	2.95091313693122	2.87969389360268	3.07014407774879	1.55797657618246	1.76876378343217	3.02675782460208	2.5471706631892	2.29136929836958
3.03821756399332	3.47440965856937	1.71796113438391	2.38533730243032	2.48787210753995	3.04559728209294	2.4625009364234	1.91768319743363	2.6818852831732	1.83214956779656	3.92895848386387	3.22705016364463	3.14642972107188	2.52415404146654	2.68112897104028	3.57812811223674	3.6060418446816	3.08359852854169	2.51455025529347	3.52245513810221	2.57498795914025	1.66898196753482	1.91895306186044	2.58843052256503	1.6907876161924	2.82821287705442	1.79238822879188	3.80845176914872	2.35429695801346	1.73817655870189	3.04371038314761	2.50443398507763	2.66912714355904	3.64762331950565	3.35900252697689	3.72505117919936	2.35044066432951	3.33245963064925	3.29423335203428	3.19304234350237	3.48293077000121	3.43013537519624	2.98715816513299	3.23117443987653	3.3738571143489	1.81113733934246	3.57250060859891	1.92125126235278	2.3562146608497	3.44640894133447
1.64617500469799	2.56216226610844	1.88469700708943	3.44590524461652	3.59697953329859	4.06222378518134	1.95093588518545	4.01068362541428	1.75041386881093	3.62185402655698	2.04184220435816	2.68038868958885	4.06605679880916	4.00201663859367	2.82895143521545	4.08238321974015	3.94733314089822	3.3234159109747	3.38899695743585	3.9976297449619	2.52717583620102	3.13463218375071	3.12907198619883	1.82177814019322	3.28273921795017	3.79499942607546	2.5261330257924	1.91925055024297	3.00078903080809	2.72785708896232	4.17623315904469	3.17741178004779	2.35487695003561	4.1881980152869	1.99449598291256	2.37056513262134	1.59382233195279	1.99563972697381	3.90739886712784	3.35345200566163	2.07853188413167	1.94111616394179	2.69185356774463	2.34937000250702	2.73325772111531	2.20725603794382	2.67802760224506	1.60045850769999	3.16221686876709	2.83336568481815
2.15627220100651	3.05338980496483	3.7409875263726	3.51374346342011	2.37911102142007	1.8204017039694	3.14017874718218	2.44284454740281	2.35872457416629	2.63120510732956	3.06298570177382	3.83157725891475	3.77879319746229	2.11273431690063	4.01504817861085	4.57769972388068	1.79539508115394	4.15103326854484	1.89942495348198	3.16078022857832	3.23507944583152	4.07412262807862	3.08832269508151	3.43197285327169	2.36438750279623	2.67135125098489	4.14861048715114	1.91305442601184	3.16429015721106	1.85494014891815	4.19504210083637	3.06491476203633	1.9135465334995	3.9224541447613	4.35767391572498	2.37070433074843	3.96720877799568	3.18067517743743	4.31424419535905	3.1087626465076	4.25196897586	3.07267001104159	3.21257922774824	3.94898951061718	3.2119936297653	4.37317274863007	2.05069047062676	2.67435486413767	3.50031768510669	2.07768086161712
4.00509264085902	4.06840762492965	2.61002251995232	3.37093381308463	2.45046948668482	3.26946370966449	2.86234769655042	4.4901706973789	4.56841829649029	4.07950504240678	2.80033889531466	2.82189688610673	2.27740177337051	2.9330843032589	4.25573171639421	4.29965106133959	4.24801506728917	2.84374043982901	2.69824956393566	3.90636777123776	4.53535984042153	4.63026498417042	4.8226757423244	3.55187983189093	3.77379104461029	4.00261594499788	3.14609808388907	3.31707847090042	3.18062911172714	4.19026596450964	2.85444711761114	2.10500844475046	4.05548801713086	4.87941071318941	4.11301274277837	4.4571385941205	4.57405593156718	3.84346196287577	2.44541881327291	2.73066246477154	1.94711882465736	3.67119917047414	3.75235870923576	2.72191725376273	3.19729652024272	3.5547672143222	4.13655447641221	4.19377598101919	2.77021754710398	4.36970369814175
4.9316835228337	3.2704705221575	3.90408163755369	4.36152000922926	2.1724060957638	5.14703767339084	4.43226608228621	4.72999087354696	3.08484421636392	3.44729305646627	3.08684114669496	3.21962324804635	2.50893080287297	4.8724448968327	4.28939843572125	4.89335018281223	4.61701592909318	4.75996476328471	3.20808895184007	4.50237748501816	2.56641737406415	4.63467530490699	4.39711686390487	3.91495867770085	4.65239931019434	4.7599456880119	3.09807987626741	2.50610644122113	3.10034198582125	3.9745571199614	4.17924709107488	4.0841668648447	4.08557648817595	2.71849597330384	4.86172592290875	3.60252314397364	4.46425677337833	3.48562762135532	3.90721502649217	2.18335679838402	3.15062979446895	4.85268986260973	3.84088223070956	3.68035713132715	4.40954224251564	4.08822794569119	3.54114431103757	4.21920170382937	3.33486827654779	3.46393589458167
4.66798164554145	5.04909421847293	3.57901590616492	4.81193402919646	4.72876654818593	3.67410170716865	4.57015128635095	2.91385859508702	4.67992174301615	5.14010484585583	4.32152085778445	3.47987947727249	5.08498559291959	4.47874915083295	3.57496287934061	4.86443153414732	3.88641058541375	4.89640139984997	4.7847887607335	3.2237254113919	4.38379026395598	4.13153124763127	3.81577900973302	4.66905132341729	4.50182141582896	3.84134538542891	4.71276729356673	4.99960622887549	4.38421753850006	4.78679667834679	4.73365189580645	5.29892597462195	4.32573097963832	3.01245455320465	3.95609879737417	4.63210092489482	4.58695180341696	3.76322642351611	5.01360328253336	4.27649084717622	4.74125528088731	3.98303977614392	4.10790757704901	3.81212806424953	4.34100236699454	4.02011887703772	5.12293378790703	3.58010206035645	3.46213029914002	4.41400162389631
4.74930901744576	4.99870658292657	3.86168370558956	3.88350899845437	4.96989945806283	5.03529286435209	3.8302348057413	4.05975558426897	4.77569139970808	4.7730923694042	3.18890218860132	4.89016369044209	5.14267021716123	4.76216153542648	3.51986168176343	4.40397827462771	5.00092843052516	3.50863254243769	4.1353647196185	5.36101480942194	5.33316044164869	4.70503006150014	4.74411559185325	5.10513757856118	4.48138773022687	4.76577439003252	4.85371444477091	3.71065980712304	3.76950608116272	5.23644924080532	4.01801765179276	4.72691295623228	4.09689402824765	4.54524564850712	4.77956249364434	5.11141605267685	4.58373721983637	4.19115815173473	5.12758223751412	4.86097439397428	3.55304784568931	5.30458884041098	4.55471491325668	4.7275620138189	5.03520777286145	4.98156587711975	3.21560040830352	4.19872135316864	4.52418452511517	2.99781920204538
