# Supplementary material for: The Neural and Computational Architecture of Feedback Dynamics in Mouse Cortex during Stimulus Report
Source: eNeuro. 2024 Sep 24;11(9):ENEURO.0191-24.2024. doi: 10.1523/ENEURO.0191-24.2024 (PMC11444237; doi:10.1523/ENEURO.0191-24.2024)
Supplement: Extended Data 1 — The file code.zip includes all code used to generate the figures and perform the analyses presented in this manuscript. The folder "./ephys analysis/" contains code and instructions concerning experimental data and Figure 1. The files "Figure2CDE.m", "Figure3AB.m" and "Figure3C.m" simulate the model in the nominal setup, and generate the corresponding figures. The file "Morphing.m" allows changing the connectivity strengths with respect to the nominal setup, and plotting the resulting trajectories. The folder "./Figure4/" contains instructions, code and data concerning Figure 4. Download Extended Data 1, ZIP file. [file eneuro-11-ENEURO.0191-24.2024-s003.zip › code/Figure4/isolatePFC/v1Int_a0.575.dat]

0.341376745081506	0.334181429787783	0.33419465127453	0.353997171383889	0.315301638145313	0.322097773653111	0.340343965312321	0.33467966557839	0.355830263167466	0.347858679660529	0.332685665503022	0.325109237116148	0.344783082221102	0.332490893060399	0.346665187429375	0.341456419745525	0.354117630305232	0.322624612585952	0.333558556693784	0.328464084638806	0.315543903491221	0.34039470730524	0.32712119947455	0.345022049941233	0.328515759809308	0.342734799377577	0.331030675417905	0.355143236960876	0.323731248400122	0.341194044180963	0.318252620042478	0.338975593680119	0.330131486794853	0.346792450746779	0.349328351047973	0.332037243807647	0.358006882735223	0.346660407406567	0.319564876014958	0.341517863232536	0.333195580338195	0.324813854387415	0.345069090384944	0.341754807864603	0.319512392047153	0.315580567538577	0.331274836165021	0.324684473049524	0.323787460774978	0.330177431527309
0.345692568709386	0.333258218147447	0.326470636797295	0.343535819560322	0.332385703094215	0.343884116326492	0.337790737429126	0.367062607828382	0.349873852437851	0.342872071770445	0.336132614250376	0.355412270583906	0.356760986394987	0.366427339248802	0.350748903712507	0.359529404372607	0.335528745687855	0.371157663592501	0.343807919831053	0.334232447690743	0.370841809787337	0.360405554021373	0.355960274561718	0.360770356467859	0.3689002427725	0.3309111617209	0.340527147992193	0.364145002717276	0.332634085721923	0.331444552501771	0.376393651909136	0.361886944693066	0.366846925014098	0.326768289076009	0.331182270425567	0.370727222525053	0.33634787317454	0.351461842931502	0.364387229867691	0.375251081394565	0.328609808471223	0.363691705145914	0.345336373824366	0.327237198659188	0.364493795562701	0.369296891890021	0.376891733515133	0.325946251037792	0.363922549473748	0.33492934011686
0.363949523460593	0.361655293804534	0.392870473566997	0.360520962341404	0.362101486775952	0.392651333872867	0.338416831918932	0.385460511472979	0.37595993021251	0.368182057878437	0.349846254107396	0.358644956529723	0.369408927677769	0.386633384144158	0.348465545938192	0.345485432132565	0.352067391187399	0.378642120656736	0.362741814299839	0.337662712118653	0.393574379407773	0.344399754320158	0.366674396537482	0.348837438724824	0.378535389185917	0.367143175939429	0.366758677969313	0.385865584051349	0.346995270942086	0.357743039273983	0.347384579090711	0.365328499636422	0.3710050610468	0.355118360681467	0.364761980963715	0.349624145444244	0.381635554859614	0.33763731074826	0.357468537099031	0.362632135140459	0.387440779316468	0.362599937829073	0.370158260371342	0.351913253035779	0.370398134525067	0.358595138008587	0.335223596447599	0.38696376994914	0.33538662302668	0.3521010018793
0.401392586546308	0.362771823367745	0.404427890249148	0.38160975339047	0.375311408716538	0.348880237944022	0.409067813032459	0.385921924218786	0.347054624973607	0.385975602591947	0.370857354522455	0.402180256506843	0.392397695994852	0.362485858432194	0.350956971540904	0.372798073823662	0.39950103341285	0.383859322415353	0.373626346914188	0.402941863876696	0.356129940725471	0.384902837641254	0.412189403930626	0.3783275433034	0.389019135877714	0.375271471097632	0.409079281236099	0.414013273377965	0.393297715976838	0.350059513476706	0.389309611181874	0.370153303083041	0.383633904118529	0.402068304507939	0.369713578035493	0.351388298957191	0.393891076352753	0.376009716139949	0.368340332000839	0.36722418764622	0.401655988257312	0.402974395572512	0.397529002188156	0.356086475862568	0.408668721555924	0.387761769582072	0.346172662688908	0.376226770045532	0.373143050423607	0.350679389541432
0.414639368846742	0.420858036519392	0.417956523446019	0.412961573233348	0.40200754606638	0.414949242227387	0.38882451029964	0.362871343644294	0.42372774969098	0.395365814925735	0.43300399514078	0.373137940316623	0.399399826649203	0.391422997401597	0.419844915431093	0.412592909409122	0.39447944034914	0.391108564484366	0.379828456574332	0.359304016874902	0.408991995757802	0.405869384702778	0.396521302375153	0.422972677887183	0.388148260551153	0.373255358155621	0.379180048686904	0.359333117389713	0.402613156073644	0.388756456601447	0.376502438964276	0.404372679633054	0.425930360187502	0.405045176922643	0.403145358395797	0.39641032107395	0.416870153253091	0.426395942064364	0.426595257336403	0.381830012793607	0.401006102661389	0.369057973677355	0.430311171712794	0.435986421056893	0.379104452573952	0.378659660746687	0.372075710349888	0.383040262698672	0.422418009155897	0.395216642606006
0.376160892486578	0.429278559169972	0.412526867467904	0.441307840433873	0.390732340719174	0.409739305309411	0.437066313488451	0.399276155660318	0.389386545088612	0.43217205398775	0.441705502995585	0.387334560455839	0.4437943318959	0.389323372542202	0.431256493870344	0.434139271833005	0.419764497395155	0.404615327008372	0.437970962907387	0.38826127312073	0.384480351646784	0.42134259002432	0.381113356545102	0.453746318692315	0.428782023340597	0.386824872625366	0.380789840549112	0.387809332291717	0.40719121046322	0.414169788797999	0.380883448773565	0.424251170547369	0.447582395267804	0.375189217087537	0.430474789906615	0.443657164008096	0.380475840731506	0.457883362053561	0.428440996571826	0.431662134733464	0.408001314946091	0.38682951954323	0.400536635515718	0.441188072395386	0.391716054497634	0.377532913984084	0.392808911810444	0.412687109577801	0.405783135030341	0.416657021267745
0.451036660130629	0.414372966504001	0.432850167775375	0.469270477658167	0.4224574061311	0.445309096487026	0.409573236044234	0.477850537930215	0.475401747224232	0.423164787991283	0.425050108851643	0.482975854286063	0.455205906205783	0.389373688146547	0.421156331176794	0.447308450637746	0.438884328595835	0.420432638116866	0.437409830269054	0.446889594222018	0.402306492281091	0.423293630697371	0.408984467059953	0.443686095350574	0.435650653204217	0.41869786635823	0.399593211383793	0.426278699063993	0.404252077882464	0.397336883683428	0.397178611797832	0.481725656472177	0.45951334441629	0.400477094640653	0.441328565579447	0.423868981476237	0.47421021981126	0.409730805572738	0.426398833521145	0.427122711470957	0.420068310273822	0.464406018711653	0.482115050255571	0.473758363655569	0.475716138597127	0.453500855676565	0.409466945309465	0.445002292680626	0.392859439082292	0.430833044925437
0.43331747662338	0.442621857196469	0.43991694151987	0.434621241801591	0.43710697437371	0.452630075221118	0.47903024403981	0.493121256366562	0.44953635575507	0.480781450151499	0.46151885191426	0.473331833699263	0.465781872926998	0.500639589148405	0.485986561437934	0.456943504174984	0.485522726565642	0.46179855509808	0.447398778347806	0.413867731947819	0.475224330083541	0.443323307008049	0.48565714505678	0.413828274433076	0.506307541358274	0.508009174827864	0.482303666984386	0.457241820792719	0.507644715532688	0.450719493369984	0.505153202035422	0.443779857643745	0.473960236527591	0.449203481759207	0.423452210167447	0.503760236959996	0.46724536973687	0.458290753000691	0.501933395668838	0.412510817316885	0.469431028075225	0.456756055736888	0.45661045836887	0.481700402218329	0.450228449325464	0.460052969232443	0.484273138037771	0.434239604558064	0.424670457544835	0.440837869208472
0.5382504005371	0.449484063015131	0.523364569774294	0.473137778600687	0.489739891992529	0.533186843816186	0.531488425529292	0.44646422927987	0.492556823581623	0.439980673474059	0.539302843285453	0.464621365148132	0.502114632888862	0.534967588570048	0.498795979115613	0.448078322547459	0.44789368396185	0.490843012363286	0.47501477483501	0.490680950476227	0.51778377598575	0.433028553055143	0.493577015428012	0.438358231457057	0.445570759270772	0.459177390323961	0.437072552827824	0.514139287985262	0.5312827724723	0.470816813112394	0.503227997054267	0.4510597577925	0.498880601440564	0.473471031022651	0.491914142571222	0.460085254939013	0.4896622829382	0.494304128130699	0.515014529707008	0.500265130008822	0.466356615534901	0.500150417025794	0.470997503459564	0.532426047871818	0.433417807405211	0.528410776392416	0.502274332469553	0.52339092522001	0.479498832672756	0.468525313472141
0.489209716552745	0.48791442549902	0.572166363407363	0.491003079362774	0.457218710157029	0.569645674510895	0.565757814347481	0.578790782340633	0.539284724566533	0.465235276267772	0.573948558604749	0.57396761393868	0.479474157313661	0.527655861721185	0.505383102978062	0.561748741683319	0.546380839508301	0.551124994336106	0.463808970939524	0.487805604680871	0.516312790530892	0.473468248747215	0.505399955737802	0.508641717621769	0.555695255142215	0.489387893382379	0.571857852655735	0.480563581834032	0.560983839660672	0.516343000822261	0.525169046788762	0.460015556703419	0.526270067164662	0.485207172594416	0.460908691356672	0.458628627743654	0.475125140521383	0.576771370699698	0.472109192774639	0.516783928500784	0.561894720904665	0.49937501255934	0.463451146204934	0.530523962279366	0.482927723895703	0.50428227120486	0.545592036424268	0.564973069409989	0.571277067591479	0.565296832059648
0.601328982164923	0.485901156731978	0.580983556385065	0.555661627307601	0.614708789210041	0.561136065498012	0.549040140313598	0.541665748962184	0.491709106676069	0.576301141932491	0.612469331223364	0.545657530379505	0.631491668553628	0.53874270806272	0.507821078874721	0.590986056162412	0.601098101648518	0.523945601398098	0.616365703800204	0.567319454425712	0.609655195415227	0.631155887659155	0.553097614689193	0.52861510631911	0.510095077153922	0.612300957687613	0.629673577029594	0.573253949204159	0.514210325080419	0.505633108730986	0.538359502798975	0.592237944933371	0.501025678997714	0.555510090881817	0.531291024583284	0.60746905593441	0.613598023785388	0.506846083975711	0.518604675479441	0.51647362859875	0.556433549529926	0.497400521617311	0.497330083489539	0.512380183656652	0.557758079192629	0.537416431917284	0.580092465322043	0.536636200949073	0.608850360488286	0.574274747873894
0.565117949847169	0.625335718567518	0.553618138820259	0.58973975894937	0.560947830717316	0.602686929275254	0.517300452363678	0.577172894824087	0.547981385715839	0.600416560881133	0.633711360101731	0.544478222375288	0.662523334761109	0.553672453036276	0.667429221787203	0.545478770236556	0.651567673164051	0.641577692459208	0.598915576595682	0.6102422688284	0.540925124934763	0.574084316615025	0.654392652200815	0.636108339552958	0.607034331324312	0.630309794622558	0.565905624739494	0.64656564259005	0.659139822976474	0.581677375991962	0.597750388125458	0.587427304846772	0.623626357292316	0.594084741040626	0.585481910661317	0.621269228235759	0.673748332375687	0.578208516244373	0.519388466833535	0.65740183168262	0.622163198604573	0.519710072799513	0.593593778360525	0.61619656010334	0.518418899671312	0.644865681640856	0.649148030990066	0.556617987751507	0.532000066545283	0.582841513158493
0.658088866854919	0.627670374631081	0.566774366249443	0.634369654074277	0.560057512178306	0.589813186451571	0.607545624986481	0.580214719329216	0.61742148149573	0.603111478061095	0.623533595307746	0.666054372989745	0.555095672132881	0.564133889446051	0.575400115781622	0.614365710056834	0.697927907190585	0.601947479697893	0.694284712269648	0.670880568448639	0.706786164565725	0.621094536411715	0.583744868503908	0.68189275499376	0.589247516383222	0.554035786994139	0.615201116829136	0.703894173940268	0.583051391317972	0.610088574480965	0.560718701781544	0.589416912509572	0.70811413837262	0.629155933685393	0.611312171800794	0.612576826928252	0.582606878157264	0.673333190539083	0.664137867073046	0.570271613232692	0.62213803721835	0.619887937929849	0.608807565476277	0.718310359882824	0.550299364752073	0.647427011398997	0.724495516926922	0.71790221254189	0.705189452147745	0.596536387541753
0.657681806716923	0.724223843919645	0.642853928193107	0.615970479821029	0.799981802018815	0.631907608930439	0.67746628739353	0.664880807002113	0.651749882274338	0.726504679165886	0.644971121332545	0.613511097195912	0.778046558222488	0.596482378007833	0.673779831188463	0.619736368604075	0.70991011371247	0.668937260858594	0.686929359122602	0.661897785968761	0.586712068226487	0.620450708645846	0.658274533682125	0.602668745566678	0.62108484060471	0.593949770901	0.648957622743669	0.666430527690397	0.639151870730611	0.646614104386462	0.784035653564296	0.605454849552096	0.72276710866245	0.69443556265989	0.62064750253201	0.636655977968414	0.621092070973629	0.664703996447976	0.596937590738039	0.633770915660283	0.71339846132639	0.773892159974384	0.655509522423793	0.721087584911218	0.721153126231109	0.651394604830952	0.616177041966224	0.620192952611992	0.760393564571138	0.705395921488825
0.648102443954003	0.700631424947216	0.815065501382161	0.7302812387046	0.715042779629495	0.698125814120071	0.78422861064741	0.792138059887258	0.80368363603777	0.817285311565018	0.73433424935485	0.67411165754861	0.767503923775145	0.822978128800942	0.767680322761794	0.712563309365398	0.794367470404176	0.681625533759796	0.846000965671834	0.832135463997933	0.764764261403325	0.841390876643407	0.657592518858432	0.769784935816058	0.669419687778094	0.760352683205782	0.733482646787432	0.69314399089921	0.779832755944911	0.657058965840632	0.647178933084109	0.656310533526845	0.74295675210913	0.726607185543858	0.82509913305627	0.757538990456497	0.768385212794773	0.72953686716867	0.843413838793227	0.746985707499682	0.795580482953987	0.813679754587764	0.696500170254543	0.866536006425126	0.672206452067522	0.765012178336617	0.698014089730035	0.657866853727593	0.851821936304532	0.832133847266192
0.846447334862764	0.731914976706353	0.912788428433383	0.801382480645312	0.863844849731221	0.732748155922032	0.704510463807228	0.771085898268483	0.873759500019311	0.813422720479306	0.770916734748288	0.789331268808599	0.742282633874011	0.687199740785902	0.736015132942025	0.806243280704175	0.745064048222882	0.904101001749716	0.804012071775878	0.888323461859098	0.686366387961581	0.776625482222533	0.738009171510531	0.911862558527237	0.760998047502715	0.764415383291733	0.863026903296863	0.78466761606474	0.806382182269359	0.775530243272413	0.71787468163647	0.715319612033142	0.853559626411065	0.927870514204502	0.881076779891382	0.814759374363768	0.772092266880932	0.917050205776326	0.90414779535956	0.822951714159306	0.811834952969327	0.903682151859901	0.83054911419775	0.693512215379588	0.803490207256671	0.881745923451098	0.837410928376517	0.873331079536579	0.78731671397345	0.9292106101938
0.943791760215287	0.744628859692418	0.932022594073492	0.825445108359915	0.962705586450489	0.806994724052032	0.8375330507662	1.00741975618434	0.980649570768203	0.830876850370533	0.965202990971	0.778206826106633	0.784880029262347	0.750248498005762	0.90983592521885	0.995273126722001	0.970258299655732	0.760059486408244	0.814579817059376	0.791001655466778	0.832402010449076	1.00663431359136	0.797473184327543	0.778295089932862	0.797823301884848	0.78796758597168	0.997453153254791	0.959905721050697	0.95174045142768	0.742420013741954	0.749642191285208	0.987514996052072	0.860198453319519	0.993208495383105	0.766060727796339	0.922934789224251	0.778766206431583	0.843098068425451	0.992931275114523	0.755423124077514	1.0117376481249	1.01343857978862	0.786053981694586	0.809191547443333	0.873229385479499	0.95193363764955	0.810721821308886	0.982781239540355	1.01312044406738	0.93905350688871
0.964651830646739	0.959619011394223	0.963922943704998	0.839269389800465	1.0063581629077	1.07099807732058	1.0052480853751	0.927120686918299	0.888799943012081	0.845377277650626	0.972777403470484	0.884487415111993	0.935338651096255	0.940563070849371	0.830200464805577	1.06730129060169	0.877829569981275	0.935474751979965	0.827647311456291	1.06791221152083	0.928672310760798	0.849737923377421	1.10699378504778	0.916766730089484	0.896452854098969	0.935261153942904	0.992066477764093	0.939579746865958	1.00932772516782	0.889276471156836	0.852146917922543	0.8579121713715	1.06977319599817	1.10898225001451	0.938688993129915	1.10279290613538	1.08134692317114	1.03802979415299	0.999624828762029	0.998571990129392	0.987231234954753	0.87777832470374	0.827668224573674	0.901058405258666	0.896405768787256	1.0966853622934	1.03404875222054	0.841472233843378	0.974098600882764	0.874694138572731
0.967053583152438	1.19149185988251	1.19789398357158	0.991185015572846	0.96514249837058	0.91117538363502	1.14556901629989	1.17850480796402	1.17358143969344	1.04400255927944	0.942314080943772	1.00219450514804	1.00696867431729	0.946305918505936	0.946301844794261	1.04961022346869	1.03919386021772	1.14490579988306	1.20437111808589	0.918982788532736	1.00967238507221	0.960038163315616	1.02101605171128	0.911166626396986	1.13530781468275	0.972884038157906	0.963331736875107	0.960477445293498	1.22954179777578	1.13300784270786	0.952389292834015	1.03356288293549	0.996171467069709	0.945327083826905	1.05121115876286	0.909401404312874	0.909277945777599	0.887976043121067	0.932851153352677	0.942409142745425	0.972916813578801	1.04419296652181	0.91361323876991	0.875457625605345	1.14424425421567	0.962487331399679	1.04672900039227	0.913173708492739	0.941611701963994	0.914382223184145
1.1937596215675	0.995534629370573	1.00062304070447	1.225643806956	1.33817731823427	1.27502140954187	1.06927856533021	1.06296347450747	1.29550020281872	1.27870871468919	1.04746656293668	1.27224112081923	1.34171075845148	1.29895012740464	1.06930444847487	0.983123866591202	0.967104875484502	0.995044822730763	0.990443944460006	1.34641286612736	0.992823608058646	1.34441708009281	1.05234732290293	1.26449666046306	1.32165328049209	1.01385878127252	1.32090038596568	1.09770037436431	1.00305038282653	1.02003911197265	1.26514225671132	1.08028974076592	1.00228411264058	1.29621199381849	0.974839213270603	0.965602532459719	1.09795975761986	1.30340914550917	1.0261090307829	1.07119432284644	1.38832138293588	1.21934803495762	1.28695450740191	1.15370668046877	1.17648639628701	1.37645009088247	1.04106627602898	1.11821835348404	1.21419363879165	1.11993981747502
1.30723794882524	1.29329115359641	1.27173792468069	1.24332880209683	1.1222126200565	1.41297651745294	1.41686504449436	1.31437083420482	1.21938175381664	1.42513787097552	1.29104107079521	1.0652879456936	1.44448253546223	1.48230609561335	1.47169219400499	1.11192159477204	1.3912723367781	1.10211033174823	1.18467555681636	1.30141871684427	1.24496361981182	1.15282172270669	1.15746778998506	1.18177391827992	1.43867430344402	1.108247024356	1.3818799848653	1.34539769744474	1.33195435064328	1.48402435324553	1.35561760377051	1.27578021564203	1.47275302268661	1.2545899288775	1.30004772767937	1.47298832132333	1.10615890968014	1.08413448834985	1.07544639218965	1.15981594136316	1.29717194271671	1.36591050978059	1.17555031384455	1.07677438670293	1.33055954296461	1.4825525304609	1.21711812306433	1.46609585992341	1.47866563095933	1.11911668886096
1.23520904672227	1.4704816041898	1.34913111432454	1.44993739943501	1.48411556903982	1.19745488048623	1.19972394043192	1.52168880495705	1.24831937000577	1.60558231189417	1.3533117379868	1.22021840998636	1.4253414983298	1.26091089254799	1.43114862667254	1.57094540950752	1.29360485215147	1.37360530429371	1.6183275466144	1.31249638533923	1.56769706849757	1.36759468395893	1.19416135739486	1.5137985155369	1.48318697793799	1.19043173933854	1.61143257258155	1.60732776236896	1.6451312017051	1.53291206474402	1.34039857556115	1.19678326001319	1.6096083390352	1.56255147679466	1.27835260656736	1.28645430536113	1.17999127044214	1.57537288017505	1.33903333056811	1.36155342270382	1.6644769052035	1.42263310087056	1.71392500081596	1.1960475155302	1.5270660348664	1.69103619354321	1.19082960796092	1.28107717651291	1.40704642633381	1.19189095060149
1.40087740555667	1.77790616684773	1.80425581896355	1.86214373658358	1.59597846306591	1.67228846878976	1.64287303585372	1.54670009456894	1.37846398295224	1.74590988146643	1.75509167043246	1.73055231296296	1.63570616336556	1.52138747666048	1.62380797184816	1.64844409011733	1.41311546541826	1.53213640119974	1.43936387512421	1.37544138148253	1.42584112541007	1.62936493769937	1.49874722001821	1.64353363351142	1.68587326874531	1.49371682117205	1.38728205066012	1.61649309276128	1.31084262373669	1.78732023830227	1.7364591719321	1.6819327738558	1.67022328987649	1.33450630865344	1.79436080104826	1.40036725691262	1.61759014776847	1.79585192461593	1.77195590835641	1.75909578436183	1.54555795129388	1.54040767108556	1.37479121122653	1.84172553811947	1.74315702148716	1.69793883571642	1.54802305212204	1.54132576206761	1.58400431946468	1.70520196657523
1.5089083366382	1.62413733329711	1.58297143257674	1.95659419359236	1.59576548346704	1.9084914652299	1.86631159343229	1.99684380982928	1.91506754842276	2.06862186573556	1.66087469255473	1.75727499430291	1.87480625290028	1.62872805257912	1.84276217830288	2.08884259913861	1.55959853604397	1.55441125651921	2.01180267685655	1.78576667010158	2.02924161829194	1.86943036394233	1.54206049385475	1.99064464224297	1.68529327414813	1.53884195523401	1.45405488841144	1.42752278150589	1.54059441963564	1.82384201598047	2.01610164694962	1.70746224940807	2.01865998838528	2.04787895719986	1.64675984698409	1.75304918580955	1.92097721982751	1.73130398226348	1.97143348762283	1.6899291993913	1.61322949251511	1.54006442932943	1.72916430191878	2.04540540148692	1.72878808378993	1.64419201313017	1.60313880542491	1.5901068625152	1.82864723687949	1.48831764602671
1.67303644718283	2.02104495435951	1.98919221934129	1.84273585884007	1.98567414575025	1.90337638315564	1.87079446725318	1.91080955694748	2.1680030379512	1.65185219512958	2.01913408118109	1.62720766589242	2.1007354369784	1.82177725418137	2.27874359739669	1.7923979808749	1.86294611736645	1.78722674241518	2.15353923368655	1.75292204470464	2.11422873025882	1.93996076552583	1.95614296323996	2.05388431386684	2.11043485474046	1.92910284975164	2.23426722102937	1.84387534215198	1.95487428189338	1.64310543847107	2.26266783984042	1.62047626451255	1.61819990503141	2.22743455426404	2.12661717199057	1.69626563808408	1.87557561209005	1.78848927692309	2.16549408274837	1.73696730422849	2.13826183163156	2.26405679888215	1.76216115164823	2.21372872628145	1.72302857027142	1.982478698461	2.10154982964346	1.87706282466506	1.8209256581329	2.19539048212042
1.927019924612	2.27789341589265	1.82253281660124	1.94534699833571	2.11922422080883	2.23494872394679	2.30200330369928	2.37240605833473	2.51073409241556	1.89344452303365	1.96685512020605	1.84426850181796	2.015043252732	2.48085909641661	2.19212623748081	1.91943783748676	1.8876823892416	1.77342937112453	2.34566389309958	2.50129132511903	2.03531551846894	2.08552529337055	2.54188028079866	2.1399891859172	2.30737477789708	2.32147468251085	2.46291501309531	1.82949442203388	2.39345491877749	2.43453151205213	2.30422689224367	2.31399552924431	2.12495765176211	2.07153891409595	1.89686091504394	2.43979112648015	1.88295460856868	2.13609139433119	1.97973977488349	2.36922367133074	2.09317075039183	1.97659574975508	1.84810305661221	2.53656206921459	1.82201671072039	2.29353592619322	1.79091225291071	2.03895241710589	2.03152114592204	2.00844244622931
2.34414680855526	2.52203970735483	2.50877174476765	2.27310461456271	2.04065888933607	2.29387924234263	2.59310815366233	2.13332546890741	2.61730496712855	2.17702268923369	2.42515802662631	2.20128074255288	2.18208150631369	2.30512841383567	2.68836706604973	2.29975019487054	2.59420487821642	2.59761669274568	2.72932043225697	2.288381691834	1.97236547431198	2.75822048194809	2.06155897358965	2.4225518098535	2.29165411885527	2.48721423154532	2.2646724554519	2.4416514097965	2.7039181934893	2.69016844222869	2.45713077720249	2.19708468148301	2.46899655910231	2.19661602226025	2.73687270593978	2.25085220875162	2.48793929823013	2.72781264555047	2.51620276633424	2.46183774044936	2.74908633190303	2.79366334325544	2.78304878674283	2.04055341903512	2.47344112510726	2.39166276357327	2.55962824983043	2.65702843805725	2.73216603946638	2.70415307131322
2.72350540147327	2.45879433759101	2.31841996822729	2.29983547654509	2.93402006025103	3.03073651987919	2.47164433092621	2.2551431767151	2.98251468479062	2.69176726641795	2.48802022145556	2.73830249825949	2.79857874281524	2.31469504947355	2.97189926834112	2.42245283257934	2.62567986107034	2.58078651162616	2.25034064459664	2.56139431979125	2.78312211433775	2.65186971018429	3.03130020342292	2.66806884996334	2.89839605701568	2.51204901267382	2.41997912436038	3.01054564656757	2.80059794098805	2.93443634321091	2.7381217945173	2.88854398306463	2.24937862685446	3.02725545386562	2.35075666055008	2.98277823944279	2.48964652598954	2.80916387913089	2.38274300398507	2.54356679064191	2.27706149612985	2.98055947580716	2.74795203509359	2.82785446254658	3.00808402399297	2.92772162063975	2.56524233478962	2.47929085234747	2.49842988449742	2.9720644909912
3.0676202071449	2.9984543611791	3.23066858866518	3.1061029322356	2.92385768982238	3.13715382037445	2.53814103962874	2.59050409147408	3.23256352875056	3.2588319601097	2.96223426004045	2.73648992592067	3.06122665994989	3.127353495884	2.51850315857874	2.70445794355228	2.82497416890712	3.08838135199889	2.5779324182668	3.19555375326745	2.85551668557205	3.25343466728374	3.21984854623511	3.05206349877657	3.24197696434978	2.64106438621601	2.80839433617128	2.86985862142592	2.95785472816415	3.02292182161917	2.60963756677778	2.72708643489761	3.25240523799029	3.23143817308347	2.75776030979367	3.05562307756426	3.24577934586179	2.89750278927756	3.23410645095727	2.48357613925671	2.55607834734349	2.9852825591672	3.25728433820793	3.29185286153144	2.5449075555346	2.67943891489792	3.08384876117509	3.00261059933967	3.25917730837914	2.8898801538002
3.48460317914517	3.15615968866374	2.84703499725215	3.43169741534515	3.06844239915079	3.0677462029798	2.99053024565869	2.86899474026932	3.30046630496878	3.25664456664553	3.47756201042333	2.82766266970764	3.47940426017384	3.18928888729154	3.40212366068671	3.49259106255636	2.97469229846064	3.50868169623495	3.44571075738945	3.09281869871113	3.51290504660234	3.29876921050698	3.15049023148951	3.47797174879673	3.31846881750708	2.98512095167202	3.46195847845694	3.47488976325514	2.90036440855291	2.96856332451288	3.24679495560517	3.34398797465375	3.50224756985565	3.4450882189882	2.83093069028991	3.52147695561476	3.06034846861881	3.4908944728116	2.98592168471894	3.09831636423236	3.03707771862186	3.45158872609631	3.30612763062092	3.19137619445109	2.9681165413281	3.46828271018009	3.11185161745893	3.46888014068045	3.51050020522778	3.46894313226753
3.13885086350586	3.73937476177443	3.73299468027808	3.78353783833459	3.73053181030651	3.7290409548029	3.64974460061298	3.76704982330937	3.41486981398879	3.19865948427133	3.75944717485185	3.80911718391252	3.77263127708529	3.48549766482246	3.78229097736611	3.7223400884569	3.70181697144871	3.62251780093235	3.74778312185895	3.71496606118912	3.78266343938814	3.76670040706316	3.75234411306646	3.12507478044764	3.55298003732007	3.18561109460447	3.39405246954765	3.78843374051481	3.70767856071306	3.35470833366449	3.73103603580409	3.7909251830203	3.79077646920321	3.7435096569761	3.66593343915477	3.24920181321212	3.75028549418264	3.73715502071612	3.7841568961976	3.44904145857744	3.80173356321892	3.75748321280558	3.77975145206917	3.18343718051697	3.7304928144064	3.75451007266215	3.17671389023323	3.65800559033866	3.75946803554106	3.39465669996779
4.00094614741894	3.5783993699356	4.04801662484501	3.97038772294228	4.06521568090004	4.05998118766956	3.92274564329152	4.08173077199057	3.80541300837785	3.99867624216411	3.90871066542765	4.05870480171327	4.03409376290674	4.07676167147128	4.06386732137424	3.95002267277501	4.04506991418848	4.07412233836681	4.02916524927562	3.75748130705655	3.8999349865188	4.03089642857393	3.93184656327542	4.04353486407567	4.06128296287452	4.03187118733656	4.06478032612012	3.99496550498513	3.9738812582432	3.98921560954776	3.87548295268093	3.86322645618612	3.98136774320231	3.47981915326013	3.75833250931225	3.99137814754869	3.91503412166458	3.77399617925728	4.06306700140524	3.92043739687785	3.51976327175477	3.99639888786427	4.07171806821688	3.9811549582081	3.92597702590942	3.6746275421158	4.06448572889591	3.85846221556239	3.63697827841834	3.84277855191818
4.30521901674254	4.03472542417308	4.07206641445071	3.93222128437437	3.95369145972272	4.36127872230712	4.35997288605825	4.3321189618853	4.1408320768003	4.17885542219502	3.99138420464559	4.2567843869416	4.25123854158375	4.03482468442604	4.15829526593991	4.31100122929682	4.20357382458127	4.14767395704075	3.95378255660782	3.98396391960458	4.03380601281569	4.03104192152756	4.33580355416197	4.13042536706137	4.34792162983675	4.21469000466898	4.21559542360113	4.15265809115697	4.1838458702336	4.23560736025561	4.18525576326833	4.2946715518458	4.06449120687151	3.99391169993269	4.28528949836006	4.18285891287608	4.19880358484787	4.08008013028228	4.16449454040597	4.2845831101379	4.29917660199076	4.30206813643058	4.37176998555041	4.26238890579093	4.25463391345362	4.1809669405123	4.35521956106018	3.91176766659277	4.07739893439108	4.10840722860099
4.55925560388424	4.65739925892523	4.50907141275347	4.41994980955027	4.64453080796896	4.63385297204795	4.68289502863672	4.60895869430012	4.69445838401774	4.53636504623795	4.4486297995889	4.58866768561471	4.52284605341397	4.60502247265437	4.54554499048945	4.57315845462275	4.56203947195088	4.65119521447132	4.5281012360471	4.30471382452095	4.68993828933067	4.29810632959718	4.53467352528824	4.52168185404619	4.62337015140371	4.69193788439644	4.41129006265424	4.70569453437043	4.51090227246277	4.33623314593203	4.61933415555599	4.56400124368464	4.60288117542889	4.48285256200124	4.23640449055847	4.59850432237999	4.51070130558377	4.524069504906	4.64343061095433	4.56274493743281	4.51500528230182	4.48419732962715	4.63557830353033	4.5028289348648	4.58599944652425	4.65701984242345	4.41014214816059	4.65489211885222	4.56472881774467	4.36293977803956
4.9869826175332	4.96614439816536	4.63066418903512	4.93525059077646	4.94353953322392	4.97946821361342	4.77425493204204	4.87530911335276	4.84135521778722	4.98401766539741	5.00424825522157	4.95124169238126	4.71707821721234	5.03624288575804	4.7295138954916	4.13073848539081	4.97828289900228	4.84930388144789	4.98712729994276	4.81172923429785	4.83764110160717	4.98525131476935	4.78516046648759	5.00208255035712	4.81522231675501	5.02259512770707	5.00111793150933	4.66201865753181	4.83197820048174	4.84709915304125	4.70713246879233	4.77223473301376	4.93702771665993	5.02916426289894	4.96385210557112	5.02785531362667	4.95575233504115	4.76479108810351	4.23333386646363	4.37640446138873	4.57911735598444	4.43388078516908	4.91826489164582	5.00377370336347	4.90223660563207	4.55926740376604	4.84118253060524	4.98360134227789	4.45472542742726	4.58118248624946
5.32637284802434	4.70392019899671	5.32329260538686	5.28585631353553	5.23803263961126	5.24135078372845	5.32925259590825	5.33086693354203	4.98736743685849	5.32951799318286	5.33431349289397	4.91517119507221	5.37202397174335	5.14966979264078	4.74923505985003	5.07706273809476	4.29834606427492	5.11302921631886	4.71864544450327	4.47438544212149	5.31433386001848	4.87230060776233	4.7798368613082	5.36828706000623	5.19192660635868	5.33344360893517	4.99731637448194	5.06559542534134	5.26442924012025	4.6288905898274	5.35292865175299	5.33216372460087	5.15286517755547	4.48179160148691	4.88451990061635	5.07165684834713	4.63662907592003	4.64804118406289	4.58270093286125	4.43679918061818	4.97304703216272	4.96286804758595	4.7402258506829	4.59931674707714	5.2897263384428	4.52627590135427	4.79383891162438	4.57936680435625	4.6206475382074	5.25633822606182
4.4701117905889	5.55705374608982	5.22515211019826	5.01438989075536	5.71486547433925	4.94777277896257	4.36971228756308	4.82108686040765	5.24132732648358	5.02167461428105	4.19552985280675	5.63562226707711	5.42969156637194	4.79956545278804	5.3648408269101	5.57686858148179	5.72473134134759	5.64618994515369	5.31507146555209	5.6987573627618	5.47830107134647	4.04519804859941	4.60024530654716	4.86299025406279	5.30261869204399	5.60891093073933	5.69828468134628	4.86447932344805	5.71910169821085	5.64671693880854	5.65544559483326	4.59789674729184	5.46683331448021	5.52847850073541	5.62131148048965	4.27278555904701	5.48596454261821	5.14377088522166	5.73543580800967	5.65133822697363	5.18807250968475	3.1341784095241	5.63582379174643	5.24242206964523	5.14027172778479	4.68226679023264	5.70115593543821	5.46949389315201	5.30745470728874	5.72178110601287
5.42314553764201	5.40188644566852	5.35221326320933	5.61029417497733	5.59753898770647	2.69716034737844	6.10262135313229	6.09724306852831	5.94628304515719	3.3433061241068	5.97208877006441	5.43509480831579	5.51417467116816	5.37296957665714	4.23682344542394	6.04177645296798	5.56908602317125	5.69465733525945	5.56463099480632	5.94487658061943	5.32215480158262	5.03647278053502	5.95101693610412	5.21781928296466	5.50688696711674	5.94497551506796	5.41983926088943	5.93706713111673	5.22250880227407	5.36897062223085	5.64595394712353	6.0973454005799	6.09581375812077	6.02950593944719	5.72186840969688	5.00909048655835	5.83487830714778	5.98528890509279	5.1196432910815	6.04220245908803	3.80484241027656	5.28126222227613	5.99208785326076	5.35168050439117	5.74965368143424	5.66193269342955	5.28310287500691	5.05924267697839	5.5103806571406	5.93546117636703
5.65499174306735	5.3647752718642	6.23883882464002	4.89789416816523	5.9800660675578	5.61500600055426	4.23780566413977	6.07325984876392	4.70462151334045	5.98816969124505	4.69671488237463	6.21114479158835	5.54876492964445	5.96110899821486	4.74630983855746	4.52848650054284	5.47097945915456	5.62312759907452	5.99680821432008	6.09405603460835	3.92612775713854	5.92808296618562	4.46367575858964	5.37768873801217	6.40309541646278	4.97064544931639	5.16488187040253	5.81353415689266	5.18887235938604	6.24442969458818	3.149244858971	4.55126539288656	6.01030043274263	6.28222434678073	5.94748461186849	3.59325343823191	6.27293275898881	5.91889729678541	6.04347091230003	3.58452171744875	5.93474994717225	4.01941678040125	4.68032468647062	6.13614160379741	5.88530555904999	5.54604747321538	6.05385060772385	6.07897477035388	3.82434204730367	5.93794772857727
6.0878655804549	6.15559190227571	5.96490256462507	0.0789647393205699	5.80401321286307	6.49789975734239	6.08890211176326	5.04961846349302	6.01822725130501	6.28268377807191	6.04170352607469	5.39452695738189	6.54330161053919	5.48741450325846	4.28963284295868	6.68489972526281	6.23877840147988	6.16725341839795	6.56626384333545	4.39882186248229	6.15070632459274	5.84713305365856	3.43393706360394	6.25338250477656	5.7301968059029	5.67551244344606	6.18938960699806	6.17347805356611	6.13734408700013	5.8633647550975	6.23378112051924	4.68120504727341	6.07214804024835	6.20678353200734	3.05821900606245	5.77347785940738	3.74310643150694	1.22235522428567	3.59455187606613	6.22674254244771	6.60149462359999	4.43179470982202	3.63777977782765	4.37777815091351	3.95628019561604	6.53906819380741	6.35217655926971	6.22805945728097	2.2304479354229	2.30521295989557
5.13766838544383	3.79017511310535	6.47612090114629	0.070265874194687	1.20935766672454	0.238187364153534	6.23632152793751	6.06586089200203	6.28008390406015	6.82309129526333	0.0762665383173595	6.09165731390954	6.87183551619399	5.84192153922264	3.90771813962557	6.0687879820698	6.04202646547812	5.19236129478492	1.98971720240536	5.35280211807368	6.68623854807496	2.70946324268923	0.243835025984173	6.005857705949	5.56726755149738	6.2136746289189	4.98544570133348	6.51116771500696	5.75592550145172	6.35512951855855	6.26015277528314	0.0726654733027169	6.54303938357544	0.0726863727335698	4.9616174744639	6.51385705442669	6.51820798791591	6.08641879429302	3.93876627840483	6.24597620088999	6.30801634020216	1.21790976045241	6.06468138921029	5.7395902219094	6.79006136173489	6.69533885267382	1.15434364181315	4.112735639695	6.36119615913213	6.18342417854296
0.0726052955897911	0.0745205448193919	0.37345880494458	6.86731908172195	3.73780556877208	5.33380187161563	2.5372058840729	6.66968375964676	1.83216901046867	6.79295185855227	6.78244433810024	6.18769555490873	2.86840009456207	0.0721509296584167	5.51285907033625	6.76270844092373	6.77741569624891	2.42155016059082	3.89892398785188	2.18433375688053	4.41069663490602	0.0683595322796063	0.0699681156921974	5.65728189781887	6.83006793782672	2.37975266461366	6.51989377659013	2.54587594328095	5.01303982710754	5.74317733343641	6.27742339338727	2.76599847643026	6.24335799258899	5.24217353432408	5.95024689367101	3.68034945782029	3.77773962836492	6.6422122610847	4.36335347250675	6.84757385857439	6.48231420121082	4.80362492323741	0.729838534186809	6.6278795498585	6.59188805815633	4.62739950273336	6.93085433240839	5.19235052543748	6.25789940511844	6.7011252134833
6.30208122364817	6.9822483599794	6.73031229570696	1.31201910171687	6.1318961234352	0.071959890307845	0.0692542330564645	6.24681432719974	5.44318620279819	6.95750357091142	6.89915010082924	5.85136786387829	7.06337684909982	7.10304538241475	6.3852589255965	0.0751981523554188	6.08395694142403	7.12489048214288	6.85292951661986	3.19264963851544	4.52586503456045	7.01890166025885	0.0680476499722481	6.29899402818651	6.58327336318602	6.756507611148	0.0706647586880859	0.0664199112971722	6.41907271800539	3.62182923778317	7.00116352133379	6.76023643584619	6.1138092761046	6.02115143625063	6.68964593887845	3.61889255091138	6.94860300425594	6.25372946225553	6.92965896175483	2.65703925270095	6.86302497125069	1.30379590967215	6.19544039682434	2.48748656436139	1.67136474891674	6.47594626216851	5.89722144354225	6.78490670283081	0.0702108218606597	3.87265072101347
7.12057644794693	0.0691897468686809	0.0736871336448339	6.65683942622515	4.56510617675539	5.71914031641853	7.18089781379884	7.05073401784168	4.3592239314856	6.14817495380474	5.08339759364448	2.75461564033931	0.0748496005554161	5.63687652679694	7.20631474464981	5.87860109112651	7.23544753959755	0.0709970677582649	6.68839364740709	0.0692959923683548	6.75550915219067	5.78783405955712	0.0707504587801105	7.32409078460946	4.31272059071395	4.07433376997877	0.0733412452151632	5.31272254379653	6.27475181766447	7.05759319387868	1.00749190510075	0.0695726613478679	0.0740941249767133	0.0681330038398677	6.40408882080322	1.40269158944771	7.3389723947731	7.28620710353943	3.167175110825	0.0710547041834213	0.444196164875745	6.82774058714612	7.34222227840057	0.0715071573174755	0.0700337791879978	0.0690221850929405	6.74345985135695	5.33769405380663	0.0737729581819794	6.8950924814172
7.408778461207	4.1430174287494	0.0721796799672324	2.87426451303036	5.47964656589221	5.49685268550743	2.831502427766	0.0679523491226442	7.47182939688401	0.0693345574541776	7.34561197991044	3.87041737319922	7.39792236912961	0.0704211685303823	0.0771553002482001	0.0717457408220249	5.01077063220018	0.0666476053158639	0.067773247042781	2.21723021807714	5.60430066105966	0.0741092462620321	6.68662505678389	6.75101492753448	0.0704333985558988	7.00691040074899	0.0698174807015383	0.0714755794669261	1.45630196422894	0.0729207397300185	0.0679402460686327	0.0664763747700974	0.0738374442899189	5.33614740964139	7.32984819575382	6.19782551788152	0.0705041057507206	7.38174190781294	6.44041031459069	4.06886618536335	6.55292953619268	0.0686166430050272	7.03089195221385	7.30293333322362	6.7371088264244	6.15889482194698	0.0737234912732883	2.9820332531453	0.0706242438970033	7.44136405182257
3.54625265266226	5.26324174781442	0.0758621750638663	7.59219756553012	1.71827289612933	0.0676052022676317	7.22683526233422	6.25205780280935	7.02111128965599	7.62093342125745	7.50190660433414	0.069365901829761	6.74370317251707	0.0778897449676745	7.05735161862934	0.0695793939729899	0.685635891224428	0.0688337484365714	3.08372802907312	0.0738318810635421	0.0728180526495733	7.18915549482736	6.46418317191933	5.09894635965007	7.24575077707953	6.44156896943585	0.0641710933318739	0.0697042490707209	6.98402193213373	2.01483059397973	5.91240598512711	0.0888729009414354	5.94563424289767	0.0979769743087792	7.50806627764956	7.09025596318367	0.0716033680508838	0.0740973064886857	3.68255913004601	6.79184466498531	6.29558864409984	7.43281489082091	0.0754945347048776	0.0665363177457896	0.0711485980724189	0.0717787376037582	0.0668689593490345	0.0665778112691907	7.35390359819186	0.0733532678862035
6.94853740166905	3.16316164181357	0.0665401705746104	0.0699921392609982	0.0699310168286147	6.16651075060534	5.01138043519128	7.25059114666268	0.0723656946648142	0.0769054075485618	0.0780370611110155	0.0703214844989976	3.50634613960852	1.10921389134723	3.5475779146349	0.0717658586736991	7.30359746862684	6.84998851358743	7.32812929765773	0.322777504917188	0.0700243260346126	0.0717321096117534	7.33118055766414	7.42804105493961	6.86722423079428	0.074034654185029	0.968785916278691	0.0756443707711805	7.28836118732503	0.0706017959435722	3.12398691174478	0.0669830268823066	7.27881338243834	6.8944521824422	6.86268573265578	0.0742044792292651	0.0885442277176777	5.97048670942961	7.18908411274772	0.0669011987877016	6.15876865427796	5.66051540411571	7.25391558949291	0.101627746878034	0.0797799148688604	6.53735813860187	0.0736549712330574	0.0811067761468446	0.399606942457784	5.0022272879234
0.0716736968374503	0.0858499937725397	0.0757390104129572	0.0834480034231123	7.18364999692814	7.36176839363737	0.0657415821488946	1.16839279594271	0.0769410407958215	0.070205730221939	0.0753777206070996	0.0924069062484624	0.0768339053295083	6.44561950798978	5.71921378802527	0.0718869629834787	0.0728906946078676	0.0835458711746377	0.0744610603049334	0.963443530968098	7.72023272589623	0.0735691328953407	0.0732389221282539	5.09498201853345	2.67813265509244	0.0712114484717905	6.35264569589787	0.0750806930980223	0.073567254623114	0.0719810452203136	0.0710369072791715	3.7713197048708	6.30143748503754	4.96588626953467	0.0657328109494004	0.0663355598031398	0.0824251828006052	7.68291463633061	0.067763115482878	4.67251704411177	3.41383490963709	3.70097544766697	2.37209779871018	0.0836422165804746	0.065239717725004	0.0668561415302179	0.11342656524958	0.0888455827073165	6.13887095109774	0.0678642776325057
6.13238532477175	0.0737134221037225	3.3426050669274	0.0736261630151384	0.0733061460090621	0.091055934680151	6.52830837409843	0.0684394650194032	0.0734579859739845	0.286313611165947	0.07106802492327	0.0690034688687748	0.0702325707350273	0.0712826189876655	2.72058686938886	0.0691882907199479	0.0738487837963948	0.0957720188589286	0.068323024058358	0.966823571712677	6.51671816131529	5.67887611589183	0.0719162727481681	0.0711498624344038	0.0747645128810591	0.100871294074865	0.613259996193722	6.72121221126506	4.65464432862037	0.0902850153701785	0.074445633473187	0.0681531809812171	0.0825507042452642	0.0680716153656442	7.63904944544382	0.0714485128128058	0.068590628313114	0.0813647611382736	0.0712157362390666	0.0813852346987984	0.0693154046132971	0.0663835133930376	1.92313498769492	0.0726152350792108	0.0696519425112607	6.94991567767022	0.0820947400905677	1.5175616887965	0.0946565253247237	0.0660895846403949
0.0732696739092781	0.0755889765926737	0.0679544832721895	0.0646008954559971	0.069926025062354	0.0857564268872401	0.0726614641401625	0.0770212428682812	0.0704526555805776	0.130799731386536	0.069152233851697	0.094205933077649	0.0747027720881971	0.0956732539946697	5.96551730598006	0.0673604685801048	0.243851125816265	0.0707673122963739	0.0713740374427278	0.0980245308984552	0.0729264165779935	0.627973019564941	0.0793176684438435	0.0701156758415053	2.07807733265691	0.72736064462522	0.0719678508974951	0.0673194801091967	0.0728691609045919	0.0831165278415009	6.8084811393118	0.0819728089200292	0.0685184977302706	0.0678454944516184	6.77521755870513	0.0688096714420949	0.0652600295713969	0.080534747225584	3.60265182176409	0.0676165848511101	2.81777840743493	0.0942828048487193	3.85063082133032	0.069102927739051	0.113819887188482	0.262774214598721	0.0925070528949988	0.103281146966041	0.0718321743468848	0.0814507046070187
0.0878952082348311	4.64706240901157	0.0903399967254727	1.26373098421976	0.0787467141451317	0.0824649511159856	0.074237748957024	0.0748497928356345	0.0688023558227722	0.101737500510315	0.0744633063226283	0.08364694259691	0.0734335809626978	0.0678317820856019	0.0668783278506258	0.10379654082229	0.0661501149131705	0.10701143071423	0.0813115576192727	0.105809130640853	0.0832549119531579	0.0726129898618457	0.0730561151189564	0.0712991447379126	0.101652455882008	0.235855383454552	0.0674823509773997	0.118660764118591	0.0715783310134095	0.0699868084061753	0.0696698215579209	0.0869008024417167	0.0706028256862289	0.074041787011544	0.0848713320079963	0.503526214168222	0.067633446040139	0.0798902802108958	0.0725941060776681	0.0704591788637223	0.07365329610821	0.106495181736838	0.0790448145101792	0.0737834216535986	0.0701990715091725	0.0895457771735913	0.490246111037311	0.0680312963135214	2.59629447899645	0.106506540114069
0.0667024483458601	0.0694622085326004	0.0756797795223635	0.069099143822379	0.068900359253745	0.0879999438925711	0.0676417090012905	0.0703361718701289	0.0686329854354579	0.107696859843836	0.0708800375354841	0.094068143060906	0.0773475585472615	0.0683931557473843	0.0791444490009744	0.0960165781895565	0.120219644461668	0.0700821492132346	0.0793862214022054	0.0687509007713988	0.07267806364263	0.0684423845154224	0.0904360158742187	0.0685392442572435	0.0707339931719731	0.0675914686420128	0.0733578578936976	0.116281451529036	0.0714705144735117	0.0770901764461854	0.0690574838495441	0.0685400527714033	0.0757203314771101	0.115638120306482	0.0894016836442735	0.070316477564718	3.73641589518965	0.0735283367246614	0.0946756761779461	0.0699110127241802	0.116253799855489	0.0679864901793579	0.0719261156819324	0.0989997349378042	0.0772910899215158	0.0818541365150137	0.107948862395521	0.0640852180725915	0.0722363084664299	0.124000104003523
0.0797221739387959	0.118729823365502	0.0672850070286315	0.0714332479002161	0.0722648304978075	0.0985872142266685	0.0729482411506847	0.106511422127393	0.104995341183144	0.0694922599129927	0.0670082726511549	0.106829772804035	0.0738603875440265	0.0911504552919486	0.0717052495954168	0.071626964296748	0.0652106109541819	0.0779713507012161	0.0741314560546625	0.0699612694446419	0.0712978381104943	0.0702363567771358	0.0672014901083789	0.0784299582886862	0.0705568697825291	0.0855518587344983	0.0692220012877031	0.0813238130981976	0.075173748516713	0.0835476044206515	0.130802824457357	0.0929338532428921	0.0915342115407343	0.11772982726745	0.0702025064490186	0.104783152489437	0.0896642397598312	0.0690355134820387	0.0804936224184917	0.114503092322558	0.0741302755583478	0.105269614871271	0.0727498611182687	0.117579384674099	0.0919247300926565	0.0689219758228724	0.0994174886454856	0.0900281199320832	0.0677971924934079	0.0773718529939326
0.0708011536708878	0.0674382861872711	0.0954189642008827	0.0678702924686115	0.0696042323965835	0.139003549899192	0.0719469127782991	0.122450466265233	0.0686736929765766	0.0702167550620792	0.0964916807102478	0.0711737962530145	0.0998621364479341	0.069882920689498	0.0687514650828756	0.121483028141132	0.0832763389016177	0.0692732052278052	0.0799147175830667	0.119130045802764	0.0686631955722058	0.0679772641847945	0.0890433177266421	0.107851935218541	0.081750981394286	0.121469313322171	0.0660908745294851	0.126699803226451	0.0663975638804355	0.0639528643564958	0.0826633281773611	0.0713541043087012	0.066061480474329	0.0819305234011758	0.0741355147733725	0.0720051581074099	0.0806322790068322	0.0743725060116111	0.0955081594536544	0.133460734742689	0.101215488627426	0.0654460763931505	0.0715614266769274	0.0765821531911335	0.0730351348706127	0.117180512269725	0.0651476912750652	0.0718244868910923	0.117026086302039	0.0726523457409319
0.0642392857643797	0.0659780019554405	0.0724260086088217	0.0906398744521722	0.105458926220102	0.0976028140943841	0.108241808762303	0.0681168801710191	0.0736031505853871	0.0733704047776893	0.0763455852178291	0.0676761567703038	0.0821182408451762	0.0898568170288613	0.113299118568008	0.126702563361184	0.128760408396838	0.0997850618037361	0.0947425688235002	0.111354351344726	0.0711830555800637	0.0706370375211935	0.117418026546306	0.0709267557194787	0.0674126101649339	0.0741360777256388	0.104157809291783	0.0678708680259264	0.0711649162825431	0.0705497526454343	0.0735092016510079	0.141291649632455	0.0651128151911742	0.0853838062861105	0.0987198230590165	0.0864041910488363	0.115655275526415	0.141462238595333	0.0648824130684006	0.0716426597356661	0.0693708902206084	0.116404557522292	0.0704309933264294	0.129563865652259	0.0691104038407943	0.115098173965285	0.0723431631304782	0.0937800613455621	0.114019143377963	0.0818034668364536
0.0732791534843758	0.0829746334549562	0.123537922749011	0.0701853324657994	0.107346804275371	0.102001690361005	0.0669296129542232	0.0952962681279816	0.0984400647070986	0.071845565300307	0.189510294076487	0.10195030365314	0.0667669549051802	0.0676515544880286	0.0946635355121155	0.140037942782363	0.106477460060638	0.102289765199472	0.14447304152253	0.113033669760011	0.0660717477317438	0.0693540012679975	0.0739324663841014	0.129980828619444	0.104807696419711	0.068331117295109	0.111497978579615	0.124262943275268	0.0672689911344245	0.075205987674861	0.115090212366237	0.136899835110591	0.0719950269412182	0.0723202334222407	0.13083183967319	0.099731721609577	0.142064104312285	0.184030620332915	0.141034067464877	0.0672744226633389	0.0995424187158227	0.0851592767319288	0.0685462504021688	0.105233715649448	0.118460756309176	0.0661574135105435	0.0693529492014256	0.0640337101054007	0.0984361696566741	0.147850620732329
0.13918364460507	0.138005193581834	0.0980422492815735	0.0796677973005916	0.113699971686322	0.0632081391880203	0.125794929676644	0.116257878800558	0.0918678642980726	0.066179924951524	0.0881807015428512	0.0721315440280881	0.131592463617917	0.1650236630722	0.112757360376776	0.103032967424139	0.0708570655598139	0.0995356133602787	0.0731702090114573	0.10988562176792	0.101083467943747	0.161858662780093	0.122784338191484	0.0975997646592622	0.0674305838771954	0.112675189088661	0.140444695195835	0.091835178581175	0.0676846844136434	0.139146163544532	0.0720551912898213	0.11418866824107	0.12528931360821	0.112425664273007	0.0707159155163906	0.0822982588716696	0.0875845673284259	0.0719122273429455	0.0857950723404093	0.157154462719702	0.141191362416411	0.0690543980238541	0.0664834167137733	0.0730165848891379	0.0710642505706467	0.0689783700605471	0.0966661137767077	0.153182263863778	0.0984732673422968	0.156545111903408
0.0662062910343863	0.0838748217964202	0.0690274629225261	0.117955711718771	0.189343748464496	0.0995556146933362	0.0755866425353551	0.130046210127834	0.0717527657682069	0.071937452209249	0.169243566762409	0.116938254910151	0.119410671603251	0.120807833752561	0.0733957692021662	0.0858027355989728	0.0726724906982659	0.104662902499904	0.148184369639683	0.0728704327789253	0.127867517237183	0.0637933617045863	0.109425716660853	0.0929167620889774	0.0682153694750577	0.12142466426604	0.142288803205807	0.0749198907432106	0.0720764015317508	0.132025310997404	0.120129128348982	0.156389543812063	0.0652806365562638	0.0714434204756627	0.0757605774848971	0.0838709779236943	0.0989364047871212	0.139319780551109	0.167526479812166	0.120936055181432	0.137400808123721	0.0673930238337069	0.13805488940145	0.0738748819396032	0.0646015874738488	0.071121747259032	0.121448269041332	0.0694616622196185	0.122010266112012	0.0706722046449004
0.114039786735112	0.105057295175673	0.0864669733081634	0.0758657942623776	0.109930635887018	0.104587091084702	0.0725611259573606	0.0658703272014204	0.1500211911378	0.149264302006224	0.0913258475559394	0.120722806487284	0.124177189154284	0.130089331400536	0.128040123789309	0.154051252072419	0.135900968157208	0.162514894841411	0.0863998633767285	0.0824611968622939	0.141482659996267	0.123523193538122	0.109501291014477	0.090622069228185	0.140796916207784	0.200986791763553	0.174140914305865	0.0828078376199227	0.0638490242662212	0.139006504472651	0.202487258240337	0.0846703763894274	0.128666880794693	0.0721603022754212	0.151820361697158	0.216884177919061	0.0664082609175588	0.117186741615487	0.0693978691357948	0.10571546740379	0.132831031536957	0.146511551166232	0.191728600411755	0.169716469138754	0.148978029622247	0.0731641459054542	0.100207719736827	0.0885731181035972	0.0744718619601889	0.121413423665787
0.0724868287840725	0.167068508499948	0.0812883806747981	0.0749243927149541	0.0682302672426533	0.134078740194476	0.150394354275391	0.148350014509303	0.128178655504623	0.176885379868309	0.0946708517290082	0.0705378840646231	0.0856536874090734	0.10392424551104	0.0994037667429347	0.0984994814488815	0.114992542390945	0.0704215608805202	0.103148807580618	0.0748774906574724	0.0793233721890821	0.152067369835372	0.0741958353100474	0.151436532963331	0.0747897745808059	0.150178625257261	0.142534754278538	0.118775616865737	0.090671346654223	0.0952301913258071	0.104561057003587	0.161239032028264	0.0663620570153135	0.0883618762293607	0.161632981019439	0.151548715004764	0.0735683759536952	0.171624604386246	0.184260573634154	0.113331980331321	0.175375354381098	0.104848790920429	0.121309109010478	0.127815130623864	0.0783974863884308	0.130976603525901	0.247996246602099	0.0699344800469836	0.0706628696890482	0.122530764085238
0.0957406463781018	0.0835382631224231	0.181738328516889	0.225191147428598	0.08462302463551	0.179898630734048	0.0656486238445546	0.131435930755774	0.0921323285783658	0.0731226786173718	0.192992754009239	0.122829778614721	0.127867090417461	0.090842412451933	0.165109502036021	0.0980440412222681	0.197323761062046	0.121433546525511	0.142764989227166	0.257868464598826	0.140722950796214	0.0708408284517404	0.143735333869225	0.100740945859302	0.0975276879261955	0.0672066093951724	0.0800051403595137	0.141657932734366	0.184075908575831	0.119217812368181	0.181064983909046	0.136753040802645	0.10164991255934	0.0771904638674563	0.17092534870236	0.113029190284687	0.130449536326363	0.150789647823719	0.154000631538669	0.0706190029218235	0.102227341999977	0.150252664238525	0.163154884186438	0.125045501442463	0.145592784776908	0.122751435192369	0.131516662414099	0.0950203779139373	0.203403001876645	0.10297935467963
0.0804399100045567	0.0729469918403196	0.0910121744945239	0.124883523164215	0.147365009690021	0.1368901193702	0.213289307110571	0.134471901064715	0.0977976342286384	0.148481571488119	0.0879403295225881	0.169274239482416	0.177611343914129	0.0882863810189004	0.0695004471317559	0.224746589974526	0.104386946829596	0.118950505339584	0.201374569315544	0.128883936167679	0.187682908422965	0.160364879624825	0.159421775361308	0.137156814697539	0.103113602710844	0.25694532816958	0.0901003687974565	0.131594857793094	0.136872660725151	0.141537635908098	0.0752616238965273	0.0888843447185328	0.199252015909639	0.0781710064602539	0.102699027625047	0.149394208070479	0.0961363931028116	0.226131502724585	0.127580959811163	0.147094311280322	0.0953930265693162	0.115197503653219	0.108281703475606	0.126183472509947	0.147114650182413	0.157223293629889	0.217748387842202	0.0724992526147558	0.11225315778016	0.089942912046229
0.0981619338570878	0.129099074478393	0.200294612973425	0.17362396404628	0.0934321166083065	0.0896243269111202	0.201803226101331	0.193240781863486	0.0768364932321683	0.133977774767549	0.210667404312467	0.196230235118865	0.198104212619806	0.118527479682673	0.143447145773139	0.0993256412203977	0.157644997382811	0.217200858828042	0.11847339652821	0.0787724605470421	0.125163604732957	0.273405370498133	0.182387138957215	0.13997417696088	0.130298112100429	0.114746186783195	0.218872869515521	0.122373728917931	0.106996970007094	0.111671314268216	0.284199732334613	0.207861045272712	0.0828832848698847	0.10848024690556	0.245538150350267	0.189935291590583	0.136477372696771	0.10506148465961	0.0790176069236508	0.104511340934286	0.0838507273992684	0.266122172304821	0.0893242684210421	0.141259103667705	0.138604335898641	0.170221485835892	0.118181646767421	0.18417223557017	0.0935835332905466	0.0702547793576235
0.0887265972747227	0.112901232812915	0.128300690397527	0.162567013887758	0.22981409461792	0.0769086002919169	0.119057345697732	0.223068631938572	0.123632874029936	0.109099471661589	0.159106301894417	0.229267497849166	0.193163204448832	0.182700463322138	0.13225779127601	0.126681942737289	0.0725387464690087	0.170230124186961	0.144871614506491	0.113809102992112	0.166769748735176	0.165081347109386	0.0882115824694796	0.0953736732900706	0.0798368508468473	0.151873104629481	0.16396304494543	0.260763101097542	0.117876650292571	0.209441079364413	0.234205405993343	0.107633801808198	0.0746468668422441	0.125831867583837	0.168584495930839	0.139422545562643	0.10606054969061	0.108927623254674	0.17447254470591	0.20170919888603	0.259758507309639	0.0732322901920599	0.193371542449813	0.0901333434364499	0.138538918183104	0.165850628847998	0.159630897523984	0.270775952393746	0.104925249186237	0.273002544986115
0.206603304195103	0.246930853779071	0.170494531200493	0.0818107546957195	0.151198343160602	0.108495602774779	0.0930139140711214	0.10564518091049	0.297119185051605	0.199874298300913	0.0884370811805247	0.122133794830609	0.154378692827939	0.159261704831413	0.0808685034420405	0.245699632949233	0.21044142081323	0.228569875421264	0.139169198648822	0.156189431967969	0.117903783878478	0.111593051515002	0.14855336345469	0.152855175250888	0.180429950582648	0.1922073505886	0.216073107280226	0.126695007019135	0.17811931043477	0.12195801629677	0.168339931197297	0.145142091768805	0.184147924488645	0.263350541816827	0.0865799348022042	0.153165103342043	0.215307307050292	0.128405827768169	0.107617310757997	0.253439461981971	0.0886913428958225	0.110539026691245	0.141501047902628	0.267499547037079	0.256180607468858	0.135550193841283	0.100650026632292	0.092790792959216	0.204227197787064	0.24240869583378
0.104774348840943	0.22625076892006	0.100418922331785	0.104966985476939	0.106607209148993	0.265225849582368	0.122858366126506	0.237848008827302	0.170602228934482	0.159984816108076	0.259295747730945	0.266859345533485	0.111336682954502	0.135721140021778	0.161247075776359	0.164160917166608	0.0711427624064579	0.183740928676925	0.144121927479331	0.18555266646171	0.225272882574936	0.134302154681702	0.145018927434229	0.276105186603928	0.190535329764909	0.140792357058853	0.12694901383637	0.261227539701878	0.0954402635569633	0.2046922040879	0.194406615784529	0.105299547243852	0.104506194583017	0.129723085689864	0.135614212800316	0.219671218288972	0.218420831569376	0.284987831091391	0.249036501530338	0.304288444813781	0.113975947268293	0.193153078939777	0.162388109205726	0.352854209353863	0.141312903215211	0.204429967294448	0.101975404998128	0.146860275623252	0.206283047419771	0.120028126867535
0.228781139804327	0.243982351709937	0.135776976990588	0.0835813399474389	0.179532203122431	0.206069550592339	0.201788667153231	0.295647921141305	0.131126157361388	0.280407778589404	0.275668634185959	0.15613711971225	0.141502867170769	0.114452097635589	0.115975441095523	0.302943901413546	0.151694745710368	0.0907509028937096	0.298287975359062	0.120315095017632	0.118506590389914	0.224816257431295	0.301164277328378	0.144986338834347	0.316760737089812	0.0911462582210479	0.190360987647819	0.160365573471748	0.200796230205818	0.12664228604267	0.214350579888737	0.294381164967119	0.255775537002749	0.177312792336825	0.224536608595972	0.189647919671959	0.201518777352662	0.0965072850235901	0.3099785710865	0.243488853719737	0.273520925240194	0.192926534278774	0.204139556389806	0.154843250464598	0.32556342625109	0.253222782611198	0.137572805529984	0.13026200270964	0.136189769631531	0.104376494594853
0.307592567962613	0.216664336366643	0.217300143052004	0.172498445865659	0.163760314462112	0.183037906022465	0.225179478662855	0.109077227338571	0.307872454334778	0.166073946552537	0.18075622120553	0.262215579438169	0.274405262525474	0.298009418068563	0.204035085333713	0.296734285658779	0.213078099617439	0.181480338391299	0.338254178955026	0.14215238760033	0.287338354965998	0.204289700089698	0.151843668902293	0.347194740986755	0.243244889356113	0.163745224790048	0.176897283451187	0.269679917650415	0.198268697600641	0.273381517088813	0.292883016681009	0.0809277870158834	0.247003061876265	0.351660805563909	0.114591652800158	0.149547459962326	0.200867795616884	0.155575346226552	0.0989909831413568	0.25834792861109	0.290843290013421	0.31156406993255	0.211512462007402	0.113382125852993	0.165770056196949	0.221060447858285	0.271448913192672	0.382739450411117	0.15074631293751	0.0945859586326551
0.377568811682435	0.151676542754925	0.224194799487462	0.239911636400182	0.20755776397111	0.341819453650989	0.357912164963318	0.251664854547116	0.312690261854825	0.29281828846414	0.187070509929463	0.328665937664053	0.214173729621232	0.143641391151764	0.281179323995485	0.136523697872996	0.289526486780148	0.101378714333599	0.198107326972054	0.398069343094206	0.159199784794999	0.394893901442233	0.175724871286073	0.172816399064566	0.122683932403263	0.205008819534937	0.46860522909011	0.15130690931082	0.246530378738601	0.237398576446647	0.308827646512078	0.320276141278586	0.257537637572755	0.283557963287065	0.299598695348073	0.122116326835771	0.204130575858233	0.220348565847446	0.230512812391226	0.334383948426285	0.139093847341165	0.162083172599604	0.233076862194956	0.194669670329315	0.292278720538669	0.161475188382928	0.182362878994108	0.225701324585343	0.271095884833894	0.113507721689378
0.237975888033319	0.138137964071972	0.239959272741809	0.269846130338529	0.141008835599392	0.165328168005614	0.362429097778771	0.257716637059612	0.224376323893897	0.349634229337167	0.373357167041742	0.382780383065711	0.407425674169142	0.514731318899256	0.179863871910348	0.170922469256298	0.442198701268444	0.155800415933028	0.244115907629737	0.346415912063027	0.186871859621142	0.300427215323368	0.316362006731767	0.38718984359142	0.262473630650612	0.205019388281687	0.14217381957244	0.148706871027301	0.183178708403363	0.293210064189289	0.388929312570033	0.150681450705582	0.342394024901394	0.440390878827433	0.342120507935518	0.235741407900181	0.155156454197312	0.186370137831303	0.30253652905744	0.358496704524837	0.215035375013255	0.235271747558458	0.14958911835339	0.311979064151298	0.214775527268725	0.184189918674577	0.207054741822971	0.15559734918073	0.355742992261147	0.207957287681351
0.281913539263697	0.263480234250482	0.331921229722387	0.210313116987113	0.2729883838542	0.448398932054943	0.184705062920579	0.219315995742021	0.302243412670193	0.17898680026116	0.278664654389974	0.529637137202951	0.144374342071145	0.420723705979172	0.203932413917657	0.507923841307142	0.301197115055821	0.359910472604101	0.15661661251789	0.199481929358409	0.376834884228548	0.28280284499242	0.283841364634265	0.123769228910175	0.312648142134345	0.2374242846597	0.191155626466636	0.257031179955157	0.36648491480768	0.450535393303355	0.233332062381042	0.365678648085079	0.245185299343289	0.143386656105114	0.242231832457719	0.345384158105606	0.396336528391492	0.179240264785805	0.335575682785226	0.276870526130655	0.208776463308222	0.251080827141438	0.452161286538056	0.289713786392474	0.211268743991781	0.190843033410342	0.168385498462497	0.278529203965038	0.130663264862055	0.211690502603512
0.184325314191146	0.504150707741276	0.567048977562723	0.382258650293113	0.34595688136339	0.148717552631893	0.27900070780155	0.279491246539432	0.284672182728517	0.262922800032359	0.28727481628424	0.198247391007227	0.189227385245745	0.142018178565883	0.227230498575472	0.166346603290759	0.273479650895341	0.21792669990129	0.254537995920366	0.556982620508383	0.273597728113022	0.289487920610096	0.420863393199421	0.277282000957425	0.326130575606232	0.288332114346666	0.281595259375655	0.267857403093463	0.168116290825566	0.249779900059067	0.242406727738674	0.413714891926281	0.161080291614831	0.21962020544235	0.232267772290004	0.233078972422581	0.182300499640943	0.359763366382619	0.453871269879773	0.354450930324695	0.410822812690615	0.206273467241317	0.58570422898893	0.193487724048469	0.497223705476966	0.28703755100547	0.182788662398169	0.166146714456053	0.343928214500378	0.440794326764487
0.444988953074814	0.361793210331025	0.276641664824294	0.323893639492849	0.517292374367965	0.179499051551723	0.235386240917852	0.280743559725135	0.337083763308377	0.625530351957445	0.248363262519197	0.438930900294816	0.231102008676575	0.334678889128591	0.224339709122213	0.413749556761382	0.285336314474099	0.423756849718721	0.233198828328301	0.378321332688986	0.306201518365475	0.433546783660206	0.597982882159162	0.206997558019792	0.280722534612579	0.302677545795862	0.252133888558131	0.41916070867975	0.225754914038432	0.234613878734343	0.512144794162492	0.297782678171682	0.173217533122685	0.236529792714094	0.208330778561398	0.5849143664191	0.29997347896609	0.441607629272439	0.455433987875823	0.275208356161387	0.232069137243773	0.391192850550894	0.273095859927467	0.360398305308678	0.242686169334908	0.278457838570286	0.375747536507739	0.176458329940046	0.192153403584234	0.212141942153185
0.291094657207952	0.339226826848939	0.31782490960125	0.21971339232627	0.312973384708052	0.338381628057304	0.287167817300917	0.619520958507267	0.585609605336839	0.154436325744508	0.351808379560081	0.318793209524753	0.30464739074707	0.220378942994047	0.230470213021238	0.493046304928038	0.38202536246441	0.372368604417378	0.318799808096474	0.472688678984145	0.535363853868284	0.461343544414126	0.440739732908622	0.292979854538332	0.296513272760214	0.243922483639792	0.637570455482045	0.535231678817213	0.220483843979937	0.457276549114539	0.33964640831353	0.195860425835848	0.46232990767812	0.512798824218551	0.53992364369598	0.288609790963853	0.43566800721163	0.430021344020628	0.776161896450426	0.37918506347746	0.311772559748266	0.25711383351718	0.449923622499742	0.252534651393987	0.613066596802333	0.561352489914265	0.435764167185029	0.390937080872792	0.383534905516551	0.40599011474981
0.224267840873804	0.679673736728697	0.588655443820954	0.742334458992105	0.321573241981765	0.582679428530263	0.281281705673855	0.511480054478523	0.224070534808424	0.240457979519213	0.154189621240335	0.353951102321966	0.352079855619781	0.179785382531337	0.409071850691837	0.211021016939737	0.311589997182635	0.533896980019212	0.280295777074588	0.363032953995734	0.757405592673548	0.536294505196025	0.329346314577712	0.488282766112287	0.281949054032844	0.253723108062086	0.173347085056824	0.14221052929118	0.314579738428833	0.50569952444009	0.454443535243013	0.533731452033956	0.31575979592258	0.283439673428071	0.316327462202459	0.519912001054971	0.781701451954634	0.591101815234885	0.46586150386298	0.367805717507359	0.496427914024623	0.475016166137958	0.433686552917596	0.211307751742113	0.595282539821833	0.535835094383808	0.685708657452265	0.261699276312522	0.28991197308042	0.289724220991581
0.300753891441105	0.671593118397495	0.322450253701495	0.462557011670641	0.361383484675466	0.479831114581303	0.658754277472209	0.292942844631513	0.245503194555101	0.491963359321599	0.764280366380221	0.727589284969274	0.289768547574507	0.709872506711146	0.392066435052537	0.350895997464142	0.40564655346491	0.6919871731476	0.372246549075542	0.728630288189157	0.481057817673189	0.549472442166117	0.235246441157592	0.331515058028459	0.240018665025461	0.350919304192567	0.314546143582549	0.644259396674944	0.386508121236465	0.294233422029058	0.648770315231103	0.524620486039651	0.469388628764229	0.534350721328081	0.694846333130481	0.308412727058401	0.352589119776059	0.5549536926149	0.320809375252348	0.483722897678202	0.323632751793918	0.436096262388632	0.386724929462429	0.734002961436962	0.180042835770174	0.138589889935299	0.285477736956628	0.314576566507226	0.437857660644263	0.330070949436886
0.555971991847999	0.786503359930342	0.329959220557328	0.266103598644414	0.491061692485684	0.197105368546699	0.275413909936685	0.3743879419849	0.522001879970932	0.475326236560566	0.47408118311973	0.870196833882668	0.271677804294085	0.71697840786261	0.232510448301454	0.448756521757017	0.226715677088467	0.47975627366316	0.225266882263437	0.822683880488984	0.846145745674319	0.345195060231493	0.353346880504332	0.645061014503671	0.302976358637543	0.474399262453883	0.563261980860467	0.274097028930527	0.276549776372558	0.439500682078767	0.455945369006133	0.197926702050291	0.243969104501268	0.245238434086095	0.810756470980408	0.26016296136297	0.923980128770584	0.494699313504795	0.529365021897949	0.274030879108451	0.21823761494229	0.442597796940071	0.51594158718997	0.533242654915424	0.511898062998856	0.763938808201337	0.494208012144348	0.7129307405619	0.367347966148008	0.289904264714648
0.657880552369245	1.04974605752189	0.507711856995702	0.593184054028864	0.33176647372287	0.601201880166904	0.669418034096194	0.719056199535587	0.39833117185497	0.606486741714045	0.705915940323071	0.723370552107787	0.492536439590171	0.458528081561567	0.488600401187291	0.924041841150669	0.27242532406307	0.367816080599042	1.02836860808159	0.583738389924287	0.526719122448961	0.737807404621722	0.569323265745384	0.567341879253202	0.343032394676992	0.436859255596617	0.859495961773236	0.946766508901109	0.430085679147125	0.446541346899348	0.622045195541785	0.886374645498159	0.368994301413994	0.696462151252148	0.727909252512285	0.271936566847372	0.675744330848906	0.412496453559268	0.425523405145298	0.903743472298274	0.401538829146483	0.322254155274596	0.548913629726642	0.499627809274957	0.850357262154476	0.569089722815139	0.322842349933781	0.789304967591544	0.523986267378934	0.334167960688148
0.275483401225447	0.416410759316941	0.561463476964171	0.657312872938828	0.852834446619151	0.418910054638742	0.650537658505278	0.356830790706066	0.467203345698767	0.682116525516262	0.84711879913934	0.242862579968079	0.29218264788371	0.574917777062543	1.10413677220559	0.461873822100795	0.306391332813671	0.567387717903294	0.758834926346251	0.495797312900839	0.734516416665365	0.732157069833242	0.37477302817404	1.0210688277073	0.751541855928533	0.407443808137356	0.564679662492458	0.696552895069008	0.781909805962461	0.61921212862029	0.317716026703883	0.511067181034008	0.804913037684326	1.07240458389688	0.586817059520111	0.642822641653828	0.315692947307249	0.921389298920659	0.582418230720527	1.03152080708415	0.381783716435044	0.668727142707968	0.547662015535285	0.871483437126397	0.423779221248072	0.684712727834142	0.372742964296485	0.742089551933486	0.746128584516688	0.874072794657508
0.99937136056995	0.351837247282369	0.695174687050536	0.534554364789972	1.03173290923624	0.495042749134151	0.977723721189498	0.672240900583966	0.461453254916966	0.478131465881138	0.473569879875876	0.454363751812863	0.342280613779825	0.404861563265531	0.907795064675446	0.258076637391675	0.870172272478515	0.329248803648035	0.993784680469219	0.319475537333416	0.819695419867149	0.716196665745467	0.785446156153525	0.534364877920858	0.552801106950443	0.325536866008449	0.719884427908969	0.658948185249794	0.816537765964533	0.934670948539118	0.338695659688051	0.546652805374268	0.488889718704911	0.595545811962543	0.706598494087833	0.657902736622367	0.445851177149149	0.698716941608371	0.382761413723541	0.999665284490276	0.90261531608331	0.425684405845834	1.16638516124256	0.355184034214633	0.737684278478563	0.411074203869682	0.736685610511247	0.974318803926268	0.798606289873078	0.333980117716738
0.385731172019536	0.302391737368009	0.87267898430598	0.415082700756366	0.350194198573524	1.2828405014758	0.430390682695521	0.398452244789804	0.902353300404691	0.39075962479169	0.690346926348759	0.855983201393475	1.02725478805045	0.469568449507618	0.650840430999725	0.551829258851547	0.808390470297273	0.775081727571682	0.655156294844429	0.923194262703379	0.464872817254482	1.13631052246057	0.554830444528828	0.489565080537794	0.484665364931605	0.559256149791684	1.02374751085488	0.590177258180089	1.04381256589072	1.04077386998562	0.449895315868451	1.02003155525315	1.02826785468682	0.325272002091406	0.640940371001466	0.690376582148852	0.782252245648998	0.617197273997643	0.367944132894143	0.829729910431871	0.52369576103141	0.710369265278254	1.04438288711957	0.780742594888309	1.02012422433048	0.480099910768387	0.863742921027949	0.589219990587862	0.446246943161249	0.309550559570197
0.532222387090639	0.55435204775542	0.859570747184129	0.758583321322423	1.23849755901542	0.618622866734885	0.417018748902425	0.475973208393636	0.893846711977934	0.574962463990888	1.32323168304894	0.666774612808988	1.40712904492824	0.701586535150885	1.27813706262229	1.12828424986706	1.11591546102581	0.535509203304593	0.78343599518815	0.845122568789753	0.575164037373078	0.635687664285062	0.300225734425174	1.02576606213713	1.4851105922134	0.503816611009583	0.566203903201973	1.18359284265232	0.891100744996824	0.722630521828503	0.498236892715646	0.863839601250637	0.344964036277429	0.684227801838928	0.408858088162769	0.565774941441091	0.525431064459273	0.989766699365473	1.13228142223412	1.21677207279255	0.373320543426424	0.917527009801975	0.402283766705216	0.549474432808255	0.419105114577461	1.23246658418803	1.00690556241773	1.03517466359915	1.40060155624506	0.442577106050038
1.23134685258316	1.29332410317684	0.803773654226598	0.63474069005242	1.26547074454393	0.582866337523147	1.61624685610444	0.670576505239656	1.05051872513463	0.44133464552036	1.0634686802093	0.774408412648964	0.497290536417392	0.66220697551051	1.04785796105852	0.735378574626529	1.14809561006469	1.09468031886155	1.15682313613308	1.2062113579162	0.82139094962252	0.85424033469309	0.616062367658721	0.425489923655026	1.04043213785556	0.549404187350517	0.981614974410403	1.02297544544299	0.871326453928911	1.15200279076545	0.890805769927781	0.876223164828309	1.2962055529586	1.06251088474744	0.989627831540135	0.767547551993381	0.720502390905709	1.48312798878424	0.718510297591453	1.11257180710393	0.69351276736693	1.07636547550272	0.881504281725987	1.05855509285999	0.49072378476719	1.25553757040997	0.76439808307678	0.954853834478142	0.710071873585585	0.935773584262337
1.23898430752381	1.01248186410937	0.717158874623388	1.4514898682622	0.510975114927117	0.699276510291751	1.64852489051718	1.01142855678491	0.855523112669847	1.15040231386759	1.64724709235397	1.80823769251922	1.03073947642051	1.38299966274211	1.6359868709204	1.40400146272304	1.4339324745791	0.642761898773651	1.18673910144095	1.05604119964657	0.749109924152401	0.829006131736148	0.597346231994969	1.02170896167665	1.08403190627301	0.688520441305118	0.512907086005904	1.6920727298942	1.01637102596611	0.608471257375383	1.38556837047203	1.12995309547951	1.55566147878965	0.652340076780388	1.18575641914221	1.02822498333791	1.42825604077353	0.649975248828486	1.42720905617088	0.726402964330164	0.935019352059378	0.680526462139419	0.62659152254623	0.692700879009043	1.31518947434814	0.599723236452681	0.459679917834025	1.28536503605322	0.596624261277548	0.677056641250665
0.839850457188258	0.929107665508222	1.935664863003	0.838631503590944	0.896829861133824	0.592423417093879	1.54644784070151	2.13355377739489	0.991194164651584	1.7026008829695	1.73359373334515	1.42871980557595	0.440907709521457	0.659840811447354	0.995056987156948	1.19433135067413	1.17704392551729	1.87077503334065	1.44742404621652	1.31992760767433	1.05414675102577	0.600269259310958	1.19580256744674	1.80603132130899	1.67628600296783	0.587953491375998	0.428290435851124	1.64388922344801	1.87414805433181	0.728926929313732	1.89666818761476	0.740195491749645	0.875234638600259	0.872767499473484	1.67009538196652	0.96132079734583	0.732325094193305	0.546181189126721	1.00586560781053	1.38769494709299	1.75100459477267	1.49599122657665	1.80840504137564	1.97782521647127	0.982084985317069	1.26904805218171	0.567049786804597	1.49352248737678	0.561756813027265	1.72501373360755
1.37237746849177	2.21847267711541	0.823223163409143	0.990783960502628	1.72648151614411	1.1037439081055	1.57842110458538	0.767109628462228	1.85996569316751	0.772504032974851	1.56969372342961	1.89354125987992	1.44099836891733	1.23374687806555	1.68844985853337	1.47142686424855	0.587417364631593	1.48572851389059	1.4362291920921	0.932452912410565	0.502259914268895	1.99724567795031	1.38457841466427	1.18937465732579	1.72691475066094	1.59423982410567	0.790462156839094	1.05662337099168	0.666788750455388	1.01329234856034	1.82320037476992	0.814997271415273	0.672439828039894	1.52874664552773	0.837209750030303	0.933196513984053	1.38782610850782	1.79465187253563	0.939971799257665	1.52091393316624	0.94056351098409	1.20531360063097	1.01438557365905	1.41486905122221	1.68510106704486	0.964183719050008	0.52483685678211	1.12407932711613	2.06885599457293	1.23974178226877
1.39660051865651	2.16286462954249	1.14821285640523	1.37938802815022	1.71867689149225	0.711494419753204	1.55938438201466	1.61485847542235	1.542819472566	2.27437585312379	1.08066270779755	0.712392380540851	1.30203327775194	1.45748103928137	1.32378889229648	1.75403929728999	1.03667033595191	1.23593280375949	1.73482151506335	1.30161147443043	0.769542786263355	2.35414210522043	1.38037441727439	1.98987122528029	0.888802522189299	1.56607699782706	0.994176126309856	2.44731370251613	0.96885554626173	1.15085279816741	0.756596864376894	2.3235896629872	0.768587095290772	1.63930452977613	1.58962967065909	1.29223714631724	0.934269239854085	1.74973438507773	1.67865465639719	1.83607948547409	2.47432449905152	1.76555680448704	1.15815319491437	1.67666559860338	1.01477123967153	1.43794425479321	2.34632761773713	1.1536763530791	1.77326943550964	2.11189869617733
1.75552485343128	1.96843589409188	1.0485413108165	1.37642634303813	2.5291224070334	2.36246009016727	1.90427556457209	1.94394127033041	1.10412014910147	1.67200503980464	1.23210545377676	1.23327448229926	1.74438708117195	1.6791769028176	2.49835065086907	1.0264473131976	1.73189605122588	1.04315560166057	0.73311968495854	1.01312244424487	1.5844866875629	1.59558364050663	2.21701212178371	2.66057363779446	1.11741063939269	1.37193022667512	2.08141375320734	1.01131571916933	1.13722225022334	1.24896133670095	1.43551320081762	1.53200243794173	1.24903818487215	2.46961305228195	1.34404845511424	2.26916891765347	1.82461385115482	2.26115176478939	2.28639525546956	0.796724014744618	2.16533729463994	0.907601625244717	1.36656982859424	1.84695940035594	2.17654086606893	2.22080786502865	2.62218351872353	1.15417171245571	2.4448351956262	0.728830109013461
1.51664732595855	3.04402634046791	2.23300723425708	1.11025519833621	3.18117093400451	1.98146538204578	1.62150792801146	1.3660454458577	2.46912806394429	1.58177550542406	1.36099949278253	2.58306875120769	1.28651415596745	2.10765052750576	1.69300080637633	1.08470948732606	2.73990758077412	0.965838337741071	1.93538727219258	1.00401472941775	0.94898013853928	1.3469135211102	1.01492101547819	2.1486105822904	1.23859378211096	3.19300429476908	1.22734425391663	0.982836062059152	2.02316825171602	1.6936293441417	1.29410816945804	1.96876387850661	2.19045130412462	1.55296257002532	2.12494389133635	1.73903053151767	1.88459135589377	2.00770601066064	2.02935870103049	1.02043734813437	1.15533430340965	2.04530112018354	1.07225384905146	2.33574850491802	2.66910492814699	1.16461631921164	1.80597843863023	2.6236876000373	1.41892942320198	2.48427852423424
3.27109932371585	1.70903267846621	3.09541157759731	2.52570642525413	2.44328969021907	1.02966999667333	1.96133787553663	1.41625683870975	3.10820495076613	2.03040702020254	2.25431014236567	3.16086646059961	1.44666373982022	3.27622002345382	2.14771282213395	2.0975244106479	1.49889327177597	2.12231001306052	2.52569813108452	3.37703126621574	1.24347395405938	1.91879041824331	2.50685426004507	2.16699278340335	1.34253235502933	1.53138261799076	0.824088540672936	1.5781708185119	2.9703336037128	3.29171358626832	1.83932935752915	1.83563498213061	1.54150055940031	2.21742539680406	1.3217149784268	2.78551449783191	1.53426035053201	2.68032512433758	1.85235451513685	1.4257771100329	1.46698968656613	2.28092988018171	2.49816929423852	1.00456985614689	1.63950861367606	1.38560324418648	2.43053923776059	2.31127802622909	2.77148468532616	2.73825795465327
3.41872516187914	1.86577878673025	1.3264437559769	3.25364018087291	2.66868308585145	2.65997655220098	2.24120175407051	2.17799973727589	2.02571466154382	2.63618130269961	3.40632443319736	3.0457745598805	1.54379554228641	3.30065184488593	2.25871013944894	1.67635330560373	2.74452563594048	1.4287235862818	3.22420820778811	2.35135575358301	1.89130370689394	2.55663190065787	3.08196032120735	1.17602869967811	3.07575950758545	1.9338307633734	2.31008663913573	2.79865932692431	1.03355007759239	1.47681323544886	2.99928918780609	3.10326857632319	3.23002535425703	2.58083656791822	3.08507011166175	2.06210628296604	1.40174050813222	2.50027319437406	3.17390136117274	1.66784133181853	2.96181390306316	1.6679094432842	2.71459569087241	1.81988754376712	2.46077018202867	3.88197476994212	2.94901540607691	2.60577482900456	2.74937043297195	1.79501603713222
3.58089254748875	3.5611460052121	3.84836115170991	2.9153524069919	3.03794641898568	3.26888293639479	1.71951045453089	1.48357043209615	3.01504142002811	2.80698147160158	2.93830867128906	4.08355175889013	3.07887969260031	2.39219060340426	1.47079109303678	2.51436883866853	3.21288562673129	2.24758702097153	2.10110148017747	1.92859617769036	3.31861645121527	2.68257988759873	1.6696452232219	1.22111751315348	1.52304549098107	1.56381672477227	2.95568564773228	2.5787690950979	2.00883218740686	3.03373600041418	1.82149746569188	3.04829262337895	1.4249997073376	3.13209845045321	3.89423877900395	2.64474073893785	2.39894749850995	3.7522996951969	2.40152334780254	2.39215441588328	1.68270781210795	1.57159280252175	1.52098368510204	3.16955744004944	1.70153522130574	2.88234505525366	3.30867459858336	3.2006181973021	3.41948904685223	2.85985786380867
3.59888169143694	2.03736159855679	3.02402645582476	3.62147513032821	1.78355210175489	3.17268790672018	3.09816429345121	2.58798148502839	1.53484861595457	1.84083335924125	2.85165066305768	3.4571732249375	2.47496711756586	2.51803497763777	2.57807162459259	4.18653902017624	2.64604708164174	1.99017865108081	3.86493207021365	3.57262773424889	2.95226890833241	1.80163981437	3.85067944788423	3.01659947645617	4.04249881026013	2.55832120002312	2.97421889196442	1.85941490374754	3.30605638962167	2.23185833260331	1.72723520040295	1.60363884960712	1.99743530894205	4.36988753119498	2.02741701426436	2.72326967393591	3.85687132487156	2.00070425393169	1.19283724330188	2.40403300653614	2.91352469517668	2.3471699840349	1.76193357768785	3.12483590719458	3.46787753657856	3.11108365545744	3.86672322810898	2.95045215246905	2.66974929659435	3.26171557202442
3.19383072970721	2.63638448563574	3.51341304543762	3.72906295225856	2.3731367708187	3.90580779816757	2.01040966298314	4.39318647751866	2.1511166312594	2.73122297137774	2.43442688293604	3.58568477045043	2.13381445661146	3.52864236725367	3.61810498811868	3.62068450808451	1.86776002358216	3.67443712103811	3.01912831388335	3.69474262772439	2.2401724604989	3.09806118439588	2.53582489394098	3.67903428860246	3.7233396366791	4.1708778210586	2.51987873083677	3.21793339474204	3.81071237003757	2.60864267995495	2.65991799402852	2.15753292189979	4.14855156345014	1.73394865742712	3.44182427304607	4.15084635894803	3.1227902537885	3.64340441310458	1.89605864553982	2.5853669405698	2.90881238920113	2.79725997327743	3.73985713249356	3.68033285724678	3.86695238251314	2.20467862951135	2.46294688749311	3.82772568991552	3.36896135117375	3.09092986120877
3.87333638639938	4.22265901215792	2.42773659513371	3.21728487627284	3.32090614662055	3.86366473698551	3.28900507842595	2.68309671626536	3.53570772350376	2.57475407838192	4.60444391073871	4.01587861915497	3.95338701867885	3.37500561636947	3.51206672622913	4.3215776326229	4.34574389275892	3.92242743194493	3.34886578179129	4.27997886677599	3.41947865947136	2.36258944570261	2.67025126042458	3.42860566862603	2.38419348791443	3.66990911782789	2.51542583463497	4.50118041811595	3.17919469228643	2.44743747035439	3.86963145065076	3.32618537788032	3.50192712030268	4.38673074702628	4.15112105035975	4.42431722114828	3.17039577779341	4.1348756168335	4.08012999557956	3.99846321127036	4.24091717121672	4.22229558190033	3.82470557777952	4.04460947817914	4.15844018111355	2.54161121229393	4.32412326707977	2.68061574400743	3.17094104948406	4.21829482361694
2.35271101128785	3.41768366191735	2.65306260826901	4.23795267398494	4.37894526776074	4.71486862713593	2.72275726438769	4.66622815499672	2.49672996352635	4.36525372105719	2.85404682196084	3.56008235107246	4.70786302009266	4.69310873529707	3.69866887533496	4.73278651476316	4.64540940380539	4.1376128560761	4.18146719465329	4.67039295465445	3.3895282610826	3.96804419577542	3.97794421378344	2.5736877346999	4.10499741376021	4.53820899418456	3.38189583713802	2.70515554726838	3.8514017537984	3.59317986661035	4.81053559295314	4.013953522721	3.19248562229187	4.79580521282668	2.79528575616323	3.21852173726938	2.28052604859422	2.78580805962715	4.60369071192363	4.14939394511845	2.88189496414115	2.73249696249148	3.5662771457145	3.19622385566361	3.59663464215995	3.0376337251067	3.54443781973423	2.30687741767734	3.99990401987311	3.68559487151467
3.01102799277188	3.92448908726067	4.51652877060075	4.32628362182742	3.27005743134052	2.60644918541674	4.00917791639673	3.33116832320331	3.24481513451162	3.52780073167315	3.9374658076202	4.57322788132458	4.54113244487979	2.95242576704276	4.70618939061493	5.0892346804966	2.56875864365621	4.81876469132465	2.69327416571523	4.01864567608043	4.07791099145374	4.76499475023722	3.97423777648288	4.25583574521467	3.24929780748702	3.55550622417206	4.79756063080779	2.72730836848638	4.03460280772691	2.63948349060668	4.83376952634972	3.94196033497529	2.70380266860041	4.62977028529632	4.92979145048418	3.24567818142863	4.67230083389672	4.04506910594534	4.92096479133118	3.97088631063044	4.85769292412154	3.94734612001938	4.07366973829604	4.65150189439604	4.06769990400782	4.98435332262858	2.88106121265864	3.56331687604488	4.30161860782692	2.91460215561677
4.7163430588106	4.78401191648123	3.52898592869823	4.23273991818918	3.34893890682687	4.14027211512991	3.77874704713711	5.06206038254445	5.13307186092471	4.79280530029162	3.71162432793028	3.74492428593674	3.16431003579059	3.84354085754535	4.92800252704436	4.94468328650305	4.87759250440035	3.75698777175037	3.60166446531347	4.65592118015568	5.10757515444698	5.15585610379972	5.29953315704375	4.38588657517214	4.57927876314967	4.72592888544584	4.03404001300501	4.18863461102665	4.07896427848274	4.85432276456471	3.76948678424902	2.96847556051191	4.77627502668455	5.3528820350434	4.82486087157333	5.03478567529581	5.12248929728678	4.60440245531491	3.35816662365117	3.65915280796596	2.77860361100949	4.47918254264012	4.52631491856162	3.64699392197162	4.08267445544655	4.4049464586958	4.81488040045162	4.88492485108562	3.69793216650691	4.99996091705159
5.41527521724589	4.18724552696485	4.69389788703483	4.9998511339065	3.0781418922597	5.55643729587413	5.04604008663233	5.26958827081856	4.02234629257608	4.33011026054978	4.03396301662999	4.12511188752187	3.4502403996741	5.38158046594041	4.97378703671177	5.37257603281862	5.19416498895386	5.25714931380629	4.13169603099833	5.07129442235392	3.51340258251171	5.16045821697033	5.02913323633014	4.71551310755309	5.20302109606089	5.29582450955671	4.03105605288112	3.45051030214964	4.03436046824712	4.74917352979029	4.85983411749461	4.83464550507586	4.81009354407397	3.65904849118987	5.33848569621565	4.46750998024933	5.08606993326294	4.33988066834106	4.70705488015925	3.09340198530705	4.07398799227733	5.36736634840741	4.6559110698263	4.51239896233688	5.0611961485028	4.8146036579582	4.41767043738022	4.90646867634292	4.23154178814783	4.34263627263669
5.23446957642506	5.48663234822819	4.46887954310866	5.33851978558317	5.27572517251255	4.50799915067008	5.20048229627124	3.88635133031553	5.28692777433443	5.55927111058726	5.03105264252171	4.39246015483422	5.55240188532898	5.12051519751277	4.45899663923429	5.38849859040789	4.70492997587048	5.36977602068921	5.31291301910633	4.16249069725559	5.04946853265678	4.88719776155328	4.62625469214593	5.22345088653973	5.17063222822393	4.65987816658395	5.26466838066371	5.47729092307342	5.06932354038891	5.33826036438749	5.30779781322196	5.66379581135463	4.98842204218106	3.96744295174294	4.72992801180567	5.23969030852837	5.17305870113356	4.60414616746505	5.48229927974475	4.99278596084617	5.30672077455976	4.79370020699369	4.87441452131329	4.64470915513272	5.03743771125907	4.7940407518893	5.55939109745035	4.47990687582011	4.36469538502642	5.09677108869439
