# Supplementary material for: The Neural and Computational Architecture of Feedback Dynamics in Mouse Cortex during Stimulus Report
Source: eNeuro. 2024 Sep 24;11(9):ENEURO.0191-24.2024. doi: 10.1523/ENEURO.0191-24.2024 (PMC11444237; doi:10.1523/ENEURO.0191-24.2024)
Supplement: Extended Data 1 — The file code.zip includes all code used to generate the figures and perform the analyses presented in this manuscript. The folder "./ephys analysis/" contains code and instructions concerning experimental data and Figure 1. The files "Figure2CDE.m", "Figure3AB.m" and "Figure3C.m" simulate the model in the nominal setup, and generate the corresponding figures. The file "Morphing.m" allows changing the connectivity strengths with respect to the nominal setup, and plotting the resulting trajectories. The folder "./Figure4/" contains instructions, code and data concerning Figure 4. Download Extended Data 1, ZIP file. [file eneuro-11-ENEURO.0191-24.2024-s003.zip › code/Figure4/isolatePFC/v1Int_a0.6.dat]

0.31707545725476	0.335415764305703	0.322049464424865	0.339257938689249	0.344306487620788	0.316564512826167	0.341228696382132	0.321079711267808	0.338679141304826	0.320502669793261	0.352321851614802	0.343215643447513	0.331446496571668	0.336782732287831	0.331028246291454	0.323402226212333	0.332417065711147	0.320104116875346	0.328470160191918	0.323532896076248	0.325242085647176	0.323730600336429	0.362666682393213	0.35361862752678	0.31816011813782	0.323711881468533	0.316149391051435	0.327040692939232	0.321051746103692	0.351867628167952	0.353868883037343	0.353520070445132	0.315920603001176	0.332495072316835	0.348949392444399	0.344237037786475	0.321516878978003	0.359177569978288	0.321789480329273	0.331168667338975	0.322322654559985	0.322767174689364	0.338330058162956	0.331599351323678	0.317865206651632	0.344166657440427	0.319606146300216	0.321561067621753	0.318740424965389	0.359694946508303
0.359693537591097	0.341640230911667	0.336153310341387	0.332241343013352	0.331914763699129	0.345453015955614	0.371132620897283	0.354269530249938	0.369107140759449	0.369583225964824	0.36592177808037	0.350846936686898	0.346619024633177	0.3389538585188	0.340099579130001	0.33892301026881	0.347914731471918	0.328642763981389	0.363762233885431	0.329990483725981	0.327198973044618	0.3242790903362	0.374304665997785	0.356174848517399	0.353676243281625	0.339067017597801	0.341797448765008	0.34630451230518	0.339532829302288	0.328645386320407	0.341158165752379	0.33892713315488	0.357229746145306	0.347745081602848	0.357735830423017	0.350801890344251	0.37849822674992	0.35274993400603	0.360806004216874	0.370969008414055	0.346494417627995	0.348083876291348	0.359452303294607	0.360528489802701	0.337077565377512	0.360366918710026	0.367672577086489	0.353707600878609	0.351457268189864	0.346723893118356
0.375133385432955	0.390845321378165	0.373926368201506	0.347289007694214	0.351631457069888	0.386243347835219	0.359482538358635	0.383224208958732	0.394032819371517	0.375388465032837	0.395648189025393	0.363822734001593	0.352146989414989	0.376174204791322	0.381903680127347	0.373540563474419	0.375286310998988	0.365921332289434	0.368484985468912	0.368930419428752	0.370402818870827	0.350987977842998	0.370501887662075	0.382117266875007	0.396133541346997	0.350221352890163	0.369675152214957	0.339402380928724	0.369532602133111	0.381128785724815	0.337994489139816	0.365313807157521	0.390236942940169	0.395262369211636	0.362954403125943	0.374106337267651	0.36386691548119	0.389294670035196	0.351868380621086	0.352080687634018	0.335181211045897	0.3357870332274	0.388944197152011	0.382917261843548	0.346845834378399	0.382623333951872	0.377924297994854	0.354186797454228	0.394733224050747	0.343270303562714
0.359969653216067	0.37674501519698	0.406072080184967	0.379974969750954	0.37151131543613	0.386424287492399	0.357779114673717	0.365950960036884	0.356761787248013	0.406397686408528	0.40546362300238	0.353829015015871	0.347775062447853	0.384251868088771	0.377996040333541	0.380953233926801	0.377061609835086	0.360423925125013	0.349947240732813	0.361120612357896	0.402037697359809	0.354951374533525	0.369695351691181	0.40043861746015	0.36212080518351	0.38083181300494	0.383544839715402	0.368075183253051	0.391708321577313	0.347737824423672	0.350523162767594	0.368751131935176	0.389253121341102	0.386819911644689	0.371230637973539	0.372602177343818	0.375602042183827	0.398150919822166	0.382797815828081	0.356698503930545	0.374023473818558	0.350301313157297	0.400961069359825	0.372681091688082	0.388589316994693	0.388186076410467	0.401282961402792	0.367342207291224	0.40248445803747	0.347202419620416
0.396961029026328	0.372438960411736	0.428124461697554	0.395240752289116	0.410896931793056	0.366795696713445	0.371378488365539	0.36815060024874	0.413945390063713	0.414685446376532	0.39702879594671	0.365362276090701	0.406672626337427	0.395513754635559	0.393562892326042	0.405464439016472	0.388231426148028	0.389184269228044	0.40535563190687	0.368185622115227	0.371931396979693	0.402323963465317	0.403564520323832	0.39880235790553	0.376339620565669	0.373290182411579	0.405934049039553	0.374853468568696	0.364123759035715	0.400574814120005	0.378255737473933	0.430264269007904	0.37811501832313	0.373869444132289	0.419777583312826	0.387984568921256	0.422500558003189	0.363312798928393	0.362848476844458	0.382645693028532	0.428707093174842	0.369439598642133	0.370367590714983	0.373278824490935	0.393931903511047	0.365161850293206	0.360527435958996	0.401755744832301	0.377682235260948	0.419978254632383
0.400212352256883	0.381093535776644	0.384103414113538	0.408253522364172	0.376561574342399	0.452129599893476	0.403785251205933	0.393311700884032	0.413535105198824	0.418507440928771	0.382958732350619	0.404876635740252	0.377687748318972	0.411594550014518	0.408444532473618	0.438321613602759	0.385321139660877	0.380592321642546	0.385863752662648	0.456101501541925	0.387877921328841	0.375322947455326	0.409359703717982	0.436943421726228	0.420318637392496	0.417643133636388	0.379022342185594	0.412599058552388	0.429399857482744	0.391615023823022	0.397280655097642	0.387809351152768	0.410338983654627	0.405563491483265	0.402189796653017	0.435863045209388	0.379321610001634	0.381531039123743	0.405830635033501	0.389184700263948	0.453213657080652	0.387152464893601	0.448069106115261	0.42211703474741	0.39439191612022	0.42706884993799	0.423190315677026	0.448947526332809	0.452686517120511	0.416474447863884
0.420664481906328	0.443833008923959	0.430454001641158	0.415911299496312	0.46964810979628	0.414368358482976	0.465973179207703	0.409664859199209	0.455119535747514	0.396420939255199	0.401117761612659	0.42656911027127	0.468840923985352	0.3902694413127	0.3979510781615	0.425057830751663	0.432326794468424	0.439929105995533	0.394927663131832	0.417177597513553	0.395060012326743	0.474129034236757	0.392452049390247	0.471217107863116	0.451431756613122	0.39902435468118	0.391062645075129	0.399774807086598	0.471415038707616	0.435451038517125	0.438697733222201	0.416020536392261	0.474379837967655	0.481768467203677	0.475230057549283	0.46523287830428	0.447393345790983	0.459542480020232	0.460837149314053	0.438532189099572	0.47772158713594	0.43727016727248	0.475624137326032	0.407544536895064	0.474566294981868	0.467611966407884	0.439668551583401	0.44903267318755	0.436470425806409	0.455693484080493
0.428781690754338	0.479726825764898	0.448473525562792	0.433887903995492	0.470630270892176	0.453097817081678	0.504000943081716	0.431799177287975	0.443979943147838	0.414200412505703	0.451428357770394	0.429939387880951	0.418075537155534	0.470158432535802	0.515265564939559	0.412809962121159	0.475589358176535	0.474164248911467	0.440801948791705	0.423343586905129	0.447048111992982	0.456866421905279	0.495450140186457	0.454362185192225	0.455593054634772	0.451312811211076	0.414460042416879	0.4098832833417	0.417925374809627	0.417165658130254	0.500963365415628	0.443243799696008	0.483829370483676	0.48663648351216	0.488698101900047	0.455420965644683	0.484399202772598	0.443819680261981	0.464670743972493	0.46089444511508	0.505279237363134	0.508483341248256	0.449212291092461	0.417617888941316	0.4351581166323	0.426792519788543	0.447413966404324	0.50459674328436	0.485463933430704	0.476586838580542
0.451917256708192	0.530716856794923	0.459170539725261	0.531660031809529	0.475138339370596	0.488773225411149	0.463225861048326	0.468287394230456	0.458740429546098	0.517955165729985	0.485064267771844	0.467692886251059	0.539951638002951	0.440113576099732	0.516034955127179	0.440976273710671	0.531664419422787	0.474440810567787	0.457708965231268	0.530849772992225	0.472283206295407	0.47753890087959	0.482709118985806	0.509318184205952	0.439607397497686	0.510171888207317	0.503496978308139	0.475074650017393	0.474686670548322	0.496180338503637	0.495707712445446	0.461589038656609	0.494912866235654	0.443910829679824	0.491391458280785	0.510741399371876	0.484583998434288	0.429568292252378	0.435801516703848	0.452841595884169	0.527081484813697	0.474456779142091	0.44067793348616	0.479634720895876	0.525614546112224	0.515161084357392	0.544599666946912	0.530394969628314	0.530600084160916	0.481065980475533
0.50472190852428	0.541149831718903	0.573149369358325	0.52424394233777	0.543376989038401	0.50417961010414	0.518659031532379	0.517724006888798	0.522879099529694	0.557766793542966	0.578992326962857	0.514522448945094	0.558748726351943	0.498657648342049	0.470089198894511	0.509830123765065	0.546948333939827	0.532047436548268	0.580050132612955	0.542400963786208	0.49291089270253	0.547203486818661	0.475237870651256	0.50555288919873	0.538927741162341	0.462622068945215	0.538440995919773	0.457920474104024	0.565598460436377	0.514813530100571	0.47673398823844	0.552875484033816	0.556575933093197	0.462701178078497	0.544109741731069	0.485232017285434	0.518847013098305	0.50904596812338	0.569551973225612	0.490428229833654	0.589425719435332	0.496432304712776	0.547522991689116	0.486701244015282	0.494039611437405	0.522838897234979	0.542317963736876	0.487590006872955	0.490299700200997	0.49175004050589
0.516005741146251	0.614136644139103	0.576421009366563	0.50616309643676	0.576158143528965	0.612803390789693	0.571845914985014	0.575415881656304	0.482454975212149	0.535090444702969	0.512905445128493	0.629633774850408	0.510850063571648	0.565516249617025	0.595458308338173	0.57948106115535	0.574491969323319	0.615485204314632	0.50570466483229	0.493374359424338	0.577509327195803	0.491325260507797	0.566679864269007	0.598095478335558	0.57905483405481	0.49729405803679	0.546184613252153	0.591259343745713	0.502004012987001	0.56231111749618	0.602670989784951	0.578338818516101	0.539745098396443	0.616544957225282	0.490084418565749	0.494540781305447	0.606497090220089	0.511707515589783	0.513096137035008	0.56039624511917	0.601037140417501	0.550642296211515	0.56895439050781	0.518308321876815	0.553075385422875	0.505846628662095	0.553732715867947	0.563574375393072	0.537956337152387	0.605791777214756
0.623201531286677	0.532424702187972	0.534419856544652	0.53136528758637	0.561428650429642	0.651240287576194	0.623314916041899	0.65723218280591	0.618764046330969	0.588767865823246	0.619953593665063	0.587604123434867	0.578441685128344	0.644500209997779	0.5498023418309	0.522433063581395	0.621267904675218	0.643456423412345	0.636762307469214	0.53270451762979	0.524494205278737	0.577791080915158	0.561030324279224	0.614404208678528	0.577626683595398	0.604150686011033	0.628086408352175	0.562881104067863	0.653139949934087	0.600814487166739	0.558682667641385	0.5224973824466	0.629774816122633	0.540206310348673	0.649180492545762	0.607114948733374	0.526111222691149	0.595863746213851	0.589459872597072	0.516409993103645	0.576330952584369	0.566389825411556	0.54917127188566	0.593420772663192	0.650775259266759	0.607853348953045	0.595553450306815	0.599356943933382	0.572029633051598	0.589833025367405
0.611966107111148	0.713791240126916	0.622777721825373	0.590873951113583	0.562534623004326	0.561048203930992	0.602131750727625	0.676383189738714	0.676923376971135	0.615947546202571	0.668154823244994	0.70001097949764	0.662805296994953	0.601948181785278	0.602778305549731	0.637272522350846	0.581933883107569	0.679409386453453	0.62354748781585	0.601495121554274	0.734953883428592	0.712445973910993	0.673892441446725	0.670392287585265	0.580613359925595	0.718486846252578	0.606864240392241	0.666262839880586	0.61813164732054	0.7237787323417	0.592434107574236	0.6726685138009	0.587962308073743	0.574549303538886	0.675889585532592	0.560601664294683	0.660307710067013	0.589479758982642	0.624918855265896	0.594376519350431	0.576576581372219	0.724461826326662	0.556182669690656	0.597470910249272	0.617677070916589	0.663542146060745	0.571602685925783	0.68034695103966	0.704718570168138	0.657054671348153
0.597117089223472	0.673784918637599	0.746787403434284	0.601262612320652	0.616915897416371	0.633193432464215	0.613289012913398	0.761732670572191	0.603414875428588	0.77136977983506	0.648462178586623	0.732021282039771	0.675254762191036	0.600964766509674	0.638249333676923	0.729958019397183	0.765129368869439	0.718652852767611	0.76758560612415	0.679871829725326	0.624803836268437	0.73401980305342	0.756412498957027	0.694350194995167	0.752028091861591	0.778361377638062	0.703241951404423	0.612119751150756	0.630363639933572	0.739055437304423	0.707558552817382	0.633882824484654	0.65082185175959	0.666457066745587	0.775110967074052	0.714373250571734	0.651170467159048	0.754182465202433	0.705993304049598	0.638645231463123	0.617326593418217	0.659525910173012	0.675759061544801	0.686862726244916	0.592460770476238	0.706274049645351	0.735984710079734	0.62361436911339	0.767750900609677	0.756925448140076
0.788012557416696	0.662896755147802	0.646545224945228	0.723953708651698	0.805358878162477	0.654278725554249	0.733636118931399	0.736053666030933	0.653447116076181	0.671619203652148	0.772022946534106	0.825386383469483	0.666436811017973	0.651116604589574	0.693041545602355	0.801234516776334	0.800503072292812	0.819746002383343	0.653466459300575	0.707128019655088	0.705547661625821	0.734646353126521	0.810566182128322	0.684731569527565	0.810593051529228	0.696753568992192	0.790508862406575	0.809742434324616	0.650003947109127	0.711948469648197	0.787961783458326	0.829095134928226	0.838510383133929	0.64220334267646	0.717561429079694	0.642665046117701	0.639304904723967	0.709231399457661	0.859626294515182	0.808355188846918	0.685228624897377	0.773227796275142	0.841027855236407	0.652134736300321	0.658716220906184	0.75066489075759	0.699010604500947	0.664589082642836	0.691599338158934	0.658359869706227
0.759180758620913	0.773907352961173	0.882114152804047	0.763574690752212	0.690497135007189	0.948879648783679	0.73923815018224	0.875663611693333	0.865467486318327	0.767808605186129	0.786807541437778	0.748620194485423	0.715405877007236	0.881771175333805	0.815223860730876	0.704793288625672	0.848114993354663	0.898481123741625	0.700424293668186	0.900818912846656	0.761394319210144	0.773816880050325	0.821497435470694	0.839446031845548	0.819437080569497	0.927321883952299	0.899713766551098	0.903549050058416	0.882857984264096	0.712527971190941	0.781657509383935	0.821987207904032	0.706409094492402	0.833125694624126	0.839763791538009	0.862727610473908	0.81417267481324	0.69532755435039	0.854525033382572	0.80688273725754	0.692615315626924	0.891908956097884	0.866058072768214	0.92404321088564	0.919379810601332	0.875232582668027	0.703615372411901	0.703189208177557	0.924656224018675	0.687455275761114
0.942830176438164	0.944489669937716	0.85107026623364	0.770476729155519	0.757849026403629	0.947278862766767	0.817346457559377	0.771461818875601	0.855379437115466	0.803866974478865	0.93431434237978	0.99265124263363	0.906929198715644	0.833328547999215	0.886024093990293	0.787698236246207	0.933566765679753	0.826791824975287	0.818495278009028	0.950536139322492	0.85994267515483	0.75824469934679	0.764487513755083	0.894674948541147	0.89125127943061	0.852192652421562	0.917811290219013	0.960796089925241	0.799051022091108	0.908014784842035	0.873551374134682	0.916806124591311	0.987674607579512	0.820301281545951	0.940359165281294	0.850130286389768	0.762552708485267	0.860831492703339	0.797233234184147	1.04676656346897	0.990354840102737	0.957496636706796	0.767715104570267	0.897369912755875	0.751074577836378	0.928522318856654	0.776789037922149	0.888958510597104	0.845608278552451	0.894623877390439
0.887925830530777	0.827636625227701	0.856989117295743	0.848621060272973	0.931584618981419	0.988396774261854	0.959426857320261	1.04001649265013	0.884775973078716	0.970683365735031	1.04960912498054	1.00214610507333	0.829394365812234	0.970553038362191	0.886650341226783	1.04654748990613	0.944120427637294	0.939087644801309	0.911780506932468	0.825604688588584	0.83150314660024	0.882173014189353	0.984956211285747	0.909358196023374	0.970613503292886	0.988639013462995	0.906331468507928	0.913457256943042	0.937152589177641	1.12578733168051	0.827581198434814	1.02457410168255	0.915887841783913	1.02017129032189	0.880166633575512	1.07749066034694	0.857068343521981	1.10983398513798	1.00327248721603	1.01216931387331	0.900624428327436	0.88692128539132	0.8137227435368	1.08457619557617	0.966160094268427	0.866161867367011	1.09906762558451	1.02230257948729	0.873689566274551	1.03015374969537
0.968651858765971	0.989920647142263	1.04373471651156	0.992920460159759	1.13344978382203	1.01325889184097	1.21757650013422	1.13706137923572	1.09676409370379	0.952213776620415	0.999885228698346	0.92404417687903	1.17368382775701	1.23889409049696	1.08243756996009	0.993536201294265	1.09176981611208	0.907311611502624	1.14779908988668	0.929873548653669	1.09999211290324	0.993467891494247	0.999810638001432	0.91857857444808	1.08626286535782	1.12886456044847	1.22510921484773	0.913481892051525	1.12854489300644	0.886803153155497	0.914405801821215	1.17074491236733	1.01683469769827	1.24067175170934	0.901931691885936	1.20025365155809	1.08818332801715	0.908732084555021	1.1211768588235	0.891869384421748	1.08235313897226	1.17947178089748	0.955373529028964	1.2279066923148	1.2066317105976	1.14704218768304	0.943023282309461	1.03397603326534	1.22007076084725	1.22224060197905
1.01448189742371	1.19675830154933	1.29008715830416	1.20801576784764	1.00252573835954	0.990338339912869	0.997580373914458	1.01808158625665	1.27668831838518	1.17136855155094	1.01488181050181	1.10028614921667	1.18605812690171	1.12446079030266	1.02779711031413	1.23837324822164	1.09155104984703	0.985220373986947	1.00468642198758	1.12680294657776	1.19994569660957	0.993642615815088	1.16724208168953	1.24030339773585	1.04082491803645	1.05389690650311	1.20150224127189	1.38174371726046	1.27539339567083	1.3613135250101	1.37306648825067	1.11382662106516	1.16260149179208	0.983549365078493	1.07482907046117	1.22763844255557	1.00571686971701	1.24654003662986	1.1716038768016	1.11791549401559	1.12210931365505	1.29306075056644	1.14232398824868	1.27392966623403	1.33548001589984	0.975961233092625	1.15465131770784	1.27075202912097	1.29374016662116	0.976508357123296
1.25435218501619	1.12005904257873	1.42832716209369	1.22521033942817	1.11932936843057	1.51968051981408	1.13008351630151	1.25606814926615	1.07684790819862	1.54453694347567	1.42877477589236	1.19609895738284	1.15920427695865	1.2265926110807	1.38577644375429	1.217132475125	1.29906872059052	1.19593863494456	1.25896122817447	1.11059288619314	1.28764088846713	1.45947593830705	1.49114209908269	1.45538545686998	1.46190031235347	1.41755291846592	1.47447775448822	1.47173990763382	1.16239426760033	1.4292886700824	1.15897714072648	1.07239001379323	1.32951987300492	1.44310069482083	1.39336002190626	1.1239884327005	1.39130549901325	1.25903275605308	1.39881484182085	1.15508303537354	1.50043626134624	1.31319850132552	1.10685185029447	1.32989111067049	1.20129470511203	1.4602795678539	1.52808008852786	1.0983782445477	1.22362867567688	1.16762062448503
1.51505242453701	1.39138029388329	1.46098068978991	1.52156211885932	1.30456135658088	1.39754712637701	1.3545405953317	1.59506619238682	1.6627635757028	1.63836498268742	1.47215960916949	1.3704813182168	1.44481092162517	1.50512205625564	1.34329827941336	1.20039335498595	1.34595168584436	1.61234958331809	1.547038588186	1.63026774644552	1.58657204285265	1.38352425918599	1.42601347075231	1.26435512934815	1.65629344988487	1.47206186350585	1.19486828829495	1.36627622652814	1.31621565170354	1.62531493104946	1.32115940901807	1.33360485127382	1.23533511039468	1.43082462571125	1.57278681619762	1.46829790290006	1.38088632917378	1.52327277460774	1.31908841512524	1.46148881320129	1.3942490882049	1.54737404370282	1.52554210288975	1.17960757926381	1.29065217040797	1.6555393536366	1.23625339258976	1.61635060665149	1.54424870068224	1.22351580715798
1.62942849316398	1.64910057479743	1.78488112235316	1.47097607075752	1.5762947335949	1.51435145647564	1.78697870520988	1.85840698172104	1.36979690290353	1.47591395144995	1.47804256092394	1.40293717180775	1.4359565182482	1.72449414574995	1.74129385864382	1.30778907645658	1.46548257973129	1.78431530136628	1.65045499855521	1.70117660842831	1.65851967924036	1.73823851762155	1.35096907133888	1.60554396898444	1.8208616933823	1.76975213606397	1.49112114258785	1.67665207225666	1.74920029204985	1.4756928697176	1.6197047926038	1.69077813228551	1.76691355052637	1.63183962895899	1.68995327743455	1.4459903572235	1.47649281451335	1.43082951918907	1.64660481963786	1.42490645401973	1.77394211248317	1.43458927090952	1.77339847167203	1.42168356007813	1.71195959751819	1.61345688938934	1.66366422257016	1.71354968194094	1.71774431218864	1.61817266896418
1.80602460327146	1.53645087502785	2.0417228979424	1.8819200623926	1.55832480284279	2.05554016982522	1.61641519026325	1.98215261624011	1.51422525295743	1.58199458395124	2.05382223897331	1.4972974965629	1.67830914721443	2.0451651587582	1.77232024962687	1.77603020198474	1.50589513067487	1.96136284425987	1.81164801276348	1.97056270042026	1.66421556613399	1.4925723625541	1.90034799820692	1.83355297496564	1.60182836262559	1.8882186927019	1.48874746099077	1.8448285370096	2.02998072641895	1.70194648222761	2.04584094924759	1.53536214598155	1.92147185824878	1.68434637940783	1.72056413551512	1.70753244439166	1.87352399226278	1.86033095197513	1.71838743987773	1.56781369063965	1.64109626609222	1.87540086333668	1.83593318599043	1.71346494096373	1.9623691341781	2.00497764066898	1.51772229635664	1.81478447250799	1.49545767501128	1.72034112473813
2.21566979075769	2.00645202737575	1.94428421157802	1.88138206586143	1.97800303176555	1.9480129890343	2.08207763443234	1.80241275142819	2.26785655824326	2.05555975632497	1.63846018516255	1.99591753861176	1.74105266635761	2.17490032116838	1.90486521828283	2.07224645367443	2.31635406994724	2.07513850540053	2.05998095802177	2.22602972413534	1.75142449057126	1.6188854187899	1.90083152570978	1.99398239865318	1.95871304181451	1.96017322191863	1.826661017946	2.02294267090083	1.62381439703519	1.73461209512196	2.07964661369296	2.2719211383958	1.59336290459802	2.18188898772552	1.9236388806392	2.25257154747338	1.66324789628275	2.29208495701254	1.88556840183019	1.98444329784451	1.75040230644706	1.83017808878279	1.70493098671352	2.06063646125042	2.02610817751095	2.10882521435399	1.96929027824687	1.84268751993213	2.03855838360196	2.11450482508802
2.15636951320556	1.85768010351328	2.36215572842476	2.03232707091383	1.84767249111717	2.33220170855263	2.18627017550529	1.9195883813981	1.96051490897941	2.25154029160125	2.40109571440693	1.99530787808814	1.99198057580649	2.52131239370152	2.06148018306649	1.87451191848258	2.30880180043747	2.42227478441978	2.29550636041423	2.13964174946674	1.96727682793452	2.19993276982026	1.99447949167456	1.91741652861125	2.06435753638422	2.05099353728799	2.23458074137677	2.03496793781154	2.09167106295992	2.41919477914739	1.95896164937083	2.38622020882754	2.00832163806567	2.39308779896946	1.89183684134125	2.13277279597879	2.25680331192532	2.13026083777156	1.8325278057677	2.01737985562576	1.7683551198515	1.84189426129715	1.99203302868215	1.79018200885285	2.33760154310193	1.85694993590869	1.91801490124429	2.51643484489567	1.80470373231985	2.29409750153231
2.24459148284619	2.32556158406235	2.76950692817643	2.49677924924872	2.63285992584088	2.64199622984116	2.37573524545025	1.99442336378683	2.20671560682102	2.34715055739164	2.57650107406896	2.60949576123793	2.25920745124224	2.22237955433615	2.39922456148489	2.08686735097882	2.16474089877211	2.28819793233858	2.43786767120222	2.50228485018076	2.62757045338272	2.1729094969623	2.53027987789961	2.63564161869768	2.61186600727658	2.52174830339733	2.74341383601613	2.26307754333081	2.69078014244796	2.47087422362605	2.40665464715982	2.29780853033707	2.54406450043834	2.44729912669945	2.39309901830945	2.44421195470818	2.36227987085826	2.45619883479906	2.29056158118269	2.53337181552113	2.47557143555433	2.03739064797526	2.20396734209301	2.17737177388966	2.71573943610856	2.61506038602745	2.37873495884418	2.42478741297892	2.50271892614644	2.50698846423979
2.39104112087446	2.7763189270397	2.66890921110011	2.62782776777104	2.38918228673949	2.62420104185692	2.45903258463107	2.75141421179002	2.72075777690537	2.89514272090173	2.44555813538866	2.43081978456046	2.25056645540855	2.65643691240728	2.87468953658565	2.33105684315706	2.95938955980719	2.85816828892022	2.83778043292706	2.88318371256953	2.55782275588045	2.81394276598527	2.50902572918444	2.84628889240627	2.622919232038	2.9405344083092	2.69333657158572	2.8775543292604	2.41569502553566	2.85157546416785	2.89842861951663	2.66987845090787	2.35945657627492	2.72001625939367	2.77304373592209	2.84033123102307	2.95224523384231	2.27682059762713	3.03467303038775	2.78425628618767	2.30913787649923	2.42389537216456	2.63056285826913	2.77173978193969	2.32302131213555	2.39827303252818	2.91120424079128	2.52836053271669	2.96273090890031	2.9215160146053
3.29901305130276	2.83019154059117	3.26121708570863	3.17992587046644	3.20063411551272	2.71924437722463	3.29213169547733	2.81325489075057	2.46852560569826	3.02861218949288	2.66009560963077	3.10109579752668	3.29865798188518	3.17862493900171	2.56733253438825	3.08063581587502	3.14441417356759	3.09668252759801	2.94009738820888	2.617224840196	3.00408494396499	2.84680095063796	3.0029377484031	3.24791720323885	3.25503158854072	3.01076379677107	2.54272863885208	3.08386507927748	3.21632551651263	2.92676745786892	2.89449210889212	2.63694631461759	2.87886841651226	2.9481071442048	3.01570620974283	3.21491681451954	2.86993361404652	2.94894785042013	2.78418306348967	2.98630869286975	2.55516413069151	3.14137319352765	2.92608500111549	2.72865066473911	3.29159630883461	2.78076023115894	3.0024945552746	2.97342616561639	2.49209710331083	2.56242864072813
2.8663725009478	3.53734661384557	2.87677381902683	3.51118885043575	3.06356804039673	3.49059238041208	3.20928206383343	3.38935441189246	3.45143716736367	3.49192877923132	3.01900418999785	3.50350281203585	3.27924689885531	3.52853128559998	2.91839904660763	3.48335175465091	3.27707536060031	2.92865604232408	2.91291829833848	3.34267100872618	3.31988093926282	3.15469301961353	3.26112462798007	3.4966911581558	3.50941534665076	3.50538623185772	3.14350184248298	3.52063953419572	3.01709659371797	3.41760567605519	3.20374126318994	2.84138919737364	3.32665395141339	3.52087151391088	3.25610695383903	3.3763806585248	3.54017531772505	3.24177271194342	3.40551744255196	3.49791107018742	3.25069270898908	3.50927603625222	3.41601824484509	2.87891266312068	3.43156155186983	2.9485490858451	3.49317540312398	3.25207779234568	3.51884193695425	3.20418193549358
3.46833245930376	3.70829016508977	3.27671812131956	3.71197661914807	3.74865805812166	3.64974629190017	3.56165940578321	3.7161183293996	3.55081648546385	3.24048307524164	3.39242140640658	3.68069126303627	3.61975362732699	3.34662888876337	3.12344930366764	3.75800969741504	3.39311446323039	3.16258976377848	3.76436959684866	3.63977875394452	3.67833414294021	3.74747038928475	3.19312597661368	3.23246203207718	3.73595248501149	3.79864254556906	3.74872025368818	3.79425810479599	3.32195917661791	3.18785800711351	3.70172372103689	3.75165933368048	3.73254250314012	3.79676900320378	3.7442532174605	3.32473685924437	3.68519602459507	3.34730192010278	3.78021318211968	3.27298403293386	3.78543064325403	3.65247997335262	3.78158815774319	3.74141063221816	3.79228568776189	3.78888975793772	3.21785508798781	3.65194675911498	3.6890717212591	3.77830588039611
3.81310294333371	4.06406375263499	3.79469291877248	4.0068252396782	4.0484798601272	4.00968072106318	4.03070855072915	4.025504428799	4.09305365591006	4.06774555812107	3.751452597754	3.97520795350823	4.03260814179743	3.60469730138014	3.94923067669382	3.96368064201668	4.03245962878194	3.54875261126557	4.03118810460828	3.99396390929511	3.65325787266387	4.05567883645836	3.65775021931069	3.5324113190007	4.03024243363024	3.99257080139278	4.08359196585133	4.04029673745926	4.07915172087311	3.92603311443896	3.59144184679065	3.92102848519268	3.990790498435	3.8853004569151	3.98774329490766	4.03196092782339	4.06005488632669	3.50863157432727	3.88543108471481	3.98706964333398	3.88298511442888	4.05634843304332	4.05717172723414	4.0072149721017	4.07741753579003	3.86822555689328	3.91736121748906	3.99197689561266	3.67070341806946	3.86923059245923
4.19828448067938	4.18623917816369	4.35236631443403	4.09100165623575	4.28877870717135	4.09733921428932	4.22964789082143	4.20789980234391	4.24562409996607	4.32412348731683	4.1574496597819	4.29226798728051	4.08939105957982	4.0476653797551	4.20296969667263	4.2601820287073	4.28942822407207	4.3458172144243	4.38887096936784	4.3434093969376	4.1659957743298	4.33162887101929	4.22046281216915	3.94430773312753	4.18813003807406	4.31748974659979	3.88717457091794	4.00699149640285	4.25858189331233	4.30190848334999	4.35243761896642	4.35300491349342	4.1076567806286	3.99536233498441	4.11661632617983	4.06725500520911	4.17262845073926	4.31545778322963	4.32439913410939	4.36146979502558	4.26832447462837	4.10846924239811	4.23225209494285	4.0340342646324	4.00000970221929	4.28923147486158	4.31266745397463	4.07026483887716	4.19008803176668	4.28007274888359
4.32228313031461	4.60644809675456	4.70900871691825	4.30652569956615	4.66111107813089	4.63277471079126	4.55264184996537	4.23010135666472	4.63622362924719	4.48199827018224	4.12100133570258	4.44851787144269	4.63581079482327	4.49315146290056	4.57609472717636	4.52698023196445	4.30430997904526	4.37701431432401	4.05024515987455	4.68572772927191	4.4896249660807	4.61930246865694	4.64240223769668	4.56053283610909	4.50215611696524	4.63663520091263	4.46910257916047	4.63716487962643	4.66237591681206	4.20888065929848	4.66532405771068	4.56259415278911	4.4208215942401	4.625987842197	4.64111239070181	4.60364997619519	4.65273262171424	4.5167874661362	4.64396086750524	4.4738702385005	4.45550086041248	4.69844496871232	4.58142810841781	4.43171223081358	4.41889666479009	4.52351032133576	4.34696465569511	4.47299623044575	4.64715005656543	4.60582166736331
4.87659175033821	4.51389740370469	4.67528170465342	4.09382361304707	4.84367359834131	4.26190236168595	4.77023571508174	4.9454171081484	4.77875882005059	4.58194655423926	4.9322937949956	4.98213321930868	4.15000786584945	4.88345588406915	4.94936575144819	4.9909898421372	4.94951379993892	4.99106332814532	5.00945005283456	4.84966410989529	4.7616485550454	4.72704509757071	4.51034822608356	4.60603415137239	4.46196935609385	4.94438068718108	4.73620880164694	4.95832323780438	4.43868427959219	4.90821517928459	4.94373386718157	4.3694440285291	4.69722228451154	4.84858961121748	4.9543629597286	4.95967843854185	5.00778955025699	4.72023489265849	4.81540373845852	4.4032386278764	4.99685883182923	4.63711868679432	4.86833330218957	4.84497374500159	4.61029314911527	4.57592006551307	4.73083014996616	4.9888771230529	4.91544340598237	5.04798707498095
5.31962564002263	5.31113732422314	5.27094463401818	5.32658362652859	4.97782921272519	5.22921418993253	5.3119984791654	4.86913954681412	5.18078257614834	4.5449698107382	4.59104198553918	5.37954636001575	5.29102800900552	5.27090906403637	5.09099437465147	5.0156993450495	5.35394296867881	5.19017546078691	5.185407878592	5.16221795282017	5.3202333682271	5.28549608568097	5.29592106763003	4.65406942284751	5.2227609515677	5.1896542742234	5.34399044421959	5.28929083339819	4.70092186090059	5.35254608194304	5.32901173497169	4.85229050238982	4.5388726387917	5.33468800282817	5.04034549831476	5.24275675251229	5.29753310196056	5.32935479885676	5.10411882847168	5.34899759536376	5.36252920573299	4.20797835957198	4.97217411642147	5.32783753388728	5.03870394536369	5.24881479903116	4.86643815301062	5.34863356878879	5.12233341343343	5.35693014830954
4.77981723381189	4.81558438687632	4.67301248814112	5.68214767907676	5.56638466612921	5.61975893156407	4.67056383997263	4.31978406841602	5.7293449711989	4.22888566106144	5.06204110450252	5.54349606411096	4.91382180491692	5.27714008352474	5.4065669413648	4.79657244537391	5.2518827045119	5.70792906035315	5.43577780527816	5.49611026846174	5.25242584923477	5.01896060223613	5.4628657200138	5.00361436444265	5.62362624804219	5.0377733623059	4.89314958325567	3.90057631878216	5.55039799639524	5.27833425095459	5.08107091787884	5.68626527910799	5.45546965408531	5.65987613317507	5.71809223576808	5.07365949597787	5.72039877497018	5.67756019647217	5.1441313787928	5.22118233901264	5.15667629411996	5.72731305097825	5.03911672349468	5.04707123174127	4.93940318860681	5.69193060221098	5.60200069489466	5.65534327498195	5.47838071883615	5.67705290985148
5.53617464911134	5.13589846253597	5.51884200543237	5.91912829315202	3.12043628216588	5.15615293859864	6.05247225065363	5.830978438578	5.49611399045938	5.75884160069239	6.06178996721451	5.30349899650146	5.31161228817496	6.031662323522	6.03177055144334	5.59416738763163	5.83620084840812	4.34553338679964	5.91484587164572	5.79388643130353	5.39902743517023	5.16222902349414	5.73445987421432	5.42030827123217	5.94665220135074	5.9819952230969	5.76678783330758	5.8524239396289	5.1516842700326	5.97411863575814	4.55482522363087	5.50752786176103	6.0512463434126	5.96895058257661	5.65489781174217	5.19892425603234	6.03688862947217	2.76505432759581	5.3151846647979	5.43743329407915	5.49709925515742	5.30725595301157	5.95980327883568	5.11090904778723	5.90648030340578	6.07648233191615	5.26934683143932	5.37892966625395	3.53005716565052	6.07448795324437
6.1685288026529	4.78537898941029	5.4425592630382	5.46058162190536	5.90534003927955	6.36074032529567	6.20833616158644	6.07899098905386	5.66421840669452	5.83531618435178	5.28895400907992	5.47028189038062	6.35109538295181	4.40241059004413	5.8707138793304	5.08374074640717	6.30560077889686	5.03754492644165	5.86944667499229	4.9552254917825	6.06678618259278	5.44518106370981	4.04603173471689	5.56935383443848	6.30801884340043	5.73288092868749	5.93773758419253	4.4049225174351	6.36143856867806	4.28519310227609	6.41009356703522	3.82846576727698	5.0903809134104	5.22311680085696	4.79341958055015	5.39397214405308	5.5393078602052	5.28816051918698	5.51152345724813	3.68931768256056	4.17431495432654	5.82829070288927	5.89657140166294	5.78466256515437	6.24191253839525	5.90632159969477	5.05408975641782	6.01884783469393	5.28409206652943	3.16019155953848
1.61396449016283	4.06594368202238	5.68561400443919	5.65710428435943	5.98202268714226	5.75868642937372	4.02377692210637	3.88268062701536	6.01997788298177	6.29630811219781	5.07990085064174	6.3454613899194	6.10437510883319	6.30845225125067	6.18901549636979	6.48080946775472	6.05456704177092	0.663375095358651	6.01266555951636	5.88485659119247	6.19465977574435	6.3258863957637	6.41760760225507	6.2653194909575	5.84060347540456	5.9537996795472	6.18639344573806	6.45335043413254	2.88818484764499	6.13470299636075	4.37908091583118	6.07315050232889	6.64066830013455	6.69546340407681	5.70162655563887	6.1569671393801	3.46205055235996	5.85325528392071	6.37600018133077	6.17197383986929	5.81524308379454	6.38533374314291	6.61060919221887	0.39494251269985	5.18880171340965	6.59785261620382	5.16738085662463	0.0798870772004844	6.02850224377904	6.41136179127423
6.57332867852844	5.80509172359711	6.08037292910523	6.56522935727042	6.03258023196347	6.50227509054858	6.34029591025486	6.4883366611391	6.58547570296881	0.474376013180302	6.1038808756291	4.10770075607758	0.0730834258751055	5.8168270189194	5.11238581146453	2.21807446393097	4.9421362426334	0.0730803021818317	4.22314544710123	3.97605852894829	5.19858898530106	1.91172225390399	6.30971105847879	6.36144694054987	6.19170951585432	6.54693518821444	6.48069874437066	4.56031773831696	3.98354236834746	2.58397955402096	0.0758989046011697	6.5994256269702	0.0732857885342175	6.17071807536001	5.83471448895851	6.59133882725193	4.56168343290433	5.78956271665484	5.61289291403177	3.24755354059643	6.35664833560569	6.43568742758071	5.56122272546299	6.3618798005533	0.072403649599912	0.0724430763693924	4.88876502392164	3.18742985969594	6.61660862757126	4.06861488875558
6.8401873933995	2.59437004512857	6.69908774615771	6.1174445223632	5.58203454902088	5.78466389480994	6.85741422388451	6.35641243280739	6.10118712347727	3.99561716196599	6.80314210772242	6.97686281297924	6.1150328797974	6.74023924274728	0.0697307809566316	5.85374916450294	6.01277807259443	6.46955308248972	2.70912006982372	6.82481052716931	4.5822925010227	6.80916877066265	6.67092652407063	0.0728823216050581	3.32350797548185	6.94191824644273	6.80501706193583	0.078136330107592	6.57420750212775	0.074590676945547	0.0778545959373187	6.73912759011913	6.74506653952759	2.89518930950064	6.69841322663524	5.82771898538207	6.35947705584087	6.60491695007615	5.12985555656887	6.88700904346051	6.56709826591731	5.35315331292665	6.65324428076548	4.26811789518693	1.61707310267096	6.56433756810416	2.75380327972093	5.62939840442618	5.79247639005319	6.72136397469393
6.2571432522056	6.95880092307792	7.04425528305787	0.07664781737195	0.52247457874023	7.20012403374989	6.90446181660493	2.46175220866109	6.66089792631959	0.0779359852099506	5.42808807467495	2.00274481567307	7.17995241453807	3.54278742255767	6.95125759806125	3.94005828638428	6.64989834844813	0.0683416336240154	0.982148491477678	0.0683745181192129	6.95906557194746	6.79721825859213	6.89422866248467	7.11152321393229	5.6326149303156	6.09706961848407	4.6835100176719	0.539566281146167	6.42248560365308	4.61548398789985	0.0707629124100119	6.70644425274785	3.85437136149966	2.51472832517454	0.0759987380399069	2.81255439536356	6.28858343351678	2.77325862593967	2.7511569984754	7.01563431840905	6.76936345727253	1.594293129557	0.0689673702623677	6.24492928965724	6.88599722877525	3.75657793738445	6.80029741334985	3.54029261525914	0.0750181769930745	6.45227645612195
0.0739260064590981	5.55667953662828	0.0658716320970474	6.77908406931365	6.87640657074097	0.0734924378949761	6.00350606308109	5.88137120359783	7.1319956134999	7.12855997798283	6.81771918435254	5.45078536811717	6.78987059891362	7.08954682382488	5.46698848033474	0.0681209048480318	6.61720693843206	1.93309680567803	7.17341246843761	1.29150421715766	0.432714514440848	5.43014378949779	0.072678170345999	7.1017717702156	6.58947674012026	5.00177607156475	3.62140035728783	0.0706782653684531	6.46084699860311	5.80583063929037	7.00920938268685	6.67737783753353	5.55199448292135	0.0707826997460821	0.0814778977599967	2.95355945089533	1.49580112090807	0.0706258793547491	6.35237151550954	0.0855599070448162	7.22743638056082	1.03022590348105	7.07128296893797	0.0674870811979554	7.14806928843596	3.14510328762729	0.0688643280025447	5.8392448129846	6.68062252298036	0.0740313526920622
0.0707999657939006	0.0755780935447328	5.16922043609087	0.091333758477386	7.27775072858715	7.26140776837222	0.0796304989690337	0.0721587037524457	0.0779475790973704	0.0748702329876697	0.0844725308238548	2.40320609719713	0.0730661596523014	6.74349217976433	4.97710344101393	5.01828589543014	5.40773793360805	7.27830209532505	0.0699745573390335	0.08706391909319	0.0723930066914582	2.65519495940557	0.0727542100110378	7.3115583784213	7.38727021111774	6.31890332855024	1.59722627248808	5.75417052185171	6.89430666939983	0.0913949382237476	0.0795875180804071	3.28507318890325	6.64460280058926	7.36277554444934	6.24762773966451	0.0827143812566674	0.0726897869099698	4.16653036074911	2.78719376324509	0.0714426724890852	7.46244293450731	6.47893975527468	7.3799356278914	4.22374807609915	6.54024406519009	7.17921394045966	1.50341563223376	4.43745162481157	7.11075103837756	7.19650669285181
0.0742532875375905	7.63989521943749	6.92165880396382	6.44290583674554	7.52182997901607	7.1600997033789	5.0637020234404	6.70525197985867	0.0733249920245513	0.0699299015283898	0.0682517295443441	2.18815865752764	7.57766932763774	5.99544204403224	0.0841114251815179	7.65143143619358	7.04188364763174	5.78149577799423	0.097432056923637	7.55005418389188	3.24821321644015	0.0733663384451086	0.0708108506879665	7.63358479271886	7.09757822999315	6.07270921993659	0.0718901837475722	4.2635077495913	0.0731791407142208	7.00644048973252	5.22889639433476	0.0753148552332281	7.30526718341634	0.0717015689668212	6.07642218249836	6.73077116621267	0.07175902070273	0.073117944834607	0.470367968080273	0.0705490161397227	0.076617744561261	0.970377982507198	5.1790787239009	6.58936535375662	0.0804621016736026	3.9938042149758	6.76998227145199	5.95221131477564	3.08050901077754	7.12649707002729
6.91769693761784	0.0706501976094585	0.0728387506601861	5.4347357433129	0.071921207882107	6.49984540536049	7.78529862106489	7.60626824304897	6.85919709745262	2.06998289339638	7.38910268373456	0.0752942289199158	2.32508696805764	4.86644872573607	5.43673099540862	1.21558128455226	3.7930595091092	7.62443453928163	0.0682832342026685	0.0818148493565639	0.0690124570406524	5.10240415707782	0.0720148770784021	0.0676156111278757	7.46995652588823	0.0787538627347076	6.77215508035894	1.31927910199075	7.39089168553982	6.40320118360875	0.073420098542707	7.35756606964842	2.37573624738441	0.0850765541131788	0.0749121558886988	3.85456866786583	0.0706363889653496	0.099929271576643	5.68559302510635	0.280515263330096	0.0830734842931928	7.65430479695672	0.878338020482988	0.0719441441248527	7.30044171100892	0.092096453102869	0.0670717807620698	7.30513795572278	5.52626719741152	7.4668321997339
0.0696146844076563	6.05140028249969	0.0695837733667328	6.7008886134024	6.89924203021885	0.108488384287509	7.33426942501419	0.0737730127686402	0.0721002589500524	0.0900850949753997	3.92564785598836	5.53144183998789	5.10930216800721	0.0755514015596271	5.42932492255264	0.0732180410081013	0.0707217632427096	0.0732380546862907	0.73147561701035	0.0717323116376663	6.52247887229376	6.77269767287781	0.0738719705949639	0.0728921851913395	0.0783781661603403	6.52685367717102	0.701586637830412	0.0730150122237213	3.75266714859415	0.0735986547746616	0.070954238999729	0.0672870497571618	7.84024152511236	0.0927916743740831	0.0685501002465927	0.0807576431992535	0.0848164326273969	4.52047690001809	0.0671680414050937	5.89869766183984	0.0696774464271592	0.0780703891676801	7.64686042132955	0.955267152318552	0.0824682980403288	1.17023581337934	0.0694829373690004	0.0674395974950829	7.16902245482374	0.0706355151646158
0.079775276167654	0.0683887672976284	0.0779501697866007	0.0794916738611916	7.38977646155063	6.99820858240509	0.0980735715010132	0.0801351224963515	0.0743437058967687	0.0936119948520573	0.110164013301163	7.56319116082157	0.142689104145361	3.63334215315568	0.0664461597936507	0.0809612991029181	0.0688960480617425	0.0719210149382848	0.070666379125116	0.0681411911607268	5.33594090842213	0.107182178296209	0.0823303466401616	0.0818294767192158	1.74054374390913	0.0855312822532721	0.0846732049695609	1.89890498487824	0.0794832507717412	0.0938909373360954	0.073109579744854	7.4638674172159	6.30630832418709	0.0967382963573449	0.0645620167444251	0.0675684916329739	6.74259202124419	0.0764615692045367	6.69101953053292	0.099081694786009	5.89474749977027	0.0724763201167632	0.0739218182324493	0.0840698891539025	0.0992868210164497	0.120712639732214	0.0680319696782097	0.103977696981959	0.0997774250852944	0.658811765787283
5.07599108841141	0.0913460928762264	0.0833301274699524	6.60833538943888	0.0696581023491585	0.0891182776058274	4.32439731883579	0.0771320441884466	3.79499279391977	0.112183044303278	0.0948427032657055	0.0691141280649133	0.116085050790038	0.0857883040741151	0.0710744364457669	0.0862112304193429	0.0671722981867673	0.0889821226125771	0.0705355105235881	5.05761590402729	0.0699642555213166	0.0738617660305157	0.109665987548008	0.0720917726549099	0.0646105247182033	0.0704034537030992	7.10806071677756	6.70246200397626	0.0714310153127507	0.0686781334506936	0.524364133446918	2.67976107536444	0.512855506373935	5.98489716140861	0.0722793848498021	0.0961425599426863	0.0729663476982931	0.0750512070617089	0.0687998004891929	0.0686416678030275	1.82403729325098	0.0758953202663118	0.145663817769682	0.0705685901694726	0.0714308270726022	0.0742824194954589	0.0734217129699655	0.07851602422368	0.0745083293435286	0.0680835988400283
1.99624233019545	0.143773627886074	0.0673754667392382	1.27108012480184	0.0779879671008974	0.0992423691915313	0.077807434892717	0.0728473828328591	0.443941285416642	0.0767913334940316	0.0701392127513053	6.46164816904381	0.0655500600040836	0.0704267434442122	0.0729421151983816	0.0848374638499819	0.121455660874325	0.919077933084504	0.0876295982049412	0.0724533885915973	0.113012099088175	0.0706403324314671	0.0666992388635581	0.120854963022652	5.40266851019822	0.0701352232501394	0.113585392128081	0.102664793230226	4.72754630343988	0.0740478330761399	0.0881299547136446	0.116763354663606	0.411097596292325	0.0696693956192759	0.0732926034976905	0.0770376499281389	0.0856017257798496	0.0868073614821748	0.103712912578202	0.074491040699433	0.073522963870286	0.0713823140683855	0.117355534153017	0.0696666155581217	5.6949873387063	0.0724888007251313	0.0707238254323203	3.57604699325416	0.10582821722053	0.0954071753030928
0.103286528277658	0.0699924456270025	0.076818170673345	0.0685955477098537	0.115079864358021	0.0713657424005939	0.0681714055024563	0.0709506182638373	0.0723261397648713	0.0938488725278347	0.123561919684106	1.05346563452134	0.0702884883156498	0.0730033553712352	0.0699118880148255	0.0707305112388159	0.0709874141420004	0.132391453785648	0.0862708121393654	0.072528151533215	0.0750618702460503	0.0687996958540942	0.0951800191397248	0.115306348271363	0.0739220121566483	0.104951281093526	0.0671585344090387	0.0682105939960886	0.0809845174968094	0.0732856939755094	0.112528019881422	0.0675501082209053	0.0949841958461248	0.0694406527107151	0.0898635737934283	0.0919083344491214	1.97226089910541	0.070417941209693	0.0743909671752514	0.0759785630275259	0.0682533507649461	0.0664101625480338	4.71068966712754	0.0992409985145645	0.105416490851133	0.139562703095675	0.0688429576903582	0.0973122614110131	0.073239644426597	0.0723061840422382
0.0657437913724762	0.0661533659609287	0.073311519576464	0.104857236739741	0.129937538604277	0.0755246323080451	0.0700897023570442	0.0823890030152307	0.082461946887065	0.0783986552922539	0.0856779212562075	0.0688945483862752	0.135888323703716	0.0854036599986367	0.0842606824131688	0.144479637686659	0.0903319568578498	0.0663907635183225	0.0871894947545892	0.0743866333762308	0.0795527776800376	0.0760607119510204	0.15405476887334	0.106252235018677	0.0714315338784767	0.1443089523626	0.136254449546007	4.48387528004668	0.124273928437706	0.0720136260089432	0.0683433555381017	0.125694990481691	0.0740904969965209	0.0892527041909192	0.0669326231299623	0.0784161766097465	0.0738375973197544	0.11041285066434	0.0917432954687838	0.0711544857722183	0.0682428661373409	0.069617735003561	0.0703983972039654	0.0688528551090315	0.0720785251016459	0.122457223459773	0.0984753551122097	0.133531542934131	0.0681787735282494	0.0851739668931225
0.0747353393187266	0.0752067879164858	0.0696459480634783	0.0710182854558981	0.073080457194894	0.102818025252258	0.109635091899388	0.119691498789147	0.0709736801338501	0.139951668510447	0.0769199228843585	0.0708030701508697	0.0674373377650212	0.0899245349345567	0.0726826928801059	0.0671127880862269	0.109628770137752	0.0721978901508672	0.0740501124182141	0.0850349026751651	0.123633235182555	0.147531790624306	0.0727850868016017	0.0722422698125905	0.074347677850193	0.0864550835582067	0.0737321857578508	0.122199208840467	0.0695937475528316	0.0713788187048654	0.178953671949907	0.13013702373826	0.0760705014347946	0.0731017763374344	0.108767578036117	0.070442359006095	0.153240779434285	0.0685893830240762	0.0718328570750319	0.0748941305576081	0.169902153391606	0.0844689685197613	0.0712281068239536	0.0715825848278342	0.0731150991453322	0.0677758127624444	0.194247188252781	0.0689711982101292	0.0801267200699711	0.0758065499063508
0.148660060854487	0.0963354661313904	0.122245327306797	0.10970245579133	0.117688431625243	0.154650974706732	0.114339170598779	0.17448138481248	0.104262571010787	0.0678388956233704	0.0722691946489105	0.144788272173652	0.159366895815686	0.130374255308589	0.0721856502390316	0.131791348861606	0.0802767721053381	0.145403239754127	0.0758072504558283	0.123968520799858	0.135279777469585	0.103614810113507	0.0671635831415891	0.0967845471179963	0.0709172889344548	0.1736249964498	0.131569009332569	0.0694805042452433	0.0667747338371977	0.110942222950233	0.0937759269347545	0.0707464647246973	0.0720055980142212	0.0972976728763045	0.0799413466637529	0.0963552141482355	0.0683633004927551	0.0770415900122375	0.0756765853158285	0.142195077658253	0.118598961412714	0.0799414423359167	0.0732518358885471	0.0881879718875167	0.0695698918582073	0.0656301426663536	0.0685018242121684	0.0693344310023497	0.0978754145892146	0.0714144814478503
0.166999079262889	0.155173577943612	0.0730834257438762	0.120117613749194	0.105268828717462	0.0709936673369187	0.178087745859573	0.0930228838315514	0.166807597584726	0.108796237161696	0.0952667279713231	0.20611839398331	0.161867199501931	0.108152063063624	0.064983066688896	0.0955434915847587	0.0827455524080444	0.0812263702581805	0.0723837039952365	0.147874204488122	0.0732807716106206	0.0644220362117482	0.135891005448879	0.0916725878110773	0.10971508393827	0.0931910029821127	0.0658685211442547	0.138515223235204	0.100960700136172	0.0939492081226038	0.119181500872796	0.0718555904502131	0.0844929114119924	0.133533322865512	0.0839107670063574	0.0714206040308835	0.168632396267532	0.0696001280096474	0.132564703209086	0.0835398770712917	0.0885940784658032	0.119069056869842	0.17437246837437	0.0935793150825714	0.122149044048014	0.0731822175361322	0.0657914944178064	0.0680725051623205	0.0715519355530003	0.129361107670227
0.108925104215455	0.082940204042204	0.141785860308579	0.205368192530152	0.130653993688336	0.179723673027029	0.122368727974737	0.116310004856244	0.0716976546850065	0.159196236883321	0.0684269137768738	0.118674140675967	0.0751315782165594	0.0709630030098131	0.166118706292938	0.107429101340398	0.166222140016525	0.0678471655145501	0.0741835775124705	0.171377396736167	0.168553206086449	0.0642647493135197	0.134837912357449	0.134559935518283	0.141677256096107	0.091500711241005	0.0772392184127912	0.176677403791176	0.0684584582789119	0.14201019551182	0.0750115455326284	0.173388060524369	0.108357101944734	0.0717474342836748	0.0696457269644104	0.0652814416269865	0.107440124100428	0.0971819034047454	0.0984790751249775	0.109984834898398	0.0916085988927181	0.0652174108805639	0.167553462844399	0.107869942599216	0.169589966206107	0.113169092198071	0.149829173660641	0.162058215329189	0.141393092400179	0.0832703570205377
0.085079789554671	0.183405445500317	0.167971834712823	0.0890803619128371	0.0738328367788606	0.171356703882111	0.165479227309576	0.0931161668213444	0.212580175293193	0.158596845883382	0.0699010576623183	0.0899328240825924	0.188399809462812	0.115038403699907	0.147394901814363	0.166985464950605	0.162199253133774	0.0777633586758738	0.0718571990990642	0.0836258135375951	0.128282335853937	0.110867987117922	0.0749346818671543	0.128495629341164	0.114221592311414	0.0971035878321981	0.0967553176230485	0.0694591237803243	0.129190209527231	0.206729708260002	0.0872089007262543	0.0948819028904045	0.0910543657695486	0.0938959600705603	0.0879289543967329	0.143218917812221	0.124250085158177	0.159435960055198	0.0903514507785976	0.0767963516878587	0.119898715310638	0.0655074702718077	0.151818401912123	0.0650818676654453	0.0751776563256317	0.139955071365575	0.116439655677294	0.15335362162015	0.0692318907031485	0.130839028528926
0.159577250814392	0.117143190438705	0.0854777163166889	0.105689974169276	0.114319769888254	0.0746004836881022	0.11057275450233	0.172082878131243	0.184947066581151	0.104306263872097	0.170507556355061	0.145089380166749	0.158310332311455	0.104527422157866	0.109027903582864	0.0688307940386089	0.150651674780528	0.105630813571779	0.0816622803233193	0.0787140674674516	0.155049037007342	0.197180931594424	0.12011609424013	0.123842845637126	0.180548492812643	0.1152925454158	0.160224612689511	0.0665800524073799	0.0994628951432154	0.134488279931004	0.101244651850407	0.128159085885869	0.218633711317481	0.0679368597650375	0.137741073576944	0.161393439477236	0.116543428538396	0.203077169186559	0.105191712657336	0.0787402075112471	0.0949173477419885	0.0792626792642273	0.179322688437724	0.0898620533280975	0.0807250848254364	0.0652360980709105	0.200883389511626	0.15294172255513	0.0881372239442373	0.167403506362978
0.083462678578375	0.147735237403758	0.228145076070945	0.155464324865575	0.0700930236813026	0.0998114706901682	0.109925206032451	0.203873573341269	0.100928119279041	0.134650474702237	0.174745852712968	0.138555780751593	0.140658586022205	0.105626321967885	0.126277203998654	0.135810582542882	0.0669868396551436	0.121979584868155	0.104420014005291	0.248906532155481	0.0906630051884683	0.126039884528139	0.0830539321935974	0.138780309370089	0.172057944574985	0.1425013663576	0.0930756225223923	0.0953568561460162	0.076705774216906	0.0827453294972709	0.151137647638467	0.206624028098083	0.215166555505746	0.0937257868625921	0.0856993548311877	0.130132396760536	0.0835957842083545	0.132565557138594	0.0962960168389235	0.0975456675302453	0.112626866286399	0.16746967087629	0.193621294458021	0.197271217544876	0.220699353741571	0.127012356288231	0.115352468089998	0.20039910552472	0.0943870626853716	0.218204782875985
0.153127578613078	0.13090282849045	0.138196246087494	0.180547568844033	0.158163039522735	0.0962747325770411	0.131831403184463	0.177064217723423	0.140596301803794	0.09002120113045	0.179620384324386	0.213272905258921	0.130036958535612	0.162078954773427	0.094106795409387	0.112197917902135	0.165642934810161	0.125669904709919	0.130742461643489	0.129107638480033	0.203414379223267	0.0881257930171456	0.117565612299204	0.288445212492927	0.0794318975848595	0.107814862004026	0.264902918126741	0.199707443157907	0.0704463867418717	0.272284260490452	0.162995865615812	0.0906297194872971	0.127080429441143	0.239624646877782	0.0832655946945728	0.293302895805185	0.101744077108546	0.192024959041044	0.0925819134040751	0.0809389552549105	0.143478767914219	0.233375988320572	0.141816963595229	0.0825939653982366	0.151912912064486	0.125505830850345	0.27444983089032	0.153340457174355	0.119953160327825	0.226834975044863
0.214893267056719	0.0796422524849557	0.145480855738428	0.171292270005487	0.172867198706582	0.0776890931607954	0.248863088568898	0.0979551831552075	0.253097743413438	0.121967203773789	0.105836658652876	0.0919113990868593	0.0802209392973318	0.124997079477868	0.13153939127683	0.111863852608736	0.164337064154606	0.0705663840047593	0.339614929489704	0.103225723913816	0.113005245404327	0.11331626408411	0.100593175506338	0.231501294862094	0.119951459403589	0.147610831143097	0.203377142533415	0.091495654728693	0.207526850849156	0.247782817474667	0.173328613751131	0.217264448691178	0.0728304582185552	0.203581203957523	0.0972086625113539	0.154791745109713	0.0744023194285876	0.143599142466724	0.210909411361922	0.191982556620134	0.0770944355137293	0.230474658255242	0.262892387769116	0.163744167010993	0.118249389422408	0.109830051801458	0.155952084545261	0.22107019733805	0.172477383951934	0.2005917905623
0.138968992706462	0.22721004041285	0.250997290570093	0.191635841118617	0.128810172449597	0.213253230400361	0.155453657521258	0.148427847519083	0.134056096707065	0.239750372489005	0.17495507628412	0.0887135086589939	0.0919465938508836	0.163419488250088	0.157315269308507	0.143362530655435	0.137829677263089	0.214520546437509	0.152963450195025	0.212592233162328	0.0914447287700797	0.186567287580911	0.127368089480282	0.111877486778084	0.213585268293222	0.198373219490948	0.121570010106922	0.159038076389854	0.118351310600185	0.135038787618915	0.134107691511362	0.253816237999547	0.1428022748909	0.163331629687352	0.0989680573882201	0.12028859603071	0.171973686485267	0.152686466239318	0.186774616250183	0.179296240950393	0.214223134210267	0.15730257263878	0.279199741857424	0.262270395757093	0.190598105771866	0.128473750025052	0.125480136109923	0.142981391989155	0.0721844283045084	0.121806080480048
0.27084402565835	0.11728332241484	0.19952124712928	0.148169378680602	0.263215538271606	0.130118277067892	0.145376495819213	0.246585354884464	0.301596805784525	0.214816824448966	0.146275418559254	0.118276659766945	0.164768221613857	0.209518666984288	0.100154082701391	0.212511092527096	0.312334634764565	0.116502635970598	0.185522407763609	0.164600354126311	0.2161027363787	0.136168298132636	0.15791797935831	0.106267758883467	0.0838770911429029	0.163367118636397	0.181775653023153	0.174775111502413	0.0923840814795938	0.191741824231721	0.127214830021875	0.14732603952052	0.232920372522395	0.17132889427826	0.103896970545443	0.202620206219749	0.1345917355031	0.200655650397712	0.207919069089037	0.122212000703961	0.110180016306698	0.124029361906659	0.121829886519028	0.151267073600778	0.141412175539474	0.200546439702889	0.138995569888812	0.146979003341602	0.189540770177049	0.304436066676421
0.128540853462425	0.189008528467418	0.342802806817216	0.171251540513578	0.178082923179966	0.25042816022386	0.115664285523886	0.25594187285987	0.135306513472891	0.189888015170862	0.246734955002818	0.207961648344736	0.122204245796158	0.250328703149823	0.186908126397634	0.137597542411367	0.189887312823971	0.163532301286928	0.124990613671487	0.110868550112739	0.156879562325749	0.177356139759505	0.226822851576124	0.264968060539911	0.280674531282703	0.122210163662442	0.196139218546081	0.0804154899052937	0.122474975263289	0.12294885822927	0.351112441691167	0.205928652075832	0.203603580276339	0.241491359315135	0.12838989993103	0.117387101015989	0.270607323718511	0.112875107329441	0.148297144731537	0.180546963650716	0.0808574324230731	0.21598224589351	0.142904745175324	0.198320303175471	0.140640299590125	0.191227233434935	0.11937290166083	0.147745914661435	0.181897007603125	0.116077232040722
0.138042089273175	0.143402551274725	0.221563116456195	0.184902890557713	0.226605207128734	0.178498540593441	0.168440852550317	0.345128353590709	0.147488844065015	0.403007284050078	0.180088459113111	0.305454187300775	0.17366510205995	0.085311397202305	0.210207707557043	0.192952080794983	0.20049344302187	0.206526270823702	0.37197997724804	0.282755562023704	0.169191355259273	0.234109854110571	0.145979454170987	0.32184067546442	0.30298465307247	0.122954340168306	0.172096395628418	0.178545104623719	0.108158662251208	0.183063708210417	0.197867454448812	0.181688597700453	0.25365086896773	0.122259688264443	0.368278996340163	0.14439062222258	0.203839794295068	0.32243738389827	0.151840425133515	0.3100630093603	0.237254215168026	0.422945002151009	0.311728077588621	0.329940387508256	0.106805324770021	0.264334238788438	0.130805737848938	0.211629439783281	0.278200194952554	0.308096933877804
0.284223112813908	0.185791176947447	0.2962583604796	0.16148984570273	0.201314692228911	0.2980750556098	0.139066521413576	0.361937860038244	0.403763589750465	0.298068723872777	0.144200473359064	0.239658495866195	0.298755132724699	0.312463719354182	0.300380562110578	0.348564744043192	0.32738770289254	0.251055235637042	0.335168163879429	0.187085139720893	0.248744179858431	0.240175201614727	0.196260976944501	0.308542055296589	0.297780039213654	0.304522667427537	0.116583884639859	0.198251338024897	0.248670971939659	0.313630051781363	0.246692880786867	0.1723733628296	0.225648469916959	0.156980227537856	0.334227789359061	0.295663788306103	0.160986956634293	0.166634047881473	0.198787622147902	0.159430503767383	0.161867486829836	0.289480733777464	0.146261624550579	0.308167824014778	0.117490394121214	0.169565088540398	0.149031452375172	0.300228445656801	0.119555024418159	0.192337978011141
0.307980288127801	0.18240598685192	0.245901290263624	0.126731916525616	0.280408431300025	0.29985660319821	0.280020227401598	0.341323689257026	0.163790114457492	0.12246806375478	0.217269711874901	0.334454627496212	0.200725936713912	0.158374141338901	0.325440155560619	0.14138618812431	0.426441388919461	0.143234898359565	0.508569607562069	0.201630084911574	0.33908791034973	0.554170485440422	0.129526116970315	0.280584751250492	0.16306231094453	0.280007835079981	0.197715220051903	0.176817387108264	0.455148534619563	0.134415242200629	0.245773855744682	0.365482914221264	0.13730385917485	0.141363819406802	0.202148550832157	0.390545254730459	0.125740099436432	0.250864785836552	0.356440062803767	0.170172954763596	0.173848662398129	0.150100166880285	0.359659731108324	0.169217591539063	0.33176278438935	0.142209524052912	0.17022040514151	0.182850419227441	0.147455630131753	0.107125187150494
0.371444382598418	0.223664091775271	0.200874026317261	0.346146478549677	0.139396530935536	0.432166167207637	0.336680274652584	0.137167704018806	0.150354283957467	0.398194922398017	0.12114689027662	0.170927472537457	0.21124738193095	0.37404150549539	0.16202495214171	0.184465792527619	0.356079588429806	0.314590915068152	0.129099151019294	0.273533217918604	0.25511001347097	0.304756027977802	0.137018415594248	0.247418334868915	0.167747284726521	0.441005532594665	0.231558125756579	0.308582408531296	0.339100225135259	0.310386676075879	0.125997611158912	0.156160030762279	0.349002178552528	0.137629559686069	0.191316778152748	0.13636294477324	0.282493888110975	0.29072981283761	0.189868462643365	0.346341232211205	0.314441990593862	0.229376403095662	0.299809973252515	0.147275008060106	0.307313614739561	0.206811774601978	0.3305833493025	0.124748856422867	0.178368643151819	0.158478131945841
0.259490632269892	0.385045718929839	0.314682179368324	0.188283254088758	0.380769901491944	0.510501415751096	0.241780967169001	0.477303505928647	0.289240584881105	0.422536692032699	0.407029031665294	0.316871045207005	0.181117917865248	0.178349506893297	0.263621952425388	0.218938768830254	0.243491542556038	0.246798380849301	0.196634638859304	0.488862265023052	0.370177116796159	0.131588533311606	0.167693177611663	0.355455086283055	0.278829431521901	0.153921967317025	0.205156381837503	0.198176370407562	0.177749809546232	0.169460379919241	0.401177098615287	0.165793831063374	0.410615390663804	0.237926910186271	0.281046420108783	0.422304045300239	0.372326631274617	0.393560903267286	0.229031208531451	0.413919634921278	0.330671991353068	0.209150829978559	0.24134037208213	0.260569837774937	0.260146033436912	0.311650189896463	0.524914913015396	0.151785294209045	0.174001886341031	0.303993285779771
0.232469695939411	0.397636599941262	0.50288840009523	0.427294225509236	0.593025864081854	0.386329931298141	0.252612617790873	0.49348670039716	0.217943420643902	0.38965608729237	0.304715755017458	0.244254588504604	0.190448310281334	0.155524001381367	0.258056128474178	0.492915317481696	0.307207922401646	0.286467503633637	0.305833514309338	0.365878901130462	0.366292299153463	0.393415034322534	0.522062758872596	0.422889395374504	0.554107433108228	0.254390582632335	0.490349915246966	0.286786000029355	0.273580437164145	0.511418297112636	0.220672126689167	0.256264605009627	0.152397849538928	0.311091182992228	0.187570639417087	0.235888522876511	0.367597717516268	0.650888439933703	0.339354867329325	0.358923175015038	0.253265297198125	0.242452065290268	0.51421150502147	0.481255001608263	0.215215324242748	0.339092202420772	0.215918133553399	0.170030512739507	0.186761865167219	0.161349239498725
0.387875105346137	0.248448376064456	0.19308729964909	0.410511416050761	0.388597449233904	0.231908674648373	0.464182755182376	0.252572595615774	0.449057121800722	0.412012254554657	0.367630901741424	0.229283568406191	0.354563000846483	0.192588182543618	0.236358267527872	0.479855692959318	0.211925255994456	0.401117140231599	0.227768920972515	0.635236824907691	0.466746508265943	0.448571311007562	0.186393743411353	0.430185615790201	0.65781130551379	0.238359778697004	0.349423217112258	0.446843276219682	0.420250806275993	0.286309734890031	0.651517055202454	0.190916126280675	0.314785636345855	0.498710441818915	0.362935282162721	0.199730181800877	0.424013254933881	0.245036441946036	0.388488161538334	0.19094535124536	0.571788637961002	0.444738259013796	0.439798331904296	0.632462415776896	0.401495870730803	0.213815693926328	0.28892327743007	0.239643914434803	0.347065083477307	0.606697747980075
0.183238338848646	0.217262903989846	0.543730412801145	0.557698036294111	0.228649058413091	0.437012831457852	0.373187828529203	0.412412973534911	0.166502404449861	0.39872805658887	0.212435592239589	0.218165123286644	0.246789119877011	0.528205755972218	0.822816681260352	0.551795838397605	0.621462110058721	0.181428191896777	0.272101242853338	0.179347159672354	0.635636805897934	0.594143263668046	0.212616296668238	0.394107577725732	0.342900719282419	0.25242385692559	0.565704382294939	0.410960310227271	0.588563773107886	0.637125358397576	0.23582052854997	0.401250816545033	0.224179021706222	0.322759802128153	0.327521192752059	0.367997806022452	0.476370242934983	0.440326085251251	0.26048430636818	0.589657212107264	0.359149704643006	0.595429906040898	0.166257496661879	0.691143333852982	0.304124829290841	0.426024982918571	0.628678953115808	0.33910578106886	0.369979744220928	0.17490716025374
0.231816595908175	0.428314553440039	0.406432577393413	0.630927063820264	0.441700837871765	0.57550179184022	0.495021681378323	0.665287074245572	0.373687691226448	0.579917925257024	0.24880447689395	0.327448104884172	0.602744076927077	0.260383376118406	0.594000451921099	0.572174550541407	0.36215058509918	0.185743631487337	0.578452882512733	0.66132511530777	0.414536615701601	0.655623505463399	0.447945482064814	0.617012089476281	0.652615345759636	0.271623440066456	0.793946077293341	0.238738859043814	0.781643906261349	0.364106116898464	0.27130388695521	0.270678821412354	0.624027164585436	0.586376398938975	0.321193849670527	0.294842042236073	0.470686031907899	0.3132727710114	0.527653605200235	0.399878399902097	0.48170789760676	0.599602663184094	0.488159377171017	0.273253806511189	0.786036018397084	0.748226442579992	0.374526380984488	0.241875647829694	0.405587471600087	0.641376733677284
0.900084321961007	0.431690459168311	0.603846741616071	0.340088273637748	0.374258388485726	0.46389108924501	0.888902708194157	0.738093654496285	0.639465309291714	0.273897354540339	0.542774585089056	0.335189756487136	0.350238578507465	0.54623769779377	0.451474338315893	0.205703233616856	0.547470366539772	0.337630277492561	0.717785872656357	0.568034205958516	0.641339318243357	0.541271149839863	0.247639358710836	0.244188579728496	0.244430326859617	0.444101879517343	0.376687502093471	0.256376682336161	0.248120059057367	0.805898763599053	0.444043254313061	0.485797864831597	0.229499773721564	0.429420898120753	0.361783416078738	0.507054482561261	0.356380423105085	0.876537359869298	0.293670062884486	0.818893885506858	0.265039330139781	0.230637345663805	0.899605554978726	0.672126714416474	0.564731821747087	0.63705986401829	0.261470133404791	0.673405594504492	0.239434149130857	0.705015579608243
0.701296160267526	0.369404580300936	0.607915649237851	0.749000643566832	0.286376449409633	0.778832359421686	0.636736564819776	0.687880699662797	0.681560935259963	0.963391258242127	0.281568406437472	0.204909808074426	0.985455184235228	0.658815291685518	0.232293749945892	0.24371103251603	0.227205609826001	0.874254450783483	0.585326933274521	0.581471342849345	0.482044336371037	0.354073019838494	0.950722234892759	0.912067975195666	0.383070607609484	0.731770561287593	0.537427299210042	0.616246505318349	0.545116238607384	0.546712598130535	0.669681954458357	0.49381876828728	0.716822039542508	0.924577839513273	0.224552156434709	0.352116963013586	0.526546097653397	0.430145575154139	0.262428422979911	0.26446684573504	0.444899265330461	0.341469400303833	0.286961346151708	0.489086924216418	0.388056837434864	0.893197637223989	0.765397116866344	0.628225943836928	0.406823202259922	0.515163411453464
0.409096024242331	0.525174041079342	0.829229474274173	0.842621052579004	0.527319716172188	0.414421633010316	0.912902759197075	0.429204817797447	0.415126025461399	0.742748179384251	0.378792927326407	0.912589630826607	0.222208097764178	1.08469305498088	0.516293392537142	0.36066493538102	0.69385801447118	0.732021496200785	0.721665191122574	0.531509804552991	0.604013418276875	0.617046020850293	0.487736052735186	0.824306814816287	0.530117917255987	1.08412041900594	0.315821298001732	0.313411338255927	1.01890835729711	0.255798927748573	0.402318454856931	0.545371698003794	0.546823753834079	0.771147605053074	0.354012715655032	0.35166450567698	0.565686875724945	0.484671535540459	0.607170143956244	0.410600040299164	0.896808189233387	0.480213096994896	0.410927945156458	0.384154806875849	0.436800222848797	0.33017081715458	0.315229141288106	0.623834520912909	0.444692205694493	0.847415015173481
0.858860907406165	0.640019018790493	0.763003468883939	0.41037169083124	0.793771982243815	0.836242843355247	0.905939297175911	0.537183055068488	0.722491969947981	0.794421202055788	0.990910203236034	0.756434631136609	0.511761601119651	0.893381346420862	0.662890946998634	0.254215764902686	1.25969535663284	0.950122733922884	0.598286426538392	1.07182502426339	0.796327300685465	0.574369926876658	0.965381780038618	0.566383733313459	0.89520922519578	0.554251048597484	0.890273214702451	0.892934778352199	0.893469086470397	0.736264764481585	0.623407500612393	1.18400830454495	0.643029060542948	0.279632410263601	0.961182854690503	0.417308320208262	0.291989693051522	0.835119991409499	0.418280419678084	0.864277963196035	1.0862390390752	0.739565538618748	0.605412501843206	0.481371621215931	0.996254948727796	1.01333689120946	0.760905706837352	0.682856080230362	0.70132131227323	0.88948022990093
0.34097055713463	0.612874144030135	0.759481641608338	0.865646833320141	0.619957040507549	0.845174876007561	0.465707564829943	0.805388122592072	0.810136989476732	1.15446926886364	0.597187602284164	0.651748147183178	0.622514533202063	0.831282596472078	0.94109419619447	0.372836682106138	0.944817653074507	1.26601573111925	0.407808230420428	0.484687630474672	0.420733262680558	0.684713670186239	0.79800237256741	0.784179512489281	1.13846489052512	0.431630506564225	0.518576712254842	0.873796483711628	0.476109658547479	0.804746917942761	1.33083979752199	0.947120644823838	0.421062228362895	0.328397449553582	0.982532358781372	0.365076011713339	0.735477058173446	0.503980243815314	0.474922786135315	0.379460290591817	1.26236885418917	0.686140706203021	0.580139437760738	0.698323721600129	0.682753055793033	0.569974796994295	0.883650046746728	0.685703224753503	0.586019235224751	0.993224820375133
0.794927529839722	0.446380225030417	0.363588344544814	0.556086468952123	0.768015300559961	0.596418323763252	1.42677627342593	1.12665153555849	0.772345988378733	1.13216601550906	1.16477360603194	0.563101262241928	1.13931847298603	0.484030690953402	0.594654056336217	1.01133972968044	0.85771569894684	1.41429221981728	0.710385416948842	1.11892907672265	0.703908571451568	0.984810329418907	0.757736414978455	0.88054328492668	0.453219719473227	0.562683996994937	0.81970872114705	1.17490049072388	1.00848604066236	0.941348031493252	0.548978999917698	0.776159591038525	0.462687315688074	1.28676211079756	0.724057694666408	0.578659772920152	0.796657945634831	0.689018235862317	0.715008443754738	1.23009917440885	0.924846882464082	0.583108744903228	0.360857273793762	0.740767528554075	1.71156373288608	0.434311224340947	0.827823642787723	0.68289438263018	1.22752333534557	0.535339736429881
1.06851188921429	0.552838254103376	1.00774304359848	0.910435017492027	1.34033732638494	1.11832349540689	0.73133515989793	0.368261481560961	1.53592621645078	0.47047328611945	0.531050922886509	0.637074350823306	0.899361609460275	0.918183217841761	1.23860867197441	0.701584052660831	1.33728589259208	0.509611322083818	1.07980394021835	1.17422002277483	1.07842079880507	0.533015839337562	0.810960000370481	0.701271633832112	1.26765921296233	1.31808067284697	1.086853721108	0.791179072544789	0.922605898194773	0.541530211747004	0.60088788542084	0.510811969079027	0.655063851160485	0.910673742565748	1.57266303628126	0.547125066721889	0.550531734596242	0.756840340196359	1.37913138314039	1.06020276931929	0.537340301992609	0.433821079633176	1.25421415863681	1.29753748230133	0.628693805917029	0.560711960195073	0.3867215342581	1.05067181831128	0.988036211972465	0.711860253312428
0.698567068820197	1.03430390026916	0.756076142084166	1.26903125075551	0.864871128996244	0.4359787354281	1.118932221043	0.70417691496104	1.33083263954536	0.477369923200236	0.899100868233947	1.53118505071086	0.411579177287484	0.593983228296316	1.04194031489445	1.01309000222131	1.10934992120442	1.25816522755874	1.06695388964347	0.544800371948021	0.442825603830199	0.597821149423598	1.48818603957933	1.94134115675539	0.695956492963623	0.738411819425048	0.903367426175239	0.442301426174348	0.831847239637954	1.80133469821519	0.650184165793456	0.877795673636831	0.579222655316705	1.19664733664749	0.838137676651214	1.57009808653588	0.829767836904796	1.26919169397269	0.591832244368957	1.3062537983688	1.47504489152874	1.83975959880204	1.59399930646291	0.798322659122262	0.643550427605374	0.988194117621532	0.833018997475338	1.56783002905993	1.06413793443225	1.2148333289259
1.59327018766242	0.697119321385086	1.54215806193049	1.71868824368874	1.68956609901943	1.05814148068621	0.837393654008582	0.581542573236496	0.918522416894217	1.36406424726377	0.529627645787765	1.56120043554454	1.29396337913883	0.715138290551185	0.724962317148638	0.894892285436456	1.62602320957503	1.41992286793036	1.41164924554207	0.606439144211286	1.35772411801264	1.03851456396498	1.00443188763204	1.27336385934311	0.682429152617255	0.914759851093127	1.93104051930758	1.66822098546402	1.09800805077174	0.536323888486846	1.65792414277828	0.833843095545677	1.26404381692114	1.38453284172123	0.842529490533489	1.31063740499408	0.763078007569222	0.980199200490524	0.895995128255862	0.716747522750296	1.7690174946168	0.454894683703474	1.12300140856809	0.92996447167856	0.740042725168258	1.37118532731549	0.635980813203599	1.66585442572361	0.878907591536932	1.17965683184535
0.68828191901488	1.27545003836976	1.48935367902972	1.86949683041123	1.21070642706215	1.62863763765255	1.0880462335246	2.6186735424802	0.888139446118782	1.62119803644179	1.06796044314549	1.64865544010247	0.966454248574564	1.73447482487576	0.715519795175552	1.71493964298473	1.0655149122951	0.81233243415018	0.982724305458164	1.10728453653051	1.4240794356694	0.999914563836918	1.46350372867981	2.15403621127682	1.68608425269685	0.839578510613344	1.41647364734544	0.757503151391949	1.05130796064863	1.63603834292056	1.29037610118423	1.80385228301773	1.02218283719639	1.13416765887491	1.48311801803622	1.68494866756081	0.597172636084739	1.13412204267697	1.1005259097297	0.889814365120642	1.19055505507048	2.00918576160046	1.22362532242963	1.07794965536347	1.46234842445707	0.922005169931212	1.60048765973863	1.628310344113	1.1494290496438	0.577962885363591
1.13330963758007	1.71541627754465	1.62541646394329	0.783019132716735	1.11418513175514	0.878488966675688	0.873576068626526	2.07405841335069	1.10499823604678	1.15926098039378	1.07828855066572	2.06064677927511	1.36218767717232	0.78515067731263	2.61237247170317	0.959597913548925	1.10256480945792	1.2162563057371	1.67689296880867	2.48519923590206	1.15072055592716	1.51687396075337	1.77159258841916	1.78764901081395	0.688677053308766	0.844214453579924	1.66252996300432	1.48281795543908	2.17337005299896	1.97827554923501	1.2355942843953	1.7188080996556	0.877526196582013	1.08826015232879	2.53611710676591	0.539141724559892	1.16281129677648	0.756402976359344	1.19250390359953	2.15399236467211	2.02943101737325	1.55247970914352	1.77489535595072	2.08339114475881	2.05620250532608	2.56406671956157	1.82992665548469	1.74260620436758	2.01287973907713	2.15979543137804
1.94667733023721	1.32260367155365	2.02632496729108	0.91739141122814	1.37367035616775	1.72813012107373	1.51247985581736	2.36230028279314	1.13690572553397	1.98469887921464	1.60335748723139	1.12754969378245	1.08603103711899	1.26417831550071	0.974838350917932	1.58331295147206	1.99215522219964	0.785796053684633	1.32905551461941	0.915648251417493	1.769219073463	2.22242202492852	1.91869073887416	2.09784408732405	1.05219628766448	2.22929099342668	0.983323439261229	1.2928582187147	1.45084715049406	1.69368920908946	0.878275586978801	2.64014635575638	2.36542158275899	1.35374888114979	1.2920563413978	1.46435254632636	1.18123554183483	2.09644388467615	1.09095609232301	0.775940071228566	1.28641585737619	0.880743772165054	0.783649226418984	1.27283654878728	2.72676781666804	1.84486717993161	1.12441700006251	1.1733783560592	1.96481382404549	2.204931615789
2.8189341132251	1.09940691325593	1.01935491267071	2.0885804955249	1.77147272342817	1.13138856654136	1.338849064212	2.36447668026903	2.27866030591172	1.49475205510953	2.20165830909406	1.56962069353909	1.5946802506361	1.77133970466696	1.8843628277377	1.70895532273152	2.71244253504449	2.647986536542	1.96196179357246	0.834336904608299	1.24580264176886	1.4418925418669	1.0426850646181	1.00722676042783	1.12324106283868	1.48133831525145	2.34187630347588	2.04833435536374	1.80575159102011	1.69959010486233	2.37326914267285	1.03322616336349	1.74370058315861	2.33495891035248	0.892430356914516	1.53916536062877	1.23422918414103	1.27605358343423	1.83822537068741	1.68483588987354	1.73428931745633	1.28069958916735	1.70884943997423	1.14051740995024	1.57059630323418	1.17452537286978	2.2277799933291	1.16876834176752	2.2255237441881	2.85931657465142
2.95957339589853	1.98841009908318	1.47507066613593	2.45271093910039	1.56792670605083	1.29023373329343	2.0029954654872	3.16638923428947	1.61728292755363	1.06364909995631	1.22902727508519	1.94196910627773	1.67935368650856	1.94127477708227	1.56195256157088	1.61441083785863	2.18565926625668	2.66284029013699	2.56552075399745	3.7713601624964	3.03292420885536	1.89069233397908	1.92999017768746	1.6289028368943	1.379346771833	2.52039285282316	1.67694505251068	2.06139004997828	2.6335818521656	1.51027134169859	1.74705452803871	1.12223544340101	1.87761514969601	1.73573224573909	1.94219264020297	1.28079063994676	2.34607532820882	2.3892633099842	1.01437025138937	1.49061986926972	2.56562096575628	1.87085920712064	1.40703225989632	2.39401957809659	1.64226600677844	2.35012219642027	1.33718685571049	2.0048311030547	1.91119994690708	2.02411823529859
2.43421111009564	2.10101611744624	1.98309776384777	1.68810289035987	0.89983239120956	3.49955131171741	1.69155157451298	1.96760797670554	2.08429527537757	1.5467855702315	2.72097129348005	3.18234564401775	1.3865008917026	2.65192209663722	1.89041886726948	1.66625239152612	2.18360055043369	2.32817674594243	1.60454414774533	3.11624940911167	3.06660245527351	2.22481972468941	1.70283580976398	1.41358711509497	2.92168420264705	1.87740995411364	2.12017398650106	2.44298135722417	1.41373484127422	2.11367403484313	1.70812406767942	2.67351958537091	2.90028013890972	1.40918431957683	2.13345374110537	1.57480880314084	2.48813329796196	1.36794596579582	3.44000273967045	1.70477389571377	1.416767881638	2.0118524822073	2.8510989224449	1.94933796622068	1.34313868512084	1.3865637930047	2.33236723201919	2.13151233748559	1.76981916622248	1.37778745351609
3.13501189399573	1.65685534066137	3.08164414581637	2.28071314095674	2.4768674093759	3.39395919478352	1.67412209772539	3.46553041115557	1.55544280340099	2.22001056747163	2.28815647787018	2.78032555512363	3.83419377671852	2.30253234258491	2.12581151774879	1.72672531639791	1.53950682646438	3.24966003927305	2.12995692813498	3.019034163272	1.99637654497553	1.96200736291143	2.17463543875556	3.5583577816701	2.00649723051473	1.64161223116207	2.24775691190083	2.09291961118461	1.39645887752003	2.2423463890172	2.48319388328696	2.88258798297765	1.19830773522563	2.33374822071343	2.44089718270219	1.6272474741526	3.36018982031915	2.35576320497973	1.57468109794173	3.21290557541226	3.0065507645349	2.41716614062662	1.28178372045727	2.46709727905287	1.49567399396969	3.62273629274135	3.51593317421448	2.09399270638645	1.78677248725338	1.71395911546565
2.8012631671597	3.32211468551459	2.69074960580143	3.62888166990918	1.78432411555243	2.61898940994956	2.949654423049	3.59102231925933	2.58526545428504	3.31065866257173	1.60181293799441	3.81421359857032	2.30995908159344	3.75926832330213	3.82530934155493	2.53669774395155	1.57614000409558	2.55141305595402	2.16223145331301	3.53429265700405	4.19489298521326	3.76652065290677	2.17641082094024	2.50978881806948	1.91627663606744	2.24149259362132	3.35959708938861	2.64596773377245	1.94349232652497	3.34251964965744	2.61459920003028	3.26105886589877	3.9930093198559	2.18740376877707	2.03833922109793	3.10630308740808	3.2525137005221	3.75170623101374	3.60508227015139	1.83700780144287	2.76411779927819	3.18778294471382	2.72446846998384	2.83966806423221	3.14829417295323	2.97299030893233	2.55813273956137	2.5341172125854	3.55722630417194	1.92598870723295
2.08902845743057	2.68102161534708	3.81542545497731	2.13211010843808	3.48155833273114	2.65554434593091	3.35109860071371	2.91378869187634	4.38614961559796	3.95851153637569	3.61091271579762	2.45039579214358	2.27690945695832	2.08306009484581	2.5530397227039	2.41835099811019	3.2193499178626	3.35981832237699	2.88768025057169	2.97765213418186	3.77585174409418	3.40706366047797	1.94392708494426	3.87602361176514	2.5756277965892	3.08115254388705	3.86588028392572	2.91904272176828	4.43541268989286	2.84490677647022	3.96429336165821	3.63940528577508	2.43294674986205	3.18676430618152	2.90540834298735	3.62166424484165	2.59918197272726	3.29949676769733	2.51708310866961	3.33883219276143	2.91420966099838	3.12513904812194	1.99694272736197	1.62034941157242	1.92505800268586	3.54533115457465	4.03663290729366	1.87423362196483	3.12532203817847	3.79009660749585
3.03044275561386	3.51535473221297	3.62341111606426	2.62696395280955	2.9698500701416	3.77178985566991	3.61909732545857	3.69406082648617	4.28631682806261	3.93927268806045	3.93140808607864	4.24786085077222	2.26810533681423	4.05856520983858	4.5455132016333	2.88730651173125	2.25884952914257	2.52036608254392	3.82033342066348	3.25767397187882	2.79896522395621	3.91290362434173	3.72429651755161	2.93542251472792	4.42369472199553	3.49664582901996	3.43886007438036	2.39375852907436	3.0341269982003	4.14396788083069	2.87707407728182	3.82198025419267	2.42531533705394	2.41476130116697	4.52266281162387	3.37711371964581	2.03502085462045	3.8235936837863	4.18376011801198	2.48112232797479	3.14351799426096	4.36449637734294	2.22764773127838	3.20369471761141	3.12499058661338	2.30495446504706	3.69796987639916	2.21677205688704	3.00853502670239	2.62515558709092
3.58138284693689	2.88711121612275	4.16813226851418	3.39240476924702	4.26072520396241	3.08147894307883	2.61763165351377	2.77818696501616	2.38115529828375	4.50991935565428	3.13207647859951	2.64844249889816	4.60053147493761	3.6924783369083	3.48265263910306	4.00794968999437	3.88890820236393	3.17016704419437	3.50659157135959	4.60263064523134	4.17709019327073	4.79596512170303	3.38709647142437	4.61808303001226	2.33108435700349	3.48000855050006	3.65334414258137	4.0627216453336	1.89505099783989	3.04517573961773	2.25307481680971	4.38930353252138	2.9339470673885	4.41647567230379	3.40255270016494	4.65937673617192	2.32582338345166	4.0108594715813	3.95283137348167	3.15525494453892	4.40656812911118	4.4430008650362	3.5888982670018	3.79743973110989	3.15445271369314	2.23426005892715	2.69049366792245	3.66871614691753	3.01356655632756	4.43043278912672
4.53868603915528	3.01725546529029	2.41701684796487	4.49199493757193	3.65877064236746	4.36607117911397	4.58561138241147	2.42186054714926	4.61308901752615	4.94897419936574	4.99801360248571	4.12105179631994	2.96168167424073	4.77594606784437	3.38470345827489	3.60082194356206	3.20872184118521	4.67691871461564	4.94781323137146	4.67457497175613	3.10843142419709	3.65461317630205	4.66163113826768	4.13099517064463	3.36438081337186	4.42509981274439	4.505054972608	4.77519583840527	2.65534004180551	3.75784184670361	3.932320679532	4.50199996995493	3.77247661248553	4.37975436229086	4.45350514475281	4.16745532011536	4.51304204486349	5.02404863179081	3.85531076407747	4.92233826266514	4.40892446664467	4.52110082980492	4.76390492479605	4.4761450250304	3.63741581390984	2.91453867688947	3.04758452501447	2.85644113568352	4.41024183730995	4.7093811769759
4.75200700780895	3.55994908125706	4.44557299643996	4.75290633149333	4.68944335014981	3.86120762716891	4.86731101392282	4.34852411823233	2.98824087363828	4.40616422847278	5.09574460896378	3.05752069074587	4.5912688615071	2.89406616323974	4.03846953894629	4.6830639818945	4.67351738392136	3.46369423169457	3.13912614454859	4.45694908537015	4.55402161024383	5.02280449927012	4.90558246091226	3.73228124141359	5.05525724922907	5.20684225747281	4.37723293731477	4.49631749314062	3.24291292620755	4.79257347689378	4.19249226923565	2.71738606769687	3.68412603034481	3.08324666492822	3.68370855789125	5.27725376613451	5.09487893754946	4.7363544763937	4.78981837390221	3.49401785851054	4.16639842070847	5.24611709636127	4.67775078669031	4.55544885834934	5.01773302884347	4.39379743576639	4.72741455335698	2.53671967532988	4.78839667112892	4.8291116804102
5.12302891306142	4.1031362062983	4.72242544003369	4.05552284459027	4.76536040666885	3.67142220502556	5.00609771721136	4.00929980013764	5.04748859209415	5.37554821820992	4.14716050769072	5.19229960869311	3.89227523079604	4.27392676254863	5.29639721453829	4.18781461036761	5.07052319998984	3.73505315795041	4.88596099883352	4.45374202017515	4.79669841955337	4.51150650969942	5.24647382179251	5.12721731332561	4.09080716492887	4.17875001745353	3.47263067751111	5.28752091193879	3.42537113819988	4.23664837404722	4.09979374212821	4.12548704996927	3.69963870515456	4.04544652189572	4.12940814756791	4.33308448261689	4.92458545412202	5.18961657228926	2.78317482410884	4.37808127659652	4.93010743134429	4.79149154464862	5.4644162470501	3.54626539345014	5.29544404200574	5.33981364496744	4.60381476881733	4.84255993081953	4.09331685940604	5.12801622845797
4.14499317396559	5.15886334998647	4.45621741777192	5.28714997221738	4.66052083009518	5.17691883928257	5.31536439599718	5.48677571476014	5.51243995561828	5.38359592818603	3.71298083607027	4.59547860926249	5.37396225947443	5.07537263521153	4.84201275709373	5.18706811797201	4.08516159558113	4.96445010266877	5.10617612943214	4.20633324851445	5.20028865138542	5.39782196012126	4.20781085166899	5.16639547284608	4.990759951343	5.21227040447263	4.41255557804116	4.15763233991844	5.46961603940998	4.66900823093257	5.05490282573772	5.47755607331259	5.12700366630167	5.36977918616234	5.00538898678525	4.78758870184368	4.64473970140257	4.70985207102161	4.17891358762768	4.42163237726222	5.07402844137893	3.91159865767798	5.42059383509021	4.27126263608285	5.51755168224283	3.41130193700102	5.61720146833062	4.81329591411516	5.34564852700414	5.08911299349561
5.40065751986888	3.56923337547632	4.86985157140118	4.90293419850018	4.70614017411743	5.57004979945839	5.5680799289803	4.99817081024684	3.64379965682057	3.92011963773832	4.69313601045699	4.62774765014394	5.47820076092203	4.8099496269999	4.67726563553362	5.22724278899574	5.41505490529657	4.11718453119181	5.32259836349502	4.8040490168953	4.48944228336493	5.09083582538659	5.0514592510377	4.84537903613734	5.0627879630064	5.35668307348521	4.63186410665708	5.01462391357627	5.68084228288467	5.20944140844424	4.9721584302352	4.61745867137733	3.89750671736444	4.95283234399067	4.23820202989447	4.90353610111888	5.05950131097902	5.13452951033645	5.49487488786041	3.9987162800116	5.01957669765418	5.13776703948196	5.41051053290326	5.37741479210371	4.74824077559629	4.66402331466513	5.1567446677897	3.71184465954708	4.89675473005121	4.26545057268996
5.78393864169058	5.49115471447492	5.72304517710466	5.55818218290128	5.38309882491508	5.09081582404954	4.77148193226553	5.02165551737063	5.66538409712352	5.44875459855924	5.28732040752608	4.43385792364089	4.09463731596765	5.60322266068867	4.53169349946337	5.6873984900576	5.53980231798489	5.60840575741643	5.88660725084814	4.75069059586538	5.58653904492136	5.47084225576706	5.81722292630658	5.44434464006547	5.80048393222599	5.34145216125989	5.30235432863627	5.38965966177026	5.45033742995658	5.04518632714251	5.59150943944752	5.83032906421488	5.57590631648278	5.19759565812005	5.72565349564764	5.85367870959805	4.99318704496064	5.27091017339715	4.79305331894144	5.55616875373617	4.323466682081	4.41671191330093	4.82980486012916	4.96605827135166	5.36227774060064	4.75435503486351	5.43454434167664	4.06125426652531	5.51100367747399	5.47178425421381
