# Supplementary material for: The Neural and Computational Architecture of Feedback Dynamics in Mouse Cortex during Stimulus Report
Source: eNeuro. 2024 Sep 24;11(9):ENEURO.0191-24.2024. doi: 10.1523/ENEURO.0191-24.2024 (PMC11444237; doi:10.1523/ENEURO.0191-24.2024)
Supplement: Extended Data 1 — The file code.zip includes all code used to generate the figures and perform the analyses presented in this manuscript. The folder "./ephys analysis/" contains code and instructions concerning experimental data and Figure 1. The files "Figure2CDE.m", "Figure3AB.m" and "Figure3C.m" simulate the model in the nominal setup, and generate the corresponding figures. The file "Morphing.m" allows changing the connectivity strengths with respect to the nominal setup, and plotting the resulting trajectories. The folder "./Figure4/" contains instructions, code and data concerning Figure 4. Download Extended Data 1, ZIP file. [file eneuro-11-ENEURO.0191-24.2024-s003.zip › code/Figure4/isolatePFC/v1Int_a0.625.dat]

0.349175926811346	0.350510300981268	0.32856031061316	0.323279582863828	0.362571572829888	0.349551527159627	0.32184434807584	0.335755776213766	0.333865337836339	0.347946106225254	0.314184019570888	0.349958262701557	0.345092019596557	0.347279037244629	0.317707166750715	0.335913519060877	0.3505243675129	0.320483794008288	0.330519431014215	0.360357848955781	0.353490144038235	0.347533976634365	0.337936275298607	0.352806741791946	0.330902446363253	0.337996491841745	0.352641179279005	0.32343846702782	0.331066957873235	0.354654121873497	0.317103287561878	0.351218664158355	0.32235303496845	0.32785334422293	0.349739676254082	0.355740114848481	0.344060444353768	0.326739983710224	0.35933466438216	0.352780477867759	0.325825895607999	0.366056164695799	0.341405881825928	0.33711171168926	0.354899992467497	0.353839291317751	0.315978761895705	0.332033651486095	0.341351820121477	0.313578024768477
0.326746924410813	0.34685817825768	0.33217352589294	0.351086600367427	0.356642987609442	0.326169127927685	0.353227820333637	0.331133056992893	0.350449134610959	0.330415465091494	0.365504736922183	0.355428147726618	0.342501592061107	0.34835522990209	0.341991001640367	0.333688367617821	0.343524611858289	0.330003661505618	0.339228635083696	0.333775944749541	0.335687661403192	0.334031111666041	0.376948481850235	0.366868812196188	0.327896358219081	0.333953293113809	0.32570959799576	0.337666445203894	0.331066328331726	0.36501045422203	0.367176483557388	0.366854161951308	0.325444178660986	0.343687476759268	0.361792857934031	0.356528718264203	0.331602804746642	0.373123204469214	0.331891457774245	0.34214642404619	0.332476606787946	0.332946724125591	0.350072166892135	0.342716315969353	0.327618837635438	0.356506544279745	0.329434993698002	0.33158773321182	0.328511804464096	0.373643638562272
0.373934055721759	0.354004078471005	0.348056560607789	0.343695275483764	0.343368021051031	0.358223697024308	0.386604973859019	0.367959716843347	0.38441193792595	0.384857327941189	0.380859216403623	0.364238740549922	0.359470138385544	0.351125407911583	0.352376828929056	0.351042229157932	0.360884843508879	0.339726179645389	0.378480966233956	0.341201398276237	0.338166091184558	0.334946121637926	0.390172285762066	0.370079044623867	0.367314533256665	0.3511762750198	0.354231613555762	0.359182701337182	0.351751995317765	0.339752730898388	0.353547943046425	0.350998264822481	0.371237785176675	0.360806540029927	0.371823021103018	0.36414006806137	0.39478300142244	0.366249520463504	0.375230359543349	0.386427356899243	0.359415336329248	0.361148231407149	0.373692558216576	0.374933826873041	0.348964503959317	0.37468847331458	0.382807018495065	0.367403645193787	0.36485135271921	0.359615812375501
0.391381904046757	0.408750000030919	0.390083291038111	0.360603981988834	0.365457081904349	0.403731320906441	0.374108779353559	0.400361887773848	0.412380355598812	0.391710017303385	0.414251894952946	0.378929722370121	0.366009295589984	0.392576657568147	0.398939584273003	0.389660712775657	0.391598786419325	0.3811726677725	0.383971836633191	0.384551337094162	0.38615956944825	0.364676018679973	0.386257466302908	0.399129239864342	0.414669202618344	0.36386428646959	0.385384970111645	0.351864159079525	0.385193605043846	0.398044725985854	0.350367510220824	0.380484765953267	0.40817593024413	0.413786884789982	0.37787780033466	0.390302183362073	0.378919890129741	0.40710810304414	0.365648959494204	0.365887430364682	0.347183037967865	0.347869499340162	0.4067379235052	0.400017962637573	0.360106187504575	0.399711198063045	0.394494891184902	0.368240640983126	0.413094087944728	0.356235901211634
0.374948189015998	0.393623468653071	0.426066809798692	0.397002088821426	0.387724693393762	0.404205352388094	0.372565323125949	0.381562179541207	0.371409048381903	0.426410000261241	0.425450522668836	0.368209177718475	0.361411431820536	0.401906773376836	0.394941442568717	0.398206077363099	0.393872930055277	0.375528159329235	0.36388397681483	0.376234857572574	0.421619310643511	0.369367969484524	0.3857146221329	0.41982325734972	0.377381205832858	0.39812733363187	0.401070937785569	0.383964627876201	0.410185632683694	0.361485123938654	0.364454772372777	0.38477604064152	0.407454193042338	0.404706990732257	0.387419181622818	0.388976652157841	0.39225948785149	0.4172443535488	0.400216011911374	0.371331865135581	0.390480775199824	0.364230499065613	0.420387982373941	0.388958513536164	0.40667900857658	0.406177740415679	0.420714131733777	0.383074456105366	0.422136413509272	0.360769720194113
0.416285514092675	0.389208983587983	0.45105033360139	0.414390872870618	0.431843626282161	0.382862257721174	0.387837003183734	0.384320829799731	0.43520040347876	0.43611640610836	0.416463941369699	0.381222913014946	0.427099416837259	0.414812544322717	0.412619944282722	0.425819762320402	0.406586446689228	0.40769619815059	0.425678669410805	0.384317174297006	0.388514342949256	0.422241507276196	0.423648494111524	0.41839974673845	0.393371219870648	0.3899861249258	0.426340346325216	0.391781106949474	0.379876454737713	0.420445613442772	0.395529535212464	0.453420927538766	0.395411310857439	0.390798875004205	0.441700671388425	0.406369069960134	0.444736650912849	0.379059275801691	0.378429233163282	0.400403500498471	0.451722807917348	0.385806471713093	0.386885556599586	0.390008488419533	0.413044138923603	0.381029068523121	0.375904783554971	0.421629567929895	0.394892043587756	0.441990451683588
0.420241367943107	0.399110736261801	0.402471187476519	0.425312412978896	0.39407514326089	0.478311883061205	0.424256615311511	0.41265129788794	0.435146630787429	0.44062453894	0.401134179016293	0.425428192970008	0.395331212969213	0.432976071975876	0.429387222786895	0.462791541336294	0.403695238210842	0.398534466439103	0.404382295539311	0.482687227759102	0.406604043456652	0.392629410086235	0.430456180096294	0.4612980738305	0.442675204931602	0.439706599204789	0.396778294401649	0.434135192372682	0.452715150584953	0.41078030561073	0.417047241381445	0.406515091080798	0.431515729981198	0.426199941566671	0.422505517902893	0.460043462527106	0.397127702760554	0.399569925118045	0.426631017069031	0.408022316311797	0.479345938641486	0.405780435121077	0.473726951261007	0.444699378439121	0.4137424690649	0.450218028836242	0.445980119414889	0.474645400602122	0.478758170153074	0.438378926459704
0.443317983364101	0.469211767676852	0.454351093279179	0.438052421355016	0.498110518527268	0.436442596919408	0.494017673205266	0.431156333096654	0.481811480298325	0.416477923424121	0.421681728799517	0.450066952602006	0.497168740865124	0.409625207441861	0.418137402025094	0.448343610418535	0.456440622853484	0.464919143651454	0.41466660157509	0.43952716848392	0.414746522806139	0.503031174941116	0.411961206222025	0.499895231181118	0.477708984476613	0.419279521544388	0.41048207877435	0.420182454254685	0.500074536905516	0.459871780979119	0.46364047462023	0.438235344727295	0.503394673716035	0.511693609643558	0.50547994033067	0.493200646122362	0.473226296484911	0.486878774819146	0.488294407679086	0.46334887783181	0.507223967565836	0.461932746004158	0.504813183335297	0.428915180398328	0.503664976579758	0.495801833667689	0.464647010504681	0.474998720379621	0.461032767751971	0.482635934763641
0.452829943868689	0.509746017751076	0.474850984699984	0.458511996677739	0.499760116248954	0.4799154682197	0.536925869897587	0.456255951775323	0.469847741710962	0.436650867548521	0.478133030341719	0.45401450135661	0.440942430743793	0.499031885986454	0.5495176137341	0.434965311256875	0.505206204206007	0.503560303429489	0.466201861960633	0.446832644401808	0.473100602840428	0.484251167543305	0.527551061557595	0.481405724962726	0.482917011280516	0.477976259566671	0.436878598912087	0.431820817721952	0.440778728602627	0.439820354926907	0.533503329729672	0.46896748577213	0.514452213148793	0.517455020419187	0.51980096006619	0.482602159865685	0.514963452907759	0.469582738546337	0.492923810367259	0.488582631643681	0.53845304126125	0.541894662187394	0.4755948769198	0.440413842437664	0.460040116029715	0.450548695946671	0.473562961870941	0.537621677413519	0.516198466981231	0.506191704339794
0.479137880655499	0.567222307446882	0.487174424765977	0.568272801880813	0.505079476681189	0.520201189967723	0.491647327212412	0.497424917125476	0.486544589096497	0.553000906498345	0.516113277996301	0.496696207533193	0.577736392988084	0.465944031360135	0.550837153653287	0.466800392443633	0.568268473888537	0.504192670400141	0.485506069473401	0.56744332171602	0.501918550292595	0.507709195071943	0.513634513712429	0.543232341211714	0.465251870249434	0.544171899865834	0.536786181499948	0.504940440277868	0.504540505475015	0.528695347941529	0.528075788933614	0.489815478063302	0.527084676773813	0.470068116501537	0.523234790593091	0.544892684792639	0.515499850175872	0.454131220563059	0.460991577010246	0.479920343646945	0.563144565619897	0.50417437733876	0.466477849476453	0.510096120204702	0.561641364186912	0.549698410583882	0.582859406877685	0.566814659705413	0.567070241592936	0.511689563703259
0.538496829232417	0.579403345834181	0.615342495387353	0.560297821445145	0.581805239407506	0.537982168005412	0.5541369498077	0.553092011208682	0.558748349879035	0.598120742796145	0.621881557098034	0.54951875915097	0.599133537371969	0.53170961926061	0.49961652556586	0.544187062743015	0.585949134862703	0.569144099766318	0.623057452544974	0.580797775058694	0.525257610355737	0.586045059572498	0.505492051382406	0.539413449372796	0.576835529968806	0.491467903397059	0.576268586608512	0.486012418791198	0.606695546939906	0.549890455834208	0.50701997911825	0.592527800297913	0.596783390449205	0.491543091481248	0.582482651261743	0.516699169867019	0.554473796159243	0.543344107734659	0.611278185430737	0.522505323410812	0.633549442931957	0.529249296620805	0.586458889776438	0.518280450509828	0.526665510861706	0.558895332501167	0.580599105168516	0.519375782517459	0.522443644892547	0.523935502503176
0.55150972949731	0.661643641058309	0.619215233245917	0.540462946878167	0.619129214341237	0.660242061311597	0.614107091526171	0.618248524753293	0.513897963783097	0.572865703354497	0.548132873348501	0.679210649076633	0.545785969474494	0.607215487045728	0.640587294907368	0.622771443052	0.617048661443726	0.663141113734117	0.540012197099877	0.526137935765769	0.620547904288415	0.523771790259531	0.608406220156016	0.643700494933762	0.622334618211915	0.530541893934746	0.58538657119985	0.635936706155656	0.535874231960876	0.60344821252358	0.648871555161912	0.621499084703543	0.578092585396345	0.66436985206049	0.52262009024708	0.527440554392538	0.653189990137687	0.546696406473308	0.548133870809984	0.601409403746134	0.647141460166308	0.590364011080974	0.610835945766679	0.554085357002097	0.593178178937407	0.54003900519292	0.593769719636525	0.604833081806113	0.576324472400674	0.652358069099754
0.672297636033182	0.570340974205989	0.572535461220424	0.569123586711689	0.602882611473986	0.703795664288288	0.672393758406043	0.710466779752892	0.667211991204127	0.633595676109804	0.668464184493567	0.632214364835947	0.621925115226971	0.696125052314802	0.589934000260523	0.559072522400631	0.670092192715848	0.694938465843417	0.687664539338944	0.570634073412404	0.561398543231085	0.621155757264015	0.602238366196961	0.662424248580596	0.620978034647145	0.650898226249585	0.677714701182456	0.604710489381861	0.706179134435344	0.64737128447827	0.59989479834117	0.559161245710229	0.679765455915004	0.579089984208336	0.701230160861123	0.654208337094763	0.563072771731319	0.641612324682858	0.634392114805115	0.552445913733387	0.619507032506793	0.608413252128005	0.589143975695816	0.638828339004071	0.7035132641119	0.655080947075278	0.641062576927007	0.645288969121207	0.614796087996565	0.63483597568235
0.66014595122446	0.774831013600494	0.672082236934015	0.636233514724086	0.604385900249293	0.602932527608071	0.649049303382285	0.732342199384113	0.733077284298551	0.664657645231354	0.723102726433973	0.759346524361957	0.717242687057495	0.648755486548484	0.649704597576819	0.688589526814807	0.626187642548791	0.736141053343903	0.673130670073695	0.648472122722101	0.798525938872582	0.773096312478938	0.729636906668556	0.725976204201036	0.624870759371247	0.780112743872721	0.654257188559316	0.720895147960079	0.666896794835117	0.785707317834641	0.6379690189785	0.728266252814673	0.633176369829104	0.617992261120292	0.732023052350055	0.602180775935877	0.714348967403147	0.63474871565481	0.67459934313697	0.640342704913097	0.620109938082241	0.786520511681547	0.597424573408951	0.643732875916255	0.666581138997101	0.718190890539182	0.614765879874286	0.737138815008989	0.764345071892675	0.710755845064898
0.643633214191334	0.729859840959833	0.812475701079162	0.648338715170286	0.666021239525779	0.684422954236924	0.661909354453053	0.829061026420486	0.650993091564315	0.839994720916493	0.701368068499506	0.795324859814119	0.731577725355251	0.647900966849564	0.690118845788039	0.793466757312187	0.833065250406782	0.780612074860581	0.835636557635405	0.736764057153624	0.674747462797905	0.7976228500911	0.823329410229961	0.75341060566003	0.818267474191598	0.84783132791434	0.763070785829098	0.660530568097742	0.681107159704928	0.803391963593021	0.768085896091653	0.685117137824767	0.704362694644641	0.721736666919721	0.844131406010837	0.775583514084468	0.704476175384722	0.820498908772395	0.76609108502053	0.690445961827896	0.666287415146104	0.713952113096064	0.732244122875168	0.744805324811067	0.638591272498509	0.766538551201323	0.800217058537841	0.673548775343611	0.835696576713219	0.823452883152439
0.85911897498333	0.718067987243151	0.699839876190998	0.786874331502105	0.878673000638111	0.70857631285968	0.79786372362958	0.800650031845158	0.707324605419822	0.728056068467113	0.841243082603348	0.901065360288975	0.722360263017157	0.705133649183013	0.752127348889998	0.87407053105648	0.873222542543196	0.89477171069904	0.707607532506576	0.768142878953991	0.766383728542159	0.798829689635314	0.884431433408408	0.742613486859038	0.884571782735243	0.756497223835408	0.862041621654306	0.883767715036622	0.703611878082364	0.773288336332398	0.859091677507358	0.905451568648699	0.915875078167628	0.69483454866798	0.779798181840021	0.695542919545064	0.691442305521732	0.770361390204636	0.939806859386812	0.882108825423291	0.743234168915192	0.842238310472265	0.91905129834565	0.706048803443248	0.713632096800958	0.817059772110395	0.758823153199581	0.720274357664635	0.7503018206719	0.713184275987706
0.827321163456441	0.843779108764869	0.965595685613965	0.832017196872986	0.749550496435031	1.04074285104273	0.804817297507167	0.958503428827117	0.94661286634446	0.836670116464448	0.858295629733096	0.815241551111732	0.777773243705847	0.965143908314884	0.890400188777373	0.765638552466504	0.927088008237218	0.984289756306223	0.760991082156123	0.986563804924163	0.829547441503129	0.843703255052405	0.897224074237574	0.917372992050554	0.895304735832827	1.01682535929417	0.985901776516683	0.990032345735332	0.966527814545165	0.774524479040963	0.852442495236084	0.898101621930375	0.767567196977386	0.910728110067981	0.918018252019431	0.944233679282488	0.889370418907296	0.755125533674055	0.934510442007422	0.881071925174596	0.752055005559753	0.976746663645159	0.947408987477147	1.01290102179175	1.00751965733128	0.957802939549067	0.764446851641689	0.764048135365405	1.01367291514729	0.746177781339177
1.03491354301998	1.03664047605387	0.931181591941449	0.84031671446497	0.825959561893714	1.03951711706145	0.893142297979207	0.841180643979291	0.935772965156414	0.877688603260073	1.02530146985645	1.09072824115068	0.994371668741895	0.910858289807729	0.970616069790963	0.859865747588204	1.02433201192069	0.903748694169025	0.894425782830216	1.04365332091168	0.941171855694398	0.826807811647192	0.833547701922097	0.980524698118461	0.976471508381321	0.932362872844094	1.0064625196197	1.05534689570904	0.872396784033617	0.995280795574118	0.956356539139113	1.0055204605934	1.08516393168985	0.896338456567419	1.03196640224183	0.929706313131326	0.831307332008101	0.942303853952144	0.870542728001141	1.15177027961621	1.08829977453533	1.05108010988533	0.837272288368233	0.983691909923629	0.818259173001973	1.01863074222957	0.847253804330905	0.974014774045866	0.924705757284837	0.980335245037206
0.973210606448202	0.905170153975054	0.938346252752914	0.92908314258736	1.02250993337953	1.08676537917356	1.05375957834943	1.14465383699849	0.969699498813592	1.06698483181298	1.15563956062717	1.10245633674382	0.907073562035488	1.06685907001341	0.972041543519699	1.15217064769327	1.03678338917323	1.03119907063413	0.999879804165234	0.903230946835669	0.909680240510848	0.966762051712349	1.08312631956628	0.997261017685328	1.06690110090502	1.08706389844015	0.994030560899588	1.00236107325516	1.02892410416349	1.24144662126595	0.905255863760805	1.12775856287439	1.00484823588585	1.12255754395095	0.96473377462747	1.18685599366298	0.938332906341654	1.22335328159055	1.10375144174106	1.11353101514677	0.987555814755775	0.972163835332993	0.889322042111045	1.19481947207435	1.06129243071287	0.948506837492366	1.21173161240446	1.12469689336761	0.9569108524655	1.1339553895367
1.06490794560095	1.08892306006511	1.14966743191137	1.09275566708726	1.25102415965316	1.11544892563847	1.34536257936604	1.25510751309895	1.20933519220602	1.04660321434014	1.10016498668815	1.01471009509376	1.2963594516521	1.36962775923381	1.19349813131419	1.09319842468526	1.20404188113315	0.995630810985609	1.26663430790298	1.02089373402315	1.213571220319	1.09323504512753	1.10025629728825	1.00841377997007	1.19765551281934	1.24553183274191	1.35406016704738	1.00267588505684	1.24519184629852	0.972509078837474	1.00370024931856	1.29318160703197	1.11946251039774	1.37070126001015	0.989390144806017	1.32616213421506	1.20031608414632	0.997412838372963	1.23664163294314	0.978346503941976	1.19333091984503	1.30312424457386	1.05030328297553	1.35674131132441	1.33309708925465	1.26612429561407	1.0358619579594	1.13864757034859	1.34805203142855	1.35092108185033
1.11716208419301	1.32327397424733	1.42815364964006	1.33603961126778	1.10409394854116	1.09032360622072	1.09800348945949	1.12135778581632	1.41276526256153	1.29471882878015	1.11767140369466	1.21411885898427	1.31124267219301	1.24143218199414	1.13265314599883	1.37019943989278	1.20429012216723	1.08424620702602	1.10641216744823	1.24409263398259	1.32676533251827	1.09361097900758	1.28982496195828	1.37208250774004	1.14722783795963	1.16193505734126	1.32843391862251	1.53057810934035	1.41171778495631	1.50755029310338	1.520370502305	1.22973575136075	1.28465484856112	1.08182962315192	1.18515020270449	1.35809210818114	1.10706278140755	1.37918486356766	1.2948274418088	1.23420743293761	1.23933031732022	1.43171181853085	1.26166852277667	1.40944277320407	1.4786299745449	1.07387364660962	1.27580486719031	1.40598150002505	1.43209444180282	1.07437740055755
1.3888558816397	1.23698182290833	1.58417391264897	1.35584386689103	1.2367410886792	1.68520170108753	1.24911601640317	1.39042654287422	1.18876937667537	1.71281598004788	1.58495005760178	1.32346627760648	1.28107576787635	1.35798004583353	1.53641757961998	1.34693692454438	1.43932318006034	1.32321758816208	1.39454427931709	1.22621241715735	1.42607279600642	1.61877779207124	1.65387487907662	1.61455488575393	1.62161063317324	1.5728020066724	1.63547354563335	1.63286935019364	1.28535734856108	1.58563684138089	1.28146925962809	1.183474846531	1.47396821072517	1.60087799332566	1.54490226337616	1.24166653622972	1.5431129268341	1.39451272580188	1.55149067402616	1.27659355085999	1.66434808195199	1.45556544804948	1.22218473143198	1.47439454902959	1.32941442403205	1.61942881862863	1.69465623490105	1.21299637112087	1.35399239421788	1.29048145431607
1.68369406211848	1.54534902821016	1.62285906744601	1.6901910625216	1.44710388273701	1.55191455337541	1.50269925444625	1.77204612941744	1.8467474862354	1.81958665604125	1.63488592784657	1.52151111272099	1.60432418734241	1.67208493025873	1.49081993392761	1.32891603153574	1.4932305334897	1.79114036207522	1.71917770931611	1.81078453432849	1.76193376203531	1.53516673323741	1.58344342147256	1.40142126726652	1.83920387785376	1.63507803089993	1.32243846798822	1.51562409043849	1.4597113536821	1.80536930886016	1.46568266875184	1.47905449025923	1.36899834551734	1.58831695692978	1.74719061753709	1.63111252499864	1.53289668791188	1.69260310077051	1.46326761088176	1.62385684698817	1.54734554050411	1.71963300449386	1.69532244046355	1.30497274269086	1.43054482312079	1.83828311831982	1.36958092634497	1.79508052312847	1.71595019802671	1.35505630935624
1.81283566068277	1.83479356263853	1.98497960538708	1.6359571081329	1.75394107657699	1.68373595380808	1.98717175539831	2.06390488939024	1.52109763229952	1.64150281065242	1.64366929739176	1.55833105009882	1.59532693621043	1.91903477607244	1.93704942391781	1.45112894418348	1.62930434082996	1.98344543802857	1.83666467158266	1.89207588992368	1.84573337980431	1.93301028297447	1.50034814863824	1.78659907501029	2.02280439471159	1.96838210856171	1.65771712453382	1.86578526702956	1.94489166946166	1.64015537244061	1.80200890206881	1.88168862612568	1.96554253057412	1.81585017690962	1.88029067923691	1.60714263470522	1.64146034424495	1.59001496621398	1.83191504556687	1.5834424039194	1.9721308627757	1.5950688088548	1.9720810600051	1.57950038215747	1.90475040018772	1.79594330504559	1.851251147293	1.90569571835761	1.91070543183792	1.79996616792175
2.01262342749326	1.71077600305209	2.26686924599624	2.09579516476278	1.73472752840419	2.28023157106689	1.80070793707436	2.20322328865034	1.68532619911112	1.76213182871901	2.27757018224533	1.66577626753418	1.87012582260748	2.27083997951012	1.97519019046373	1.97887961844376	1.67626124745372	2.18164879266746	2.01839297878127	2.19227752864541	1.85389895008443	1.66078536825774	2.11610572246151	2.0427504777399	1.7840925643575	2.10205367325621	1.65649572177028	2.05569422221155	2.25370919655542	1.89660505727825	2.27119389850522	1.70915352440264	2.13944124048512	1.87683405983361	1.91746487094733	1.90230905299605	2.08669145037885	2.07247104057173	1.91563895026092	1.74654772422134	1.82901326544727	2.08875076410655	2.04587845577615	1.9091200841994	2.1819433825583	2.22744226504774	1.6901788081819	2.02221835866735	1.66427490816896	1.9165292523792
2.45814159191649	2.23778282213281	2.16842868696867	2.10014966338225	2.2077020605484	2.1739659396343	2.32000619114228	2.0115336882174	2.51314959199675	2.2920879376577	1.82731504767917	2.22629372591827	1.94317922768314	2.41790198009529	2.12598559748965	2.30959082753935	2.5579886637511	2.31275058880766	2.29608076915086	2.47164656997134	1.95407043394928	1.80498394333546	2.12171840438576	2.22414748250089	2.18629733261268	2.18650708526189	2.03839575485845	2.25525271757683	1.8103690397093	1.93589789934991	2.31656172914586	2.51473630691245	1.77612041367562	2.42615421411348	2.14709356038409	2.49492862491512	1.85548445498709	2.5338814778606	2.10409841233039	2.21327742193109	1.9524226216685	2.0427013928655	1.90182935439827	2.29620281972408	2.25850193121917	2.348395160188	2.19597452182568	2.05646687014477	2.27298668579986	2.35360053051242
2.408655435327	2.0759194994628	2.62531942838882	2.27107984788865	2.06406906256271	2.59616347381726	2.44064618266793	2.14525754722706	2.19073237624407	2.51180760557868	2.66550268526734	2.22981396595956	2.22624804396349	2.77386262688648	2.30426916858158	2.09462295582048	2.57089414581074	2.68666176352977	2.55751542032986	2.38957082083322	2.19819648922489	2.45588505437369	2.22900141178619	2.14305594093679	2.30744055278095	2.29227140670839	2.49284474094611	2.27425221347775	2.33695145208046	2.6838302704218	2.18924951571097	2.65149196810399	2.2446521970313	2.65819638095942	2.11376090845584	2.38191487376527	2.51650050023855	2.37878585403187	2.04843075658187	2.2544351124725	1.97472771242818	2.05797268513665	2.22542286712357	1.99980897880202	2.60084660700168	2.07527690450483	2.14333530070701	2.77119907920354	2.01588256921145	2.55534908309002
2.51112275720403	2.59981710853016	3.03407615228375	2.78194267067512	2.91948717834649	2.92830267709885	2.65433607171306	2.23169738920767	2.46891208546129	2.62385664711165	2.86209783110786	2.89513743980377	2.52550879998748	2.48584730686589	2.67785259818789	2.33421283416701	2.4224272453335	2.55876001603842	2.71976107983317	2.78712559436713	2.91265825244084	2.43229235300903	2.81505822750091	2.92023172237736	2.8958272993216	2.80874552243912	3.02061833322559	2.53028676763838	2.96626132488729	2.75648727299726	2.68562828414181	2.56831838293456	2.83087616977039	2.72964138490328	2.67403538855572	2.72469888868445	2.63722330085523	2.73832383558881	2.56127367801443	2.81656193431005	2.76063317995716	2.28107147864402	2.46522107520668	2.43610026597634	2.9892691716065	2.90096737486052	2.65592878276767	2.70561484267033	2.78967155298705	2.79310214438082
2.67668715002654	3.08748479222375	2.97565087236914	2.93368234262034	2.67539667880511	2.93052927671224	2.75197466059319	3.06037596175456	3.03242342440823	3.19218574676138	2.73759487392516	2.72206078104536	2.52108408495776	2.96417647279968	3.18157640334198	2.61154705535024	3.24478651217646	3.16339662777798	3.14320213182175	3.1820907158157	2.85837576173462	3.12209099201099	2.80709308988583	3.15252965177732	2.92938023571068	3.23372911158034	3.0014298272874	3.1786451742026	2.70481305270442	3.15778307566055	3.20101119523748	2.97872425077105	2.64266774949941	3.02895520237672	3.08202363627245	3.14893264663895	3.2430782266266	2.55171207148373	3.28697714343159	3.09183752539343	2.58700840459766	2.71456222135213	2.93782324942516	3.08044834377978	2.60370017379844	2.68629294893439	3.20885367958471	2.82894388545904	3.2452537966601	3.22461565441552
3.55772333950031	3.16052379504101	3.52869007809141	3.48645513413547	3.50027782482979	3.04474650761842	3.53039607197364	3.14352113573839	2.76907167915531	3.36419272574796	2.97992785086393	3.43208769680528	3.56233463938867	3.49120614230103	2.87711195072232	3.40966824559945	3.45575495508245	3.41806840528023	3.27535465530441	2.93283393428337	3.33744973754679	3.17838677576178	3.33615918585055	3.44837410595724	3.52694754742451	3.34812767087974	2.85083643354048	3.41644227748221	3.51134044824489	3.25919012277274	3.22676621728546	2.95442829922767	3.21347701968278	3.28339155366294	3.34972015088892	3.50564720188668	3.20299134134823	3.28558083327999	3.11282501159637	3.32034945772312	2.86482719880954	3.45960488598018	3.26145478725731	3.05354152136475	3.5353618040404	3.10954746909026	3.33528400564672	3.30645344840985	2.79363496838388	2.87217632244885
3.21138758135114	3.77600817357415	3.2234551374459	3.78930554024215	3.42126055938677	3.68413461158696	3.57019330313176	3.72804307148152	3.76227434684994	3.78329004317808	3.37720202927614	3.78185634802085	3.63851723814228	3.79858583778927	3.27076538482567	3.77746592546816	3.63129272412473	3.28010850740197	3.2644522404385	3.69414024454826	3.66669847607135	3.51621509424784	3.61687685247509	3.81138842678591	3.76402816829898	3.76741073063804	3.50602601300809	3.78123260062684	3.37368767679748	3.73545718314311	3.56500266314444	3.18418544319075	3.67818314452192	3.78952014483583	3.61106762950957	3.7169165240524	3.7813100110459	3.60072940147464	3.73976960026846	3.77728868098405	3.60838655163693	3.717287950396	3.75160506607272	3.22506129023931	3.76354776096432	3.30063363764652	3.73480807221624	3.61334092857684	3.79218006391674	3.56552830604078
3.85072705917205	3.89415166638497	3.66312321461483	3.90699813279078	3.97020112136586	4.01754984518552	3.93976850577238	4.05340221592747	3.93245185377316	3.62478877580737	3.77972553777569	4.04273090370596	3.99364559806225	3.73464627424814	3.50159426147331	4.06924395504896	3.77731869033638	3.54302382556813	4.01721765990019	4.01000792116227	4.02410527215812	3.95560795034255	3.57702049561329	3.61642258721566	4.06232054148915	4.0753140333546	4.05722945618764	4.08036838580305	3.71256366919504	3.56964839113486	3.88852837749862	4.06885617597318	4.05492163195983	4.02326043965126	4.060098873156	3.71133478791507	4.03845316053974	3.73787659780349	3.98460385664963	3.65672258735484	4.09761366775867	4.01324242678737	4.07686978564649	4.05192173124726	4.07271810450045	4.02892668457117	3.60142344013094	4.00954578526534	4.02991708617986	4.04625965282883
4.21725840206458	4.33277293928989	4.20065673544547	4.21325887265304	4.3854306886961	4.2065692834762	4.33172890687783	4.38018897882407	4.38294729814748	4.2900871289952	4.17077152575706	4.34558803144275	4.36424559672502	4.02072417075123	4.32634036149844	4.15077893314962	4.23695677295224	3.96644795206428	4.32943471214427	4.33669369847153	4.07058923719991	4.35074800389883	4.07280377189031	3.9500462570604	4.22921152458718	4.36189404961033	4.36686645125471	4.34683562538072	4.32337364644326	4.10080443954818	4.00907270985373	4.09522851131706	4.17770174283049	4.28010526780775	4.34652039762271	4.24823930354331	4.35255704459879	3.92384629281295	4.2856287145666	4.19138483384022	4.27092956446799	4.36326623630832	4.28597677528553	4.20918732333917	4.31365225778227	4.27247360828902	4.29820377735491	4.18215179749023	4.08647520559896	4.26337829513309
4.60380602896224	4.60999679243521	4.63545280466687	4.52341415881647	4.67458636681476	4.53060492996089	4.4104299833572	4.61285190118547	4.64349866384792	4.54588186204774	4.5710328969367	4.49796498143175	4.52775521878081	4.48538855465214	4.60870300392019	4.6658224840535	4.49954536230879	4.67718169474932	4.69377136198421	4.70262823157254	4.59467142566512	4.5681195742644	4.39367548796908	4.39249975241753	4.59946511083562	4.65025959596239	4.33696265224964	4.15607545062714	4.44787946388966	4.66186266140886	4.7135066993155	4.60950122844753	4.53656359278614	4.44181427691831	4.27351204176895	4.21328485633078	4.34243299707222	4.67288644267898	4.53718188389874	4.67882722588875	4.65545612707854	4.26572647532229	4.42619971292865	4.47563523729995	4.44407728990363	4.67316930687832	4.67810218354423	4.50201850260611	4.37188081462943	4.66578568393565
4.48278899106487	4.99215247680315	5.03261642972423	4.47996247240192	4.90743139761382	4.89676984182172	4.74263578123187	4.37307854045021	5.0239005440018	4.66207023786038	4.21605095319751	4.62577345542941	5.00498966461697	4.9395154762867	4.76842999946083	4.95713111681996	4.45259287735999	4.55113807871422	4.15750058485751	5.03906454167653	4.6787264525055	5.01175890044535	4.90555126909451	4.96614538869822	4.68315933741633	5.00979340799784	4.65288819218089	5.02668650421295	5.01589332297667	4.34382002044247	5.02577653448544	4.76519638289531	4.59454259471709	4.86914318133695	5.03158793296309	4.82185586529682	5.01632864756259	4.7026175248186	4.96509487953943	4.91133618133159	4.90371474656428	5.01029959781856	4.79588463346206	4.88447969241943	4.86957692406085	4.71102207709876	4.81242454194348	4.9215601698115	4.87258677432346	5.01630500610746
5.31922381972368	4.64944836587412	4.85804598420637	3.9525202955548	5.0346081063468	4.26473707352787	4.95418532307121	5.36801488064071	4.97304166889508	4.75989157567447	5.34181704377436	5.27574538628117	4.08407393138433	5.08744028238236	5.34208169948702	5.25545910333245	5.18544313705744	5.23516733722274	5.38859179960896	5.05860950975946	4.94709207734195	4.90972501557105	4.68015148279479	4.7835157770705	4.58549192171221	5.18017646461223	4.91131455649249	5.36240142053619	4.54347638853569	5.11732704204277	5.37320938619087	4.47263019586447	4.86886602614275	5.30592970425265	5.20555884257683	5.20917452907177	5.32776622414383	4.89818494607254	5.00664703108721	4.54547303261348	5.36670523863738	4.80195262859967	5.07739236533002	5.30383861601878	4.78851168563917	4.74544213139667	4.91364378959689	5.31923406263122	5.12259936683436	5.36659603255041
5.61349857964452	5.69641390068927	5.52009628540192	5.68177933960801	5.17091900405969	5.44264668698891	5.55921351259915	5.04807751547825	5.38689531529311	4.61431351978812	4.66311033438748	5.72897785819483	5.72402069088042	5.72150870128014	5.28201940178444	5.19975799495368	5.63768953462152	5.40548383342138	5.39731544288625	5.36029334418403	5.69539961563878	5.51455082814062	5.71420546405853	4.78353543003672	5.43716870569472	5.39060796924649	5.65489594057147	5.53160941680301	4.8230937079854	5.72210227763483	5.6798494051498	5.02550539201978	4.61228813122639	5.69250819238794	5.22926088973593	5.46817404488395	5.53930083366659	5.63191271830795	5.30353910272087	5.61322554070607	5.65288208051649	3.98225302769869	5.16401456297189	5.71058531862121	5.21732548314955	5.4705936650896	5.03537505754376	5.72597776793004	5.32179855214708	5.71035886138341
4.79631958987604	4.87972099378561	4.58330832721676	5.9834294475626	5.78561653807292	5.87061348069786	4.47460770192035	3.8084982116548	6.08528057043172	3.55818516402461	5.23911230797901	5.7612615583466	5.01721371259389	5.4759203904562	5.58937518622589	4.78542419792401	5.43363785968252	6.11419154727565	5.63328341681232	5.70018457105191	5.43882707383372	5.13830766374102	5.65998461258773	5.15530759713971	5.87160209017888	5.20063824155881	4.95544714856088	2.9234541059455	5.75547826180152	5.4616097112196	5.26515869428283	5.97160978254435	5.65721129687941	5.91098869891149	6.02420309525893	5.24773675433513	6.07714770570162	5.97387442444457	5.32403081362677	5.41127798020319	5.32228161876241	6.08233998006736	5.18383194031283	5.20566969908151	5.0436600243364	6.0255053226069	5.8222252568596	5.92270261891543	5.67522276880064	5.92271891289396
5.72555753306595	5.15457346424452	5.71399539797922	6.13244448144617	0.696814369079508	5.14000592666579	6.3044740867048	6.0320395075817	5.68889199294455	5.95568258752484	6.34921373790278	5.43595657364201	5.45774745615561	6.29880589061914	6.29045198512908	5.80499631705886	6.03785711197861	3.64915198677878	6.12290386645661	5.99251144698933	5.57886736042734	5.18039157634176	5.91938206634832	5.61507972508711	6.17390627537603	6.20788111374116	5.96025401757288	6.04746345656753	5.2236451046742	6.20140355059026	3.94479284752478	5.6941093781867	6.31650482133738	6.18830185939087	5.85750068420202	5.25374886301663	6.30490774996072	0.336680728763597	5.47134460822883	5.62519927244659	5.69309727080467	5.47334387990256	6.18565542095094	5.08210574795261	6.11934720744458	6.36675524606397	5.40782302905541	5.54250371026274	1.88828691838517	6.3616958073794
6.37118789901901	4.19012620896411	5.45620747665141	5.49950066091446	6.09662623011218	6.58804127480339	6.41254257172173	6.27293206465673	5.84238152974973	6.04433723221852	5.12643855297704	5.49148376455678	6.56493552968248	3.31164729248618	6.07171560848627	4.82534302584923	6.51142629000681	4.67064148254237	6.06505256033883	4.59664311733111	6.26051470131677	5.49679591476979	2.90260956697207	5.69261099051353	6.5111368976528	5.91966018346304	6.14782374482658	3.39449631678411	6.5875784191727	2.99053346028728	6.66524588411033	2.00650479467117	4.84573862418347	5.05045275047303	4.30074867591159	5.31202398230914	5.66041038775524	5.2002959833497	5.61404176656455	2.15034487005149	2.93927813040031	6.02101677132296	6.09974200076871	5.99474674467886	6.42643125119604	6.12475764974332	4.80136973667412	6.21195335784819	5.13467773395686	1.28821762192891
0.0772363087180247	2.26157733830417	5.63205565557053	5.56241227667383	6.15584132411312	5.73773756923726	2.58037178706104	2.19601592234191	6.17645058528045	6.50330843970498	4.47726427335701	6.53564017673581	6.2924928830626	6.5004956461953	6.39695107040498	6.67316548865126	6.24879237619286	0.0781164741350988	6.1908506471522	6.02406126243998	6.39492105780113	6.51425986999158	6.60382325560294	6.47034053125521	5.9351883369454	6.10410534440017	6.39395033687518	6.64133857005779	0.478433832441375	6.33957645492103	2.75588527164891	6.25782374428662	6.83425616581099	6.90052228567156	5.66301179879731	6.36392617105095	1.38521741609077	5.94222645915173	6.57712129687461	6.36846648696268	5.84544759057903	6.57598126355698	6.80515211048002	0.0758169978925922	4.71683006336513	6.78531483072701	4.75723572934615	0.0870382249877172	6.22225326514691	6.5981832944746
6.77536811350104	5.5368760337164	6.10399655425295	6.7738699512488	6.03977429420612	6.69429161128169	6.52573856612623	6.69037083353144	6.79031187446003	0.0768330810703373	6.10866242636466	2.56452618588455	0.0761843355647901	5.59193815462058	3.91668474212053	0.0717696845225332	3.92542300144112	0.0753492180375701	2.37323932524629	2.13102785968105	4.31934757151484	0.0744012876924633	6.4616629878744	6.55344720458455	6.30727715077953	6.75396756426296	6.68075916532129	2.87324786495955	2.02344772356687	0.229855744613777	0.0772707907975927	6.79835988461019	0.0773867720398698	6.28564013864082	5.55979942277976	6.78179271066966	3.28608507274591	5.61089995367506	5.21798555445504	0.879579570390839	6.53935818340746	6.63719698141266	5.12498289695368	6.5576175754501	0.0734218095542313	0.0746116498650611	3.5057588486179	0.921844164560227	6.80819168364853	2.07799154500116
7.02686196000208	0.297387591492256	6.8828838984758	5.91823361418994	4.85780191487124	5.33588324874117	7.05557068567759	6.33578629344799	5.8697493271196	1.99135098973217	6.99715870005198	7.17040997725895	5.94858411864286	6.92791552946072	0.0726479816453103	5.4426163544408	5.68363237619318	6.52094777041994	0.294224032725538	7.02253339851258	2.70108845447069	7.00685696116404	6.84034973200594	0.0779097489750397	0.921908893952562	7.13201544794911	7.01978572392093	0.0791267835575011	6.69353682234518	0.0761543986699638	0.0872133247322622	6.936379376955	6.94972306140688	0.579534415543882	6.87414774188538	5.42879405542091	6.3260417504333	6.75119508324573	3.85633640429405	7.08360597808111	6.69882413891377	4.44188712445203	6.80945625600801	2.51726105740863	0.067497379460256	6.70563746071912	0.37820335815557	4.93454042761303	5.2581738416485	6.89785011802981
5.9431283259903	7.10402258798289	7.23441642376229	0.0956493476020406	0.067406838764266	7.37954645454943	7.03957292829238	0.219658808043423	6.62848409560621	0.0986499194936588	4.08509405935858	0.0746930747311673	7.37234156597725	0.821649403409353	7.10190590756791	1.41954671480737	6.63804496317675	0.0694404988247352	0.073241395285495	0.0696291792630127	7.12864125747414	6.87200063972509	7.02221589675298	7.30531657544708	4.76835889057728	5.49472372790025	3.00093517504866	0.071714495011233	6.18620786026117	2.94592806658963	0.07346311301702	6.72483712751238	1.09919737287717	0.0735294920827922	0.0832192601859439	0.378212693227152	5.97754953886863	0.0738827084341495	0.313141642420329	7.1782077476003	6.81518582016152	0.0733467097632396	0.0717081783652731	5.81927223255987	7.0152484354863	1.34781961872905	6.85532814523705	0.789288833321513	0.0848212476968937	6.21325606248505
0.0917180742222515	4.09254488973459	0.0690511389914915	6.59346313939181	6.78305836240254	0.0740607420583929	5.14581842392905	4.79219790191554	7.20959121772259	7.19963356779944	6.68991323581812	3.94374821623379	6.64788128006608	7.13171426324692	4.09698003538437	0.0730217970045497	6.25462953484025	0.0803647502838743	7.29428528614561	0.068528595074843	0.0738671667668366	3.79496666393718	0.0784249688186488	7.16617965550758	6.24318390916961	3.31834516244407	0.521158311365294	0.0798069773574758	6.03337843154468	4.7488930827559	7.02319597843964	6.41007780621428	4.16466557765095	0.0780292908173474	0.104278468830658	0.0776339515181091	0.0755352012894476	0.0711931482815775	5.86291093869661	0.110251510657181	7.34352853134425	0.073045808199475	7.11895330692693	0.0695191371133353	7.24070603269003	0.164871267683916	0.0703002465460427	4.71491410842539	6.42065789788511	0.0896369935722158
0.0727154839588471	0.085626206866661	3.3225084078697	0.114474861612408	7.25980039822878	7.2400364666569	0.0809857837153236	0.0788394821938298	0.100756415682538	0.093016332966193	0.107057609713022	0.0728413174619758	0.0798587017073073	6.3010053210761	2.46349528955771	2.87456784724718	3.81264801198301	7.23711480481932	0.0813415541791905	0.112809993391158	0.0767766466457333	0.0728597283166146	0.0741374737904777	7.31484941841265	7.44547322857747	5.62627037738659	0.0712753907574068	4.6029534961894	6.6302771767444	0.114181382215976	0.10060780628848	0.358324965942323	6.17729770365593	7.3888966650654	5.3946872515264	0.10772925124465	0.0837316437446147	1.43304726343942	0.0744290195038573	0.0721465835658667	7.54012010951321	5.82870117085735	7.43189370692044	1.55826417235924	5.9215797157307	7.07193451215796	0.0795157648737054	2.00538826171241	7.01572807297488	7.1226311936912
0.0882919040585716	7.67644813754059	6.44823420963502	5.49017813948699	7.47667251001825	6.89875395060043	2.92198008978748	6.10816511853564	0.0901770436805188	0.0722068758093194	0.0782035247342775	0.0741744147543158	7.54791614732664	4.49286351879931	0.108723969224773	7.68073143423316	6.7144800316304	4.18825334657552	0.121008040138526	7.51245230664506	0.360732696781671	0.0834186076660276	0.0877317198704155	7.63334011569506	6.70029435626763	4.90085800268581	0.0768784931977811	1.28033194292922	0.0836471285717344	6.54071867298793	2.88836145853433	0.0846098402851508	7.15049122256797	0.0820019095738871	4.72374153114138	6.03223202417265	0.0750604996677979	0.0758558385363196	0.0721909666071256	0.082961431219147	0.0934981563597752	0.0717305802233047	2.8624106591437	5.81155233347792	0.104131231103509	1.46585797113316	6.0013619974343	4.51873383942887	0.264703214008885	6.82165870285923
6.33768424248099	0.0733063946706849	0.086182491799241	3.12792451170916	0.0732915958873292	5.27461081886905	7.75283585482623	7.49359431148186	6.14389142911285	0.0709479911322751	7.09538417668143	0.0956942553810125	0.071238965299898	1.99968900616508	2.97625475782064	0.0708156175441132	0.466888422983273	7.51828703934759	0.0714971559666584	0.104309553784148	0.0750092439237933	2.74243168077382	0.0788713634781023	0.0682198709466231	7.22871304284825	0.100254660801742	5.98524680763941	0.0714956692646582	7.05557682086023	5.38392098075968	0.0775357650469336	7.03833098909473	0.0709540769127841	0.108792193603591	0.0784964619909701	0.759381808114415	0.0706284740962637	0.124607698663001	3.8330539309016	0.0727198282973056	0.105265279497673	7.51560480782343	0.0729785110997283	0.0723189259388015	6.91314651004678	0.116168331195702	0.0686816029280267	6.9758211415586	3.37269717803591	7.21838790982994
0.0723629195627049	4.28994990913758	0.0710708777123173	5.61623219404054	5.95761692079012	0.132864626977179	6.85610138288111	0.0742282253797782	0.0804513566672908	0.11306559111025	0.462451115481303	3.44287595908105	2.11049125069521	0.0958026106215406	2.82976714292058	0.08435849113835	0.0711991732360357	0.0835381459635748	0.0755737559183484	0.0728240289135094	5.15728241247213	5.72288562824047	0.0870175714076717	0.0748670965379731	0.0997658870611301	5.39779026231102	0.0769829360768998	0.0743146215514759	0.575407596797857	0.0829857321141278	0.0766318224916865	0.0684378602460657	7.71860271170919	0.114417914636579	0.0686886355678526	0.101893894736777	0.109084581577016	1.37671901017349	0.0715369883862216	3.45074416129411	0.0796641611815193	0.0870827088908793	7.42048399094533	0.0700838944061034	0.104526399727872	0.0682904355609655	0.0727162888552989	0.0713340094560574	6.54865880334015	0.0709647831167837
0.0998374725997857	0.0684208574611116	0.0786781368505935	0.100949312553715	6.94958049088898	6.21063613845962	0.121039959081629	0.101533482559457	0.0744019985504712	0.116707492718284	0.134131933615242	7.17771823671005	0.174463316057392	0.263773277247945	0.0678471092395014	0.103019870525751	0.0720615522448163	0.0725670893304391	0.0736079893419393	0.0697530976650485	2.94460388951221	0.130683053132021	0.102856512957307	0.103907004145754	0.071038411559631	0.106657822424508	0.108172092950114	0.074222972313678	0.100086871827533	0.118850383496321	0.0866507289387732	7.07120714965987	4.72303272035081	0.119714671760847	0.0649896948420552	0.0682826063048253	5.71029828568842	0.0962766938916134	5.43077003350557	0.121669753775998	3.83690606449828	0.0758554443165934	0.0833551210894106	0.105999126693707	0.121774326097758	0.147307871120939	0.0704178578374395	0.12719118535643	0.124825522508327	0.0753108923591818
2.19269906813988	0.113749933008278	0.104611360847508	5.101609813231	0.0840711077033811	0.111256362629818	0.628870510854254	0.0951893383473429	0.518419340954391	0.136483545448911	0.118438363740231	0.0694923922501041	0.141567631064142	0.108179494041816	0.0757592988733095	0.107259571009367	0.0688036943168942	0.112202372329401	0.0710433956625908	2.02069087225006	0.0737553889205352	0.0830347552757245	0.133162202493613	0.0735881690375775	0.0676866061094873	0.0717297938429282	6.30740547952848	5.36567349428278	0.0718632526539128	0.0822195197812308	0.0741119557208298	0.0711968892524321	0.0728427661418381	3.54235569624282	0.0791045269304727	0.118858554846128	0.0884597998170095	0.0942911958598113	0.0699535897327277	0.0696142999022929	0.0714620747884627	0.0787001279353085	0.178516368361596	0.0708776594685733	0.0839849538190432	0.0844602314796495	0.0732287990103692	0.0979017557058513	0.0873859063588809	0.0701769870419439
0.0713047253277453	0.175722969802261	0.0675259061134723	0.0730588245952638	0.097030046620832	0.12189249907566	0.079250417184279	0.0865372621150916	0.0734797712505507	0.0956418361694962	0.0737596448273625	4.56799962252442	0.0656110764833279	0.081002271748748	0.0880920093652943	0.106356748595355	0.148080288873567	0.0723141168451365	0.110903394074743	0.0730606205136282	0.137919478664268	0.0732929534737325	0.067860799030335	0.146740244352226	2.68485785870851	0.0705434943844793	0.1380148861595	0.125164229768138	1.27249724338043	0.0835476420245328	0.111713383500094	0.142749156266535	0.0705160015571547	0.0716739861441185	0.0886859235456821	0.0961985187054249	0.108271637577294	0.109506659080724	0.126161061477586	0.0762513849758226	0.0751486398823978	0.0713839504440825	0.143157823631357	0.0716491945573597	3.1104254638129	0.0758192215253658	0.071033246304459	0.379615773023382	0.129502818068062	0.119064059721153
0.12742525625626	0.0695072687192318	0.0961770339305933	0.0727735656677692	0.141298704682023	0.0802844274170675	0.071974080910287	0.0703511903722514	0.0753671800084551	0.11735419763403	0.151983780443653	0.0665102849062857	0.0701175360757414	0.0730984942135438	0.0705460021992606	0.0777375794735613	0.0779721917898177	0.16219950245782	0.106865323477074	0.075281221140356	0.0931107086085825	0.0701925568554787	0.117192307995505	0.13985084178924	0.0906378886175283	0.128081893791224	0.0669913525016073	0.0696907498539769	0.103155697717106	0.0728894109125667	0.138660448937715	0.0749617250740857	0.117684825229505	0.070919547857115	0.111447392159311	0.115271603353911	0.0695721064478525	0.071468950259953	0.0737647224290787	0.0951276432541371	0.0677385230050581	0.0684958117905999	1.24796997325671	0.123198985133673	0.130562773568081	0.170254821381983	0.069079928589043	0.119143576171598	0.0727104470547457	0.0747151467374822
0.0682256653013921	0.065623535056607	0.0909726911267248	0.128658730933204	0.158159431183564	0.0904699452771099	0.0767330025054697	0.103313904826408	0.102745197138568	0.0955089462157986	0.108544383977498	0.0684194987286293	0.165930364409618	0.106024931629653	0.107068106648188	0.178616169100908	0.111873285156664	0.0665832163134578	0.109820659907971	0.0912575963935797	0.0999998992794559	0.0951494050650227	0.190315277920209	0.13086911967206	0.0784297466453345	0.176746332629703	0.168031051310051	0.833679452162895	0.153139374835205	0.0742923612425364	0.0762935720621212	0.154283018389248	0.086216897981654	0.11183206838385	0.0671214540393455	0.0985309292548834	0.0768649875069667	0.134337639292519	0.114601270883252	0.0768686452783722	0.0722748219784283	0.0787315451320611	0.0763663263683597	0.0690150989333439	0.0806602790930716	0.151424665751919	0.121716593963745	0.163962288452389	0.0680239463050662	0.107078710574788
0.0893449744988002	0.0916388668341331	0.0704053825321672	0.0727817026026965	0.0859012559396033	0.126504778433972	0.133878473652746	0.146185651418535	0.0847333068349249	0.172209338368257	0.0955563280569645	0.0735458418713925	0.0720212539908777	0.111967035217612	0.0764585058592298	0.0681615874763224	0.134431891595342	0.0759120510772701	0.088770900001213	0.107071411890121	0.151407958651036	0.181728232816407	0.080491024781608	0.0818038494280607	0.0817866535633297	0.109352884615994	0.0865354679616043	0.149600494076542	0.0772852330057428	0.0742236320557596	0.221931285581416	0.160589394938662	0.0814041432157807	0.076600638012465	0.133299074795014	0.07014914609224	0.189257612500059	0.0719248337257088	0.0782515821934724	0.0879723933659173	0.210783849103135	0.106456558323578	0.0820891410891159	0.0792872243277853	0.0819195800223723	0.070038289020746	0.242416912098822	0.0691178566383008	0.0989065243937282	0.088417374644791
0.183170248793171	0.120328978436673	0.14945527621343	0.134465920546117	0.143684278609497	0.191585810033764	0.139908588929417	0.217546592213953	0.128338932436742	0.0747035124564627	0.078237409857964	0.178848826482296	0.197404385936954	0.16141153293519	0.0782758261380407	0.16110975538877	0.100868883087662	0.17843607261561	0.0925677098551692	0.152957734163231	0.166351317865543	0.12801347968815	0.0679840799598682	0.119963984592756	0.0722614700929819	0.216283148258708	0.161901111456813	0.0713501853832852	0.0669943107362708	0.136732946932918	0.116494685587572	0.0764389727140437	0.0746859461219678	0.120205878169209	0.100071423499677	0.120137230655436	0.0691142625870069	0.0965384949699836	0.0943333993452152	0.174792905232489	0.14501212849155	0.100728672995833	0.0834706924485269	0.111529752238431	0.0702313684685977	0.066471840734416	0.0695633928735015	0.0720612728449767	0.120734030461412	0.0749721599348833
0.206924117609309	0.191263919182738	0.0874264412856601	0.147985955717315	0.128991657058072	0.0778854048205466	0.223206552224333	0.114434191529029	0.207600013764287	0.133555529072345	0.1176698871089	0.258289347421206	0.200843285831875	0.133172345060643	0.0691321171424286	0.118381270498813	0.103939980719513	0.10103566848633	0.0764572017438361	0.18386118328274	0.0819055851767694	0.0649526024787697	0.167563216775637	0.113268574118547	0.133974256335881	0.116848478552493	0.0673461523314667	0.17154645006663	0.125832638459041	0.116375731881273	0.146000690786389	0.0822608455560058	0.106666102679417	0.164257232164505	0.104366192118706	0.0781967508220657	0.210679307389717	0.071306903308657	0.163046598366153	0.105211047523432	0.111151618584182	0.14744389374752	0.21753539671275	0.117237638723328	0.149616208405349	0.0875222058492	0.0671357521613694	0.0714164478532605	0.080846064628853	0.158815427451657
0.133726953334846	0.103184960239013	0.173950051781461	0.258800924908422	0.160990296182098	0.224810586732865	0.150640592017309	0.143240660090923	0.0843212462488817	0.197610261095535	0.0714945841805013	0.146283868549602	0.0901015220999389	0.0775962025774328	0.205963328403414	0.131329094172553	0.207124148643673	0.0713833399505399	0.0881140112662377	0.21361977380971	0.209262336853716	0.0657615520048124	0.166998551986577	0.166113290833236	0.17384776769336	0.114063108270197	0.0938932656015421	0.219824288213994	0.0742424367524263	0.175296941281949	0.0924776189819976	0.215840094702971	0.132128021356378	0.0875800622219447	0.079707419345494	0.067305692737571	0.132543942129397	0.120260312728208	0.120747334193974	0.135865362531568	0.112846000380768	0.067157171898444	0.207932817458582	0.133148331612295	0.210927717003406	0.13880281325211	0.185833636941152	0.200622472064895	0.176121295600422	0.103587532376516
0.106008835837132	0.230038813588398	0.210800776399361	0.112313002196216	0.0891860953316541	0.214308402587814	0.206292954773758	0.115660578230422	0.267353263883474	0.198508353602274	0.073155674911954	0.111806679291342	0.23812084225723	0.140783150674337	0.182030169634765	0.208602439527114	0.201100907048852	0.0960007854561047	0.0845965749020701	0.104604613742923	0.158762151226916	0.137562991446734	0.0845174791815875	0.15852732923631	0.139922339522319	0.120436050081805	0.119629078404498	0.0754632122946836	0.158922376937801	0.260096174280686	0.108365929831414	0.118923577548175	0.112590975755155	0.117047130151536	0.110442998385063	0.177032480546831	0.152917339898931	0.198745979848342	0.113544458073464	0.0940149289203249	0.148300530889188	0.0686659573895775	0.188023128570829	0.0674230008358903	0.0884139884522008	0.173269726589546	0.143239821473329	0.189470022848549	0.0729969604609188	0.161368578488529
0.199358572161542	0.143776472888213	0.106007029768885	0.131025807058898	0.141168701322805	0.0927661386166483	0.135943526473835	0.215936441374957	0.232672361738551	0.128324405725383	0.214474008414545	0.181073680196979	0.197798521330072	0.128092556037093	0.135413623488759	0.0744059093738807	0.187225971959607	0.130416500562661	0.101141715549668	0.0969462946278998	0.193816953888068	0.249253156169618	0.147113611938331	0.15266938581791	0.226472325519909	0.141891859982466	0.199796819476474	0.0695721063249187	0.123000534823202	0.166106966179742	0.125215209533638	0.157830227376872	0.275881812922902	0.0728175023134417	0.17034198160128	0.2005761003099	0.14208575955769	0.257098242343804	0.130515860351302	0.095953178912097	0.117654363989176	0.0976367451417992	0.224817113767984	0.112104109175699	0.101411166080256	0.0687710740507613	0.252540168752159	0.189586042070776	0.11107311773908	0.208891717606976
0.104522361502524	0.182114112637085	0.290885689448439	0.194114637108428	0.0777663544619037	0.12368549717458	0.135687006918283	0.259010044522231	0.124418769857706	0.166257221564182	0.217875905722144	0.172349297130819	0.173723764974883	0.130720889160581	0.156152927749245	0.167824027850636	0.073731546913786	0.151032103570274	0.129004279622087	0.318684396700569	0.114221487183208	0.155646217528912	0.103818144369073	0.172513426303475	0.216160538004945	0.176324146193217	0.116586405261761	0.120014467835742	0.0934479485441146	0.103203651975872	0.186477939084316	0.263296104953512	0.27406696497773	0.115941670764756	0.106495572505147	0.159633873892117	0.103994841571804	0.163378165770778	0.119407193879235	0.120923636892702	0.139611551657356	0.209077325528216	0.244616222946824	0.249921453365488	0.279691256783071	0.157105630340034	0.141682901174578	0.253839801392093	0.117079315214451	0.277397380267491
0.190603299499498	0.161424036415001	0.172033069254181	0.226237596402211	0.197716830463742	0.12079489377292	0.164156683353774	0.22330085210566	0.175533028429354	0.113679967358689	0.226138502608313	0.272203390041476	0.160354358789427	0.202948539741637	0.117069701307354	0.138501070709906	0.208906104111275	0.154787034804969	0.160784831362561	0.159760753550396	0.257732949590864	0.109630979926584	0.145087231304283	0.372066177480865	0.0985544772681382	0.133696565154116	0.339806239033723	0.252194718307684	0.081411751037511	0.349847946769473	0.203641379364276	0.112943968863949	0.157478706321781	0.307027612960077	0.104629579996824	0.37880153250195	0.125511746291335	0.244754984205393	0.115988068124167	0.100662975148189	0.17875821210903	0.298174157883972	0.176754205112975	0.103193573970445	0.190378672186222	0.153997487022622	0.35508839326682	0.191627760535655	0.148726885834922	0.289819415254391
0.272104561666681	0.0990203471843662	0.180720708897671	0.216256180842497	0.215693851107463	0.0956012343815033	0.321062000377461	0.121102088560183	0.326491811662069	0.151492575520494	0.131443260568051	0.115588276931537	0.100385698750469	0.154436158466165	0.163794810143551	0.139163516234682	0.205560982384867	0.0839473985284762	0.441584028439659	0.127548922618822	0.140759698930656	0.139102308107619	0.124710899919989	0.297993294616733	0.147989560370599	0.18311676750713	0.258387164791707	0.114587033074969	0.2639285378577	0.31885206715748	0.217020783663813	0.276674608479847	0.0877976274851286	0.258568740750688	0.12183953492715	0.192834936689425	0.0901435518297215	0.178687990794379	0.26675297342528	0.243776638604823	0.0955486582605785	0.293240697356895	0.337884930286563	0.205983749684246	0.14585009176619	0.135894816999481	0.194837410570952	0.281350853133168	0.218505412869801	0.254828781211852
0.171870740536256	0.291121644375319	0.324189738984736	0.242658743833538	0.16058494674365	0.270762768800141	0.194675705782566	0.185737202116975	0.165838938324951	0.308941408192287	0.220076585678325	0.11123493438541	0.114400971651149	0.204884095050292	0.197690790706489	0.1778724784538	0.171726990428386	0.272713474064259	0.190509867241131	0.273351047068409	0.114564941382668	0.236572744449607	0.158496381929571	0.138896544005245	0.272672286798911	0.252879738700614	0.151609462281805	0.199239892205782	0.145737956084173	0.166659529709377	0.165552321063778	0.327639477306935	0.178329129875224	0.206197968764598	0.123990879667297	0.149358936903686	0.217429733697344	0.190832435759653	0.237846988359836	0.225397770378958	0.273647187374271	0.196754423135184	0.361272926971339	0.339295831639407	0.24053995331541	0.158929748541207	0.154512659062124	0.177072807699993	0.0871706061838047	0.150572642589947
0.351610794691582	0.1460908270636	0.253521445259866	0.184811727663626	0.340760740760661	0.161985432168604	0.181925159660724	0.318968966850468	0.391801812650998	0.275145743774741	0.182632218099692	0.1474992461478	0.207583636077715	0.266942142891693	0.12439086377179	0.271838992769729	0.409051420441873	0.144857491238076	0.23483131646302	0.206757640509796	0.276045622172194	0.170610153808523	0.198475858031477	0.131987948705622	0.104824396305765	0.205862417475894	0.229127523256588	0.221178963910665	0.115876559629501	0.245077129788454	0.158386433446059	0.183007948550448	0.298789527270708	0.216276995651765	0.12994974556569	0.25742374662044	0.16819661065266	0.255038678555755	0.265699451163974	0.152087346313371	0.137244642345887	0.154162354503773	0.150615423361936	0.188950745377464	0.176699011127746	0.25545824405865	0.173305004568189	0.182771143960493	0.240493638653982	0.396368881235071
0.160247962151535	0.239259359390161	0.450647243606754	0.215608960551316	0.226370055290657	0.322387399737733	0.143357824067754	0.329591325328798	0.169667094568122	0.239928460711951	0.318667482793566	0.266574868208917	0.152007665248701	0.324094028667322	0.238041581207815	0.171320690583393	0.240906846367263	0.206430187258649	0.155105850592863	0.139389496491853	0.197277825889416	0.223610139450974	0.290795281963017	0.344555462333751	0.363779191766868	0.152315168992076	0.248281254540486	0.100225348567338	0.152775923070053	0.151975663744846	0.462035040199339	0.263437202405099	0.260887658810697	0.312914574597073	0.160131035670142	0.145890729729283	0.350371224373481	0.139294353597982	0.184757621528371	0.230161221952287	0.100844149814199	0.279974001914496	0.179346524184454	0.253131423721295	0.175506492027773	0.242464206944805	0.147822713464104	0.184616292890641	0.232111007073445	0.144686499266193
0.17242580910397	0.178653660567927	0.284828016012415	0.235930004648994	0.294341871811608	0.225900096015913	0.212400870188246	0.452519270782498	0.18421379292433	0.534564908834014	0.227565787964244	0.398822408181031	0.219375946136383	0.107180245212065	0.269266844892959	0.245585574864496	0.254371970672501	0.266890466216526	0.490756837453015	0.36861408171382	0.212907748023312	0.303437058818246	0.181491599769836	0.419680731247061	0.394847179778048	0.153681889730564	0.218164809580126	0.226716289752832	0.134506452280932	0.233058118537277	0.253731240604961	0.23050531284104	0.326636124660193	0.151645636788436	0.486506540061055	0.180277722713938	0.260691196781203	0.422518990429946	0.189471698332198	0.406909233596518	0.306780411628593	0.557163374466002	0.40849854664139	0.431372360510134	0.132709114917291	0.343036507872914	0.163534680476241	0.272867961437365	0.363014602605025	0.404294587925743
0.369960738372309	0.236408958971239	0.390909365775396	0.20468455364882	0.259652043901236	0.392275580477467	0.17524771266871	0.477792443367139	0.531423665792025	0.389525081290369	0.181036611612733	0.30968818461663	0.392084615890902	0.411779048298995	0.39425692249543	0.460870550128579	0.432098764493452	0.327691556008177	0.441648609071984	0.239269669920442	0.323416513739456	0.312428918804352	0.251150653622538	0.406918204328563	0.388450141305405	0.402386484702741	0.144896903442657	0.253248150568055	0.322243066425815	0.410959002338239	0.320383515602282	0.218848553547495	0.290773131812766	0.197639877407885	0.443556925066842	0.388166419782814	0.201991422788367	0.210569710911013	0.253247052789835	0.199912965427816	0.204933738313106	0.380073666052289	0.183793446085232	0.405451951102148	0.145843953623001	0.214490585514707	0.187792836126901	0.394625170455578	0.149424178859267	0.247133372077057
0.406396310538494	0.231365047686483	0.321040156802027	0.157747279858063	0.368019170949202	0.396494588289916	0.368040003850833	0.452053898020722	0.207968623755235	0.153978828099669	0.280991730389916	0.439811885646222	0.259094078942264	0.199924906544728	0.428782244736449	0.178293398596321	0.56535190615167	0.179474172310481	0.675271888075842	0.260147222304073	0.450990329178914	0.731557908535114	0.163351149903427	0.367246930396953	0.205548199391899	0.369874264590745	0.252549973441592	0.22669482769172	0.604767787582755	0.16820882471134	0.31877528143724	0.48440586860852	0.173129844979831	0.176697667829871	0.258032423897188	0.518812965346968	0.157177110310874	0.326689166838134	0.472009535960765	0.216342216273207	0.22170408187745	0.188587003485553	0.479104955036949	0.215781156322261	0.439241645102518	0.179049254690372	0.215800606939973	0.233682884436684	0.185571996234546	0.13357328851052
0.492352291318429	0.290886103962548	0.260083906611551	0.462109899202403	0.174957194647881	0.575777236664047	0.444571629338578	0.17228842676173	0.189586319261681	0.530507703376679	0.151574713283182	0.217377975117563	0.271567320515391	0.495877864584133	0.206310307094215	0.235410739978359	0.474143913382393	0.417408550712422	0.162410859384598	0.358357082634009	0.332895612380452	0.405280111621933	0.172459534322098	0.325142997237764	0.213418007620765	0.587200852565056	0.299833845763044	0.410056130707099	0.449578712040857	0.409695003487778	0.157726038949124	0.198845104902393	0.463840841225531	0.172458045894867	0.246614323830178	0.172038478694703	0.370936709887876	0.384058180556568	0.243075361069442	0.458689436399618	0.417676733815564	0.297158844072425	0.394284994758573	0.185858311590269	0.405236774100977	0.265462998094805	0.437359095685394	0.1563133578247	0.226018982887532	0.201943971602257
0.33757552250439	0.512853290109276	0.416739288578636	0.244344040639013	0.512354458138302	0.680628787926281	0.31474605485822	0.639648050909587	0.379304230991701	0.568702747313069	0.545630855343841	0.422355481581551	0.23107612946445	0.229152321921826	0.345876900393161	0.285991233127514	0.320604287811107	0.323101634762293	0.252881238585921	0.654864699957325	0.494785078280642	0.165375130457897	0.214472876831851	0.471990473146548	0.367760261453832	0.195418039061395	0.267162108750783	0.253499071410103	0.227139474985344	0.215876542587163	0.536969955015827	0.21148655837267	0.548550534068949	0.313631470127172	0.371821431476983	0.563427133216335	0.497869205449862	0.5289245719737	0.29814347561777	0.55637562946116	0.442905743990022	0.272094217575668	0.316904083038015	0.34298185748812	0.341695349961115	0.414435549034241	0.69721643166173	0.192172843761289	0.22116726134464	0.403061534659245
0.30432098097043	0.530890074702661	0.676839166833368	0.574021266236932	0.78895095126937	0.519978985482209	0.331747063618473	0.660107522699728	0.281847356223987	0.522282154421106	0.404024439044631	0.322466206573013	0.243260229711849	0.197864697977797	0.339542297406108	0.662514535914604	0.411878688255867	0.38028528586227	0.406027890149729	0.487612826251061	0.491073657698657	0.528344796787701	0.699325660825833	0.568109846258618	0.739885064428624	0.335605388188829	0.65852620464672	0.38136240084185	0.36154236676631	0.687636218505678	0.288518143458545	0.33369765539482	0.193050598252873	0.415377351649849	0.239234189114604	0.310169239512705	0.492425493140342	0.864697524165195	0.452360182920739	0.479172433428819	0.332962874605442	0.317542661002673	0.691493992721617	0.646274216303839	0.282026868292127	0.456771307592007	0.281822096776686	0.216315949023107	0.241418164676288	0.204187760073574
0.52342059333137	0.326951544312722	0.248724301079256	0.555608010823948	0.523772082666403	0.301220949188585	0.626236708624339	0.332949559091694	0.607784668609441	0.552869017371272	0.494300228701261	0.299780933418786	0.474940813493844	0.249927314458392	0.31027713740666	0.645159056110513	0.277536406193894	0.539078851913367	0.295974216511309	0.850352988650994	0.630584639934932	0.606269176235817	0.239796221706109	0.582922975186948	0.879247531799265	0.311723609621852	0.467425816802403	0.598055466775026	0.567267581755359	0.381558951383094	0.871007455024998	0.247117613680105	0.418198685905433	0.671675982212368	0.487862703718466	0.257116719183336	0.569929026748802	0.322105212047164	0.524115166439644	0.246152071753264	0.766840782784109	0.600296306231962	0.591640350863653	0.846151464857602	0.539027146889786	0.278538077037841	0.384434520523836	0.315456865169768	0.463801944219979	0.812239768729989
0.234994691230485	0.283841967251025	0.739080647158983	0.753931586830437	0.300378938288938	0.592644337991679	0.503527749690155	0.557471372498425	0.213718287471119	0.54309060202188	0.279435236104135	0.285235121786485	0.324618066668678	0.711946038702443	1.08938236742085	0.741733628931503	0.835057525173117	0.234714706465461	0.362101174099859	0.232149149348035	0.853375650676582	0.803562718517201	0.277240172041385	0.532929299687803	0.463378984849498	0.335695118178833	0.764144358012311	0.557230438139654	0.79517149178858	0.854990206152103	0.308736071638985	0.545321265693042	0.294607885361907	0.433404299017584	0.43654799910387	0.495208021554574	0.645178123796884	0.596600447643043	0.344979783645256	0.794440509796231	0.485451836361174	0.798878709531967	0.213646697645039	0.924388289289226	0.406537582943217	0.579677022789146	0.846181663696476	0.459780819645504	0.501051879350859	0.226261360483699
0.302714953545367	0.579551634303146	0.551963598302036	0.851028556679708	0.601224283898116	0.781503505270375	0.670110541251611	0.894172254644857	0.507132644755865	0.786911833298367	0.330721644553484	0.444127856932647	0.815355416486551	0.347795801213522	0.806703361477609	0.775593430445057	0.49142154903888	0.239014570149204	0.784063416199921	0.894040073177163	0.561240688350764	0.888306788574949	0.61040309096744	0.835150399208063	0.881464170725102	0.36400613033176	1.05822541599555	0.317053909043861	1.04232163652642	0.493042547968831	0.361434581150365	0.357820856997054	0.846005398116783	0.795211995587315	0.435453659226243	0.398046947010064	0.639201873967666	0.42270787640387	0.719838347341042	0.543792036450122	0.655139060813662	0.811533489035471	0.661079735706243	0.364489743514111	1.05145761809831	1.0033963192162	0.507196750173151	0.31796786546619	0.55534100725298	0.867037387470618
1.19515455505203	0.591023117881475	0.824782103261388	0.458493189987856	0.507857335848989	0.636059295590689	1.18253506894934	0.997044500316069	0.867299687274761	0.369819639485289	0.742378179425745	0.453500088139541	0.475133526219371	0.742409305412761	0.617036277580483	0.269346319315425	0.746123832182175	0.460767730468454	0.965748562691668	0.773396453189213	0.86956933744371	0.737318186296534	0.330073138633443	0.32358219950378	0.323582476620159	0.604461993183836	0.51054822509967	0.341009607265295	0.330681799246397	1.07995790043692	0.60543008728912	0.666888645105736	0.303478305577606	0.58732078986351	0.490636192214603	0.689421553127433	0.485097382785428	1.16680521237082	0.396388478635207	1.09846751584502	0.35449358488881	0.305432880162879	1.19539164001968	0.910739843689748	0.767384387633688	0.864608492276999	0.349199357905355	0.913851062878898	0.317240428597175	0.953682246094424
0.951218643789443	0.507473167473723	0.832303430030725	1.01313104627635	0.386288710659766	1.04827192305336	0.869271151553057	0.933221721329446	0.929612227083979	1.28712213808415	0.378729512692897	0.269048598664139	1.31357560030924	0.896774070791615	0.307429490566665	0.324227303977346	0.300377362195002	1.17577421776593	0.800896785260846	0.794325006852961	0.6579023462787	0.47992850572005	1.26543450920749	1.21699829289928	0.526923202019071	0.994599308025763	0.735136471876892	0.843178717881196	0.744691391513818	0.749066459552618	0.910722303719397	0.679817869339279	0.971793659254254	1.23628544428479	0.296903839317756	0.482281622260777	0.719339216006524	0.592210734866524	0.351794210889546	0.353705267495016	0.612199512442849	0.465086353756511	0.385463294893366	0.671696092241531	0.534719213549278	1.19517072390025	1.03707019884801	0.860642445923522	0.558308185265786	0.708117476299146
0.563192645548006	0.729405138835348	1.12193894934891	1.13987492916224	0.722345928597517	0.56841905553087	1.22913065260495	0.591765990138498	0.572764611696832	1.00832771032178	0.51995629722726	1.22541757314211	0.295172646475693	1.44504903553393	0.710954594687028	0.491592972805078	0.944566735003539	0.997173434362691	0.983998253692224	0.735466534155307	0.829466022884671	0.846519526165108	0.674252617177998	1.11986635524795	0.731417262134171	1.44565247360632	0.434030754139033	0.423004434014662	1.35757970263772	0.343911456648621	0.553329787060195	0.751491605273811	0.75656592408136	1.04559451976222	0.485662583537551	0.480947687375116	0.780056708404935	0.67096032875573	0.833716291843182	0.56791236664975	1.20977703628367	0.661204591800244	0.569705165828317	0.53013490450818	0.604983373813742	0.449016158138986	0.429758667869965	0.852269084441964	0.61537348189537	1.14261197140784
1.16652470877226	0.88661302930308	1.04052743921329	0.56917327001398	1.08846937051482	1.13652917363733	1.22864190633059	0.743047072082421	0.992088237412783	1.08507295487294	1.33566913998538	1.03666236726406	0.715835904085772	1.21327679844678	0.915700592009176	0.341482153941367	1.67353202269449	1.28285609794144	0.827861905052712	1.43229537200645	1.08267800556145	0.790175289585228	1.30895044032296	0.783373417018996	1.2171278518286	0.767026112044074	1.21087734263015	1.21090464944144	1.21034299773548	1.0100424388014	0.863161572967457	1.58084447168083	0.889798073387758	0.378333066574911	1.30208203651475	0.57388620447921	0.39459097613428	1.13596659365737	0.58067032089347	1.17440514135967	1.45605709963429	1.01311430785992	0.842584955188344	0.668529617615134	1.33743578710255	1.36718111255107	1.04298404213755	0.941700222501878	0.964782115926029	1.20293044131653
0.467037731247921	0.85396521965252	1.04823379612363	1.18733327711487	0.85836880963519	1.16016411376708	0.652561708718271	1.10396011077336	1.11697628580458	1.55139375917044	0.830827279461457	0.905927709232422	0.867629672271156	1.14262855177188	1.27939682072554	0.514443209475874	1.28664852390185	1.68847608754607	0.56835765560114	0.676743192713211	0.58498805596781	0.950246218010754	1.09847903549175	1.0782776527871	1.52616485671276	0.599585627208031	0.718870422261299	1.19425509380156	0.661529234902384	1.10361214047539	1.7755479274676	1.28482857471617	0.589383308052778	0.45442383464919	1.3362189811973	0.506039661588915	1.01132548157372	0.702707737324006	0.660884321696794	0.525378271467173	1.69022704499039	0.950244520218555	0.809927345934358	0.967685804000726	0.941762184218985	0.792352093673986	1.20647853975876	0.948817642765879	0.819221786666481	1.33987107876178
1.09583157164723	0.619593326780782	0.503716921304432	0.777428239214975	1.0640508323238	0.83221231179415	1.90648473421639	1.52597274727266	1.06624232166389	1.53278944769581	1.57563659448805	0.786950574761099	1.53844223963727	0.6786102208543	0.833401743869202	1.37761689109429	1.17748047580838	1.89375978763657	0.984799986836557	1.51353129280694	0.98141868105098	1.34102006992822	1.04862003179049	1.21210161955141	0.631999908082902	0.792021992723909	1.13280301174133	1.58940221465015	1.37408324552645	1.29213832318745	0.767232909255901	1.07301806573115	0.65185459244116	1.72436651219164	1.00315396632725	0.809576050800115	1.09752087021133	0.964416824082472	0.99034946449988	1.66201402087217	1.26304950294645	0.81589348577614	0.497805544322212	1.02928517417156	2.26715035556661	0.607580617748103	1.14089743706848	0.946880555772037	1.65386570090216	0.754109105809586
1.46058990248809	0.780460332634305	1.38286643806533	1.25859060402765	1.8049777870503	1.52257946446805	1.02167866894329	0.51566931218745	2.06724658822686	0.660652891553128	0.749029641751746	0.900281488609831	1.24408181684508	1.26912456488073	1.67673410545258	0.984773310676817	1.80122735012362	0.717947106985467	1.47551220877157	1.59636772160836	1.47236350087016	0.749054102403213	1.12950403815721	0.983672037430325	1.71433199619973	1.78048858724735	1.48204894232285	1.10203515427627	1.27491594998743	0.76498062470778	0.841912503959243	0.724568847323576	0.921044601117607	1.25804802538423	2.10415861631522	0.776447459906078	0.776681074777869	1.0572357867925	1.86826566007502	1.44863666012077	0.753461489710165	0.609828126774866	1.6996117153208	1.75587856741091	0.885986639092701	0.792362131762611	0.544636216433204	1.43987275690248	1.36145071303567	0.996479719861409
0.982723831598625	1.42396038340867	1.06665316362594	1.72759446507586	1.20996183251282	0.616152211963156	1.53465455205093	0.990857935266853	1.80835954895197	0.676600990091074	1.2507521646794	2.06322914891262	0.585521682291605	0.840461620302374	1.43755394295503	1.39892250660047	1.52138053307143	1.71571528986061	1.46782774474909	0.776254575682197	0.623460944059354	0.845644807230808	2.00794419482775	2.57568799330888	0.982017357568086	1.03830208677474	1.25734619543681	0.628213820327055	1.15741874704742	2.40898543461432	0.917474857116636	1.2262418414656	0.821498644982387	1.63856945159724	1.17606490122848	2.12083669325192	1.15855157334813	1.72935890481138	0.840296403241164	1.78293580695727	1.99001433165755	2.44732164702758	2.13692688817939	1.11654465986813	0.910099954949413	1.36612712764853	1.16409596053431	2.1103576209515	1.46191617128632	1.66279286417581
2.16089950051152	0.991168617809158	2.09471427942027	2.30732314775864	2.27883961920113	1.46587963143857	1.17771175592134	0.831538930539232	1.27942937203878	1.86232038527143	0.760511085441849	2.11537402462584	1.77583200529706	1.01265464057308	1.03306922009779	1.25710309689436	2.18982287544784	1.93050007173958	1.92600244779788	0.868247028231179	1.85240341905545	1.44301716838189	1.39896074502153	1.74275175778267	0.973942891785975	1.2816642032042	2.58294359082446	2.25543556619328	1.51408523377814	0.770351688666139	2.2373837786249	1.17416599428284	1.73504229784686	1.89331553789695	1.18338813075167	1.79177355814168	1.08051929831073	1.36074617327007	1.26050476819691	1.01360770326271	2.37192053136269	0.650801486093056	1.55954464427378	1.29861607670154	1.04854175900223	1.86300411757686	0.902032135391635	2.24521858994283	1.23073768244596	1.61927506822588
0.984302888810316	1.76027599963752	2.03549994347737	2.51578345411799	1.67945217475733	2.20942813217761	1.51262261831789	3.36301591239373	1.25723681860616	2.20987872495189	1.49469208897631	2.24830182938216	1.35870634104092	2.35191151576583	1.02057906839748	2.32101340874764	1.48465137856923	1.1588511396815	1.38415454693715	1.54464221671836	1.95518506721675	1.39814864731228	2.00608266739394	2.85367124557208	2.27980243119589	1.18963808602767	1.93874124424178	1.08230395794942	1.46848336229983	2.2276486891642	1.78342673870244	2.43577928593677	1.43377757312122	1.57544588831451	2.02513827087904	2.28879087799937	0.859677594594065	1.57349799520674	1.53084657470467	1.25955178625034	1.64980502150801	2.68405101535416	1.68918562444907	1.50315846295985	1.99984418544886	1.30455112663018	2.17722312806608	2.21468329078483	1.5967855538931	0.833657433756539
1.59121257968423	2.33531339854892	2.23491757958174	1.12338983321678	1.56443048733953	1.2548063947345	1.24127317630891	2.7779754155327	1.5470389582774	1.62201039960921	1.51945608844247	2.75967938426701	1.87910703831217	1.12977189154872	3.37349196592998	1.35577691615402	1.54855964422619	1.69422024577738	2.2864261561387	3.24518331987354	1.60920235405862	2.08460719416877	2.41215953487864	2.42418907099168	0.998148083649833	1.20177994614844	2.26963932917482	2.0378110178683	2.88960823161575	2.65934872567239	1.71692027813218	2.34791804711362	1.24745533319582	1.53307694402112	3.28728853563635	0.780778224481054	1.62732722320444	1.08248526543463	1.66938972856996	2.86848526240981	2.72562401507277	2.14171556776006	2.41171963354226	2.79359414707093	2.75662492828688	3.31483015235525	2.483613701762	2.37169307868622	2.70248729846003	2.87728988410012
2.63243371150726	1.84507973745906	2.74784179426572	1.32261847963524	1.92061501893372	2.36713864454978	2.09570857583032	3.12785436749611	1.60547378300454	2.68429716317277	2.21539426000921	1.58671114404895	1.54075737188248	1.77481535953761	1.38878666210757	2.18446446367346	2.69268416835663	1.13077759466629	1.85994664041925	1.31307450325827	2.42387565117712	2.95947595754151	2.59944744444233	2.81308315606169	1.49355775345023	2.96926250271746	1.40532615423758	1.80664711702495	2.01235521893402	2.32626704214143	1.25699279741648	3.41260789466374	3.12125084230125	1.8936237135361	1.80990483106488	2.03764109916817	1.6632971004976	2.82673081353274	1.54204527720984	1.12051727985747	1.79687447536333	1.26109797952467	1.12978948310544	1.78144384391336	3.51133802046761	2.51590917899157	1.58939560592916	1.65148161198193	2.66229405184897	2.94334360857024
3.61932757359001	1.56975193008822	1.46673529570232	2.82937226908459	2.43865876597359	1.61232799734939	1.89192832252854	3.14036099783603	3.04913045315371	2.08361467030827	2.96317744295267	2.18912905579569	2.20832142873382	2.44839598526508	2.58278245000519	2.37171499478259	3.51689312268999	3.44861711419269	2.67485677282335	1.20986158799382	1.76099469568065	2.01764853936789	1.4908618757192	1.4452559678169	1.59969754172556	2.06452765547076	3.12207276356465	2.78099982117976	2.47524980348118	2.34690535402201	3.15664365010267	1.4785026858255	2.40231670572105	3.10372046629601	1.28394600852896	2.14646522157479	1.73755217640856	1.80227227653055	2.52979634093004	2.33219035931445	2.39177948062747	1.81117925359043	2.36705398165981	1.62811513156775	2.18933449430374	1.66221697537506	2.98604352115128	1.66738750210903	2.98785751680863	3.66016755491002
3.76820634405251	2.72807251014118	2.0851292722618	3.25589615468559	2.19920851680728	1.84312388630076	2.7456067815575	3.96850306429457	2.26437835909654	1.53954699762924	1.7556451886215	2.6648659951176	2.34945808952055	2.66633801474087	2.19602506806894	2.25093007328555	2.97292024301275	3.47583951491163	3.38283187394649	4.49039153987232	3.83975677402783	2.6118529831782	2.65990665085486	2.27270430143688	1.95614064705151	3.32674990765703	2.33968588429463	2.81177155415851	3.45014699153433	2.11320914218957	2.4256953636371	1.60485214647754	2.59364312506508	2.41552058198786	2.67677208540488	1.81535623219006	3.15399745055454	3.19026411110925	1.46935775816793	2.10231939469464	3.36960464253686	2.5887038347557	1.97824288734639	3.1924045258258	2.29866396108738	3.14350237020705	1.90243608860692	2.74318616336106	2.63944678331025	2.76011868858392
3.26166524915711	2.88858174306873	2.74758740168335	2.37425201781917	1.32569048932676	4.26645799198999	2.37132786564408	2.72429403514452	2.86703858895651	2.19249552218405	3.57232373015814	4.00161671007213	1.97524063740497	3.50136550642154	2.62375871491649	2.34211999912548	2.97795270299852	3.14619988126498	2.26941525704099	3.9366084632135	3.89688819406064	3.02570560852666	2.39627690632065	2.0135194282651	3.76679546054269	2.61044634932241	2.92009844372584	3.2656796057313	2.01568868693858	2.89016062350315	2.40192263560742	3.51383180032728	3.731479202082	2.01477305712819	2.92873809162928	2.22668499217469	3.32225431907606	1.95224504252314	4.22447234318751	2.39271358925675	2.02510930465815	2.7761597704994	3.68705773905277	2.70234398045828	1.92139840629578	1.97990396508811	3.13953929522717	2.91639148206335	2.47377731396236	1.96824853360205
3.97911200638753	2.35818981606389	3.93592336617452	3.10706403282752	3.33268169497144	4.21648816892436	2.36820532407474	4.27407815774052	2.21946892947467	3.04343226068695	3.12498778387557	3.65354794025599	4.5811955934213	3.14390482712723	2.94032860248196	2.4405604747824	2.1961439407421	4.07938860149491	2.94067491828099	3.87242530984816	2.77745785494061	2.74349246477172	3.00189929525978	4.34613345104314	2.7757723934745	2.32672128669235	3.07563621227336	2.89316114593601	2.00754479667045	3.07931833977883	3.34126153560742	3.75671999728996	1.74453660645332	3.18065894709381	3.28753483779038	2.31444071267985	4.18492371921578	3.19400804949908	2.24769175919473	4.06372365753907	3.86955637756418	3.26204697679474	1.85721264623941	3.33404286118053	2.13355955412797	4.40357022877385	4.30723065618025	2.90655734919348	2.52259106908213	2.42922860189075
3.67735771023567	4.14949173211327	3.57930367097192	4.42170596759136	2.53533445311853	3.50233745186147	3.84763007916354	4.37642621363897	3.46511465507486	4.17544883370481	2.29309083799012	4.57299686178917	3.1701093700696	4.5228694794634	4.59321398860557	3.41242491719665	2.25672232777979	3.4368849049887	2.99205192071627	4.33297659090861	4.84666120343828	4.5345425314458	3.00728542499445	3.38836713546748	2.69077654426132	3.09203920897416	4.20554599319008	3.53394886750268	2.73158107664438	4.1883288304136	3.50754641900897	4.12384891763699	4.69589804114305	3.04019263981485	2.84728889363489	3.99287434633341	4.10117737917788	4.51912307934539	4.39261864145718	2.6047673489478	3.65547872349281	4.06391060996346	3.61545353808522	3.72359261806529	4.01221855441428	3.85805962783128	3.44909624610846	3.42495953763098	4.36785090316434	2.71168002774424
2.92719294397021	3.59556386846873	4.57744720704515	2.99292902556959	4.33004869858811	3.56349271852277	4.23939331498039	3.83125978822217	5.02572249375003	4.71505402936618	4.45637490317924	3.35214711249507	3.15055298004227	2.93159905926445	3.46989897173835	3.3057554711036	4.09341431261905	4.21103263909998	3.80208728876651	3.88864708059674	4.57948036500071	4.26344884946858	2.76922410975928	4.65238924233268	3.48590327818757	3.98016829213927	4.6325327994101	3.8402379253067	5.05269796477284	3.76864986131744	4.70684598383144	4.46747268089436	3.32981054307807	4.08054873148868	3.81707780360525	4.43575089918169	3.50701024754094	4.17923363482411	3.4278345328817	4.22815531732689	3.82705887341548	4.01937065768964	2.82457750930563	2.34735029326787	2.73707906969595	4.37520455062012	4.75992875633816	2.67322171459537	4.01993271883153	4.58336075067627
3.96604284628571	4.39696285582642	4.48043373533734	3.56539129608193	3.90573389290678	4.57989348184141	4.49597524228662	4.51810938413475	4.96992781837603	4.71197776699086	4.7277490949573	4.96349866286721	3.17704511025397	4.83918945832642	5.15388932178379	3.83156971143328	3.15996215913459	3.45211533424586	4.63235526276422	4.15975775414541	3.73796765580435	4.68705927623223	4.55994896490537	3.87421959337614	5.08732698219021	4.37307236289354	4.33584513697436	3.30908408740664	3.96846612142959	4.87764908378674	3.81960083442375	4.62137200341101	3.3433527231435	3.32899225715758	5.16569842744932	4.27942573683296	2.89999355327716	4.63405104660708	4.90703649875196	3.41250043132583	4.04891655839846	5.0370437511695	3.11696257462377	4.12113572168227	4.05606577315971	3.21605371565509	4.53973335835204	3.11238567872554	3.94454472959177	3.56220491110351
4.46557351567707	3.85798210515966	4.92288300291865	4.33398899772845	4.97538455020309	4.01831240974207	3.58115040721671	3.74913793020642	3.32589803703819	5.15135777938305	4.09603439493766	3.60490239088105	5.19983729494567	4.55661902551581	4.39836246056145	4.8091352868736	4.72038289327663	4.11413043928103	4.41281944364768	5.218352104505	4.91679767970591	5.33494340826227	4.29752700514519	5.19429727497903	3.27693894206741	4.39175497654425	4.54482931977983	4.83674164255296	2.75019252476677	4.00960904349715	3.19176610026971	5.07538364450793	3.90198332774512	5.10455971513314	4.32872825623413	5.26120989984236	3.26811778484874	4.80284159093877	4.74763037328311	4.11045810125975	5.0777115817705	5.11468142864439	4.46709153216707	4.64928978062545	4.09158946933937	3.15445032577943	3.66441004844148	4.55361130956152	3.96803921839117	5.11941462209418
5.20657104778335	4.01523841869944	3.3878102979922	5.16894977328434	4.56873253503402	5.11564898573486	5.26214793854193	3.3953188547804	5.25880666449691	5.47397109113648	5.52554478301018	4.92238222188471	3.94763306073206	5.35501586863582	4.32224577772664	4.50045086313794	4.17158328654452	5.29715104409692	5.47335595191923	5.28079617790429	4.09399028374709	4.54763623083363	5.31690226263328	4.91137240601714	4.31343616188297	5.14990989812437	5.17745595372986	5.34337032994504	3.65104945017572	4.64325159261039	4.7671169503303	5.20080034446604	4.65433971509829	5.12060428150798	5.13340295911148	4.95039149121172	5.18471756846296	5.52680331701	4.70521983762713	5.44046726653197	5.1261417602933	5.19669881897622	5.34700784407926	5.15624171515074	4.56874397197783	3.90440928152921	4.02980151528395	3.83698482668441	5.11512894946824	5.32587002626522
5.36685741498553	4.50499532770971	5.16992361369043	5.39557412615572	5.36279227702525	4.75335365756103	5.45611427240254	5.1012361628325	4.01118051487495	5.15614058908191	5.59524256223098	4.06540355014751	5.26439565522279	3.9110784205588	4.86339016073104	5.3344857972965	5.33809430145311	4.44496723937374	4.1405599841652	5.19176783034935	5.26220566224291	5.55393623712028	5.48214064187759	4.64174691752294	5.59716217323794	5.69758011947836	5.12401982816157	5.18994138964583	4.22422088049028	5.42796489285787	5.01035438852155	3.73005940732965	4.61306349866588	4.09948491480829	4.62958435061552	5.72424765185493	5.61256592038353	5.37013709265815	5.39401462242724	4.45785604382977	4.96188211959672	5.6928803651614	5.3261302873059	5.24167223318537	5.5589827735216	5.1563163101376	5.3818850668178	3.54846588259414	5.41031071377626	5.44194607773873
5.64029902975079	4.95590337106812	5.41162616186478	4.92088639392775	5.42560252447607	4.62361944673211	5.60336964513214	4.88388717046204	5.5654226003461	5.82497240428255	5.00018945129266	5.69814507785636	4.81390079995681	5.08376316862816	5.75180333115732	5.01917291280736	5.60171478095142	4.67791263664528	5.47799102864826	5.22166115050355	5.45069454199562	5.22931760848582	5.69607166783813	5.65768473098761	4.95182712680159	5.00093485504793	4.45798442121771	5.7447010893818	4.43760592705176	5.0606034532583	4.96362627103153	4.96171746544504	4.65888782340648	4.92455274766572	4.98342611610146	5.12251780668379	5.55010061289614	5.69771440671301	3.84442934986986	5.16564273145788	5.5519423766417	5.4105248647382	5.84832238011333	4.5312472983019	5.74369462490507	5.77706441502228	5.30996847049214	5.4744206885362	4.94399399997683	5.66008471667782
5.0363366634397	5.72739147083204	5.23680690570323	5.78060521117558	5.37436223057748	5.73137149422509	5.79171162822614	5.88573125325397	5.92067964703464	5.86280786166766	4.6832940303207	5.33900370646508	5.84733803885508	5.61832091580755	5.48541547467251	5.73863631804643	4.98349750113495	5.59631659331972	5.66919851047937	5.06766861271594	5.71975949938553	5.815004634439	5.06690096009874	5.69956202740995	5.60272949585582	5.72752409784362	5.24220731141757	5.00274378624967	5.91487282100372	5.40537136041089	5.63044221019849	5.92103842202571	5.68506875630004	5.8512389204428	5.61363958707176	5.48392411743897	5.39587280587594	5.42293731555249	5.05499441679518	5.23783964575304	5.6789379248987	4.86655291300334	5.84769732107543	5.10865443358657	5.93119200708329	4.44879942808943	5.99617212186877	5.47821033689878	5.83103099747449	5.65691865255752
5.84840526297467	4.58988664488025	5.5828031703984	5.58316405194949	5.46195143498783	6.00270520954723	5.9803240441626	5.610053270283	4.65568648314448	4.86760429970491	5.42055295082097	5.39762323548246	5.93698173696039	5.55532260133575	5.42269368939117	5.78388654288079	5.93132140619174	5.013418095353	5.85612393017756	5.52688708289292	5.29110900289921	5.70909555134861	5.65070228407316	5.54851993095866	5.66326513804829	5.83944232070481	5.40985346716843	5.6685825926688	6.05347585157519	5.78150497179424	5.6193770587129	5.40136729347168	4.86340399913534	5.60819793734413	5.12028521802796	5.56303336745334	5.67115746383837	5.72584992953849	5.95450925183667	4.93356263359749	5.66094428078346	5.74049475239676	5.89463583724648	5.87536829810872	5.47237581382398	5.41539292809599	5.76594444913856	4.71447673172507	5.58311624268173	5.11492381690727
