# Supplementary material for: The Neural and Computational Architecture of Feedback Dynamics in Mouse Cortex during Stimulus Report
Source: eNeuro. 2024 Sep 24;11(9):ENEURO.0191-24.2024. doi: 10.1523/ENEURO.0191-24.2024 (PMC11444237; doi:10.1523/ENEURO.0191-24.2024)
Supplement: Extended Data 1 — The file code.zip includes all code used to generate the figures and perform the analyses presented in this manuscript. The folder "./ephys analysis/" contains code and instructions concerning experimental data and Figure 1. The files "Figure2CDE.m", "Figure3AB.m" and "Figure3C.m" simulate the model in the nominal setup, and generate the corresponding figures. The file "Morphing.m" allows changing the connectivity strengths with respect to the nominal setup, and plotting the resulting trajectories. The folder "./Figure4/" contains instructions, code and data concerning Figure 4. Download Extended Data 1, ZIP file. [file eneuro-11-ENEURO.0191-24.2024-s003.zip › code/Figure4/isolatePFC/v1Int_a0.65.dat]

0.327878827502769	0.330582942870044	0.334149737826449	0.328341131727217	0.336480692126931	0.355848966930983	0.319403973380292	0.323461099839456	0.342703393733627	0.363061155660075	0.319226115548744	0.327010585072911	0.357631788450363	0.335830861546973	0.318015594718584	0.316384052846602	0.31755817989021	0.33958996855232	0.326939880656056	0.322469849325751	0.328267277837417	0.353734356780112	0.345641508503022	0.319688240745481	0.321417402353536	0.315451577243507	0.344071879904558	0.356927383625162	0.348968239781064	0.315196313801447	0.324286646296345	0.337088185545941	0.342805025826522	0.320520778777364	0.329695474978302	0.351761673523708	0.330327343641686	0.342754588050267	0.357417339006885	0.335513984620444	0.34375135106111	0.328951807176559	0.32069414870449	0.344818013574323	0.351506887646223	0.351892079952388	0.326313419680978	0.3367909604683	0.336203644485279	0.355874422771445
0.351013233637867	0.353789345080993	0.374159447561855	0.366608332638695	0.343281587628644	0.329266495535317	0.330774062933046	0.368118912538026	0.328762755519639	0.360468876341783	0.331761436798601	0.341845449055547	0.362239693517841	0.358171144760325	0.372729199072866	0.333233973148732	0.34126659138267	0.345280172766893	0.326855884331611	0.376596989450158	0.359845156283863	0.358643556086404	0.357429551142599	0.326615385102331	0.326864789249755	0.328593862735113	0.359947737340038	0.367509432854327	0.340322076470328	0.376625405565944	0.336751845593818	0.333278629863771	0.346665923083552	0.356334855442756	0.356943626119516	0.346626092113008	0.362527310491679	0.35627434984094	0.355408531716097	0.363230509627489	0.34525887648768	0.350079628859991	0.354956468551005	0.36823064321431	0.366495550199735	0.328925476342219	0.358253199564172	0.356349547628858	0.346649528965528	0.351666937133338
0.379603934473406	0.353751669584685	0.363062643113456	0.374395955460935	0.360288227554421	0.338168316166895	0.384055895926615	0.348693234656844	0.381402635840614	0.347404254371639	0.380850839872661	0.361229679134646	0.380547996641346	0.341794605377187	0.346663567877893	0.384379344283946	0.391697580047909	0.363787162063801	0.389424449368779	0.339199223836074	0.383168734397561	0.335040052059498	0.339515377480826	0.350496702961333	0.355101911113731	0.34094077489774	0.352983041194003	0.368412489766141	0.366055791142054	0.342151455428984	0.360706272831343	0.369379580374756	0.376255532554718	0.347209606796515	0.366877891810235	0.348930595717223	0.39635954677508	0.366758153236154	0.369436003893329	0.363478771853104	0.339332082799867	0.389763615863287	0.390756521568979	0.363856736201322	0.344124124582125	0.338739133655999	0.390597944846993	0.367215999442747	0.396502691663441	0.378553013781723
0.380702865363254	0.373566100168326	0.404291730083378	0.382945281845245	0.351630265729017	0.352697611637453	0.387109292495843	0.398941876103027	0.363656650253922	0.413423557085494	0.379290504402328	0.394905271264659	0.350853030089099	0.37049568794434	0.414519319667659	0.352240734945131	0.396957166813389	0.371000170568203	0.375878466800177	0.407438735816477	0.351300821115047	0.391517560732441	0.362889367348192	0.401900747699827	0.350505635067677	0.397302309037514	0.390098044344366	0.357994941199721	0.374824145538631	0.366406174730297	0.394671824209249	0.396282282698168	0.364122968073087	0.348276062693425	0.377793129891373	0.366258763187745	0.382084974288759	0.371485213739919	0.398839324776372	0.354612407281935	0.355796352204121	0.371990619246726	0.357271376736625	0.414591137416063	0.36562405876719	0.37318430739389	0.364128810533178	0.391742661029566	0.401275652709751	0.381743646887927
0.398130843819235	0.373131814722146	0.424355209666852	0.428971918037049	0.36273637751994	0.36663244316815	0.430963669888294	0.403266434409628	0.366142374774415	0.407527080250073	0.39785644236823	0.406093575460076	0.4008318897264	0.408647096651894	0.363850122646289	0.417220683011285	0.40930004094522	0.369447993037922	0.419824042095702	0.391304958285387	0.358880167406473	0.397279030765175	0.425390758283205	0.415450456036791	0.375745710453434	0.370155960545507	0.365546561331243	0.401305979520632	0.410172284932935	0.371573123304574	0.397288878115249	0.388184359260002	0.371028612777621	0.3896730319118	0.4040229061517	0.4161446181448	0.377669609833583	0.373545384056127	0.405220875310554	0.365907364115525	0.387711204658142	0.384929453210595	0.415450423637613	0.377485752397916	0.419380572565873	0.38004342878812	0.415804538275159	0.409401759488097	0.371887645755091	0.412004782655775
0.397504003949612	0.404604054579697	0.40016601359716	0.387132771459795	0.378725959278925	0.409343512530883	0.450251520272882	0.396051859354103	0.443826341092973	0.379158018969564	0.44739842806342	0.422909378343032	0.406668127644666	0.400912759385858	0.449084874523062	0.381297824383612	0.430298958508283	0.434142511667683	0.399776988722324	0.396984094512834	0.408989940697909	0.427606318767528	0.390987304258532	0.399857334881669	0.38058393749078	0.40428798432151	0.389311158697802	0.400883001272787	0.396720165782831	0.411128909018655	0.396592267608409	0.410885229206827	0.426642747840029	0.417443743675191	0.417789710706873	0.38787234204486	0.41723463790291	0.391045050770807	0.375568639615552	0.423119534307599	0.456268959787464	0.39442864531216	0.43392221694371	0.451123118428469	0.383026974799763	0.398539133710333	0.396677184908475	0.394925649053978	0.381081258083486	0.429561888948562
0.412685495404714	0.422838755980122	0.478594644492846	0.453518583311928	0.418226196608511	0.406014832653845	0.402853976373915	0.472037652073094	0.415820993488303	0.464330385988792	0.466216290710323	0.433236386558856	0.417857253384388	0.404550469526519	0.39913907160599	0.447289161334084	0.430064132752393	0.407215175323701	0.419883060064366	0.470999945321464	0.435532595075435	0.429010408367878	0.41481088569811	0.441535210671078	0.429896507770388	0.479134627070507	0.455094180354736	0.411056081651455	0.390700834856486	0.437106023797545	0.456921257991769	0.476195026500157	0.419045267472796	0.410727301736025	0.415276896150048	0.465799733394267	0.467372065653699	0.395966603599362	0.412655786959768	0.403887848590845	0.461957548132852	0.401949562106624	0.478732663831518	0.413917608209079	0.450827932558324	0.411987994991789	0.410479699019127	0.446185934521846	0.457668575923199	0.422583339450908
0.426996154232966	0.410720540439919	0.422523740431301	0.494034039182952	0.414652744531354	0.487323962323405	0.512945804437535	0.469880949188783	0.421963633985238	0.467219556077681	0.487536900007217	0.444697371653146	0.477240939935154	0.451898712372385	0.477840687161487	0.510742669039776	0.419992122391737	0.447377841090881	0.45465427443899	0.408105253042284	0.465752189891486	0.495651021936068	0.481680192385428	0.511288229272339	0.450769804937515	0.42388094189709	0.47469527469421	0.441449846603681	0.452562086438163	0.469317414303577	0.500569999174284	0.465222228147602	0.433401832431792	0.412862806525387	0.50971461694626	0.46659082289039	0.505427753154961	0.438776757765317	0.505445699599735	0.45850620016435	0.476154183109815	0.466530886765194	0.440386390726579	0.479646668120612	0.411771303147372	0.413181249074877	0.502577526437691	0.464161665703298	0.498891471701897	0.415491634810353
0.502670989258275	0.50110201961013	0.484063213013652	0.44053794299166	0.436884508202735	0.440125152006496	0.497975351192315	0.45140623878861	0.473708077492921	0.49053944881318	0.48411449889827	0.477941894815297	0.531164182682751	0.483477316009444	0.476622900559082	0.459486067682589	0.449549710684985	0.493848733751772	0.44657167449912	0.476700704336307	0.438578301405971	0.436113149528194	0.437159601614041	0.475863910547629	0.485092837521683	0.477672112681145	0.438348990027738	0.541371075534383	0.439133995008633	0.501569854963755	0.493016176698402	0.51543559144592	0.432783585701989	0.460572566625834	0.547709708221919	0.43516106165354	0.461235078918792	0.534067657401955	0.537552880427711	0.492031942756371	0.477820995838948	0.5385810156827	0.537389479701666	0.466846914736486	0.437977718533799	0.521338839496799	0.436211945123374	0.500679350213728	0.45820467527685	0.489034389157725
0.471378065861264	0.563896560881246	0.459227839908599	0.4986815619311	0.543797214971205	0.505817578400185	0.465379663271259	0.575183514312369	0.487630586054978	0.528766420730953	0.463143098790569	0.485244604495397	0.469945845533233	0.558583209614878	0.541989880168186	0.456221425211965	0.493264540440892	0.473337239986578	0.589352493387199	0.564513772310523	0.534047140656475	0.485509281319287	0.510513958772071	0.543217118199957	0.480356375968299	0.523220418837718	0.554201654287736	0.528071384085128	0.49693292851726	0.472168711277762	0.508182481945991	0.492603043964645	0.468390998401184	0.526317197826734	0.564413544455918	0.555054991141955	0.511977877954849	0.551575509970054	0.544906390919238	0.520183716190398	0.482634852574046	0.479462765598486	0.489685091207002	0.511881538165543	0.477928694841714	0.555534831839863	0.583684291821074	0.460791936247214	0.459461371627801	0.481646390566701
0.595479546475706	0.497714380698369	0.565625707266022	0.507878676412278	0.555162837198176	0.594410775449901	0.534268379976529	0.594599257863064	0.526657633291087	0.489513734746657	0.573796238763576	0.534452635923049	0.496030549523064	0.571921614083649	0.504407719041234	0.546546833773268	0.553390311986484	0.492743696863681	0.617013856554374	0.507884414107585	0.621639362861741	0.618814598308862	0.544312055659623	0.489886312062223	0.598681566873818	0.540772287002378	0.497869694823568	0.591082875938417	0.58809503434879	0.60631435291928	0.564401751297905	0.513079646448614	0.571483268682519	0.572596441410758	0.600442870913071	0.506860300465001	0.568933865624036	0.59771080105772	0.510529178878473	0.521466285996608	0.522981569955441	0.59136112234492	0.575145567121463	0.489498897993869	0.625482140378653	0.532226410199568	0.533579447210323	0.494061919196457	0.59400302999119	0.558039155069282
0.544989031848439	0.534108842463135	0.542659740663088	0.580218396485241	0.648035669707381	0.597304869084238	0.625178693635136	0.602264473943001	0.61758824468745	0.527330491020018	0.606465456555035	0.5956612507563	0.536211064813409	0.544924304777681	0.595462782120471	0.640773751570656	0.61391976988765	0.558576675288965	0.638651393241512	0.549688201104851	0.566182085096467	0.598502533474266	0.551583781576775	0.669569485476958	0.555649942531625	0.531798524673067	0.532013309767995	0.658913932405847	0.571930184048167	0.59642031880759	0.65206653066507	0.599776312542585	0.556848808316987	0.598104476427551	0.546538104511803	0.581704169852004	0.535299632621392	0.616685853942496	0.639507994219285	0.586835818005816	0.582242502466866	0.655847147641262	0.63749786936347	0.523907014717135	0.61326004060249	0.546531969625501	0.580066436320111	0.572559092772222	0.601833761202804	0.563850641927642
0.571437171760076	0.561164723866224	0.564601235564181	0.628042521403015	0.676422399622928	0.670630914122881	0.594371209599066	0.678329495107094	0.658352896357073	0.618071793307263	0.591271228652379	0.558060228288594	0.625621286862793	0.604799610454697	0.678461460413175	0.566931556200804	0.668451418545832	0.620565041670663	0.687344194052392	0.587669751931919	0.706593980894039	0.591423929954942	0.725648198812474	0.590421181544214	0.685732205643804	0.654548483146553	0.703087350287728	0.582449731251309	0.601967737892763	0.633655183994096	0.637120574035359	0.716088731160461	0.662331052549644	0.694902552106567	0.615375353381621	0.68716883293204	0.605446529165194	0.639616500130536	0.557438868069217	0.591121593208879	0.57892599340914	0.648862312860113	0.597777786485802	0.58005763230746	0.572192639595654	0.56175407571359	0.642742967708663	0.598280306905776	0.559859375967618	0.578774162284672
0.780802927552967	0.751454456780794	0.690507303440711	0.61003395127964	0.614704982190218	0.645352917407477	0.645896030577449	0.706189296665385	0.601769984958524	0.693586445481804	0.739756698105202	0.656085540858626	0.766099419724911	0.609356374655209	0.754457585628394	0.715522411191154	0.649657118350733	0.631446271279692	0.689494526828584	0.755517895565441	0.593423108170986	0.691219010492593	0.677222218223592	0.624183019917604	0.612449099075626	0.700593041206035	0.704709224411418	0.75847123776612	0.735626794365037	0.687544842606128	0.642677671746639	0.752693377556941	0.658415359794111	0.605577196779292	0.619962537839709	0.764912218054206	0.641545537031895	0.634070776507768	0.601338096329857	0.708047953393819	0.644620222176193	0.637881509060853	0.699664146716842	0.696762987560147	0.678021451451722	0.664268148616702	0.682258617416727	0.641594682897509	0.78183198716829	0.643223251441473
0.669132641455953	0.764134628682104	0.83584188703229	0.813352878247961	0.852477798201004	0.777726742806487	0.804095207900329	0.768356439663339	0.822128868762206	0.653215444495049	0.721817930557792	0.703007305707487	0.690687948232415	0.684942509529451	0.716548443292807	0.668915491118388	0.851031338744567	0.75800037177784	0.744744090416903	0.676384681630771	0.817920974184815	0.81278193824903	0.762676800779093	0.691620098244489	0.730602904165676	0.672358571517127	0.672136614734288	0.765571529603769	0.648494583757631	0.645798907692467	0.718812628047444	0.812521785609635	0.753627175639707	0.855388811595933	0.828990479402028	0.645764098567223	0.72635448990704	0.661482255710136	0.695987437077235	0.641787401314047	0.663896407036538	0.729063577930606	0.648200299724224	0.706904879797298	0.635403603219253	0.686715842318643	0.719145446612063	0.767363361013604	0.667865034082629	0.656187687377844
0.706836560006272	0.889005409113176	0.888059339622007	0.793029809842243	0.820052537404598	0.72142117045881	0.911977249715356	0.926305473800167	0.777140284521445	0.935905044783001	0.703516040220333	0.706194199481271	0.884045391832129	0.857291741565806	0.810326916246581	0.864678771450981	0.712503833440552	0.793217917984067	0.914529590592177	0.813863595493019	0.875503239446075	0.855132747701261	0.766757667382394	0.860488505300681	0.70425145119796	0.718226594383088	0.90182936178049	0.792149729649883	0.746915353626632	0.693792242200802	0.703422812900564	0.906813253669918	0.845275907709343	0.912347956288895	0.774873306968109	0.740376301026968	0.836289735470777	0.783925709467851	0.903053982465296	0.855888673282402	0.811050426567678	0.727139820821203	0.705242261980632	0.926402285657553	0.714987300626289	0.834242585217325	0.769378221410913	0.739206187788657	0.704592707276824	0.797872048614244
1.00236938763011	0.761152877402819	0.948472545893672	0.784109349307679	1.011570483499	0.773067112254449	1.02280500079469	0.99412221146022	0.805178749404203	0.798029819773015	0.761721662834325	0.791356099927272	0.971264547572548	0.984995627076099	0.808459805105349	0.992676298025422	0.969577918869906	0.799700433478841	0.805811054045671	1.00747270745048	0.962332736754838	0.843210216723511	1.00654663379572	0.945030266318188	1.00426187645994	0.781556879240446	0.786075839790108	1.00860190980479	0.799973510881744	0.911518915021981	0.902524965632578	0.76110439217684	0.958162732073661	0.782112833284508	0.78063480522438	0.876169558465846	0.79941660909008	0.760344960817374	0.811620485669156	0.788281035162395	0.889057436737329	1.02697053135304	1.00548655128568	0.804993096680114	0.916062360965234	0.805670333586977	0.951922311993921	0.985973656833312	0.787397837606791	0.747306866890872
0.910593266867921	0.956430060463523	1.10516514234343	0.878588698334796	1.04148199070935	0.892926720532781	1.02679930148649	1.09536780554221	0.876033753962441	0.855189973396687	0.815634543739903	0.867461536440688	0.882916383651156	0.863123784667665	0.915146762835407	1.08461477350181	1.11674548206839	1.14355552272618	0.84789655373509	0.835293283122856	0.846888070241395	0.938924656779434	0.888523366005623	0.843377068609999	1.06355109218433	0.967738779063101	1.05641660437856	0.810815627128482	0.980119073676436	0.83479717705542	1.09192942550333	0.879341007456259	1.10684364958847	0.915449505104238	0.8277354476321	0.947955650718156	1.07098559240823	0.95484110484431	0.885147542595841	0.872386463408892	1.05208907969315	1.03246312431425	1.07346000477687	0.828043383360075	0.931303343157665	1.12221048443646	1.06393910626894	1.02476523370455	0.959166160505782	0.837345344625038
1.06623920184668	1.15985562135594	1.17920108286453	1.09018736350508	1.07435220600335	0.948512930944099	1.16925013624696	0.931363499784872	1.23332054671491	0.928561701389696	0.916507596662735	0.949966158966509	0.94941712177383	0.944429214670138	1.15483975206451	0.899082491136098	1.01437450743924	1.14010576202041	1.16145855449041	1.15819317137616	1.13888843436726	1.09270748809009	1.14264438321555	1.12837275006817	1.1411610454605	1.07642106674208	1.03197218796969	0.901407570752462	1.1843606131513	1.17559908216645	1.1428853957626	1.0364777148304	1.03672408656327	1.14753519725269	1.23950389899216	1.00756030293309	1.08132386526412	1.10462177791269	0.93407907512369	0.906544931558944	1.00563582445599	1.16507671342323	0.902600855556026	0.919562885068191	1.02656245564044	1.24750177835224	1.14066357430091	1.06361493466473	1.12538393636081	1.20701985537276
1.11479018312131	1.26033496367372	1.34437937722968	1.36306754188	1.11266779380494	1.24404237963671	1.00688380350912	1.13132753409278	1.32930721891597	1.2474709455832	1.14593212435329	1.1818893204732	1.23866325328643	1.29727600133432	1.06734784837301	1.08005110856676	1.03554501862649	1.02686136666891	0.98815664721066	1.23284530054669	1.26267548876926	1.1413031419875	1.04000554982394	1.26929061024338	1.0922979427911	1.19859302505287	1.16694880935035	1.1695129548374	1.12307424610109	1.11369568708962	1.18094940434639	1.08081737959525	1.15329231589718	1.32071641775364	1.18043784142723	1.09815533393738	1.05608100963702	1.226526703847	1.18435299634614	1.03116978108236	1.29969748964059	1.32469494000807	1.01343947695277	1.21137013575469	1.34210626988705	1.0490428111552	1.27572004671283	1.12542790657777	0.968189147387196	1.2770721698785
1.47910636393644	1.31131641476105	1.51078027352232	1.3841012109628	1.18676989505798	1.43357374979213	1.5373851860527	1.22884833062783	1.51725951034604	1.36478356707873	1.35838069137867	1.18067450937578	1.18368456482275	1.45394693265795	1.11581911333221	1.37780107349288	1.23417492833521	1.14841324898948	1.39579777039753	1.0779823053441	1.09202771058041	1.21614342273459	1.2302743243891	1.27652603233751	1.25330849149929	1.37197133016342	1.3455336411556	1.45283614034114	1.09110572202867	1.4840581620061	1.11448827034581	1.26592460533721	1.17044412518906	1.41395447941734	1.50172351155877	1.28767964500094	1.47589056865154	1.13370326592118	1.44714151817139	1.43765000690918	1.32032901593428	1.40789786728138	1.19741097538999	1.19952503646947	1.1872228122138	1.4840537852419	1.20753471819976	1.17981308321913	1.15566802419328	1.4152514243801
1.26978558002667	1.36979862237807	1.67857456846522	1.19607447492894	1.5251976832711	1.6634505028582	1.44886917092379	1.2746255311478	1.60441167664644	1.39785640846185	1.23960909450347	1.22724314711418	1.45044378406021	1.43745613156652	1.35456706625962	1.19893082624208	1.30042744271434	1.58897596559152	1.5614014677569	1.26058462651657	1.22884609846781	1.57374770714039	1.5528204124289	1.25978680337114	1.35654036667151	1.57079806100016	1.41543906175028	1.63438405817769	1.65763429681236	1.58467042345734	1.38240911792274	1.31050388440629	1.67081888821577	1.59942682380077	1.40695603843358	1.60537346681004	1.45048676567654	1.573984484817	1.24658778549948	1.22295480119836	1.23246973965404	1.46775154087776	1.44890956648242	1.25060707674414	1.51275853797327	1.60779431612556	1.39627212496639	1.49016999511018	1.49351409815468	1.62990811388731
1.72015467727421	1.83699879434114	1.75328508594714	1.35077147492375	1.47853424264506	1.52928606099851	1.59191349191365	1.45746131340064	1.50413349980225	1.42404014902415	1.55779842769421	1.57433147383994	1.5253432860031	1.64498555684822	1.88124356073008	1.68085441634067	1.68748713837939	1.74671109353193	1.33177193867542	1.86931382203576	1.69586125510825	1.52848395445529	1.84660534162999	1.72879056056704	1.86704093054793	1.71228688221045	1.35757848167095	1.85770776206369	1.32092341444073	1.69524201429545	1.69261071045408	1.80663793544011	1.44062978420107	1.58287995162887	1.86146427488534	1.35961895717495	1.48123919223045	1.81288052131766	1.64814728800871	1.60766621066325	1.71101780258205	1.79406929628839	1.67587171467275	1.4556608149368	1.71019100069889	1.6014682032681	1.37562873302379	1.88995899695081	1.75110603430885	1.82304874915999
1.99524821097075	1.85593193449224	1.79824147161772	1.78933396520167	1.96627119543166	1.66844070213156	1.83737438260507	1.54977312517869	1.88553564974679	1.79566806841512	1.89141800421679	1.49201184102998	1.70042694115796	1.87868344454253	1.84914924071051	1.6430782039099	2.01782486979901	1.91930129969105	1.66336923518587	1.58036771844145	1.57382084957168	1.74094568932191	1.88253481899506	2.02296014274627	1.73735776983439	1.5129959238809	1.55101680480885	1.92037676656399	2.07894581701887	1.89531130457846	1.89305586035749	1.55919640253451	1.45897880035222	1.50548572310378	1.75212964877539	2.05545195722096	1.69765383225521	1.64653121989871	1.72495284801553	1.78679662120442	1.90500538611787	1.89381556014551	1.49448017322878	1.8879629849878	1.88460571758805	1.44098588237314	1.84406940529118	1.50485033008561	1.94653546655331	1.67477844034072
1.8070557948658	1.91748673379429	2.27831220264268	1.9001622183213	1.88015827534151	1.6357345837357	1.6814884307629	1.77964156893487	1.88110704633513	1.7582327854123	2.05319134761948	1.64023220848234	1.73161000553612	1.64407341150923	2.07428236548541	2.08867905135585	2.03654569672142	1.89881619792511	2.15640612615629	1.94190854742033	2.04015155669342	1.79434094974287	2.17180817783943	2.23566839595184	2.00473433138823	1.89163060448764	2.04105035429766	1.76903080795774	1.93962563696061	1.62697686830765	1.97770710386382	1.76489481238575	1.88918197047449	1.97807988923595	2.19574710243373	1.61449726548774	2.2607074172488	1.93212472539636	1.62009020217103	1.99809494116251	1.60515247859516	1.96502614782394	2.1182723641061	1.78436702892933	1.69321544354207	1.93984911759218	1.79056481109205	2.02792547285642	2.24254546430805	1.82446467309153
2.50799998109949	1.98428721084106	2.4407563529129	1.8368758430121	2.24509201531024	2.03215894316627	2.48868918668552	2.07904604612532	1.94763806569575	2.29882096753691	2.28156210245213	2.48483254204478	2.31500986629694	1.89539190252421	2.23846862051653	2.46011389106705	2.10165404227752	1.81108774325762	2.46853733268772	2.04120022376296	2.4184392385299	1.9964400205448	2.11319471157089	2.17086537600207	1.7820739565177	2.02723602810201	2.21841383111963	2.39517226733029	2.46933950156117	2.40028783835567	1.85734699721049	1.94895723435312	2.26982412765915	2.34260611294065	2.03760775896268	2.08214450566789	1.9346491314972	1.81395937686832	1.98143551130085	2.53544523155261	2.49783584790051	2.28469288454961	2.44436239133696	2.36380429607635	2.28179056360933	1.96520801636643	2.46384024303421	2.3142475672658	2.42825480145734	2.11849617232605
2.06281963263424	2.31884773261298	2.0376118065975	2.78911323933029	2.35213294967693	2.6871160458115	2.56746131062226	2.20738095012953	2.58163722626236	2.69771327740333	2.70405342628721	2.02713994923222	2.5663497229566	2.64368019692877	2.60203318447546	2.19495282188173	2.13080800303935	2.1798671550928	2.32308354348689	2.40060643078384	2.77599974556639	2.19132633306305	2.42521862715794	2.03784426180883	2.04677696521978	2.09593489470978	2.09257538451626	2.31007771578404	2.22546070388073	2.72389207783056	2.52257414049158	2.76672574425405	2.02852661316206	2.46690419165132	2.42563404529727	2.71179484135556	2.49696891408907	2.21851442647531	2.52723024565059	2.70037259804047	2.36874107073379	2.70305600892986	2.57471963017281	2.45490331265168	2.7703746999809	2.76767550874405	2.54572681042249	2.45935538498902	2.73320124410302	2.77868478599098
2.28256308857029	2.68678764880101	2.43411181873874	2.80789465198442	3.03938702479842	2.35891253906494	2.25241842590353	2.47736867569551	2.77121157768098	2.869271825331	2.48156777663516	2.44137151258387	2.56542000869818	2.74982396077641	2.86335221321179	2.94728126233812	2.63729072406914	2.39918269791176	2.8134084696647	3.02313626511251	2.25094430625819	2.42176580913419	2.68408339641117	2.5093921597561	2.39201988138395	2.65265584098643	2.46721739927724	2.39112453595511	2.92486605373671	2.5812408589946	2.65879189257731	2.34809687581747	2.71007934912532	2.7335581811109	2.7996301310659	2.71527235102737	2.68827561588198	2.85389420363028	2.9099796756191	2.45637772614628	2.85008736872544	2.56685549093893	2.49730986925836	2.4620902571504	2.58879082021961	2.4179204322821	2.97329141238014	2.33766278363663	2.87650852369751	2.88402868838049
3.23942460810554	3.24468663959358	2.85898907169577	2.57824994109872	3.12005351734041	3.16012461597543	2.52017826987536	2.98148112380924	2.61094955192279	2.70935679942055	3.00324067278845	3.28675118147073	3.2309457409801	2.65408489097294	2.63814169269855	3.04980136375833	2.89523659212141	2.63178589886834	2.76668838943992	3.06461021170818	2.91866106905987	3.11728779600827	2.94428164771239	2.8392122777555	3.12619510747178	3.12937611908882	2.76320735334289	2.97751718508344	2.71359446864171	3.29782551620917	2.82504978039727	2.79421919444241	2.99352868190433	2.9987987787182	2.87440280045881	3.14640261486082	3.29647095199177	2.7293337324412	2.64311927838969	3.28188304904933	2.8826851323345	3.06538688177743	2.90924466049725	2.71816013440002	3.16785989900429	2.95909938597415	2.48370583820624	3.26762514009388	2.70032587530469	2.60761017613772
3.47769754297394	3.48079678985032	3.09322399099734	3.20764951463356	3.45348553586566	3.01040403241274	3.37723940501402	3.23981546387906	3.39273555587797	3.48261434515134	3.13244314158385	3.33607759275818	3.14617411164856	3.52083459120815	3.1979345464616	2.88077546274049	2.86548920568466	3.29892017614444	3.43864466956913	2.88434302724928	3.21203877388866	2.9941697069496	3.53438792120377	3.51869790569194	2.79751872868854	3.40030455281435	3.51211061959603	3.52729192127508	3.33382945122435	3.48966984073526	2.91688865507889	3.21614775283997	3.08889197211287	3.51350051221318	2.87587312096373	3.49265337020947	3.15597169332731	3.08927862472111	3.40662792342729	2.94977246504701	3.20868578139824	3.24245969308803	3.46996556455812	2.87233601428605	3.10867210143766	3.45159150039322	3.45923047406905	3.5127722885073	2.99012009240959	3.27092262381783
3.79889665547327	3.77941745096753	3.7923110490705	3.14836025098408	3.40998311346269	3.63675446829546	3.38144160792067	3.62042709747503	3.59207107093648	3.78637434523599	3.52934077993496	3.67829618111728	3.52505306122271	3.27812300736645	3.48236367799028	3.7876077423566	3.1652667715904	3.7568895329334	3.81510727282671	3.79751363841841	3.50315248677782	3.16492223176164	3.40406116178905	3.37861342060406	3.71980606243808	3.27999067730297	3.49112009015882	3.79364287695639	3.74216409042568	3.55309145809452	3.77770486094922	3.77395047375402	3.65279903509761	3.74214205353863	3.62966771170971	3.6035642790728	3.78402646180472	3.767997094034	3.80957750548994	3.37777931557456	3.7171260265389	3.52332851796126	3.76192146647609	3.64524799711034	3.79873160485976	3.49888062665691	3.77048419770952	3.48953321675133	3.34616499292706	3.74595351556098
3.80475089745423	4.06110577186833	4.05801202539185	3.99575108011577	3.91191005307161	3.83714045179434	4.04940974859983	3.9225273877906	3.87929636727324	3.81682288881037	3.92855246549777	3.7013458768956	3.80733733762946	4.04008663280144	3.87886370938303	4.02143255606337	4.05191536515044	3.53189304326765	4.04845986681671	3.86995267085931	3.88645913237775	3.99697379203067	3.87585855325001	3.61861337046391	3.5016507988823	4.05835455076963	3.97759601172013	3.57990325402169	3.78466880143036	3.7375408632466	3.95217381315738	4.00974792158302	3.86994364586442	4.04364591364501	3.91436990403942	4.06896600665473	4.04679870371587	3.94398036469998	4.03714605533126	3.97897647766772	4.03160371467547	3.85014206482936	4.03125050963501	4.00058013932744	3.5742276884021	4.05283722637114	4.04240558212261	3.66860014191894	4.01958426702098	3.80167539728069
4.26514717893897	4.34028195593639	4.33133374079445	4.28809170270674	4.1162785875066	4.02012310357318	4.35670132169282	4.02028668316911	4.36684808743868	4.001086819904	4.30972481007417	4.35397955995382	4.25678692228238	4.10136878934237	4.37134529747331	4.35638424223905	4.10630664792604	4.15732373079229	4.27400739341569	4.29032500026394	4.04077374914183	4.2106288986844	4.25078295044026	4.35634170054228	4.16630614208853	3.94006659618159	4.01571825460737	4.3067608315018	4.21175514868389	4.37472765858354	4.32794666130782	4.00950678177085	4.34228554033541	4.15962196798011	4.12823889250604	4.08914699278391	4.38252050025571	4.009683290955	4.27921163327379	4.2938470421317	4.31039870878969	4.37694786321806	4.04090726458502	4.25218038157263	4.32581191946547	4.22524016746743	4.37028550778897	4.04713160656751	4.14913160181183	4.18070475999281
4.42397555667203	4.26960966222698	4.41394004403189	4.61235518137432	4.14610210916099	4.59848316470968	4.48627041080738	4.66261381266751	4.71802924052502	4.57647565362517	4.65089303020676	4.71933344106131	4.71008983096701	4.35020042693336	4.41829914749928	4.59012825754518	4.54558860734976	4.3003145637448	4.42581419045706	4.6740553056257	4.37866618556849	4.6662594491692	4.39791553124577	4.66120895615525	4.52033317112896	4.31875348350828	4.60398968705432	4.28519437771414	4.42645325593905	4.6393702889216	4.5942833687535	4.51232119265044	4.59989623630746	4.50286559952248	4.35472350278631	4.60865786521916	4.59438032252	4.68623736002203	4.01357976714985	4.52983403205138	4.38944302456622	4.46425734388257	4.23112274853047	4.61650344155525	4.66710187590366	4.64796338484023	4.68138391271613	4.67228458145198	4.47814860847118	4.5770727098803
4.98380039275247	4.99764557756546	4.90913533897247	4.73080489344496	4.88832298708763	5.00403146524595	4.75607017891573	5.05454186482995	4.94928110350251	4.96841103420021	5.01815049182819	5.01191101377696	4.34896148072599	4.88165433185698	5.03073192558943	4.98046976922651	4.85068861266185	4.96959377766923	4.85469270667348	4.5881326364555	4.35059053463406	4.31446827973217	4.42806247373205	4.9764219444297	4.89998002627875	4.57187044564911	4.73527677846571	4.85054406276369	4.45694569783197	4.49712479479387	4.80186135116595	4.99028433756092	5.01406154040587	4.98592505278857	4.73539973770563	4.99913426391242	5.01396461114399	4.97205289139662	5.04005934051689	4.82528367841217	4.84645508077441	4.64577057632314	5.03953363098246	4.90686447128454	4.93637905750446	5.01446030702566	4.44091568117693	4.49406122421075	4.99704936560121	4.67325490382642
5.30594235872086	5.27727778990683	5.38802222489887	5.37171658100196	5.11226082730455	5.05550096517962	5.35815073637711	5.31078430874472	5.3110899314972	5.32804404672284	5.0230008271677	5.32466163667154	5.36821375586289	5.20762463264373	5.35299621076278	5.12800131917246	4.93376141983058	4.64292570567997	4.94639418412931	5.35847110704041	5.36033086256922	4.94532014999742	5.33515380601801	5.02233535440219	5.34019460837415	4.96374048492387	4.953119119946	5.02001383717445	5.22819556091417	5.07952337057267	5.06867009012069	5.34025202784897	4.95203039879322	5.32660801769827	5.31079943025324	5.05521991964166	4.55061438161431	4.95795917617103	5.21694998378283	5.36281566700365	4.80630776262947	5.32528406307291	4.66536551180422	5.35534616931037	5.36362966364617	5.31953201671187	4.38800568091339	5.11072280027146	5.3178347162708	5.38534630038389
4.96713123265857	4.6291424436455	5.72946005211587	5.69669945345118	5.21424162363979	5.72369316033576	5.31814390149157	3.97083104516792	5.72881759925892	5.6634152573408	5.28672070027494	5.73073381655716	4.73511047166933	5.343959693887	5.55793812911067	5.7286050864181	4.98093546506737	5.75372521272211	5.47683626119538	5.15701608223804	5.27095006836063	5.30061956677315	5.72229440960879	5.74001204426429	5.06916082052827	5.06122551456631	5.73459558110725	5.72317519063726	5.65397718777123	4.77374858467218	2.8432043342418	5.62048455247586	5.72500524833554	5.1494024848046	5.35352347234553	5.42650618160846	4.59315136700522	5.70891607861243	4.82417439564823	5.21227947474797	5.06108898054132	4.74370998044999	4.85532262392689	5.49692776914228	4.6811857303578	5.59447983656493	4.49121106519775	4.46339286469641	5.67934566566178	5.60117256473727
5.46884897001825	5.32538192611926	5.49855268063374	6.10168970348214	5.24441446237485	5.67447305485439	6.01452274692336	5.46940717431361	6.02648209942864	6.10844733943072	5.24444899337858	4.61334144864944	5.67356977839734	5.03201518997999	2.41942673938489	5.94954806489	5.67947146344236	5.95936757132321	5.50474993984853	5.8744110364655	3.43414830191363	5.51773003834828	5.88547424692803	5.04927890714573	4.97954008608258	5.43717545232679	5.08847556258091	5.39644478963849	5.48178724087157	5.47896573200693	4.64824167462095	5.38841417020678	5.79520314278546	5.99163823056561	5.15492180870766	5.86115890361169	5.73883063068547	5.06237881649687	4.89471401602837	5.46754589792763	6.01888436383033	5.02006041481234	5.34181587459431	5.10749220833598	4.1525810609409	5.87926089516256	5.87653729968097	5.85701671681995	5.25456165652323	5.90678297257898
5.26472896584199	6.03251668006961	5.57826740743091	5.85478694376466	4.99199204571145	5.676388049643	6.42461751162474	4.31239605880008	5.04325395859225	5.24935098509883	5.76588147375479	5.58302712011844	6.36385868499518	4.373605157171	5.98817186960764	6.00240212020213	4.24661309894989	6.22948931075409	6.16052353942526	5.95911152690709	5.77898608948904	1.60039384168917	5.46951950169912	6.12290837389524	5.17431678070954	0.568149990372435	6.00645564285102	5.9837284949332	6.25133620719384	5.63436224067726	6.05595056852168	0.588913985846447	5.2691902009183	5.36649473195019	3.29543739924886	5.62830996346233	3.13597037075025	6.36383665947245	6.3117547422359	3.35653030669338	5.35535226730226	5.46871093011992	5.53535539998329	5.36528516292937	5.65263867804034	5.62335648752423	4.92720621668464	5.13642773702746	5.50576856629247	6.13104386794409
6.5277517353312	2.462935384081	6.45215895396999	6.46402653334903	5.85549672913457	5.83985841747238	5.23243360927283	5.75263478824862	6.17316038309889	4.44696251531744	6.0514447183618	0.0816221386955731	6.4964260985838	5.98672414453607	6.4499206937224	6.07580175507681	2.76167353538546	1.4040171115661	1.87082357497698	2.40104258033965	5.70679577493085	5.44604425320365	6.24571111514485	5.64420021068818	1.86158013060805	6.34812637061008	1.40555442600944	6.22348859924941	5.80138149345501	5.24365320307582	5.95991361794035	4.80948000802887	0.0810358393739056	6.00112245430125	5.99396796327495	2.54723166187207	6.19810314609209	0.0762687561359711	6.37431624033406	0.0938855066713587	2.21070714272218	6.41635819970932	3.00522428059312	0.946552983382775	0.0822094247744941	4.02813637260834	6.19060871872877	6.2626788117235	5.06297747082466	5.74981481505619
6.29240604582416	6.10899161165413	4.52113961736748	5.69090960098951	5.55569098959133	5.96963421505971	1.06322570612914	2.05849346108504	5.75837571444072	6.01866089962892	6.30331971945102	6.24669741803944	1.2933028320802	6.2768396005564	0.728152139448872	6.27463292762583	0.691728140927597	3.8526205056368	6.36271062144947	6.31763958126741	6.6757212787259	6.34671336853313	0.077761148417561	0.0780912979532465	6.58318115436559	0.0749263507441284	6.19919957969896	6.44322332260858	5.83431326031671	0.0830189048026118	5.84554155424614	6.31090533882175	6.80812725784824	5.59246935060722	0.0784624761871033	3.8883069739111	0.0862982291788366	6.55342415064	1.57883718733813	5.64875816863075	5.48107138754027	0.395761869230107	5.19845612387326	4.00027911668448	0.0767269472439697	6.28796114703682	5.26536204318353	5.26948161736419	6.41268103351372	0.105442704585309
0.85537215873073	6.66560563147146	4.70591470229705	0.0764344867116763	6.79268020358884	6.56600527831595	6.43148211565948	0.556231430973341	6.85198208419916	0.237983513446116	2.00480315599088	5.56612273125879	6.02006882857291	6.55151978655873	0.0731819495122948	6.49502905018283	0.657323563102594	6.82902886779789	6.7932421090048	0.0733933316786903	6.60147742558827	0.0835324434564753	6.87916879017103	6.46215823282801	6.71571914226828	7.01229421878624	6.87559053260101	6.17658820888169	0.0762189885091354	6.35885617310613	6.14036070595383	6.91328554805138	6.87060547321701	6.67547633166756	0.243572105573771	6.4639426061919	0.0843120572426469	3.72749359311807	5.01448435690151	3.47115150337681	0.0790603311183215	7.05042530900825	2.72178412726137	6.80874998943829	6.88483245423485	0.114140653075585	6.18156944863758	6.20127300422006	6.48248474185351	6.21114960733086
6.95882272956197	0.0956511211104885	4.13635219123282	5.64606847210943	5.0390993347074	6.21845449724207	0.120989436147562	6.98786533758418	6.9657342234836	6.96378010801325	0.126188892570506	0.0765067307739818	3.90272217059994	6.93084400981428	0.09536336585146	6.65662325758908	0.0755513895811241	0.0758163640210259	0.0725674975832866	6.92409537403791	7.09122734677989	7.09509759288689	6.8068848671575	6.8623505074182	5.44814689220098	6.64557172841029	0.0745872583973409	0.0756151559596815	4.68379773607341	4.99874710105898	0.0747825924570065	2.37938978970719	6.65086006452294	0.0836989705037728	7.0074855760994	6.61178232533632	6.71807379198103	6.62419984897994	0.102791650765288	0.0931507010371742	6.52434228960527	3.57399017043639	0.570709898325013	6.89715542671684	0.0784139942521648	5.85726862426256	7.1549391540511	6.82791349419777	0.643784441945711	7.02064697953098
2.38825069688908	7.02601775508144	7.27124713479475	5.5778103797787	0.0758328046518052	5.99945003238455	0.0870243993448083	5.13236790190617	6.94654830179597	2.91106422054501	0.0802885237523421	7.01850760640432	0.114642959354737	0.0896405466381124	7.2179161725704	5.89839616471706	0.107608918308261	0.0782933639094527	0.0726963978364897	5.10119812159662	0.0736018548102711	6.58939786849955	0.0961073153109533	0.0944131026970321	3.01458618447549	0.120002487096653	7.13232555118187	7.35103862952983	6.30439763175109	2.1821822272603	6.13115523431679	5.54983525759834	5.83957854410655	6.67145196401848	7.32165125767461	4.16236261286934	0.0792680302047881	5.60514655291849	6.57179519957624	5.53177768965866	7.09979165781853	7.14503072312835	7.28639943924403	6.88031794138299	0.0764096827538857	6.67001510582964	7.11859743895662	0.077551772479234	0.0734210115679643	7.08801901853338
0.0820212255874598	5.25050515901358	5.43037084586193	0.0804244433218649	0.113846679593355	0.0780472895897607	0.0715488037938069	4.66632781965998	3.38393976858071	0.0950107139048102	0.319632693233876	0.104295952353078	0.0936117598425108	0.0750069774617487	1.45636821278006	0.0756101342679538	7.00441707993433	1.21336560015275	2.95423990517275	0.0950510505847615	7.15365104855052	0.076284855584755	4.54671043212591	5.53272428888953	6.61549490382483	0.106205795086762	7.49335315586357	0.0750509408112496	6.28182883775026	0.118074952447859	6.63518747982583	7.46390937505381	0.077046374733515	7.28300224532185	0.100051852082224	0.12306579908375	7.29569245319944	6.7476982605596	6.91199943211584	2.55920538561669	7.09189144558315	0.0740665588202902	0.113120789491988	6.36891326625989	7.46420949735256	6.43803627603999	2.78902784530212	4.33764288314813	0.0985260633525265	0.0730134470650713
7.52543010041874	6.80951945151374	0.0769717477324552	7.13088125476279	0.0929691386676573	6.39925401911952	0.0717086606178649	0.0737141932981457	0.0747877660601603	7.48107333307875	0.0911667384712232	0.10757806680592	6.80172775610985	0.0830274526300005	7.3373631185743	7.05946315997497	1.12188665236182	0.0701656894633579	2.76975723939132	7.22390553498666	0.126224792973163	7.45551366025137	0.0881722412057249	0.0841994481852696	6.80112318965352	0.102126300494028	0.141470076789252	4.55472451531444	0.120477835810376	0.112049682368646	7.35937540266304	0.0902659816330103	0.130828309639038	0.0799409091031624	7.10811085151295	6.74757165138298	1.50863734702292	0.0733637414119556	0.0924858083354463	7.4969672607878	0.122509792654506	5.01535984908388	0.0791554911014275	1.33718242073032	0.0778208175489223	0.0917210760458082	6.33174199767763	0.0742711258194499	0.0738707569388068	0.347871975219192
6.67394321430409	0.0773725114298037	2.33702052062958	0.0712821443309606	0.073399173106264	7.20898944645357	0.0773770461398092	5.47180212073619	6.15301139742945	0.0843420934296633	0.0986740063492819	6.64323696210261	7.59103757240572	4.22545049313992	3.30487174639594	1.39587952624275	0.0725543158985177	0.117243484223269	0.0776135163169894	7.21857703740018	0.829136529762836	0.0938146596721425	7.19271135309748	3.72418813836451	0.125860819378514	0.0848279031720914	7.47187652726724	0.0811029183115285	0.0718443000808541	0.121841608351642	7.0580183617127	0.0730256431712917	7.0978006280651	0.539087359955164	0.135515020272732	0.0754782194125638	0.0825224948065719	7.08344937985281	0.133078048627407	2.8902823609976	0.088703338507897	0.124411439486324	0.0744179688537446	2.17039229029291	0.126806303153779	0.145790205473407	7.15970102734908	0.126885195743956	3.16270123906739	0.094529026563496
0.143092952481968	0.151045151393518	0.123193886680712	0.0711598317037572	3.74218432683649	0.0958407900899634	5.68343839654809	5.67272356805501	0.0878942165084877	4.31028680095156	7.09755325781059	0.323409261242738	7.75439605077362	0.103458402873571	0.0813982305484772	0.0975333804005514	7.64338019195903	2.60229619151663	2.97086758175869	4.28865264188123	1.37243959691633	6.28413627278374	0.12048203333296	0.077377075401435	5.21004756922755	0.123165171558512	0.074453808035383	0.124767225398796	0.100341745092791	0.0747281593926983	7.04320268117913	6.56967732608408	0.0915718824890744	0.0768340910031665	0.115561502791417	6.11022333237585	1.6101359221791	0.0727879738343703	0.0695305872188081	0.0699894128265947	0.0711571024340589	3.66583454445132	5.16764406799822	0.0712231753646491	0.0768407845677562	4.50093661629174	3.3143482936313	0.120304963917002	4.89740590797005	0.100381397270134
0.122637983278273	0.0698900791398136	0.0923162420047007	0.134505463099159	0.231471815641009	1.20951549210647	0.124667438577163	3.14503314345655	0.124658654105475	0.0960931737850127	7.01792883442306	5.80176139002074	2.70128137438002	0.106614492039074	6.20101929351593	0.133837112229297	0.0723528895132119	0.0949758524167251	5.89895574165298	4.55023306582036	0.109685871289211	0.0712576240253294	0.128195152065182	0.0733451062511229	0.0753436890855749	5.3063611208658	0.126321233362845	0.0956269885798738	6.53711261588997	0.124779532714885	3.89939422596866	0.13288105971709	0.747562443035767	5.76240716092875	6.76231260527977	6.07307079251533	0.0890016794092189	0.0987189614025754	0.0660768670600472	0.0786265055550112	0.0736874174179205	4.78553984536855	0.141230463658948	0.11328680529523	0.122095433579544	0.145254363866827	0.115020943766708	6.45283143620073	0.136419898858844	0.133883495975628
0.0785914656092384	2.14904807800697	0.110685843994233	0.135240444332583	5.79221880268331	0.921664629328505	1.79207223711098	0.0736795096632841	0.139515410290008	0.118786010277198	0.10316303247695	0.160711850975696	0.0725514533615478	0.0702728115217545	0.066496215477287	0.172291650395991	0.10480346700836	0.136144994408276	0.0737923571221056	0.0755047335371892	0.11974847566895	0.130797918686642	0.160279184078282	0.0967105242128926	0.292923640546897	0.159072786627346	0.129639371783789	0.0960501087029471	0.073219319465431	5.68960435473155	0.109201203845619	6.94331441499296	0.093278498296762	0.0783093001672468	0.150070213209453	0.0752975837601627	1.00456307034725	0.0850351893915867	0.138913184744188	0.0992375464015636	2.901851882501	0.106220852873385	0.333603106817915	0.110569480851927	0.104181445083673	0.0707428798710899	0.113975672619218	0.0745787859246755	0.151399722028297	0.0760992135892057
0.0754150119005966	0.118471174642501	0.101799453605363	0.114393559495083	0.127314807741501	0.0699971399875979	0.172168716662225	0.147158835149663	0.101228118904448	0.0965053820603196	1.90809489770997	0.107869109180362	0.189730214370501	0.12632007622365	0.0879142757384067	0.198480425905784	0.0751677545910729	3.09721007548583	0.0886415693475629	0.102025867433331	0.125264451641427	0.0770264846831756	0.0746893487536458	0.0722110659697382	0.17085087883526	0.0761821929964415	0.158887419493609	0.0752787847102503	0.126275696432271	0.0765167404473256	0.0722564675726659	0.138348528662154	0.0791098230952609	0.0928396519458216	0.0755407012273281	0.159610032756052	0.119814141843576	0.109417797689235	3.88061112443659	0.072525352509672	0.0716901853192741	0.0721165184009243	0.12735981614502	1.71042787137019	0.0704799236170616	0.0846470204152902	3.23503645517931	0.0983083213108534	0.13721045079776	0.0700008402066394
0.11474094882514	0.0906321656132396	0.123307348035193	0.145451456993103	0.0722296281989413	0.0752560482720724	0.0706494015750186	0.118800552869384	0.0909948796198626	0.0756288536771923	1.05996548296732	0.101500274562766	0.0735151822211528	0.1404924035752	0.0711919757869049	0.0671849499141406	0.120246948583442	3.04329429822617	0.0742200827163922	0.083026502907408	0.151802861323974	0.102925929289888	0.114510364177749	0.115020284326055	3.90879210160604	0.0986587026798613	0.12423376229961	0.0903572795995655	0.0744535179054716	0.0749882208923134	0.0688181798023282	0.139456515493194	0.119484429465275	0.101884940013347	0.173987843221565	0.115653430907185	0.126699572697593	0.135676750821488	0.091671010173573	0.127955052254022	0.12738525312403	0.174852027061307	0.0832383146633892	0.0769537024452111	0.0741181205687778	0.106287015893568	2.00170091992848	0.128455988017324	0.0867089825066611	1.22156733243347
0.0883618936096368	0.161754217407061	0.112249191847676	0.077898453360826	0.135595710740021	0.132404754767547	0.0657175845400017	0.105932547805968	0.171739210029426	0.133785951831023	0.0775463127296244	0.117381800955039	0.0709602639807487	0.0704065249433637	0.107310005238571	0.0940509309888352	0.0733310106702816	0.10520712470957	0.12555835477659	0.134728898334663	0.126551437492446	0.0731559135556324	0.136061171706105	0.0843757480077684	0.139818425025601	0.0697051179638657	0.115212197067593	0.0788486814410407	0.072680401915627	0.178313721209578	0.0805278574823365	0.156290445634398	0.0799045270374968	0.0912896193626571	0.0733859358147472	0.238019704039868	0.0934573244576123	0.137502875142188	0.154187639860981	0.111798057580694	0.13073964461248	0.0738607095154003	0.0713397550624169	0.0972934501034926	0.156317364865125	0.0760339182676757	0.10607067774787	0.0660261188919764	0.148472189377308	0.160382099541644
0.0691762814506532	0.155552426066974	0.183470460389166	0.158641784833137	0.101594376564842	0.108686758577562	0.142794969148074	0.133207663442996	0.0884953565697996	0.115589324659273	0.171114390344609	0.127225711087067	0.0732187914563084	0.0824933704587289	0.132928190735677	0.0894820311191979	0.219122757636933	0.070087158149982	0.228821680089307	0.0791550811008929	0.171524685979933	0.0745403050124287	0.177304638172786	0.104611983966115	0.164947586301395	0.167687263975881	0.0979169887746536	0.078209307569422	0.0721215296503346	0.0920469812945633	0.0750775689798113	0.130057819161502	0.187208753929292	0.183142768486002	0.0673573895362523	0.0719465258923682	0.15949764184284	0.167681844168841	0.172765737238566	0.10980955232274	0.209373443180065	0.11451975821632	0.116171415598062	0.175699584563751	0.0829314799083233	0.178990159557403	0.132829648101294	0.169109558135568	0.0934827107806053	0.147626468503206
0.127553689170768	0.158520799182019	0.118556606648097	0.114070223371828	0.0991451984978743	0.0700079015932485	0.117635947275506	0.0705791966594824	0.157830039057471	0.0707092600417988	0.208143694466941	0.121998280740432	0.0847151958922957	0.17003615426293	0.119563272007393	0.128189490913876	0.124304651471344	0.075708012079864	0.203379977614454	0.104474053822532	0.155449928731371	0.207331265458552	0.236881302938173	0.174787246583079	0.0977480280974811	0.106690551094418	0.136231980476264	0.0698362250926242	0.0800130755582834	0.130264603728402	0.123696349835956	0.167189450110296	0.121193629230627	0.130725942520236	0.227323744474245	0.0844618908025262	0.16084234097167	0.132264257548264	0.198541399711427	0.147909703856097	0.104772046036873	0.118925392771103	0.120264609073745	0.195593097186215	0.0984427644736697	0.13518635245392	0.133946545243627	0.122082753587101	0.0800647119565517	0.0669345404704085
0.178003057132081	0.188115767647824	0.182464161568664	0.117687517207872	0.204209647116227	0.120263358499808	0.0864938735308026	0.0673734731414525	0.210762111243179	0.195537344355776	0.120187048910812	0.210305006749668	0.157721645784469	0.110482004848029	0.0691164205224898	0.0781613927222021	0.165226228017389	0.223694474926138	0.125762221352069	0.0743627409051686	0.0755795920913563	0.228548551308011	0.11472639746981	0.149913211563043	0.211702705353108	0.134861011846364	0.115490514589962	0.0699694398928626	0.11509450806598	0.0978127277151766	0.0984985308411298	0.185162287665949	0.182063210193752	0.0688327890933481	0.184276198887942	0.125616457268485	0.124745980770762	0.167806169441121	0.166400997093732	0.125083195852412	0.0724321693865011	0.162436023307359	0.0673772096511512	0.171413148880926	0.119758162803333	0.206803160855002	0.111447424905926	0.069992129984304	0.144055502724894	0.214750017425135
0.0904150449485599	0.129486296233019	0.225139659278716	0.220539562993924	0.0716293861151717	0.0805933850429842	0.213607857564675	0.10844453127241	0.136866170850501	0.217808127720334	0.17173136780856	0.0711554062096282	0.103991746899819	0.189438402545122	0.130771658776558	0.158117135898992	0.0718521746124715	0.239055288282628	0.102515560794755	0.290030041692865	0.0952070189203399	0.102162477692399	0.128519523025537	0.155453652152211	0.105771323199713	0.13965030796822	0.164566336302314	0.0716900176758387	0.12646785567632	0.12712989766176	0.246049905325448	0.16981929410227	0.0840305527416261	0.209276302651709	0.102902156466549	0.212322975312462	0.118623982082741	0.129526265965923	0.0717352168841381	0.132395115179581	0.0723892773406166	0.173426770531921	0.101333586642345	0.16238656302022	0.211882612036766	0.211076456298209	0.116760513802109	0.120091539988087	0.157516980209018	0.116487125790544
0.149285563361547	0.178620590571814	0.16956795152334	0.079922840770946	0.101702162962793	0.0876056320604873	0.186985448182095	0.240388777463113	0.301739517395916	0.13759947108683	0.136244313701335	0.181936897238141	0.29152793581603	0.104339716526253	0.293716391345067	0.155424923815861	0.0705438640680511	0.189940811786086	0.110409861735083	0.0710342197246858	0.0870380765352176	0.223731059426991	0.11109986162725	0.0921460990231682	0.0674941557253473	0.22035232432722	0.110537078049479	0.132564666705627	0.243231579114419	0.116993151832119	0.0675951649757375	0.116612304592925	0.175872657012054	0.180359201918984	0.149156406302354	0.104783375301126	0.0772929536682086	0.0872378094251488	0.155334045829869	0.209131508277437	0.25997072477316	0.125671006808204	0.0785842485237712	0.132009405081879	0.116731370870108	0.255871044577541	0.142395833058018	0.122168859165005	0.122884664254931	0.110703623894691
0.0881510928267245	0.157301755093704	0.0818237817773146	0.100660465401229	0.123929206297776	0.172954271384217	0.113927799652096	0.337647498832172	0.0920464689536273	0.18584266818955	0.276841258470172	0.197113422113966	0.0993221996343471	0.158017588696363	0.187178201090147	0.231931311379209	0.262166932869861	0.138181073985752	0.100161623542544	0.106187247102564	0.23938786305957	0.131015575322297	0.127660676226723	0.135904574565452	0.158366132587624	0.195639516763015	0.118683662265194	0.209800161315962	0.130763685166196	0.101918945392769	0.162893552966786	0.107884996098857	0.0833592222496212	0.124176638796651	0.188794866302574	0.131075667954267	0.211570501816549	0.168633217828003	0.119613058586783	0.120427395424096	0.24899178041598	0.0959145266864682	0.159048281287394	0.168359267981855	0.155702394729089	0.163761891319364	0.0961631310211432	0.153115074823989	0.162440144524525	0.116711133336101
0.0897185790595306	0.277370984518502	0.199978676326235	0.100257441259934	0.238716599595499	0.278304924450921	0.28313728449188	0.183468702856551	0.137311633249862	0.279295616983063	0.203015085881086	0.189362983546878	0.250884430354646	0.181949935386364	0.229068045516331	0.138803283302782	0.239870296612557	0.181714668147947	0.122505651294626	0.275281212722438	0.216228061060591	0.146095938028415	0.194431070109086	0.157472709566054	0.134813015973029	0.130314537564029	0.264752306198957	0.237402192440259	0.213518560618752	0.161489218663116	0.248410650753197	0.294041247400048	0.218627494902005	0.235237518400757	0.18385161661074	0.118479442423482	0.248489637006024	0.257965534632435	0.0984814681007361	0.164733625029964	0.170678136050762	0.118310422430762	0.26405922074353	0.126227040577916	0.211504472914341	0.204812983630693	0.135072746617581	0.179556478510911	0.110857469264551	0.150213493652809
0.0950067233756796	0.277917525787034	0.131284529283143	0.339070012452807	0.082030962380736	0.159645674654249	0.269654073175022	0.132942916735288	0.315213382154222	0.255843090965294	0.335619244825741	0.252639271921824	0.324593772901816	0.320413301549466	0.247515183952061	0.234114221284632	0.177837485399541	0.0907996514618343	0.167224075973165	0.226770559714935	0.188460074759842	0.110253130265375	0.166149425690961	0.116331609136681	0.288311503953603	0.268378303633953	0.248886598979494	0.148652634149981	0.226456896172485	0.287953115579444	0.133136036796346	0.171404524799878	0.187621552168745	0.393712661437496	0.188243630027787	0.172890727770051	0.115386666629056	0.140631972404261	0.118312343225677	0.227438330838205	0.2298091611247	0.197425466077079	0.23800554692282	0.247403492613693	0.191958675797047	0.266279136677564	0.134679601860761	0.176808454211588	0.143883174495433	0.198799050753183
0.156225825371307	0.294512191710217	0.259479282236561	0.129928566267999	0.156388855397814	0.191969156777027	0.186380305129603	0.293909045863801	0.241700009468714	0.269752934349693	0.201620967654376	0.348969106179725	0.12330655845217	0.180002424639791	0.215214337276537	0.259327140143957	0.348181707246226	0.154366002821287	0.267582242079488	0.324372891593607	0.129524581060984	0.120785052998635	0.163228220115324	0.245241608871972	0.195838401610139	0.357288420775429	0.277606577349299	0.0966021789642098	0.418437410979018	0.251051220908211	0.172752360656299	0.226563256991587	0.170908553543533	0.159181523267795	0.1506953190331	0.128780942619697	0.295105091720224	0.368456238730584	0.212951764029832	0.148192414318596	0.220347387673408	0.207117520214091	0.244292612472684	0.212884380506924	0.161329629176788	0.329250502093874	0.137292647248912	0.269669321184412	0.13182360774022	0.249195608142052
0.262446117238482	0.219985438756011	0.203934736610194	0.285529143665301	0.134599496302908	0.12950225524372	0.118635391406665	0.299317415810948	0.379744963006173	0.156542498769347	0.354458471431877	0.31782207361176	0.249547107881595	0.168935569671635	0.224624088085129	0.136597115606801	0.172100413338877	0.365983678017326	0.305603798041483	0.129830763428999	0.19542512718273	0.261606142369163	0.296996567635957	0.263385995417057	0.136956695712469	0.290355294274489	0.193109420500584	0.233299812230762	0.159806988223338	0.272174264763608	0.245766508718006	0.159315861116636	0.163848678124437	0.219801106474904	0.227962610453231	0.172262662983203	0.18192363477846	0.191804103061555	0.0998394799007497	0.147803979891681	0.162698674726042	0.12952111938662	0.343387661942015	0.296718413091593	0.159767902404116	0.289994589065629	0.125710455105571	0.225892480143053	0.226910286128246	0.157351130391631
0.128496841810602	0.174624587998626	0.261415513631418	0.1870500272451	0.184005946483119	0.163282232987103	0.422305699394617	0.273474084238622	0.189089170773524	0.149528570285703	0.117543698920086	0.112603316621072	0.10149462893348	0.355637248046291	0.171035689248997	0.246867913453629	0.32161678509784	0.127288976011535	0.201770379853009	0.267575088656388	0.236535334667367	0.213315463367093	0.298370544988354	0.200879836494561	0.145679507104076	0.24250102066733	0.372139950282238	0.174315935228612	0.140311350506954	0.233995499317593	0.23205862016423	0.235452521543994	0.33612679375526	0.151059901697325	0.228906370066274	0.284933113089538	0.506173121930739	0.388067264421819	0.153252810403417	0.153613125354228	0.287484614825844	0.29470895083905	0.175663019765141	0.380547671207097	0.147243535604681	0.200521013914378	0.132677403552804	0.234960540454195	0.191204910643664	0.296006658445013
0.204570635376775	0.300702066240663	0.261705050434259	0.232777280786548	0.338912754747812	0.317236024607928	0.233490744968031	0.252522801372733	0.182696832659818	0.238924837602088	0.350872621112938	0.358533334712817	0.158781902019751	0.410208500637945	0.361831586305039	0.262129311026993	0.471430706120799	0.199337021690378	0.249216483037486	0.143835289071935	0.515771330965053	0.322382203548406	0.22091594627342	0.23701589203718	0.174396429246718	0.231708031058618	0.453528629670449	0.117852771215966	0.180451387563652	0.437038128526639	0.367624958785839	0.283574038093414	0.352767267442888	0.24400697440381	0.269574553160515	0.119311093076152	0.39286791333107	0.481326088734217	0.49176765178165	0.300673537402757	0.258711362109619	0.329915203109493	0.332813456877731	0.160845004714287	0.158757100011271	0.30163362144012	0.332757876133908	0.222483727212077	0.435632527642015	0.254718929659766
0.499028315778857	0.252538674108542	0.179045808436091	0.371370588837219	0.339962549229674	0.444495120843004	0.194311836608209	0.484610619215781	0.494444800443611	0.489521160557167	0.380881613392734	0.402670539669708	0.336948084837651	0.280790491412312	0.145345683928588	0.469494217218561	0.282373107933198	0.365450901434529	0.395670381890639	0.385268086348333	0.436145045353948	0.284218650823118	0.203854671616414	0.289544497974136	0.250360333940978	0.318610570735082	0.164385414300352	0.368405086934464	0.320940530530939	0.253927432130531	0.359316529911354	0.234560439237225	0.221385315908325	0.407439432804568	0.426647442654345	0.241282959607375	0.175510692734023	0.496837585362547	0.187518075817264	0.268921698382143	0.183385352297584	0.197953816964984	0.281578212231932	0.322034791843696	0.498246787534273	0.499188892362845	0.497559099350297	0.351233886336775	0.201363987339584	0.481522205147495
0.148371872147867	0.268162472142926	0.293675664570922	0.585814611101953	0.309217859474659	0.199103913024866	0.512566500502726	0.245825735338364	0.257450815438183	0.276440023305035	0.362475722351156	0.256681994877658	0.474008274403104	0.258722598155815	0.190791440338732	0.31347523925756	0.184275892821136	0.229684058138506	0.226121493586671	0.511638528978594	0.490872444144309	0.479632041927613	0.357964710145615	0.613126018848045	0.227850010611143	0.25034414381897	0.313852686791914	0.354961669135562	0.335745046984975	0.166169337586978	0.368940554383359	0.349869833161387	0.237550681943825	0.458671465701949	0.572094985806462	0.153355709823597	0.494888933375504	0.259801756154117	0.477151374752084	0.381986881117771	0.150259222749532	0.28733447428305	0.175998462924043	0.312306976208361	0.348118066676631	0.1256526843698	0.564599469042299	0.215922726530366	0.541230479925224	0.22124415832915
0.417476652489087	0.369367367351244	0.392565788511774	0.196135385965935	0.179313035318594	0.38511516489406	0.17290551086022	0.180444564109181	0.522933288466336	0.330183979324572	0.474565423514949	0.690449592853173	0.519413274842211	0.433539894058014	0.365117930350497	0.311522149339404	0.302372644094091	0.194712186577992	0.412261954188211	0.206509407878051	0.584878312308899	0.24648005583475	0.29184896886697	0.242885295589156	0.182004532504915	0.292293667339951	0.225384848676272	0.743048985350865	0.400328751159329	0.53274758991571	0.237864124364459	0.364297340338213	0.585791769268592	0.684362685975942	0.335365193287694	0.234168412937118	0.552420565667381	0.519196050823967	0.328452468056679	0.366628400416565	0.198082627494144	0.359321856400213	0.31620389009517	0.306744289797944	0.304230357849173	0.699598657116057	0.25736934148527	0.548858745704341	0.281715993042829	0.206709000794493
0.4480604171599	0.234916234911351	0.359763100512616	0.479538369507853	0.265389749359425	0.590154425584167	0.285663452656856	0.586801478888295	0.621604607332015	0.437709750368751	0.601810732609313	0.592486519835987	0.217559732038189	0.465446073679598	0.856803154112062	0.571337544186727	0.36272907136193	0.468749852814268	0.2747416621706	0.667258350397603	0.456113628916917	0.312202094710609	0.379506013554634	0.1468719291486	0.503866769416715	0.53426610623914	0.398567698716146	0.481335387340755	0.756399390265224	0.55530326989976	0.319598458603145	0.678865175267963	0.210896354457107	0.461905909217263	0.752187212976089	0.391403031908195	0.303550446070983	0.536596762121877	0.408536389496969	0.627995747251456	0.316268619844233	0.708691418266339	0.186798023504848	0.283969839459097	0.706012354496235	0.348514247354522	0.527216854286469	0.284149980491541	0.32408434463311	0.642355461656554
0.328395608502872	0.159950563856397	0.207895778116962	1.02265676663125	0.301906695697568	0.551127647786158	0.276382364610502	0.286201939242595	0.392305044254092	0.228132340376548	0.692685457194414	0.285020362880309	0.370703459405579	0.5445515237669	0.325297638775701	0.584226967583721	0.240486825134126	0.552872367206179	0.492082898915478	0.475074747037379	0.603058628252613	0.478884155850016	0.224913202874275	0.569513356608267	0.171425975571174	0.575116404130355	0.358955424830689	0.281145431972722	0.507452441900632	0.755847875883013	0.591374585225996	0.825381894446633	0.571769509927815	0.500339465756988	0.244531440311241	0.452539902702513	0.324648362169332	0.324835221818283	0.357360287973271	0.378426469419502	0.480452135009931	0.58698615338138	0.761773545589593	0.205154766452669	0.534402086253805	0.387293905964005	0.193405135513978	0.4584876596496	0.469022018868681	0.48717985611007
0.475172798315811	0.575077109791471	0.334392101079711	0.379099749068637	0.950003113434777	0.253693315273009	0.599898783227709	0.426217673407888	0.310346666205633	0.709633700477816	0.578105816172076	0.523221648590861	0.644436388807791	0.93703881813835	0.6929036539518	0.688310508210885	0.531913527694352	0.159327340855131	0.431230963655947	0.612083609607085	0.319373131339094	0.318470953822788	0.834433362120704	0.56267423721664	0.375056844809844	0.375453889696518	0.744221241385915	0.391861251742717	0.319554977279053	0.517359113470231	0.443337831737578	0.654354365568596	0.309268465104973	0.301048159759788	0.75799312708669	0.732673566856564	0.845879172375716	0.722746958916681	0.345818315858412	0.546275062982328	0.642923059290773	0.645113729484564	0.326732794149441	0.745905148724246	0.501874497058464	0.375024224642669	0.251512415513619	0.796192200900964	0.479851493649669	0.478695119184855
0.606305303505164	0.754046380313395	0.841010548761598	0.759041294230871	0.31534542371493	0.364012853129943	0.300491317535773	0.524695170421888	0.631324056864739	0.289529790697952	0.567461049138043	0.345564178748047	0.311048454678018	0.39397626502206	0.499827003971403	0.454525506037228	0.615743122031635	0.304296656180644	0.607344724292618	0.396579867986518	0.508184927360523	0.930069216192629	0.335136170691357	0.530761008006116	0.561781304499338	0.619986035269425	0.869863040579863	0.163969607525998	0.93555296732863	0.604439692966834	0.784505683032032	0.266930431771471	0.683276886435841	0.982554805044094	0.526168102359004	0.420759268997209	0.523251244589831	0.644972930085433	0.62997521892226	0.249660133869481	0.650847380393662	0.333428238268215	0.373367689732981	0.580423511484638	0.839440323887393	0.173781282274774	0.411987993134728	0.506574720083314	0.444972714581406	0.893674826326813
0.56526177053956	0.330229449783606	0.672106825631931	0.538755959830957	0.887712358735135	0.289202834280688	0.495187369075919	0.769964975300968	0.456249357979423	0.334984714238848	0.718954138908293	0.488250705270413	0.549795979676258	0.440267561702109	0.621393051434143	0.535408131470946	0.851567401800496	0.723156304522675	0.886642952449578	0.571835386119295	0.36367712732328	0.445251148172085	0.443719786310195	0.53333072766135	0.768632758729476	0.673117520561401	0.240563937109748	0.275703270419613	0.629934255303028	0.35306983062473	0.756151121190071	0.850641025890055	0.414839813251328	0.367611005605142	0.48392019233027	0.564395106443368	0.74117913291835	0.269679916697308	0.556927086545301	0.580586780411517	0.293548890969051	0.830225240566922	0.827659412125141	0.732655610592591	0.45277007391657	0.294320261778257	0.488350438464982	0.666959205386546	0.339963758937254	0.418544875577702
0.843352462256404	0.371946038995258	0.814561962660124	0.233576760469302	1.06744632371847	0.373750378953904	1.05046691615723	0.407182311401781	0.626683885375061	0.94152620594658	0.854966921763144	0.950918191370263	0.395085646102485	0.316217816429125	0.906866360588733	0.805453881150763	1.08105975824312	0.516127613990518	0.621806593510915	0.37055775713453	0.834415026131976	0.55586812001693	0.538377689299795	0.287190489005318	0.989581825191065	0.498183465519963	0.576009157634369	1.11602057721651	0.372195006613594	0.588145503531593	0.600202527832213	0.765953841877603	0.696958600220092	0.384189189227174	0.299685746144554	0.514039814319857	0.984341920137674	1.07656923780562	0.573177359263434	0.872944546528723	0.536104289734042	1.23504120383295	0.564506376246753	0.704651777800637	0.908237082956018	0.736271686374182	0.672426202457003	1.01951062926791	0.36974185764107	0.815244316344646
0.289421331472853	0.997499992528743	1.15346735908982	0.380549024294098	0.70425222621393	0.637698864554249	1.22025588272036	0.384274986043134	0.530474197233499	0.47382506773162	0.770739944374025	0.430386913492517	0.538527491311277	0.482034607214287	0.982149945032801	1.22293791279662	0.454746767519971	1.08720693711737	0.466434587954999	0.810800194434071	0.49296272378795	0.669664813011864	0.654842903043246	0.558869255682774	1.01218697785495	1.04381182532525	0.93901550936575	1.22538924742471	1.21085433575832	0.541878874132443	0.607642314440263	0.804943287804695	0.79692837399219	1.04864147099516	0.267560359420559	0.359078405390146	0.832529295444967	0.633837659250291	0.548672966673351	0.472525238693555	0.543109403342693	0.967188061727434	0.423038397954619	1.02091635989162	0.745305336700695	0.992432938842919	0.779217765494365	0.677580969651463	1.1880309450847	0.705329205787925
0.758255357408079	0.447626815058714	0.594151201943694	0.392660225226952	0.62559170261169	1.11223095492354	0.544275137233743	0.823684983089624	0.449955642439675	0.623782207429109	0.992872557244903	0.649593806882211	1.12813241323881	0.699400274707146	0.549085075245516	0.79302951324889	0.480841899442956	1.11531841196554	0.964116154288788	0.799914611198635	1.19107756920413	0.440730839243726	0.67705722823334	0.897586071508879	1.01202313803124	0.598524316612046	1.10016535287238	0.506118433815964	1.09483045428129	0.494855249660229	0.382088078334938	1.28805444364667	0.537735919863608	0.651612686266827	0.409607793361447	0.805853715659341	0.990821367068546	0.827847730207621	0.499085071970172	0.936310826057058	0.711722921304044	0.841586918198459	0.908650248825934	1.02243579867723	0.846664855829436	0.768350352361747	0.905712245018366	0.554397437760731	1.35496767720104	0.707600379605465
0.547654213208571	1.048880334802	1.55347715988306	1.07929645468173	0.446812290826008	0.963110017649321	1.35613166955519	0.479312747411549	0.860879851142135	1.24898037414425	1.16364297719945	0.698631732458993	1.1291004861904	0.44950652666918	0.716276980164032	1.05486815055378	0.700470070454937	0.422785868122241	0.703160878311082	0.457994377728847	0.602986937730126	0.966037740524666	0.509914328537035	0.651240337320485	1.29404512911752	1.02427490470081	0.961026347201496	0.652558482037475	0.796551919772775	1.60460583186156	1.05870561107353	0.649890528748856	1.08351894372113	0.749176331677661	1.47237570817413	0.970061992238575	0.383384153599731	0.719456893155596	1.12301255379111	0.647047281688679	0.697530887650525	1.33832536888436	0.64634493073987	1.20380172303954	0.793419405641537	0.623016324498621	0.496760953836259	1.17762416183232	0.416386216066014	1.32682926767829
1.01670822024427	1.13661528446904	1.25479482355396	0.910204524281618	0.942192208925006	0.442034605392248	0.406137626908519	0.746662749059106	0.674173786281361	1.3588891031397	1.5860480120698	1.12469178313531	1.12935855633731	1.05893361431863	0.528989317205499	1.60131213416655	0.804556695311511	1.63786006019647	1.31946194911027	1.17567522282621	0.826582101615217	0.803307334152301	1.01024479502765	1.17613963003625	1.26228527107956	1.26390425769335	1.34787221186806	1.17733857275643	1.07474798834762	1.47769856005344	1.34417664784947	0.709185595705432	0.682250255567914	0.59221437736436	1.53350331385674	1.41821595901168	1.61035204740239	1.06096616806105	0.927293979480508	0.724930595349617	1.18335364284297	1.30519300377934	1.56360081832659	0.489675958065634	0.405599094220358	1.00913562733577	1.52011423040641	0.898629927309524	0.884442957742079	0.55507149313239
0.952794895317719	1.60162133928076	0.42740101038532	0.949797265996183	1.4165503971863	1.72222652416644	0.978185238009888	0.904158721632337	1.0646043306571	1.10918917196988	1.72715416731362	1.02712695614273	1.59078648760966	1.59252005036305	0.531293192792346	0.910112698749586	1.35887915255566	1.10850402062175	1.6664884642237	0.465338427941563	1.83025446253903	0.803460013399152	1.93343013341908	1.79753922895791	1.18077390657132	0.821821469144983	1.16376816607831	0.821458144309274	0.692177598786925	1.89435599881972	0.871334549798117	0.549488344751431	1.19118226726542	1.48257730053867	1.43983653332577	1.03408556491325	0.653813848244985	0.797303991401521	1.255773922838	0.783208836966354	0.707933563507985	1.44995427630763	2.07712653516865	0.795177987498788	0.610182636272365	1.91372011897205	0.401855969828138	1.36817852030645	1.65164270349861	2.11259834632596
1.06978731092687	1.11373157490021	0.916704209158104	0.812805170262843	1.51416830561585	1.85629341381365	0.72047884928617	1.93276357238655	1.40563653785843	1.7665195478709	1.3304149039525	1.41081820828818	0.861403517839278	2.00314539037232	0.792811243083491	1.1423074259203	1.6634197585287	1.55241873663144	2.1595592458901	1.43103421811782	1.15508347069851	0.585307321533683	0.990969596338803	1.94102107770955	1.82683312042854	0.9922393374148	1.21113834919642	0.58569665053825	0.770963539807926	0.84991655372959	0.928334597923028	1.17266443941802	1.10376886826605	1.82011501079499	1.49147920851365	1.54033569194511	1.90674130513066	2.07151666517332	1.2483714462069	0.694207691872452	1.69156784611243	1.18265725669181	0.781430088858591	1.97482879571447	1.90600429152452	1.19519336431633	1.42591599364761	0.872276571393363	1.28866053657104	1.41943024087128
0.979382435541473	1.38184699530361	0.891113451646992	0.842765811963952	2.00937868721221	1.47573369355324	2.15496564493502	1.35572914627084	1.19848556282722	1.72691485050743	1.07393177211342	1.70332338884887	1.85323831868647	0.703833661107914	1.43426125936677	1.1064895031547	1.49550322973261	1.65598465209131	2.14024108059798	1.7467158606303	1.01391181831996	0.64851163706287	0.640428466157911	0.809498441833895	1.18555557929353	1.77607337376543	1.84900357960524	1.84518472934175	1.68570351717766	1.07243764955812	1.13473742166566	1.21096027555393	1.99825814180572	1.98890928336472	1.40190393094725	0.982739988469204	1.79228323104127	1.13157633401087	1.79059963450425	1.05490946085273	1.23260950152072	1.5107162230885	1.85739998699139	2.01078765643792	1.73642872014645	1.41423408249113	0.659415781950723	1.84715698086308	0.79492783698872	1.06254539079398
0.721363641026727	0.89999880048196	1.26291922500906	1.58275149798971	2.01586503162824	1.76068996587764	0.95996879793691	1.5780641593925	1.53720855416772	1.26923048146962	1.30278255720809	1.42082663693118	1.4817943219752	1.76246187059026	1.21676398575894	0.898488735366229	0.682211007252724	2.310779819478	0.619362890278294	1.3576557824522	1.26674074294212	0.902328733320734	1.47685425473173	2.14489717031957	1.99326246276551	2.10563162018689	1.20789926934805	1.54856639178567	1.24844800731059	1.20466330702715	1.88545206649075	1.39600139083717	2.18723876919391	1.01639271380123	1.16052517125461	2.05035032394991	1.23844303194	0.929042356059744	1.76133967418868	1.12824448791979	2.14880689822889	1.81668083301604	1.19973567944831	1.83165288093305	0.947430211464876	1.38936334453965	0.818040795868079	1.99742900074254	1.55756169478994	1.8860128733123
1.2638959210555	1.59330223187393	1.46540626377684	1.28499650076213	2.60193470597168	1.74978491720966	2.1992738246194	1.21663483361968	2.42242998310108	2.66714566159936	2.03733059694241	1.54579966415075	2.51630139187767	1.90187065494129	2.24366665222776	2.29545835882574	1.96370545925559	1.67974382065758	1.53511865643378	2.75900242437413	2.1925444893677	0.910645168705876	2.03164821683427	2.56543185248713	2.31082971378232	2.40886244566652	1.57428824059019	1.18728945103366	1.95244403851079	1.60797383218531	1.05824137066551	1.61116060017033	1.63354692495888	1.67193488098634	1.31705024322072	1.47481606214718	2.76237408565996	1.04670168827713	2.97965418305135	2.01414839661345	0.938881889704152	1.29369548900079	1.07303501535241	1.40532302713944	1.20315371514675	1.40493210016498	2.34283888199466	1.54756863053313	1.70045517660628	1.14343461037607
2.23838053974544	1.10720555367075	2.81807567853513	1.9037302554301	3.47699013753942	2.24613747374825	2.39271177036384	2.79614843008753	2.90655337759856	2.80046215162635	2.30330787935524	0.896547522906993	1.10807289356927	3.16493514967449	1.58998171685017	3.09806758828373	3.36671659213869	2.0268988959641	1.92587194135419	0.677299110753338	2.52163820073049	2.72792900473052	2.03694378014369	2.62983565646689	2.31716432524063	2.82433830057708	2.50487416824979	1.9999807668013	1.67454995700011	1.13141194132914	2.42849412197697	1.5811143261854	1.15454261060637	2.62856660952139	1.97898176483076	2.49666207161607	1.42377699303208	2.44223178991604	1.94419336510937	2.36032418903525	1.19336511363074	2.07014292891508	1.8603834783027	1.23982607009169	1.64172331313376	1.04116978026793	1.97356471332063	0.998242823180466	1.90840841935658	1.53265333129693
1.89013342343676	1.45618999606602	3.3339332798516	2.61613735829577	1.71578116500149	3.34130113209028	1.8686425482334	2.03467870480644	1.87008847643082	0.870120750322868	2.560237856234	1.97172558247475	1.59487345163505	2.00848626645895	2.43582899498452	2.278742592681	3.2742991669111	1.62729787672676	1.81648413957555	1.97671054553825	2.12996246757231	1.63531741449053	1.51194612168552	2.29234836943877	2.38387682074497	2.66334735451099	1.48042481691531	1.79540735088346	2.07952650709344	2.08731149622517	1.71792136352755	1.69916738193367	1.0795575073294	1.59607774585495	2.98826489829843	2.60945421559336	2.03936970886471	1.61313940621679	2.51543267721597	1.48233926652312	2.89180150593384	1.84622700688341	1.75505786639566	1.72041303586493	1.38345552714201	1.97360785381584	1.73189976753282	2.38417868810148	1.65392694578275	1.22661008862041
1.52156596791889	2.78666986755286	2.91795018576528	1.54166749502602	2.8525429488291	2.04877563157742	3.39517640518526	2.3977939392464	3.00322355832899	3.63276579547632	1.49326039064403	3.19567525497953	2.6591115957666	1.96201088030575	1.45716982248444	1.96962540636343	1.47950449846258	1.91456847256015	2.37078020775842	3.6636890457924	1.05004372609097	2.10229714725115	1.61393221762082	2.28295791083108	2.74603881694296	3.93967620850395	2.75772493655506	1.76783911960071	2.20329816904681	1.86072856448641	2.62253198177096	2.30912518737105	2.69287580885957	2.16842407687796	1.5057319555724	2.67752476143586	1.62941333196935	3.18294985473301	1.34006978622006	3.03411041223486	3.69823347683186	2.16671144016052	2.91220498719276	2.73350526385214	2.14887435779285	3.37225768476903	3.06006758368359	2.00730418565459	2.00930966951234	1.98673770672278
2.1831879702648	1.86361274946799	3.40655957776501	2.57493588892393	3.45126552143214	3.79047022062353	3.66336029247837	2.58600190976555	3.24634720969341	1.64479065698473	2.42289943949959	3.44208808756992	1.23411277527322	1.99259652215913	1.93805624164607	2.4751725844377	1.93146989801413	2.98442179723653	1.64396730059112	3.80587348911556	2.47589589175489	2.58176462436277	2.05365900312947	2.03185166524741	1.98117529144626	3.52488425704415	3.80547229480913	3.19072353511739	3.73034282642974	2.13444134114882	1.61357526987928	1.93153977109588	2.09861001542164	2.273179765772	3.5659415811993	3.3701069404485	3.53319389326797	1.95804247641816	3.32907801960258	3.15816778555165	2.47228992579695	2.39570790460605	3.12897830080061	1.47103599274361	4.03284185615488	3.58048555293894	2.40508179380092	2.90470791761787	1.92088949318513	3.30454443904658
1.14533081081223	3.22954013234494	3.88944322405961	2.00661413249741	2.81298036507784	3.45782645490122	1.91622546441777	1.82953063250891	2.63553948602435	3.6691428095367	1.90328958207993	4.08089131616378	3.38200070831805	2.21304731235029	3.16275353227614	4.20723540176079	3.74794364652862	2.50389823523515	3.02353502004684	1.75936275399967	3.12414960838396	2.54242125789615	2.88619951385262	3.65743480072662	3.82295882413335	2.72794813774359	2.2893167615834	3.71515437182026	2.87796473188841	2.95161725078559	1.90975633400937	2.46845833734244	1.53511203286027	4.04779041096422	3.62661087596453	3.85465881343752	3.56421452884619	1.75176919640408	2.9348475145209	2.67378515618399	2.1798756160384	3.6004921366795	2.85398973078519	3.77015575358743	2.60268855724609	3.27114034457535	2.7013518120319	3.54932885833714	2.29905731628016	3.57943594508683
2.46420603340211	1.52835281796507	2.71273811770804	2.12979728300293	4.22053237621095	3.28194541059212	3.54976662592217	3.14322568569616	3.15630524870573	4.48203968313747	2.36367611742149	3.01097247345679	3.98844221789329	3.41955253880081	2.79753159258914	2.45861666161835	3.18991736268142	3.02566148473193	3.02175464171612	3.11847505637223	3.74614822688899	2.53077687314301	2.4459563291524	3.49015568060556	1.86617588602532	4.46011165179989	2.01742849093429	3.0705529058824	3.91130596049663	2.12362512752064	1.64939692169757	2.34900826275501	4.45829675642944	2.52093788156131	2.95025807463336	3.19108259584736	3.68423385131275	2.39983585731349	1.84918979708321	1.68681286003616	2.69579091128313	2.81865609548673	3.5488276609274	3.0066718432548	2.74033551025453	1.74027883010066	2.6847872578585	3.26890295927833	3.86421491284244	2.00602543759805
3.08561292214199	3.97462847482684	3.07691247036191	4.57049437594117	2.22467601417608	3.21886480680947	2.32009337116323	2.63029365988472	2.94618964077699	4.25559055932979	2.45917114788339	3.80411943991315	2.74362852701852	2.47821554944277	4.31813628386374	4.46843128714408	2.42368183325835	2.26968157822022	4.43566527364884	4.65043100973079	4.2362443930232	3.10616202617588	3.15947144169756	3.99279053730682	4.5912609054935	3.05333092501297	3.89703345118669	3.80962223610419	3.96386455737771	3.20453083602271	3.03470323591201	2.84871117181812	3.98112506582072	4.3492000193539	4.5000701091848	2.2826553515609	4.59042005886972	2.70886924986486	4.55968110100495	3.44579171103158	5.03742644632446	4.43997150614376	2.91935125701306	4.5684971724353	3.52665901683543	4.50691223327945	3.23127778705373	3.12567534230651	4.00565468093326	4.02144231751657
4.81931599482964	2.99869458526633	5.12151677863984	4.07163017170777	4.67827494004198	4.70803240550648	4.54991305883082	3.30322238685569	2.08640441052782	4.67650664497866	4.27220890199209	4.41320815788428	3.21595788607019	4.463626881044	3.65174841803712	4.23143186694242	2.3478907486217	3.26690365771929	4.41194597531202	3.69830969560381	2.83210164473615	2.44604247791982	3.9719951391503	3.39388569403673	4.42351142800986	3.66743251320947	2.87902130512514	4.25230620029435	2.8323456645935	4.56477990558497	4.67676138227652	3.30320257917417	2.94474360845999	4.65458883945486	2.52560963132625	3.63111786296717	3.65212985575831	2.71500858498746	3.15968104019638	4.59561472590776	2.67138070480875	3.59134060812148	3.88025272724319	2.97067965861605	4.55846827588034	3.14506405004846	3.804147899848	4.31357379934305	4.93507804624119	3.02484291590177
4.13755172338924	4.31674167650023	4.51788669240601	3.87648981380323	2.06159999073085	4.17869903278698	4.66308662997178	3.82668022757756	3.94474417130609	4.1040494595419	3.54860761478602	4.48358616720791	2.37566443969267	4.73645567445424	4.79473080065037	3.06702035987707	4.37075140633662	3.78438736201699	3.43287540732166	2.84815001062502	4.83616449441034	2.67126764548401	2.81816807608909	4.18491481198191	4.52132920788642	4.12789050865659	5.17819749730376	3.76114027210569	4.96100039707595	4.60898339781114	3.30324421977285	3.91554951189771	4.16762278714057	4.48741004269227	5.04736955484069	3.60344795790777	5.00628395321723	3.39463384082695	4.33587872016055	3.8312716550649	4.65214654689565	4.32163400930251	4.58190545320773	3.41538699696714	4.64936570268705	3.76126680360074	4.27809075027543	5.24345138026063	4.37048749909202	2.33570431923158
4.8404638274473	5.29907908932898	4.8118350758002	4.61808730508783	3.7093962328241	4.67619686617153	5.19633345669589	3.08768077028716	3.4611566242198	3.65754807587732	4.96135415323272	4.72772380212069	4.75427795055248	4.37910618484907	4.14919963279642	2.91244839643635	3.30533399026463	3.19987704663969	4.66848851935344	5.04553042812523	4.92233213762892	4.30295065162365	3.57907416048967	3.6297665003658	5.38724284912261	4.35305831165519	4.23129025672519	5.34715578761424	4.20202655332496	5.09904039310219	4.14214339983435	4.4749002881606	5.0292178548904	4.30195405403165	3.99893553914933	5.16149451366574	4.42593065509835	4.3195810575352	4.41398967211847	4.09788689235248	4.57033826716993	4.10014532480172	4.78663063432266	5.22114712158191	3.97255200010161	4.80682379331441	4.51158050384216	4.46752702755476	3.31680665855722	4.41176075032219
4.72003809042764	4.69446195495317	3.84607862247669	5.25496032594668	4.77184631746581	5.10250903421143	4.37463462100851	3.51341078593868	3.44231300821133	3.95645805616838	4.2683566379581	4.35629144095893	3.9932072500831	3.59986788803359	4.80405730270226	4.80652618738499	5.07166876428343	4.47233220530843	4.7162399746236	4.23435182750505	4.0497618282264	5.36832724375707	5.27432266530585	2.98818550352582	4.50421279188777	3.59668171500395	5.16855602893489	3.20944233349922	4.86826896057201	5.10799716120625	3.94188534426286	5.3445383208464	5.21948812976511	5.06991926104646	4.76930097972227	3.55858622226405	4.84004837353151	4.67916584374481	5.39879968963975	4.79805771418859	4.35660848731855	4.30683725058845	4.79093305187524	3.99084162701389	4.97157818369319	5.40384726985353	5.11165257278722	5.30505302819289	4.12251871040543	3.33638711480157
3.7577244699597	5.16268505969933	5.32882193943904	5.10582829143975	4.90097285453335	4.38400000387897	4.91250317371716	4.62218286231308	5.49020212034677	3.5697181607969	5.64822242117666	4.65000710176235	5.28406125635626	4.87300443474425	4.9726337921991	5.11141781892471	5.64126608362983	5.49854534981318	5.57651835360959	3.44501782779099	4.98397250092565	5.26788354973873	5.66401933422102	5.21474916721287	5.25319793757838	4.97492201746211	4.45405940736575	4.82421914878955	5.42884438322047	4.42008451020019	4.41733936251175	5.47312810997688	5.54532628878011	5.48246938351446	5.59815745767943	4.19356412394527	4.7958554297749	4.89105362225454	4.87261244450539	4.06727150865973	5.61623505203476	5.53640038949565	5.3576323828451	4.07748902934004	5.64758716225442	4.27673163871916	5.57794073141985	5.65871546800931	5.64523329940546	4.90475017958507
5.48543118519347	4.51103961174155	4.53633190014547	5.16542482588512	5.12073796311821	5.78893844028939	4.83505663943861	5.34285103558979	5.71153750001867	5.61145763042891	5.81454302354119	4.74667820132805	5.26460444644576	5.07540662012276	4.70833580966892	5.15321783417714	5.81121844010136	5.18421799700713	4.24245787741408	4.42686032030403	5.49013727135044	5.624842647474	5.40836982639873	5.36760089578258	4.24167345268589	5.64755597283615	5.43946731138213	4.46717706533148	5.51185659427618	5.15236687895219	5.5791745433629	5.7618643606875	4.47390014812855	5.52086340651394	4.5040978602589	5.5053006061657	4.69049309959212	5.50950608857045	5.06915234738615	4.81167175152449	3.86307219726731	5.51528523596558	5.72489091271558	5.78959634009508	4.74086526549045	5.39670684102021	5.19490680937214	5.34533258382679	5.90988897012213	5.10473360317835
5.73870481488506	4.15415820383569	5.88248731067109	5.8980370907549	4.83940102930326	5.78068605465907	5.51587232900423	5.80099519967587	5.88978398714402	4.53274855602188	5.71755533985688	5.13846948995606	5.79717135427309	4.63873432390946	5.04845074612329	4.70018835219425	5.13799384297462	5.8047032493227	5.19145997162591	5.64470576418345	5.89200985208629	4.7056295179184	5.63543673723839	4.77224969937516	5.5863406617702	5.90092963450175	4.57475277532586	6.05189041697831	4.8227724801684	5.20258425117591	5.32509215926609	4.88640010390613	4.52882372298546	5.00717317127269	4.37632612592223	5.77534044102505	5.71557605556227	4.96917859813565	4.35172757788981	5.29800614448269	5.52090306715454	5.33794960837833	6.04239274607463	5.01510030959556	5.62130285639169	5.15506239734762	5.75529748861184	5.91223863625306	5.78918893737833	4.66999025600471
5.65834108845858	5.30191051291942	5.69067414953734	5.88637676325409	5.47175503430793	5.91741036359711	6.13485711187958	5.97522603647607	5.76277888815946	5.52270008898522	5.70330069164482	5.93329792836631	5.96546352755423	5.24517490549722	5.86116303993914	6.07206884271391	5.39766107031493	5.33261580634481	6.0261244887245	5.35429897677249	5.92903853641175	5.21778969397383	5.80307761625355	5.78759079207209	6.05638786223728	5.94141414314228	5.60143923077302	4.80025172012645	5.94259338857297	5.94078983854714	5.43685571790781	5.84700954805351	5.89892287091316	5.61129818749558	5.20813781722128	5.50715262692844	5.97608185699895	5.89957765755659	5.76374411146705	5.97703184035528	4.95489689050799	4.7953181424091	5.9353087316011	5.69015008515358	5.14198413176602	5.99750473046621	5.16181278073452	5.3662243317618	5.59560490286556	6.01429203584967
5.99288990793247	5.89582377551005	6.1992983843906	5.8808178737626	6.08527594630941	6.00454343841863	6.14763089870542	5.75450083745643	6.2270408708108	5.86908769479921	6.03477419589033	5.54269198034858	6.10659749268627	6.1761652843621	6.06447355521332	6.05697219935126	5.84521764033862	5.79146992554018	6.15359400780235	6.22245636248429	5.60288219961004	6.10490283156006	5.7970627393944	5.70068190256408	6.13816950161855	5.65106825513255	5.99415025727433	6.01254695531189	5.87599872455829	5.98680124688323	6.00190293897995	5.75239241225353	6.09627600521726	5.98926981559945	6.03952555021567	6.08580427891826	5.82032399141979	6.12098068386565	5.83422563237911	6.00920658256774	5.9116055714648	6.09396971021162	5.65210430822021	5.73245799684821	5.38880613019623	5.14253207052708	5.77903418703007	5.97842560203519	5.84529231489696	5.86661091690446
5.74455628171699	6.2426376388728	6.34291510327524	6.13600577133296	5.9291473523362	5.69594469108379	6.05189174117239	5.81206962514763	6.13503623837623	6.22564449376411	5.84466924931706	6.29963651210606	6.15740394893303	6.12391459587214	6.22152944757984	5.88304419749524	6.20544968845973	6.3041340287801	6.2051107559543	6.21738709517466	6.10877508440643	6.24052768529707	6.18863465315739	6.16358085038854	5.949001599344	6.32503075632845	5.83623803728782	6.08906537141227	6.13131480781599	6.15508626575883	6.15495934113972	5.94433187947153	5.9114409786131	6.07280872049437	6.19668191327937	6.20440289836964	6.29013604572221	6.20211012923456	5.41679057674135	6.13121801721304	6.17686912396914	5.81143031848536	5.5347309886945	5.79192740055072	6.28614511465344	5.99404134309887	6.07835694399654	6.28189381525457	5.99134172519534	6.25246582097204
