# Supplementary material for: The Neural and Computational Architecture of Feedback Dynamics in Mouse Cortex during Stimulus Report
Source: eNeuro. 2024 Sep 24;11(9):ENEURO.0191-24.2024. doi: 10.1523/ENEURO.0191-24.2024 (PMC11444237; doi:10.1523/ENEURO.0191-24.2024)
Supplement: Extended Data 1 — The file code.zip includes all code used to generate the figures and perform the analyses presented in this manuscript. The folder "./ephys analysis/" contains code and instructions concerning experimental data and Figure 1. The files "Figure2CDE.m", "Figure3AB.m" and "Figure3C.m" simulate the model in the nominal setup, and generate the corresponding figures. The file "Morphing.m" allows changing the connectivity strengths with respect to the nominal setup, and plotting the resulting trajectories. The folder "./Figure4/" contains instructions, code and data concerning Figure 4. Download Extended Data 1, ZIP file. [file eneuro-11-ENEURO.0191-24.2024-s003.zip › code/Figure4/isolatePFC/v1Int_a0.675.dat]

0.350355199516321	0.338178913961798	0.348832754192772	0.349502899462927	0.332095152034201	0.324649099158341	0.327012128420663	0.330254675946201	0.34857138055602	0.344721822972644	0.340479472233548	0.32340184109917	0.314394877802492	0.363446796325842	0.316744932975385	0.344018214078383	0.347387847709082	0.342006221255413	0.36302645510801	0.324578766486956	0.355077167400499	0.343993661331993	0.361405528347799	0.355615433714988	0.351917255528303	0.34051101812185	0.335876164177936	0.338023690359757	0.346509258227131	0.328553338278919	0.35880679077485	0.358994700336614	0.340152818829187	0.342356418313109	0.357399568420667	0.363787496281825	0.330484806485093	0.339930242837447	0.315560990225258	0.340474997199676	0.316676078089578	0.320046773600552	0.324071093516124	0.32547749222136	0.33672465346765	0.331047903920342	0.335795005251202	0.316384241689055	0.334194389814997	0.32909299542483
0.338520604579938	0.341549429767217	0.345430820655215	0.339037561466114	0.347972877439829	0.369317164465591	0.329257723922328	0.333697016897981	0.354886338524701	0.377283785028419	0.32904416458042	0.337575350983801	0.37136026071274	0.347291443076283	0.327720435956116	0.325921362035803	0.327235667983059	0.351438692638645	0.337508326649468	0.332615731221979	0.33897905974045	0.367031154479271	0.358084740694356	0.329544680948765	0.331442814803556	0.324878930847112	0.356352858895222	0.370550540149649	0.36178710628941	0.324609407862366	0.334572995658526	0.3486421399387	0.354954978634443	0.3304163105518	0.340553627787514	0.364864478896667	0.341252178349123	0.35488768305483	0.371078733549503	0.346918440469593	0.355974527086545	0.339727156029674	0.330610582881436	0.357221255062851	0.364543854481871	0.364999841943087	0.33680904620852	0.348355923756405	0.347675973103018	0.369340395817691
0.364357621988073	0.367413475652064	0.389954992262797	0.381580734790577	0.355833576122836	0.340426192172052	0.342068555155704	0.383330771045263	0.339810446253573	0.374856151155432	0.343165747620509	0.354221481172152	0.376766121315966	0.37230423730075	0.388415561947155	0.344814839305918	0.353654909558485	0.358005583354123	0.337778378862462	0.392653008834946	0.374053935164874	0.372698478431037	0.37147221479571	0.337481245664551	0.337715441809762	0.3396736674553	0.374266816962145	0.382646790281425	0.352526608421186	0.392700562758826	0.34858617057876	0.344793334584594	0.359571827358012	0.370257058564957	0.370915454152736	0.35947687364558	0.377068846314699	0.370211523957083	0.369228641227094	0.377892907486898	0.357986036968137	0.363318068666994	0.368721294559443	0.383398663268097	0.381412097109135	0.340050386668986	0.372337059077436	0.370310160269664	0.3595118413962	0.365071542201327
0.396265375914575	0.367647636658439	0.378013473726352	0.390614471977983	0.374926938965442	0.3505361177723	0.401255819455473	0.362094965877327	0.398336461409978	0.360664861839442	0.397752345852635	0.376019360488956	0.397317619724894	0.35446196519375	0.359891576963153	0.401649529654673	0.409802989281758	0.378811239934034	0.407220421766154	0.351672141788279	0.400313790828068	0.347089142750912	0.352038449763767	0.364063901484354	0.369200905846678	0.353612113112484	0.366864325618971	0.383931883732516	0.381304219251091	0.354886682540038	0.375384673686725	0.384985550664769	0.392616657003187	0.360465331623215	0.382290422383518	0.362386899849036	0.414957801204463	0.382085290813474	0.385016022237847	0.378512959972956	0.351791509691262	0.407535756078936	0.408688562959534	0.378935468982507	0.357028980427202	0.351119694744762	0.408481825509322	0.382593283325857	0.415159090098097	0.395168784572973
0.397958493628107	0.390012529596174	0.424083469856745	0.40042918822053	0.365727767918246	0.366877307531622	0.404930105073105	0.418159926791032	0.379016325003224	0.434231624609728	0.396323028019437	0.413703130379863	0.364784123749554	0.386627397481036	0.435563501549593	0.366379539924562	0.415957743539679	0.387202006904318	0.39262357846703	0.427628135420141	0.36529311065415	0.409918642190374	0.378170540636384	0.421499093417193	0.364512803506085	0.416256739048833	0.408399144419349	0.372691254896031	0.391354144159544	0.382015299938504	0.413358715699267	0.415137172363683	0.379538236574642	0.361973038087216	0.3946199205274	0.381885865048468	0.399433780909041	0.387655725142136	0.418071811986197	0.368974642269072	0.370380993103301	0.388303636246081	0.371961298456966	0.435622481141665	0.381250385867015	0.389582112473321	0.379574792213634	0.410139569771007	0.420748035686379	0.399026144091679
0.417530461415409	0.389855296756486	0.446837511555685	0.451931819105257	0.378294250922373	0.382637091113845	0.454251717040463	0.423327806111805	0.382068887216166	0.428068546098013	0.417365574067593	0.426420121380634	0.420648923136599	0.429269965078459	0.379567816835238	0.438808756898241	0.430006636638943	0.385812515715667	0.441733175308761	0.410086982682212	0.374004387543792	0.416616084836569	0.447974865464738	0.436816827060118	0.392756130065993	0.386562912403801	0.381361201189463	0.421159499043153	0.431024562699894	0.388096995372439	0.416825498218394	0.406508992927743	0.387510328895465	0.40818020972005	0.424089733425896	0.437675382320604	0.394866014422811	0.390344279843274	0.425452463048543	0.381823894766561	0.406042818913192	0.402981669536126	0.436895719806741	0.394681214980428	0.441223794772324	0.397512946170455	0.437288104137227	0.430236691207318	0.388438080572558	0.432960479483846
0.417347767383549	0.425140765419979	0.420258797922303	0.405727820287284	0.396411018628798	0.430394570492401	0.47602361636769	0.41568926940552	0.468925200093122	0.396901806561672	0.472953311183025	0.445544824430511	0.427404979204434	0.421064179720726	0.474747429962851	0.39924660452604	0.453807174475319	0.458171593949263	0.419789256015573	0.416625776467721	0.430033603247818	0.450755544076303	0.410019969382553	0.41993349337786	0.395482324304031	0.424827412367008	0.408155263228378	0.421036125961235	0.416434172931956	0.432536155715562	0.416267846405478	0.432190689105752	0.449666347481197	0.439439551098302	0.439850770709515	0.406573030715736	0.439220090898145	0.409565998596389	0.392914864234481	0.445780502197825	0.482857726785755	0.413833384385998	0.457834346009558	0.477125569789267	0.401119492451918	0.418484184907529	0.41629805318572	0.414421741597887	0.397930640401799	0.452994140644202
0.434622290392706	0.445755877481073	0.5081264504388	0.48018170414848	0.440723719224677	0.427047556081435	0.423588141297046	0.500742223141965	0.43803869765364	0.492058291734029	0.494213212011194	0.457402634274834	0.440275960241753	0.425541363265611	0.419380650445554	0.473122186318528	0.456758292457674	0.427654667568689	0.442445522888388	0.49968568682583	0.459988462690795	0.452748409827103	0.436871392788787	0.466790718183178	0.453680465268647	0.508660765847263	0.481749386659489	0.432701620536768	0.410005242339447	0.461702926715991	0.483887614116803	0.505356018805003	0.441591102214545	0.432296310983512	0.437334467259439	0.493761229931298	0.495609305334757	0.415851350206882	0.434426020307838	0.424663271727259	0.48957787025386	0.422533890493112	0.508351754077482	0.435971347418799	0.477090376371134	0.433721992595413	0.432126354802726	0.471942507510014	0.48464595012121	0.445401387962968
0.450899542547305	0.432598397467135	0.445795902093739	0.525796693701267	0.437069007165856	0.518277896772469	0.54683957300541	0.49860517277785	0.445172586156123	0.495753420017291	0.518494785435074	0.470515644134373	0.506983250506892	0.478488536488865	0.507549068306028	0.544571892264391	0.44300485037175	0.477713476892926	0.481838452461999	0.429694281575579	0.4940761087692	0.527529763434667	0.511964274824517	0.545030791882244	0.477236930356004	0.447402615985284	0.504125801440437	0.466973706438534	0.47923629236175	0.498136762082395	0.532980270968491	0.493499909075917	0.457901066188276	0.435163768333369	0.543344088875451	0.495092887474398	0.538541614926653	0.463985704940578	0.538486810885789	0.486102706684252	0.505630970303339	0.495031978484446	0.465808023361416	0.509487544928205	0.43821493242815	0.435449712382299	0.53536325211832	0.49235055351036	0.531218493556045	0.438121966317747
0.535770677597047	0.534083471394036	0.515018406037601	0.466217077271676	0.46225808779015	0.465803607446798	0.530588225651951	0.478464052533358	0.503355645391426	0.522285391952146	0.515064408173415	0.508082909822974	0.567633488907498	0.514367709203654	0.506608691871269	0.487600640250567	0.476277894166632	0.525817729739858	0.473017806064203	0.506790179971299	0.46420490539067	0.461326074319531	0.462554546394762	0.505779556640542	0.516055256297048	0.507886223645414	0.463862697665704	0.579231720915957	0.464774140715605	0.534500774009664	0.524925465659515	0.550163678994905	0.457604336703675	0.488767701995351	0.586266577694016	0.460320846216073	0.489492051275504	0.571059378167715	0.574859545998451	0.523883783594718	0.507930671880222	0.57598928489746	0.574700902509712	0.49567169840088	0.46349298022715	0.556832053115641	0.461468180715826	0.533497484856132	0.486164881189713	0.520462914060007
0.501170352931665	0.604874461262961	0.487562732203379	0.531712429717894	0.582425165556968	0.539742851341676	0.494524188273576	0.617563840860524	0.519452340168666	0.565447569505212	0.491830362431261	0.516681543528955	0.49965057950081	0.598773785022455	0.5802733034428	0.484168206879654	0.525653217457867	0.503372939319477	0.633512824825973	0.605451293296136	0.57142570368694	0.51690031503506	0.54498374023971	0.581682654575071	0.511125912053338	0.559215250831557	0.593912753686739	0.564665715229387	0.529720610371811	0.501905563044719	0.542354988452592	0.524984751159978	0.497863262072563	0.562750422249277	0.605340553566766	0.595093267321939	0.546487420250481	0.591069481628072	0.583604186409428	0.555968663716396	0.513824528541252	0.510100372724721	0.521642047550786	0.546460615964999	0.508385399648675	0.59546309320664	0.627091711741332	0.489279386804886	0.487911907543164	0.512594782981992
0.64083677169466	0.531024478903527	0.607184219308501	0.542401772581902	0.595573060509438	0.639377295550593	0.57197781778915	0.639731017019622	0.563386135681026	0.521814209307391	0.61631068796726	0.572155162805081	0.529135951593129	0.61430537065293	0.538470678699385	0.58559991650986	0.593378414508053	0.525466288252178	0.664938491611827	0.542232905089459	0.670161835837782	0.667143389749873	0.583343992864158	0.522383592885019	0.644397703056105	0.579378931106164	0.531147289233615	0.635967168370947	0.632537180789559	0.652928863997157	0.605809899116481	0.548241506051955	0.613646845944865	0.61507039724966	0.646359817386562	0.541227151594688	0.610756795097206	0.643197948324379	0.545381384894127	0.557613815145152	0.559388520149558	0.636053949038532	0.61788070397644	0.521692225839887	0.67451084918426	0.569791229499883	0.571216061672858	0.526844146905172	0.63885606124048	0.598629844874234
0.584487855086519	0.57226250813137	0.581765326757327	0.623893551193119	0.700293976201622	0.643260220577953	0.674522687958548	0.648599221525738	0.66613348842798	0.564526022241189	0.653556159732525	0.641346182773139	0.574371187426747	0.584297436237746	0.641106799049654	0.692210325978439	0.662028097079003	0.59958703129811	0.689578058573917	0.589624013914591	0.60815852105918	0.644476367095347	0.591761024604827	0.724449781051241	0.596500287681455	0.569648524420076	0.569925945218466	0.712568033471122	0.614625207000998	0.64206121833152	0.704526789795291	0.645919024471183	0.597717945249806	0.644022069539104	0.586171302623474	0.625592133359293	0.573611696350346	0.665012064644341	0.69060052253857	0.631295720333042	0.626355061996663	0.709120195790635	0.688517961034738	0.560822903790465	0.660961354619654	0.586140157746561	0.623806633352985	0.615423529534002	0.648247663708158	0.605584835951293
0.614311738022304	0.602956818086496	0.60666903407069	0.678054738399197	0.732706234093486	0.726201543471151	0.64025120651512	0.734705541648788	0.712247959012889	0.666815014027734	0.636594622862581	0.599505147911875	0.675426342758323	0.651936785086515	0.734920628293664	0.609466174614095	0.723347268356123	0.669783757066889	0.744927847915201	0.632835625994748	0.76646805240078	0.636960372927872	0.787958107052403	0.635689017889083	0.743225163551286	0.707971398962033	0.762820742407226	0.626693910229193	0.648694229043095	0.68431745454386	0.688281414844777	0.777327488620211	0.716953225786582	0.75348101565224	0.664050735908616	0.744563037518681	0.652688457457235	0.69115705457715	0.598936507412073	0.636602892625237	0.622762601867917	0.70138062493963	0.6439513210874	0.624191308166213	0.615382612578355	0.603601895944312	0.694719957049003	0.644610627683555	0.601606241783017	0.622661210341454
0.850346058007616	0.817616407180697	0.74905515495956	0.658304203639181	0.663477196816972	0.698053821405744	0.698725520039468	0.766455278212698	0.648952690387016	0.752405190683202	0.804073393998384	0.710097793653024	0.833780477631409	0.657495179574503	0.820819414654799	0.776932137251342	0.702937097458615	0.682451469592967	0.747647439028604	0.822239643935703	0.63957953922888	0.749482915063253	0.733870304619672	0.674097851981935	0.661118532316963	0.760275189787407	0.7646594097503	0.825227971388146	0.799559446099765	0.745616506377817	0.695045460632633	0.818872735295811	0.712686910577213	0.653284472121002	0.669386637830787	0.832608973512138	0.693646411223887	0.685373238538507	0.648455430344957	0.768803991118775	0.69711377452196	0.689781060017534	0.759274959640342	0.756010271142351	0.734950898451046	0.719251486284117	0.739454136337029	0.69388961592982	0.851771312795871	0.695624119365915
0.725297940925847	0.832030336769562	0.912882302582622	0.88758517971251	0.931812418973309	0.847530444094409	0.877527899575342	0.836880935656606	0.897707549038953	0.70725103718064	0.784160683890254	0.763516307925496	0.749465567457427	0.743045654122212	0.778402625718854	0.724985319629322	0.930172702040159	0.825281850563195	0.810452580836204	0.733441248902544	0.892866060133729	0.887012916009839	0.830679195071838	0.750439754894965	0.794485433354505	0.728745285629355	0.728430197443121	0.834132038031013	0.702069633992971	0.698963414819034	0.781219111549538	0.886754712578534	0.820211534880262	0.935140061720848	0.905365697071657	0.698810641235771	0.789508107046828	0.716725820897517	0.755482773495169	0.694248550942353	0.719392770343578	0.79246521040046	0.701479068987215	0.767552651591832	0.687092580094884	0.745005438057923	0.781414401285964	0.835647185470532	0.723808819322613	0.710532229028609
0.7678392434225	0.973593368922359	0.972547144653888	0.864888400880976	0.895673976006549	0.784385692207297	0.999532006052271	1.01575410499408	0.847045009904964	1.02655669592439	0.764403121656276	0.767237499713838	0.967890192248404	0.937566719017446	0.884733806212273	0.946306991354935	0.774523125585375	0.865771407988986	1.00197531585798	0.888655636896632	0.958290983694879	0.935366844077655	0.835748025504098	0.941362303045228	0.764843506613724	0.780874873119476	0.988030398354589	0.863903048411574	0.813282620199594	0.753495523840486	0.764119402321637	0.9934948302864	0.924164514791827	0.999758215901327	0.844655404873519	0.805797840531798	0.914070546337594	0.855148920584906	0.989565844112557	0.935872603490241	0.88563655496349	0.790825972024716	0.76637840401398	1.01558652745121	0.777587922725038	0.91183692688225	0.838676345579937	0.804830676979189	0.765512297696898	0.87046644988186
1.1015961913809	0.829514716607632	1.04124941256208	0.855530703939281	1.11208386236114	0.843240460278061	1.12467668813256	1.09254925797377	0.879595396960819	0.871495914710783	0.830265607674613	0.863599817235038	1.06659592050493	1.08218033523239	0.88316277337394	1.09110137954065	1.06472607564961	0.873271375689246	0.880176327023429	1.10770946670267	1.05669391805205	0.922427551116338	1.10670547350019	1.03749936270108	1.1041197953644	0.852809396073235	0.857621869610896	1.10895855021925	0.873491719089839	0.999398472364348	0.989619200826956	0.829523369170166	1.05209634948834	0.85335629652754	0.851369236382444	0.959686083246871	0.872885243929571	0.828954317647263	0.88669251053623	0.860402051833442	0.974171492851467	1.12950849306425	1.10512564042078	0.878910434511019	1.0045657984824	0.879920350036721	1.04509518666064	1.08301498274579	0.859226049689971	0.813890024457846
0.998874964083244	1.05078856902485	1.21842515637622	0.962483152745284	1.14670048879268	0.979129821583899	1.13051405523378	1.20730222180361	0.95949134533277	0.936002659602188	0.891596696874976	0.95007176289111	0.967859188437932	0.945377041238978	1.00411645850794	1.1954736624454	1.23174892395163	1.26096300105037	0.928318053191176	0.913855588054753	0.926907721147679	1.03086666711439	0.973853037047668	0.923216394770171	1.17177659430176	1.06301854916608	1.16319568838042	0.885962119446757	1.07748276610969	0.91325044485074	1.20360102954308	0.963514835856676	1.22000741917519	1.00430299530771	0.905306344186725	1.04100760821619	1.18012768960614	1.04858173136125	0.969973773122947	0.955526068692185	1.15865762270719	1.13646567611292	1.18283806661764	0.90540681932733	1.02219639462473	1.2373958685703	1.17201173210342	1.12752870231422	1.05389051422757	0.916270800878363
1.17526544827435	1.28067209952984	1.30239542264119	1.20213891398061	1.18448173479819	1.04225563613408	1.29092750508848	1.02272821761123	1.36283041778465	1.01967953292995	1.00592891440275	1.0441303015721	1.04309963560596	1.03780007954651	1.27467462242893	0.986022930679321	1.11614549064544	1.25824191034435	1.28231311164512	1.27886578096407	1.25716605707809	1.20549364724449	1.26139290162182	1.24544796612045	1.25971369224996	1.18701133750963	1.13631607102283	0.98884292425417	1.30862007633708	1.29835014352247	1.26161894513251	1.14130930500011	1.14183109298685	1.26713733370824	1.36989795252831	1.10922097538443	1.19248198402554	1.21841087972559	1.02570574910714	0.994868510792182	1.10668996775297	1.28669275983565	0.990450375928271	1.0093868294796	1.13025712597252	1.37922306962968	1.2592095271002	1.17233385912988	1.24180276274016	1.33335265257843
1.23047419466843	1.39531571398823	1.48914468188357	1.51000769370624	1.22841303677581	1.37645617774556	1.10822065559739	1.24952325422563	1.47215168729556	1.38037318925725	1.26579799817056	1.30645039535881	1.37035190223467	1.43656313142673	1.17704636405076	1.19170022607434	1.14152126013302	1.13133482230569	1.08702608178642	1.36380000307073	1.39734870120792	1.2609077280534	1.14626616101763	1.4044961071767	1.2054536857132	1.32467912840953	1.28988869928131	1.29251181674007	1.24003347297851	1.22899033339298	1.30543736650543	1.19229390101393	1.27422567400774	1.46262793542644	1.3044421817352	1.21187865544774	1.16426494099399	1.35668374836645	1.30886041006435	1.13584512071135	1.43881377788016	1.46686696760166	1.11593906054031	1.33942024216985	1.48641411873725	1.15635078719665	1.41214640631609	1.24276062316934	1.06516708529876	1.41352752583525
1.64090572572088	1.45335838792599	1.67584789838312	1.53500547943931	1.31297475082186	1.59033962046971	1.70569850048877	1.35986626625631	1.6829709416182	1.51348764032838	1.50581603459662	1.30631306867599	1.30936302421026	1.61336270077323	1.23226012997484	1.52804642301737	1.36601863015037	1.26925252328745	1.54787258374153	1.18956293328537	1.20553459380746	1.34549131951808	1.36186734491922	1.41419571630081	1.38796089694239	1.52097423937363	1.4923078317417	1.61199822714906	1.20419405905264	1.64605339900863	1.23087249416855	1.40247473478399	1.29382982802162	1.56850700820888	1.66655946713041	1.4260427652668	1.63766925649527	1.25263715215832	1.60515117111074	1.5949909404276	1.462812056492	1.56179351335585	1.32510073886925	1.32701903286401	1.31307241279317	1.64637886562534	1.33587448713113	1.30534605473868	1.27780491969174	1.56984475173587
1.40716595753701	1.52009068337754	1.86324277679114	1.32389392489069	1.69501515333803	1.84735273567401	1.60971011161919	1.41234950266382	1.78217689492859	1.55137811272324	1.37314146099299	1.35910226551843	1.61098207001438	1.59644178487405	1.50342347284384	1.32762484702286	1.44117986152676	1.76580713818539	1.73543427014185	1.39715327156454	1.3611230984221	1.74915631519032	1.7255981911405	1.39628542589825	1.50514438732159	1.74591741913591	1.57161886657239	1.81577280711798	1.84137233528306	1.76007205096641	1.53465841040839	1.45344572859347	1.85533742218692	1.77750395820894	1.56201311802999	1.78451249533843	1.61083232689008	1.74891498971704	1.38117681353221	1.35465035892186	1.3645735540162	1.63056479417431	1.60905185871348	1.38551437812954	1.68061481265385	1.78629538258531	1.5497720128862	1.65525646241764	1.65915681833121	1.81107261329727
1.91439037013271	2.04100267043101	1.95076643996806	1.49964834402568	1.64360846296812	1.70131062327799	1.77166777758104	1.61986718590581	1.67318336957067	1.58243158237584	1.73349372864813	1.75160966818595	1.69691371155563	1.8308987546542	2.08737834779398	1.87058001203773	1.8776348031569	1.94373213833556	1.47832872620688	2.0755943942529	1.88672047581672	1.70031180845313	2.05207718266041	1.92416283962171	2.0722525342288	1.90549426493239	1.50738549681163	2.06239586321854	1.46598579966402	1.88701337951392	1.88298449996632	2.00922408342484	1.60099805920097	1.76153662773463	2.06635755490476	1.50970134231218	1.64683815765351	2.01616891035609	1.83395692423248	1.78994239147604	1.90372623585637	1.9942189119384	1.86468320631757	1.61823956119369	1.90240493499448	1.78228201637995	1.52705382835814	2.09583702902845	1.94801754283121	2.02677108170897
2.21789121348263	2.06810014140709	2.00395170485852	1.99380907215951	2.18885265213543	1.85909759630228	2.04634567606869	1.72547334193249	2.10066671860412	2.00133825281363	2.1063153251799	1.66042311577796	1.89513755780761	2.09260682530899	2.06025915646886	1.83093414486578	2.24233193396231	2.13714872059491	1.85396232280425	1.76022908733201	1.75270911155796	1.94072098009788	2.09716642003183	2.24811185373738	1.936695459389	1.6838835750509	1.72674647809879	2.13827890216283	2.30513781098221	2.11069359692416	2.10767784554891	1.73577679451741	1.62199213269188	1.67505029999641	1.95236535900765	2.28252157768878	1.89255217685299	1.83444557305281	1.92255250353347	1.99114898445341	2.12184706984759	2.10841348968011	1.66331963130343	2.10307021469286	2.09923211303794	1.60240726026589	2.0539455692173	1.67470082368905	2.16607999210022	1.8664483812737
2.01778159524902	2.14055659090131	2.52498868335119	2.12203897800381	2.09882501838398	1.82307851176443	1.8761520163269	1.98564175821395	2.0987422336985	1.9618786076797	2.28850013141179	1.82899188518279	1.93286896134526	1.83352753391477	2.31191240151046	2.32604741373371	2.27148216292174	2.12006955171548	2.39934181074692	2.16651117000973	2.2753052832387	2.00300152733966	2.41598852269778	2.48081348275332	2.23568280434921	2.11042378456224	2.27674538544749	1.9736739186106	2.16561307732221	1.81415923592506	2.20565424759379	1.97034472338265	2.10795569722138	2.20597569754215	2.44099572959788	1.79996745297775	2.50595373067884	2.15570703815524	1.8056627415418	2.22906767370689	1.78908486847813	2.1926193896487	2.35967746296425	1.99161915849813	1.88873288793697	2.1644185339036	1.99864483415606	2.2615925400999	2.48716438811915	2.03609932800466
2.77098035550637	2.21764518206982	2.70353360986432	2.05160197164813	2.50320049818144	2.27098118931526	2.75068289401958	2.32332707134629	2.17790407013214	2.5613896754466	2.54231013801986	2.74742132864203	2.5812793595308	2.11883172497872	2.49783131266796	2.72372927329473	2.34908163822614	2.02348920213542	2.73424960442438	2.28144459313485	2.68532449022368	2.23133219591393	2.36098523432808	2.42376854179135	1.990375346446	2.26641571949312	2.47575189759106	2.66074413448269	2.72770939661224	2.66529569846627	2.07523715969964	2.17720053182061	2.5305961864639	2.60601816618119	2.27703095772557	2.32613546943269	2.16294413807896	2.02690750216045	2.21422515733398	2.78901770328476	2.75625963642482	2.54590828835646	2.70937955262648	2.62914411556551	2.5430832294059	2.19615734943183	2.72944857699438	2.5770849763572	2.69388276994481	2.3669067852142
2.30835038580213	2.59274454447831	2.28141065111589	3.05455899880421	2.62817303863629	2.96966120446065	2.85599907061041	2.46958084615196	2.86727890414751	2.97807913020907	2.97651586610447	2.2686326148117	2.85470668731507	2.92814960978549	2.8876922536708	2.45659031105871	2.38320861825168	2.4404146621695	2.59506037922581	2.68104105892063	3.03788698168629	2.45216113275344	2.70684440739956	2.28063362555251	2.2913485637438	2.34514716442594	2.34250727354645	2.58397074899082	2.48963422113759	3.00549661765205	2.80881981106844	3.03892852418369	2.26949782053266	2.75276215615424	2.70606350884731	2.99452120927231	2.78162901737716	2.48217164008028	2.81453371467476	2.97920784192376	2.64651392653406	2.98258891984428	2.86209948241798	2.73743315031714	3.04395330623531	3.04392820144114	2.83546044699308	2.74311383139664	3.00981068429266	3.04266867721491
2.55623782784457	2.99694591193412	2.72546467641876	3.11828008293885	3.30066765374394	2.64318780723718	2.52346820168002	2.7726612121925	3.07997456448709	3.17528114536572	2.77643188216246	2.73430538562368	2.86793351668342	3.05634567850417	3.16827027895079	3.2436858519932	2.94402101620762	2.68585253527537	3.11937677273097	3.30548631358342	2.52212339845585	2.71120619144833	2.99297622944281	2.80747611269484	2.67837621148088	2.95976084045336	2.7616459863233	2.67867618173726	3.22513799023059	2.88452755688751	2.96806848081733	2.62946540288231	3.01992824917646	3.04430087506776	3.10816520186555	3.02375169179779	2.9964723553754	3.16151662932024	3.21340164926046	2.74988790578086	3.15620436334444	2.86930733303285	2.7949646381242	2.75651673578356	2.89387317466172	2.70710199455899	3.26338600383961	2.61911246347158	3.18220738809052	3.19014868822807
3.51864700257571	3.53905300668981	3.1925187651175	2.8916555379845	3.4382055030111	3.47068079506253	2.82619884742806	3.31933228565215	2.92558347291151	3.03436611702751	3.33801260693473	3.52127688329909	3.53678280363801	2.97416547888858	2.95661830203547	3.3838098555864	3.23076707117229	2.94996835675073	3.09491145757181	3.39300294754469	3.2526407490154	3.44376241867064	3.28115985219952	3.17358895943281	3.44880506616231	3.44890428411379	3.09128271172735	3.31542904114735	3.03761354647794	3.53091855105449	3.15793167445158	3.12359724169285	3.32673297303029	3.33504568568289	3.20900569109647	3.46605866455852	3.53388851536088	3.05460806190571	2.96209291558598	3.51940638311809	3.21661553132453	3.39582415673132	3.24332432313309	3.04260183052719	3.48512706173432	3.29687317729485	2.78581700541144	3.51538018157905	3.02469879945759	2.92149749626347
3.77469304526609	3.79349051785216	3.45416997015208	3.56896675928925	3.77943064858497	3.36547741194863	3.71783984523502	3.60133216011824	3.74204442772977	3.66783404746764	3.49333608680714	3.69125584568557	3.51098347426966	3.81375840468685	3.5577274121245	3.22882872283129	3.21228055067098	3.65824895015753	3.77343667453687	3.23240534150565	3.57525552570938	3.35177736940355	3.78361954144869	3.79066399474992	3.13808722649864	3.73923028610417	3.71565022433951	3.73612338827784	3.68988949507831	3.80508990739404	3.2667588842387	3.57527876458168	3.44955370126158	3.79368486470369	3.22358048251529	3.8004482889835	3.51765153233459	3.44862850309969	3.74505658464479	3.30437685136119	3.57394802205635	3.60405186452765	3.78709535487676	3.21888630844722	3.46999581389929	3.77808449569966	3.78470085824481	3.82266705505501	3.34441518930086	3.62993153869981
4.05467227726674	4.06114161420789	4.08328664216534	3.52834584629112	3.79921250860685	3.79142853030028	3.77170303686514	3.98761929616695	3.9748689710662	4.02483882196975	3.91277108065816	4.03305469635389	3.90949657822281	3.66649057764312	3.87260745999596	3.98575958009164	3.54491453204612	3.96715781887919	4.06517644569541	4.05899716950818	3.88735973503023	3.5453996710885	3.79337626581272	3.76868447823175	4.0575729203405	3.66762037461589	3.87267693426737	4.01610002433165	3.94161438690959	3.93620591886651	4.09464117291885	4.04154790316453	3.80750760501317	3.94793682994247	3.99749444524711	3.97732047290903	4.06735047709584	4.08404042246525	4.0527752581312	3.76646216929981	4.0483758895323	3.90918722754898	4.01180803023885	4.00263986055021	4.04646416730994	3.88722239320342	3.98984194186799	3.87513389174829	3.73683677525986	4.06170522131196
4.21010076775507	4.38257239074376	4.40132005217126	4.36566280302103	4.29969987458875	4.24402289124802	4.39171232334012	4.32026806160859	4.03868360663452	4.2199814653684	4.30880301763724	4.1201844308369	4.2199131942771	4.35145150739746	4.27836182133573	4.35179704143526	4.31861825334345	3.95074018905075	4.36441411911201	4.27867807603404	4.04732322631822	4.34844270766224	4.27414890855841	4.03585673225732	3.91932619457373	4.39351383255921	4.34913320084602	3.99726738478186	4.19405058684776	4.14954580169406	4.33403023394165	4.34880340053551	4.27427853462422	4.25488955643008	4.31040058314258	4.30753086969021	4.27173938458041	4.32700321903942	4.38169529899727	4.3430902982512	4.3779595074045	4.25918037105325	4.35129685753799	4.37708531254307	3.99346882697233	4.29971189730936	4.3716031980267	4.09029169923491	4.22647635614993	4.21554302494943
4.46555231292195	4.57462510069079	4.62869555938312	4.65860605038336	4.54966719101079	4.16538543809366	4.6016520227678	4.46776588998442	4.63893441733819	4.44843538327521	4.68375038605362	4.68057045181685	4.66344096350711	4.53677219357467	4.70781044703819	4.59439950934201	4.27161947168689	4.58758214192786	4.47671548947893	4.49267962271007	4.48075025783257	4.38877781213589	4.64666998936922	4.63925671984563	4.58975526165993	4.38983072547352	4.4577197163417	4.53011117869548	4.62521952925381	4.62641261806722	4.53218132364142	4.45154460669724	4.69838700544854	4.32810955374736	4.5632154232326	4.25420409734571	4.69011709913024	4.15700352452925	4.66932581393549	4.49654490113206	4.66765728430523	4.61379026311532	4.20016549159525	4.44854525944411	4.54332789703474	4.40362119406974	4.64797449893117	4.21138562430533	4.3184003788472	4.59954944052884
4.60023954210378	4.4192355978242	4.87028283611749	5.00611282239409	4.24851783868869	4.98848950142067	4.66669784143136	4.92903996608844	5.04157820553871	4.7730635221625	5.01467154621283	5.00777048050981	5.01447139564953	4.51968529459276	4.59054200675249	4.78642687335784	4.96938415893206	4.45680410763854	4.61108527992092	4.97899405210595	4.53597661357775	4.97905866475485	4.8625261856205	5.04465176219198	4.95115810750457	4.47256449013439	5.01914642190448	4.42352611310455	4.60159086754513	4.88735679226407	4.81825608556066	4.70035506307268	5.00720913155547	4.94151148581747	4.82365249701124	5.01568302055286	5.00740307624322	5.0054409866722	3.90538140281972	4.72013747165593	4.85335270923775	4.91721781067951	4.38417891583541	4.83562334390482	4.92735902812988	4.89806659886196	4.98442203896726	4.91117681759745	4.65538269503564	5.00187626045297
5.25888118290198	5.36460599570188	5.35604613479799	4.90743675865153	5.33825376621113	5.29878770446247	4.93837150537489	5.39355327887351	5.35141131094507	5.33853066197439	5.33905471021729	5.27690483486183	4.40274107838305	5.09217796275128	5.37178069766776	5.23657185153755	5.04876480377667	5.21309012413399	5.05694409933735	4.74795923766534	4.40247185367964	4.3568966751752	4.56100249400489	5.22399646734186	5.34051080972292	4.71700975941108	4.91544577864946	5.04264083617472	4.56328673482454	4.66127930814861	4.99883885970316	5.36897621691427	5.38924432194764	5.24830504686343	4.91703684266542	5.27436641959088	5.34389545665385	5.23206542793778	5.35907304773557	5.28753822068072	5.04242404228705	4.81700276882302	5.37794009079503	5.33399553677137	5.15920371235336	5.30863191557831	4.53576933646778	4.64376991741042	5.36976371700847	4.84884277905236
5.748439140975	5.5191750477784	5.73673920445181	5.77545285188506	5.3131553028649	5.23921386924049	5.62719302104318	5.70445471296726	5.73234788059395	5.75796842194989	5.21099952335247	5.75917330925084	5.69014741997663	5.40723050335866	5.7477234262157	5.31817918319453	5.11490681610603	4.69009169199834	5.12996652984644	5.71418263889958	5.74932370348117	5.12241598455845	5.59528744224953	5.21141020824385	5.70348741971822	5.14388264421832	5.13101835922332	5.20787647940991	5.43946226015042	5.27955486426016	5.26554969523619	5.64013162423763	5.12127826756798	5.60802634833156	5.54534880751351	5.24196735965037	4.55660504853854	5.12555279797205	5.41300451236289	5.63880857478186	4.97273283338538	5.60225822941624	4.76145101400545	5.74701076780658	5.73628674846732	5.56649554838269	4.21312702170371	5.31029580531557	5.74662138444874	5.73043462865007
5.06712389254188	4.34968003701422	6.03857164750872	5.99701170322541	5.4008620498186	6.087332280548	5.51110265652008	2.45869144789605	6.06335557036285	5.90294361665279	5.47261253247158	6.01035202618758	4.63497826609257	5.53606965886911	5.76468210841745	6.07326488267519	5.08837366820942	6.11707161705534	5.68131031926968	5.32717365064495	5.46254211296699	5.48874042049292	6.01726683195957	6.11314738558077	5.21030957083645	5.23054772651242	6.05687994191588	6.09650093256394	5.8941220688163	4.74030716370722	0.562972686840194	5.84665042735907	6.0051000671934	5.33703399785445	5.53800436045914	5.62650461970237	4.30369804005827	6.00076418890336	4.75486105332277	5.40421490733971	5.22512324494904	4.62644476961987	4.79980250130992	5.69545877583343	4.49706127771683	5.811137017276	4.10776269311088	4.13035713944041	5.94240680334073	5.82335418430467
5.6702394731507	5.47873058925417	5.69720719539505	6.39243960985486	5.33189808736714	5.87852540659406	6.24207611002534	5.66730173055676	6.28307529460543	6.42389331325898	5.3265669690986	4.02654170679434	5.86462630301941	4.97947274213874	0.0838927989129706	6.16815984271869	5.88574483289586	6.17793386989056	5.70405774840819	6.0771021056408	0.97130070994485	5.70144034754859	6.0938774944442	4.96746787567844	4.78546499438552	5.59775565726172	4.94413653873916	5.53531986020201	5.67560605565585	5.67121458294255	3.90125491942097	5.5618253174074	5.98713704275034	6.22900259288948	5.18881643955031	6.06184500206385	5.93306557225107	4.96130332359338	4.56653354160758	5.63924119605983	6.25217875919323	4.90910930331481	5.45987105415999	5.1429963687173	2.89450542366775	6.07857530198729	6.07664791631474	6.06103487400985	5.36566531798503	6.10977805645704
5.090494950675	6.23035635501596	5.66322736518322	6.04737409375211	4.47829141932492	5.83823274924392	6.66996769331775	3.074056803709	4.6227451875974	5.07601342792092	5.97093423049533	5.70062837998205	6.58386070779379	3.12841032577032	6.18350374941475	6.20698111764824	3.06040878690229	6.42134728048212	6.34868745962969	6.1576303758889	5.96664883139559	0.0843840455215764	5.48310779090089	6.31955431102698	4.86685864074902	0.0900205706114731	6.18925600146385	6.18415658360891	6.4534981481429	5.77883141734681	6.24575141600738	0.128930287796187	5.0439044488644	5.32949830204725	0.948818931288102	5.79938067309474	0.442567124963288	6.59012475713409	6.52371234361736	0.738326486382124	5.28366091297822	5.48433210282159	5.5945283249842	5.32376737531593	5.81416747726051	5.72804378490354	4.17766701918903	4.70911298015147	5.58032054595947	6.32966138249845
6.71312158917456	0.0830000007704016	6.64080208008989	6.64929425365962	5.97416547927164	5.8981715378256	4.68508676202841	5.65029863555995	6.3787629469825	3.08244686091999	6.24480526509403	0.121970730308478	6.67949087950335	6.12410442720702	6.63733721612016	6.2737035145492	0.0834489288461288	0.0777886020696172	0.0794526714563467	0.0801965374738503	5.63399830286399	5.0754843098641	6.45031604128704	5.47708050314118	0.0783919729260018	6.54385639372765	0.0803186283278838	6.42587374717541	5.80635152254058	4.62400045386046	6.09388806194439	3.92226623492598	0.122481653429094	6.16150937970764	6.15061212260355	0.0856010297747264	6.38891858428612	0.109076046537027	6.57083035675242	0.135379812614752	0.0817533892816755	6.602639209406	0.36866437669084	0.080500448788696	0.111315842085357	2.34991427956131	6.3917906747842	6.46569256093058	4.19901413471271	5.64696945425012
6.43434862714573	6.14534442805743	2.76520306723018	5.2191941132358	5.14563439306283	5.81430026421548	0.0874170710253026	0.0855052412274498	5.41938450829771	5.96636107367698	6.45410092252391	6.38761534350202	0.0773377472707594	6.39402276551327	0.0838786790461038	6.43220757982564	0.0821918780009074	1.26699080512049	6.51711142751875	6.45621940892632	6.87026931593675	6.54015551048547	0.100495350801527	0.114032544490564	6.788781117981	0.0814592243692855	6.28105921274629	6.64029426054305	5.58885914792556	0.124176085827366	5.55103722410742	6.44880137524994	6.99065549828847	5.18072864470956	0.112967827123134	1.76942506155628	0.126943507413298	6.75396728192645	0.0758261834477971	5.11691435572725	4.6385881896869	0.0884379948997879	4.17500564588512	1.29939213620402	0.106574538838943	6.44463331033208	4.43495408740565	4.3386416651449	6.59881065454794	0.141208380016916
0.0767889118118163	6.82835679540137	3.24408343787856	0.0921041224946192	6.99382674608204	6.67499437598174	6.45734506010507	0.0768635402334137	7.03591514014517	0.0768233034462758	0.0719154497206269	4.8302467290051	5.72637472291518	6.68494086927234	0.0924544764238606	6.55794190381114	0.0844160066012787	7.03615036013255	6.97898413948825	0.0880822322507784	6.74785932655013	0.118307268784872	7.08359317224865	6.52508518778052	6.89150018417372	7.1917711341495	7.07355799699017	5.87281568084268	0.0833823730570781	6.3196452148654	5.94810671242072	7.11386821392884	7.06924188637619	6.84006550614332	0.0763548933564039	6.50755297731217	0.117263890373074	1.11307273868882	3.14718718034214	0.733150885414186	0.114121367444793	7.22695544431394	0.0787530276214356	7.01423415727172	7.07586487841753	0.144142999566835	5.98683189555628	5.92744254788457	6.51469414815578	6.06485308894598
7.11871430470012	0.125545304912426	1.59036408400928	4.57843521049132	2.87443717829202	5.76896722333297	0.148420997357632	7.13773429878758	7.11903200652171	7.10047701352578	0.154498467787088	0.100831714646758	1.26658024570384	7.07397480676086	0.128223904194373	6.57979572201673	0.0808468594132042	0.101536604806293	0.0752632808343153	7.06376211411836	7.28780599071132	7.28077970664584	6.83791496749933	6.97654420628375	4.30041101936869	6.53468617656327	0.0766799736740819	0.083022907610051	2.60297390753299	3.07102936839771	0.0814611455239409	0.0743419114938504	6.59639163875615	0.108045916221208	7.17468464026098	6.50729825357674	6.70393019947563	6.53048842441838	0.131289643521365	0.125596426556609	6.34390367634115	1.01267660671253	0.0828652395241739	7.00299565977645	0.0985475957799189	4.98771949733416	7.35001038275329	6.899444287105	0.0777842466247657	7.19497371135868
0.0814573725886509	7.00430570041446	7.40334231819827	4.06038214704505	0.0870636179686065	4.83994490045333	0.123423240320604	3.37323467150156	6.8789632595352	0.0774948401500972	0.111416640051826	7.00522666677648	0.140718705740593	0.121182141001773	7.33023533211911	4.88650418098929	0.132920940493702	0.11056596013295	0.0985394116356368	3.05048048299254	0.0988449093191226	6.08199451052119	0.123634469310017	0.12064081646848	0.201566132097041	0.148134056086749	7.18207509434087	7.51177414838385	5.53555107607326	0.0738449233209702	5.29145719180784	4.34184451608234	4.75721183517746	6.37838104281046	7.48071008163684	0.793932209395281	0.112079773723637	3.87197428167296	6.23672984993813	4.00914962250369	7.16999677671929	7.21762613104177	7.42098495042107	6.74868832730232	0.0964009320628602	6.40437205074581	7.14191104100036	0.0800074458733123	0.100955790170606	7.13886656482516
0.114732531970888	2.71996763776175	3.27505082041333	0.109406201700704	0.140605843199598	0.109365079297205	0.0747279754879592	1.89263632157352	0.577766024094839	0.128073370490869	0.0757032368450113	0.132138987743342	0.124161339724024	0.104042599480204	0.0728492882227939	0.0915231838924859	6.71584317872142	0.07957516261602	0.0812103074617483	0.120606700519305	7.02624557623208	0.0785508416076168	1.55866168913104	3.59194765404344	5.97459831872478	0.133856034988463	7.58929510547981	0.0781892478884304	5.49635638399551	0.146000978867373	6.15223877690125	7.52040899868869	0.0800443969447033	7.25571771678792	0.129487061044241	0.150714536469406	7.2877259699599	6.18339609625698	6.64408468563443	0.0762942682686566	6.86416475881196	0.0921279760827565	0.140771516932551	5.4119819350517	7.51630896867507	5.57445213235732	0.0819188559713727	1.71048914589618	0.125639534041321	0.0957531513647694
7.45708854608666	6.09868198065137	0.078190899550076	6.80913788050227	0.126871080836815	5.12491058532275	0.0737768582415912	0.0932851046948598	0.0915016356588494	7.41176461706982	0.124961651510306	0.135765919633794	6.21781797094245	0.111884754830828	7.13732165703072	6.59297960175428	0.076315891114259	0.0708473415904716	0.0757951004214333	6.90817443624587	0.154204196118492	7.35512589458088	0.119675199021162	0.113876695978062	6.17000876168608	0.128244186312938	0.172841801217232	1.51205652789198	0.147081741818144	0.138649058972842	7.21921091447637	0.116085466697366	0.160242484047127	0.106537045390902	6.74804830140539	5.91778532116897	0.0762965320317872	0.0760518059388908	0.118880314516398	7.40943187444206	0.151105158438657	2.30353647517	0.101550062531097	0.0787826904738641	0.0924748068155332	0.119661247303756	4.87213608283173	0.0960988630719364	0.10134379746253	0.07110366035065
5.57289913804562	0.103919054123144	0.078088856569588	0.0722754984984238	0.0806798974217719	6.74756334876885	0.103426706552456	3.03548469413992	4.34597562281771	0.10998826193291	0.122681340024544	5.71008121551838	7.44334495192577	0.895573932915536	0.0770355742941808	0.0747130250467487	0.0815419690894423	0.143776206180392	0.105149388000039	6.81537556779466	0.0766228740470004	0.124538249692375	6.72508622573559	0.270081389694137	0.15404992879846	0.114440289943683	7.18450244913863	0.112265471903464	0.075791029659153	0.148944062054154	6.5117232000776	0.0806721654527253	6.59653487667185	0.0788995457064588	0.164907575837057	0.0956398588167587	0.113871031679844	6.47083636971202	0.163134791808162	0.0709577832956015	0.115723912612813	0.151289475721465	0.0994259864097854	0.0709282680434054	0.155727198463914	0.178203331587824	6.69546957997123	0.154583216675285	0.0767837897452969	0.1194845108869
0.175006479698782	0.184717937977403	0.152026276696748	0.0919523726786859	0.363907906714323	0.12257659551852	3.15040858987107	3.65461735400636	0.115624155194625	1.25095794711632	6.45443485628279	0.0758513554182818	7.57482024670891	0.130522502646474	0.10282071072515	0.124544312640319	7.4153755479289	0.0732951886351313	0.215603832626715	0.635356016290491	0.0793348397386854	4.39981094144246	0.148784264328995	0.0988704290067323	2.13716723027149	0.152076834104762	0.0953214468478495	0.153461801157766	0.125275691206294	0.0878312577333639	6.28446423781788	5.50324451676142	0.12122612318568	0.0786077758028035	0.142370280932076	4.55767189160044	0.0712042359167405	0.0815827122051282	0.0791610226300972	0.0703059609327838	0.0723888684413181	0.082412901911327	2.50418496080827	0.0891192506424187	0.0820550759619277	1.04134302565889	0.211992597718755	0.146753297636407	1.67975122087174	0.130465330142964
0.150625012808911	0.0725106576869566	0.121683646523365	0.165432918371731	0.0759645114482934	0.072430401789014	0.153616808727636	0.0789760652766526	0.152207853802594	0.122383736629279	6.22454501185799	3.32280608985463	0.0786265507779039	0.134534588211244	4.25913964131051	0.164418338079778	0.0750091899985384	0.121633770333578	3.70457204389073	1.09591326005542	0.137899375812574	0.084185820841388	0.157962520707631	0.0747986411463451	0.0841784059234151	1.56756781448642	0.155362746248343	0.12034498652073	5.11933427201698	0.152973145587561	0.219957079463574	0.162071592900083	0.0806311482058008	2.81749481250758	5.61651261845739	3.72284402213954	0.118276161993283	0.126828229625146	0.0688433473712265	0.108460791396545	0.0775991648164452	1.73750347072408	0.173776529606314	0.139157997910486	0.150366055584955	0.179093369928215	0.141851067672904	4.82762150102207	0.16672693357453	0.16330400347255
0.101447057230329	0.07549755013536	0.135669743119187	0.16564377897613	2.99551784358265	0.070827799305359	0.0744494678991524	0.0893189857932396	0.170823042120954	0.145435919350679	0.128289893419886	0.198761477748098	0.0756375112518072	0.0736158481898736	0.0695050348408988	0.212324151912151	0.131579489275076	0.166689802296276	0.0958320602660755	0.0756566009649436	0.146530925647518	0.160511887278866	0.197842504944598	0.128181981116502	0.0764650168327531	0.196479261016242	0.160160028889214	0.121748090827856	0.083854557161438	2.46239095907071	0.137588700010847	6.04186849378534	0.117988241424271	0.102726396519808	0.18549331838274	0.0751938787781724	0.0710889046198073	0.11554610637888	0.17094516641591	0.125519161543652	0.0771612615315085	0.133380541048599	0.07738660939735	0.135675221622831	0.132545979562147	0.0831039585499505	0.141766397243766	0.0745611626133505	0.186465695361811	0.0933698658170177
0.0759315792998586	0.145236469325109	0.127241940953554	0.142533339849161	0.157130785444318	0.0740936744278188	0.21230181874021	0.181955621087705	0.127243415194493	0.121639989534238	0.0744124191417737	0.133301103665062	0.237285510506253	0.154481976637553	0.11761041063844	0.247653907635126	0.0748221460123687	0.0766264544096545	0.116232342806879	0.130740476576721	0.153249305045808	0.0765250532739784	0.100541397641416	0.0848247644219031	0.211057187243137	0.100984604010104	0.197027847005668	0.0925743957313499	0.155465417852663	0.0766546881174322	0.0741007487278062	0.170390707866087	0.10752259740042	0.125221575773612	0.0761557912385854	0.198299049855031	0.147666482895511	0.134992938758849	0.329251524236765	0.0740546821478568	0.086499715069455	0.0744199357224095	0.156476802074632	0.0738893582370895	0.0708478487055695	0.111473753251217	0.07243143899702	0.123784014438613	0.168482885628882	0.0733714926021749
0.142375463927543	0.117642673015374	0.151827114128978	0.179406263412413	0.0812871406698082	0.0757098091137456	0.0706823223264599	0.146530654338326	0.122847184037094	0.0946800049734681	0.0743649593500956	0.128099159909148	0.0868734960660503	0.173564375385016	0.073082497308043	0.067516250113175	0.148289276117115	0.0728235454558453	0.0989664952242701	0.107965921214058	0.188362540719454	0.127703223676354	0.142879202152832	0.141666134755888	0.258449280617572	0.127217781837002	0.153678052652952	0.114423053287137	0.0977739296341625	0.0744990026925256	0.0702956665683786	0.172367147403569	0.14721756969135	0.128352503543129	0.216841115042	0.142801444478818	0.155042378172537	0.166560237184043	0.119230430128187	0.157312976196891	0.157435567114571	0.218295277729223	0.107943787526275	0.0783353311332149	0.0751220473409698	0.131249949004165	0.0679841549627399	0.159438179886803	0.112985859850709	0.0683834202212238
0.115164241822868	0.201479998812645	0.138441435308915	0.102507109336284	0.168135212751998	0.162995394635486	0.0665244629050203	0.132572282916369	0.214228837500517	0.163896914943879	0.103033169210281	0.143804338499549	0.0898837580526073	0.0743690613763793	0.133966436977177	0.120298226815776	0.0849357379930955	0.131000290762772	0.154391166310613	0.167063476145577	0.155753920403463	0.0777774172574183	0.16754417452555	0.110125540729744	0.17386631671926	0.0694771075603972	0.143516769200766	0.104742171382932	0.0756698418355549	0.221611039016206	0.1066777091827	0.192746717814482	0.101636817124143	0.11606077232702	0.0943263426074971	0.0725278836557342	0.120796889605672	0.170107151077782	0.191466694620004	0.137454001095479	0.162052877559903	0.0757268425350577	0.0709864775503698	0.121803519937814	0.1925344413658	0.100273573480096	0.132040137636019	0.0695887563482462	0.183980118882685	0.200110423893042
0.0712083752508869	0.194983712532459	0.231574493441289	0.196749761714491	0.127498345668548	0.136150578478105	0.176673262231784	0.164153232359603	0.115522268378586	0.144068095615739	0.21260784400716	0.157024186299359	0.0848442528627784	0.110295751093021	0.164840480077996	0.118294488647923	0.277460964698095	0.0720192090017228	0.289805893662976	0.104440086875058	0.21425044890786	0.0836491623319361	0.222580115932987	0.129131804762248	0.2050018982999	0.208920365570232	0.122853144343239	0.0931166425981024	0.076301014339272	0.121022305554384	0.0905299517319157	0.161309233573642	0.234382664915139	0.228505964989232	0.0742622522599938	0.0768512418315417	0.198031287178479	0.208298611910921	0.215891045173157	0.135735826603881	0.265455024231235	0.14252296848302	0.143687585044393	0.219243848728385	0.107949256176266	0.223936233711354	0.163482675939634	0.212053002587235	0.118128937481033	0.184026268394726
0.158108774920196	0.196722251221776	0.14758533336737	0.141985629650935	0.123282151228029	0.0717253694077464	0.144182566725841	0.0834103611532575	0.195710801406335	0.0734407493712148	0.263230818841839	0.150923595801612	0.112089008192585	0.212318528745293	0.148832049935876	0.158677830315237	0.153029506366052	0.0988200561207959	0.257912361772907	0.132309195206577	0.193168106161255	0.261935517699299	0.299851292301993	0.219163441003218	0.125361102624253	0.13227525221509	0.167642256781883	0.0719579381384019	0.104991298938706	0.161396978036191	0.152090040487626	0.209338009183206	0.148406940169081	0.16071132299142	0.289116190012946	0.112627207668038	0.200529913021537	0.163489263284457	0.252234089959977	0.184251078492995	0.129876312931143	0.146868898031312	0.149081104201822	0.245596669064866	0.123258149443928	0.167074663242159	0.165095500794642	0.151707554548739	0.106914575702005	0.0687619900206736
0.221963796019112	0.237840051173201	0.229505663289678	0.147553945973492	0.259112101131686	0.147422177467086	0.114175417975055	0.0783908798111702	0.26608917069838	0.24774816094524	0.148676883639047	0.265060561002761	0.196490605844484	0.138658446606173	0.0798172012822109	0.100056063684926	0.205351893490088	0.284146453132007	0.156009876307524	0.0919537857842255	0.0978968542407011	0.292390322195368	0.141959992629634	0.186613460113002	0.268892012695581	0.168027823772292	0.143379884859452	0.0848122009688656	0.142524231903403	0.12385219297141	0.123852908112323	0.235094440984478	0.228887673676039	0.0712966699950741	0.233128433609305	0.154815149248763	0.154500641712773	0.211433400843738	0.209081436890682	0.154928434938373	0.0913947937357361	0.201733303708519	0.0691653395132112	0.21303325377619	0.148981944614012	0.261499847889091	0.13999973170155	0.0736337128293127	0.177845768726362	0.271583726819134
0.116166488731778	0.159649374710017	0.286577839344942	0.281240294756061	0.0817134480901803	0.106490657959158	0.271627707532328	0.135921182742602	0.170120290954316	0.276316038933242	0.216163913871669	0.0904389964419685	0.130969175779104	0.239075133610588	0.160908307599193	0.196836928815905	0.0905826993725971	0.305905734916256	0.130329227930099	0.375110050092581	0.121239465912996	0.12793557246141	0.159792035813034	0.193241075932078	0.13157798515044	0.174954466655676	0.20479109470214	0.0900089882924498	0.156359842239799	0.156523814775973	0.317202403108212	0.21366150286904	0.107727744184922	0.266356937200065	0.129693856227991	0.27014046955928	0.146715762212249	0.160886779779379	0.0835626456886943	0.163742413229064	0.0898686650549559	0.220332629346007	0.126690216827128	0.202826862564187	0.270186840239737	0.269689481812686	0.144956732822457	0.149725813202715	0.196232845753968	0.14381834702768
0.186260321754024	0.226140374203664	0.211879906307104	0.103495151957386	0.130481644495342	0.11281348890631	0.236509938105928	0.309753818109066	0.392370885032875	0.170920189310393	0.170158975869441	0.230039450057694	0.377958026053013	0.132761489953642	0.378502524049252	0.194480313105111	0.0869285802622402	0.240081753142852	0.13885937129424	0.0867859056577541	0.111362387808828	0.285196984105976	0.138195559363186	0.119550108295243	0.0750481761437322	0.281394195917012	0.137419238403997	0.164445384612035	0.311452308471255	0.146116067900001	0.0740092416415714	0.146493727755849	0.220783261427928	0.227372514510334	0.184722939090129	0.130732950212656	0.100042201646376	0.113956208123787	0.194724165902245	0.268156204150026	0.334143860816579	0.155566416703125	0.102970748746879	0.164482668569181	0.14459728890918	0.329476013350332	0.176845593797	0.152139650295532	0.153229746988456	0.138056669108412
0.112846983901618	0.195177089387769	0.107131313427869	0.127536973006861	0.153828585145966	0.217082121771867	0.141121920777278	0.442011760115322	0.117575455072877	0.234153893010471	0.359488529269536	0.24974518933379	0.126636541848238	0.198416353139188	0.23781688164483	0.29732711343615	0.340661500093008	0.171685952781239	0.125306570723368	0.132503622538632	0.308890656685844	0.16263328214008	0.158445847397264	0.168509945383654	0.198492259995159	0.248860819971276	0.147953949730892	0.267163541623322	0.161976323071834	0.128805632441238	0.203178301804636	0.135065572711739	0.109539308410883	0.154908347652826	0.239737176335051	0.163035187172917	0.270249389121761	0.211703290845727	0.149043508858169	0.148588975784588	0.321569741661886	0.120963125779082	0.199512560855967	0.211417686974039	0.195256428412456	0.20475811140219	0.123726960552734	0.191330694445429	0.204883945536123	0.144814332546998
0.116238304312258	0.35988512110406	0.254532769623975	0.126642660907557	0.307744278547395	0.363344488295051	0.366863101667105	0.230158365562154	0.171791854013548	0.36417465336918	0.258567101733637	0.239612571685076	0.324990266884856	0.229931577469549	0.295084059274951	0.172739010243761	0.309096180945294	0.230878923052835	0.152750142509732	0.358618451899244	0.276688457374674	0.183940376541209	0.245972169788679	0.197443133249595	0.167853976291708	0.161352715414343	0.344444957586907	0.305527713306973	0.275311666325553	0.203134916671856	0.320330808144512	0.385447951924604	0.281688241245572	0.303357818554568	0.23316042920393	0.146588447223611	0.320273328416591	0.332210250436036	0.125471234210363	0.207430903015183	0.216171469845038	0.147087820741588	0.341606369340955	0.156103973670864	0.268977721277893	0.262767137153257	0.16897783050157	0.226777670089365	0.138941370595937	0.187686547566852
0.120178181194614	0.363777148665896	0.162773833967741	0.446006671586539	0.106411946077316	0.202517004629235	0.35116113065162	0.165139648099965	0.415504089724709	0.33239026372589	0.44062418057638	0.329793866950102	0.427773875531489	0.422358964865686	0.321234924033929	0.301342671810085	0.226698911936879	0.115525923888616	0.211448165579763	0.291485977800315	0.239300030035342	0.138970403718399	0.209876402701974	0.144763600702933	0.377098396117099	0.351193909868647	0.323701802014096	0.187686218925371	0.290798040405162	0.377203338711844	0.166268129030611	0.21638297545398	0.240037550014664	0.520771267379335	0.238277641033559	0.216520471081972	0.142998607141597	0.175547962513259	0.148159097383552	0.29523241052161	0.295048857668139	0.253503092719605	0.307136252823836	0.319874468310499	0.244741360376106	0.34399049242196	0.168528354278292	0.224565279515329	0.180319758393541	0.255098941340528
0.197516739130967	0.386508859661113	0.33731058385836	0.163258056762916	0.196388651852594	0.24387213306651	0.237382979190444	0.3830922049469	0.314373741434079	0.354664347977888	0.258540123164621	0.462350723732976	0.152737786378214	0.229234345212771	0.277400399282897	0.337834462320988	0.462660117389706	0.194663513589022	0.351671293556884	0.427738195357961	0.162159317021759	0.150766489963091	0.207375133253296	0.318782175267471	0.249892340748141	0.473896504167009	0.361204255265409	0.121732291015037	0.554033750672467	0.32448975908574	0.219787470999828	0.291726683559909	0.215880190532222	0.201340162198034	0.190877870162843	0.160483944573179	0.386411002454143	0.488452912831687	0.272879885600725	0.185978838491768	0.282386769290992	0.266038210008553	0.315482139449586	0.273803152544329	0.203151418675783	0.435258037979128	0.171526717347305	0.354395879479618	0.164669779077374	0.324822498580176
0.34419803516557	0.283603918683561	0.261409673536769	0.375193506972834	0.167889703259168	0.161772297797134	0.14733783774514	0.395617261781485	0.502707550829908	0.197833283862568	0.472654145357781	0.420297690882422	0.327392117747944	0.214183801966653	0.290732664170643	0.17151192834065	0.21877217528644	0.486115221794307	0.403485511618152	0.163320844359882	0.249332812151662	0.340917653706782	0.392415860372672	0.345314390650197	0.172339153149258	0.38310816367296	0.247626056614867	0.30318798386489	0.202234144042642	0.354355572143209	0.320569319584376	0.199402330847915	0.207851936693755	0.283678723702517	0.297091092530063	0.21893989328097	0.232058563983444	0.244358045154282	0.125783299015005	0.18474636449189	0.205129348733007	0.161827906534113	0.453707910444304	0.392481168775961	0.202590672493188	0.380959447193876	0.157127325451553	0.292520190407221	0.295405282173373	0.19846953029693
0.161650800174643	0.22159546926842	0.341489552035563	0.240722141252517	0.234355154076923	0.208241757972562	0.56305173806433	0.360044506840846	0.240370676529524	0.186552943024755	0.148664399964971	0.141008842847143	0.128396839846168	0.47414137154458	0.217775827422474	0.32437408367238	0.426148275851151	0.158838574356585	0.260700023793744	0.350675146407625	0.307128141922946	0.275693080800536	0.395336783909095	0.257114642574759	0.183428703722464	0.31586511564926	0.495098482252078	0.222598742836075	0.176865483025807	0.304469539142281	0.302172210214125	0.305456423020846	0.447631400824852	0.189519891726692	0.298419860571842	0.374646179747415	0.681556973737175	0.520368323909048	0.195225272450456	0.195219836045731	0.382245595523639	0.390035357091541	0.224165407816739	0.509409028283348	0.184228420921163	0.259730545204071	0.165711944204692	0.304461149811726	0.242882941412922	0.393044626031227
0.264373160795982	0.399326588526805	0.342934089907754	0.302375668596694	0.450998520391422	0.422069586679804	0.30461862017303	0.331508787972587	0.233386588654233	0.313340227477945	0.469294703758198	0.482219002101168	0.19994399981172	0.551467247539416	0.484312895861934	0.341357880426507	0.632410758118151	0.257928113788881	0.328829375660901	0.182178603614492	0.692950793374493	0.428970256119362	0.286789356696591	0.311165110555422	0.223012756883449	0.302248238162381	0.608569550554825	0.147865751940845	0.232190763042446	0.588947570559171	0.491200033476886	0.376097047875557	0.469697770814238	0.32018250258107	0.354828334408454	0.149431021968746	0.531569612312803	0.647831724761551	0.663328743052627	0.395830992124183	0.338378721843258	0.439896421826174	0.44207399885146	0.204337686954966	0.200452074137736	0.397932595936403	0.443829761664847	0.287633767891382	0.586590651659561	0.332291817237006
0.674821101786494	0.333956477027692	0.228234296849449	0.499141854600802	0.455082714426989	0.599562771975672	0.251434780952266	0.654907781449416	0.668343984614839	0.660293258164266	0.511267118008394	0.539919477922226	0.451435697434258	0.369466188595964	0.182342419594975	0.63337641318961	0.377114174249871	0.489689173925853	0.53272175149428	0.518708059575648	0.587158482660674	0.375449038646783	0.262073890631893	0.383514816351496	0.329267634850583	0.422208129952472	0.209243841671418	0.496115833122304	0.428875513598586	0.330188612286916	0.481228439094652	0.307038329992284	0.288061346873785	0.548128089185777	0.576110721853199	0.316798652951186	0.223208398275576	0.669886554681202	0.240904415562231	0.352391932022246	0.235384243963555	0.257043316474313	0.373751880426356	0.430332717712291	0.676266348934301	0.675038164137765	0.672507315524554	0.472989776656656	0.262441082903238	0.655899868226504
0.187560236540639	0.351403986780221	0.392816485834319	0.795128089664782	0.413573430384338	0.256202677563117	0.695789980136098	0.32260914978553	0.34011549289978	0.363909833740266	0.490554894952233	0.337952543480187	0.645526401946565	0.340555594054615	0.244871846479798	0.419494117090438	0.236829991037023	0.301205832340695	0.295254381655544	0.691944183374175	0.664984878664981	0.652246834302285	0.479390367273822	0.828508769440476	0.299982931473759	0.328281438110909	0.418911949958165	0.47811111381845	0.449471773063027	0.212044977013291	0.500938339291263	0.471004801387865	0.311405492603496	0.622566853909355	0.773407414526151	0.196206720357338	0.671704665884935	0.344251587084862	0.648546596639613	0.511627572045344	0.191046157299559	0.380311455074308	0.22681383662985	0.4172611296115	0.469624088402099	0.159648869543765	0.767726709431821	0.282034472452403	0.735086852845219	0.28794218030519
0.570189325182457	0.499654228082073	0.534253708640106	0.255590837875907	0.231029032768041	0.520723106770943	0.220436785237179	0.23345082280301	0.711563171707304	0.443202158556717	0.644724174436606	0.933988464076701	0.710060571181577	0.589272324202209	0.494588722795697	0.417494295545496	0.405845415636629	0.252755739859927	0.558275691870955	0.266631220925799	0.792023769804158	0.323423821223413	0.389293941623089	0.321429904917511	0.234494236303952	0.389117165142046	0.296056197797017	1.00155821268792	0.541702903610161	0.728669533853424	0.313543307771415	0.493535558008655	0.793645844037675	0.928764397649356	0.450035004230511	0.30746079297051	0.755063178278703	0.710366228977568	0.439220639325903	0.494307063776775	0.257593996648064	0.483323334112677	0.427020120806926	0.411871931697949	0.405352774722451	0.946168475958351	0.341755043988152	0.750468235183384	0.375124712462162	0.271076684379956
0.615335344648165	0.309367815089389	0.486465989526458	0.656005026840965	0.353508946192245	0.806873724889477	0.382292497643377	0.805787396948187	0.852278122486269	0.596720998499755	0.823317550995612	0.806703413105893	0.282697879102174	0.641025701443969	1.15413071875516	0.778047618600936	0.493551235563508	0.641331444131033	0.363705187673871	0.906055804565335	0.622468790823207	0.418114295829681	0.513279265794449	0.186847841733719	0.690870397986661	0.732446886229995	0.544049724085501	0.657150133577312	1.02496352569413	0.759870197911045	0.431190924546854	0.922185730337353	0.277042607530069	0.634326265152332	1.02325437757551	0.529340559930656	0.408805608238009	0.735022189691947	0.555242295200279	0.857263391362224	0.423972716810598	0.963969090467631	0.239659266501176	0.380760628302109	0.958750064897885	0.472267882525688	0.723870308844097	0.38108215996867	0.435325539155708	0.875552720277637
0.444958070397467	0.206090460411903	0.27341684339227	1.36985597142989	0.404794668110282	0.753920545531789	0.367925835143417	0.384836229267113	0.537927796717414	0.300618755202372	0.945709045895414	0.382791077738339	0.506026046633279	0.744359650816491	0.440208188249992	0.803001279955318	0.315703306053337	0.763098190392693	0.673225027884356	0.654336322451119	0.83305274573677	0.659420225449046	0.294943161445113	0.784262926610226	0.221995975347853	0.788705735533294	0.486339802503208	0.375098102525197	0.700654406329341	1.02879322509599	0.814510744798792	1.11828725293999	0.786929155539195	0.684601247723768	0.32574829263544	0.620795534230442	0.440309507805182	0.439442261774454	0.487520000644055	0.516640105145996	0.659836512121331	0.810083571610632	1.03793919868968	0.266675892517643	0.735670645742312	0.529776501147966	0.251683510512567	0.627193337571846	0.648452747100999	0.668999083598372
0.655565238134467	0.796345224230816	0.454994722889449	0.518281299060763	1.28153620986944	0.337102931981286	0.830233429653105	0.582990482699467	0.417791773481783	0.974331240381455	0.799432561689347	0.722228631156215	0.887347050259554	1.27196071056704	0.956416496076185	0.944931309458875	0.738229138848511	0.205964074672215	0.595451533747549	0.849410156168386	0.434085816314884	0.430826333793249	1.14033066673619	0.778030530170759	0.518099487477721	0.51403292603096	1.01574391365794	0.537267772946761	0.434599039122643	0.716223650406858	0.612457302689559	0.898306759672899	0.421305361637163	0.405302378641575	1.03982954431136	1.00582696934729	1.15271256151807	0.99122324802434	0.473378874179944	0.757484472128486	0.888716516399309	0.886546521781669	0.445114670101832	1.0231295096238	0.69274332804881	0.510749541630016	0.332112521070307	1.09172561266028	0.664779430377705	0.662594980992403
0.841543819295637	1.0409006925585	1.15064448375201	1.04011542176739	0.427053354587417	0.49787741071618	0.409530284664811	0.730616624868877	0.872597748169918	0.388618816497769	0.786036886431533	0.476080352937596	0.42135345091196	0.540709100089198	0.695412185107554	0.633759141306146	0.85772580888612	0.414855228694981	0.846971092516732	0.546247186149551	0.701367632103965	1.26847439302765	0.457616770489423	0.741469999725364	0.776533086973006	0.856669205304753	1.1881185165588	0.21199646243139	1.26962033630235	0.840711068769004	1.07620064275658	0.360136552007916	0.943396266382674	1.3323918832217	0.727346887606285	0.5801140120212	0.728344360888551	0.893008040643427	0.873355830547828	0.333364193080499	0.903413470506781	0.45777905611108	0.510504373012203	0.804770941975097	1.1515956675749	0.225536209873824	0.568511161311456	0.701455789007706	0.621091008510373	1.21677275844137
0.793418571750585	0.456504286851687	0.937662861320811	0.750367352125311	1.21582989994173	0.394535549911826	0.6951970889106	1.06625617501796	0.63781061816408	0.460271380737729	1.00016427615516	0.677691584773412	0.769094642543409	0.616068280440895	0.867495832077317	0.752396202621457	1.17186981308115	1.00954977643165	1.22273213572192	0.797555196766334	0.499722710893333	0.622119558407324	0.613147821902772	0.745525876059316	1.06413232489383	0.939146319684869	0.32259565339244	0.373174391130593	0.877778127033744	0.484163453583108	1.04715736148853	1.17359703481973	0.57827360188247	0.511808469644685	0.674362963726806	0.789903685672284	1.02746292465503	0.363292237862171	0.779471681094357	0.808086170727135	0.401385248087302	1.14425931849418	1.14161216378118	1.0129120450221	0.633062847399837	0.400387818755471	0.684287436973153	0.927231211966523	0.46686691545072	0.578324656476315
1.16910472454119	0.51929428885393	1.12804406622066	0.311940628130883	1.46226965340989	0.515199490597079	1.43747100299616	0.563282870843853	0.87818836419547	1.29692178475311	1.18383208428638	1.30836604787409	0.547332007704318	0.435024906864645	1.25225713664383	1.12168502751892	1.47636658138607	0.728238152773697	0.875876313904625	0.511711342681841	1.15859458465744	0.779338509175569	0.758154307677281	0.391048055448793	1.36123661801504	0.704635680695385	0.810420464633964	1.52311857429931	0.517100271687231	0.825270297314767	0.840783569320622	1.06894893350023	0.973595627423203	0.533251282891923	0.409693730739462	0.719687199884866	1.35172968042454	1.47238918759895	0.808312233922968	1.20853390489262	0.751993027010976	1.67271379686695	0.792992772583926	0.985211171716584	1.25340612484115	1.02589809795625	0.943175317263367	1.39704089541909	0.516409672395571	1.13412211921447
0.394451505863977	1.37373799261494	1.58202360870242	0.529972995109875	0.989402981822862	0.895493596554926	1.6620155627249	0.53662774269825	0.752076123992096	0.66795717326732	1.07993283106037	0.598099972158356	0.762758697869284	0.676491185666953	1.35896425040983	1.67235478656917	0.642461536229406	1.49334738164462	0.656824025026125	1.13531206840757	0.692926649744214	0.940788177533533	0.920917584611833	0.79207032577881	1.39799595325887	1.43537683872872	1.30418783152173	1.66824492115275	1.65703694455522	0.765366052652816	0.857283636411529	1.12331903477537	1.11368910487533	1.4420238211325	0.364088290769754	0.498283633868407	1.15918643709967	0.894775808257242	0.773225973089331	0.668848574838281	0.768366964345917	1.33875420215529	0.593789750165838	1.41162299031036	1.04538878355683	1.36831620796793	1.09602419578093	0.955691211625359	1.61977126172679	0.991150361841999
1.07355755715985	0.632510750282023	0.847777765559857	0.547757632775714	0.886197078525896	1.53555797764159	0.772256291925533	1.15318086584508	0.63995766251984	0.884030385295978	1.38149348023726	0.92133130593737	1.55730498546082	0.987690043622637	0.782693968663873	1.11916209054563	0.682211947278603	1.53818538184577	1.34193982933565	1.12928067272803	1.64139028535943	0.619016905052851	0.959199264292332	1.25846454570345	1.4057590548402	0.850587892881698	1.52058185292376	0.720724766170699	1.5141828807086	0.703464891743839	0.537119663122817	1.75802698628262	0.761033910254625	0.926861844871216	0.576157621194691	1.1336806033821	1.37917499696165	1.1632475952812	0.709691588366386	1.31180067193375	1.00508663423246	1.18240671414489	1.26999587181952	1.42252596054119	1.18523957041727	1.08822226902125	1.26209598986849	0.792238389128216	1.84430829786038	1.00171849723638
0.782146393841482	1.46760696100691	2.11666801440124	1.50385863975806	0.64047081054015	1.34465493735788	1.85973180675963	0.684547341889043	1.21829719407754	1.72207556109893	1.61559692817774	1.00110768182653	1.56725337956086	0.638925460253655	1.02313937866805	1.47052743122423	1.00139124633934	0.60002752797478	0.998436695723501	0.651218661754383	0.867583560206	1.34844097673899	0.729073373894056	0.930866935480883	1.78635530536574	1.43396390200281	1.34248850774476	0.93255595067619	1.1292050725728	2.1760198446905	1.47798312169494	0.927743208313036	1.50680271348624	1.06331982732588	2.01719991060156	1.35710611975277	0.544232484175546	1.02120332188715	1.55932219778399	0.925381643623087	0.991272755212154	1.83470321446512	0.921964102918261	1.66784642519918	1.12725728682153	0.887577222327432	0.703207623524631	1.636262430293	0.588947704001105	1.8307510086309
1.4358531267375	1.58849646324317	1.74024828592648	1.29561138983061	1.33681215575752	0.630293572157176	0.577245672673181	1.07288114016413	0.967636292316014	1.87833456112454	2.16902330192972	1.575943185437	1.57422198756378	1.4890145326807	0.766139884313356	2.18491907428132	1.1480925062985	2.2308846163395	1.82227721848625	1.63469199922663	1.17715044305304	1.14489615314784	1.4272393175902	1.64343649835225	1.75533874072136	1.75569417191964	1.86048435358056	1.64435305061681	1.5074166507969	2.02996183542136	1.86034526225982	1.02101274425954	0.983049339481867	0.854602379130216	2.10241007009236	1.95363460523222	2.19929584834858	1.49228638499232	1.31439218304293	1.03871645624934	1.64843453213475	1.81132841233957	2.14316413490346	0.696595524020667	0.577515605985192	1.41692619576864	2.08364661449085	1.27713619356975	1.25568174716767	0.798540943081355
1.35351461424283	2.20706741252436	0.610711280783757	1.35637443770015	1.9622491338717	2.36191734088788	1.39122416724316	1.28922851243205	1.50271638982618	1.56829963414606	2.36362848490918	1.45351809500393	2.19087289340734	2.18873010269409	0.76757256324078	1.294244540163	1.88983431142829	1.56518604215953	2.29078150636425	0.668528894615204	2.49076971226697	1.15911047953694	2.62922346255452	2.45657394847726	1.6590943298134	1.1844580603466	1.63536922650957	1.17848842619268	1.00012682294157	2.57655285791033	1.25036872998176	0.795273002780997	1.66714442285727	2.05313546058875	1.99380058058645	1.46669643042719	0.947754651806629	1.14680297524354	1.759167233792	1.13032963340861	1.02420615877154	2.01282308150152	2.79464451464567	1.14557281962183	0.882620119928616	2.60313092819441	0.577201408537426	1.89935880977489	2.27062019997728	2.8347187197737
1.52388564653826	1.57846863154134	1.31500635803782	1.1830024998127	2.09991703033202	2.54850836470742	1.05542872620993	2.63682914544899	1.96672146696586	2.43389776624987	1.86638777911904	1.97154749902921	1.23859512069559	2.72105617829865	1.14443898902011	1.62042512377268	2.29540409310191	2.15473683898086	2.91352642144431	2.00056122742348	1.63604948817441	0.859562440982073	1.41457729205767	2.64168022035841	2.50337555243456	1.41757415355827	1.71705801031578	0.85474702465079	1.11595447510357	1.22917871466001	1.33898556000337	1.65399378999966	1.57216005496157	2.49528264193623	2.08035941357001	2.13693726023089	2.60159792541728	2.80913643302151	1.75864233521204	1.00733652400333	2.33932605918102	1.67055582196963	1.13599141351927	2.6899886884764	2.60935268943476	1.68517630734385	1.98953841028764	1.26347462612722	1.8132571449251	1.98287248248095
1.41060742145867	1.94562421813849	1.29718894189014	1.23053336601777	2.74526213991417	2.0687647403047	2.91933563577514	1.90903592290379	1.70422829588953	2.40171552764431	1.53973164175445	2.36935899960443	2.55478955944529	1.0307640984597	2.01917407166514	1.5825363799097	2.09789934112275	2.30383174232129	2.9068497753243	2.41970216954773	1.46546175784106	0.950969082465738	0.941251428608621	1.17923951303726	1.6879686433542	2.45880662379413	2.55451879692037	2.55031150983743	2.33953559591689	1.53882137860288	1.62662191659168	1.72055403302686	2.72837303860369	2.71771779955705	1.97478074020904	1.42021188186251	2.47936970061775	1.61369023562764	2.48163143807625	1.51596150387512	1.75030027452996	2.1174727599945	2.56329115374305	2.7509939626282	2.40404843783027	1.99256168099913	0.97307613024369	2.5490055826842	1.16822085606391	1.52310035535088
1.06639682570478	1.31523102065814	1.80731856832288	2.2310892460754	2.77533914940755	2.44717579972033	1.40669539396034	2.22089894326662	2.17182683559052	1.81520450858728	1.8528510071024	2.02018537467579	2.09284643465461	2.45446621696531	1.73782112092913	1.31069974815773	1.00986504517937	3.12692342458005	0.913613307928862	1.92869937366356	1.80917522168619	1.32499807225648	2.09382346273152	2.92942804349071	2.73829375553442	2.88059520826089	1.72895164541344	2.1839037964795	1.78612655824716	1.72305680836993	2.61108460356387	1.98404786639823	2.97595878554434	1.47522667833867	1.67253599450446	2.80686097698069	1.77399530975986	1.35833832322107	2.45314649941583	1.62297340953947	2.93151474436632	2.52717654724728	1.72463087701081	2.54436897481113	1.38349814996668	1.97302888629008	1.20354072314279	2.75176641813979	2.19477425137147	2.60705843465482
1.8278935830352	2.24942920241415	2.09485533539608	1.84787783788766	3.47540312598294	2.45181274404875	3.00667797994566	1.76230020975747	3.26836126488089	3.53591242722259	2.81726460850074	2.19180177986376	3.37195241964676	2.65665858342481	3.07292906742857	3.12508873429689	2.72432242375587	2.36834355927913	2.18029597836151	3.62774196916187	3.0076625533792	1.34323180828695	2.81574485662242	3.42936316869748	3.14030620917039	3.25946775743836	2.23485126769005	1.71792156341105	2.70792238967291	2.27326589073928	1.5469948288472	2.27239833196196	2.29970357420164	2.35802117689124	1.89263512137447	2.10435649264659	3.64172210370607	1.52852882232529	3.84731926030006	2.7855747222522	1.37721513170736	1.86098223117843	1.55952656973689	2.01676418882489	1.74101600059692	2.00742654833013	3.18279018389905	2.19296865169144	2.39720787651922	1.65908747797003
3.0845879958728	1.62339564827708	3.70881514520431	2.6755947671784	4.32037680199607	3.08225121788476	3.26253094504501	3.68380416964708	3.80012464098267	3.68659663119128	3.14601694336458	1.33522064163137	1.63364979967443	4.04192195483041	2.27183562501493	3.97950729153337	4.21251450906305	2.81883160664066	2.69168351875327	1.01888643002498	3.40098112203038	3.61052573269021	2.84101141325011	3.518259837027	3.16666848629304	3.71005267116346	3.38405505955826	2.79873782552413	2.37992793112627	1.66606354187645	3.29004678468812	2.2634099203334	1.69331239458375	3.51335012898033	2.76899537381022	3.36769428383318	2.0491772945646	3.30598509633137	2.72243393497746	3.2120248204044	1.74562704746552	2.87396438049429	2.61710190439312	1.81067442938777	2.33689190488169	1.53983913362878	2.75584234933136	1.47789388672229	2.68308357055999	2.19359338573714
2.67160304268615	2.10746388477175	4.21627349282335	3.52185695877607	2.45679699035251	4.22712106818828	2.64883221019687	2.85072052724675	2.65085442867392	1.3110150049224	3.46395767642611	2.78343842882582	2.29850913808449	2.82540464277845	3.32182284641882	3.15624029610691	4.17119293048352	2.34449429751264	2.57835405682285	2.78293163277674	2.96761274953787	2.35195408535691	2.19566240143618	3.1589663427247	3.26480637199701	3.56932990607095	2.15839118569955	2.55759770316727	2.9086907793152	2.91291963724249	2.45839481067299	2.42766891903435	1.59896836323747	2.29005921937337	3.89335659169007	3.51638265617535	2.85789374215873	2.32182388728811	3.41429181860978	2.14510383476188	3.81733057538665	2.61409766102676	2.50173837610376	2.4609449675675	2.01341172587989	2.78834307491004	2.47428469300638	3.27467669033833	2.37310679898646	1.80485191161072
2.22089766580429	3.71947101021567	3.85818120611691	2.2510857817202	3.79492071406614	2.89367545558103	4.29320131421878	3.30298378056022	3.93120479786622	4.50340876775859	2.18303402273319	4.11064763618717	3.59702479743593	2.79087748857146	2.13650705126905	2.79307747100054	2.15556250386678	2.72753908943421	3.27776591016773	4.52397284651684	1.57863941814731	2.9626171384909	2.34598551590641	3.18112868292331	3.68171873642052	4.74515975062984	3.68237633708094	2.54043521379146	3.08148783966884	2.65711442173733	3.55503523525347	3.20554296045364	3.63051972190919	3.0315326031164	2.20367304746568	3.62018674611851	2.36204331233064	4.10378438458686	1.98365902036471	3.96483170956031	4.537587950857	3.03905631352861	3.85552761059071	3.66557752199425	3.01401714293483	4.2747469511359	4.00365086137965	2.84596479711917	2.84706974530232	2.81765740144279
3.07845928989938	2.68802472956026	4.34109000472613	3.52063720030164	4.36216283856111	4.63490856397446	4.55707176918431	3.53881284797498	4.18878709412941	2.39779948318156	3.35452480832007	4.34475783824888	1.85194941499849	2.84872183691837	2.77463097672003	3.4082217932274	2.78193125764774	3.95012788190146	2.40681519494885	4.6578887857287	3.4140304069531	3.52445957739187	2.91728770091695	2.90465401889983	2.82665049594969	4.41724490269968	4.65447496137207	4.12496202093601	4.61182207034448	3.02256499431962	2.36288452949976	2.77715022769686	2.97446961574401	3.18380601768491	4.451209374437	4.29017565651446	4.4157063264701	2.80540767733946	4.25258532728758	4.11171339684065	3.41124875874353	3.32646858426849	4.06781256775551	2.17278007831792	4.8342389943974	4.46482577008163	3.33494850306539	3.86570562964126	2.75230967177268	4.24978599846276
1.74525673709121	4.18416758692202	4.73502906062697	2.89362311750344	3.79164823398467	4.40328360329313	2.7848953804963	2.67017714703336	3.61292102764619	4.56631101018322	2.76918800202328	4.9138612563467	4.32737137564886	3.13194161077361	4.13503387683707	5.00019100845396	4.64598729597732	3.47918220427189	4.00904381942032	2.57394775419312	4.1062549969722	3.52041032377591	3.86820549092353	4.59088230563899	4.68281200527444	3.71702651357429	3.21908440832431	4.61683995735807	3.86315797944411	3.92362205713593	2.76443937308143	3.42934183278521	2.27701395997717	4.86769732810167	4.54017486422728	4.740723060762	4.49567515562932	2.56157086981725	3.91444409132338	3.66073296761396	3.09887108460395	4.50174388464498	3.84024689370323	4.66822147070098	3.58114789886666	4.25117765907464	3.69384095656238	4.47659537494524	3.23761824340583	4.4860037130404
3.45402887900226	2.29811735761549	3.72092165416475	3.06558200989931	5.02178277875737	4.2718518278296	4.48638377832807	4.15102499609049	4.1525260764469	5.20335583200303	3.33743678476254	4.02114393145042	4.83455286746879	4.40093065984237	3.80989433703858	3.44906487377736	4.2030002911959	4.03965112906399	4.03521126760961	4.1300713559806	4.66222634386826	3.52689327662648	3.4324774564366	4.44746199424592	2.73534248217888	5.18882272283637	2.93480797715705	4.0881027716072	4.77414892067568	3.04155656075098	2.4499944832331	3.32487515830494	5.20026283176811	3.51217197049977	3.9707232324367	4.18556322853321	4.61683810232518	3.37997661694079	2.71560016728566	2.50817643718382	3.70474538152623	3.82739612966293	4.49742135199679	4.00349880987467	3.74775541168129	2.57566563876101	3.6974355610952	4.26062543296693	4.74701555128463	2.91315772309467
4.1130701279146	4.85334227193673	4.11509323391524	5.29813159514768	3.20397012462888	4.24220316017171	3.31435147199568	3.65812159860862	3.99034035223366	5.05119735826205	3.47271811865308	4.74233868644867	3.77990363751448	3.49851242192629	5.13025728553739	5.2079661728895	3.43438739576795	3.25059735211159	5.18902663636481	5.35978826140575	5.05489664939314	4.13807730037637	4.19084423985376	4.8833914328324	5.27662659556087	4.09439295236734	4.8019764399411	4.74216209912486	4.86537231578142	4.22843376493536	4.07843714073974	3.90013660417277	4.8586368854721	5.12832632404224	5.26318470641839	3.27359922611041	5.30559069738241	3.7523287975686	5.29533361276934	4.44032198588135	5.61919263309122	5.19916912313287	3.95693166266157	5.28874558900794	4.51328485154364	5.23058924075923	4.23641398669384	4.16972958592233	4.88301634715016	4.89934460808905
5.50768373144607	4.06865985591029	5.70390112213763	4.97438537630167	5.40844949255887	5.39937366446287	5.3280684678107	4.34678531341833	3.06101930518478	5.41531241130021	5.10509252560757	5.21880225269755	4.26660004406899	5.23324512199738	4.66192548281243	5.05337248089424	3.37917877984657	4.32989880413001	5.21580673472777	4.67825626538794	3.90825550455016	3.48109611946992	4.88274920868121	4.42490674209263	5.21838269810598	4.66274039608221	3.94992556242439	5.07298818309283	3.89527374658659	5.33999106726048	5.38250262424899	4.34923837979225	4.01510636550502	5.35462121775457	3.58387205405206	4.63953322183804	4.66263206063714	3.77288599110213	4.20850010354533	5.34481603691027	3.73811346681911	4.60464779173409	4.83433887028712	4.04241513074432	5.34579584280636	4.20352461272153	4.78114940509489	5.11834754472406	5.57758646678085	4.08582105897694
5.06070087916028	5.2106806381834	5.31792666778859	4.87022911176408	3.06842315562128	5.06916456004979	5.42677976905754	4.81351365367766	4.9098808909344	5.01603880044906	4.58520810770691	5.29118291527447	3.42984044874766	5.47060254429859	5.49931017398095	4.16397795219293	5.22633214757928	4.78306483111396	4.50121957718806	3.9512605258547	5.55610810686291	3.76842881967148	3.912476973532	5.10450561879791	5.30376456011695	5.04535001478538	5.74236481507511	4.78588430984867	5.63528846835725	5.36227050841312	4.36606255254139	4.89324675168259	5.07172521156148	5.31348955392865	5.67312009942508	4.63198564440465	5.62187727486834	4.45469789915258	5.19912283697101	4.8244627232278	5.4141546933376	5.19180034080542	5.38235518964726	4.48100586379085	5.44840761514608	4.75683684722458	5.15596790431875	5.80490122417261	5.24005747734328	3.39112398858121
5.57135250960818	5.85170738401228	5.56864696748236	5.46554690249617	4.75525858892152	5.45984603715058	5.79791938864716	4.2052918513603	4.55156348756563	4.72120888611879	5.63361993496786	5.50292474842182	5.53966549806523	5.26954482506471	5.07570346095433	4.04530968063165	4.41312680256738	4.30414763598987	5.45708309793516	5.71102925911718	5.63608325336772	5.20475391167557	4.65631952395633	4.6907675991278	5.90985439432683	5.24163224762296	5.16514690652735	5.88854489097924	5.1460048138472	5.71425853547927	5.10622988957973	5.33044243480852	5.68400000765542	5.20109724002875	4.99895044777264	5.76294550194212	5.30419364381763	5.24775639723355	5.27028647725961	5.07061549769583	5.38723537667742	5.03389192732318	5.52254097434278	5.78253363753437	4.96228892983807	5.51920781815974	5.36958317183747	5.30218532385397	4.42627857351989	5.30662125373523
5.52080437123317	5.51783388937768	4.90857842632069	5.88184575700512	5.54740780775856	5.78442465383851	5.29794383532381	4.61273355003367	4.56820444280267	4.98402986414011	5.22798132734471	5.249565884578	4.99658562087725	4.68512997177679	5.58010057189797	5.59315913149531	5.72706789160176	5.38266759876813	5.54440998826729	5.19982592032061	5.06573441330953	5.93680941806373	5.89888555131065	4.14613735765172	5.37464670434169	4.68197095536235	5.81136627014027	4.36555590481086	5.59959553564358	5.75602929571987	4.95140815326483	5.94174406670013	5.87823621607336	5.73753643815414	5.54737690025076	4.66016895613555	5.60158798991667	5.53124208707329	5.95404927750956	5.57689724581486	5.28947081996212	5.24474012880595	5.53631603463239	4.98366461074859	5.65588513617496	5.94135541673523	5.79943401272399	5.8952716903907	5.11036130338615	4.46607779327086
4.85076547513264	5.83598666656908	5.97421521948374	5.79609220089234	5.67378117937745	5.32976336045829	5.692506373379	5.49827431027424	6.03123187543902	4.68907289959603	6.09309832569843	5.49887532810075	5.90781079570924	5.66309886132791	5.72634756674551	5.79430992817751	6.13463681298863	6.05784808884654	6.08155177867747	4.58739387676183	5.74134368014741	5.94086200677907	6.14639123622313	5.89104100012274	5.91702878450018	5.7284541444299	5.37965954933737	5.61788057366662	6.01006079451913	5.37436164822382	5.36862970618507	6.00667216987115	6.09039156369557	6.03407241049426	6.0874818905014	5.19242475585544	5.62288952681776	5.71883296520078	5.681230204811	5.09289477513059	6.14772652594709	6.06692354755774	5.97032764019261	5.10415445615881	6.13114659010592	5.25230273532086	6.07297210668537	6.15033532817143	6.14578494463957	5.68049086844894
6.02710893195591	5.47325006885857	5.45869514012889	5.8596806964343	5.84992346305778	6.24305829852035	5.65541041396605	5.97828464340418	6.21065894789509	6.1381554675157	6.28711656998241	5.62508769577215	5.90900149848147	5.82091697291047	5.59431426196254	5.86891755620002	6.26218888576113	5.88351070916284	5.24442752891377	5.39600276766019	6.05241661311167	6.11458453501403	6.04898993772326	6.00173398685676	5.23917758577029	6.16910920763708	6.06461023483109	5.41350801412315	6.1246015917668	5.88517465847816	6.11535296255885	6.21032608178496	5.43219197667444	6.09539846574577	5.46775912500255	6.10098328899703	5.55672282066384	6.12873684476047	5.82910240836264	5.63424284770966	4.95162806625192	6.08815680553891	6.19862318337398	6.25636779614126	5.62157950339785	6.04263710505748	5.91610883650283	6.01078812276214	6.30478666038313	5.82023185202174
6.20352861970781	5.21165627018487	6.33130046690831	6.34104985764383	5.69590685790643	6.25768420809752	6.14359875799907	6.26768405392258	6.32333849875077	5.48838904027232	6.24788198750137	5.8835119834048	6.29355562992271	5.56030643469716	5.86578230196152	5.59903070503557	5.87385644684283	6.33855605007586	5.96033584333668	6.22838911308166	6.32948356767593	5.60398043760865	6.19173351410404	5.66379595161825	6.18836639720567	6.3204479726392	5.51600867817299	6.41801725519435	5.69420910942488	5.95909146511277	5.99025398477035	5.74438815668349	5.4981324022905	5.82717146864434	5.38042840530004	6.2891296357265	6.21529079905387	5.81608031433619	5.34221619321726	5.98409082982936	6.12635170867738	6.00936027930276	6.44224078609266	5.79810816224535	6.2161985755835	5.89148344228768	6.245900262742	6.35102238347557	6.27013499776996	5.59339763526521
6.24803587026247	6.02812261510084	6.28857634582575	6.37769678029894	6.17396518400954	6.3873652293731	6.46970658246455	6.38419566006522	6.3192953869165	6.17101978235856	6.2808371041411	6.42613893470673	6.41201868616209	5.99185091338828	6.35811856330497	6.46535628991997	6.06994273186248	6.08483329063012	6.39446630474874	6.04526353707802	6.41219074976286	5.9573640904265	6.32144631249296	6.33939344206855	6.44297691223789	6.37687861231811	6.24085331127756	5.7047795351856	6.35745737034883	6.40583959361351	6.12295517787963	6.30913511572844	6.36990132546122	6.23495328757733	5.98710065988988	6.17047253120464	6.41009537825496	6.35585950005106	6.3584495251125	6.40311003196671	5.81160475835088	5.70771852698618	6.38583002907322	6.2442419161714	5.9017161730857	6.40447648271551	5.9354210465581	6.10325504859115	6.18620920488684	6.48329144782735
6.44397444392111	6.42347900135782	6.60875232870162	6.38223329169713	6.50456361193085	6.49052767957027	6.51930575870931	6.31715046708752	6.62411484058264	6.38063369883634	6.49664759881181	6.21520189767246	6.5672519992849	6.56072451091071	6.47233167835414	6.52563800727303	6.43226648754605	6.35837079799061	6.54860076251179	6.61642704150794	6.26007894626678	6.56117657900037	6.34977094933249	6.28161977808385	6.49115967899731	6.31611997610412	6.47465985662342	6.48135687959712	6.42676598806711	6.50580466916187	6.46789395553084	6.32329527001404	6.54308091575112	6.41892543804622	6.50640050935328	6.45266494182944	6.32605778489545	6.50858701685383	6.37149189547687	6.41976254756678	6.3921592497874	6.56858986461576	6.26902687953227	6.33336616976368	6.10697722979569	5.98449070548642	6.34142693634699	6.42484717359047	6.43093906304286	6.38905864187311
