# Supplementary material for: The Neural and Computational Architecture of Feedback Dynamics in Mouse Cortex during Stimulus Report
Source: eNeuro. 2024 Sep 24;11(9):ENEURO.0191-24.2024. doi: 10.1523/ENEURO.0191-24.2024 (PMC11444237; doi:10.1523/ENEURO.0191-24.2024)
Supplement: Extended Data 1 — The file code.zip includes all code used to generate the figures and perform the analyses presented in this manuscript. The folder "./ephys analysis/" contains code and instructions concerning experimental data and Figure 1. The files "Figure2CDE.m", "Figure3AB.m" and "Figure3C.m" simulate the model in the nominal setup, and generate the corresponding figures. The file "Morphing.m" allows changing the connectivity strengths with respect to the nominal setup, and plotting the resulting trajectories. The folder "./Figure4/" contains instructions, code and data concerning Figure 4. Download Extended Data 1, ZIP file. [file eneuro-11-ENEURO.0191-24.2024-s003.zip › code/Figure4/isolatePFC/v1Int_a0.7.dat]

0.346899233652931	0.339208508798013	0.333595286622155	0.340733345669098	0.31529448445088	0.317977834835482	0.349336671740376	0.347626637452601	0.335878030189336	0.339532816593907	0.338260248799554	0.337082537450623	0.331669419293638	0.32874878415412	0.323391169672258	0.318611552035925	0.366011711238662	0.366403746973029	0.317807751371858	0.324192038962649	0.339526034102758	0.321510956223988	0.344682201950338	0.346493640027996	0.34849399823167	0.33490106755298	0.320280523112963	0.331693745471175	0.339028753596663	0.327026080324756	0.35345853913625	0.316334736216964	0.360763088279166	0.363589457954977	0.337670475719903	0.344191534460171	0.334385402952164	0.367382269640785	0.342925709343859	0.355795124205675	0.336460823776613	0.334213099901841	0.357386567566221	0.339545524750846	0.345667487818179	0.323229102172629	0.351931580810949	0.326776272725268	0.319711852773994	0.321425060273719
0.33423871000258	0.355820529744896	0.361271349686759	0.365198133080121	0.360282686881992	0.326585736375365	0.347925034359485	0.349565035217838	0.363573295219394	0.351016093527167	0.34011360654638	0.331319359677418	0.336951494808155	0.329516767500211	0.340471273079594	0.327767756436227	0.324202381008109	0.329350198561137	0.355534359191942	0.37380246521327	0.366554253694891	0.369008015270193	0.336264978117343	0.348957702115727	0.325748698326697	0.353784063224632	0.358557099615582	0.346371740480244	0.351310708752687	0.379897021052051	0.334263234789888	0.339167473004818	0.337675417883337	0.347357209462977	0.349475990058061	0.366932357830432	0.365167999720003	0.370829203989532	0.372827882598776	0.339262271019573	0.325445817515407	0.346158567680403	0.34078725101718	0.344712742418148	0.373983904412699	0.344169242366352	0.367109316882551	0.375340480355554	0.361847894992028	0.358857172932275
0.358077983559003	0.339577194822892	0.337080881036386	0.354420164017617	0.387760722479948	0.34150551911158	0.392643949098175	0.373462456346347	0.362809795071207	0.36185746286883	0.34786623453302	0.344173271477088	0.370910188302013	0.3459821146812	0.345364020846458	0.359441076969795	0.38353649610346	0.364576724170541	0.341180609821918	0.361310957567345	0.347855214045725	0.384746573730916	0.373805420432398	0.359495515777917	0.390478190360028	0.360245898679645	0.349508630595776	0.370676308902001	0.349282422233341	0.372610027315425	0.347932566270985	0.391518146392594	0.338358018628155	0.384500211092155	0.371962669199243	0.347986207561826	0.360626335919577	0.391060096388392	0.340152301266222	0.337458627634609	0.367022918112203	0.362178324469344	0.33378131063828	0.371668540051082	0.363461308727878	0.340806893464942	0.381307228024545	0.35448701718238	0.345663811912472	0.369606213286994
0.389016176799539	0.398346971730536	0.400864731263989	0.363746725724061	0.347314474426425	0.360439397765527	0.378988020397055	0.381792556452622	0.394745005323537	0.410979852763934	0.35480117425548	0.361504611656093	0.391510579016161	0.397980219764981	0.375547309147551	0.412585963056958	0.4095595334621	0.35579594207686	0.370539595881691	0.399005244575029	0.37580064874066	0.386444581917571	0.380270180059558	0.349648269037728	0.362751762412401	0.406337723714484	0.389903823737159	0.39230012983934	0.375082995905497	0.36663589343789	0.366104548658223	0.351762569715924	0.353580603811909	0.358483953371397	0.411646107327281	0.360282910321287	0.386763291785326	0.380740358515388	0.384169318701394	0.37244117849773	0.376881659894886	0.375828335626217	0.375824252925571	0.363413505909527	0.392807704461273	0.383688749849186	0.383864618623842	0.374645957661477	0.398234535057256	0.394531475433219
0.394324050169787	0.427674887338865	0.362029320534429	0.361701291613539	0.364783950329571	0.382886422713034	0.435295719739382	0.368242623572362	0.378792350627129	0.376596184263543	0.386243414203817	0.41017904173508	0.392941455997454	0.362608754223613	0.402885534765907	0.36951645524426	0.409669861819587	0.391678008906458	0.386186424598979	0.424493144447778	0.433411079183816	0.430949668232105	0.403011819865047	0.435397015515047	0.364721444545815	0.413076079466248	0.389001033251813	0.409589871544663	0.373070323106621	0.366279341514468	0.378679597823354	0.382797117542209	0.376043849425097	0.367244322043125	0.412787691242234	0.392098910710255	0.405178809902612	0.387999759238763	0.428477155222236	0.400587398274768	0.428927931360983	0.382208257560167	0.426017109615931	0.362776043124447	0.411769280299333	0.421252582716375	0.384018223006295	0.370291670110221	0.398336416126147	0.361036430887494
0.420761158340471	0.414447051600509	0.451065562385953	0.439122855717024	0.451809803072901	0.410883283606369	0.38921134330422	0.399694402125021	0.376288368242568	0.401547566591999	0.438977614635429	0.398386468251343	0.381622623342099	0.461422029537429	0.384595905488147	0.386669464883036	0.438337082543749	0.389634379428177	0.427124891229617	0.436908526215986	0.423920925483853	0.381559212289804	0.438398263047204	0.385562410360939	0.444404182124733	0.435449230749914	0.45164860451262	0.374829762848482	0.446889933839153	0.448447750654095	0.382276549967396	0.380827958838908	0.427848900743874	0.379981789308743	0.438587748848372	0.400480414807504	0.401690327495266	0.457217401658649	0.381618122772831	0.381516784963982	0.442611069448619	0.383908991391023	0.39297124777548	0.390679764118462	0.44424654244272	0.455358404867669	0.390773188750583	0.376766330702018	0.383267439398971	0.453695542778988
0.478648603499346	0.452773824474126	0.421684270849844	0.429935149263902	0.410161791829341	0.409913215091408	0.406927366329166	0.407280038951713	0.45026323965048	0.433121720554992	0.417895940445193	0.444618202902246	0.403219568975695	0.444039110383308	0.391469208220322	0.442875304487496	0.404408318810032	0.47131350354033	0.390037307020064	0.478574089482269	0.455580374707669	0.482625171761381	0.420797447063942	0.447996745444707	0.394890552454229	0.434530095984172	0.412034584014767	0.42697630858285	0.438051463397416	0.412021994629492	0.48036696823111	0.449743979122916	0.461232883186814	0.431894494364098	0.427170015205669	0.471319263987555	0.408530716984661	0.403190512891779	0.436619065093222	0.45144373959811	0.412290317427488	0.444404045187017	0.410812757107216	0.484143775808157	0.422236306987229	0.400530013222029	0.423900316723586	0.401008053920482	0.393600113083977	0.389777107784832
0.48480663637605	0.484267458530412	0.428856679513448	0.422881784842605	0.425986291656583	0.460830972029631	0.46386973707555	0.477359678809814	0.49077064176095	0.444550197749014	0.428953228041172	0.409152110818164	0.444686583829554	0.501299875003823	0.416204278744414	0.467857544123546	0.429503166991859	0.48015428732528	0.462065842670731	0.432169386919507	0.446626984287491	0.498844852361093	0.435322878340944	0.488772829630513	0.429278492556867	0.447895110463794	0.420336988576255	0.50875040415222	0.422222245036699	0.477871752428762	0.504854838438038	0.488107784839443	0.46662215565813	0.506885807124329	0.491281744385774	0.441479795023792	0.514817768893285	0.463898460126193	0.415617245270806	0.462287338831976	0.43835999862403	0.416669862672319	0.412180461848981	0.417409651914968	0.432633223807453	0.495962194803795	0.497416471903541	0.405943749729197	0.4141546931544	0.434957462222606
0.480751986227068	0.460789966844653	0.453347459384843	0.472561633266264	0.503479958204906	0.485312960049189	0.532866459556228	0.541079185396445	0.487291448890423	0.500925877293832	0.486633742943157	0.493703941420776	0.525167908679053	0.483354194993152	0.431816755724258	0.531995868355565	0.472667144490225	0.445242162943979	0.441068528269414	0.486641640862801	0.521773815962616	0.462248394679754	0.50031400469437	0.536216914192947	0.481396580790473	0.450809734573532	0.445641449041656	0.451598282993477	0.489837887449368	0.525068579409508	0.493420320822032	0.437216281873701	0.477244338700844	0.51320600760356	0.492326616165402	0.470762221371983	0.475140467826609	0.542332176313419	0.473713871139237	0.520722771407133	0.448968018666969	0.440001116752347	0.461850552479739	0.526898813013634	0.44938824973899	0.485837755282121	0.462691209866743	0.528382457939699	0.45475631575282	0.489986014611351
0.575404923630219	0.487702675569911	0.470502354181922	0.525316502465337	0.465253002689085	0.563656663802176	0.513392667150177	0.47101081715964	0.473601763450944	0.521503659393144	0.548747599660582	0.560507718932835	0.51047857600504	0.49839790558258	0.462813860640828	0.481912268206974	0.584364990985756	0.529192478251651	0.543246117363749	0.483230475834471	0.539339084192353	0.536686905110768	0.58286372861395	0.540671913929903	0.568284690621988	0.506430201423097	0.562063194948285	0.551245465555963	0.495551679307339	0.506552875651328	0.477455222273613	0.548943338919702	0.496470724696063	0.553702617078336	0.53974486428601	0.567154220422688	0.506605423663699	0.475442243994834	0.561575185716951	0.474430714845619	0.534157381299879	0.475939536629063	0.534619796886988	0.558566094377189	0.475542627875806	0.520694091543658	0.482527214139607	0.484077557360611	0.534311525576598	0.551900946291128
0.488725655035668	0.579901996809305	0.618270846280494	0.579475907672395	0.608483402250251	0.624069685726697	0.531412223746093	0.529621277194264	0.557589375394604	0.504084905408212	0.535861896851905	0.572224859979502	0.562514933560304	0.50902712729912	0.533938024696396	0.599052189518203	0.62226302404058	0.516505502114477	0.510425246784461	0.6174548794627	0.497719526560117	0.515851025121414	0.595656941733316	0.602317450711733	0.491621712905463	0.575949338893629	0.512599649600374	0.586972856970163	0.59058069530951	0.59879942045175	0.559145684875738	0.51168391292777	0.621280257950937	0.543410689642546	0.608644542382414	0.631264273380423	0.575452851147192	0.513461928731866	0.537850134107871	0.606076297373814	0.603599661859379	0.487663469400374	0.514370856795175	0.600474501811736	0.494760972444029	0.508570449755724	0.569455126998681	0.506036162816264	0.504285190403341	0.518551144481
0.597220509706067	0.605074135089175	0.653825821320429	0.591265135387687	0.535458545027253	0.590462632903817	0.569728386315499	0.527624761431415	0.532098823345492	0.632783977709429	0.6140891165623	0.668119805912985	0.61435754809717	0.586054725222844	0.517752293595934	0.552543235366282	0.572128110359185	0.605311501233038	0.558223147377532	0.527114345708515	0.651342053888962	0.537644002540399	0.651271918515109	0.571665027176027	0.57720430792465	0.54507349814474	0.563941225356504	0.667290165029086	0.640168746404839	0.605377335773916	0.631794579507548	0.538241549153813	0.557396957706968	0.54511157153183	0.649689809471098	0.6435656089962	0.671147227711776	0.658976579970247	0.602986913582097	0.657592073768401	0.661505377738666	0.665260029223297	0.565670150082897	0.670285195435086	0.597359677057243	0.5858915261199	0.597681615423649	0.540608709835238	0.541947193802194	0.664952771749082
0.568617361201284	0.55144929698104	0.619406348028496	0.718341315298808	0.601114670972391	0.573681924771446	0.701206350576966	0.56082252869286	0.696418880613304	0.698368734588128	0.721791033477711	0.686643627259612	0.618283727997424	0.601071889002302	0.659881181456173	0.661164877832231	0.628440465772993	0.702675211429179	0.703382121797864	0.625158274975814	0.64746554609656	0.610853832885104	0.715152001092995	0.689218417373381	0.654680249746359	0.586729485751698	0.633904940477545	0.584066938422594	0.611661795754374	0.563981566798828	0.722574903084095	0.713836046046136	0.572135181854751	0.565028872773736	0.648571167142735	0.672698786940121	0.588648823255723	0.609746473742153	0.55843061539256	0.655960798226111	0.648205040897688	0.58174743220171	0.568188667800244	0.651002362062156	0.613997346377528	0.620818862908671	0.607800581109567	0.624474109267934	0.613631637409351	0.591966484511005
0.768526213313226	0.733208844585586	0.795569469933814	0.620962007967982	0.70219551901252	0.656248581974362	0.771170645614508	0.648198877983677	0.676511745779318	0.717030331972181	0.712972578354887	0.772043682882592	0.712332042148868	0.70472819801558	0.623917302314317	0.599137804446693	0.665170864660823	0.671996479000185	0.631676316411885	0.680681778116131	0.739461651053677	0.633744084199306	0.654662181624993	0.757002246556369	0.733763521645225	0.648492348665358	0.69778488235953	0.637284188621427	0.729643150917481	0.689585107113111	0.706163052586143	0.618664900632488	0.603553852227832	0.675266387910054	0.638511840550122	0.717655351572524	0.646296569612094	0.657130167644857	0.678587490144863	0.618361995266953	0.688771936242407	0.596565057739942	0.699545274845783	0.673143988062354	0.595831659793467	0.660528668958558	0.771663692971618	0.758902415341158	0.704308767770774	0.592602660599764
0.835239509365649	0.697305060984942	0.662449608512135	0.636837023118294	0.677714572879577	0.844577307370474	0.666241957038198	0.835825162157335	0.802839366657281	0.693275118876801	0.718462715797381	0.737659201288136	0.840448728161882	0.689894570419646	0.826921423599469	0.85063275597069	0.676939785632314	0.72758943075918	0.818802109106323	0.836102816551338	0.725956330812044	0.832415099730713	0.858834559498379	0.798749243642381	0.709387553655723	0.660761690166064	0.715972249319056	0.856868923000439	0.669258662096181	0.6893292784444	0.721516806525966	0.759029968555443	0.854219078331268	0.725991618166578	0.651483104711965	0.823623116187101	0.792516488409248	0.657607636917106	0.715404658835095	0.685076914659303	0.728927797628692	0.723688758332475	0.664041723503146	0.819252961623216	0.819756816474172	0.655236540637087	0.656632079073129	0.809641756075265	0.704976475812375	0.849924582383981
0.875518020524007	0.7057623964342	0.747656325987202	0.876009339809951	0.816404559355045	0.829902722735602	0.794109057286208	0.838894386464497	0.702895000950516	0.884780021414223	0.845667217554936	0.764325614198012	0.79581051518441	0.691285893825137	0.744118544617437	0.734159742054356	0.912911460319339	0.874221507851629	0.81984365833807	0.811794761303537	0.842143322605925	0.741356155356734	0.758525949775868	0.740111252081445	0.692314942159631	0.744550209333344	0.765757900003841	0.837280228792379	0.700041848425276	0.823922737597278	0.788512285657549	0.729148957285018	0.804863473715578	0.740939531483471	0.730518588322425	0.870818381343334	0.886765910273919	0.811037755928591	0.691615508294365	0.941001050798262	0.94296878133175	0.933778995157131	0.73555825680161	0.813278724244073	0.738190758723363	0.698181686517044	0.740943549505836	0.752540938862728	0.871083140263361	0.865897465578632
0.91858467722314	0.788510199075972	0.780427614202925	0.802012922178535	1.03438860844311	0.941911924579478	0.972262473365632	0.806252847208981	0.867798768891589	0.815648082929291	0.861421582953707	0.928250383294694	0.912581863931101	0.817486044991806	0.782219910524086	0.960500491129302	0.861084236370593	0.936636268772744	0.901619256710099	0.75321350243141	1.00092581732084	0.810451012379895	1.03411356160855	0.859257534602299	0.980789968135832	0.905727233370063	0.981156139656757	1.00203634767721	0.826629651977447	0.977839074106439	0.92441597847296	0.793747708337259	0.916902142925714	0.887812881597904	0.945971653250315	0.85191802820937	1.01957354998588	0.879149871361543	0.872403267406366	0.793397788928529	0.937723872289674	0.957218113139453	0.972662957779394	0.907594820913395	0.87152440496196	0.828848050012195	1.01352234766303	0.912851695180441	0.92240672071578	0.900623165329428
0.92808883859418	1.12992288436182	1.04722607481321	0.981640022306023	0.940252204505247	1.08099198102672	1.06038734946161	0.816856029199316	1.13741409303161	0.872385194204331	1.11130700065265	0.927604150011282	0.914559079016629	0.924861037257462	1.12250741686234	0.919754867988394	1.13407943690592	1.06959516556293	0.832479247955622	0.812569863998108	0.857835865163976	0.844812424705854	0.838497014302798	0.940652852231125	1.13235847375034	0.995583245854401	0.937174657592381	0.957615082082557	0.826629406221517	1.05876070774808	0.815959460103799	0.970595356767889	1.13047258554239	1.11187069512183	0.826712964368029	1.07412792424602	0.999214032025759	0.953131029506742	1.00638622967024	0.954206094690168	1.00537813802376	0.807822948482266	1.13204837038577	0.845491749841032	1.02717579878638	0.992591934962745	0.890355586122934	0.894648919303888	1.03362770187589	0.891418126516214
1.11611612978353	1.22356007721705	1.06481983909307	0.903656750023962	1.13438641458216	1.22728771312346	0.941718517080203	1.13737241901924	1.12750683974794	1.17619163502943	0.936744079685126	0.895777872187224	0.99544199343711	0.948380532016537	0.924104270120837	1.1053018998909	1.05608113359252	1.09617595691204	1.08039665419326	1.08954618837763	1.02461498787178	0.9500257786545	0.967554096545874	1.25066745043149	0.966535213591942	0.949887602360571	1.16357509324605	1.00811487130088	1.08221328463237	0.917611919859254	1.22479656681296	0.960997187640495	1.23032266825841	0.928916044071074	1.13831270347394	0.95326555341906	0.992411607301739	0.989607878552763	0.989713926309746	1.2128535264595	0.924192297285722	1.07696265838045	0.971117799711106	0.958423141845129	1.13555120800714	1.0120314292444	0.969811706969114	1.13511378351742	0.977319838277099	0.982012925697271
1.00318879150334	1.03606527630302	1.30168704673994	1.23562390526153	1.16540885515938	1.31969029266434	1.08227121831045	1.38943035472042	1.21820653495723	1.17629936546066	0.979126588680488	1.34563026707428	1.10058822899251	1.12064312500026	1.08359893381338	1.0917868217374	1.02419481769556	1.06249232006716	0.986935007303118	1.31748411814412	1.12932888434309	1.27073665545376	0.998686108849571	1.20611332184831	1.00186529058193	1.36142892002295	1.39880635637849	1.05061835069375	1.34125564343358	0.992957365203975	1.28291324762991	1.18054821048832	1.22472455602167	0.987034588598924	1.33898341652836	1.22878040047094	1.01280931345119	1.29323194748206	1.33279976119214	1.00837362946975	1.23250916753444	1.14017020023391	1.25179392911862	1.02658087197316	0.993928654375179	1.13815247571648	1.28313823901776	1.16110810096569	1.16198741286473	1.34958745001866
1.42221836692638	1.1885702639417	1.49575594072113	1.19623617935833	1.29689344683139	1.50983145659263	1.16164138973223	1.25961060539533	1.45865072365438	1.12108742656753	1.39070251872103	1.10574819768084	1.22403083383292	1.45447057904397	1.15531174942614	1.26991926030308	1.44732775656334	1.1494826923492	1.09732015803382	1.23652152390503	1.17609449379689	1.40657157212336	1.09278514861168	1.4889312485035	1.15641657196157	1.48561798964356	1.09843154978539	1.13294273301133	1.16967194215996	1.25419900315858	1.41614250318742	1.10421591696225	1.06510804111929	1.33944156989742	1.2982843556662	1.07428966115984	1.25436680563464	1.20311678538998	1.13286098735073	1.44435495348821	1.45759154924328	1.23122388176826	1.11131533506279	1.1588298010152	1.28842776423463	1.41103969937391	1.39145882931413	1.40626256261349	1.35211381039098	1.26224474671459
1.64974947041281	1.62022704055163	1.49849688576583	1.29690728876155	1.43461297259059	1.20581249894014	1.58849934684993	1.5472738174418	1.36931646293457	1.47852180329125	1.24209208110958	1.54332807167905	1.46115396067542	1.55695944089843	1.19870471976561	1.39022439882668	1.28881987109576	1.26729810096361	1.57795472344075	1.4798605376	1.58001869486963	1.39484567057283	1.22961458973999	1.23214559718254	1.45946344509984	1.22873105010062	1.55262515123114	1.21637847644225	1.63240045373226	1.39124602147916	1.51337081766026	1.18115928059622	1.67483333697306	1.45520145740704	1.64744981088498	1.23191302779071	1.3882113624007	1.49315102329443	1.43818720650136	1.51102956305219	1.41899065808348	1.49720466074605	1.26085989909946	1.58640656186442	1.54329839673639	1.22810452037809	1.19251831968994	1.37276547545756	1.29071292149204	1.23541422844077
1.90008479759263	1.85116808118146	1.76026200708808	1.30676174371609	1.539295683752	1.39813228246535	1.74544800604474	1.32738370086075	1.34550367469918	1.46435761868563	1.50406850834835	1.6932600853029	1.61622377459741	1.71010330768371	1.42652317764206	1.39825911582741	1.75485388769153	1.74716335590624	1.49092282607045	1.37872559841286	1.57261204682524	1.43950870306707	1.43895790392792	1.59665597678925	1.46898641758992	1.35855587608311	1.86519374319364	1.78784882503006	1.43758089421264	1.5149986963212	1.68868636752605	1.5081338793284	1.62217115025598	1.73112676228772	1.69031016260246	1.66059938901442	1.34963940624843	1.63924803144625	1.47449013840049	1.78201895759742	1.80467602318924	1.57669184413077	1.69496589575093	1.81559050052708	1.68189047300094	1.48847795720764	1.41678841725006	1.76879455043458	1.85885676807714	1.52677062136767
1.43753277165442	1.70258072106997	1.51075628298145	1.50955853083628	1.52333604664505	1.9825585065212	1.71272705411825	1.85039826037436	1.927925533354	1.99060837315594	2.06953793757682	1.71348619935399	1.66863105134708	1.97797424905313	1.87008778953845	1.54306576405323	1.7406274007489	1.57241279528091	1.72367148032089	1.47170248282159	1.82295676225452	1.76375537857427	1.97261273555703	1.74587707902186	1.70292500302193	1.68687717176896	1.92952042137331	2.06345131147526	1.76361610418366	1.67443167600371	1.64084170187475	2.02321636798015	2.02156736897595	1.80848444423876	1.79949122598303	1.92696758883883	1.85051924361489	1.57762100293248	2.03261449039085	1.64252739563531	1.54891664820419	1.89819160146733	2.01505613373131	1.74421831460876	1.97179439325007	1.59393243390505	1.861588942024	1.92375916495812	2.00332508546712	1.67533152809243
1.92399244041367	1.83417026868029	2.23231288514723	1.97257327283436	2.24239561708552	2.08427465817407	1.84684094661644	1.63187432755427	1.61390645213938	1.87484553956977	1.80618850287513	1.71533895570641	1.71637491820254	1.71658201035274	2.22568892263394	2.06495564448203	2.33444965750967	1.75675564891453	2.27442108425977	1.63255090652189	1.67393776954431	2.31100505421033	1.87085601581233	1.62517542703833	1.62585652397615	1.76125009510345	1.7784950883457	1.71961395402858	2.0166577241972	2.00900005302042	1.95906702567364	2.07585594634459	2.08500772191936	2.16656304943041	1.8362929939601	1.6799968161589	1.59863333957271	2.21236192955997	2.26520115687215	1.68901025759737	2.14163351309206	1.99588400798745	2.17007524795866	2.07059120976062	1.80718378653783	2.05854455447737	2.06273412129635	1.78841410647429	1.77074916121821	1.6744397973615
1.99104583219047	2.0616245148335	2.19837384747257	2.50086404880866	2.00760755227369	2.05036528870242	2.0330024441036	1.81820176359332	2.022510662933	1.94059526803194	2.52055234823609	2.16129503551301	2.27465554136057	2.48420762712993	1.82064066564012	2.16081567049248	1.94653441456253	2.26364817248511	2.15804162211651	2.33938515054659	1.89807651451078	1.95772348117781	1.79476735333424	2.56532516742995	2.54661772002785	2.46122662892105	2.15157705804122	2.18810545606854	2.03072770855889	2.17961262079989	1.82822173145775	2.03997472029145	2.31590723645207	2.15655728185138	2.04733333413778	2.43551853368835	1.91343244182874	2.4592223956173	2.486299404231	1.90832915383904	1.88349159247476	2.02834917122957	2.46742257854959	2.41104959076287	1.81456440864198	2.37514626692262	1.894865989427	2.55087350061249	2.16721518709176	2.14019437941153
2.11742443697825	2.2967590364782	2.30931825038514	2.43601820275679	2.38002341084945	2.56067335953741	2.69411858516354	2.38957881976471	2.74993197066471	2.4185121147216	2.10819423186804	2.49184435963585	2.29229520775732	2.70961729887327	2.45011000221846	2.33648121853965	2.23624043179888	2.32023181455484	2.40768037418354	2.71835726669042	2.07621678047064	2.48539463695774	2.45769082985537	2.2396691369816	2.02016586297792	2.52156396126163	2.47327154397849	2.47570395979389	2.04443571151825	2.22820164093867	2.35867615911162	2.76827791743333	2.52248098552272	2.57369737795796	2.43988853025874	2.09116357905037	2.3634321191541	2.1797558107371	2.36389813112582	2.25171480123852	2.53196972708503	2.47454173400001	2.05083599149002	2.69495833902885	2.05431339571318	2.78228104479049	2.3964152542889	2.64773160180236	2.5515697451625	2.27061355892104
2.93637090071851	2.49491876615175	3.04338339702386	2.98579530541052	2.39925778943659	2.40594542752168	2.93940774580501	2.87029511877368	2.66135780013938	2.40223660132847	2.56763891404618	2.55805333882958	2.45362159975892	2.69925793925316	2.41171547242604	3.04203745573713	3.03117093308394	2.21671854387855	2.56767561800047	3.00745477476201	3.02786211858601	2.97441557965558	2.88836158229789	2.4974301361591	2.45859640665489	2.79570973431693	2.39629215664976	2.78523021823884	2.89046540110978	3.04315855962297	3.04892135424931	2.5009592835618	2.52540878769827	2.69432813742684	2.8255291832868	2.981147938096	2.23412187129275	2.27097556650058	3.0534936480175	3.02651327147893	2.51802245173088	2.33267649271561	2.86263384689633	2.60420767112318	2.73519627406821	2.96619695022707	2.81760352293726	2.27487888090732	2.98427305762123	2.36791616520309
2.60625823353163	2.7490314775481	3.08972145035964	3.12337728809883	2.60228220076889	3.11450572464413	2.54275412468573	2.96482446159456	3.18864972330356	2.62088308520882	3.23487293950939	2.62425865489572	3.06065694376829	3.09290718677461	3.18674147626926	3.29349802955665	2.6068558679108	3.24600415673187	3.31132432847274	2.98675391867567	3.30581339993648	2.93930407824478	2.94066928382728	2.65794322231134	3.27338770880573	2.67655442176564	2.79537847668741	2.75550151751669	3.23796788991762	2.76703562655739	2.69847084073962	2.61257325502135	2.88812392944792	3.24830308499213	3.18036235263522	3.16350542264253	3.19467574124926	3.11081671644991	2.91070873838276	3.05452074951591	3.22190146117725	2.82727682798055	2.83755047480014	3.26972957670653	3.1134372322088	3.1427694471484	2.69220689497909	2.94626606125589	3.2392028789761	3.02306013647721
3.19644399917589	2.87146075615595	3.31818903302518	3.16877215891729	3.01825307127237	3.49251510798512	3.54889710520835	2.87805108715758	3.38439181308727	3.1274248338005	3.51714419448104	3.39619345470602	3.34926715940658	3.46344623831507	3.12473846777517	3.05155379523178	3.53317069373583	3.45342754868052	3.16650206907022	2.99677296091321	2.86690077871651	3.50862786429967	3.17393858698101	3.5638807066358	3.51946260772879	2.93662945407303	3.14700520129298	3.44924666491361	3.47735881243886	3.11835857904403	3.05905794453265	3.35754082797863	3.11064909346237	3.10672177398034	3.52143486510067	3.55573845093703	3.51904725156453	3.48898303957089	3.39100394463184	2.90911793834026	3.43181856255502	2.9718745173956	3.3194121388067	3.54017123334855	3.50641594830961	2.90850670572414	3.15103378866449	3.29270275104549	2.79767418426931	3.53660042885698
3.72211823009263	3.71712968859382	3.26131831067124	3.76374522465368	3.75612615186962	3.54864784983713	3.38364871378131	3.29770085821556	3.57079122809257	3.67272774711591	3.78445035150003	3.7336378353978	3.70452372396027	3.59120819348659	3.82210391025236	3.79726526651061	3.74283107338928	3.62770843899727	3.76301978862596	3.80554903581667	3.37835528671418	3.77283835010006	3.81002529860649	3.51785543129791	3.74912896753962	3.80272543397145	3.49029461801192	3.25559800015603	3.23160334492091	3.68816282692216	3.62451546509124	3.78111831129073	3.66407272954412	3.77507319629329	3.81223774943969	3.76367862462093	3.83438337199675	3.81272488236313	3.50894681175411	3.5888542650435	3.7153712512069	3.68610532328897	3.5772880700032	3.75920614675831	3.75562373412246	3.63893637031912	3.80545770111282	3.63364593889467	3.38388624729334	3.68272362392986
4.02805250498595	3.62442244775581	3.97390708392879	3.99706778910175	4.04274724655757	4.00513022350565	3.63476428150837	4.04670108713536	3.58026328500372	3.61607664455245	3.77801179192009	3.81700145534536	4.05928090644296	3.65477895609724	4.06243945902409	3.65733760747803	4.00417834966109	3.97177454213539	3.95095614818369	3.57888280864737	4.09060634186451	3.94511175148401	3.61672907261112	3.61451721194163	4.02736220726371	3.95401455674833	3.81112991966891	4.04946154725697	3.99062420671815	4.11659795079357	4.07920759269914	3.76130276945027	3.86959773193083	4.11972552354729	3.78439183003623	3.98635415807237	3.91671751889034	4.05186420405893	3.87722198373121	3.82161566792606	4.09089635181946	3.9242217274362	4.03671912493602	3.53393333977104	4.08729983260225	3.88920802025877	3.83070870511345	3.71080919987944	3.84836543249211	3.95546200822215
4.18362129686023	4.24247567398732	4.35207272016999	4.20309079722568	4.09487817480341	4.32991183642608	4.22781918160312	4.39785118428797	4.18805411583947	4.11660018315355	4.28158467628773	4.39839485236284	4.35586412447886	4.20899892037607	4.3456712627701	4.3661063961581	4.13711794434873	4.38101898628455	4.277617025654	4.33494747092659	4.371439080488	4.11207574737444	4.21696809429583	4.13781400354393	4.11432740511588	4.15457380641035	4.25280338519825	4.24626887262944	3.9999101514779	4.39146627900017	4.06071199358188	4.36837137975506	4.37744492244594	4.18205022364341	4.33485030543766	4.1083658312545	4.13934813864684	4.16000738285255	4.09005525376701	4.40221845857687	4.04593945014422	4.19464245851868	4.288140889336	4.22475063873052	4.0747571075837	4.33032557328768	4.13049111116971	4.28189611165011	4.39473414619067	4.39452973494216
4.46010243822345	4.6922646548196	4.63947002849545	4.62953509378472	4.69244817668186	4.52848524571095	4.52083733808185	4.68515385003267	4.3605253577448	4.62712246558217	4.3886969020874	4.68421148958891	4.68770573016218	4.48499663041762	4.452823569316	4.59232479829534	4.40501345930579	4.6241287357495	4.69833195140441	4.56011874550732	4.58857708029219	4.62409467822961	4.49541101771233	4.37548687937347	4.58157608612785	4.40653085564559	4.48398949216032	4.64018034292708	4.71392144467609	4.43159156484225	4.67456196627467	4.40728781883629	4.58316271202162	4.50176800892835	4.46274311215062	4.49659669259919	4.66389594910894	4.63748785554342	4.39306348329601	4.48646701026094	4.67733873287104	4.33021885297615	4.62882062265507	4.68614356462698	4.49341900117408	4.56706187615485	4.64353665708661	4.74335286983168	4.70652731606363	4.27620935775878
4.99425820542324	4.72262835738985	4.97970903824086	4.6297276112762	3.94580179039229	4.45413246990057	5.05354458240004	4.69716248152979	4.34768996304641	4.61288158956438	5.04056003282308	4.44757901434802	4.59585170684335	5.03921148185673	4.72692625000899	5.0044276418298	4.94656707273145	4.9448579316124	5.06403109950641	5.03731278560576	4.19492778878258	4.56413133996026	5.02378837237608	4.93883395172189	4.97808171717933	5.01853002139265	4.92528445463685	5.01226270139981	4.99260882650156	4.96516326994108	4.96445439815561	4.61358226211628	4.81284904881635	5.01966380010548	4.4692969500487	4.98294210553463	4.81703180973571	4.48097495637295	4.87599163479946	4.84679214670445	4.70069386592562	4.97583157380689	5.00292071533888	4.81250815979813	4.84963982589777	5.02012919065285	4.77933268552631	5.04303673979282	4.99752793349998	5.00236915945377
5.12010876123596	5.33936717738229	4.94831862527865	5.36324539105097	5.39680870068416	5.32722202025332	5.18489863204927	5.37183773191603	4.66718107068409	5.38278089057819	5.30635306450077	5.19093822177989	5.41023660698053	4.28615264634286	4.73591349485974	4.37805412597193	5.29303329452876	4.78621935138949	5.0993767809015	5.36219007547095	5.36279539667987	5.37704290356016	4.98881753389201	4.98799030108792	5.13508181534203	5.29699997683342	5.32509536659272	5.32482979510709	4.74110239918108	4.95222025898419	4.65493827763654	5.33145458656782	5.37169816312674	5.35054365561498	5.41086833829481	4.86979374676588	5.33795507753296	4.98853648307501	3.94719905229487	5.40889331642906	5.37981968498769	5.20455488792709	5.04515624289123	5.0767583344057	4.83116926894513	5.1419919227085	4.91484466219366	4.87115853945673	5.30903740929304	4.97266690847498
5.07717828136325	5.76478591260699	5.52769796500717	5.20542301968298	5.4100568385295	5.75517158247986	4.23277753398999	5.1258301235172	3.64970430511579	4.42472796995705	5.7697480688891	4.74783317202236	5.34859331947065	5.24233409105467	5.06863978367963	5.37458303671304	5.16986244655297	5.06617596939566	5.47607613500053	3.29758106338531	4.890921688451	4.46692134262571	5.34409141449568	5.2699400895237	4.85744856546027	5.18293715553201	5.71534268602244	5.44793691490398	4.64485964717418	5.32644902374585	5.2595447818479	5.72266622341847	4.97159912922985	5.67114495565793	5.76167918311114	5.46441500487473	5.52933452276223	5.7624436576204	5.75555459177225	5.76136407969076	5.35486778805397	5.74396859447331	5.63138731872328	5.07237152684694	5.55238108165654	5.70472671934227	5.38406805778169	5.67020990406297	5.73528274267136	4.61457909084335
4.21948356602958	5.23238045029862	5.76035886346347	3.57059286066354	4.72532278582989	6.00056680232879	4.87293723639289	4.90033255946279	5.50038699380857	6.09983594810331	4.18081237709645	5.87645967920179	5.33617828643984	6.03084882588213	3.0024619622736	5.6913575626672	6.05529715522716	5.85645495629904	5.00556141902076	6.01657538827604	0.845579374044622	6.07146316028392	5.73219694773146	5.98552655464471	5.39838875975884	4.8415155022689	5.09330527905926	4.72631560979977	5.5041750830574	6.00837048612989	5.37202608285103	5.23874441674554	5.78955661060804	1.85751974218232	5.558393684527	6.13452413131205	6.07704009957381	5.98068063956019	5.44203599872272	5.89049034496944	5.64341170477971	5.22441616932727	5.95805399385042	5.90316185800967	6.01676035697016	5.51563440408017	5.72850584214728	5.83238617863406	5.42473376159932	5.24612298107357
6.16516165118757	5.96162074001088	5.77629224161874	5.62348042354166	6.02276023087964	5.91188555642825	6.35816959660982	6.07817182875058	4.88736964191259	5.94725153412632	2.40095962060609	5.28595420912054	5.67881656251638	5.82694606239787	2.61681298316021	3.51245446097743	5.84618897450448	4.05835188385558	5.05024558894821	3.37428275291043	6.38851947778807	5.63349142244293	5.3811286461786	3.92542394734708	5.41239035796903	6.41625379399616	5.57261582359079	6.26722990499578	3.83713669124202	6.06092148282421	5.89387353211423	6.2990653407992	6.00474019105106	5.54106493574099	6.23851549015416	4.21103449492465	6.03071312595849	4.81769857131971	5.92426194135202	4.1312367882813	5.71765702176818	5.55338579171762	0.296846024400147	5.29229955769926	6.28813451639509	5.1379532099927	6.28668473403567	4.01907608663538	6.0346425119804	5.72681061412275
6.32312233302427	1.79101244183882	5.28434408452097	6.13823678047327	6.28225804309499	6.28493801050248	5.86169129064011	0.151388878690763	6.45080101006828	6.17076688722184	4.50386081538849	6.12393641508139	6.48798120896615	4.92425113310049	6.63419524196891	5.24694435672855	6.3264818750871	6.34167857718368	5.42302336766507	6.12037275816631	6.10560383425505	6.09057135172489	5.91050558598355	6.37581364017714	6.58372189260242	5.12694504589588	6.02146833027073	1.42184254012159	4.73164496419399	5.92315067746219	0.166983794077953	6.15765947336482	6.10795142538004	6.1802679737546	6.49382999177735	6.34613781942654	5.78630371677636	0.261716954402083	6.43154654139298	6.66722454331439	5.83214660706592	4.26951609771459	5.44469127599212	6.42917989791898	6.45127137437223	5.97033497983414	3.41646082332443	5.4202982447251	0.0819826947454593	5.52594627073622
6.6537163040019	2.85877440928511	1.80529566487613	4.42963826679734	0.14780528080968	5.29984583915607	0.152611847530222	6.33056618721315	6.50401117415911	0.103951808676459	0.605181271132716	6.14947416037982	5.92766722125804	6.53483495102052	5.63099715318109	6.71694015361564	5.70127008723838	0.330311554799276	5.39781462597989	6.72684855445435	3.47630510082224	6.15142754664344	6.85562477731316	6.48414467427294	3.88812341108994	2.31429214088245	6.46739581776214	6.48089571547278	6.35988289115095	6.3041831393421	0.0871201473901271	6.346677607199	6.88984173394859	5.41920690866326	6.66830625421224	6.08002687302853	6.49329660042839	6.51841971389841	6.57377159092509	5.14448878956906	0.0947628517585636	6.20352206271756	5.54786366145081	6.45752173602818	4.14346027976704	6.56576266152725	0.0929484145584157	6.52672226318846	3.88816056837938	4.93589150819395
6.35355723290181	0.0892247444677298	0.155995816606386	6.88566154469229	0.156113171029122	6.90097629842077	0.799447584792874	4.65511750383485	3.29458566844365	6.83698944918364	6.58182402375667	6.03889154590757	6.44815567645335	6.88953710675365	0.0883602068475289	5.84352080328979	6.89721422301466	0.117970059430369	5.87408758531736	5.16548060858712	6.74904459538582	5.21137970433391	6.7568803811316	0.127782261548922	3.74754929704782	0.126296327680876	6.79777063536087	0.13818489998359	6.03666037651716	6.3424944685352	6.66172152073151	6.56122676735772	6.83561209896338	0.0828480248138471	4.82248395260772	6.07961116045603	5.53228420026862	6.83239618106385	0.153092562851755	6.09826209902873	2.18960615556689	6.52359042483861	5.87335357675972	6.67466478985862	1.45369646200608	4.3689372511376	6.88011026275492	4.34488459718019	6.84908111513464	0.0866351151932431
0.15847453148641	6.42825163051343	6.9219954760545	7.27318679671609	6.13323192535653	6.86814099644876	0.135582600207159	5.05575340242806	5.55737966626768	0.0752304596140101	6.99755830720119	6.83333958879389	6.81845638929078	2.5730100171971	0.137067281452596	6.75698792327387	6.96881290207341	7.06034634609536	0.0833433651144292	6.81512079923519	0.0810927918671098	0.698618924855216	7.11438113337074	5.84363943404329	6.98704053945524	6.2480865189672	0.131773925708999	6.450103979413	0.129662559485219	7.00400929276154	6.57512657120768	0.772687100235143	6.78991582292934	6.95156530709876	0.131724752593565	6.97981543945077	6.81966369939863	3.66504504659409	3.97205347001379	0.156260571155231	0.145948476890341	6.86888098818787	0.498200265008099	6.3522578712755	6.50092618417912	0.120250294378465	5.8243383796815	7.05293953887673	0.121198111530042	5.17545741062596
3.30939684520319	6.37388209516148	0.527968640484025	0.168456985440277	0.136050449834416	4.15390417602781	7.24016646441325	0.125101820591837	0.116364443385753	0.180394749833184	6.55134123527473	0.123577328740366	0.156626725197296	4.11777901261535	0.144276338450107	0.109475391049752	6.50471730628195	6.98131649946651	4.50500218003645	7.2008046849521	6.65922042671702	0.127718616728638	7.24175166013172	0.154849855896659	7.28956440990024	7.32911154265744	0.0773067942226282	5.95138377232411	6.92948882538041	0.126780548167907	3.74164606307301	7.24470632125441	5.88206795119136	0.0851039048579703	4.56235142394949	0.170323739410049	0.138591707839635	6.38711120682368	6.5780856193609	0.405837161555663	0.127197765340836	4.23018753106157	0.0927981524934104	7.17005949769792	7.04180953061662	0.149904622531295	7.08015677377861	6.6660214445332	7.17569888052003	3.4708713389111
5.99660529674951	0.0754354437984112	4.43013605151401	2.70637637881546	0.132894086869489	0.154857951883892	0.155569219751986	4.20788915376239	0.161538977548944	0.134821222476097	6.57715748274449	7.36618181387616	7.05772184951278	0.125841264958018	0.133686006201515	5.64547715298464	0.114253051727351	4.26791202477189	6.04481321952654	6.53471742793349	0.269720719921676	0.100400469469393	7.1097100662702	4.57743438316712	0.0805311438176563	0.126520406468372	0.138178779064263	7.5468312957104	7.29549759031306	7.34458808332608	0.130375661106578	7.02751913066445	0.0734381026389775	6.64371374743031	0.44139938737873	6.24615464083764	0.131247992687498	0.0794507068698561	7.10665941315456	0.367869717797393	0.0841757094181936	5.05770280550522	0.100296613590761	0.627811916367157	0.150789622203257	0.0832568164073549	0.145396464002252	7.35716823735065	6.35068280010263	0.127605219530641
6.71322881511649	0.128425652707379	6.59954212919158	0.135995379091141	0.147304716648213	0.0784034469094834	0.249752487457222	7.06573875874213	0.0886760320375091	0.176236271077364	3.50393642594696	0.115949523881514	0.0761066400892371	0.136923079014713	7.14599891729064	7.58845431313348	0.0834438385018808	7.25064241460261	4.24452791986305	4.83799036385164	0.131829992618425	0.58562274665329	0.0875660196967351	0.128992165418506	7.26489510678806	6.160352341067	0.168794120788909	0.123993131649899	7.27958398707901	5.86003781905045	3.99717435291058	6.98362641948606	1.34256516813826	0.0755263838215944	0.122848808254162	6.86477006524622	7.32015433939388	0.0772621585681179	0.142423420114384	0.135615369384224	1.72433842597955	0.119134540179102	0.168469460512876	6.6756796701952	7.38080162921266	7.58348224374979	0.112193723767759	0.0792062627195165	0.14184310618285	0.110443332364712
0.0788265843801178	0.116678611783782	0.16227236842161	0.0910596720089199	0.129446649174149	0.172923154884335	0.144185208274631	0.140102937250357	1.55383558437959	0.139447146684757	0.271694718178376	0.194376062307373	7.21384552523562	4.5061647846529	6.73596659479549	7.68412484403039	6.62222898414556	0.0742756753921813	0.119194705080562	0.145326306257398	0.117265480179524	0.0847709910047736	0.0789775607810089	0.160529817939108	0.139829432168069	2.16044771108653	0.145810807191099	7.09149583860042	0.0780375339710046	0.14710401517986	0.857678392965238	0.131793214371939	0.0735988578431874	5.25855639117645	0.0720331483673785	0.0769734844600452	0.176345135192551	0.0807227368092767	0.119072059585477	0.129948984179612	7.48508285894359	0.0833332304345565	7.38975791215944	7.62740475592086	0.130731482848966	0.121870635945246	6.85637957580057	0.152591387265595	0.124816020667927	3.45863257356437
0.152485226135756	0.0768532983233386	4.29194654365348	0.1025523702831	0.156734438234455	0.185875252665332	0.115554899983401	0.0889793578792773	5.33630459343313	0.209059122705028	0.132024862082494	0.109708467705763	0.153621649372699	5.85861447141772	0.166777288446484	0.120103456274429	0.106775910018823	0.120662984571654	6.77560364282296	0.129992310418626	0.138999575362213	0.162278383180069	0.0808915649165437	0.15066157365516	0.159357938337768	0.138211940693274	0.126551586379211	5.93266767890257	0.0808109031119731	0.0810089025815974	0.0761415936169634	0.129026374602741	6.31563200593418	7.63333094198594	6.17231591640196	2.5918944042516	0.116387869012546	0.123782050537267	0.146337901052011	0.0801171585927146	5.67706949852671	0.186342944563627	7.68586206183339	0.15443462848173	6.8893616834995	0.0962700662414844	5.41618284634608	0.0767831995340444	0.148659422151862	0.14809817739072
0.131104036492471	0.123098921768254	0.164300683409947	0.130668943679512	0.198310766494393	0.0875732418722314	1.76840381833898	1.46453612676381	0.105017259851192	2.16861151981639	0.108220639664892	0.123022785817013	0.13721596938714	0.126019611847485	5.30275841679692	0.134154423740456	0.170684425947874	0.116738673293525	0.661320154080091	2.5906207318816	0.103516620113627	0.0969044497163245	0.144823213983103	6.55152134341677	0.139958609106715	0.173840306740239	0.15615631098677	0.200286555079133	5.04615595497365	0.743886960775055	0.162463517624656	7.07005587738371	0.17371669216149	0.859921571371172	0.134099614182646	3.74424687729001	0.172897367314029	0.185598146321061	0.12706894299432	6.87927711723112	6.30365103561697	0.183025215933128	0.11071526005923	0.183773820832443	5.42577927148289	0.156474689698703	0.176007275994514	0.0760736731617521	0.0779711720439735	0.109769450279863
5.8053408707601	0.0733027087887206	0.179291583710645	0.170848425999748	0.196951219233058	0.0996119010006394	0.07348126987807	0.215923541987377	0.119839156384217	0.145677316188412	0.176113051889311	0.144075195620857	0.0736844427846562	0.12938468677137	0.159132444658023	0.222156230580766	0.149591724240716	0.175288158146862	0.0793332257177187	0.135835352131211	0.143572310938415	0.212641197535991	0.115581445013676	0.162547186142801	0.110231478998503	0.171391334851992	0.16712840496086	0.078857210495703	2.04778080621199	4.66014695006116	0.0737305476512015	0.137758082513798	1.34251437248828	0.183653999806477	0.138437791532501	0.195518652350538	0.158162171389749	0.145742660419036	3.96167602256013	0.213489586209923	0.109859355433758	0.175399120135919	0.12058831453662	0.0991568901340868	0.166027116978108	0.0811503658316455	0.198239931716098	0.120011207842661	5.10425025839632	4.01401910008029
0.134136766261793	0.204645851969837	0.0773752395553173	0.121703089637338	0.130171287048063	0.0728935704166547	0.161266415965513	0.217931235659093	0.173755520391404	0.158735414812632	0.152123017453327	0.177036346652422	0.0771623815193427	0.153000148925136	1.03313034362982	0.200768043674231	0.0864300770155417	2.68279361809712	0.170259892012077	0.203168701884147	0.179127077062164	0.104735625037073	0.0785173455217712	0.0815717560885359	0.685069451867006	0.103612336689209	0.161503661020854	0.141616799190881	0.197538336885213	0.170048875090898	0.17859750259275	0.139051001811653	0.183094364993851	1.51880238402596	0.126758095436144	0.101601730582232	0.105606060562597	0.167634073879476	0.0809319329053406	0.0757481731658025	3.57412755574864	0.0766355534618358	2.26139561947487	0.0814522643271729	3.15234838525877	0.125197897331839	0.200581854889174	0.175632706532856	0.241969932931533	0.0997243922389812
0.0833412933732178	0.0917894125291376	0.216603469747118	0.144260897842655	0.183717659884649	0.0755855261687641	0.100653192497783	0.186391139866443	0.106454380164641	0.0837586131359534	0.106903461457348	0.0900364962211682	0.107353121092989	0.0717891067737268	0.142145972931514	0.150661952060264	0.11387047114834	0.212110243477645	0.0797756681496683	0.146850317256992	0.136352208942331	0.140093271999625	0.156834077352799	0.176322699881856	0.255906697173076	0.158764899945366	0.2403803481783	0.0761466077154882	0.143520252979794	4.97632285815186	0.179990404251068	0.133903939446994	0.109357011909048	0.114976972577777	0.0780390070680768	0.132177981804311	0.076682968627277	0.283663733408973	0.242814132150409	0.105096186087085	0.0690863831868211	0.174149662791698	0.1669642817267	0.263274836836825	0.266847683634302	0.15243793157056	0.13242145019849	0.233754869279345	0.161875749310132	0.155078638884646
0.118041903552364	0.0752725126975773	0.185990759901816	0.220217768215735	0.135094535209664	0.138894250117406	0.0708970850568282	0.125095043688477	0.226076317118781	0.11997736529984	0.18515865805904	0.226372440963581	0.136565939822663	0.135697122335695	0.165239543184126	0.147627959538325	0.170488843349697	0.092222428170657	0.0715168219179629	0.274742107519554	0.0897141849075341	0.0863815685894106	0.105351553545673	0.116411850727757	1.71715062315809	0.178207979981616	0.13206252327154	0.0716782983958501	0.164403742844518	0.18750895235326	0.220299896512259	0.211664849338641	0.161403993139257	0.0759110911736062	0.088162779343607	0.226458698712393	0.127236713376765	0.138630365536262	0.14150797126026	0.177499419108976	0.220070595900659	0.144009631365052	0.12986547992967	0.0880291756319723	0.225095601099478	0.236277899762973	0.158940297379882	0.185222406125339	0.0870033431504176	0.117797546363583
0.0752700550348537	0.139036141414009	0.0702502416068706	0.167631807483212	0.114433508792595	0.0744817792197223	0.205575144075003	0.265176617998725	0.104334575942619	0.072733116510726	0.15637085287449	0.148304309853447	0.282520867322886	0.169350966778862	0.0684812274004017	0.185253119807269	0.119686124915353	0.11476570241323	0.0787990749663176	0.131591526988791	0.237010275354416	0.165193374830871	0.11383423013299	0.0862683809098503	0.167222375497227	0.222020529948966	0.314588693326853	0.102201525543847	0.143570885349525	0.221317418244301	0.104301623851164	0.0704834315856116	0.0735106211844204	0.165435296608525	0.153322507799601	0.198148744546107	0.100230044236924	0.114986311007145	0.0952331790526349	0.111718688222516	0.112120547699952	0.0751942342961083	0.239403224213633	0.1666508496925	0.116187103996939	0.302554891764094	0.104306525679837	0.118262842244988	0.0701653393300349	0.166583707288437
0.184286651987491	0.074179370128368	0.0962924089827033	0.096100265647741	0.238858646161082	0.254964806493412	0.19708966460531	0.17989950506119	0.136094244118646	0.226598226243698	0.238172083421338	0.268109609434241	0.213247831854045	0.131020449484732	0.101007460144566	0.356475311306658	0.0728772566969824	0.11329018497275	0.232264219433613	0.344175346615315	0.185807420551156	0.233278460651669	0.224721686036933	0.0720664298774374	0.108900737515745	0.0846321546482679	0.149030416630087	0.24976217302936	0.187919974514406	0.141627523151177	0.170751757571364	0.18161484491739	0.289097220877924	0.135404433195885	0.154171368803085	0.325929611721283	0.220692855495634	0.214699601488444	0.274562179528792	0.189139389127517	0.0851531812705771	0.121329651225827	0.178252965618988	0.122949540908346	0.346262182600085	0.284370611189867	0.135105901006	0.215225250115391	0.121004608667202	0.119903104997639
0.286723977977724	0.118636210526472	0.188424324915428	0.154412823513692	0.184335403645449	0.17146500841333	0.0751841993059723	0.0982044180309589	0.155529136803598	0.231854984821991	0.224450094377735	0.278477172929141	0.23453780632397	0.0968374967172745	0.201244956909978	0.117721066184995	0.18478605849489	0.342429087953471	0.133007986870875	0.254504809632434	0.160680664221737	0.0737301570554938	0.225692829425038	0.209446647443738	0.107747146703458	0.133572389294	0.234918304939147	0.333307556716595	0.115064461791141	0.219631267437062	0.120025498500907	0.119687173590805	0.26025455667059	0.0684016698245721	0.227876176373788	0.216942314389722	0.202452002014037	0.300542883188447	0.177393995247601	0.138679960270681	0.136995910998822	0.158240850720937	0.260104634352676	0.21419572640874	0.144447198349929	0.162305555767997	0.172817992075039	0.14170174430955	0.0863301603614468	0.276157156023846
0.268737337008425	0.251573400762462	0.157619724978571	0.236561595513227	0.169892882435044	0.21465238546442	0.113162615908791	0.150106412651999	0.385477992737401	0.199776992381996	0.254470435881929	0.32388763782077	0.151365276906088	0.25731242517116	0.306270633321235	0.217058138677173	0.229596578590427	0.235139885348537	0.0710911967506952	0.268386549564337	0.266851112603223	0.11089890839865	0.346667562295328	0.220216742551639	0.124161178267698	0.231040688184956	0.166410649403106	0.191952507459552	0.220874348728741	0.371361366171186	0.365548736486345	0.159286696806889	0.117352273823071	0.104069410442018	0.184449994067248	0.137783015657731	0.267993437572913	0.279450307156158	0.208307855899208	0.347971022894712	0.137736657656123	0.099399747180701	0.311994613765852	0.380598918064365	0.169472140335637	0.327276658585803	0.310954089825501	0.133534511818753	0.252795442128794	0.301652375806447
0.16071665907215	0.280034915423328	0.18527610695149	0.128167797717509	0.124721945887846	0.256621325880074	0.155240605751307	0.134885482272044	0.133659564931226	0.274678101295927	0.263864937495055	0.186621011759997	0.436255763460541	0.291390146409889	0.150603772099611	0.228389512342851	0.20699598068667	0.151986408984927	0.274858510417125	0.132899839196974	0.201901771431309	0.186943013806248	0.20580033190771	0.19573019266768	0.35078522000438	0.241049313517189	0.163874001914418	0.247027957681033	0.166421945869492	0.125636315976969	0.114096993007018	0.186380954205421	0.369786226754256	0.132186036976633	0.197740165251797	0.204377342009172	0.30593872143252	0.111118771820657	0.344837000352938	0.380833357947679	0.12296403454083	0.23141348093358	0.183395382906945	0.333494874454179	0.277960109865305	0.315612673933827	0.294360805879099	0.119085893201512	0.347068400015389	0.192656764396978
0.253740551842617	0.323112168368015	0.243532021855142	0.142950217730592	0.166067928029124	0.166372296359569	0.17105190601911	0.19811202008618	0.276167935590554	0.179012413910395	0.182130840426554	0.351907558653329	0.167622914462333	0.277765024769406	0.294392692104607	0.185229151478292	0.361334957198348	0.381232316830052	0.16944147307731	0.362971216388609	0.198653539676051	0.263193688664667	0.26440565507413	0.291618580031398	0.331618074125352	0.246829110022421	0.1493039974414	0.304480970461158	0.150814054949955	0.196035744033605	0.172826585719641	0.134667899739689	0.11070638432091	0.149046044553549	0.131808572320419	0.33340291874967	0.215810489794871	0.327370323639026	0.112354604290813	0.290554952158566	0.258883514073685	0.248865048819617	0.163537165223609	0.38905267066138	0.21206408738734	0.264842787744456	0.209298394651178	0.146456093695928	0.140011388601302	0.238810802972538
0.19955718319801	0.262019358393525	0.111546003562963	0.201342382397572	0.167003891552917	0.128923495309718	0.227058840549829	0.292630458875216	0.194573785241518	0.196158531299006	0.524495014149759	0.200262059154797	0.267385137267117	0.4251887876852	0.204432971958743	0.250020387829566	0.272780013706336	0.363692992020459	0.164735839866196	0.150184220488768	0.444226859335417	0.429569850983806	0.15921495291578	0.137169260374282	0.371125556839001	0.326995397133362	0.445991884462576	0.246599680763583	0.450567064953444	0.260365786152252	0.216288093851062	0.241961660465974	0.185035441738181	0.388779007811338	0.180563442800231	0.194430427666419	0.157208030094928	0.309287021157501	0.115488925959274	0.400167077372498	0.27358829632231	0.122583418532584	0.149988628207698	0.263668080997889	0.141451589667503	0.262149377432432	0.334672125212825	0.173406620829318	0.279660906196668	0.41221091181591
0.347692300885164	0.404602245887961	0.205919654932094	0.219538196777493	0.212696722117205	0.449752886682859	0.13664686257235	0.361663284073707	0.16556836538137	0.147607436068443	0.156813438155698	0.373642351134414	0.31626740227209	0.252039987387642	0.142989735960572	0.204865743024764	0.187502847865525	0.273854836465642	0.423259624916646	0.258919650147264	0.174091642181421	0.336444898943696	0.176716233913907	0.116222699240788	0.190828278058695	0.320383209805165	0.169925927418029	0.460608801857427	0.143469009082528	0.244134968922251	0.221259089722891	0.212969381330623	0.274435773647243	0.304698336473151	0.194691661486847	0.387963192382577	0.208709957368209	0.172272156382975	0.477258140156589	0.34963718475617	0.292950598043907	0.375666925917362	0.439969347717044	0.20600673787897	0.188494255524321	0.173725435387224	0.315010046564083	0.393196075157945	0.389383048409961	0.117258210251575
0.557721784587869	0.168165782339409	0.355604852625407	0.465078660964832	0.265628906107861	0.182765633703231	0.683337247359296	0.295880484689837	0.173216881647545	0.313758538945413	0.264305448698879	0.580564991062031	0.149719770631582	0.209829971112187	0.192256603074114	0.304620443110717	0.342600766337594	0.198644312317992	0.197944118295465	0.413356375550772	0.494787741909796	0.349657843863762	0.254060536492146	0.479501570117332	0.564737316500316	0.172357974891083	0.541088701841497	0.554184517389852	0.139602350404706	0.156234099632613	0.355658484828312	0.397992376916999	0.546784144751828	0.260935844421192	0.278496730687769	0.317813781353056	0.407374287660513	0.335124147800829	0.475094024993372	0.381842476822943	0.181113467235325	0.290275569760742	0.469742955687983	0.232741739174103	0.195060560115937	0.367005576582274	0.163909270573653	0.218116190683594	0.325153628192837	0.129608307370315
0.230061474707224	0.617857313219386	0.267307411597883	0.508767560963923	0.368381490249005	0.356039321825999	0.272787223914024	0.508568312226216	0.330932875529149	0.233726516133749	0.432509335494455	0.230711105546884	0.297820982942276	0.50648819079707	0.371796426321324	0.468165363980753	0.517182736953302	0.180499896470604	0.306794165271311	0.154582741015016	0.424479231464633	0.217561724185037	0.599266126254388	0.312586049802019	0.135119101717696	0.128974219236608	0.260296428375209	0.328179777659517	0.221795895922274	0.230327682597172	0.451524787062654	0.342465275252712	0.242815736862588	0.239333576508736	0.278212708732088	0.238230034767769	0.261863551040595	0.432584097151891	0.3219821656433	0.234139105647915	0.399529408660254	0.525716141503304	0.161820779115802	0.476101527807763	0.197890330124323	0.294638634351958	0.574512912913316	0.424898626197597	0.27560178086151	0.237714794435404
0.549880304323057	0.341773865176792	0.145858206091202	0.402454420379227	0.202715457596893	0.330986532573663	0.467036130397871	0.366113831057537	0.225497448766975	0.419988008812469	0.705356503428624	0.255113229416627	0.253765722159949	0.280919923020368	0.149333733644836	0.253335213157443	0.608850034126497	0.184096177972014	0.61224321527743	0.269368288727486	0.49629424258618	0.719072612881321	0.21325910112626	0.209165441075088	0.227200675947716	0.24130157732998	0.305491924815409	0.227807240621999	0.593181307420085	0.413849471669772	0.407657367909302	0.312442943689636	0.342914665936776	0.205824498058553	0.137584176883646	0.255054550270878	0.424972647419358	0.461558352266745	0.532665535929504	0.267154284597846	0.652293277741604	0.200197728357949	0.410842821945996	0.248128390550545	0.239005997438128	0.194142245835707	0.479029464700709	0.530529805370154	0.232318101952285	0.308003954779483
0.749352357845291	0.252194358301925	0.197250634126227	0.275638708442638	0.527877774743215	0.323826874598898	0.407486791870083	0.433190222178238	0.207840905212273	0.494096772413473	0.226355538761846	0.369826435083542	0.29622749270231	0.619634723008581	0.204394206860794	0.702817254603867	0.360212496550577	0.674613306510483	0.215396133673307	0.349041693950388	0.538507099176801	0.54769758991203	0.401084438481425	0.189571852695258	0.329203592839798	0.853673110616714	0.569342033163917	0.213773017482805	0.380632887133533	0.150108029965616	0.44089863207648	0.14574534967518	0.218306461284617	0.426971607739725	0.410594985230686	0.217323983105485	0.196943186505871	0.351690563651786	0.511908308941572	0.223740831158538	0.568357825219106	0.632707497988789	0.828584174995069	0.477329751659314	0.792633255399519	0.263488149732418	0.495959999552022	0.283993235989045	0.833313555721977	0.534735596208088
0.436085226400015	0.628868007208202	0.218780429747363	0.636138729266121	0.17117087824529	0.360688868183673	0.622897796388271	0.571145423719928	0.663050008212943	0.396581896442671	0.218677130685663	0.501483024168584	0.26556079328991	0.483116240442682	0.739017810353783	0.445657041511355	0.353075744521762	0.268827153852351	0.324992979916724	0.344287291448811	0.807885709910084	0.611035433391146	0.72483066855303	0.474937323093186	0.245945970298577	0.296431796153268	0.316612680750499	0.367687840019984	0.658531944620497	0.418123526918919	0.423764670825331	0.676839561141996	0.955037429766087	0.560032286202451	0.288952136646677	0.387581260988461	0.277507028002842	0.494815705055177	0.378120970609793	0.438517558161353	0.556082652323188	0.175882164600239	0.598716000869465	0.575367619880509	0.625990829607016	0.188145045491729	0.315555345338229	0.158459952830609	0.202554659710691	0.219216222791302
0.60215402862207	0.250804064451991	0.317976842776564	0.629111969147398	0.611867777425395	1.07605214109488	0.352172703911164	0.391811600414966	0.679852940379387	0.554314757537173	0.799093248763993	0.358586905553995	0.303957254952331	0.4265653744536	0.500937373281413	0.471843964228527	0.274696605488729	0.214120771206095	0.996820518674157	0.803626460996213	0.688148575216017	0.461590224321567	0.738347202774226	0.310357714613009	0.611684120479774	0.476024282326259	0.782335781921932	0.287412261202408	0.279021723865983	0.239937174610997	0.367363539557764	0.223508532179572	0.422263759655281	0.213978604808877	0.858792338485468	0.719998607390507	0.695418170331799	0.348822509851989	0.446844154498749	0.489375004608789	0.638290387128493	0.440215483552605	0.384044950321262	0.657786747028505	0.200042284050236	0.353531901492909	0.301809244365693	0.635267738641347	0.253862438446383	0.594645582786644
0.939894344597105	0.47502463354173	0.252131465229542	1.0557280024201	0.649914808944254	0.559819749241845	0.711079127650212	0.430423286418766	0.50082958323959	0.434564057280021	0.480476863907868	0.911961567436082	0.299846401642018	0.281380174273586	0.334758328764009	0.683375833830386	0.758371432271333	0.294850882930064	0.56798900633892	0.857202433196038	1.08787341392853	0.468923132113707	0.656901906113604	0.462011798569055	0.734349330182677	0.767789024819256	0.553502658110789	0.36393835249072	0.489089341050755	0.843661689945698	0.691708572421557	0.519052956707342	0.463951854277062	0.307602464725933	0.653214530268736	0.968196665965527	0.499193533589275	0.484197875035082	1.1695278183353	0.870269102538953	0.650298069136801	0.382071782841926	0.85860969741451	0.752538680879454	0.293012729437946	0.607227696815113	0.663961650063268	0.360147329047674	0.590892977017462	0.707321470995663
0.8502593879771	1.23256672809263	0.515486290932306	1.270320720205	1.08157053037953	0.516187860550195	0.98659309458242	0.399018394171431	0.687356682370358	0.532673394648851	1.17964944888814	0.548270339202641	0.33365029328926	0.959067617658338	0.223917933115814	0.408601043969226	0.374231429234586	0.297686388880961	0.708185570398976	0.778894892969092	0.455650541595407	0.334587743349836	0.33522907759734	0.261104076731344	0.764165674376065	0.457489701195017	1.06920209548088	0.323902600429697	0.626603546953982	0.441191365973675	0.491990363112292	0.62703747395783	0.416088799543204	0.511989559507603	0.478278089315747	0.652250905976358	0.862935098545737	0.521413901855876	0.853722267525537	0.539209140936494	0.520339823149382	0.544731172326265	0.389100205489874	0.423370355944183	0.668848818159443	0.576928510350223	0.418244249958037	0.307655762575839	0.84703383048638	0.903441622936578
0.573334827587716	0.892729704151701	0.848565861885283	0.992380881593144	0.701855356441844	1.12355797494562	1.33742030247204	0.583326243109893	0.978095464698036	0.515614291371855	0.89820897502007	0.528290733638498	0.468700604210428	0.860099771334109	0.367251680122356	0.464503131084362	0.329019757330904	0.616677733183846	0.333304945613541	0.615389461292903	0.404357396731752	0.717354784522529	0.901905458001061	0.599887991438833	0.486221796430066	0.349197641567433	0.338576481500599	0.83595824256022	1.03588698666773	0.82227769438671	1.04019969584319	0.327752325189933	0.60608653163724	1.18987326368572	1.12666295620736	1.1990864794127	0.70563811045191	0.359803062980464	0.301806585772601	0.502119264973359	0.435229927549105	0.799803409645189	0.554371256787547	0.625532779415337	0.413181442272039	0.296338762789288	0.363756897478034	0.277163624634611	0.39191556778365	0.456297486187656
0.849578787542037	0.434899446513725	1.38593682213703	0.964184927676827	1.09965416550955	0.93733426350908	0.41873596166858	0.883249116139634	0.604932608182516	1.24961392273827	1.11980449502549	0.998431315678979	1.22484060431016	0.856929046919017	1.02900379211845	0.941708056782486	0.530570906855335	0.24765370427257	0.610108185022722	0.735792750917353	0.71189142731033	0.365103184019827	0.929318078547861	0.5715844980221	0.46813027877168	0.90947987228373	1.02952634821345	0.46433440235617	0.541857519129895	0.497875665640979	1.13967209367247	0.447150458317447	0.989753946288383	0.650891779616764	0.706874830583028	0.461128186659193	0.434651975981463	0.335374395995374	0.983944637346964	0.907247291662591	0.832325088751271	0.74231629364867	0.678227691707737	0.966314696631689	0.829597734611391	1.27158917810562	1.06625930573199	0.524485099529768	0.719383816818142	0.465915764035647
1.3373081408411	1.3060591656808	0.698772377388932	0.799058469137269	1.44931594464663	0.489494817383077	1.07944633261486	0.495223719099291	0.430323129467227	1.11918908386024	1.44134307854089	0.344935018646801	0.674748778290727	0.393025158154617	0.835288403470937	0.83534243629827	1.14469992164902	0.594218726867507	0.572627226838286	0.690138987893951	0.389417635670076	0.905342072588187	0.489677972966232	1.51549262344997	0.506065447006668	0.44455485603833	1.37736363178633	0.879567982184236	0.398080721417313	0.646666744299526	1.53866653805194	0.705029741595006	0.437335865787163	0.740013769859547	0.408512611855932	0.304823601048176	0.662052147929636	1.34317155160257	0.914791365487418	0.846251841939096	1.0567641731214	1.26759619336698	1.28834437970183	1.08255441959002	0.922036015296442	1.30473729342443	0.831277052359718	0.921142516155932	0.371571244186012	0.628880094005865
0.653729351179087	1.17611390797555	0.714213428162315	0.710095788695494	1.34785269592153	1.6433345934451	0.693301402951327	0.57127140530073	0.657981875665953	0.641554012277298	0.452893734544671	0.774546614479647	0.596127782326771	0.702690400050726	1.0245605893436	0.401312817567856	0.792463584455107	0.684479890692687	1.07388313562735	0.510955203700516	0.533611965948774	0.621907868102059	0.486513537745625	1.90607833337274	1.50295575888828	1.3150355421511	0.972032217417433	1.23738255455667	1.11798912766065	0.881430761162562	0.996047731681079	0.386158304361606	1.1400206513688	1.55272156204366	0.500663854893759	1.27122724773676	1.14264401939535	1.03902429977115	0.72516030522954	0.807538643178099	1.57099581282479	1.63657926134612	0.517257701295263	0.93556349659415	0.74558158070189	1.1982837231149	1.40765167871428	1.26459707626014	0.318035432895622	1.70592499907202
1.60423207587606	1.06117626602648	2.01894696987781	1.09917333963508	0.737544157279103	1.01260825472571	0.90408297419493	0.730806863618271	1.33282298363965	1.67932840116229	1.44305443295645	0.654000357015627	1.33376119475823	0.771034964393232	1.84896383342351	0.355493958115597	1.45207168366497	0.487253060327931	1.13958212522105	1.47020112631275	1.17263516182197	1.51519068459845	1.25068375689579	0.475377933334135	0.562755487360577	1.13200544932765	1.91949246896541	1.07550899197929	1.1225061521552	1.4271555796435	0.513048541538267	1.54602252823886	1.23881842978755	0.63464196166621	1.24667345142131	0.852767828997318	1.15852924572365	0.949582447703606	0.727558840917047	0.876849680596506	1.80070940966759	0.587681442341077	1.77367651915306	1.32437078830074	1.42704356293987	1.39708184656863	1.03266409982545	1.47365772682826	0.675452994846049	1.08236699649205
1.50041961950214	0.763951238758661	1.3650787120479	1.88733471972305	1.73297355837553	0.569929778743937	0.872455718750842	2.05082334591939	1.29455409287562	1.81023057811934	1.62531169581976	0.459050339390655	0.737959729441943	1.21032020270762	0.465247209330148	0.974155256083759	1.13969704144575	0.497468725343333	1.08866184505185	2.02444235183507	0.717671005468142	1.47018254379361	0.738905860526064	0.736780177642598	1.1556458493548	1.34329880383811	1.41063646363801	0.463737278486598	1.44347475172988	1.5773708488266	1.06189171464039	1.96408905945204	0.751243498890958	1.34216760852262	0.485776988885728	0.806034367253065	1.49339385587358	0.577324412988069	1.95892101958615	2.09791294570832	0.562276488095951	1.34038296362527	1.05793629909264	1.37968456017262	0.601976652144328	0.944659822305389	0.832154999951658	1.57670831322833	2.08564187399455	1.27728003349956
0.567916899270524	0.995082979060961	1.67997333735675	1.53289017873274	1.68325449346566	0.976464140937128	1.24515887779454	0.857459896353257	1.61079068403526	1.77942998319569	0.936776606181215	1.95103891509211	1.92368853904122	0.867025857846747	0.838096907100947	1.16264538221961	1.72832700796585	1.51284530886226	1.23990965851579	1.31742521071822	1.30247457112203	1.28616407980012	1.86998358934199	0.601914040244471	1.63715717927891	1.28740222438333	0.637084528661049	1.49727441222171	1.4426701253238	0.746515980478426	1.26712448094867	1.58069979584723	0.989090948876072	1.66204681642872	1.46525687757597	0.69400117366539	1.02641582641476	1.68839964435288	0.813105256001795	0.988628176522096	1.00256598403585	1.38949514902748	2.28449144737684	1.26127551667985	1.42441350732736	1.09367002872104	0.862059285085428	0.587003767424683	1.93928589997015	0.95162330419064
1.24849553401594	1.11232269316437	0.794195934134315	1.57824154148606	2.32090521137221	1.31759398545511	1.08238956123171	1.77018430579806	1.54293715399275	1.76255821396492	2.30771878668928	1.83804226481045	1.11853761386205	0.968432493522377	2.28329256785964	1.70132959247428	2.05418411477077	1.3971335924891	0.73291689800702	0.653486061667666	0.653392803748184	0.879707184895851	0.884748505493333	2.1651626297715	1.09916708403702	2.07876494664424	1.5382613772083	1.70687194291274	1.27642397094633	2.49437076687088	1.8580549419288	1.41653251514012	0.613846190429973	1.73700669447968	1.4563922673195	1.04217710560779	2.01716570651844	0.632110618267672	0.874850900085642	0.993392551524993	1.13949582364011	0.821351442385099	1.36614382420038	1.76247361385264	2.47532072953504	1.86250596997764	0.748182618139895	1.32371188712544	1.20844299997139	1.07651664998274
1.87693116967763	1.75384175377311	1.6725434535218	0.81361691462692	2.52272669208736	2.32993045043526	1.58893266387252	1.11524692080006	1.27677220988965	1.2893627932997	1.2016495096299	1.5569744722758	1.2506406805506	0.626854057073119	2.36846033440752	1.48986882610538	1.58990612371309	1.33113640556514	1.42320904472519	1.59300642309082	2.138926281993	1.2801588759423	2.32051686403945	0.98916993823286	1.77128384530475	2.35264055801303	1.35490241016701	1.14227409964509	1.11466512389093	1.84871413511133	1.92523088125946	1.67314293085503	2.27961453076946	1.75695053911619	1.29615907975532	1.42211836920451	1.53013801908193	1.35365857975126	2.32688993281577	2.01927137891359	0.976086066654002	1.80249092557819	1.17582916773444	1.38186461895901	1.49477423777027	2.31948483266666	1.92207920288158	0.978250214116271	1.6097811527638	1.57209109818148
1.22884607500318	1.84846022688868	2.22739794770857	2.5124838451606	1.87873984333991	2.32322100734359	1.1529731807353	2.10936814624492	1.384182374353	2.09646140397467	3.17022992541673	0.838456575607371	1.37003108460683	1.0040740649826	0.997573027250737	1.48649185549818	2.16344315039921	2.58013750570453	1.66636671644599	2.73566808302151	1.66600270202647	1.20371737989995	1.42269828246435	2.59559250860652	2.34649863119596	2.34742075892504	1.02046254736446	2.03625486506302	3.07277419063848	1.87091694848976	2.6752390423153	2.3029051669026	2.72129354573805	1.492497034261	0.993286065226549	1.51267561755009	1.69683073141532	2.08752452357522	2.05643978931003	2.9345529002025	2.3266524085158	1.87676478500521	2.38545262207797	2.45154030805901	1.05788460252793	2.43660960739492	1.01022263175879	1.21927743362482	2.5780658175314	1.55565217957609
1.01930168282649	3.16196245324332	2.8106625289503	1.79363205328113	3.05710369500004	1.70261202592332	2.24427255372682	1.39340031931017	1.41515392184784	1.49416186395396	2.54291717618776	2.06739926086906	1.60038982083456	1.35955238597626	1.07292495834255	1.13097042995196	2.73636818805791	3.05316363566877	0.989013681196942	2.26545981238151	1.65460970155707	1.97690839234538	1.84621931939254	1.32303463935611	1.6961197340599	2.90806582912706	2.2244975196206	1.64579267687853	1.38249857817363	1.13525124547303	1.13074190352769	1.56198198489816	1.24041630884329	2.96819060437931	1.27256419078883	1.27683828403631	2.19691715093047	3.05405837873062	2.36842532976344	1.8982482280901	2.87371080697485	0.990301047053838	2.70353386496324	1.18678703368381	1.78602652225297	2.00133702384837	1.87627123439671	2.25166366833473	1.6055659277546	2.06853252641966
2.62727065320016	3.00821586259107	1.07173209573184	3.08532364242698	2.51711466463266	2.12180430134721	2.82497640093542	2.45510393911201	1.55302568274952	1.66268567232104	2.29177638789919	2.50645972094284	1.65455530820868	3.02704631561268	2.18549325245341	1.74666344167184	3.01572038361318	3.64060510517349	1.06969093184899	1.24143206168192	2.50805352342608	3.20039373145475	1.93563712882737	1.9685939200733	2.1663038033738	2.18716245071756	1.67725476557159	3.37988276137353	3.20947282128286	3.20334950488455	2.26617242672359	3.1579420251107	3.53186531490826	1.51264467920882	1.64630621279963	2.49735296139748	3.32316447209576	1.71334725472605	2.75457917491584	1.50068675469293	2.33093722768537	1.26226021745871	1.705504610356	1.08909988278035	1.51196653101331	1.61397085887399	1.17185085289303	2.29440313284891	1.35602598242774	2.99468916837263
1.66511951879127	3.16525712398262	3.20459595164023	2.71288287005359	3.46264662297254	3.33775753191338	1.24010608695728	2.32668621454147	3.73965447382174	1.78351254541818	2.97766404146957	1.67255339475732	3.26903153886583	2.83592165911179	3.03458085947144	3.64232272798228	2.29268861874241	1.88510023735127	1.92284356868117	2.19800287946958	1.45039433933074	3.0531914006815	3.182512851883	2.34735609144291	1.94983727670559	1.67154627316972	1.24420419781745	3.32902475483538	3.11367362766053	1.8776476345183	2.98553324880224	3.00728573425713	3.08479430023005	1.82152898085713	1.59142547168111	1.22259833359147	2.66986881977168	3.52652691757223	1.88888366563331	1.13787934874044	3.49750648772495	3.19025834276304	2.18275520427889	2.82014354895858	2.20914776024132	2.54358435752346	1.34039883549039	2.28686041633065	3.67663428406983	2.77720814610561
2.29787069722553	3.18191979687388	2.0583591115839	2.21721394766672	2.44555793613965	2.72587902671689	3.36945253523861	2.69605405969407	2.67128331713148	3.28645943145242	1.25249107132853	1.69256330228493	3.57367331021258	2.47845636474474	3.22491605380794	2.11826353384492	1.06158316258347	4.19191526245757	4.12898051433571	3.60553101627906	3.02766890795772	1.96834366556767	3.91230443697038	2.14184316231226	3.5524483733813	3.4488611054357	4.12252496698819	2.48839718666166	2.96503427411862	2.43488041739934	2.09642642902108	2.17780837595923	3.55875466944342	1.44969513542167	3.25618005371858	1.59460658602392	3.47193730681647	2.5515182866398	2.37188099379463	3.14464769062382	2.53534464779082	2.93849675846759	3.66962879370058	3.76495360759914	1.7008970198916	2.12710082261016	3.52703624769505	1.71824963947917	3.51757216020178	2.01261436783214
2.15540902849778	3.64709039307051	2.7322432203699	2.13535856794384	2.1448324741703	2.0961389523697	2.46103361830705	1.60016841816041	2.56690854750698	3.42638625549549	1.58364098131768	1.8410666325384	3.51639966241301	3.29616053147277	2.12912364397966	2.20712619838351	1.71602341545198	3.43182873322678	3.79310106380693	2.85093064142086	3.43707248417201	3.77356841694374	2.54706464023134	1.58286478881914	3.68389636898884	1.83425732286994	3.4462828337902	3.12174369877053	3.37070989013024	3.77449379084592	2.19891512360544	3.72814689399245	2.35908989185473	3.33520361818148	4.35371268495771	2.72252019052641	2.61238783172308	2.93677618068233	3.82857739158629	2.84048458001094	1.74551785597373	2.63502651738123	3.67334731967291	2.51093473396447	4.08449955227782	1.80334482239553	3.7107002118559	1.54391566274868	2.78720907990094	2.2788876892841
1.79039504547688	1.95414162855	2.20401837087923	4.11461930796171	2.79289907321045	2.84618385796056	4.31157111761362	3.91293450530081	3.21870036633157	2.24532879486914	3.15567423395186	3.2626994074611	3.80904957606074	3.55458128561255	2.87986576752777	3.56526918335713	3.34090420776211	2.08210913460806	3.93176447886397	3.80433589620392	3.65919318287789	4.29350789997677	2.41706165182994	3.89076622496251	3.10490727689497	3.49135343768211	3.69871402808468	2.55321870604065	2.87900369154193	3.8534389196057	4.25282007584893	4.34266294516905	2.39228696011362	3.03134753538197	3.56301712639968	2.63598114558902	4.19404834199491	3.11053113654894	4.07402966557468	2.52090304023699	3.70103117463664	3.9247057658266	3.64115267003962	1.99488172085065	3.50131029926335	3.21845471194581	3.13758094368322	2.19878697484537	2.03960801031394	4.22974365668328
3.71087489042015	4.84960026625609	3.58773253824175	3.81823341536496	3.19358591936693	2.79732513654713	3.03583832472004	4.61620339141885	4.78276298382465	4.02259968421864	3.51760393065364	4.17686497773358	3.00706651270566	3.92459098043946	4.3003094963069	4.69951998676608	2.44750996885837	4.16604929699901	2.5479173470317	3.87771235362551	3.19018417211679	1.81025451337747	3.68969395357935	4.83736358854917	4.00373986007597	2.80160417690584	3.46072541969117	4.35959576281283	3.08754715907892	3.67863591241665	3.26213279846736	3.58354737752913	5.10272100274901	4.51362361847181	3.07839797612714	3.88188483696018	2.64339618295771	3.53244150741349	2.81979811501447	2.91117503797703	4.43037542321184	2.84237856987336	2.95301989823114	3.99495105024261	4.25432236254149	3.60988401786943	3.87408073690277	4.04933592420721	3.9838297837569	3.78706498355045
3.21005062515975	3.56678213194434	4.23627691805927	3.74632072844518	3.57374068853705	4.23793049839898	4.87614297833604	3.86176700566435	3.59774163027908	4.29499334816495	3.86260711713969	4.95500968814744	3.77551901995021	3.11253151500208	3.47022698746655	3.74597303113956	4.66425190990968	3.23783791268131	4.41799231562495	3.98521260239734	2.96119535901858	3.19142990230389	4.35635205710818	2.19049029800247	3.54655302783105	1.63221479499359	3.88547031283338	2.81127504372355	4.17363869334095	2.83921073120703	5.10733287043871	4.90925666458751	4.36815081374996	4.72508916869465	5.02454143126556	4.60472441794637	2.80628294464804	5.13708209456058	3.08018018546477	3.78603768405243	3.80949581819696	5.20995249952889	3.65779399491526	3.73164852281737	4.00495008004106	4.412988253529	3.30609034613238	2.96012933009511	3.80986498839773	2.68393261511302
3.87397153504375	4.46045795392601	4.53640808506855	4.59480664563114	4.34068119071888	3.54466591438099	3.35318240370484	4.02802817044085	3.45779565882692	3.46789825431382	5.33027808138227	5.23334926541557	4.68637567923465	4.90588831204377	5.02300069428085	3.06542367866563	4.29631536380726	4.04528987796286	3.43146564116844	4.37188618688688	4.14467916798871	3.25006915215346	4.73429428603401	4.11779496517623	5.25829148393912	5.11437431843816	2.25068901874709	2.56208052706503	4.42194630863673	3.0045950977321	3.22096438823493	4.7334546677227	4.77724900970868	4.81492829925468	4.24847592788113	4.72299808394642	4.93617320146586	4.00537506936305	3.79744408156561	4.83172783496951	3.33895076194435	4.72226826907095	4.29486174717536	4.77641079814617	4.77585201147074	5.35145537308486	3.65728155237582	4.87135583688717	3.02687669093578	4.32678463992719
3.86131535523069	5.38710854148116	5.51748676493395	4.34134340416127	5.39434862570807	4.11839246491344	5.36724234708477	5.33612812416431	3.84236750931558	4.66438708857101	5.14717573923753	5.63223286472837	4.78189415752089	4.82299775674836	4.27967091656142	4.75839164643938	2.86919005124493	4.65562020538764	5.16130379895572	5.13140591872022	4.10681540628381	5.29354831749947	5.48260142154388	4.52220054039221	4.35848343954397	4.9355815229674	4.49653624533047	5.51728075776663	5.16542084735441	4.48525806885486	4.52653384008205	5.19234565685718	4.82759141312736	4.13514108664179	4.19541205086554	3.87619757050387	5.22807691318833	4.75621399314303	5.28693277202087	5.21671173255655	4.01758789181711	2.93822939637135	4.63549309560283	3.99839061770185	4.70352866757027	4.2699351068171	5.23030172435113	4.87785158468009	5.5794256612105	3.24031080054869
4.03146612614593	5.48012801872232	5.44772192224296	4.37420762575242	4.01225357832733	5.62266670401263	4.30921877051161	3.73215292272506	5.65562742203238	4.50515067437015	5.47697485761107	5.56310398614547	3.87075415101999	3.47334406618199	5.59139755114211	4.95079033285093	4.96363164481593	5.67891824113842	5.4129259325348	4.46255232095743	5.13385067413819	5.38608441529017	4.72540022748119	5.21236792802155	5.34295192247034	5.59542129382591	3.73653408758815	4.2793458160277	5.36907926571681	5.53320304240021	4.7561154288802	4.63912795611509	3.87588026450402	4.1432375081293	5.08818714082226	4.47283221636915	5.37107161491032	3.19305315939878	5.66408252316638	5.289391716136	3.85712737763364	5.00400537510133	4.40042390563268	4.27807017533434	4.37218888372233	5.02043527406046	5.52719995320258	5.20123027137598	5.25692156834842	5.19851031547659
5.60616709673768	5.33693878097967	5.29128412602759	4.85705910766214	5.7526017552253	4.10936908490605	5.59039234021906	5.19900449107902	4.8028365704645	4.48288062515096	4.59345534828063	5.501510292843	4.84017569106454	5.51459704645131	5.44987961793975	3.31409648790876	5.15788272672886	5.62053540158873	5.37608506540989	3.99762429162603	3.72778670056586	5.31794026666076	5.12382768325034	4.66500280142307	5.80509138869471	5.66163105877126	4.17742314892217	5.89976916788653	4.73269619401072	5.8038125398006	5.89068179586752	5.72128992200604	5.30708617969557	4.52439727793374	5.72895461782036	5.17125788883432	5.56207625746992	4.63158122684306	4.85314211268344	4.85536123804968	4.98987206046653	4.65883555706618	5.10850139346994	5.52346387407633	5.55699039696239	5.65654360569986	4.57769150606098	5.18299402360033	5.25056828564914	5.83342827069728
4.8654696792905	5.94169734206239	5.90034470650248	5.69996765342409	4.36551451474936	4.2961336600689	5.47656465455723	6.04889479554044	5.61763459806253	5.34221267749011	5.15532141629037	5.83940507154814	5.88507282100993	5.47761386147782	5.68326091754755	5.46739361694409	4.38560044891128	5.66617689713846	5.78515309353773	4.51467382502637	4.00827296591432	5.49881229354875	4.64811922739583	5.74562771841428	4.95086896791729	5.34110758132556	5.29381868398277	5.67526979565306	5.15232787052614	5.8926452261167	5.76111337427243	5.95611760117695	5.39038053407011	5.51612246599652	4.9545085345655	5.04060699975924	4.82694721408956	4.8095523603675	5.46473148717388	5.78135821401243	5.24869209778981	5.04196983454337	4.7615134825264	5.75316826508832	4.80849208976994	4.91829722576484	4.88167622368147	4.84267788705922	5.83977283909664	5.31329716943923
5.83732358725016	5.94055018781781	5.72796533024994	6.21918353275893	5.97872326989944	4.73488339201546	5.46670655557523	6.05200373779108	5.56758171500051	5.86563644921702	6.14608365322889	6.00769503068552	5.72299472646526	5.72076508980588	4.57509981411498	5.07774986984603	6.08803748643472	5.87455221557121	5.75244276186599	5.42530774951409	6.12201913040687	5.23910609072895	5.84504086437138	6.18128533243886	5.91287974124801	5.29472982149644	5.25873137539601	5.5045612588179	5.40676037854676	5.89847704873596	5.64345488970627	5.12124238173128	5.7301558251932	6.05896482248509	5.00636181719256	5.80755460569485	5.16738648314752	6.06259223141499	5.26732046726519	5.83512627116428	5.96251791453484	5.62743446453234	5.34187924752474	5.9544799376887	5.4112287043109	5.89209712104969	5.25859349073532	5.94604634544889	6.07753193844564	5.9534097021747
6.17524348957411	6.1326422234587	6.07588935835232	4.83933557425966	5.88443790045301	6.05306314643916	6.11068913062792	5.24570753509821	5.80500802404029	6.19010145238721	5.94997103432699	5.62756790178023	5.89171233537267	5.97195981653577	6.12223324999001	5.92301193669637	4.94693783097859	6.10534940228406	5.69375575245502	5.97624660839476	5.88757839185928	5.78972536928006	6.09302333859983	5.31222334812209	5.23221337256404	5.87629865849216	6.20961608760547	5.73617218677906	6.19266511471752	5.8883207182872	5.77266360897406	5.33463692592071	5.82378755194354	5.86157238096934	5.31496266331723	6.18704248340986	5.97178630013488	5.6691161618832	6.22819970805932	5.59757022429542	6.25172527844894	5.94632037890003	5.72508137911806	5.11928358621498	5.07913186970872	6.17023648468257	5.60233630029307	6.06919386772744	6.35392619118398	6.29451747438688
6.1833938240731	6.18021557398062	5.57272529591356	6.21579037845574	6.24520761052306	6.13633677767821	4.80959709462922	6.20299513548656	6.15942874734554	5.80232703479636	5.87473351061791	6.17434671767932	5.72956546018138	5.92674050252815	6.15117818642769	6.41220317908105	5.85634663997991	6.21434223169026	5.99182010082415	6.39692829944701	5.82770476898212	6.06467211400382	5.90740478235967	5.45610288261878	5.45390766403145	5.48703831686723	6.36983760525024	6.24259671106478	6.14236093383334	5.82140625556359	5.26942425354713	6.05711465247283	6.19265649701942	6.17587122170704	6.04391996134715	6.01935330530468	6.32868762341985	6.2956714007472	5.08414720451028	6.34034064950125	6.22660571865104	6.31685941904995	6.37837621917075	6.13107663855604	6.27743852600521	5.77772156698586	5.86351513540067	6.21374074446029	6.09694167968908	6.227908205376
6.30461152106882	6.30787767476447	5.88317415262198	6.32659460975608	6.37542187643682	6.11730382029171	6.10698381544542	6.33458167421322	6.32214764622726	6.46170642039149	6.32743046730557	6.18281289030671	6.22017634084419	6.42751622090842	6.2625487546193	6.30070785982389	6.23417493779687	6.39356483623879	5.95048738463709	6.15027187560404	6.372622507437	5.99293416633776	6.48291568368822	5.57817005620793	5.5715848997816	5.96568219982714	6.39680946604521	5.98795934957859	6.30855355464351	5.93622130760975	6.19476152334473	6.46221443266963	6.10687850479865	5.90181201446418	6.3874318209162	6.30846458021315	5.56850222341505	6.48818373191615	5.72188153949884	5.74455478537019	6.38736178421285	6.30558438536436	6.24714423107137	5.79433247236633	6.45287976671236	6.22660584940831	6.18748019202722	6.40122816553782	5.916902574413	6.37883019578556
6.51778737537791	6.5797711716903	6.23870558100527	6.0405637103114	6.06248494188504	6.56352415406383	6.48329439546426	6.40027982632522	5.74143304746884	6.51438832147364	6.50245648983574	6.09310748370998	6.11112461825709	6.42668229006646	5.75265761122243	6.51095989319852	6.48690777912445	6.57089902804286	5.71696236760283	6.38037427735137	6.53610893434217	6.1474342251394	6.38190919607152	6.52107696950279	5.92923257590274	6.53188479506214	6.29675065787649	6.35976144139539	6.43632045773298	5.84882785369036	6.4121658414918	6.23129827224684	6.28857016699471	6.59850454372838	6.55114729415884	6.00317612831153	5.65765685985532	6.64449162535791	5.79568777070629	6.52481377613178	6.63279310440605	6.6495372298004	6.4963349771239	6.52305693862211	6.54344276460284	6.30737864040547	6.23253088309908	6.42132525114363	6.2020143742501	6.32937655581239
6.47598917929816	6.45724970138768	6.59819029915496	6.64482958341279	6.50774447828345	6.53511532083446	6.60827974538714	6.6943666190521	6.49839463185322	6.70168815088733	6.67187687187351	6.52867112565929	6.58329829470643	6.65260778300794	6.65166921585092	6.33676739530052	5.9962289949744	6.145234547623	6.28012174392951	6.65562389731276	6.61979904292614	6.01912073789482	6.56035820230128	6.60030729971	6.37751935251316	6.57617820160631	6.71349154953418	6.50009845618184	6.51755931332556	6.7553304747897	6.71973596244593	6.66551168569415	6.17902500057292	6.67330337709855	6.29169088588973	6.49811090385952	6.45767924603409	6.71754585636745	6.53961872797443	6.69362667704581	6.67654421775769	6.57403434984611	6.55162313755514	6.31939502743866	6.29298864639074	6.59290849294672	6.39237769800539	6.72665301765158	6.63620064718726	6.47661486943144
6.62188599995199	6.71492778288845	6.67296527853577	6.75109783314354	6.61592036654259	6.6872595157677	6.70834456860194	6.66621241380424	6.70220160016644	6.78019850161732	6.73620054236808	6.72677097464612	6.77761039175564	6.67728243072173	6.63563682257877	6.62961062028756	6.7096781711993	6.73918287437681	6.60770408250222	6.71740786449914	6.72977070268492	6.36072447350333	6.62537606788212	6.49071279572691	6.74572336010879	6.79959252125225	6.73293600431779	6.57905319643625	6.70796913684196	6.54242707398412	6.70994656771876	6.69767491975256	6.70127902927439	6.40585494243077	6.66578006865615	6.6878007378476	6.39955771686656	6.65694168920223	6.48608776761693	6.79794652932375	6.53128114671241	6.65222768082234	6.63891990656649	6.76188571789548	6.41343364888768	6.29635518086554	6.31202352219521	6.32090888024991	6.60463953896504	6.64772275358535
6.68841257359342	6.84258398515144	6.76617438267155	6.85740105796126	6.7821315583547	6.84845644046937	6.75233738806471	6.51790615728134	6.81146292934681	6.67392530358972	6.85903902818564	6.74989310284012	6.84007082810408	6.79877975873999	6.55219601335806	6.66079196063458	6.81177876139621	6.63239960792068	6.82953660915174	6.85936269056212	6.82911078091305	6.76367837611895	6.53101517114305	6.79467184543296	6.78310424419798	6.69667165762491	6.80516549497495	6.70929255792053	6.75565453851058	6.70392799025039	6.81304061331167	6.71835853041128	6.82866539253262	6.78026832905322	6.81166365338319	6.82499748885399	6.81307526475842	6.93630363796475	6.85777143181945	6.32699217872205	6.84973747078822	6.89558946805016	6.79101088320727	6.84446563138569	6.85692507421947	6.68206195185034	6.64528083157019	6.71404224812141	6.66710494074502	6.77402514494841
