# Supplementary material for: The Neural and Computational Architecture of Feedback Dynamics in Mouse Cortex during Stimulus Report
Source: eNeuro. 2024 Sep 24;11(9):ENEURO.0191-24.2024. doi: 10.1523/ENEURO.0191-24.2024 (PMC11444237; doi:10.1523/ENEURO.0191-24.2024)
Supplement: Extended Data 1 — The file code.zip includes all code used to generate the figures and perform the analyses presented in this manuscript. The folder "./ephys analysis/" contains code and instructions concerning experimental data and Figure 1. The files "Figure2CDE.m", "Figure3AB.m" and "Figure3C.m" simulate the model in the nominal setup, and generate the corresponding figures. The file "Morphing.m" allows changing the connectivity strengths with respect to the nominal setup, and plotting the resulting trajectories. The folder "./Figure4/" contains instructions, code and data concerning Figure 4. Download Extended Data 1, ZIP file. [file eneuro-11-ENEURO.0191-24.2024-s003.zip › code/Figure4/isolatePFC/v1Int_a0.725.dat]

0.333919254085086	0.36730392492953	0.358926284660701	0.352242854968876	0.319978060779479	0.315627599584384	0.328130801937114	0.333969276093238	0.351090107906217	0.35905655505165	0.326781477097022	0.364358319508351	0.357750212134084	0.343771992084757	0.348923753425147	0.321853008415464	0.362049491134548	0.350385391501659	0.345924799054271	0.348764853593549	0.334378504820046	0.353228440431851	0.348518488208457	0.357862094545833	0.336437817429283	0.349993943033042	0.321110017823542	0.337554262220177	0.360788988527864	0.337961234862312	0.332009750533901	0.329925311832476	0.331779118549923	0.338085421656318	0.34883397053666	0.343969888319662	0.351429980001831	0.358936929491847	0.318893154790981	0.337916829624709	0.348055573139928	0.333960226304875	0.323219919377337	0.334800746189504	0.346444764041792	0.33286455051538	0.338289947438278	0.35439506119923	0.332285645807019	0.345122710283375
0.359474432936971	0.35093478747193	0.344818937294497	0.352694195850474	0.324653754566087	0.327612128218462	0.362144430766235	0.36030413761253	0.347309200963869	0.351289016819351	0.349965202237017	0.348594828366329	0.342660685552399	0.33946739141474	0.333562397377295	0.328341625248222	0.380613242993117	0.381043670504977	0.32747697249542	0.334476978817053	0.351313358790993	0.331480487891959	0.357050457817536	0.3590531133529	0.361214987851763	0.346273412790712	0.330205381953769	0.342701576357345	0.350746493732897	0.337580358961274	0.366671858147905	0.325828196335058	0.374768535875762	0.377945091521709	0.349269101036421	0.356470041688321	0.345634217442346	0.382151471154493	0.355041649138358	0.369293862552171	0.347958833250214	0.34546631830278	0.370983423527216	0.35131114301704	0.358098354430829	0.333395749343313	0.365024431638857	0.337347694916942	0.329520767232559	0.331373997017529
0.345841297706146	0.369643784183637	0.375631826102234	0.380002104390888	0.374567505314434	0.337465591957672	0.360955878448378	0.362762161897652	0.378191226063127	0.364296108920856	0.352282366706621	0.342632699059641	0.348849975619796	0.340654766878438	0.352683403558932	0.338745954229419	0.334787826899794	0.340462263307553	0.369300407621204	0.38957852374521	0.381559455095644	0.384189829724893	0.348043979164204	0.362043146216189	0.336477320324746	0.367378834002972	0.372587059369121	0.359259568883053	0.364690858616882	0.396297008117269	0.345843545326385	0.351282218178606	0.349560608425478	0.360354560199447	0.362657692600647	0.381941626549732	0.379995630390796	0.386350872791489	0.388474538758717	0.351331522771806	0.336197562316091	0.358957684225162	0.353059318657353	0.357406422881579	0.389693635581541	0.356734187570897	0.382073252817192	0.391309453859061	0.376241338103044	0.373051168552791
0.372481242095162	0.352050027394922	0.349254546811059	0.368372856713404	0.405354157625988	0.35418623323165	0.410787317668984	0.389536400335939	0.377731076114705	0.376716715545822	0.36119570337173	0.357143130286109	0.386720744708733	0.359110527952752	0.35838583655188	0.373917837248942	0.40072553412739	0.37968488304267	0.353846873122514	0.376043753789697	0.361227091635816	0.401975917841699	0.389873680575521	0.373979752141163	0.408356707517927	0.374857369656442	0.36297026988152	0.386394989712735	0.362797660377865	0.388581673559204	0.361217799777057	0.409473760724482	0.35070276918619	0.401720558990079	0.387840188612231	0.361278366055622	0.375310580244558	0.409021368043054	0.352684524309794	0.349735592246234	0.382353447063521	0.377019008867739	0.345623902939112	0.3875145196966	0.378487656932816	0.353345660747267	0.398115983449719	0.368453990308804	0.358830766860719	0.385224955939359
0.407083225861616	0.417494469739985	0.420288313554706	0.37908664026757	0.360897183514787	0.375413803638693	0.396012742972379	0.399080157130662	0.413537342408802	0.43156264257019	0.369128395188466	0.376537039476447	0.40982447467096	0.416983696619276	0.392099362380868	0.43328808680561	0.429914906927567	0.370329419434483	0.386617303744337	0.418239245453449	0.39233732956946	0.404257224705307	0.397388176529607	0.363406979300392	0.377955618676998	0.426374956794929	0.408127088081144	0.410792648859122	0.391611096795413	0.38226486847594	0.381732633536761	0.365876901803048	0.367855797576287	0.373285903580222	0.43225175687704	0.375234634424195	0.404627263732903	0.397894279550911	0.401749457966242	0.38873309745457	0.393603468718433	0.392515912906477	0.392406091797844	0.378694838990881	0.411318678623784	0.401196970100152	0.401293247092458	0.391175468948126	0.417321972111379	0.413197425670585
0.413275647336247	0.450379939817616	0.377542089270983	0.377107817323721	0.380512037811609	0.400593474449483	0.459023546795665	0.384411273235438	0.396079869838688	0.393585033483298	0.404385089828709	0.431038563575988	0.411842524174022	0.378132345479753	0.422936243064695	0.385835696620263	0.430380069702128	0.410452739094019	0.404356930231588	0.446949749909288	0.456848773452049	0.454081507713584	0.423033635507192	0.4591647359826	0.380447809766133	0.434152342479531	0.407433675795855	0.430364871043943	0.389789472495585	0.382151047435831	0.395995706997449	0.400636317055895	0.393057274321553	0.38329754610879	0.433908011279789	0.410866431760769	0.425388313913759	0.406258686398811	0.451376790948985	0.420317042575445	0.451967835316378	0.39998643264567	0.448537036186453	0.378315883142226	0.432710687915502	0.443328196839692	0.401921407970903	0.386661447025156	0.417811752721308	0.376398989020471
0.443092468177639	0.431920493656319	0.47697680891595	0.463689803353128	0.477833785391836	0.432165148604992	0.408081439102168	0.419668315364492	0.393703361607254	0.421723017064273	0.463537724938961	0.418212725240623	0.399584257433436	0.488556166973494	0.402963646380674	0.405182062856636	0.462672599229069	0.408425399663404	0.450221571297292	0.461093086653403	0.446664660633571	0.399568417155361	0.462875533791975	0.404020313172157	0.469635972011244	0.459450496208028	0.477559322719205	0.392004202369188	0.472373945944932	0.473901626433335	0.400369055022512	0.398773665712909	0.451045640378143	0.397829528417785	0.462956748924079	0.420600323968105	0.421887349993601	0.483872514488336	0.399501689247923	0.399380287987187	0.467487552665854	0.402150799246685	0.412202109567308	0.409593606887172	0.469438781119881	0.481765617637509	0.409717984766738	0.392005751990077	0.40138651400756	0.479919722509254
0.508158405376086	0.479221061299524	0.443839298148526	0.453821289283904	0.431891155313854	0.431267324803243	0.428055176065856	0.42837329289568	0.476380156484813	0.460940553929059	0.440344889441931	0.470158787462989	0.423985851854975	0.469447237438722	0.410759918691217	0.467788911838794	0.425291770124165	0.499939532632659	0.409263936340924	0.508073508461508	0.482323232687315	0.512596554154649	0.443531178987878	0.473974465796895	0.414636148101372	0.458835984063477	0.433771950389641	0.450335499014428	0.466051201558171	0.433682458034731	0.510042985902407	0.475754510930885	0.488645005785109	0.455888024883835	0.450597558919738	0.499845560218616	0.429948294351144	0.422632307078512	0.461903593073705	0.477783905822513	0.433978264252918	0.469889096147499	0.432462322949512	0.514307248042384	0.445136297324977	0.420942332770425	0.447019789466673	0.421473634721747	0.413253370550284	0.408864794061149
0.515493292360068	0.514812885124015	0.453003535735065	0.446211679699572	0.449679443278785	0.488541399700122	0.491877579153434	0.507148653150517	0.522148074840282	0.470313740225722	0.452955611796524	0.430964209321124	0.470504036529561	0.534031756664517	0.438824615316505	0.49649191403135	0.453598699008687	0.510262760716423	0.489961850915475	0.456587249172343	0.47276770220055	0.531079593139796	0.460190433549473	0.519780065414078	0.453445719106144	0.474135213500514	0.443462051178872	0.542298314510872	0.445467985791327	0.507788266383681	0.537900346613748	0.519074313256734	0.49496523424615	0.540142902647153	0.522680137231476	0.46700731077646	0.549134350159647	0.491966428317075	0.438069519884886	0.4902323929477	0.463440101096536	0.439360138288003	0.434226347472816	0.440118426030835	0.457160806770773	0.527923459654718	0.529649690660529	0.432401722788437	0.436406286126654	0.459622708493746
0.511299829461345	0.488877812265488	0.480507967860655	0.502007208987005	0.536752848398268	0.516180099802039	0.56965840716213	0.578858308922865	0.518555088028241	0.53389618602462	0.51782176005573	0.525775509216873	0.560936887894709	0.514139299797895	0.456562908376464	0.568685172873621	0.502133215499991	0.471613632149401	0.466976618681041	0.517895907546432	0.557086319726834	0.490513095922641	0.533132023108958	0.573449839046491	0.512017845751804	0.477704118516414	0.471917481531434	0.478579619481595	0.521471619977664	0.560887568992998	0.525495752824709	0.462588036370318	0.507419389936761	0.547603252313614	0.52421637944049	0.500085985885008	0.504932545574314	0.580277085763071	0.503384475472819	0.556024095548098	0.475642143862836	0.465708028075126	0.490079166126108	0.562963494487451	0.476120657990282	0.517093426540013	0.490956409843437	0.564658938221531	0.482218126487076	0.521496466133942
0.617722274357017	0.519322607835383	0.500075181230712	0.561488041631394	0.49415739360631	0.604653878239553	0.548073517701774	0.500788831549454	0.503615373255743	0.557293285777	0.587828775089514	0.601056396874213	0.544915245076759	0.531368321672618	0.491574364816573	0.512871452307793	0.62787092652359	0.565926933997241	0.581594266791638	0.514386791286018	0.577250430681081	0.574129222587764	0.625993428848739	0.578608923252804	0.609753570363316	0.540511057624621	0.602686317486844	0.590680058093046	0.528297487867914	0.540503721230547	0.507862752926441	0.588147500840421	0.52921742363088	0.593227824925013	0.577604476800302	0.608431444893073	0.540589326145742	0.505711583011058	0.602094933741577	0.50436385578282	0.571527476933966	0.506132161741993	0.572048331218725	0.598936762289512	0.505887879174935	0.556245304550662	0.513542213220912	0.515289217866034	0.571580571034689	0.591369768083485
0.52103325214241	0.623256384262313	0.66641701963712	0.622563453728962	0.655256432823902	0.67293579538203	0.568659560003069	0.566678560277469	0.598109907778469	0.538025844175681	0.573681093346943	0.614542372062736	0.60362912489488	0.543644547402036	0.571640854534923	0.644727842994411	0.670781756390015	0.551974599572345	0.545181369260515	0.665475859322938	0.530794636656075	0.551479329769455	0.640800166139318	0.648431194999634	0.524046179912896	0.618686868096297	0.547507078081308	0.631045993697228	0.635168822348774	0.644376869771935	0.59985390066687	0.546740782737685	0.669562856024575	0.582318043663749	0.655349411210892	0.680986170961683	0.618213669273446	0.548473984657485	0.575984181709722	0.652481692995774	0.649859903394361	0.519620128590096	0.549569012365119	0.646259103302522	0.527607437790718	0.543167318700635	0.611444405361229	0.540299621935437	0.538444703674639	0.554311168980164
0.643182077457234	0.651934877660445	0.706790206182577	0.636260153761982	0.573804816811152	0.635486918174231	0.612058231458132	0.564905314648223	0.569988348492807	0.683121384195941	0.662139323376187	0.723029926559223	0.662219246312572	0.630637201680872	0.553805938159687	0.592976668454454	0.614789939996091	0.651952747203556	0.599108363469844	0.564278759456402	0.703850583506628	0.57621686165418	0.703878065447448	0.614354232380889	0.620711307895442	0.58436348901836	0.605591547103786	0.722024137720561	0.691131528833156	0.652354721637431	0.681973184483387	0.576637118349902	0.598403191192886	0.584459095277669	0.702067220882026	0.695150285236876	0.726103332774639	0.71255405416413	0.649472058295943	0.710938427858474	0.715475936563397	0.719591329256821	0.607442617106161	0.725256100022304	0.643191630437993	0.630348956781256	0.643747332934257	0.57943536294187	0.580927603313762	0.719198112465552
0.611511709559675	0.591846540386137	0.668489171247218	0.77961167852139	0.647823198943356	0.617027781081625	0.760270021297339	0.60239178748183	0.754932080990064	0.75736637946641	0.783828520818677	0.744135332196958	0.667364710512277	0.647647238059299	0.713851338640879	0.715287492787782	0.678734684608945	0.762355692994097	0.762702705477677	0.674622429928998	0.699978185316078	0.658918131976962	0.776414134654886	0.747057959156184	0.708116364446189	0.63152395464015	0.684830716228036	0.628553439359366	0.659467105530622	0.605952739382703	0.784382332058687	0.774712405803381	0.615306894654156	0.607173262545633	0.701008979123849	0.728373670930042	0.633755270093181	0.657697286670843	0.599864216190925	0.709568050475072	0.700781087739368	0.626028889617741	0.610864044969039	0.703750799420141	0.662326695569676	0.669995402659202	0.655318998159104	0.67404278676302	0.661855626264013	0.637441622441803
0.836706899347003	0.796862974375727	0.867305220645141	0.670562952662775	0.761920361365544	0.710308550526242	0.839638795700301	0.701120996293642	0.733215768906979	0.778822371907578	0.774122123370773	0.840768257315732	0.773508380525173	0.764794206650703	0.673937103645877	0.645729392188496	0.720302316129429	0.727942687865581	0.682678404515237	0.737790386835813	0.803924284793334	0.684647220648578	0.708560176125321	0.823854004247576	0.797277398592428	0.70148771601423	0.756812414141563	0.688874392420385	0.79290056102895	0.747750964922657	0.76643076054428	0.66792308162504	0.650855155964971	0.731747147380592	0.690255236038497	0.779246655003388	0.699088710385276	0.711221346270541	0.735523637299655	0.667566516521408	0.747008145663219	0.643106315336384	0.759050315646721	0.7292504597622	0.642129899124468	0.715018681534723	0.84003954904729	0.82610244570054	0.764165623356584	0.638750377195961
0.912421642900567	0.756840860045501	0.717638142112886	0.688850281487679	0.734792641087162	0.922865777022724	0.721637919383755	0.913132373826874	0.875782528707348	0.752429517655159	0.780702984020388	0.802433083235008	0.918278355388855	0.74839183913302	0.902978478116486	0.929779229992783	0.733933163778547	0.790997279304953	0.893981068271004	0.913480287771361	0.789083641905627	0.909179385884939	0.938987735912985	0.871110010579968	0.77056972844288	0.715595603796048	0.777842299968548	0.936826554814867	0.725365982386897	0.748018969359993	0.78430672064403	0.826414757694244	0.933618863642599	0.789264085699638	0.70531704290036	0.89948858229899	0.864324885168152	0.712327830217888	0.777444357722149	0.742946425924257	0.792465767824453	0.786676055543459	0.719188900917298	0.894471322598911	0.894690592568483	0.709543369386481	0.711211751672263	0.883544735625018	0.765291060609321	0.929237414398856
0.958347073564478	0.766776564949388	0.813861998955775	0.959123813435043	0.891649348572634	0.906819442537233	0.866342375791298	0.916952112380098	0.763526763281402	0.968617832751675	0.924943114930259	0.83299780638181	0.868205073340424	0.75021979387878	0.810340382435346	0.799028661369298	1.00015446907571	0.956828268960381	0.895448355078587	0.886496044654491	0.920358947701969	0.807009031313285	0.826087540103012	0.805487900483452	0.751637108701425	0.810760045281995	0.834684204433643	0.915159251572482	0.760248741104625	0.900250325068201	0.859965748536607	0.793045408845937	0.878326020173606	0.806400750822746	0.794822513737725	0.953178330749193	0.970665906147474	0.885586390819755	0.750783431446329	1.03212014127402	1.03430238599509	1.02399160011133	0.800324272872633	0.887979211676833	0.80328931362297	0.758465037856145	0.806377089598013	0.819363555200883	0.953236706926325	0.947471075530831
1.00739657281663	0.860262623857185	0.851452543239852	0.875770831357635	1.13806988163865	1.03357616904788	1.06805147567231	0.880207280257063	0.950008793113354	0.891056563366555	0.942945197965138	1.01827021126541	1.00065456981162	0.893218980995239	0.85344872335432	1.05443590140206	0.942568295821505	1.02819682191077	0.988062225641774	0.820401212914814	1.09994927477955	0.885400599169128	1.13777422513554	0.94058894300757	1.07740533784639	0.992653863581625	1.07805159924145	1.10155706558707	0.903908582167213	1.07397706105657	1.01387325091339	0.866434253357598	1.00538778128686	0.972594763564065	1.03824229772893	0.932138279770391	1.12155862761213	0.962954676612291	0.955225601384212	0.865971205507466	1.02887419939004	1.05113046762603	1.06809210017539	0.994904422011982	0.954206073502766	0.906111702188864	1.11480189693493	1.00084480739939	1.01165911538127	0.987170752249186
1.01864624598415	1.24614929860133	1.15282138634708	1.07901201828596	1.0321887507156	1.19106923548021	1.16794327488085	0.893001568078609	1.25479119877381	0.955991393266761	1.22514990283751	1.01765975279975	1.00339648998971	1.01499359705169	1.23778418673157	1.00883147616846	1.25081087310411	1.17864411487503	0.910262498335413	0.888089222650929	0.938979795223889	0.924600581413277	0.917587289083486	1.03291620751081	1.24887422800767	1.09497227476634	1.02891201102185	1.05227346760326	0.904182856906388	1.1658395923402	0.891923689917811	1.06658339345765	1.2463863548283	1.22595629639852	0.904229689803881	1.18340138816133	1.09912426097652	1.04693189944728	1.10694934167551	1.04783435310923	1.10605879741966	0.882863949102197	1.24855509355476	0.925249153235738	1.13017725708378	1.09092997546217	0.976155686662831	0.980645959338344	1.13797504190557	0.977381305613136
1.23172515716912	1.35245970692051	1.17359410879887	0.991541536659262	1.25204533166823	1.3567233203246	1.03449359476169	1.25522950935165	1.24446216665284	1.2993562889401	1.02899556974446	0.982533317277682	1.09536203935171	1.04196021842263	1.0146558037402	1.21932074027974	1.16358188853993	1.20889790821437	1.19112234558138	1.20206145455345	1.12841783893665	1.04395290889	1.06344866130488	1.38287831494509	1.06248701168566	1.04400821710374	1.28526461575643	1.10977746110291	1.19354943113774	1.00754916943648	1.3540617664389	1.05665279813858	1.36056256166228	1.02004550922	1.25633938246851	1.04774100376231	1.09175120124374	1.08908569891737	1.08858859090236	1.34041416717687	1.01476951087041	1.18767306572786	1.06765690082262	1.05377996421263	1.25348761055632	1.11391576558224	1.06609720771318	1.25292246411984	1.07431661186396	1.08010445833615
1.10429139886178	1.14156548189967	1.44088222720117	1.36669325307245	1.28768656360786	1.46156252985986	1.19439566134647	1.53941264422897	1.34775388688733	1.30030026150624	1.07714169540339	1.49036149147778	1.21450717581865	1.2372047486294	1.19587646441028	1.20453641866873	1.12788436639153	1.17163613416593	1.0863670402685	1.45898858445643	1.24731008753875	1.40663778450484	1.09927599805882	1.33396872154376	1.1031657078903	1.50849977279122	1.54957916889025	1.15801144869233	1.4855965939479	1.09278824265944	1.42043519161352	1.30446610569012	1.35511537136418	1.08643952147776	1.48312847900701	1.35885134052826	1.11531444972164	1.4314847998624	1.47619390855154	1.11061539556357	1.36318141485466	1.25940607436518	1.3854311209433	1.13083265038136	1.09412709536942	1.25728581314655	1.42037855681883	1.28344848665217	1.28398525914997	1.49470541180568
1.5777637770367	1.31514393034662	1.66023596914005	1.32354761275983	1.43683263698425	1.67537606507066	1.28405276980736	1.39519543393244	1.6188721469884	1.23784024556063	1.54178046282244	1.22118416671167	1.3550533542443	1.61357465605541	1.27780177864929	1.40671710440379	1.60543200499725	1.27066595622368	1.21133773288335	1.36893229144565	1.30072831438766	1.56019646034307	1.2061198220756	1.65253117792835	1.27790544407008	1.64772398472096	1.21313492808381	1.25194009781293	1.29366152942617	1.38920922786785	1.57073621764807	1.2188999150945	1.17518430451114	1.4853552764956	1.43824491959022	1.18547592943052	1.3889497094699	1.33132478132183	1.25162410069574	1.60238249520566	1.61691966684992	1.3632776940528	1.22720159923113	1.28142195845137	1.42815092525212	1.56480005107492	1.54353405320785	1.56018723746101	1.49944332896856	1.39801548692895
1.83343909960642	1.79965411196069	1.66499461705721	1.43739058569088	1.594006145336	1.3350305719257	1.76529150712705	1.71901710178251	1.51965473065275	1.64261235024005	1.37572306179719	1.71481047159164	1.62318823300046	1.73047227619279	1.32705426062394	1.54275396730989	1.42892028657566	1.4048474251568	1.75368989366757	1.64447154785438	1.75500103751016	1.54830494620762	1.3620568453753	1.36465737056551	1.62118631228197	1.36094949373617	1.7257833600839	1.34699007648253	1.81392369178913	1.54442973510339	1.68159520410594	1.3067086350036	1.8594477551353	1.61645541111376	1.83057689597284	1.36443579534209	1.5410840308913	1.65877524254149	1.59743641587005	1.67930470603165	1.57516150196855	1.66364976999469	1.39732826781477	1.76310366100711	1.71538101010459	1.36018024487203	1.32003828548674	1.52351770772632	1.43120909618161	1.3682554306949
2.10743238898034	2.05746488576769	1.95767180209913	1.44951628129555	1.71289384128962	1.55302812722452	1.94262255477754	1.47319525865797	1.49369194044859	1.62838533179866	1.67306574654477	1.88553124062772	1.79852265677422	1.90334874045583	1.58552348179036	1.55401289137609	1.9522761393267	1.94373593591781	1.65867453758748	1.53135112083084	1.7496117951832	1.5997430646281	1.59959533357582	1.77617746153004	1.63335537307154	1.50869448537011	2.07306470693402	1.98862079751487	1.59817945098351	1.68459451300536	1.88025276784027	1.67744181245512	1.80531540115772	1.92609931011729	1.88176833832058	1.84815354667097	1.49842740459762	1.82470822390631	1.63930765877898	1.98264618356111	2.0072364980839	1.75512472021	1.8867615209859	2.01848641158486	1.87160932351304	1.65473083746065	1.57455882995572	1.9677540620982	2.06591150624613	1.6987061184472
1.59923270297468	1.89791490956535	1.68216235238057	1.68072715407139	1.6963305929926	2.20693915419043	1.90886071550811	2.06168079238651	2.14663945064562	2.21348296293237	2.29792160985808	1.90934316303062	1.85933849632816	2.20064788917234	2.08328104321405	1.71807120209036	1.93991860848501	1.7507765010792	1.9207803081135	1.63714642009468	2.030611552544	1.96576618864101	2.19567093924676	1.9459864476561	1.89811972292597	1.88028355159087	2.14890302217241	2.28995696873108	1.96586580018781	1.86604324875465	1.82840912139963	2.24777056718949	2.24829566334083	2.01595680025119	2.00597680477714	2.14560024287652	2.06254967123872	1.75678107066209	2.25818238165688	1.8303438862303	1.72504249431461	2.11449001614058	2.238547211186	1.94431929638707	2.1949788702248	1.77474713902832	2.07519659801251	2.14375218054583	2.22823048797025	1.8675395787949
2.14691616618633	2.04771702503315	2.48124468787939	2.20109078579065	2.48952163504697	2.32351621913917	2.06153323710431	1.82024572096504	1.79942824054317	2.09254025252508	2.01559375127792	1.91373435704604	1.91453240924821	1.91556167573584	2.47106342202033	2.30182116291424	2.57671736023741	1.95987721147132	2.52495075597946	1.82066150096019	1.86790240823811	2.55708634602586	2.08819494706976	1.81147768532917	1.81287642559835	1.96572510914209	1.98535352718394	1.91875843893814	2.24940941969122	2.24044358628475	2.18644244997352	2.3135028996525	2.32471757439091	2.41112936329232	2.04982530461133	1.87420419120617	1.78165272728769	2.45939817977212	2.50938360203969	1.88459235545717	2.38484462929853	2.22753957463314	2.41495188184794	2.30955700122143	2.01739042546654	2.29479887915182	2.29911602286186	1.99656029318625	1.97541052370939	1.8680188765429
2.22548853183901	2.30426201160728	2.45395113170817	2.76172855287393	2.24381041021796	2.29158274120727	2.27186999345387	2.03239781400127	2.26056938223593	2.1686801407736	2.77932043763495	2.41391663811817	2.53433177642948	2.74830442075039	2.03460128996708	2.41307032665124	2.17511890569617	2.52372824035424	2.40967915120361	2.60326343472536	2.12111820786993	2.18841514870421	2.00480221501908	2.81521189469866	2.80063805756307	2.72428154952189	2.40368169321559	2.44213982691461	2.26940537790221	2.43354704385859	2.04203497142529	2.28056777696605	2.57761753513027	2.40748638916219	2.2883217264416	2.70163081358737	2.13829726347573	2.72216778723623	2.75259508722942	2.13305771710564	2.10413055521905	2.26734704886728	2.73535588243748	2.67681434038065	2.02789372545405	2.64364845020233	2.11760869684943	2.80509306706376	2.42087254405459	2.38972084993048
2.36950916062114	2.56935923112824	2.582138237426	2.72030645188144	2.65932495369681	2.84770088629967	2.98062961720673	2.67056775691302	3.02319800529451	2.70152546846327	2.3600997246639	2.77912544158861	2.56347589915072	2.98984987742868	2.73469096644863	2.61159809017915	2.50166184287668	2.5946831354276	2.68815083885365	3.00225143728866	2.32444398270246	2.77305445165494	2.74318476966988	2.50642585550839	2.26061823622384	2.80629342608465	2.75945492751476	2.76254356871996	2.28833064331147	2.49291468686624	2.63503520757189	3.04498782848268	2.81100419523495	2.86152815555638	2.72365934598757	2.3400946999987	2.64082536608823	2.43936930490707	2.64182405802395	2.51905817067876	2.8184645015675	2.76018892635014	2.29516072262515	2.97519237509319	2.30029987896505	3.05372169510011	2.67750271432734	2.93748839371665	2.84140048089089	2.5404085679582
3.23920821042656	2.79204861567066	3.30637818462073	3.26883547308847	2.68712424876407	2.69569776926443	3.24190466407998	3.18159071906128	2.96996535543807	2.69060175952256	2.87161329711545	2.86075666889439	2.74729328026508	3.00883146681852	2.70113153665355	3.30002356219768	3.30374468975074	2.48396431550513	2.87066907076018	3.28662907132547	3.3006787999518	3.26903136228403	3.19688361915803	2.79664160821357	2.75307680202581	3.10770435064194	2.68432594967278	3.09493815720386	3.19618922140798	3.30730418276659	3.31365653218166	2.79734214339386	2.82566594740822	3.00325924010096	3.13504127080337	3.26256519958374	2.50473840409095	2.54496549157585	3.30683781294547	3.30462258155974	2.81812921159699	2.6126508177351	3.17484569682651	2.90992852763321	3.0458060887106	3.25489905324347	3.12836179743209	2.54892287587096	3.2640091965273	2.65310446812532
2.92268939566938	3.07508316591112	3.42605145492006	3.44454022896745	2.91828212087269	3.43853610569298	2.85102777522077	3.30134523678173	3.49428751040275	2.93707312580036	3.54880526222963	2.94154585746371	3.39461079251508	3.42506815627562	3.51118373819085	3.55359080389334	2.92300658108238	3.54038975191543	3.55405000859699	3.32355920601798	3.53235000456363	3.27473323350025	3.2751261294639	2.97958643589431	3.53123179970076	2.99753955593391	3.12509915731623	3.084089261667	3.53272838754707	3.09685497207527	3.0223141982523	2.9284920038535	3.22411832154272	3.54493619556014	3.50248573063943	3.48589840322696	3.50673014271237	3.44453273478954	3.24546286776599	3.39050874383559	3.53733850092585	3.15892267164631	3.17252279834153	3.52167245018997	3.43885530776609	3.47234827508772	3.01618699415242	3.28166272655418	3.53124037245278	3.35693424151492
3.56053119494173	3.22003252858228	3.67421672284591	3.53329200564736	3.37611496543753	3.81463855354951	3.79974172876908	3.22681192397024	3.73698857044797	3.49226583262747	3.82395164448397	3.74646164855348	3.70551437739289	3.78993936837222	3.48843496172594	3.41231160088866	3.8104567182588	3.78127970977917	3.52942142944753	3.35233101447586	3.21421866365822	3.70789050685505	3.53484544291426	3.79474922855387	3.78898421234428	3.28962037167387	3.5074723768089	3.7761424026493	3.79530979399407	3.47849438032172	3.41940770877652	3.70950788364384	3.47366280176778	3.47094032425104	3.72621771039072	3.84244262673178	3.77183590858705	3.79952854735899	3.72838935980524	3.26002734174417	3.76047179243726	3.32760042973864	3.67119865947912	3.78249761678476	3.81469595684585	3.2592703470181	3.5156612658192	3.64760429060725	3.13784808008892	3.77154828681625
4.0585359132615	4.08118050498827	3.64838834615216	4.08947516059103	3.96326170955959	3.93678762771492	3.77284340889461	3.68540978802356	3.95467213300668	4.03360912037123	4.09249099055403	4.07877885691458	3.87777349374531	3.97032390268276	4.08998849271343	4.02018801448429	4.0659895066201	3.99928269639672	3.96767200761962	4.03146119574516	3.76641477293625	4.11915223182628	4.05840406269747	3.90056536061199	3.93447595751233	4.05815700769727	3.88005986736727	3.64355273435067	3.61690862828637	3.86292049714665	4.00617916461965	4.01113050777328	4.02790391026023	4.11777630381157	4.05194096229193	3.96092444349689	4.08201031185571	4.05904309240116	3.89719283279448	3.96634424360676	4.04900279773972	3.85549421911849	3.96089582372241	4.08670286340024	4.0956694708561	4.00874516965665	4.06446973280392	4.00282444196431	3.77498731586727	4.0374257064123
4.38589700461046	4.04501778977208	4.16408250472285	4.3771949518281	4.38630181302631	4.1972016403402	4.05158327358703	4.3580886217866	3.99738234733362	4.0363472212267	4.18819943354799	4.22466824579165	4.39492342852423	4.07337909130948	4.28095867005146	4.07716647513823	4.19789033644938	4.34597618717958	4.34020742993952	3.99464350467371	4.36984327917143	4.12267375926556	4.03484413858838	4.03360336730664	4.39870359538862	4.34351880728896	4.2205010573128	4.29055994063835	4.34664684868949	4.39664263908978	4.40239797936388	4.1795071064355	4.26612095564366	4.42387031007653	4.1984626587162	4.16930189880888	4.31350518993619	4.36509388795177	4.27543094309391	4.23643697148298	4.40549812083098	4.315736197766	4.39595470427405	3.95114399698882	4.40878169978299	4.29430823827591	3.98172753971909	4.12894418971457	4.24795863279166	4.1329137582609
4.61163583915622	4.42851859489292	4.71865549502326	4.3847519380528	4.25257797158535	4.54281730949754	4.40477344270217	4.73355085493227	4.61503393934909	4.27581754236536	4.6686307616374	4.64770005097086	4.71978373288706	4.6202288567677	4.63474217656229	4.58361757412276	4.29814335271873	4.71200480062869	4.4690369467067	4.6906008032132	4.64600352295052	4.55007079081434	4.63669991103056	4.56315791497017	4.54910912383476	4.31397371858725	4.44733482415255	4.65130843856974	4.44453950510756	4.65083767222069	4.20887388238486	4.71102409897023	4.66313210736921	4.35565873968839	4.67841341278905	4.54912962015052	4.57449312573134	4.58780357717497	4.25565579602231	4.69062532562201	4.17613087712788	4.62107092424222	4.4988647705768	4.4066216253995	4.22914234911048	4.55445432172322	4.55771150499167	4.47655494729381	4.68971180116512	4.74010152037312
4.64308642424823	4.96771714765634	5.03093948870923	4.85140360668764	5.04550781330648	4.96856598126993	4.71773250624631	4.98027216044744	4.51890787448771	5.04431329119461	4.55938293381682	5.0590940501814	4.98888939428029	4.66651843970837	4.91490839766237	5.00251949667525	4.87286521159813	5.03985205394499	5.04672343327377	4.76233140333131	4.79799824164718	5.03050062832783	4.67697774654534	4.84946715205811	4.98291101672265	4.57659902555345	4.94149949743756	5.05302277052801	5.04862341772605	4.89559709370994	5.03769061867535	4.57738277675796	5.01085986805833	4.94775466037013	4.63786781182352	4.67837740716087	4.98144409124636	4.8801417324143	4.86397783934083	4.93897181563243	4.96309791277874	4.49050177964415	4.86250303630192	4.97767743545847	4.94727356026254	4.77484809082673	5.04195342647568	5.02949526181634	4.99523867110636	4.41006967329364
5.4156777264404	4.90372240809391	5.2059533958637	4.8119231399916	3.10339704517937	4.5533332036718	5.35856315015145	4.87806147665302	4.42322531300253	4.76192028852885	5.41271153759426	4.5375723515762	4.7456864125538	5.34786639681768	4.91067349939072	5.3032024753904	5.37665568854798	5.16306028213814	5.39681033627215	5.41145315232583	4.0930990432418	4.73568291601363	5.37990326761709	5.36388900426308	5.20718296224825	5.30540658738205	5.36945563518171	5.42450377563183	5.24332302397013	5.37945254631515	5.20483517025432	4.78691661125705	5.00778646229292	5.35225994758293	4.60021077849383	5.22326738072983	5.00755998463189	4.61634039134209	5.07902719841917	5.04471181124724	4.88222267989734	5.39044547722844	5.39230977348055	5.01591567910215	5.31939486783424	5.34426273076129	4.96797840236079	5.38055277543331	5.38012519205611	5.40138511203429
5.31550204213881	5.59522993689864	5.1316803167332	5.6711100132975	5.70569400064837	5.74706430978383	5.39288826659711	5.72848865744337	4.71879470212611	5.71822191199214	5.54750271932979	5.38751599263732	5.76222604631532	3.69295799272186	4.86088533236514	4.17242111736337	5.52488841279495	4.94431224517716	5.28648392126524	5.75723806594936	5.72637270037595	5.70178505645691	5.16924298016002	5.17922675895667	5.32931064623705	5.52940485537806	5.7539716646536	5.74826858120926	4.89492388056751	5.13017936800279	4.67180253659244	5.62076718278862	5.63328525321095	5.66377409830606	5.74819213731291	5.03993236205132	5.75769717424676	5.17709845033295	2.98922334692668	5.73762112373142	5.67037390753765	5.40771463917542	5.22957491645521	5.27081004078442	4.9754696365758	5.33566137727884	5.09478254543416	5.03764063768316	5.54328250962309	5.16213527678333
5.20447482914084	6.07858487909369	5.72624306006638	5.39373876008946	5.60848545508812	6.13078740130612	3.10412514884954	5.31206764421144	1.75261667222997	3.84003985170119	6.11407455954694	4.65348073636239	5.54759311659579	5.43010710284504	5.19788836020046	5.57042571761869	5.34599147758765	5.19050070056553	5.6745226376767	2.65750894095448	4.90023113512731	3.96628391596603	5.53280359229942	5.46881651523287	4.83030581820724	5.3539211802054	5.95600629268782	5.64639653719235	4.17828551875639	5.51611156635365	5.42850761945195	6.0582121216772	5.06101056679698	5.89878374960128	6.08933237994967	5.66358320940217	5.73016732366547	6.14265701265314	6.0910973146766	6.06850975862419	5.55251508949202	6.05837832170046	5.86616665252927	5.23722611549802	5.75695151614001	5.96434812962422	5.58023279107567	5.91562434446828	6.03159789487586	4.27447972300393
2.81450726450711	5.26410417948483	5.94563742211183	7.89520856298478	4.26144508177313	6.23186774476809	4.46997974086464	4.55438266765612	5.6966305199185	6.38182464010012	2.70134048075745	6.08041911235434	5.47229564771004	6.27318737998036	1.11098859255295	5.88789374948227	6.3061844559925	6.05734359059156	4.71954845231729	6.24798416289294	0.214935081924585	6.34639802730749	5.9242385254606	6.20868853090576	5.5860810486882	4.44040452974478	5.00894024903172	3.93436120835853	5.68680693772451	6.24378645387765	5.52978230585744	5.30192302677413	5.98887890059868	0.251998047704818	5.73046222069803	6.43031404072138	6.34111250402936	6.20022354866563	5.6264953268609	6.09171983892966	5.83707557315494	5.29057809028859	6.17492468961161	6.11108090545383	6.26652625833293	5.71173142997057	5.92603475522995	6.02853359851366	5.5756083849381	5.30313678941297
6.35338113917801	6.15906100852581	5.96588371648317	5.72212407994594	6.22091608291388	6.09581024940525	6.57377722998466	6.26889188763835	4.07317337748172	6.15399166366717	0.784207000079051	4.99898644150299	5.82215150184548	6.02229861083519	1.17571250440648	6.46391657598374	6.04095587656318	1.65740959858224	4.54263604315047	5.03469737445178	6.6147212459711	5.77018087024704	5.28221916731103	1.3223732642369	5.32267667117018	6.65353173982577	5.63050697460292	6.45974547450764	0.930253090032291	6.26016534078921	6.11176147605567	6.49961459432815	6.20324285599623	5.58735106763381	6.44117567878189	2.60220525394754	6.23126939074383	3.71849272302983	6.11983482727528	1.9594462111991	5.90220601160005	5.6134965957898	0.16628899892456	5.1170214986348	6.48947115705723	4.72580090856523	6.48802284187782	1.84370340651146	6.2314158735829	5.91824621970029
6.5114941404789	0.300540225969142	4.76230021045003	6.34890669997124	6.47273659578549	6.49952058428295	5.87490813351294	0.17201404890374	6.63753782248247	6.3831021907884	2.65625107301699	6.32299260046945	6.6762561784725	3.82394940695639	6.82300531743261	4.37682220207248	6.5240547750711	6.53135931519616	4.96912893307598	6.30623248801519	6.28545328302908	6.27731649267943	6.01885886330591	6.57888719000344	6.76638295175543	4.52252669854533	6.17778972726497	0.254491023446874	2.94565848863023	6.01732044677559	0.165203709455592	6.36530744058586	6.30922674048817	6.38606328933286	6.68374760113345	6.53874598046972	5.75042198928717	0.170482973957351	6.62119091284058	6.86402006207157	5.86147431042376	1.78546251779442	5.07880865003888	6.61891283034279	6.63636344417439	6.1231258060346	2.90939485223719	4.9921336032279	0.178831277767109	5.23761707289673
6.84455300982947	1.33834044867557	0.290087799440927	1.63162406986591	0.172714913311116	4.29910428152377	0.185441958272252	6.45188700751405	6.69836617520366	0.160364892947059	0.199388431780488	6.16616262247405	5.75207510469591	6.73668209617699	5.16743941303874	6.91201783987313	5.29907483422768	0.197736143607837	4.53909665627607	6.90970264749608	0.354538093814056	6.16089101775235	7.03469872368961	6.68522742820237	0.872328311365625	0.610312758024714	6.66750849400799	6.67088582928143	6.53179119362818	6.43894268492	0.153565896269656	6.50854243632122	7.06357421604754	4.53818776487157	6.85657933499351	5.97571748950445	6.6999644995966	6.72004498285436	6.7863127497414	4.07764791532444	0.198055871203004	6.27781820228241	4.90849917568815	6.65044967949508	1.89924178003024	6.75351533851669	0.179604683758288	6.72471426183612	0.966457860092315	2.98948021621107
6.26302466570837	0.167642102777937	0.180186817720505	7.08456000647855	0.169261525625016	7.10000443631113	0.203355819581389	2.02842926099041	0.082692286839502	7.03580241505165	6.66783902606551	5.56352663749067	6.44620995271748	7.08112342515305	0.183148794192952	5.31197017062933	7.08645744259778	0.156903157513881	5.23572263548337	3.65061823298129	6.9382512728275	3.90481869989401	6.92329866029806	0.152230046859086	0.432034661562885	0.150615310328944	6.97798601755656	0.166075393916503	5.48803049646176	6.27498178435956	6.80407994870559	6.6509383357688	7.03135343602489	0.17175503125616	2.69072235164915	5.73521800030341	4.63799392241469	7.0147031399105	0.186748700743547	5.81588999382605	0.384427453251156	6.55443184722609	5.3183749256941	6.83889461712631	0.177551804719301	1.84352273826972	7.08400303060386	1.1097417868396	7.03943517107441	0.177401229423672
0.194428418554067	6.08101029146303	7.05186514515079	7.45771506989979	5.5190128812338	6.9285221717173	0.161040798998049	2.73310609487306	4.19936127058928	0.151097392327619	7.16508492819948	6.90942798807238	6.83345132697632	0.083459045042747	0.165792220307815	6.73821468340736	7.13098082020092	7.21412087695441	0.173863155497403	6.8692655772496	0.167898964552082	0.198152259750531	7.31270333309309	4.83251011111222	7.14117652146814	5.74765985260735	0.159064217459129	6.11542547646935	0.155695070602079	7.15278335946965	6.35976041603488	0.199783061784477	6.80727221420594	7.10408266653946	0.158303106853754	7.11399676948266	6.82805751657098	0.087051278008398	1.02601140068894	0.184274992797084	0.175001829453849	6.93846127999469	0.190167023370536	5.84766652827758	6.24213858298438	0.14460543130115	4.75521951549428	7.2393696998894	0.150424141227867	3.19953686484252
0.344049580825049	5.67961359263641	0.218237575128321	0.206332408017557	0.163067486276462	0.774384464430681	7.33139081385006	0.152776066272188	0.152378833617097	0.220482171556018	6.06821545189387	0.1546467645321	0.192076317250864	0.365918306887569	0.176197583363351	0.152459093770852	6.01203726481936	6.92748700769916	1.07870446501866	7.31234152763373	6.29643630326058	0.155467657171368	7.35543444607624	0.18904998295933	7.4176225313079	7.4851409590595	0.143838557836567	4.83610592883396	6.82256370460658	0.159034207384888	0.0930604453622569	7.36724081219171	4.74054390745505	0.139304275872079	1.26516052073706	0.209821033157507	0.16840659845797	5.74351733006012	6.19590173787662	0.19156226786655	0.154994883974414	1.26121990382727	0.153294166727736	7.23856024647254	7.01208777545323	0.182428659412356	7.05203544004932	6.31184735101733	7.23679506891617	0.322485471862932
4.85281601371711	0.140744051531097	0.742313329664242	0.08335162220544	0.161634235581935	0.190179145602542	0.189916567962003	0.334584476315235	0.198588651779593	0.164565323564685	6.00734996698462	7.34761481386609	6.82434259212847	0.158156616664454	0.164727593668144	3.89217894376838	0.140257126936647	0.866194094255568	4.78976013505865	5.74793339455957	0.184468030317338	0.148298926882957	6.91436524572494	1.28970856699787	0.183224076588568	0.154635819392659	0.16843227298325	7.661387526375	7.26576718485974	7.34282015994238	0.159126205658345	6.71211077350605	0.127139533547778	6.05431330773428	0.0993272354687792	4.96909759498311	0.160190503555058	0.125224188194465	6.92717639863327	0.164305028957916	0.159507168804316	2.40196327939006	0.150646781385574	0.0866405362402127	0.185638665529956	0.143172404730053	0.176835296787998	7.31842442679413	5.29329852145389	0.154569673061131
5.96705673921345	0.15850390526589	5.52828387183224	0.166780337955495	0.180583277937357	0.154006456121943	0.121730600485608	6.56280152541707	0.160932492762483	0.217645306819297	0.279142458873731	0.153796979627352	0.129689618772206	0.168092902976085	6.8233186325417	7.54155324908514	0.144682486628321	7.01670678843256	0.380880878295483	1.98850823065071	0.165120337426339	0.106845426763519	0.155049211439876	0.156944133370337	7.01413149513191	4.53276996222351	0.208257023258285	0.155166642420193	7.04251758926093	3.67832856578914	0.479913000234829	6.30770512023275	0.0824242477658296	0.120981324471554	0.149778015498981	6.12150290228815	7.05375179359418	0.13016706117264	0.174193280968908	0.16528445164172	0.08557409028345	0.148238153665038	0.207529438173084	5.67398819522528	7.20376352394335	7.54711433970534	0.146552724974661	0.137092841414451	0.174130757587266	0.138169394870652
0.128582205334758	0.150606327368465	0.201557089217859	0.136463014721377	0.15757774142119	0.214794125414568	0.178301578998583	0.171963168659259	0.0807861236532697	0.170501044424754	0.0835489328604762	0.241663626524027	6.73190808207219	1.0010528634662	5.44308413385849	7.50944770742455	5.72963467868181	0.112316952932186	0.148596031313303	0.179150401895964	0.14468165097815	0.117125178558076	0.140744005956048	0.197184939529246	0.172226573996262	0.0778800374678121	0.180093799365414	6.45762078888586	0.110173834958698	0.182458615840002	0.0796564362440082	0.163588976627348	0.1058855645892	2.56942686343456	0.0739846610884941	0.10155214335285	0.21954700717021	0.134946607161155	0.146555407762985	0.159860088038463	7.21334865283773	0.108499610076294	7.05863694213637	7.4577546967444	0.16277383038739	0.155165316040547	6.04487123583195	0.186102638378555	0.154110924820547	0.0773003845958321
0.188019414810407	0.119850189025583	0.729550527931819	0.14784815055827	0.19256078648364	0.230940468234531	0.145913688857824	0.136022819112039	1.63871075102071	0.26125036469689	0.162543184841667	0.140310821121204	0.19015837153338	3.3403598591248	0.206079574143428	0.149502586094495	0.134991530306799	0.14950552145806	5.47603953885952	0.160712383985831	0.171279479392159	0.201416095923224	0.0875829524567662	0.185254251624922	0.195648012604353	0.170941084081068	0.15497329992087	3.7399879201174	0.132513931463993	0.131728217979058	0.127334322327486	0.15894812490657	4.75586157581649	7.3733428788159	4.23469018606901	0.078797966864351	0.144277196682518	0.156468809310305	0.180401561083818	0.134944488654697	3.03294596616395	0.232673608702386	7.43040649026332	0.190151420323227	5.90514619187233	0.135064766651602	1.91361179108491	0.117957637155235	0.183384226717613	0.182865707624089
0.163276954591305	0.151091803944073	0.205360996683161	0.160141389024024	0.248311867063586	0.123619796134762	0.0832608608204771	0.0767586446530894	0.136945637806639	0.0797431518170709	0.140971413744749	0.153902635725707	0.170072978695225	0.155714349872515	2.24640217343094	0.163577677256796	0.21266986113374	0.147508234586624	0.083985362977031	0.0768824834726035	0.138462284091899	0.135630616080808	0.177806946525314	5.04248370680412	0.173869763089291	0.215468051	0.194249083735286	0.250142490999075	0.918623959181736	0.0853671009548293	0.200314776255006	6.20342541745924	0.21671213953187	0.0705779575025401	0.165783437386921	0.211645453591794	0.216566511441379	0.231968196224019	0.157453502678563	5.70242680192228	4.17831791529495	0.228434170613167	0.138164998861419	0.228387370922648	2.05838287064078	0.193080853494987	0.219508975080041	0.0894421921638373	0.0806498422002286	0.138151286902005
3.08855442920335	0.0865022204860029	0.223758864396973	0.213760371222472	0.24747680480326	0.128767966838369	0.0743170262796459	0.27187438818176	0.147815806606618	0.180698995326488	0.220495306055898	0.179313072138959	0.113304768192035	0.160052210702524	0.198456405678095	0.28011557114293	0.185277762618941	0.218478463698015	0.122600533255032	0.167785667434595	0.177573662905919	0.266195850783004	0.146233229679883	0.203557279656549	0.13935457678675	0.213787029241818	0.206955881102296	0.0803978784777054	0.0776456924634116	0.310849780497719	0.0852327618215259	0.169854651572482	0.073717252753112	0.2292907837203	0.171788910587739	0.246000476945229	0.194845868266671	0.180888636221648	0.0848839694886836	0.270329399755916	0.145868853412226	0.219026484576893	0.154658408810058	0.151791960024868	0.205795420389577	0.124557030819461	0.247870552796686	0.152396959666308	1.73525587717563	0.078474514129065
0.166153483688956	0.258008843145605	0.11751974101314	0.152241956806562	0.162529763649369	0.0850340622990891	0.200135688012059	0.276337964757475	0.217522858147376	0.196835371312495	0.189760265131603	0.22084676541252	0.0893071719947654	0.190907363807828	0.0739009966342899	0.255804820168524	0.133756411135451	0.0739451575692362	0.211961518704205	0.255182432317779	0.225256646012927	0.132425364117139	0.122352638274384	0.131854905594689	0.0744156399960292	0.132649287060814	0.200230851514614	0.175175098250593	0.249583549842013	0.212087812451585	0.223322628246425	0.172076007486524	0.230350332601154	0.0706111304941935	0.157716489398756	0.139915002135634	0.135282238173347	0.207604908155796	0.124280321783721	0.0758001685163083	0.0744109144469712	0.118558543287693	0.0749586044720203	0.126810553933746	0.0803324729596436	0.157094013772401	0.252206095126468	0.221443341811107	0.307985492707822	0.135565022264476
0.131681585076661	0.12309675384916	0.275049649618521	0.179670846647477	0.230691031994834	0.112761377217537	0.138926292065219	0.232065060452708	0.139100960528622	0.124742801549581	0.139470716684679	0.128865032433382	0.137851736967079	0.0728979105705772	0.175647831339006	0.187534726192695	0.144688319403134	0.269657337864233	0.0892303024055386	0.182597211385614	0.169292334774119	0.174028883892178	0.196299279264201	0.22004644029318	0.328912718779349	0.196986292446252	0.307222469162123	0.0774236869636257	0.178444091733485	0.995926816381796	0.225862546689857	0.166371344045234	0.142735082805363	0.142965077333979	0.106028322257963	0.163956510637229	0.0949200300018489	0.364356155867279	0.311041585255159	0.13418869889058	0.0897281762878449	0.218093564665418	0.207869626642255	0.337611999785843	0.0748890796506169	0.190322775113745	0.163280715743325	0.297679127571376	0.20197591803425	0.19400089987896
0.147059879973425	0.11195143886064	0.235123521553017	0.280492802557075	0.168039649150612	0.173268466052924	0.0744721648311121	0.156993547365223	0.288778378108154	0.155355721470024	0.234144090056069	0.288154389031667	0.169719512359288	0.167248967645445	0.207342465974207	0.182049876666615	0.213504336620482	0.12636989566099	0.0985515169991517	0.353546784287376	0.124036957013531	0.127405789100353	0.133375441351683	0.146370822900256	0.0731872944543571	0.2233787438281	0.165218619285792	0.0761894294823437	0.205464416003157	0.236376786514587	0.278792582452893	0.26863270455733	0.20107705374148	0.0834883581053794	0.125928559663607	0.290677011665729	0.158290463177712	0.171796498006982	0.175589855483412	0.222225705633562	0.282253578493987	0.179404654560577	0.160090311031457	0.127374524908392	0.288282902294875	0.303044804348669	0.198371546246497	0.233762164433666	0.125109911397014	0.146991250443419
0.100422372631835	0.173686013265976	0.0792866249535724	0.210229180373015	0.146104562473504	0.107334479618242	0.260534415848457	0.34327262982075	0.137346123776713	0.0752100978231221	0.195172548771761	0.186319235475447	0.367456245815215	0.212355422375234	0.0785471436274334	0.235614173419211	0.152357467750212	0.142703501191766	0.113353713867812	0.162597833752503	0.304939417200342	0.208633073494816	0.145561233499008	0.125612608977721	0.20897174722138	0.282121910847384	0.408934311220842	0.138494611626387	0.178983878849129	0.280986768989716	0.133567122690314	0.0707479415685643	0.0971113232531464	0.20739879413901	0.191391755087698	0.249803209715792	0.130397600385573	0.143132095149545	0.130684841254691	0.143386655988011	0.146927562112674	0.105420568370112	0.30755028326236	0.20974028333072	0.144174607587252	0.392956953215102	0.132432390737048	0.148629805678452	0.0996695913392623	0.208390362235407
0.232718726806417	0.107261196568298	0.131901694811355	0.130006128223721	0.309793006575867	0.329232415959848	0.252757964636832	0.226175466772693	0.169542154405247	0.291916217484333	0.305550115220082	0.346456281207892	0.27177960335329	0.162654086939528	0.129566985134513	0.471832685850287	0.106464377919991	0.143981471571469	0.299350182625302	0.452687980817954	0.235981438153809	0.299648142273956	0.287125577501464	0.101423947371565	0.13855476318336	0.11559630390963	0.187268223857651	0.321242345895663	0.239017509623311	0.175863333466843	0.215447906173521	0.229895626605763	0.375563156106341	0.168222534605086	0.191331064908033	0.427047891558208	0.282055363933153	0.27568493829789	0.359301040676805	0.240121651093681	0.115983314261167	0.15375939420363	0.22609978601533	0.15343310461289	0.4558779828315	0.369909308593025	0.167939947530396	0.275077399953817	0.151486981878493	0.149024748687713
0.376904009538749	0.148969147877231	0.239155925789644	0.192531296477805	0.232052216887264	0.216703942551418	0.111108376691215	0.130640485707419	0.195165869502849	0.298978276171218	0.288156492046491	0.361675826115985	0.302033078155645	0.128048000701257	0.256473934236114	0.147664496481747	0.234551746606392	0.452588350540981	0.165922730121867	0.329504774095799	0.201566072182881	0.104674767946022	0.290887318846418	0.268960281018272	0.141298332353408	0.166966177143463	0.305123059231572	0.440354532159452	0.14746023209228	0.281680095414369	0.150179789451063	0.15043351027119	0.334964762982982	0.0781019405173216	0.292404858572952	0.277160902956581	0.257809359725855	0.393084030427124	0.223019022763485	0.172224812145364	0.171403895238175	0.198987250837135	0.334710820624316	0.27417868434674	0.182290856119888	0.205139603086481	0.219836763360549	0.176097114405761	0.117829993449627	0.360649945928936
0.349949986143619	0.327810771458055	0.196916408224993	0.304904877942819	0.213619455972461	0.277017390398294	0.141692625666891	0.189528388876764	0.512378120445215	0.253776856231972	0.331095507697642	0.426540300114302	0.190832204184217	0.335671088918304	0.40631219191282	0.278986979610781	0.29595408283045	0.306302285314484	0.0968963323162423	0.351350279424308	0.349636926440682	0.139565615485777	0.459248006912153	0.28539086445247	0.155731921591732	0.296608941659978	0.211884578751829	0.243141240247238	0.281768833560204	0.493263360877143	0.486957318589841	0.200758173652352	0.146581589599585	0.132444877767405	0.23400942154461	0.172007211447752	0.349942152123088	0.365514831086801	0.265199000191516	0.46235845040004	0.172802726762985	0.13004584119979	0.409888928544217	0.50736890299256	0.214447433158545	0.432189816626291	0.410440588892167	0.166307434105976	0.326446745215901	0.398277855729099
0.203005813005782	0.366787971418001	0.236374515224363	0.159633033787367	0.157410798510941	0.333014899604903	0.195436175237681	0.169121270466577	0.168214435583763	0.358564876794222	0.345654677671797	0.237833459955444	0.586518432484087	0.382329797834984	0.188803758495627	0.294527381907551	0.267332053706874	0.191354618998478	0.358562656385112	0.166356583422884	0.259406168225791	0.236449807348681	0.265632243956923	0.250674513974846	0.466430081998834	0.314589898925131	0.206740703898117	0.322559834808569	0.210054235272583	0.157088794389932	0.143196010142515	0.237923428186941	0.496913411771947	0.165055374357906	0.253174224152326	0.262054778408823	0.406525134292579	0.141785933132252	0.456643227307021	0.509566042204592	0.154959905252268	0.299982164797523	0.234448550178518	0.443207474148148	0.368331669730966	0.416256701728597	0.386308628999575	0.151429138602272	0.463183006668809	0.245828403662646
0.331264923465341	0.426104115020553	0.314564912739055	0.17845821745082	0.208209227627111	0.211646728258425	0.217986808056162	0.255877276231039	0.363566785409433	0.22695072667779	0.233209433228055	0.471814898001903	0.21292799893228	0.36540149544869	0.387015409898764	0.23615803473023	0.481308609176767	0.510026865207353	0.213626755511655	0.486086304459705	0.25651088426408	0.344885065185817	0.34943834271183	0.384884814225494	0.44021399519432	0.321187602076643	0.188660197490591	0.401897855223585	0.191053674408982	0.251335553796493	0.219413294162749	0.170434438390757	0.140664103700558	0.187239968530496	0.16471784357477	0.445568032834763	0.280362272236177	0.433915465123488	0.143756037177974	0.382263360660526	0.338590623146753	0.3250077107368	0.206635109626346	0.521240114691843	0.271742827284856	0.347422887646913	0.270190768973314	0.184291105413937	0.174625675014136	0.311212348939556
0.256606525025618	0.344774382533986	0.140873477779963	0.261078216449397	0.212721876262397	0.162572420290567	0.295537132634556	0.386607450332829	0.251695305757706	0.250642674702974	0.716081377918928	0.257078739034747	0.352506677546893	0.575112086957391	0.262491234983526	0.326351137463864	0.360827947567497	0.485895081392144	0.208207916223964	0.188320263305994	0.605944164707	0.58335754830968	0.202516089695267	0.172181315885158	0.497308428938629	0.434476032461505	0.605641238183233	0.321305008865508	0.614145978613871	0.341446224365514	0.278765226973416	0.314841043037863	0.236559618240186	0.521647900423886	0.230916450222839	0.250873723446607	0.199782151675416	0.409355511271193	0.146301854534504	0.540239584541421	0.35895282745131	0.153969632138228	0.190637620351626	0.347334234795235	0.178870538486383	0.343922839272123	0.446226571995651	0.221267900599305	0.367339424634318	0.55935636051793
0.464940839815814	0.550797242827933	0.268069415874954	0.285508011017147	0.273178963453519	0.61840210393314	0.173326727169205	0.487099852996902	0.210146097235162	0.186626779836883	0.199489965596218	0.506400420714205	0.424635352688903	0.329029285106039	0.179220266373675	0.26342319722962	0.242207502286012	0.359568760826613	0.575386315362595	0.340626814197398	0.222349618553451	0.450759930206797	0.226891162868276	0.14665743763782	0.245177767803766	0.42808513001802	0.217402822491371	0.627724811974936	0.181480126115142	0.318141307819457	0.288173657891097	0.275350532439185	0.363412380650229	0.406919910999657	0.251959551897881	0.524891171483146	0.269005598962933	0.219991029783662	0.655198152595104	0.469497444052768	0.388671432102041	0.507787061169073	0.601103337928139	0.267521497275159	0.241473192894043	0.222664091797045	0.421618940281211	0.535755767407767	0.531437833132308	0.148005286625382
0.77035293584977	0.214599221258165	0.482818493318607	0.63736753579726	0.349344961510825	0.234317916254918	0.940808781524929	0.395064794007883	0.220463083144509	0.422622061195319	0.348859072837462	0.801476487555665	0.189741680478847	0.270650226226403	0.248447188535982	0.406426497280927	0.463879752043131	0.256258304971353	0.255556982355534	0.567374374697691	0.683155947035869	0.473629752731567	0.335992086592035	0.65681793014426	0.777007167446766	0.221271913103577	0.74500168997234	0.759398114742554	0.175361069629101	0.197606791052021	0.480448886198363	0.540714710196658	0.751963452853722	0.345102213721262	0.368028637185194	0.427697830042192	0.55700373181618	0.447414749047689	0.653072179759253	0.518941868913407	0.231954064796741	0.386265138803739	0.643595349855029	0.306444705357214	0.251690865849508	0.497787818939138	0.210402379401159	0.284618206729464	0.435826495060691	0.162963042235784
0.30374290169061	0.85455374059479	0.356340377728732	0.705543747140081	0.499879479074399	0.48434649357659	0.365181779005954	0.700798733500966	0.445088804320256	0.308114610315604	0.594864540786359	0.302080295978131	0.398152559425977	0.701302631535075	0.50763297825041	0.647789283018558	0.716701445488484	0.23408825604198	0.408576095747785	0.197156727230036	0.582865496322159	0.283721836999397	0.827167441596165	0.421509756165874	0.171207059990431	0.162733994886007	0.342566875532058	0.443032726544998	0.289750897211793	0.301133016166254	0.622173238632938	0.461109761514771	0.32160985927067	0.315770612724213	0.369717545013683	0.315874483868926	0.343697061023076	0.596699457270677	0.432441457653591	0.306399708036199	0.54464643492614	0.723994211976403	0.207757673526759	0.658441968589337	0.255799509331938	0.395778156967185	0.798375029200064	0.58244276932282	0.368106957280528	0.313125375541296
0.767424802808985	0.462229278452988	0.185681367701266	0.551485977836828	0.265127261293053	0.451836513837061	0.64838463369407	0.498467425409925	0.296553470100655	0.579979845723959	0.978639163589747	0.338610503836571	0.335389936831843	0.373087340738118	0.189974626833903	0.336103837749019	0.847715610372754	0.239396840416747	0.851747773916993	0.361287662853302	0.692066927366535	1.00136806457106	0.276695123197352	0.272470293414809	0.298848961742092	0.320509581503616	0.411538644220321	0.300501108167671	0.825344597021784	0.572426087250271	0.559168166413392	0.421796946244519	0.465695543794289	0.271184544264248	0.174713367784105	0.339008044382076	0.58205641144365	0.637520429722958	0.73870331032959	0.353228126451363	0.910081582800283	0.259573621843196	0.562452591615422	0.330350492069354	0.316028875823648	0.252224196513853	0.66401547261193	0.734770723274287	0.305951105941891	0.416615914900728
1.04715158952329	0.33618050546738	0.255067257381531	0.368510794673252	0.733988514100703	0.440002257657742	0.562457473571343	0.596424810604253	0.272058530208935	0.688967973351487	0.300564779084907	0.506583695937306	0.398266325557994	0.867492545087439	0.26888525440999	0.980225585889549	0.49659798633973	0.943935170609526	0.282674494631525	0.475665095368314	0.753885781352059	0.765435841447516	0.551382887719441	0.247886185534756	0.447289077490144	1.18435596230649	0.792008428410105	0.280438769938067	0.523017320386122	0.192957208541336	0.608775112276138	0.185733691850298	0.286530794328898	0.587606856151852	0.562868267941833	0.285922487939975	0.257795476695207	0.481763402405727	0.713362727888745	0.293016987917277	0.797031871397788	0.885031840778997	1.15599670067415	0.661904718341609	1.10681856921424	0.349727177486706	0.689399601420623	0.383289704966854	1.16255578409226	0.746072495947768
0.606420602088102	0.885144579819971	0.290937236767598	0.895872070285625	0.221439093790178	0.494064262256177	0.8785507290205	0.802572481795503	0.932084468760815	0.548680249609815	0.288591646958807	0.699684701467621	0.358922886950612	0.677967395629603	1.03986840367277	0.617251922941382	0.485668465269676	0.362243784216395	0.441492070828296	0.471441743099277	1.13060189003281	0.857857631115678	1.0181812259202	0.663976165434339	0.327936637653678	0.398000115510481	0.432732428646972	0.504272540734038	0.922285741001208	0.584921572603295	0.590247509063844	0.95369263032534	1.33089609964594	0.787715705910167	0.386552405799813	0.53575294947474	0.371191682503975	0.690808599870345	0.519270920098278	0.609879925016994	0.783842587921824	0.228126417957623	0.848531989005636	0.808482223936885	0.886791522442598	0.243552439924465	0.430160436584297	0.20384140744449	0.26817325890393	0.289058400053044
0.854555474814513	0.337472839913453	0.434211119180124	0.890348994208319	0.869048047584549	1.50030781100523	0.485553935044819	0.543413922330648	0.959172221650911	0.783812760384913	1.12241901974445	0.494332705017499	0.412128355043621	0.598673189112958	0.708213932724802	0.662296998721471	0.3732044860214	0.283600731706533	1.39052372656735	1.13587774779853	0.970424187065318	0.64536626098725	1.04556188996251	0.422609937450454	0.868235309233586	0.667228797119386	1.10355191614017	0.389480417164383	0.37785251197431	0.321919589742906	0.504856189981284	0.296520574864322	0.588185806060066	0.282999711929065	1.20952592452237	1.01709626026902	0.986015240398934	0.481321627671314	0.624367294746949	0.685414776358557	0.90046776814601	0.613690497232414	0.533241356597696	0.928179708126708	0.263432247302287	0.485033279687369	0.411758082299129	0.897213257315309	0.341610006007492	0.837812593867726
1.32844499904411	0.668712643839945	0.341056449949811	1.47819164454749	0.924134831579865	0.791360568422675	1.01127596117329	0.605280530957274	0.71122154095734	0.609866107983175	0.678617013361682	1.28492849151393	0.409973824886732	0.379935542643306	0.461427264088168	0.967780954469256	1.07401891585069	0.401475879557827	0.805609657345411	1.2120008689576	1.52438115744191	0.662400530350723	0.93331223557406	0.652890481684014	1.04762344189199	1.08993997403798	0.783046074411846	0.505879020590393	0.688139832071874	1.20014787016839	0.989343068028602	0.736387337417667	0.652543247358772	0.42175181434905	0.929361026470856	1.36348764657112	0.70344695726749	0.687075103712588	1.62807190610234	1.23313731164384	0.929466407800192	0.531723534515268	1.21820663000168	1.06701095823631	0.399141646538239	0.862608993551357	0.94609732850872	0.497221382092477	0.837437362625623	1.01042471019351
1.21762145536959	1.72416676301674	0.732251067890841	1.77261650552253	1.52337156500396	0.738789413307984	1.39900962472996	0.554465150399162	0.981625431407255	0.758479291805261	1.65277100887917	0.783182334298442	0.465877247528169	1.3647255314555	0.297742068863642	0.572017334095271	0.52127757189957	0.405942629154092	1.01591945000791	1.11042169257592	0.646645644427052	0.464538312074723	0.460847290457806	0.356214471294428	1.09293201562567	0.649744521125639	1.50756844967947	0.443124169140158	0.897006850393546	0.625798189121443	0.704296051826065	0.899272632877903	0.582350484510983	0.728123091515598	0.677580648203566	0.938670745601601	1.22936561216264	0.745325949097223	1.21727176632265	0.767708017878353	0.74570882026632	0.77600608274218	0.545465742387898	0.59591242928629	0.95985997333895	0.826087214310003	0.589243792595856	0.424372137103006	1.2099258447487	1.28798181927786
0.828423927645648	1.27662105360779	1.22007707611666	1.41397946874131	1.01111866884787	1.59362677618818	1.87078861982486	0.841161249232183	1.39903883159627	0.737647537723029	1.28996653435472	0.760783654048361	0.669479197212655	1.23403400211408	0.514879831992813	0.657256592993738	0.458879164459183	0.886899629939318	0.463929117175741	0.88502132540414	0.566916512462575	1.03585510584888	1.29120307935052	0.860158789960656	0.690818890700935	0.488031669577585	0.470440189174415	1.20550290623861	1.46901616067142	1.18278474008965	1.48118842008334	0.456128935109502	0.871041576609007	1.67523965772159	1.5945397391889	1.68765415778811	1.01414017318681	0.505101090443671	0.419081694981484	0.714284396729443	0.61595241797218	1.14807224051366	0.794270023629332	0.895788646377158	0.582635246843742	0.40730351062535	0.507392517045361	0.378100496044361	0.548771519293688	0.644969768588936
1.23275548343472	0.619102132798121	1.95012161273131	1.38756078315036	1.57096824283366	1.34732136378842	0.592028383699074	1.27162642447959	0.872656564458096	1.76582919438581	1.60184976368598	1.43382157120713	1.73757254924264	1.23813906772305	1.47417834599072	1.35637063379743	0.76172726026669	0.338074411653909	0.885007298563187	1.06558559219308	1.03288732367859	0.514304397136186	1.33922725288691	0.826147533428721	0.671921692514025	1.30657422873326	1.47210271746668	0.667747996546066	0.785853648093783	0.714066805399585	1.62287053824162	0.643620719563978	1.42292419895637	0.948937890584769	1.01951289315893	0.662930423873084	0.620903466797012	0.46777706766044	1.41400823722702	1.30823631666935	1.20201725753823	1.07955895778899	0.98343340974368	1.38769507833629	1.20199328876822	1.79623718007397	1.52627139305564	0.752667200669468	1.04319076050169	0.665434348413211
1.89334757538199	1.85842128404856	1.01838101399202	1.16348268987304	2.03727439930598	0.710717432052881	1.55411347970326	0.715545377634639	0.611330878249286	1.60212668214549	2.03415824428481	0.48522940177103	0.980066478857243	0.557852173623892	1.21783296924483	1.21323624621229	1.64149509429486	0.865292378385721	0.832256255300265	1.01246081937111	0.551562227883142	1.31539305875676	0.708786092742443	2.13330797386072	0.734987140484824	0.635351796798078	1.94509188879232	1.28158854704235	0.568614857937399	0.944198888870215	2.16685996962862	1.02950583533328	0.626470225916622	1.08039964540835	0.581293688157208	0.42367928283109	0.962291424925295	1.90638847504967	1.32332698539207	1.22529198052454	1.52436536004197	1.8057778032235	1.82854463938303	1.55578141244205	1.33236555964445	1.85004664730917	1.2077169196981	1.33537004740838	0.523153513094997	0.921481497272959
0.952028882938944	1.69728393662768	1.04784352563913	1.04797962605473	1.92956196105829	2.31308701106637	1.01613339153448	0.833885358615333	0.969727652088588	0.946619501696776	0.651554938763744	1.13654158440733	0.872056120099557	1.03318859819094	1.48794805689884	0.57156044573809	1.16471754663083	1.00484869668681	1.54904032708074	0.747026903621072	0.782231070843192	0.910208378767901	0.701097051681816	2.65530225516299	2.13264418473881	1.8801279688993	1.41100718335197	1.77511821856055	1.62033608454255	1.28882971892459	1.44582974580636	0.548608757056695	1.63983387975302	2.19076665258993	0.731237760825604	1.81968347839679	1.64977917963138	1.51019223867445	1.06676907618913	1.18482213564701	2.21486177873837	2.30310023283111	0.754844907414896	1.36125441895559	1.09362751452456	1.72736221681481	2.00091094476327	1.8145206278754	0.447908569157124	2.39346900843983
2.27474166058828	1.54807766753454	2.81166558988229	1.60260426904586	1.08900195716896	1.47832907835001	1.3284728465424	1.08156629155752	1.91464356249495	2.37778663484957	2.0662984004996	0.965402651359492	1.91584116278045	1.13624384824971	2.59202875139574	0.510884432942658	2.07960329663753	0.712807709040914	1.65809787521111	2.09919647781097	1.70374123479399	2.15494838214832	1.81034620703159	0.689271807757782	0.822045756696864	1.64844369150285	2.6836243749954	1.57017088913562	1.63414315266929	2.04977904414743	0.750831189158844	2.20282906848331	1.79052497041231	0.941298823745205	1.8017058278645	1.2540870429819	1.67889522387534	1.39703521757705	1.07283538256705	1.2942673872663	2.5382693343974	0.863401136395165	2.49616126703334	1.90672018138272	2.0415791444447	2.00713919594637	1.51110236671038	2.10698415149979	0.99997103543744	1.57728018927775
2.16230102444777	1.13488632890818	1.96880461867899	2.66214411569293	2.46785853382014	0.837983045927654	1.29886537156867	2.86502710178125	1.8780488875528	2.56707187095899	2.31580957913683	0.671936765379765	1.10014039292037	1.7700354480371	0.679938391707244	1.44361357665264	1.67001002658573	0.729700604114011	1.60114199756077	2.83196782844615	1.07393914775354	2.11446846196645	1.10182434130547	1.09781962763449	1.69995987591953	1.94814977961836	2.03163795990385	0.675771764866286	2.07882177741111	2.25606486011413	1.56345344329237	2.75736200089399	1.12419477169985	1.95143573571381	0.712877699153352	1.20594024709278	2.1531219256326	0.857233005107763	2.76192122115037	2.9246844420296	0.831316635718163	1.93511083857707	1.55854584665663	1.9949349655593	0.899897657157517	1.4033006591	1.23307506594852	2.25804754277135	2.90605506821065	1.8496153511845
0.846439681627494	1.48150929550836	2.40620496855687	2.2147795970738	2.41665768019218	1.45963382279921	1.82412446615186	1.28912375414421	2.31923959857346	2.53966686885948	1.40331928095693	2.75477088850523	2.72833009526042	1.30288562030128	1.25886484176693	1.71314852609025	2.47829641325264	2.1898628002276	1.82234970387195	1.92253840489569	1.90633977032917	1.88905799415036	2.66411497099578	0.908099598818389	2.35599208259984	1.88463597482347	0.954989422221158	2.17596407822685	2.09670879988545	1.11844549715468	1.85883307770894	2.2801096562843	1.47856091503979	2.38955604384151	2.12589460354411	1.04077258158555	1.52029009836738	2.41520565996818	1.2227585127487	1.47618024377563	1.48914626807478	2.02809589970219	3.17452902228022	1.85481682534475	2.07319465835482	1.62339498580126	1.29157328476433	0.875498222533072	2.74681154856136	1.42411057370234
1.84850081721519	1.66286540861366	1.2027425183403	2.29493566652918	3.22009353335014	1.94236186487177	1.62059623266691	2.54634040077316	2.2458416492138	2.53629271491601	3.21902776711812	2.62884165163239	1.66514631863324	1.45794227333272	3.1923137652254	2.45112361177938	2.91482979688186	2.04818794015391	1.10767757997969	0.993050308382321	0.991724123727285	1.32824804209409	1.3395821539387	3.04828420365555	1.64223194601786	2.94959060946088	2.24570119830292	2.46625811627685	1.89168425353368	3.42780786652089	2.65702723011844	2.07642944541486	0.92980152974725	2.50108119238624	2.13253824523452	1.55967258935912	2.86361407196524	0.957705296272032	1.32488199783722	1.4916842276439	1.7000767878946	1.24479385403776	2.01261494412875	2.53850873878595	3.41316051339786	2.66852156079395	1.1308563656702	1.95667503484192	1.79296161145382	1.607414526753
2.71043016019751	2.54326306846527	2.43036836425355	1.24266958845418	3.48415911567704	3.2627439709988	2.33314298302235	1.68231580487694	1.90415473579826	1.92600551739395	1.80396002365471	2.293224697094	1.86877612960383	0.9544166684552	3.31200112438708	2.18998854230737	2.3251492945191	1.97943201685491	2.09861159915798	2.33154031723184	3.03240463970083	1.90786032604085	3.25315265955544	1.50065827154897	2.56513768183848	3.28815953387655	2.01487057452595	1.71444725475999	1.67752897985643	2.66873324857793	2.76649547479124	2.43527062314766	3.20939538420149	2.54784687435108	1.92479245812919	2.10522819497217	2.2490264429754	2.01133810069398	3.25773644700364	2.88297505795175	1.48386050156497	2.6119811634426	1.77202469382681	2.05136258080713	2.20498616130486	3.24880385956735	2.76489265493428	1.48863325974071	2.35188742949042	2.31109746671331
1.85477509639946	2.69032196987578	3.15935762517025	3.49736028461914	2.72710595808224	3.28512794558877	1.75014190093869	3.01870845689471	2.07425209537237	2.99875742480056	4.16752944380136	1.29014364021449	2.05028984712882	1.53738269391852	1.52656952989452	2.21667867277214	3.0806685651274	3.56636296321299	2.44313889143625	3.72999460643939	2.45362330916726	1.8159761725888	2.13156380558484	3.59139714948641	3.30767088584028	3.30771087601392	1.56003412721796	2.92497393447898	4.07227890152942	2.72691943143835	3.67569562522627	3.25731246691786	3.72619390849453	2.21048678018453	1.52012653474304	2.2465232124553	2.48752502921798	2.9856315187032	2.96079957952064	3.93734691343635	3.27582080504266	2.72415233677679	3.34726791037971	3.42737903315472	1.61146297112176	3.40167051552865	1.55004644593402	1.84584520966888	3.57968852479651	2.30657508332584
1.57464252358983	4.18703206511784	3.83055106826076	2.63403243405177	4.08369962674303	2.52166204562821	3.20078612031326	2.10386555012625	2.12891925092897	2.24260023677194	3.55699970220055	2.99206645393568	2.3840138373875	2.06103323975842	1.66157803786684	1.73770894907783	3.76023283270194	4.09063519373863	1.53235275522889	3.22686058384718	2.45962754479755	2.8733237878704	2.70453971245194	2.01225059010708	2.51280161133671	3.94186746183634	3.17745335138534	2.44380119870551	2.09162293337756	1.74687535001652	1.73766886340803	2.3306186857967	1.89327661353703	4.01302527947593	1.92899230254933	1.93575755209934	3.14870092412139	4.07391778267464	3.35476275129856	2.77935645781551	3.8936058100582	1.53424428061388	3.73693735590174	1.81508421271114	2.63211799441325	2.90071614893404	2.74654767804869	3.21786196448165	2.39672533822827	2.99561394316414
3.66354463497905	4.06394437492373	1.66692134780502	4.14154872284122	3.55421579620251	3.08720550012985	3.87238987561019	3.47704354329177	2.34681578525117	2.48720814601975	3.29026204299335	3.53916423174353	2.47408979197342	4.09188524133166	3.15487941383481	2.59397392923862	4.06281458572982	4.6356353319978	1.67011133020318	1.90873733307921	3.54164600181433	4.24581588288109	2.84440120916685	2.88738824852931	3.14047135380961	3.15519464184795	2.51195155039736	4.40658493599158	4.25814401988352	4.24268368729209	3.26119419760005	4.20730851547458	4.54694456945111	2.2857951757248	2.46794411915989	3.51880125986458	4.36432705389897	2.54657334616709	3.81084954955435	2.26649787770908	3.32797207914043	1.93725098689578	2.54492338625789	1.69005192942069	2.28141296326566	2.42604892721411	1.81371428339103	3.2859040286189	2.07275735723227	4.05066906210317
2.51036720589151	4.23774166004717	4.28931198836775	3.78355371277486	4.52125552498379	4.40264497699409	1.93300626397883	3.35079648438776	4.74233390851115	2.67514740412947	4.06005782491604	2.53387899365613	4.33990921368885	3.91549989326739	4.10321560440163	4.66273805529639	3.30925236185543	2.81136150234545	2.84761035214331	3.20484082387964	2.22850297569053	4.13006363820313	4.26015133973693	3.37790119436475	2.89695176672785	2.51790818348448	1.93730877494695	4.39227674519272	4.19827098551354	2.79565962758571	4.08015751954287	4.09314158741803	4.15892124720186	2.72477532910948	2.40871148435032	1.90573567615233	3.73673724451652	4.58586899096085	2.81602512106746	1.78549578584252	4.52783537167599	4.25669793949567	3.18216319818994	3.90174521094842	3.21533307577121	3.60906038298718	2.07355102225866	3.30690614754107	4.6836261101329	3.84897375666717
3.3450739495364	4.27227383267901	3.0611593367705	3.24614338432218	3.51483941410234	3.83605730403091	4.45249098921749	3.80096726883509	3.77053228285478	4.38574558250134	1.96950665868927	2.58297887822322	4.61956704038911	3.55476991968238	4.32794776909535	3.13202481106663	1.68940933775868	5.12385331974453	5.09335977058311	4.65502204193142	4.14036859678783	2.94517567007827	4.9092687637824	3.15520176113469	4.61635345633941	4.5098498578217	5.0651036163173	3.56867087431456	4.06617227023599	3.49639603105774	3.10080329221991	3.20216022971651	4.60465231912107	2.24109431281788	4.34904079239421	2.45589875324861	4.5498324248604	3.63537000988538	3.4248155215344	4.24495248105088	3.61936571958352	4.04450988952153	4.72246403323309	4.80256989733109	2.59123323798594	3.13765082286626	4.59537895337198	2.61158628149289	4.56562622723704	2.99946041128525
3.21589443490055	4.71341518689856	3.86123137320612	3.17985182838295	3.18827534240298	3.11988754398427	3.5641251752648	2.48322016065182	3.67810931245253	4.54012233086805	2.45903603020755	2.8000278316655	4.6178567365782	4.42359356843094	3.17520380121554	3.25685764895317	2.63633160685237	4.52455379202423	4.85901335263338	3.98624598178818	4.55208486481036	4.82533670070765	3.6573997641887	2.45517663985293	4.75409343919757	2.79787480249837	4.55216246363057	4.24078955555916	4.47618154307646	4.843780870321	3.2507146436259	4.80042836561243	3.44327261967346	4.45766755146267	5.27352649210663	3.85173946055736	3.72832334929255	4.08402114506334	4.89650236050274	3.97573767634374	2.67962712976124	3.75755381929706	4.77006605959305	3.61435682548987	5.08678650769464	2.75528364336208	4.75068900490431	2.40192214632771	3.92688417034349	3.34468603980442
2.75675326539788	2.96926197349015	3.28638542551501	5.10631151673187	3.95371565209301	4.02501671380448	5.27742480879146	4.95502868288802	4.3867493650467	3.33848736984672	4.32863666764106	4.42997113966873	4.87460104041009	4.67170348997575	4.03702204645218	4.68598927806065	4.47878806195248	3.12569758843793	4.98826940560501	4.87644459462085	4.7581240464281	5.23036599961515	3.54125539002642	4.94469387138414	4.27254928741413	4.61603194380957	4.8111427918608	3.70320896345536	4.04329888411521	4.91409882634127	5.24285875060642	5.26874443637121	3.52548069563874	4.20223101944547	4.66962699045614	3.79192846137536	5.18022324223088	4.2617846636706	5.08047217470672	3.66447694783494	4.79955943041346	4.98962408599597	4.75036637162906	3.02622556536461	4.64570139858291	4.3913041101096	4.3000232407989	3.2889930532049	3.09101688517808	5.20024179764798
4.83979527394137	5.67484225233069	4.73428903970091	4.93312707247141	4.38653327811966	3.99803404073021	4.2439855993636	5.50844945868062	5.62137990970302	5.06946633388957	4.65447142239296	5.19902078216765	4.1904449612902	5.01897025044353	5.27396480813846	5.56916075168154	3.61232921460389	5.19130314705219	3.71460633670483	4.96255197933233	4.38596829404453	2.82006285875848	4.82218803518711	5.67663327040499	5.05231629455398	3.99508025694598	4.62459801202098	5.33832713622549	4.28834791725183	4.81911349103625	4.44135649306913	4.7328011380022	5.83671552656162	5.46827378595648	4.26921389879627	4.97540923245934	3.84211326415787	4.68810808376204	4.01555722056918	4.11150970739587	5.39725422920877	4.03960910417198	4.14765294884774	5.07533366205789	5.27909205496331	4.74322990548925	4.98961307353443	5.10291636646702	5.04548467746895	4.91794730263769
4.41245767805722	4.74192514304243	5.27152141323414	4.90666136210838	4.75766000419446	5.2518135235754	5.73589610683329	4.99773940849219	4.77671821116389	5.31403884560049	5.0016617844829	5.76728504447519	4.92809468989121	4.33762662579178	4.68316571585631	4.89970791760617	5.5661624074838	4.46189761448406	5.41606230609944	5.09055872148166	4.18550760332982	4.40189278675462	5.36422580764533	3.34540438348975	4.71636995104994	2.61756947225385	5.00137776441286	4.0467900717113	5.24848189750261	4.0583099719637	5.88867830855327	5.7219218240467	5.36091124805071	5.6161081645197	5.82911333257581	5.53480039410902	4.021982296066	5.88752033481168	4.30944258972236	4.92935757844389	4.935396222786	5.94907129016675	4.81365247055516	4.87647370514594	5.104125310839	5.38958395267454	4.52066125203446	4.18237203575224	4.94189392708796	3.90925502942144
5.02476990245761	5.49953377717056	5.51839552221335	5.54286033202437	5.39061469210113	4.76650229148386	4.59654708640271	5.16466793265616	4.70374027594227	4.69078985087134	6.04908575375472	5.97898279647855	5.64572118519852	5.75333873426435	5.85896032061241	4.32663574560054	5.37197449519221	5.20148390475817	4.65567391450883	5.38583795954647	5.26546887376683	4.4975868656893	5.67127293896014	5.21468508788984	5.96194975856746	5.92035617442837	3.45356349502028	3.79398810995901	5.45761882102742	4.26609258480801	4.48262418036031	5.70403065830722	5.68764625195384	5.68574233804522	5.31816645839093	5.60264742510072	5.77509864095573	5.12694022356137	4.96718336109922	5.71544804720146	4.59356188311975	5.65766376067364	5.34902278139216	5.69467394652663	5.69480511880047	6.04449867318064	4.86657647020283	5.72940859695358	4.28798897256121	5.3923529273461
5.04428704740223	6.10339192978957	6.19953406607515	5.43761651030797	6.10293202536403	5.26794919059857	6.09250395635764	6.0985751922491	5.04978507439225	5.64807041478868	5.96008713701522	6.23635318303291	5.72766885840629	5.77425999447752	5.37931749778695	5.68803052607415	4.16502115902078	5.62073767579718	5.99357385229369	5.96347074539565	5.25435624322833	6.01919301789412	6.17578118115014	5.55881957994418	5.42367466615005	5.86465588911278	5.52403681808224	6.16510453483097	5.99360151333218	5.53037100810525	5.55017617793557	5.98985084078699	5.74492858567937	5.29671222363196	5.30428057166414	5.06087685733408	5.99779126817941	5.70256860904612	6.04290357776375	6.01335079290219	5.18696434032085	4.22799125874727	5.63967190804911	5.16722155808249	5.64921675064252	5.38098391471972	6.02959849827347	5.79309732928008	6.2203626065231	4.53017160668073
5.23029870460701	6.19194360637492	6.1402745179084	5.51263572196099	5.20982507619298	6.27481614786097	5.4261988267411	5.00466245708151	6.32307934097913	5.56987253943045	6.18247235319308	6.21577076806172	5.11062175768786	4.76332371423161	6.274229311483	5.89075423839055	5.88929637500155	6.28674132970049	6.20141193554095	5.53295490543472	6.01095599431869	6.14457887446415	5.74792044430636	6.03261920638975	6.12012281389871	6.29322357044012	4.98755151053385	5.41754559124078	6.14356240078253	6.22753468395155	5.7792738588462	5.6464288704486	5.1194727575328	5.31661086113293	5.92544847789087	5.546578423569	6.16581776936936	4.51922200158899	6.30739404582253	6.09692447201662	5.09704972176613	5.9115812387527	5.49832587195976	5.40249170698799	5.47489956131907	5.92193967610791	6.22652494311864	6.0189147522823	6.03304021760262	6.01568754529862
6.29398743203126	6.15257233982605	6.12545044378075	5.88432114054945	6.45695697693705	5.33630875329636	6.31367561330862	6.05035359598652	5.80342597119796	5.58906331427132	5.67122603248924	6.23105746392794	5.82253569496447	6.24907731520701	6.1978627628766	4.66377840947948	6.03771357986107	6.26842863032031	6.19478020423032	5.24163766023985	5.02890854952444	6.12342261947873	5.98403846834994	5.72629776449158	6.37883468390752	6.36792007494784	5.37781136940831	6.43750296418038	5.78185064997067	6.43462365338661	6.46465607382658	6.37170344238197	6.10831366887304	5.62934988593437	6.37831081804218	6.04803347072641	6.28020084019752	5.71065338645249	5.87644937921676	5.86403518099842	5.96785429019219	5.69373729000224	5.99041568387552	6.28083259277551	6.29478674438123	6.30919004170016	5.64229451910685	6.04970693357819	6.08326325772623	6.43166756890373
5.90414503578494	6.5112298621906	6.51747359583495	6.38404271503191	5.56567585681586	5.49297429619876	6.25379320370191	6.57358664884985	6.38112201984075	6.16026361291261	6.05251454467885	6.44966573684468	6.49740708704477	6.26108840923232	6.38821931772864	6.22719165475512	5.56219874123292	6.3846219949063	6.4439793436628	5.65054724365317	5.2708219765254	6.28226034362113	5.7616916338826	6.47766007190427	5.94154961306732	6.18105723472286	6.17696200502767	6.3981107627944	6.08699690112916	6.48160187471193	6.41947415010158	6.58062503932673	6.23886995956615	6.24923292365017	5.94883240573143	6.00723725795757	5.8907062060753	5.86968373212811	6.30213244788292	6.43426276818598	6.11217210168229	6.03520049454376	5.82111347976765	6.42501562727735	5.88348053327771	5.9255543858083	5.8968398883584	5.87760131753107	6.47623378925164	6.18746517750421
6.49947747779577	6.59294673413966	6.41065786529378	6.72877622436585	6.56129419543983	5.83470739010147	6.31745354476062	6.63791129904671	6.35662296085514	6.51798153577779	6.65691028491059	6.61200420963531	6.44694374654374	6.42396266870334	5.7436532651686	6.0266338776381	6.67010884659579	6.55772877444033	6.46487145317219	6.29067739621602	6.63493635178339	6.18423022876729	6.51956903816185	6.72727900211305	6.54468104967637	6.14653971494597	6.18658617815714	6.3183986748642	6.30137535025007	6.57443048028359	6.43943383914765	6.09399394649764	6.44447038141337	6.63120544915661	6.05521279409418	6.49706949587309	6.14797045578184	6.65390557071438	6.16378518689567	6.51891003706978	6.57980537938302	6.35879988089243	6.23081763155857	6.59364378865003	6.28399050010371	6.57771074011894	6.18837398258588	6.62628304761106	6.60875186238464	6.5215933710144
6.73867906734893	6.65791185863345	6.6690082997227	5.95291084829129	6.55051574804965	6.70242225879359	6.66586682880976	6.21124738716333	6.49793584245768	6.69414822019798	6.61073462363745	6.46029189850495	6.62262024976133	6.62958786469669	6.67788946878375	6.59851591244681	6.03254954630599	6.72022938781312	6.42583375297925	6.58953803715312	6.59103494701403	6.55481680704502	6.69044116219247	6.24475248437281	6.20235446545899	6.58315449801662	6.76326598225757	6.53545306094122	6.74567559320857	6.61423889005111	6.52676987976993	6.25529537755326	6.55998830445494	6.58141379840532	6.24976154766249	6.72854454989847	6.65106686729984	6.44780681351588	6.7408416037144	6.42487933254978	6.72040900804815	6.60122399083184	6.51834403990417	6.12648008324256	6.09402769043535	6.76635835065516	6.44263758328311	6.74379378978698	6.78852241717867	6.81373216544488
6.81137630754541	6.75013301182004	6.4368612061352	6.7644297808579	6.76792830076871	6.73404682630194	5.94175744781068	6.81007773622663	6.77763758277247	6.57996791846299	6.62625398075641	6.75795560426298	6.54588344081052	6.66426385359877	6.76260969315418	6.8764671068383	6.62644978466486	6.76530836749328	6.69009792373352	6.87137288980963	6.60238404174966	6.72067102185193	6.60955607499705	6.36490163396021	6.36079482511701	6.37423932742598	6.85153126763051	6.80424590211676	6.76168254433452	6.56377105841083	6.28637800013852	6.74353026658071	6.77385898320416	6.7863631591762	6.75964548969522	6.64854801417003	6.83782099718271	6.78583975635711	6.11058444132517	6.80867406950356	6.80340503607571	6.86726218959177	6.85773578159615	6.77119396714106	6.78270711616056	6.5790585184584	6.61064845646225	6.78224964799514	6.75344009118981	6.77070474718222
6.93137603182528	6.8775639934828	6.64851425303282	6.90336076585875	6.8688829294513	6.82391083032917	6.78102861694804	6.9075594970407	6.95247203635139	6.92987673294631	6.87492920092547	6.86235587566478	6.83078505655898	6.96508856951094	6.85803169326458	6.93187839210477	6.84580193799465	6.89634918795576	6.69879295735078	6.76188404170454	6.92259270563885	6.68810063745302	7.02152581360383	6.51565221734222	6.44263644877723	6.69494490880779	6.93504041912094	6.7693663620892	6.88777365866258	6.68648154914762	6.81100181447026	6.94822356909012	6.79133478538393	6.67281618141051	6.90649487154441	6.91115418499329	6.45629379011228	6.99417121555294	6.57586447970463	6.60331679748552	6.97659855399059	6.80592144766965	6.88023158076029	6.57118822968774	6.94650263821525	6.82790438122366	6.81148913755571	6.91730518415674	6.66102472317287	6.87926617057702
6.98479957921889	7.02434962578413	6.86155739510412	6.78967584201552	6.80778542848158	7.014579951879	7.02593445045559	6.96499291621588	6.62490361081185	6.99476846379798	6.96784908013227	6.85973610402885	6.84742985101883	6.97928757041266	6.64540961214237	7.00582183187586	6.99525861500435	7.10422759871764	6.57348862607676	6.97253383846501	7.02632499066187	6.87443297677506	6.98048925529524	7.04115301799455	6.72006937981656	6.97956468507684	6.91929695096689	6.94016672105944	6.94167314459966	6.70575359666687	6.96010438019506	6.95385925858584	6.89378899663186	7.04397664976509	7.09469803505802	6.74470738104655	6.59040366839441	7.09270596205005	6.60374993338394	7.01393512437557	7.04765441445288	7.05416736656584	7.04634584683756	7.0167301136695	7.0205359667722	6.9691968959501	6.85352936001555	6.99109578770704	6.87179209848514	6.9180245475821
7.07887468711308	7.03206404736695	7.01755809475455	7.03502096655006	7.07433285412486	7.02084322300046	7.05741975744592	7.11734176822693	7.08606997682632	7.16245475217347	7.11654777815266	7.06294241851975	7.06384415591295	7.17701475277434	7.14921057179393	6.93286797021461	6.78799352101699	6.88261789766966	6.94874289344116	7.08573070448634	7.1674762999063	6.82444492620738	7.04405364439721	7.07572147022945	7.05529785708748	7.07349300475232	7.1214613015881	7.08513296010545	7.04284190228896	7.1655617579166	7.16331144119835	7.12312197555177	6.88373075229452	7.18305048796817	6.97418042473723	7.05482159139729	7.06333636038464	7.14798397318721	7.09359448945601	7.19310335903592	7.07174684641693	7.12944986445082	7.073617650866	6.98050188384484	6.95373873582713	7.09311176708592	6.96543481620349	7.17931682226763	7.03757720302624	7.05511898900685
7.1031184334765	7.11228841939098	7.09663385660616	7.14788086898168	7.17198282978276	7.24019504906769	7.11203061436692	7.16264589315715	7.09868870535309	7.21478493737179	7.11139025675245	7.18873032477343	7.18781443250554	7.08725553905609	7.18638360789306	7.14135589922458	7.12352309829451	7.17708158111476	7.13825719775452	7.14261556400135	7.19172655388777	7.01332262399725	7.15453887860122	7.05012521790653	7.18116310007736	7.27734724849712	7.18460079919183	7.15378056042836	7.19955029356885	7.13888324156014	7.20261327163528	7.22196719829346	7.23678909990916	7.09678879216878	7.17973021712174	7.18514583977909	7.10404404022773	7.19216870678651	7.10757695665455	7.24684335783836	7.17429287640997	7.21241774996007	7.10127992097696	7.22688771927022	7.06418217904078	7.01011431025047	7.00695651129928	7.01712130637994	7.20065112659521	7.18675154968266
