# Supplementary material for: The Neural and Computational Architecture of Feedback Dynamics in Mouse Cortex during Stimulus Report
Source: eNeuro. 2024 Sep 24;11(9):ENEURO.0191-24.2024. doi: 10.1523/ENEURO.0191-24.2024 (PMC11444237; doi:10.1523/ENEURO.0191-24.2024)
Supplement: Extended Data 1 — The file code.zip includes all code used to generate the figures and perform the analyses presented in this manuscript. The folder "./ephys analysis/" contains code and instructions concerning experimental data and Figure 1. The files "Figure2CDE.m", "Figure3AB.m" and "Figure3C.m" simulate the model in the nominal setup, and generate the corresponding figures. The file "Morphing.m" allows changing the connectivity strengths with respect to the nominal setup, and plotting the resulting trajectories. The folder "./Figure4/" contains instructions, code and data concerning Figure 4. Download Extended Data 1, ZIP file. [file eneuro-11-ENEURO.0191-24.2024-s003.zip › code/Figure4/isolatePFC/v1Int_a0.75.dat]

0.35584752195709	0.318827370534345	0.340865658605183	0.353149872546197	0.327494922286976	0.325773151480658	0.316310049824262	0.33798137015212	0.349179786436485	0.336984754094012	0.360218474466337	0.361257543427064	0.365430327037474	0.332060930852557	0.322913665046459	0.350397875244912	0.353830486661384	0.320152775548512	0.361882789422784	0.319454898210038	0.329933234096038	0.332958345525744	0.350988457246611	0.315483492180305	0.318900593041551	0.348133262661357	0.319931210853266	0.316713451199665	0.337210281832339	0.338399358412888	0.366033216628223	0.320738241748288	0.322322825029834	0.320735230911071	0.332163343377178	0.358519746844443	0.347306048284087	0.334582917309272	0.337363643426766	0.35910208653292	0.351507942804318	0.355190670963776	0.356792676565931	0.364282583404025	0.355796123466534	0.321643771984292	0.33596819708393	0.363516237415503	0.355046837330861	0.324296765749049
0.345721390478505	0.380231439365704	0.366783048175418	0.37188708055169	0.337307051197421	0.338066448205231	0.333383667909225	0.325666168905145	0.344062033837489	0.340948257439516	0.325382384943912	0.338365188474773	0.332842708963185	0.328138882854873	0.349698561530997	0.336879465892254	0.33827909505946	0.352009273013904	0.371686858539794	0.338524324826525	0.357522946904828	0.343044839818488	0.34715845934282	0.346682588944755	0.353902055079691	0.373714812973715	0.33063233971455	0.368248458123489	0.365439225111856	0.340687174110717	0.327351884534519	0.379251855470963	0.34849317580413	0.364645500216602	0.327121582188376	0.341225715240952	0.351302981894607	0.37798591839714	0.379390408972268	0.358319678249041	0.358250568462466	0.360989305887452	0.363201376063267	0.366152596129138	0.365878521500734	0.331214885637984	0.351193832372544	0.340241374364273	0.326932994429286	0.382881322442732
0.374113363495736	0.349699368458217	0.380076914109208	0.340944296109078	0.377630735424976	0.34396743484229	0.336928692977823	0.389574726872732	0.362761175426131	0.37755513188556	0.352835706077127	0.362745453926842	0.336764125106091	0.336516496508063	0.394638950849318	0.384802387843182	0.358636413538201	0.348192755027508	0.381050846111879	0.356778902991669	0.352810101753991	0.339971194831703	0.355885890946981	0.364119090755103	0.344691796263007	0.350826778642533	0.339780555484972	0.370108495592675	0.393726945444801	0.375981226752611	0.348010085630456	0.387587376960135	0.358378503090847	0.377362665589641	0.338240027809294	0.368702354879692	0.351705526241033	0.372444127697117	0.366320620221656	0.394176415048396	0.352078015412732	0.358573780203611	0.366546958952721	0.392905450627539	0.372982036827182	0.351351650503398	0.338819335953561	0.340388187139241	0.379034049733829	0.357337102212432
0.351661017052832	0.368904086322362	0.34842930118676	0.357870941608081	0.386398328517366	0.364066343353774	0.351402257283844	0.369773544658705	0.364546487537972	0.384083762580462	0.357234891189861	0.351215470838654	0.38308975078806	0.381110981730359	0.385581773394507	0.363443537809356	0.351211997060173	0.379198312118536	0.39006211456554	0.371051317863453	0.388487080665536	0.373337700223657	0.364290761318111	0.40318270413891	0.351531827782734	0.348596081530607	0.403538961696325	0.391700861174796	0.400617491056754	0.395520036923209	0.386499469744789	0.351872895422499	0.367264365869302	0.397663468814915	0.386499811715711	0.392089750753179	0.401483164142007	0.373351132032818	0.405319977905588	0.375272126314325	0.385971143816467	0.370126070074537	0.387106489452264	0.387882524490218	0.377455008709458	0.349778497507207	0.357624518098435	0.371792888485325	0.384281623783969	0.361964483143421
0.405066066317377	0.424532480468394	0.384634116640986	0.385903878953716	0.366066596942375	0.381511921672185	0.420595114352207	0.375464799460123	0.401655962678126	0.371115035080608	0.40104221780192	0.428789690317442	0.3794113228676	0.365455826835677	0.38360153622231	0.429143150150452	0.416918808830283	0.424194334885104	0.361891342602444	0.367620260627301	0.374866370145763	0.370421818145873	0.40208180585513	0.417059064932411	0.397872975056151	0.387016932306803	0.390000240155884	0.380923450021787	0.423538669369376	0.398996502502548	0.378810047415211	0.411136097821491	0.363440934873817	0.367336146744732	0.402420861258269	0.396158402401315	0.42715139741767	0.427649414697083	0.376641674161385	0.415260460798391	0.424542778492543	0.403018028648158	0.414858374030312	0.389613713078616	0.386902430636773	0.366982644711104	0.383615614645308	0.417356729907775	0.421911327629506	0.364010547299461
0.437216803261055	0.381661845492915	0.3926460112143	0.444980233348957	0.44138911609488	0.42929618025829	0.418711753137366	0.445358316816184	0.394748718581845	0.402685363057906	0.399461361365469	0.381679142690487	0.451198609373762	0.438541674412593	0.398379366331469	0.433307930559821	0.383364134389383	0.453360781257492	0.424081875355484	0.40783167096054	0.411579358466696	0.40172637023157	0.391624774582731	0.415525857731907	0.378385854880962	0.441656351595008	0.402982178198171	0.37823522977156	0.402186512013776	0.426830242706073	0.396570817075891	0.445420247391397	0.436634973021708	0.423010541947429	0.38505229127958	0.410207072107248	0.393297247986983	0.437260381615975	0.445034620845389	0.443490439085504	0.381624732100599	0.405877988464305	0.409855014566327	0.415653188369442	0.4411033754184	0.426715118387346	0.388592490122466	0.398201999616794	0.394367562282326	0.416062798720764
0.480462248730256	0.400503280005115	0.461527779101026	0.481112633239418	0.480721638493139	0.415645328700762	0.439025281564218	0.476367977099735	0.454824347141159	0.411935989723781	0.47523428328748	0.451295961415945	0.442934177012853	0.447265818264844	0.414087422659295	0.455061405903867	0.396892259260299	0.442937623064345	0.445046620946894	0.458672022411296	0.42125176776784	0.439665774295071	0.462304397777695	0.44524138766976	0.460673717871512	0.467725502306278	0.484198674157596	0.399615838631031	0.476970964437261	0.448223754316465	0.41096497809138	0.472696324879893	0.399222875477291	0.39256106029137	0.450000454034584	0.417490451697455	0.470217082543837	0.41908148539903	0.417816522594355	0.440824272618505	0.472792059290448	0.439011516130181	0.393523887165748	0.430975038635383	0.439588141510699	0.428122520792356	0.470182714621213	0.449610257359626	0.403974690133635	0.392890325169695
0.476318265955205	0.483329495987273	0.477343569973798	0.500655017691631	0.471418174645752	0.452737259436689	0.461868042978484	0.468668019181736	0.481087407750018	0.501821012833557	0.492612830365777	0.445334749902935	0.420135732134935	0.443649443445742	0.420686634238693	0.434467067714943	0.435192501765455	0.450714889950981	0.508771976049304	0.440324867076087	0.463373392586458	0.48293377640842	0.500656724079325	0.416746092006886	0.446850160095329	0.42046254523232	0.488913907228785	0.443490955254253	0.435249705909593	0.460365382421891	0.428225469127833	0.514488647094435	0.47878910460465	0.46731358737068	0.421336501538624	0.428769673372396	0.424786950217325	0.45579481498685	0.431790428725054	0.506744937707686	0.483950570111002	0.449825619812478	0.448689162428424	0.416919308002826	0.420695621719517	0.425013159594412	0.508283395134324	0.41320079454648	0.446178862766511	0.450767805567415
0.48197873226403	0.478805391298768	0.490698944747084	0.512367111936111	0.531803719414762	0.447636484977788	0.452686255743995	0.517611414310917	0.522236794332442	0.461730304931472	0.541786026399499	0.528018701201119	0.455403573458421	0.447760742568498	0.518537631567092	0.452777191814462	0.519840668218472	0.523531351046901	0.491029143045441	0.541351825062171	0.544834334013847	0.454890060623725	0.520458817082023	0.509988624007758	0.541572048402857	0.525197408985629	0.458770491684474	0.519431369525639	0.476309106420291	0.466304575225765	0.539410969079258	0.497257958985968	0.447837190376217	0.522680550257421	0.492304099341428	0.460733713859521	0.545067189655053	0.539944707961095	0.503657919837616	0.441183173954819	0.435852129403757	0.48673085211307	0.516753069694064	0.503123888859932	0.548492142533137	0.511450959149327	0.466614803315956	0.43496007891536	0.468475885906643	0.466780163111991
0.516872967452544	0.547154348011745	0.499330631559899	0.477629498448123	0.469869358760176	0.481281560876725	0.465338979902123	0.582321471611837	0.555185667652172	0.51995221309757	0.579657380665608	0.565317717106519	0.553255269230746	0.58523757075268	0.538965985470364	0.527849310679358	0.496391555061232	0.577957437913522	0.519119382774423	0.559614636386422	0.53020080406192	0.568737580038886	0.570598921977122	0.455926856727416	0.555772899860024	0.578045589085526	0.563311615897391	0.5529527929704	0.483087992011549	0.461565974029548	0.59062993458759	0.51240614426754	0.509880525515418	0.488557494716889	0.496173778203665	0.532206558570797	0.497814075886862	0.51301783484256	0.548110763095603	0.495092915980089	0.483814379236814	0.559264457347155	0.565462245540307	0.550130229700401	0.575860152339009	0.523720436955064	0.479958366891854	0.503169802576609	0.465012564444605	0.491119457435745
0.62539195565653	0.548172148739497	0.568026276003521	0.504473278949515	0.621268924823129	0.56045923794034	0.489378859625326	0.489993273495246	0.508831657380174	0.500441394404056	0.586541999367619	0.498053774567784	0.508950349524078	0.530808639600533	0.565717684798967	0.571759437558756	0.586759586501822	0.5169821775847	0.581299782960848	0.587279378439321	0.498691584308046	0.537750430276907	0.611282470109257	0.524562435468701	0.546801894339782	0.531331588209181	0.550311205134474	0.586421021827396	0.510752608436296	0.561859455075394	0.562368786304768	0.571626243777809	0.602146524396276	0.611641679559345	0.522800072094051	0.610017689815432	0.51287165575827	0.611972834660522	0.494674080721113	0.503319566858077	0.569540242489867	0.513594474255054	0.538084536760871	0.499994297663133	0.517579360847281	0.58782826741271	0.591275965917162	0.580818855835489	0.489331947333696	0.608352817750786
0.635084456208029	0.647732768366098	0.621847614187454	0.526563219203256	0.524161668493649	0.544759781320123	0.634788432045177	0.631027374774337	0.658411037985393	0.582523156251498	0.577202015164447	0.592775317656019	0.61577977288772	0.542740694214035	0.642858907959942	0.599397949091047	0.65108878011666	0.532914732296709	0.615456305202529	0.624301565112661	0.539413686829967	0.646893479443341	0.631311725229592	0.5232299561183	0.675296767596377	0.635306721671944	0.522011956625663	0.615504908936414	0.656756474670786	0.598743143437136	0.544403890586967	0.652060693757588	0.518269050102831	0.541818035500028	0.627338351372964	0.583179578830623	0.654931345733537	0.53782820316411	0.522604206885205	0.663874941397645	0.5870014003908	0.543049026918078	0.543210664687028	0.616232642349453	0.551994560931417	0.637299103336129	0.534727070166863	0.538988483637683	0.545325245981476	0.671610293371455
0.680151887498893	0.72543024526399	0.606749881264681	0.645482661874517	0.733412087672539	0.720327394668454	0.65406199310427	0.701046125789946	0.592106230444953	0.593194851926631	0.658968628144828	0.673264086590928	0.705160755698115	0.727496718308002	0.691643591862735	0.558949165999889	0.635831896933452	0.733100545361042	0.642818742413915	0.673646580608947	0.670322212182064	0.666146643356281	0.685195638807582	0.684027278172304	0.562356252458911	0.69874947463766	0.607024685617514	0.622348012459664	0.612724485531549	0.634875819494503	0.600834939338972	0.675447910054972	0.581634292774656	0.711000862647587	0.571088169018542	0.608861450566533	0.700314737059112	0.696453745073515	0.683336771027038	0.61717969163679	0.641100036991474	0.6950256442154	0.739704738742282	0.715166471518293	0.569720160073351	0.664464399402749	0.659056997382053	0.589036439745728	0.558880796648367	0.561171184458121
0.751841820812478	0.612412458439243	0.625427454565762	0.764169357059049	0.618115977085052	0.707476545293591	0.73641205110923	0.719936796417639	0.754665911610493	0.683880580060601	0.773802946243558	0.661384689633732	0.66832172910855	0.722396811577856	0.612026741567618	0.628160894542606	0.601137230434538	0.628906813871972	0.657355489093199	0.700680785076703	0.718359240752891	0.785384569342564	0.719599382848088	0.660899791553657	0.607587133950761	0.704171695450001	0.627295352893237	0.767083575526917	0.649903405996717	0.634530617127079	0.636907225564768	0.635220699876707	0.691095815080046	0.706057491098114	0.786747815342192	0.707181913208756	0.752535407853732	0.74216544646754	0.594940032285346	0.753932516389738	0.692406659089582	0.694107812648807	0.773760885223604	0.792884854250148	0.600479244779099	0.710093960043541	0.670792036489544	0.742410006154295	0.643510227538692	0.664958725860049
0.742939621839115	0.740454573345417	0.821598598336945	0.714057954265087	0.701909617932661	0.796157795690229	0.636579541694939	0.876440627520901	0.853845942001293	0.669492222828702	0.667454748439078	0.750322906929671	0.754461488554419	0.809360640599195	0.703363406594702	0.802636607384714	0.79386649779396	0.708834572144685	0.655029510869864	0.640084480903218	0.745378439062917	0.663957779923655	0.658604043662015	0.739778700108239	0.785120128684184	0.684678115361085	0.653467623549484	0.705621684122329	0.651489491862362	0.840713880069208	0.832097957133139	0.708500307724031	0.842668778775108	0.698667085915886	0.841559582715851	0.843333193172453	0.715585773741111	0.697207450926795	0.816507460103055	0.731541599867296	0.65472773817675	0.683751801672295	0.847133874177471	0.740460321660157	0.751066148622012	0.854368950313934	0.659559835187726	0.800591339586067	0.652995273160456	0.803932990659968
0.80483840850726	0.745986024673586	0.779951752213459	0.738684807324767	0.724242725098603	0.886240133607477	0.849658579139328	0.700792908678571	0.717085633391051	0.703407940479637	0.860150889156348	0.738141212616998	0.720856874246143	0.808361693283804	0.741936476086941	0.832485011525357	0.907415403074482	0.921808708394304	0.750435418415538	0.780436378152244	0.81419890910316	0.78890875489206	0.886912581852256	0.865307046561312	0.724437791634711	0.766108237769687	0.82814074158119	0.831504291692029	0.821085109092981	0.728531913724402	0.722171754538278	0.806947312832516	0.894149615095101	0.783905564409642	0.752648381391408	0.765456840679292	0.872609983523237	0.76562063912849	0.714798490825104	0.841532440818027	0.887557974093483	0.841000351742128	0.860161598680223	0.845010648255086	0.793161770460095	0.767332138106581	0.842572132293816	0.729958516814536	0.758669084273291	0.928880201555532
0.878451107803026	1.00211544451739	1.00407773892395	1.00557614609866	0.779047046099334	0.821348028737207	0.934779521243646	0.817617421280972	0.853538723085501	1.03793133689536	0.834097653286495	0.848509287547763	0.742814512943262	0.769639366268666	0.922012184785934	0.785498236900845	1.02659818906921	0.885337593153486	0.746351646936424	0.852064051120574	1.01205957536072	0.854954820907717	0.930031029274377	0.88471670704306	1.03806997935187	0.822309344457583	0.959677899287897	0.983061517126381	0.80247832459824	0.964745954900856	0.792831761417151	0.815696172172759	0.921616409379533	0.959025987028264	0.844128353277072	0.923571024917836	0.776031352708435	0.803346780205379	0.80670125547569	0.863157124857111	0.93150886006505	0.958317014649836	1.01875844572838	1.04993663013005	0.781673435820782	0.963896944380137	0.785644327722281	1.03401654647918	0.798955654683106	0.790160938093043
0.879879999701146	0.980147542670971	1.11475048840949	1.01793387946508	0.869690592624894	0.833003839348481	0.903741700993405	1.02347249277104	0.93221090681587	0.885991190585287	0.912489365648997	0.899712673873653	0.912533591095477	0.844026507827553	1.01039009301682	0.846229191328712	0.996166581917846	0.838761618933391	1.06716928862288	1.07693232841978	0.94679696326631	0.817271735142855	0.990331805150326	0.91639869132759	1.04092044733731	0.943297072506716	0.909154959560052	1.06823769356397	1.09339095381774	0.828561589559393	0.935483008785234	1.03014922557006	0.859979303889718	1.06553437273778	1.09272035015495	0.991311317360485	0.844418057152269	1.025144329361	1.12010784877828	1.0808346001749	0.968881637563867	0.914009066417594	1.00929506106507	0.827771901597251	0.810106914603764	0.961746114132874	1.06414491150709	0.928167989590682	1.00694524837887	0.820799225490887
0.992903569456807	1.05736565112394	1.19988423299372	1.05188470234086	0.99230288046788	0.897556526418845	1.04244770333577	1.09382045493164	1.25716768299691	1.07051751301321	1.09303163652124	1.11041230363161	1.08469561641731	1.01461552341011	1.09839663947474	1.04103116123664	0.990951536639219	1.03521988654036	0.95850598886317	0.978889716072311	1.00618406021565	0.962147939484503	1.15051545846274	1.01489116163013	0.921922079550532	0.989327278099858	1.01423927488512	1.17362520725407	1.00916657712985	1.14520037110197	1.19791650006675	0.921336555162678	1.11592351482817	1.00260566764006	0.948690686084133	1.0300322514225	1.08419435105972	1.13178072422988	1.10185190587462	0.944602854479892	1.17778862982212	1.0285356115131	1.01436828945786	0.963543620757174	0.922417039494433	1.0065326138451	1.03610191219349	1.15893568621206	0.932557932742807	0.929670568764537
1.14695352258185	1.23292036465722	1.30282020021067	1.01387392223115	1.10332561338845	1.32068032463172	1.270689101774	1.04158757937791	1.00112394169973	1.16355965454788	1.35855417517426	1.17352755028627	1.07489368845601	1.0168114114747	1.0323176697189	1.33095119727674	0.994648839863474	1.30620130903988	1.0724933335246	1.00430453655174	1.04288874390507	1.06277057867704	1.08508886238524	1.03867113206511	1.13656113756714	1.23007880366204	0.990122821846216	1.13229134180127	1.24321267710057	1.20512958653543	1.19289943283144	0.992150967522243	1.00594167357788	1.17012889035208	1.22363673843811	1.12479360799486	1.06137464324233	1.23709032727145	1.34869056857063	1.0948574956861	1.06058433521804	1.2258558144409	1.07066703682176	1.31981087791276	1.15968427281842	1.18630012028502	1.32221518880532	1.25754891379603	1.28735244304329	1.1139753124813
1.16847262430277	1.24908036640183	1.2889989490582	1.42061076166319	1.17056102913744	1.29195492066001	1.24768741965689	1.11907322876869	1.29789476956286	1.08422188116409	1.3548252725476	1.24510698504751	1.25100010859804	1.15312328551358	1.33412074368227	1.17034987981862	1.20620541245448	1.31553859589842	1.43346569007157	1.25386987740483	1.4247101324585	1.4348160565364	1.51423525953168	1.06852176749612	1.22729193877431	1.30415917880786	1.21093413694653	1.52745902973408	1.23903640764961	1.4630597703235	1.10472878904742	1.21363193200272	1.338249008148	1.37848579451421	1.28089972593431	1.45674088513563	1.40248929616639	1.18989614444876	1.2313581325333	1.14655805624788	1.15117486018429	1.20392352665426	1.10370514041607	1.20564102486225	1.08602859527134	1.18024812464118	1.15256520706503	1.37063223631516	1.4750836947358	1.12584352230845
1.33841876673365	1.23286432353948	1.65649300610165	1.19597810418575	1.47359646060411	1.2149722462986	1.45378701330959	1.66667922584808	1.36280839814597	1.60593069934627	1.28138605776717	1.19874807369093	1.24888551600157	1.23446006441268	1.621169664361	1.32803012511421	1.58462987107935	1.28024782540296	1.59583151245929	1.36617895704292	1.39638705897822	1.67337248370169	1.42332516073176	1.39103766537421	1.35138918270298	1.20547626390042	1.52025585239239	1.43156802095452	1.46477297062078	1.2940339199028	1.48125168885409	1.44197539660393	1.34707630561026	1.54685444435336	1.52209530177239	1.45179409921164	1.41829834465698	1.58877452550896	1.2213118984569	1.40964291348578	1.50376689400347	1.64130502998469	1.31332900798319	1.46839753972476	1.67101863251342	1.25115926364416	1.21363099058122	1.52063199057557	1.6410507214809	1.25993503049959
1.54588849222741	1.34735964053751	1.46840335473379	1.8188310574416	1.83836897775074	1.5230681382362	1.46617280912229	1.64691521156059	1.68751397363087	1.29184352456354	1.49297563498326	1.74834730943976	1.45485416182767	1.63246903498486	1.32109240027811	1.50228605240402	1.79519001172279	1.63361161884457	1.7157175927818	1.49784611893079	1.67474220387726	1.58052665801382	1.42054749026434	1.64482307992431	1.86696867821669	1.76145020547707	1.60669494558505	1.36060771141543	1.60048362073342	1.77505618667554	1.75845447791068	1.5045598336393	1.48363223764509	1.65498387990576	1.77503950201501	1.52065267211431	1.71443288951937	1.62023977183123	1.65987636598639	1.68998515268706	1.87363135140909	1.52109083248509	1.40300063603356	1.32942008256957	1.6225089002131	1.84436380874113	1.8239970294013	1.64874561003838	1.32411290069402	1.52564472097518
1.66467683653274	1.91525707398869	2.03994123244564	1.96609999623469	1.93297913772625	1.80289606240428	1.74506818323921	1.52316843449598	1.51832646222913	1.52335137379806	1.61115819547852	1.63152634948832	1.49627277942704	1.86242418819508	1.83832274665314	1.50730649781593	2.06183285727087	2.01516172568051	1.58174006323517	1.54952996426449	1.72733323194806	1.48205359219489	1.49138736933	1.54464379186253	1.90000132522152	1.78422929418654	1.76240313511946	1.75343739014542	1.64268448853509	1.74582685890777	1.64015316313416	1.84315800977465	1.5442820907215	1.60334739353134	1.91160154671409	1.74493396077755	1.77615116073076	1.89725599156831	1.85349273765402	2.00852294759925	1.99666487850183	1.67023418670588	1.56252655264176	1.60093403634814	1.61948356733414	1.48720761545818	1.60684428778946	1.7141511884273	1.55789292724539	1.92869422193284
1.78069090524955	2.06015759109632	2.25270926311923	2.23466041257415	1.80422258602977	1.72628046344273	2.24541935945006	1.74671859921447	2.17556344571597	2.23997230262249	1.92676604999875	1.64426087370258	2.04148338357121	1.70098454074042	1.77438479474971	1.84961194552118	1.94527453263557	2.05943237431356	1.62932284994756	2.02834523423597	2.28926023144927	2.06538233196661	1.6271289581187	1.79575843126383	1.83661823809617	1.82755956516958	1.70427095213707	2.30025376561161	1.651877249362	2.2939349563121	2.19848343178387	1.98892678543866	2.10993838980874	2.11431971665113	1.93151417497951	1.86165970709186	1.8620609752338	2.13949940593136	1.85020219264714	2.15083263276419	1.66486399473395	1.88218737660215	1.65332764256566	1.78557402823846	2.18238726317427	2.13176570051319	2.24656303534966	2.04150368577812	1.91777928577707	1.97878329721228
1.91372013577987	1.81110187594801	2.49165743491745	2.40587079497022	2.03950301785236	2.26998581503791	2.54998955284199	2.39049649674389	2.36775696720708	1.82268632188911	2.42137307696151	2.12498331805959	1.82743671282046	2.07381809027931	2.16246292977864	2.31930030401778	2.43124100032298	2.10473520079121	1.81789694428918	2.47553831595413	1.87482632902236	2.20643370930339	2.32223557417684	1.94317643880842	2.34919418580839	2.49817042880701	2.02049473769836	2.09896490358165	2.34266358501091	2.33569192596757	2.49590415395688	1.91733257683067	2.16510897366406	2.28412039834058	2.55814231610213	2.23680827434023	2.230224287526	1.94467215987186	2.51284671341858	2.38636394483631	2.35816448902532	2.12800170807563	2.13083575874764	2.51671448233801	2.38577513022201	2.44583315879593	2.48686685333942	2.0336070092833	2.53853090911194	2.50403068451159
2.59964850285915	2.16013798784359	2.74033402606518	2.43970115799828	2.11015793629384	2.19824062954644	2.13503612323678	2.05434573946254	2.64380834543706	2.80840080274224	2.28006095213089	2.75959333809554	2.17209957432216	2.31103092151797	2.64230526576003	2.2187913563625	2.22368121108015	2.34964695322517	2.4619670925489	2.34468202890146	2.77505953006357	2.73939865327927	2.35564703544399	2.6633957597111	2.51979303684897	2.12732417555849	2.53960323259953	2.77392233582355	2.61889104475326	2.17330549367562	2.31768472328832	2.21607556433893	2.82245683870072	2.42424267052041	2.60083228252952	2.56189273505066	2.64718376822316	2.4796360310548	2.53699407128839	2.70064183472941	2.65253068035675	2.30834174746718	2.19649949646695	2.52042456571083	2.04287319723823	2.34688692322632	2.41509554380238	2.00010698219347	2.44821595507742	2.40625673543131
2.52219309029621	2.68500577135192	2.62785737844043	2.83683231129102	2.46828534678617	2.39734984621018	2.83219916866391	2.28031145174499	2.79085770760262	2.44087811086828	2.97873761675383	2.58417683903699	2.4788911123773	2.76861244265737	2.38542319573293	2.75723079776286	3.02971759329323	2.69348465844595	2.76130415364758	3.03699422642171	2.94621973523122	2.66224334280089	2.25073443474808	2.32433070052022	2.28418609445525	2.90721038944627	2.74915065331588	3.01352657882579	2.37119916127686	2.66110944095878	2.71480444189542	2.99698812389984	2.60570048818946	2.46778620704389	2.41627935852128	2.50130660073577	2.268279248254	2.66649257961912	2.86349030604771	2.49945499202938	2.26631427640697	2.31335071659929	3.07711533719725	2.29677077810353	2.35330002765474	2.6865966190525	2.66138097460957	2.67725805545784	2.96713114417219	2.93210290286877
3.17408652732777	3.30814907466106	2.63451420176904	2.78671187017286	2.9994256572012	3.04080756102417	3.183484651577	3.17175659841699	3.3026726749893	3.14781610934363	2.62086452945221	3.20153835222449	3.0229973522464	3.3009763742097	3.31937262666513	2.55553466673982	2.62627367972475	2.82720945347134	2.84284570956669	3.29946870117907	2.48134116000296	2.74231869010444	3.2682322355159	2.5374973802643	3.30038210348105	3.03547309084777	3.2526005855175	2.66162318311105	2.87812825485365	3.23677280650899	3.08690563670108	3.06811056012311	2.66129401373105	2.57133790741009	3.05406434302339	3.02036422621276	2.77008255067981	3.29883274746148	2.95464741661533	2.88821840861496	2.88935136779033	2.88357881749735	2.89636035550001	2.90009358859521	3.1172634656426	2.59180345571618	3.26015079670346	2.91709825258393	2.86707043990307	2.75987471224388
2.88731352823562	3.3406895505913	3.5407352903775	3.10820290429367	3.27748215038864	2.88149350599961	2.97352302972686	3.08477819227984	3.56091102718915	3.01495883449097	2.81904813224765	3.29540366854291	2.85936693144501	3.43636445856452	3.47144701678234	3.41413763941052	3.52700899995195	3.56916333931988	2.97549849460108	3.39786416726421	3.59575715371145	3.45198815321307	3.16981112174168	3.53332081099923	3.04357013155105	2.96184487151235	3.15187113036028	3.2598522758991	2.95108183582472	3.5370938719712	3.55476758951871	3.5235569484663	3.03078563183008	3.54309472990618	2.93994250733155	3.21368261007049	3.19217494923402	3.54471709482472	3.31521975240841	3.32969819051421	2.96352434010903	2.98475069136011	3.416588691336	2.91729207741374	3.21406526476575	3.12108301525491	2.9612866798292	3.55280205150154	3.19139250365388	2.99535301945368
3.35490304809591	3.7735225628833	3.32408364070733	3.78955631760691	3.4103897063903	3.69085417278771	3.3168451220287	3.14701500259509	3.78785663706718	3.40601613796743	3.27280104149465	3.37080411607636	3.71536496017387	3.81800957361037	3.82813533973048	3.83789907616236	3.55028921130467	3.67576562528155	3.50499943141828	3.79750640935996	3.83101565112004	3.79349791644885	3.57203277840056	3.41843931141	3.41308313180611	3.7656490461974	3.70083908300342	3.81715109435148	3.579578738701	3.36613478604908	3.55302727431879	3.68433365574498	3.81006757623954	3.8407144041031	3.5302352539444	3.6650828599592	3.37302492701769	3.80778730108811	3.72645243807329	3.27532583525572	3.81153159670074	3.49951506298677	3.53737498677671	3.50801506390943	3.74622918835446	3.36824383352192	3.83477504652332	3.79106648224083	3.69625341765812	3.43335735100331
4.11654256007402	3.97060137058502	3.81285924547697	3.96863561958582	4.10239528822849	4.08564979264932	4.10082745065668	4.04820845475736	4.00743598382112	4.0832938068071	3.99096536213836	4.11882592332562	3.83959877738133	3.55717065309412	4.05327415691512	3.59404337092402	4.05420812700336	4.07532728664669	3.90194336138494	4.01933078945326	4.01761715914373	3.95774379037426	3.79208048506015	3.84987068163785	4.10169439682708	4.09377392753303	3.6469876367428	3.88329825939205	3.49570683527838	3.77451341668153	3.84114928137952	4.02948449921056	3.72208193785885	4.09075457276738	4.0957465116688	3.97181747479132	3.61718695346782	3.88652355227276	4.07879416691651	3.9714399746015	3.91563835134329	4.06546304245603	3.78384576209303	3.9561382674968	3.90416673706103	3.93676821639493	4.01948899081572	3.89690357616461	3.88635134168508	4.02910878490216
4.41130906055561	4.30857960577045	4.2374512336598	4.1251629744754	4.25162215812859	4.13371378859621	4.28467751300917	4.00353153263198	4.25757634922955	4.35825962515435	4.00940309873728	4.20264058384938	3.99815629475004	3.99999317775274	4.34010203084226	4.3971967779549	4.36990707886906	4.35601986300152	4.27637694752558	4.22877011080621	4.22910142506651	4.13711308751095	4.24644814200332	4.38419856111906	4.34849795500004	4.37639583811159	4.40613585695346	4.41216899142318	4.41484519283204	4.20840301753192	4.40971703709885	4.17490167531192	3.93727320347594	3.94888598757579	4.41813710635183	4.01556498944749	4.25958224338184	4.2338694462977	4.03925447696096	4.40579581531204	3.97191566084477	4.1417265660253	4.29061516594773	4.07754267423021	4.38253396373513	4.40651444324774	4.40667243474396	4.41710718058287	4.40239524860191	4.20769902482337
4.5511172949963	4.59153292615932	4.69454262569842	4.70473373529657	4.6033733450465	4.7525787358827	4.61604419064045	4.59579629860156	4.59820001530719	4.34559420769836	4.18016778494756	4.67086264852535	4.7318158093233	4.52632106221299	4.68527627018118	4.53374047975651	4.72703725330549	4.71977589161828	4.58002246439395	4.50950986700152	4.2548054620151	4.44033803359355	4.6111943553141	4.55389649131803	4.57902307769685	4.73985409187303	4.36332339889155	4.32822878585806	4.54205956124068	4.65971567354765	4.41254331843918	4.68793418717518	4.45912171061339	4.42306085608874	4.74304066668314	4.706190629065	4.71078594001127	4.72826630622323	4.50326560030816	4.57620969962862	4.65804256444725	4.24995967850089	4.27316406338308	4.68120484006212	4.51660320037787	4.50683532418506	4.6847849381745	4.41926188222232	4.23915149830344	4.22881358685196
5.05298036114094	4.63747868699448	5.00445843183988	4.50854199335573	4.98362970600062	4.20508380612483	5.0127402079463	5.01861024640366	4.70507722936957	4.8549499811994	5.05408770325411	4.99738858796958	5.05793711368419	4.53566093630729	5.01845078760236	4.95978814301403	4.50320520569297	4.65271508021307	4.51765899194702	4.95933069060524	4.93355360663759	4.64152770390413	4.56646919697333	4.43918488086649	5.030915026054	4.89626642150953	4.36369814118739	4.95536358078594	5.01744203421758	5.02691320558938	4.83111207219675	5.04203111821707	4.39235455539321	4.90062400324648	5.05411541478347	5.00925015328317	4.9752182085774	4.71002244054747	4.47529588663139	5.03978723925863	4.95901856135917	4.61075484007045	4.59963392143931	4.4837190663592	4.76396049682712	4.87590073906121	4.76963828346984	4.61827885351317	4.87775501916996	4.70606657431863
5.16000612543555	5.35615816328692	4.38513261908854	5.42907175611878	5.30867888556524	5.41511710495205	4.78201965988704	4.51820631433604	4.70448538713315	5.35053382743609	5.41030238679586	4.89698480653027	4.50762247062876	5.38817474821217	5.23661364707085	4.90094891536887	5.1015008121764	4.56456607590805	5.23576158198981	4.39849897405194	4.75997733195867	4.85922767281315	5.36885966277024	5.37895094466911	4.67929308083174	4.9297831508623	5.34727952652158	5.36400745792066	5.38324650852718	5.21233633662869	5.35501702630967	5.1046614545494	4.85042954576283	5.2091973520897	4.47091363400076	4.78418714590717	4.8579753405105	5.39684560186186	5.40342464495153	5.33316428076002	4.83144854427286	5.40468502087915	4.92026825870657	4.40215444243619	5.37710674049742	5.39152371056879	5.32915427556634	5.20195238990587	4.16124372001946	4.96078265461706
5.56798033883653	5.50258494270878	5.15563673506138	5.39415203329301	5.62672357323048	4.99695096454285	4.52692769717428	5.7681797388994	5.69898413200855	4.12238250382916	5.10324414256141	4.52751048501666	5.68978717266618	4.70877785217778	5.70440967629863	5.75558427446534	4.43733548490773	4.54104380924999	5.04940383415474	4.40222722814109	5.69606769602838	5.52864886819058	5.74526293234005	5.09629176852106	4.46755615481073	5.76411787373201	5.55788119679476	5.55912291345036	5.1439517342232	3.02398653146419	5.65065558291222	5.43326379656006	5.29778772984257	4.12917375862323	5.75780625015369	5.31546690820387	5.48833252850732	5.60571125930493	5.62552772322166	5.22392839416439	4.05724345473543	5.68929000651529	5.59039855814397	5.35858635740505	5.54263904242115	4.9085853394157	5.70323184252393	1.95923642436405	4.76884828967676	5.26650574853973
6.12284837164403	5.56640672764673	5.62032914511666	5.2980882991039	5.25228172266997	5.71403602371642	5.07202753502245	4.55309957382359	5.52178454662696	4.27885477593683	5.67934502007075	4.59204646551877	5.9013436965985	5.46923268469588	3.27448897727104	5.66015426379705	5.60695952513138	5.99734663583797	5.99626102245958	5.45798471093601	5.56712552701693	5.2642698785187	2.44512298784563	5.29184255620068	6.13651202540029	5.66924785727508	4.46286652695163	5.73564933878497	5.88714953733266	6.12398395453777	5.63196926030279	6.01902619946005	5.9454684682694	2.61238261083043	6.1191169550397	5.02651693743871	5.69371751811241	5.50630485986352	5.03357903813659	5.77104130757249	5.20276003828191	5.42627203715119	5.76497563785008	5.50009800277468	6.01343678072955	5.51651689856597	0.303372264441044	3.59221887435137	6.02958013047463	5.73175712666967
6.05196841312223	5.89933192219481	6.34330342303156	6.45607931360534	6.28119848732194	2.70530873217802	0.919533075474319	6.02731060871168	5.58746913720889	6.07003150276084	6.11097606919946	5.956156178234	5.83238815787331	5.62848633083079	5.84417814415418	6.09229152737378	0.239187761860993	7.89222332186003	6.43384807422135	4.71843299096943	6.30640832822033	3.77268629397008	5.67664283237143	6.29901468260277	6.28901267053728	6.03705348161433	4.68839273369507	0.339704477059276	5.95266885835998	6.35779308374298	6.00515606528681	4.39286709832665	4.70109486887024	5.80565045699602	3.41570895082009	5.1766278853076	5.42884669854874	5.83966085230195	5.94183951897829	4.93078871899192	4.27218114091447	6.02348227969633	4.94114286011891	5.99318199545343	4.7080879734055	5.75581167021227	4.76900648928205	6.25848904236534	5.95824869497872	6.42049769700476
0.200719429202161	6.65028211327868	4.96612971135878	0.251971286954543	6.52567462669774	5.45645944900737	5.05864923768051	4.9280620285779	0.864993418960869	6.54376241645042	4.52856173030406	0.239280092908758	6.30242404198393	6.13345053707487	3.8575527900556	6.16805535618325	5.35695431999768	5.61512786198972	3.04781048484046	6.11521934594461	6.15586720230313	5.36200569645837	6.25826764324238	0.253912375279061	5.18388661238702	6.23384431863837	6.21151248407867	4.17562118667713	5.23464636148363	3.16010729747603	6.51917041950459	6.52793229427908	5.55920721227253	4.50010291245738	6.43973872388344	6.42686714214156	0.219519117546389	5.7179441856295	5.99061051337006	0.563760437586373	2.2434657510108	6.68163739213793	0.266797562288414	6.36561253906764	0.235358754167506	5.57218051671522	5.47723828242603	5.95691144673036	6.44428604491633	3.8267326705964
6.610741468873	4.17963152721129	2.24821690798387	3.48708000767404	5.92694572466094	3.70631891661889	0.343896318267336	6.9359104200994	0.202396019902687	4.25185262223987	6.58989440945316	2.3940006067624	5.260291707255	3.9956420007623	6.51452491694244	6.63415029194513	6.42409096832372	6.21974490652662	5.91258102932218	6.71704707006233	6.33119551154527	4.72372900545751	2.88772777180631	6.39011631142575	2.32758244047605	6.19825909785594	0.187206067984417	6.65096065320796	6.66469066182086	6.50652739669769	0.196643531680686	6.34658682646027	6.33915216204955	0.348867384414791	6.76606048809435	6.58237856557607	6.73340738873035	4.24558342235168	6.35898795546932	5.25732446844862	5.25931798978941	6.40800102502627	4.92924396066843	3.50133018719822	5.5923607416965	7.65450324452273	5.62147683030857	5.26389795927074	5.98374814580847	6.73055735907636
0.207893447472558	6.85018207601143	6.95276266012329	1.81507339032121	0.221619540517097	6.08675965753026	6.4115200685194	0.194186591598503	0.233671414666505	6.80963917197667	6.84448100274588	6.51294610167985	4.95892787777716	0.221495568430862	6.90237393350808	6.20432833514134	3.61382128333377	5.06903616212438	4.24529287609445	4.98108597784521	6.98290280991835	1.53512479066773	6.51461285642712	0.18691880127608	0.868731258125726	6.54470698292327	5.79687612451595	6.56171756082535	6.18431613271497	5.72388860373684	6.97250989940407	5.9771852430113	0.181014552333838	3.8362624366927	6.94401592720401	6.69834137524949	0.357814569308411	1.00583898115035	6.89514304104204	0.185377284672493	6.38638483437583	0.190214961417569	0.204799121691529	6.25864500226328	6.51976019946383	0.193030110893989	6.54354979754337	0.215623786274197	6.36164530795085	6.74660975658568
0.245177386766004	6.85441071169174	7.13643688597241	7.21540955151101	0.0829325878205615	6.59034826513644	6.93869590575224	0.226792811455278	5.1419611996371	6.30093764967177	0.088861318249274	0.176781586618617	0.188912643572251	5.11835636521219	2.5976674979115	4.164970307315	6.90938012160496	0.196553066639986	7.18640596524896	7.2074240156273	6.8957738383721	6.26622765812337	7.11054041275714	0.192623544951962	6.475748355471	6.66751227611602	6.47521942252597	0.223532519038122	6.93777389434912	1.82690486915519	2.8577291437792	6.9584468754351	0.18163906530899	6.75763320300915	0.182770228094641	6.51092998741515	6.25140289592258	0.24051556182779	1.76297979124155	6.47071631709325	3.82283857200004	6.77841349268323	6.20762377768422	0.244952119555733	5.71486893321705	7.04984618514918	6.93297093282547	1.29928235604913	0.195050693370817	0.2161109525753
1.99494943326049	6.22356216757933	0.193033195543333	5.88666075573668	4.683628079784	0.217365202113183	7.35214123239421	1.37175627860267	7.17412187073947	0.192546409966507	0.213864554857108	6.9683208002527	0.210773270062101	6.89412870163437	4.40101256771919	0.168240380292454	7.10392359452842	0.664452908240775	0.163074861673915	4.71249001977487	2.73110248424741	0.208560696349642	0.212501021371071	7.41081409239036	0.190334884236038	0.194471048394428	2.48202817498871	5.02229149620969	3.74338611646665	6.38753763563681	7.11070756103422	6.59424695631687	0.167479119320936	6.8094811666164	0.17574672640622	0.186289530659991	3.76511264696604	2.91983725351222	0.186835181506735	7.42155645521831	6.6681309217198	0.216068974281173	0.705045534018386	0.211315152284768	0.194384807193445	0.185998063383204	0.502734553854443	6.14532620959054	0.281739798180203	0.200075654559374
7.41418250473733	0.189616424729542	5.25769000869792	0.37790924607612	0.168232343339989	5.81533923387314	7.31038200416998	0.25748623265743	0.182154870144154	0.158154104100567	0.20887241452991	0.214293404545192	2.89111754701235	4.2628670267352	0.197879266428727	5.59313180017635	7.00852384872834	7.36608536992317	7.27942899758862	6.30945774152438	3.1309430644844	0.173264706387291	6.17041004627988	1.93771766866249	5.17008143303501	7.54187727050605	4.64507695882676	0.163412992311716	0.176324355966469	6.67669505656525	2.05087035497735	0.226548156196734	5.67789464827536	7.03050714579916	0.216135186446807	0.197116380961335	0.559872302700652	5.28232650538552	0.202720164358588	7.34356930837044	4.52345677302874	7.42309679247616	4.5017927938412	0.263416346700223	5.67634595249062	0.411340943229562	6.64887281324413	6.97186490467695	4.78307098261776	0.22082409319761
0.979041314741696	7.50410449567593	3.92009040787143	0.179566946563956	7.50923311354173	5.8801110261126	0.229550159557393	3.07971311622198	7.18077730034577	2.43813493627232	0.165565085426045	0.189467981731201	0.962969701755797	4.04200387191849	1.72587949354819	6.63590599204813	0.257177344039122	5.24307498661136	4.77825148498915	0.177078031685965	0.372661772400128	7.22937730523461	0.226634376956063	7.66505466836831	7.57690073559101	0.174721521158293	0.089529501596066	6.39065072148738	0.197488620615265	6.3363086980288	0.172253865635105	0.185734793987298	7.24587224211194	0.371109080460113	2.85060775621294	0.206520156282749	0.190455708510551	7.48919331578191	0.211800829313432	7.37983521166175	4.99282572592119	0.52309705434884	0.409121209868899	0.226785748881956	0.341592821144143	0.230771396385596	3.79609692543443	5.9020706946466	7.61586169418642	0.236140396304732
4.85953335624732	3.97273952504118	0.0842598061717505	0.233041890712409	0.190424937526272	0.204904781878694	0.210813887352939	0.264590908617208	4.87366842903759	0.176865826854247	0.179333172703416	0.168559988467947	0.224809286151582	5.15136737180921	0.759639458271077	6.85319166040354	0.187115728055452	0.18788540611115	0.17692952279975	0.299927967614941	0.238350002997634	7.41547225172288	0.309825502770445	0.191910818790993	0.175027194180864	0.221624836660287	6.54914527371363	0.0812124267219815	0.159832001405968	2.72563177733352	0.673977552080903	0.238433328414781	0.210069445497082	4.99026792790136	0.193144006175555	0.193814413632932	0.173973485994211	0.251349802054976	0.174196508509499	0.175304826860262	0.0766129478570048	5.36117358293832	0.212030899306187	0.982375207519839	0.179647715956204	0.2333722120338	7.86175763357534	1.7162589954908	0.186685897064406	7.68551570747237
0.147779504601839	0.253444786209184	0.179187514960308	0.19211691648824	0.202589721112737	0.156253805596407	0.197000949112969	0.0829291562409332	0.158478523768335	6.75766920803735	0.153376830760032	4.1593762610086	0.242063115083814	0.207513324017884	0.192988387024009	0.163537358726286	0.515415027816716	0.219445114564932	0.164075259276182	0.184408713980796	0.221852378177766	0.188809115731087	0.238929927152514	0.178311786578173	0.189853860667257	0.186551386868024	0.160033151722231	3.4797076179954	0.270451906350522	0.224125195706106	2.8869992786469	0.54740985213203	0.167969568280744	0.194921491433537	0.170486644483628	0.206071851829413	0.209582079003162	0.191284934743357	0.168373775159664	0.160297980220607	0.221070692721241	0.231099391448462	0.157774530375073	0.125657434178639	1.85053015267264	0.169168717179494	0.0830128210790047	6.20904311175787	0.0820549759941461	0.19099937376558
0.274139400573415	0.0812386294937062	0.125000074982906	0.344604311958778	0.237101108532553	0.203555695796938	0.259615801003318	0.163826937322592	0.284883201984029	6.94047439173628	0.0797373706035589	0.174363619443183	0.195825112696149	0.890466665075044	0.182684124359151	0.1341764450572	0.197664732525665	0.184984490683823	0.150876160626802	0.176551743981027	0.285926869839725	0.172677024218566	6.84049480605485	0.183574400163273	0.168453905697648	0.231727892588701	0.14941543312593	0.0769602156647562	0.161870492902164	0.222197286929624	0.170484759371722	4.43330639638795	0.448406520575521	0.184198899314024	0.239949241235927	0.247242911922604	0.186415321257678	4.373813048804	1.90846562255854	0.250101583961158	0.267763361773438	0.09920900121962	0.193951548335255	0.171122043692369	0.162493564535398	0.183618405974476	0.172118884211228	0.253474648572441	0.18665272395272	0.162188365355057
0.155950114264404	0.178888427174377	0.183218008115716	0.291308893052518	0.0829634032003456	0.174168155235417	0.24370405709615	0.152986695945549	0.0803919754768742	0.16454702349609	0.14315540688826	3.59113193880621	0.181588936108081	0.271446646500088	0.220835909313733	0.259631396799766	5.12048957278712	0.162162564049621	0.225811150669383	3.06502997513424	0.158405662196611	0.146445985870626	0.161642363156555	0.235365313673112	0.168841584949618	0.192381015599408	0.152352358692063	6.95011518562857	0.17705433110865	0.142597745777827	1.61041264892912	0.345786868572092	0.181643858396995	2.99017108536064	1.82803651281572	0.165604113285482	0.137422798287811	0.0893383005435187	6.63199260354117	0.170189448330171	0.0833725160014879	0.300949760239126	0.166861217994966	0.17930945056968	0.147490646494385	0.162871603222554	0.21807634502934	2.23592346423005	0.171480340668226	0.277241749163135
0.195108423237052	0.167456394645882	0.27631894222747	0.14409456981659	0.0775545169782163	0.270195186929987	0.19243717007515	0.106867618646181	0.166948511379379	3.4121733722225	0.257208206180767	0.194828767537357	0.339995207337113	0.203772874586957	0.142913590354021	0.240298236422131	0.174453831020517	0.163054532433065	0.213410713300612	0.163007653136897	0.151742244206682	0.154917432682883	0.302318773267745	0.216833903855934	0.154095885631656	0.288733211300332	0.12652155999376	0.225705179351537	0.0706205035921197	0.08523590140828	0.302369026149442	0.151287319840681	0.251130356946062	0.426033882567628	0.255115285538261	0.308789093393934	0.272574917221452	0.233579721347903	0.074335151582479	0.0838428986805415	0.212662338053947	0.147259555392338	0.283066887281763	0.244903410494632	0.258016204872242	0.148025684785338	0.141422660985294	0.154717169290773	0.138818273955593	0.113667817807391
0.239666987851281	0.150828688885222	1.5394654874295	0.189942405130372	0.123810797390254	0.192604053058212	0.158195629878348	0.191159703969911	0.229893267734987	0.177501120791834	0.271883423468359	0.16063907284119	0.0811347586433492	0.272738109541284	0.200230207058786	0.362820610525834	0.285407811668873	0.267579736436389	0.240450718937197	0.35262021733194	0.230404857119365	0.259658116845106	0.303261617173085	0.158549897422517	0.336610746490701	0.320366217604512	0.168099653835661	0.252445069980989	0.153860613842796	0.327048339900495	0.103039840220665	0.266722592527097	0.151428954091346	0.163458300786335	0.280995364924446	0.338268404224274	0.0771848195784783	5.45992321594446	0.171576778628115	0.305352728992687	0.179944197320092	0.164466847570147	0.259639486156171	0.183049966132118	0.211245850339004	0.203605761006791	0.182310522611326	0.324704712144335	0.152154309426894	0.295682419790923
0.136304452370511	0.07749482947691	0.149635987893617	0.207409594263052	0.0742947472761036	0.143649521119339	0.140711248515679	0.312217089371869	0.479318283344387	0.208342911490885	0.37581441368839	0.245110468281106	0.217959487320058	0.0829249235805103	0.327614733383685	0.306526315345871	0.169335384684435	0.13580930272164	0.143636549122675	0.165754864688004	0.146541982162463	0.0778329012888035	0.373098111973508	0.276721100669279	0.085265573428272	0.161192624984722	0.333708822476307	0.161663627499364	0.142542334796164	0.149234855542746	0.222820954886632	0.212686014119048	0.134002155335166	0.190249913154376	0.220709599590034	0.165245760173255	0.163070500983236	0.13107780896759	0.135942555355894	0.0844991580163821	0.128636159907997	0.174229478071359	0.26672245515774	0.138413789893095	0.243589591323087	0.282244875836537	0.374266112551864	0.346360711351762	0.0752412774734205	0.170123057961723
0.191931542548048	0.208328054805484	0.0745180559674812	0.136913026292829	0.115170276812476	0.322071622822888	0.219574426645315	0.0903766759326795	0.150462116806675	0.199677916198771	0.173983852533587	0.190431394395651	0.237897021751276	0.177410158345079	0.255876001843096	0.232864468400285	0.196220128974742	0.147860858566801	0.324608992125822	0.106971019760444	0.332645718258877	0.198452868177709	0.0726936764102156	0.251033761083607	0.292170872025897	0.250129087343979	0.337150916573157	0.290852043119285	0.189689270664946	0.169715145423785	0.310351601308686	0.204495252187731	0.264347403089235	0.20427414778008	0.392700386065098	0.138583875583691	0.271068127176152	0.184171568514732	0.143322842710018	0.146114904547389	0.263710395421081	0.23298435241137	0.222474364550413	0.318327938760012	0.0943097635524238	0.15741942162337	0.132425698683965	0.26041464341271	0.338668728334825	0.332116747684946
0.203560995393787	0.304807190588546	0.322725249287765	0.259630381651733	0.0902522530958436	0.241617154044412	0.384507760466407	0.298509274020795	0.117380625312814	0.338661768953682	0.202275394141311	0.285044443569427	0.13229768934879	0.316622804475595	0.142946015888984	0.162856323636889	0.329667593202022	0.14852680801998	0.347469943695061	0.17582308311383	0.150980223721779	0.446440218914459	0.269161196854552	0.314233727546194	0.37713380279062	0.309113918560839	0.134662318333995	0.237621082754132	0.157307188475901	0.280314238818479	0.258561315022904	0.166583973636288	0.251366018243913	0.430880885095348	0.148571800731704	0.297533171113378	0.264191111672584	0.167075221578913	0.11735005442591	0.168730092796441	0.242063596608873	0.186941366489663	0.169054060146259	0.138834678043868	0.345798916667103	0.157941317492869	0.277885750977974	0.483947913922453	0.399976768058022	0.146555788735321
0.534533289719563	0.333879829064302	0.32036753619269	0.221275635706777	0.223279792245778	0.269594803036008	0.0827290954473072	0.178284791850119	0.188640738915506	0.181489116247964	0.214688959095829	0.146122950669001	0.234862917867879	0.152277901259502	0.147197915155518	0.238901454665287	0.32473734621438	0.184375451201128	0.138551213545199	0.253229497696916	0.606144778714917	0.144410305700249	0.162829290124916	0.271170763395631	0.207456873179857	0.192441217087999	0.462469280735448	0.421871668902055	0.187487492114564	0.182824623965087	0.454408306925192	0.369782906810727	0.276553829979461	0.135193462611411	0.127092365524105	0.536980295043923	0.564490428022806	0.328724095524074	0.233594016841905	0.296922318697856	0.361404848032461	0.313456345268538	0.138909607263838	0.465267180376895	0.177294522120204	0.513399671782808	0.217563192354658	0.158342536918288	0.258959663603454	0.279560099714435
0.328150260721026	0.291346406188383	0.236171975474668	0.249503239693431	0.185945789603709	0.165840626463014	0.226120785072017	0.481368677342629	0.191167915711447	0.300604682287691	0.270580103105993	0.284594495856747	0.199688114776693	0.275098154675898	0.186040273582116	0.362764937066893	0.169258403937499	0.139239687229289	0.253004022040627	0.138936029939563	0.308068417120525	0.29857138264307	0.187666107766485	0.322331052924345	0.564047786090623	0.379815030469768	0.146091276160019	0.250894679912686	0.198358019852996	0.204057222780038	0.61529521772022	0.252796208735248	0.461363522950076	0.42989541275934	0.228268556548667	0.536340254202412	0.322722335763455	0.256160561062592	0.0878185064499748	0.337836269647266	0.437075078904978	0.328765876690195	0.241779192705257	0.194014354676529	0.252146125728191	0.343743164891622	0.241938196934913	0.419671078654018	0.159717221153602	0.256528460589838
0.200328656905345	0.362429166645912	0.209555435661947	0.230691341014881	0.322859437797369	0.441431639797014	0.246522522817281	0.253627227739337	0.161053570860172	0.346596988476766	0.250025123818653	0.249102964772293	0.359767110902397	0.292981162084339	0.314180667616169	0.440353512444156	0.227402760472338	0.328763864746877	0.340563246139631	0.243344720823814	0.211743701559885	0.273495080824997	0.156974959024279	0.240593803032735	0.377467756812769	0.27308513440407	0.291403764498082	0.424994087389529	0.194142254239995	0.251628575395172	0.525738612693769	0.147806197668793	0.478202922835783	0.439896979682078	0.177916478597624	0.493453065334849	0.250994875431595	0.316940797767893	0.293666089944913	0.308259145656193	0.231623099937365	0.336579805544458	0.240502945236832	0.116804644481936	0.363974092864565	0.305925436150893	0.418070329934765	0.32154899649379	0.540134909877101	0.548031854933158
0.54674906247183	0.147534128892017	0.304970341165452	0.171434174083037	0.213755345147545	0.140750592443541	0.17362409376718	0.256774490186148	0.206496471439847	0.342054568500636	0.452462424178054	0.266813793331135	0.385756704639321	0.180525312332646	0.362705274070831	0.437719627803851	0.196709273997074	0.138813996509991	0.322634836215683	0.162895145250296	0.596747430054505	0.421560092282825	0.181126048820626	0.345417241394412	0.26750932876302	0.187065649272969	0.289880835314056	0.445669264337444	0.511419227943705	0.250587837828174	0.199272031943926	0.272088475816875	0.617641312802879	0.321661174892095	0.235131728252722	0.388812922942041	0.294666609640981	0.420314816978005	0.464456730107028	0.72027399719683	0.384770195597777	0.337594051366436	0.569977529859009	0.189727054261006	0.388248114391975	0.170996153271916	0.447819742851815	0.327150224930569	0.231174266353183	0.487327867373537
0.451982159089907	0.43913404435543	0.251566786037996	0.159371011659485	0.608291058121178	0.450388946852678	0.578114710056208	0.478806553210022	0.212729101637132	0.227625767078769	0.222133229305825	0.478976027212416	0.227723483202555	0.38128060766549	0.175215885424769	0.555828522993135	0.392805991241907	0.41204890173783	0.556715169426378	0.613865711971799	0.262652874010749	0.481304363852172	0.17473941669733	0.22438647369375	0.762661806335749	0.866612115870568	0.456440381299871	0.521845516844649	0.565838634679239	0.228472530373013	0.200898499441576	0.628889327465241	0.197443071798722	0.399491143296918	0.384161574015242	0.303382117477969	0.246152755303514	0.225925923446292	0.33585026804625	0.229989879045626	0.285922730569642	0.254084763172864	0.143086801585787	0.684343443258474	0.60801533999576	0.465247910609662	0.843845504368433	0.226539833632844	0.458274863990663	0.196143141950777
0.370259395165427	0.250868744415219	0.424333022889936	0.29302652521357	0.205239880787048	0.210963354132561	0.539907123969489	0.789711838981225	0.255334478610656	0.489826468987081	0.227236900081352	0.35365548888703	0.311924682957024	0.481407108459656	0.280739093736036	0.571263375309762	0.409611972249622	0.78775618697625	0.351484702397897	0.459647341341664	0.517260234586298	0.30625693232252	0.324553879878314	0.782314963717615	0.598275601165418	0.351478527781678	0.210073512749529	0.336194446395961	0.185459062677292	0.491298902881542	0.777644798312474	0.338833816400439	0.199740507686435	0.475987127116859	0.305867270284461	0.1583126869182	0.648061719615849	0.251638833446006	0.409063851149083	0.423295394794425	0.309087999129974	0.42866519843004	0.742204786677053	0.73571990750978	0.4866616488517	0.196700455369908	0.39868096569594	0.764796934863046	0.260327927593275	0.248035265138748
0.658021783067065	0.39413942562342	0.359224796861643	0.241501994454274	0.478252379476665	0.492964814859153	0.738674444033999	0.283235008334068	0.316203090241422	0.253395070853743	0.2734389677312	0.376568483598075	0.551733996668278	0.651580392421094	0.778904788059177	0.387727105549753	0.327433565760612	0.258205379076926	0.286330678869446	0.591499408308527	0.226842702233396	0.68297226142	0.220745690748823	0.486945499055428	0.348290321561174	0.415205289196214	0.264443941601159	0.586243340259179	0.477899151926452	0.3665491987884	0.529635088466154	0.689690008017578	0.155151141412973	0.340175230941637	0.414451910003934	0.434029915765092	0.327560720103031	0.32049237020369	0.24547762768973	0.425947538575399	0.69801436298577	0.421903455244651	0.206606259128105	0.84983503961666	0.711504087253577	0.375754018551812	0.448793769986278	0.331874227657607	0.224672442413011	0.465860784819383
0.62959782662312	0.339608599425946	0.511826223008804	0.277235899267292	0.288817624354308	0.399979799067781	0.649357590932957	0.248248049489947	0.50217976543868	0.194190552821207	0.503918894514338	0.246832620905527	0.742082786424486	0.827105889908792	0.23047469158189	0.556523107358527	0.364911702533151	0.364216617379696	0.262158407167034	0.288503597860598	0.352031998033518	0.37203667217623	0.54593094452866	0.532521056151228	0.635918836759167	0.321169683535301	0.439777378495806	0.669430449094375	0.322115180225103	0.475381098845187	0.680410641760983	0.321103851107696	0.193959146857578	0.850783660708958	0.280266428280151	0.417217566182101	0.214031850338189	0.638585075033854	0.29580016741585	0.294663169879293	0.442824731351378	0.620566311371689	0.54392888937844	0.224068852595427	0.414708162016013	0.804156926213774	0.702262777371341	0.711922266235225	0.54011746503	0.297379629594267
0.683225147929499	0.481304860391123	0.600358317332805	0.559465324283323	0.289890585189935	0.227743443868175	0.592075679075289	0.302297491800995	0.350797096205874	0.545314293997339	0.608629329290109	0.438602067503896	0.973437153635438	0.452057410441761	0.211042934017068	0.593585381290754	0.917095887587457	0.580958683900111	0.241512139959943	0.249574907304101	0.303676149532713	0.695896144570258	0.576923205774209	0.368304861081205	1.01006198203309	0.292648316003083	0.662819105116689	0.384138568273084	0.873666458409042	0.330860595670697	0.385506517808073	0.534554740776475	0.642922235007656	0.424075774289153	0.218766453097624	0.414242830901989	1.22835515016586	0.625077810585712	0.943724648700634	0.207530730810832	1.01772614420595	0.73974256220999	0.259437990497757	0.294950472138851	0.34266622366358	0.585563907842496	1.07888570770603	0.999849744599026	0.779214364299869	0.390876534000199
1.22504983838705	0.399988392988138	0.452879739372901	0.68673221296678	0.676707241155303	0.257907251904591	0.812753101845076	0.426604570928356	0.274699796380102	0.632068856740333	0.323178914270534	0.338428924770601	0.20448991091586	0.746314683387232	0.488221683245692	1.47864831598866	0.327221224176815	0.690161776634178	0.55687043132301	0.219103002348695	0.381811795169299	0.862431326840592	0.45681667514155	0.324920389909533	1.09533890605746	0.360441955566464	0.669514055094566	0.623262339232387	0.942499261920598	0.307876822545016	0.578154799022681	0.400365915092709	0.668797508350255	0.345826056374388	0.809078431961607	0.887918930036195	0.30775472720993	0.285148062167254	0.372671187622309	0.336252037730898	0.25565624397229	0.953957870882333	0.855756002647095	0.254374463172322	0.596389993883995	0.773276579375612	0.384850630541401	0.500045720949711	0.376192053098736	0.45837400832698
0.511679117930972	0.24544695180981	0.472397760760223	0.325198046792175	0.545652044285601	0.908277299015314	0.366555451166887	0.673714032981882	0.847273769385707	0.475554369206189	0.431378342949116	0.482693489156846	1.13952311234402	1.51527107640213	0.623108152301168	0.421934371007227	0.39502515593107	1.15354758292322	1.25232698741568	1.32746237422935	1.11402563091012	0.6534791036621	1.10516430124885	0.564068817661173	0.420670930238355	0.554247866055131	1.34744227893841	0.627105124244649	1.08602283203374	0.383426357902625	0.576275643676156	1.35474006584847	0.585834806694338	0.710793880930127	0.420271255204448	0.688165491905243	0.608510413454757	1.14688723912793	0.765889326480523	0.446118190941917	0.782759563380775	0.326802712778363	0.691266443433124	1.37892651697009	0.39787574283421	0.880868048408563	1.34210634345297	0.832561532608778	0.360980375305072	0.656709855476145
0.434490377180165	0.307743671433026	0.411237255568502	0.657323975267446	0.435367603656158	1.30949038211801	0.826123135581525	0.560245179107982	1.01962453239997	0.466429959651712	0.896131865931991	0.557714997437588	0.525536085249938	0.448872957116629	1.04867789194968	0.608398667064527	0.683966083585007	1.31316010862437	0.439346880954267	1.60201666761699	0.369815162374976	0.886352071261969	0.513704436472033	0.327616323979907	1.42417792441062	0.775348518601149	1.26083515536786	0.385953771760835	0.357197272244722	1.28009425068582	0.35406333074778	0.605449386467625	0.447877139440158	0.933990575203042	0.596512686032303	0.358155301572502	0.679941394514057	1.38236631703445	0.550641997572133	0.340653722963178	0.653872755766756	0.285506233213491	0.787622530711333	0.352365058368616	1.30607397253992	1.3442636527835	1.2017706158171	0.87711654680791	0.317088575184235	0.472059530642876
0.717881474666623	1.09544334572894	0.491595374810734	0.343636945968288	1.01519276216391	1.12587956631783	1.48720302248651	1.50336355977246	0.339204581205315	0.524091386656072	0.796293390482449	0.717223017887672	0.866200925890245	0.897192691177063	0.346153650902218	1.01518366133019	0.555839881977724	0.823711416758582	1.24073581703539	1.02001135229049	0.567404839457572	0.81216575926305	0.31945724407279	0.485065245345186	0.77023379909097	1.42384228153225	0.472328576074416	1.16015119502271	1.02999630748278	1.19845693858163	0.810768342351422	1.43769747904698	0.900586200079778	0.729676208704267	1.47500607329306	0.832518316018951	0.395939331183417	0.373574367568567	0.340245033742249	0.384679976807192	0.909551940700787	0.921543066268239	1.07118761900915	1.52165842715148	1.54027326513313	0.555995659236315	1.39517746740647	0.516016231931607	0.568421082481592	1.12597832204813
0.572350436328669	0.342516095280773	1.54063961857449	0.975919128360796	0.549092640593606	0.67515537844156	0.93626545701158	1.1552866531523	1.69095996658265	1.87683584016449	0.4259787053295	0.578676846842895	1.66091181672186	1.25858475371933	0.646929061447396	0.748819216409951	1.00956743708688	0.722538930367076	1.62125015139525	1.25653937015106	0.597145715210955	0.731145219849148	1.91633126104578	1.06040341699675	0.501392086697453	0.505825167245677	1.37315355061494	0.793753085246518	1.96038355442893	1.2118828945776	0.671855072907659	1.47966827261778	0.413923494557738	0.990564908529655	0.423250671732941	1.38270644029334	0.823421571293917	1.22381191011416	0.575697183183557	1.97085281745539	1.85319210088148	1.34248519025304	1.56586875025	1.58078472007467	0.923198553861162	0.807382631564679	0.677401580508345	0.617310371784533	0.521615777987726	0.870883429472519
0.590128329328667	2.05655670938693	1.23107316256626	1.66005936168953	1.44566753496724	1.14993100573082	0.954493620234612	1.61693480388406	0.514138623395111	1.29723504108481	2.22306748783371	0.617554282412937	1.62030428298865	1.66297129311874	0.89302788694879	0.607924183307853	0.613398253621831	0.8293187234261	0.361981764779397	1.53219048354525	0.918489560194519	0.823542681814692	2.11474487619803	1.98833926152048	1.6367018525634	0.409034108592211	0.702990320033412	0.387283483343017	0.442448165561965	1.49321657778413	0.319452132145968	0.912154618441744	2.03646445357869	0.363652619311238	1.74187428464456	1.47724911160658	0.545540451443385	1.15492522525063	0.365094239077846	1.08309506872948	0.756265929283044	1.44198366605815	1.2141828065375	0.369580814061139	1.85618311883752	0.650613478210877	1.64724909629105	1.17290415052631	1.52678818518501	1.26915057290088
1.30821577075633	1.04101275286897	1.17297525033724	2.04886502239249	0.823727051305909	1.16325894712507	1.11488795091468	0.595708381067138	0.405013217837905	1.19759015386844	0.866788575658662	1.39805667788042	0.572067052823464	1.92498162036306	1.42105247009415	1.58889464430907	0.506224214547647	0.955131132526947	1.6615097270236	0.37165074263008	1.10199393082599	0.690903022976761	1.79489943080391	1.93569907680693	0.901834872153781	2.0417392391009	0.989382362685271	2.16778790692313	1.46370182246727	0.710104279864757	2.13598683501283	0.955348531352859	1.66897372377195	1.8235903218877	1.57304897448287	2.04655592061458	1.22531923240325	0.825042967284016	0.97130994609146	1.29689670435161	1.42482423689875	2.04893501597802	2.15692215603927	0.778829927538126	1.88032402848514	0.925052975349823	1.8889905898818	1.71037335009246	2.10776213918584	1.63280983863367
0.724474672252777	1.26355656847846	0.67754035235343	1.12381034762286	0.673395514410274	0.958071592835583	0.837611703170363	1.72773875659235	2.17635380961487	1.84178978693726	2.01165881964372	2.00888051691582	2.27362627152248	1.72644640433302	2.36124794074071	2.31398337462934	1.73306141020833	0.680953522463327	1.87027158902555	0.850752161950494	1.09687144593203	0.822806085245563	0.683448933763182	1.10692104561434	1.24980999974561	2.78265072389872	2.07381124180303	1.65723754055526	2.20541193045489	2.65621781154742	1.78508085049199	0.874103896020832	1.20329845809462	0.920899343923851	1.94974877013944	0.603154659247192	1.41222329832201	0.636405863872878	0.871409743474301	2.26486360653922	2.19476438639712	0.521665695679527	1.88864693960209	2.63089295401012	2.12233798820505	1.50559106562331	0.676217838982634	2.45499371300905	0.708034233586052	1.14212820668247
1.36641524949637	1.48750223825099	1.87733790414394	0.916885573052918	1.90621334092974	1.51811743807469	1.04512458903039	0.737770727053316	1.48560466937795	0.651971933218543	2.4196416787092	1.28603818568003	0.936594933017765	1.67919149650212	2.40583703312274	2.30046945085564	0.639867496853798	1.99812297185522	0.684233758688742	2.24113805941063	2.32606983492172	1.95243483980943	0.985617107520996	2.68976731664892	0.851153689112946	2.40291410745082	1.51502411713255	1.24753256448954	2.64571385291567	0.492005461274228	1.72231510950966	1.22233682894561	0.912111063539111	1.12890793527691	1.01261751687444	1.89927393566192	0.811085430917743	0.875572364682065	1.94638654849229	1.54597371000741	2.08189363798641	2.84055645620736	1.35074011585375	0.881268816507146	1.35670509975562	1.58517924586656	0.735447587298119	1.35760980549229	1.65704767134983	2.51380351970803
0.67314298176952	1.84730899146536	1.51689420659062	2.13505880625191	1.18514117269887	3.01122946119595	1.99905876077075	1.28501256444327	3.26790301119585	1.64564583323609	1.06966984514281	1.81019108194575	1.96959439068212	1.99135133862803	1.66151239722227	1.01119990153233	1.31763052984591	2.98333968987646	1.82107289858738	2.38623162816776	1.69154195388679	2.39847836236511	2.12731572643971	1.05096728792418	2.22456751232268	2.44480748093363	1.95746683670754	1.83238061707858	1.44010480929928	3.08372184429291	2.23271224166373	0.9215885476933	1.25916534039379	1.22506737156993	2.2892682440565	2.34648658454943	0.841498300644935	2.37292362413227	2.50933491857867	1.18742241702191	1.65669575292187	0.73405389661378	3.10316432041803	1.77071014472437	1.53870872408334	2.02143634717306	1.05010737043202	1.76072856730288	1.49847137501192	1.79966952860904
2.59369715350106	2.60483273957709	2.12927478315459	2.31397642905791	1.1933019348458	1.32212986743779	1.82776898836047	1.94994680667914	1.0877805972433	2.69027839805135	1.96642405064546	2.13434514847132	1.27332327479622	2.32574914470387	1.90640240805719	2.95078799797393	1.97921061928119	1.45350456195644	1.74266719587634	1.6718146225831	0.906252603426178	2.7182023551607	0.642223505950709	2.98226601890801	1.24826244485354	1.25675942520589	1.06428691687903	1.27303224243008	2.41676113181371	3.15782903418791	1.50271993214118	1.86330034001112	3.25029594219258	1.4395426123347	1.21904294352611	1.79037159049571	1.23333706308474	1.9963627186356	1.29415972407147	0.749049424600729	1.39802481190714	1.96656534937578	3.30934876083368	0.84716348284953	2.47689897608675	3.33413128583149	2.88969624805445	1.06088926286901	1.3610689861508	1.45937690797633
3.43505136521189	2.23720118128585	1.38392295303415	2.95918439203784	3.36656711950495	3.39472586930991	3.09597607858797	1.68703010427077	1.48091421725263	1.13948041875251	2.02956024343016	1.38852340176914	1.64202661690735	1.69631374318621	2.20500802598937	2.80011337758022	0.670591998408716	1.12737688312728	2.79857038473572	0.792587291975093	1.74914810329731	1.97222571361444	2.54328740485856	3.40855145594689	1.49807117584136	2.13438050124734	2.79687816631198	1.44151003495362	1.46716683701601	2.78223195881102	1.68187818037667	1.17583351032371	1.4070219199917	3.62403068825167	1.17237660843128	3.41485721098203	1.56676187420421	2.25564363923585	1.72773081990898	3.09534334334738	3.69048460699223	1.69084848172485	2.74264362440837	2.74236504786852	2.3055482404643	3.22095346249425	1.15817054355824	3.40727291089954	1.59077668817845	3.91565929925238
1.15750779044067	2.26903915023443	2.55001710138373	2.69400800738894	2.56402513841063	1.67281708572401	1.66696444750341	1.62606187969124	2.51662829906524	1.33405309269892	1.23831090442727	2.64406856844222	2.32707506161055	2.03734309754196	3.42678954916923	3.29390456774997	1.68512708444503	2.53094620378472	2.1833402770158	2.75714519656366	1.89362246251282	1.92086144771775	3.21786879446928	2.0247006944527	2.70984025915274	1.3739102204686	2.16794998431874	2.35291161194496	1.98108476049271	2.51959128382565	3.45147848772809	1.6345492098737	2.49924423526866	3.87984427704708	0.870619448442598	3.1733076996329	3.73863597975237	2.40371736619822	2.13606658432071	1.66581429468793	2.92391580166368	2.91428292138938	2.87776381746193	2.25692986788141	2.83588618758962	1.57149216821536	3.58198286629878	1.72198752498823	2.12232469814439	2.56560800868007
2.42939389385843	1.90471505692797	2.07330280417554	2.67822211768912	3.21919059214054	2.42157893539754	3.1121865536284	1.55130107673973	3.98833309221326	3.15925444424045	3.81424602813693	2.86014112792961	3.61087117436196	4.43150622684169	2.14390247432388	1.95436743132217	1.35215462972251	3.45860642511383	2.10052656167488	3.12647562353303	3.61782241201216	2.27325277933211	3.49332313573377	3.34973558499208	1.61445417134535	2.6535549854107	3.74876960111283	2.95399950188271	3.19216799473087	3.46868184660899	3.75651555273569	2.4227142175931	2.09448080016496	1.37065124947031	2.93893511515668	2.40490769066182	2.12978483909425	2.07002429931537	3.8754196015584	3.98223460412771	1.82457107819743	1.97966147891821	2.56558666636592	2.33471045409869	3.08812056711739	1.98347395661258	3.90540481576913	3.28201299242664	3.86653692759347	2.63648608237955
3.40272634261062	2.73550163910046	3.60724901965588	2.19169703639935	4.34523227455004	3.49448031699632	3.61796847470503	3.63740641428638	2.20220088039286	2.63067163817778	3.08720125481452	2.74360661050782	1.73860159261089	3.28506719971137	4.31582436697998	4.19363577848477	3.02521352881575	4.44471926584305	2.9920462689736	2.05533778076796	3.60131285524737	3.34958357078906	3.99684597166464	1.56207475023433	3.94022716900472	2.76504920401101	2.39446079175049	2.18039045771179	2.28786650953159	3.29635626505823	1.93325782128909	2.85131869263605	2.27056287380862	2.46256447062119	3.71508282661828	2.25753083174864	2.29323061597837	4.0051958868306	4.27420974707655	2.32001601620803	3.17899621884089	2.49549792019842	3.04525651914216	1.44209140275562	3.37967076953194	3.78168299256189	2.97034917402603	3.92410944201601	3.35399104928517	2.68976798682451
2.2645365412096	3.48393032860304	3.81223438465576	5.0941790546822	3.75735612205486	3.8565362521409	4.30530309530466	2.12662878515072	3.42929139039836	3.58629646001787	3.1480555060814	3.47812987941815	3.47105764446563	4.04277405208518	4.8555831091256	3.28604141020544	1.94674535685105	2.53843097216524	3.4523892836312	4.59677905645541	4.4223167533247	2.75385258922068	4.29904922256853	2.92436174712522	2.75974760159059	2.26432071027601	2.29949019620573	3.90548680191274	3.33769848843529	3.98146883177167	2.80831007633114	3.65277473410711	3.94823965311751	3.83898295401218	2.83716342987571	2.98365012486292	4.58118580869477	3.51086090859374	3.007735529779	2.44619882172088	2.97646300110155	3.94047745247518	2.93091854103725	4.29612595501865	3.60746706898321	1.86525247402323	2.6011951593967	2.69599352591898	4.27609747549065	2.63395415227859
2.79930403938004	3.4090532709299	3.44448996946963	4.87540267846421	2.73356872970388	4.12999579142893	3.0489995733062	4.66810873212916	4.16501553939202	4.53352058087014	2.34196691814369	3.75136587439932	2.97660097425543	4.83671444486026	2.01307113922442	5.26345132744527	4.61888780758324	3.6339941034392	4.55939831640724	2.88604306216061	3.96746951022247	2.36393775203255	3.19874505396922	5.33753095834419	4.68728772037297	4.65554937075133	4.31917331968887	2.94195292232474	5.08844721305504	3.57178593873487	3.13597056497599	3.25344429960989	3.8831000441037	3.2435576993584	5.09767748329691	3.79346880983349	2.36663791550167	4.44659021038567	3.64486785357213	5.35240768738333	4.1818571589334	4.960999489904	3.83701532947884	3.45456236020203	3.40115816288347	3.26309638163855	2.86162924776133	2.83776267312823	3.91970757773419	2.79320992562567
3.68121869532164	4.82242695159521	4.24474753700354	4.46998340953132	3.25067144122681	5.26005359070374	4.84920813372192	4.09218629704278	3.52861268371852	3.30468347061989	4.77254379130033	2.80170812009068	4.74744347657231	4.38030701448123	4.00933805706472	3.25894545311478	3.21698606713697	4.53150552839495	4.79388627240021	2.99886552324003	3.70278803451031	3.03129223578607	4.89190487989298	3.39626769913816	4.68608064879612	3.89866734941041	3.00585134737999	4.31014118337335	5.07413641308532	3.06575361407989	3.90597792027369	4.28314349172985	4.26621951571466	5.50363519590591	3.93333333359578	2.97652260546689	3.26345389038613	2.9408651599138	3.96056835972116	3.36300085689732	4.2213938418516	4.00158932108336	4.94711245050058	5.31439736517458	3.39625975149008	3.95343725556192	4.6488803703599	2.73660803070936	2.29021406666542	3.9609730893934
3.005047082314	4.86007466107176	3.40752103140434	3.98377795155318	5.34102787185392	4.61390212838329	5.28683084753769	5.00368540917764	4.53716046712001	5.23343743493542	5.02850411678912	4.45769908902295	4.77665747991851	4.95487815693175	3.59174632348454	3.07263298201015	3.79862334771426	5.40722473137294	3.00127135589894	5.07199200148003	5.0582024819931	4.70922467876142	4.35772870958656	5.33431281116057	4.22570915035508	2.93505488047998	4.16046128998635	4.16018582498897	4.87111589428905	3.69397792799192	5.26246032036529	4.88510125866312	3.16874087043293	4.04952180344525	2.93590192626477	3.52116207757731	5.32457936709969	2.14220720674791	3.2534053206955	5.07423764440192	5.51131703080068	4.11799772525997	3.04989345127743	3.60115895569244	4.74240307348833	4.75172913320459	5.26307398211615	3.39011971037463	4.47077691527323	4.72745767400722
5.71182759253516	5.24803356939665	4.43103453178915	3.69948783054503	5.08612922766164	4.48041141818565	4.3480098312491	3.60075199225988	3.67810627985459	4.46540225952857	4.62685338140473	4.25018188896357	5.18047371413355	4.70229595857195	4.55582230124538	5.09411734586878	4.55932622472731	4.77567211508322	4.4822773448223	4.87004215393846	5.16477157888438	5.26678809912928	4.30113822906227	4.72043800234712	5.34527042493841	5.22187647783563	3.67728306534419	5.22449676501853	5.00997598668657	4.22853945083829	5.21419943027104	4.6920528056305	5.7263113122007	3.27847187068487	4.58614458147923	3.3559492130655	5.04378179519009	4.71434995325262	5.71635238861734	3.82606701463817	5.57913325948532	4.82182910318251	4.7396240533948	5.44815551678205	4.14959605310662	5.37287443652692	4.33407031211819	5.88456916787193	2.9470257551106	3.13211726691062
4.10866132652205	5.53070357830534	5.2354840747424	5.86911210034171	5.77641681911714	5.57219716958869	5.52403008049062	4.99370089400815	5.3357296512293	5.07635813154613	5.55651168058783	4.53941150330865	4.22089577353792	5.14668658295568	5.60048517835911	3.90562845837856	5.53785829333161	5.28404078117191	4.82130381892148	5.05393809807334	4.68501322899004	4.41410228342975	4.66101745318797	5.30910774485017	4.24060587034167	4.59969439936909	3.52390032717982	4.87795817555596	5.22464590674076	5.97665752020096	3.82853091739906	5.80948461163534	4.16098456567487	3.71428659366957	4.10515732235335	5.68696522140899	5.94255044801882	5.66477301095023	5.07922320178932	4.54894360076237	3.82713849897789	5.50846883084668	5.39241012734152	4.64156927482309	5.68928398385741	3.64501259775328	5.91274722449857	4.70297738353766	5.84461366414503	4.09859023864289
5.89389047591359	3.42125829200074	5.79703395715942	5.47982217212333	4.86925321443261	3.74709088022289	4.20298344153656	6.02435751286088	5.41593442540542	5.92399692096352	5.19102152526424	3.87122919252283	5.67427411753753	4.53701674635087	4.94022920994806	5.36288223703645	5.78143769642446	5.07360226283151	5.1869027728431	5.74220175602322	5.53918603227772	5.48803525501804	5.23984273249773	4.29078261147018	5.6983557963341	3.6502001684666	5.14756018498466	5.53997640696475	6.05517638957572	5.95232139687735	4.15750733740643	5.10807910230296	5.27121192842941	5.9845781478203	3.7254536022186	5.84993831593224	5.12829272207445	6.00359819613005	6.07458650845561	3.20789488686366	5.7528364012584	6.0378574755128	5.92041400535368	4.73709379172403	5.03132512644732	4.68350581178132	5.03816686892136	4.75980036956245	5.14814069048882	4.38608610311589
4.82892957337742	5.09482350309218	5.96766171706624	6.12607252911815	6.27417659152192	5.90418294348344	4.73252270215816	4.42433382806129	5.68504763373342	6.32672794062776	5.9374586460772	5.61294445142405	6.25351003064504	4.55217253273887	5.64484761046786	5.07538574577206	5.46802431884962	4.70596218388208	6.25401904124163	5.51687289388157	5.15691480536643	5.61379647768865	5.82042422736945	5.42566511223248	5.50454748828849	5.96245791487334	5.67781632130921	6.19677437466989	5.94140195413645	5.33636959523499	5.32370464911646	5.46548972097507	4.54928362964394	5.15421383431238	6.09786958082674	5.3592509898172	4.36943379388053	5.68508147398823	6.01929340225765	5.80644819355446	5.99277233714018	6.23188913394234	6.04636153546446	4.90062605083517	6.18168309960146	5.82302662501811	5.79843520652721	5.33701930544132	6.01572097909242	5.0361906778409
6.46785910695275	6.02325935054071	5.52087268956241	5.74140308639243	6.19988667443461	4.97559397258413	5.99055504057378	4.8744026083909	5.75277268704877	6.0261822969845	5.09189709433491	5.97961945273972	6.41724254320771	5.87242108654035	5.68056773591112	6.09201077559759	5.58316235250996	5.54229833250414	6.2258419733971	6.35003623258016	6.4056542197837	6.11330052512773	5.38019880990396	5.09694062074394	5.15227971648985	6.10988255962204	5.14668757078379	6.02790343706212	5.52011659915743	5.47070268456941	6.31768688530751	6.226967441211	6.3206363769395	4.98894822495306	5.02208421143898	6.18030989395281	5.54323985939585	4.87653837136075	6.27739569058826	6.50416724718418	4.97433409099881	5.22054284104716	5.53378782056643	5.52120508876569	5.53879010862193	6.21693385542882	6.29173573289869	6.18859651880924	5.51154052834451	5.89731296564862
6.17461633026358	5.61947019658338	6.6126537579784	5.56181509846191	5.94002781420138	6.22647784463804	6.35551540701871	6.54560930423508	5.29215400260981	5.35488159125148	5.76601908078862	6.44630382196561	6.10243106655038	6.3979174576536	5.4301086238963	6.12916135047677	5.94040439285487	5.85455938782375	6.49513163640477	6.10102234384019	5.68990426824107	6.04210575488992	6.59653439453102	6.56771304743187	4.62053870156666	5.77149340239434	6.18353089810805	6.45452248692542	6.37756258489715	5.62606178323408	6.53391302104342	6.4763175327166	6.33077269197285	5.62693280705493	5.87350908477075	6.36759819365896	6.26289842048175	5.81266128535553	6.48812309833701	5.6857541658808	6.45655295635302	6.10260123395429	5.59268904915537	6.47529476293857	6.28128232693003	5.76440017669684	6.33517797632889	6.1783872884933	6.43017049624133	5.72843151556649
6.13041495978121	6.55234747984469	6.46469367540495	6.207276609838	5.62572701716695	6.32404375295692	6.51985598627578	6.57726225728838	6.06733603242007	5.84042797274169	6.56266486046353	5.97297444789559	5.58121349465604	6.55336560684066	6.36365700572997	6.45623631407086	6.18790250223282	6.1579388582112	6.41220097802956	6.31190318065996	5.70753955343562	5.80245924411792	6.34904114018108	6.32773351135081	5.97527714197638	5.91956303501275	5.70082822460121	5.62757670192445	6.61200220481177	6.64338503126518	5.52242592529971	6.70586566589521	6.54375170946413	6.64322865576832	6.58208966793548	6.33054281597112	6.0842379128641	6.2647240160014	6.45782428818101	6.64337503638234	6.26587131897713	6.34242923719798	5.41166581149283	5.41215233704274	6.58110108322721	6.46441054514038	6.54934988824145	5.44142013341774	5.95318307762631	6.29631661093761
5.91392347900752	6.4846413099852	6.61720234540856	6.76401783955766	6.05174943865895	6.69727077434706	6.46329088369783	6.65110825418574	5.58292954709145	6.59905084182507	6.52834883003432	6.33793296102118	6.66341625842793	6.58897395800802	6.37076581290921	6.46745652199996	5.80256406238233	6.12660054289816	6.239975375227	6.20640463613762	5.84951621355047	6.6564757688647	5.86180014045732	6.64308847995353	6.71229066605096	5.95009768012862	5.86678633244432	6.6185988669266	6.47026749241386	6.68266276980272	6.63119022424812	6.62815008303665	6.85574005358732	6.6913824723896	6.11103705301361	6.29866583406384	6.76277971091813	6.75754461005841	6.39137592214745	5.83819030935533	6.43446467516128	6.49644262047916	6.64407175498892	6.83078275004738	6.22450714907342	6.6488210354892	6.61248350637675	6.28650445868586	6.83265561420425	6.33490070770544
6.69807255241088	6.29501863906362	6.76298335183335	6.48563679482177	6.14617178142002	6.56541569364003	6.71403028345159	6.33619140713728	6.5295214925892	6.74273956731533	6.03294376641103	6.77539846050297	6.44778635707469	6.67018730151214	6.93722759188754	6.73832336459116	6.88359244555079	6.40454840947147	6.76342248948804	6.60960682931487	6.71701207358123	6.58870433706529	6.38890951257226	6.89077471765078	6.28020155169898	6.88309981422743	6.26446225765462	6.68305687827001	6.5054842758847	6.89270131823303	6.61022877301565	6.59965304813273	6.33419863071477	6.83747203323786	6.40885189630614	6.7304183944014	6.81752365193983	6.76281014696566	6.82389132136424	6.4673613717925	6.43331297709889	6.63955306717698	6.63992110871238	6.1445907324733	6.53385153225749	6.8270949227331	6.47246071683954	5.8960884713994	6.95634446289068	6.88593893490055
6.92541877891808	6.64615932098448	6.92867715909983	6.87954125048952	6.56372692303988	6.40503047292929	6.22863167206602	6.93021451671992	6.63422985185226	7.05677465631261	6.69257767831069	6.99142267890991	6.91862416969719	6.82672541655721	6.88079683663829	6.88319353550458	6.7622105377681	6.88034630907471	6.89835487691743	6.91890022292588	6.82087942097266	6.65767939507371	6.7932598372917	6.76906375961755	6.62556494924091	7.08883349915112	6.98966818396712	6.99733940705478	6.91051850497389	6.77645808339517	6.66307683944314	6.91466030739536	7.04623755874586	6.97112833632304	6.67338945322644	6.79875941379456	6.86414470866781	6.98769196339088	6.76244658244158	6.88322536386043	6.51068889375716	6.81624844967726	7.02679668700717	6.58541008833349	6.70156196883112	6.59617262276723	6.89525103857159	6.9732736326268	6.68424554446485	6.99008178053607
7.09991121758329	6.71220928263293	6.67458296354579	6.89660919830301	7.01177491600941	6.91855099964503	7.05425349777087	6.98004528414564	7.00345507584916	6.43123453964905	6.94589315651686	6.70586486503218	6.99597066447136	7.03616353357017	6.9900198981706	7.11242579432291	6.94790805868176	7.11672600930762	6.75454397048792	6.84103205844511	7.03870348438818	6.94561384667699	7.09222527650529	6.91795179801932	6.69629166836357	6.89013705408096	6.95975036291435	7.03673589664062	6.8959782970863	7.06738584916415	6.91728377853949	7.0785808620213	7.01700296496681	7.04127073225228	7.16100099972034	7.04759901642211	6.71881782386352	6.94498622258226	6.4861543904913	7.01296236954719	6.40894588895979	7.02572395060582	7.02068767430952	7.08119510541089	6.98325948171081	7.07378305436816	7.02306430172753	7.04722269238426	6.86395296050622	6.95617737672838
6.89427962836618	6.82517401218337	6.84600013609243	6.98833919272332	7.06455793031226	6.95696654887419	7.13187845353709	7.15083714580034	7.06604449473715	7.1359494891747	7.09174636345639	7.06661672382458	7.14205047859704	7.10983326612489	7.16787810726831	7.09548323720086	7.0995425900842	7.0975803546249	7.12082167882308	7.08015035505446	7.08585799989906	7.13357094796112	7.09085620234576	7.05972170125601	7.07605407960266	7.14984334120381	7.09999904954786	7.14739208550164	7.11195054610429	7.15020421468984	7.20778679278945	7.10984147018705	7.17210963564794	7.19673144714227	7.15195157355167	7.16889161664422	7.19674233571663	6.77021410579991	7.14156243652073	7.09772367488703	6.94470742960671	6.94288999732186	6.83958711747219	7.11669550060677	7.21586780468304	7.0681893286766	6.63401883570035	7.15342685872993	7.08970774219784	7.0884487004603
7.16618619302798	7.18591833085464	7.28340730585446	7.22561028357121	7.29450793502231	7.29526962678671	7.21307252943963	7.28766737602137	7.20360482583119	7.18497462105709	7.15647850070747	7.24894634468508	7.16860669998903	7.07582151383721	7.23016800749893	7.28560863964398	6.84820373764795	7.23979364369261	7.22855482604804	7.29558968596785	7.06502527118047	7.13066708823595	7.21855672293464	7.25765175599345	7.20912757083164	7.07116891433278	7.15693666841578	7.36248783740997	7.26689564614848	7.10249326960753	6.98776959633328	7.10929475590055	7.30170931076436	7.27350734371683	7.26391360682781	7.25302652877947	7.33661049759629	7.19589049185327	7.1891994101586	7.12470080388661	7.26535306263447	7.19775211609214	7.22408248261562	7.16527222720088	7.19758584654004	7.20898329270102	7.02773067726324	7.20360130034796	7.14916289503969	7.21650268058072
7.29864452260649	7.33860537577278	7.2917018410315	7.28532323950965	7.37384809603466	7.30338710842447	7.15114931010275	7.36381520944733	7.33012878901605	7.34387301891595	7.2323579539968	7.29686740736451	7.29142481346566	7.29500825044775	7.21550402985099	7.29585252623583	7.44868939691747	7.30900518621428	7.22945268691471	7.27444561284801	7.06223892551468	7.31339433800281	7.37108325831145	7.24237232139022	7.35917399406056	7.19020937524001	7.33949226830475	7.21938651936432	7.17433400214516	7.3911529102878	7.22953093411944	7.28032183737353	7.39005756152468	7.34089204522603	7.20485401142507	7.27342227385758	7.26450868878216	7.40720333596801	7.4113995269858	7.35823656927886	7.32164788713332	7.33549084584778	7.31836806921944	7.20170476238275	7.3660151089018	7.23336704738299	7.40155796427381	7.40046221492376	7.27922005678205	7.28254079461987
7.40950861060442	7.40262264193691	7.40617501114922	7.50363059848788	7.45998004492871	7.400575127303	7.37154654442181	7.43529397671328	7.35931647445341	7.33054862836879	7.44963350241442	7.27520883990349	7.32913873171962	7.32678895318972	7.43529323066984	7.39081725461929	7.29935873794161	7.40759658365518	7.46843736861365	7.43578362336584	7.33713876351775	7.4386220728605	7.36150784999165	7.37884781983404	7.35017428053941	7.44264085030346	7.40724853700521	7.41236512411356	7.46400824556007	7.35242755453296	7.45181265802154	7.38258369245682	7.44981470835755	7.4512555892455	7.36569214848177	7.31969584728962	7.45534702430127	7.41736037880537	7.48791712281157	7.36296026838572	7.43253158946198	7.55326113511622	7.4344487828915	7.4743773665968	7.30139561425943	7.5107758880304	7.38992028477043	7.53073117682711	7.47224829264544	7.37705503484762
7.46328671765966	7.59371980641948	7.58298126048078	7.41111890096802	7.55445979188971	7.51440721542903	7.52286195622267	7.4534126024673	7.38063289590072	7.52431994603909	7.50528373034885	7.59160215813999	7.44880552437704	7.50875569617804	7.37902529015166	7.39728094950362	7.48270575871621	7.40255609186234	7.51918043550089	7.48303628366979	7.39561219680985	7.54877386247244	7.33361026123182	7.43496954827413	7.43190520677821	7.46124948799105	7.59014936912156	7.55377067780544	7.49960472445909	7.5502941478047	7.47748869217847	7.52753184317376	7.46170827942402	7.53000795609238	7.46686750398004	7.52741881339063	7.43866693669311	7.52455146583248	7.49979815397323	7.50914491183599	7.37226077759954	7.42049731732056	7.57374851873858	7.59954146834052	7.46736843980383	7.5434608533406	7.44152787459264	7.47526533102517	7.4698094645001	7.37423172443379
7.56922077952992	7.5995054551273	7.58415785747089	7.6122378923806	7.4982240668616	7.66449279364341	7.59949892885216	7.65021530972911	7.59112337464851	7.56594418036004	7.42924705464126	7.4924307806957	7.61606259282119	7.57069082149643	7.66870698931744	7.61909919164588	7.58090777293413	7.5805941078112	7.56036352169229	7.55472324966981	7.56011401731712	7.64482307739974	7.56055943686188	7.58501225950905	7.6303065698199	7.52941000188294	7.43912535385896	7.66910228966362	7.64170292380826	7.58657385716739	7.65181523652539	7.60318776639144	7.57509424695604	7.56753858410663	7.5796987251863	7.58987281110719	7.56417821831655	7.55970947675977	7.60867620314831	7.62415689161608	7.53294062073729	7.51856747987598	7.57575086522084	7.41775231046932	7.62250693607934	7.61916056401348	7.49949660734083	7.59131518118332	7.5150447977078	7.55235591602304
