# Supplementary material for: The Neural and Computational Architecture of Feedback Dynamics in Mouse Cortex during Stimulus Report
Source: eNeuro. 2024 Sep 24;11(9):ENEURO.0191-24.2024. doi: 10.1523/ENEURO.0191-24.2024 (PMC11444237; doi:10.1523/ENEURO.0191-24.2024)
Supplement: Extended Data 1 — The file code.zip includes all code used to generate the figures and perform the analyses presented in this manuscript. The folder "./ephys analysis/" contains code and instructions concerning experimental data and Figure 1. The files "Figure2CDE.m", "Figure3AB.m" and "Figure3C.m" simulate the model in the nominal setup, and generate the corresponding figures. The file "Morphing.m" allows changing the connectivity strengths with respect to the nominal setup, and plotting the resulting trajectories. The folder "./Figure4/" contains instructions, code and data concerning Figure 4. Download Extended Data 1, ZIP file. [file eneuro-11-ENEURO.0191-24.2024-s003.zip › code/Figure4/isolatePFC/v1Int_a0.775.dat]

0.343221947648917	0.343181501144325	0.33610383564338	0.330513175246403	0.332376249272422	0.332797905044969	0.319346802557143	0.31780879586784	0.366862359401489	0.333364849963794	0.331075913048579	0.32268747568743	0.342687734343789	0.332565664762292	0.318685950276984	0.319396717732873	0.328021622334233	0.318333653781032	0.355504867165956	0.340221639477393	0.348235534796914	0.332592118273828	0.323630511238905	0.322282293412551	0.32578154277245	0.338881697976298	0.36431985335632	0.323683399552795	0.33330893430953	0.334401699685817	0.352590727521965	0.354954651300443	0.348709198359721	0.361435569260935	0.343972574867414	0.357497668998557	0.34254610763871	0.350573854667611	0.354647143913114	0.314959100881235	0.346441865069785	0.334464746176842	0.343506365220157	0.333438229859562	0.351713649836028	0.362042111660205	0.321950321788269	0.32675890137987	0.323303864823842	0.342643354075646
0.369355163153329	0.32859344147225	0.352772935671127	0.366352002751571	0.338075245750915	0.336145660074792	0.32578233239955	0.349556149883394	0.361995426855454	0.348495951358026	0.374122137019507	0.375285925164953	0.379919777236514	0.343098798697087	0.33297476105886	0.363331198911623	0.367115637238195	0.329992149911815	0.3759657450821	0.329266501800122	0.340750364548194	0.344070960927525	0.363930147762278	0.324830652739625	0.328625858272228	0.360788703773466	0.329720456298209	0.326211745124637	0.348786988738692	0.350105958955912	0.380578742560101	0.330668820156532	0.332376017084922	0.330614762950836	0.343208640936179	0.372281948366626	0.359914638478349	0.345875827424741	0.348945811792953	0.372881175283582	0.364494042219125	0.36861695927158	0.370388814472722	0.378625433499537	0.369270252995703	0.331643853354182	0.34740452722868	0.377779886989726	0.368413070511036	0.334581597037617
0.358478607589574	0.396672501183125	0.38179498840539	0.387388008857465	0.349166284479284	0.350046932621413	0.344871596451734	0.33635470109112	0.356617832502762	0.353175897590542	0.336103336889338	0.350335229233322	0.344258640646283	0.339127182841267	0.362892059641684	0.348694853807743	0.350275135491544	0.365392571174357	0.387264576637008	0.350523993257852	0.371518693322166	0.355434325163348	0.360111463984523	0.35958614412387	0.367496415106977	0.389442029909328	0.341878231236437	0.383434292519019	0.380280222460914	0.352900401986721	0.338265379345911	0.395507576201014	0.36150662346039	0.379374135990501	0.337997737141016	0.353504634422922	0.364681820110991	0.394201039850561	0.395696969979287	0.372383162487108	0.37232138067587	0.375306055091417	0.377808698913548	0.381070679176696	0.380722937450891	0.342471348861346	0.364555508484498	0.35247201762549	0.337800390760384	0.399585710429464
0.390248268764292	0.363217284430908	0.396827877267268	0.353534062723972	0.39414262318059	0.356846019073112	0.349136248544424	0.4074191487501	0.377591633122373	0.393999451021476	0.366659727857282	0.377635155409925	0.348895050629495	0.348650709321484	0.412976801813904	0.40204971642114	0.373059307220307	0.361589446812776	0.397889912328471	0.370990002891863	0.366623883333022	0.352455727863438	0.369956664570679	0.379151992271454	0.357637718685744	0.364446231632694	0.352192819584331	0.385733056462987	0.411945847841102	0.392237953171957	0.361358149425996	0.405177615275706	0.372755634496012	0.393791252159373	0.350538750547403	0.384165765956003	0.365381167718543	0.388375312855393	0.381557327386579	0.412455320208013	0.365820817647768	0.373084156644985	0.381821598471369	0.411041298857908	0.388918748035642	0.364984709364787	0.351152624235592	0.352948503915248	0.395646052190622	0.371580938815033
0.365656017860559	0.384790643455944	0.362136774535985	0.372521223695242	0.404190828795562	0.379453949841455	0.365347686428429	0.385692930322522	0.379880605262074	0.40164487309047	0.371854678030217	0.365210596409037	0.40044743015537	0.398293684813491	0.403297592091288	0.378685025113527	0.36521711610461	0.396175670458892	0.408198169154749	0.38717856442897	0.406491761047887	0.389694125156171	0.379667663488887	0.422835231053382	0.36551166298432	0.362318128071905	0.423205598630539	0.410065374715491	0.420019983835065	0.414329928842823	0.40435263251799	0.365907925262608	0.382952395975804	0.416669468214345	0.404252439163899	0.410524534058072	0.420936063349944	0.389685399134224	0.425136303647913	0.391878544397391	0.403676037536161	0.386187157475063	0.404914719958015	0.405813987293479	0.394302192442539	0.363629465131377	0.372289440255522	0.387973839772017	0.401767003211562	0.377024331361681
0.42527871981701	0.446961113827129	0.40254594096476	0.40398685908926	0.382060150573697	0.399112602660549	0.44256693763209	0.392338195836629	0.421484829551021	0.387508294761963	0.420776840194137	0.451788111305662	0.396752966896293	0.381181223437857	0.401360465397562	0.452165496077481	0.438512117499771	0.44654533769665	0.377362237344175	0.383619779243608	0.39172648656413	0.386746305480449	0.421891829190224	0.438619584168544	0.417280631829717	0.405207301278683	0.40851044714405	0.398354091183712	0.445851467245439	0.418473310778125	0.396103944008384	0.432039467186188	0.379072166695521	0.383396174700778	0.422264676644786	0.415395622100599	0.449870759387678	0.450488546651702	0.393658702322483	0.436713734690626	0.446944299597278	0.422997586294443	0.436121528096963	0.408047531864552	0.404970779735995	0.38302769103412	0.40148409641461	0.438998731278796	0.444130888329555	0.379657156835667
0.461480810092058	0.399674172600531	0.411849934623606	0.470144242053646	0.466148467081312	0.452570957631568	0.440458912725881	0.470488571445465	0.41409760852818	0.423038982664989	0.419369241048972	0.399616795420647	0.477167205611605	0.463006020540073	0.418254062574477	0.457153895513237	0.401561868119705	0.479535416324482	0.446882690751266	0.428754914419967	0.432920884836357	0.42197124983263	0.410592569074847	0.43725487527488	0.395884221840057	0.465448732790192	0.423344266241811	0.395793835620722	0.422407568315743	0.449954277919079	0.41614754961336	0.470543794044129	0.460855962667168	0.445620111761089	0.403374398659702	0.431328266299412	0.412583614375736	0.461571190122547	0.470186667731483	0.468441447276466	0.399532318725974	0.426469858278739	0.430929699377075	0.437364966596812	0.465810910030154	0.449765465664645	0.407355191154711	0.417974249800009	0.413706684330908	0.437822040582623
0.510021975979959	0.420914729928949	0.489043062600783	0.510812647781637	0.510416532587921	0.4377551238404	0.463856071363824	0.505523205596249	0.481560428794641	0.434376360943222	0.504318802285952	0.477595694958608	0.468203268299636	0.47363435832298	0.436089634157405	0.481733377503735	0.416855909921453	0.468271961887979	0.470467825890994	0.485804315773456	0.440429335108498	0.464520683721362	0.489870847223205	0.470799708246993	0.487945522345411	0.495899968771958	0.514288418658773	0.419915089371225	0.506255203880292	0.474146561381141	0.432511892315341	0.501478073353415	0.419490596318628	0.412025554529275	0.476041554500332	0.439860954124134	0.498702723209434	0.441604526445559	0.440229636551233	0.46583686602048	0.501576878852503	0.463770595096741	0.413090982330895	0.454877284515345	0.464452624521577	0.451646556243022	0.498656564520814	0.475694279058336	0.424735367162677	0.412414141788002
0.505795765688304	0.51374290535432	0.507048657591171	0.532996463135214	0.500444904181632	0.479416406311894	0.489756144749934	0.497381549186311	0.511215100092241	0.534396463941285	0.524147610006236	0.471270945334248	0.443109773447187	0.470508933243494	0.443738927822765	0.459026039282274	0.460012845508408	0.477176360473661	0.542131672838699	0.465619385057658	0.491505637390731	0.513290796216992	0.533147889720271	0.439299380287904	0.472885993244466	0.443475536999939	0.519925298692976	0.469200698635335	0.459883945569228	0.487957025107619	0.453782226654984	0.548807350558907	0.50873205973937	0.495746204347782	0.44438218807766	0.452755082406371	0.448319641609756	0.482942375503812	0.456092786912897	0.539970938503892	0.514426074463321	0.476270828173998	0.475005793198341	0.439535329859967	0.443726733313129	0.4484937453011	0.541553884277671	0.435350175617086	0.472230692483136	0.477296524626132
0.512619153826541	0.508972687213395	0.522393722400408	0.546681171115066	0.568490661048411	0.474271263423904	0.479927117046816	0.552596661706558	0.557802786240811	0.489961129876484	0.57967943502655	0.564346320341707	0.482752964251764	0.474233037051706	0.553340360900897	0.479792557294022	0.555135656619753	0.55919614763967	0.522630253615911	0.579305679734885	0.583068172527602	0.482094465636273	0.55565938579105	0.543875111538873	0.579290142820374	0.560978798773525	0.486566472138201	0.554484193094984	0.506164673457957	0.495082451978194	0.576903086026997	0.529724365159604	0.47437832678235	0.558239927139819	0.524271929743205	0.488701491555895	0.583406986099913	0.577682504090569	0.536959319608526	0.466954338479428	0.460949363805945	0.517828867179361	0.551588530149209	0.53620721861212	0.587086848548677	0.545582663740119	0.495307054582875	0.459958780906197	0.49755452246156	0.495662783010018
0.551967958153315	0.585932966412147	0.53256725115716	0.508145216873829	0.499394811239081	0.512111517270462	0.494455970813791	0.625457693186308	0.595019255352768	0.555493246920239	0.6224590636389	0.606361885793063	0.592698417807312	0.628960034298134	0.576794749049621	0.564331468920481	0.529195666605401	0.620573797246362	0.554564919911349	0.59998731418547	0.567020130001376	0.610239632685316	0.612450662391168	0.48377030204019	0.595609254419365	0.620656999041168	0.604149726437417	0.592576804713977	0.514122884765676	0.490107988033346	0.634785884087748	0.547127693566442	0.544170523788581	0.52027048949312	0.528918500332175	0.569293629110636	0.530653811151998	0.547781646453409	0.587082313926881	0.527514696526717	0.514961138734141	0.599671062513192	0.606501288669992	0.589361547327577	0.618310307420051	0.559832888074608	0.510714151792282	0.536664480238225	0.494043100090148	0.523165640019929
0.674473603095793	0.587524165865643	0.609900825139862	0.538681588726354	0.669659969539764	0.601168201056879	0.521743152055142	0.522211930375256	0.543307757070932	0.534091285819426	0.630716913213441	0.531399754937013	0.54356014359243	0.56800807782375	0.607183896655077	0.613981217130472	0.630794706159292	0.552474744899167	0.624727332587299	0.631531169083699	0.532096704091121	0.575814755110369	0.658400984305026	0.561019099388127	0.585918651367812	0.568672774549736	0.589911290005248	0.630480587666843	0.545506972685547	0.602775135470829	0.60352949320534	0.613862982880044	0.648231273935623	0.658750207964207	0.559007995496931	0.657066093826803	0.547894218466987	0.65934252479563	0.527506304081813	0.537181180225416	0.611732556596451	0.548651130006988	0.576264199034419	0.533471554206152	0.553125623360083	0.63212967189649	0.635865468119331	0.624190781323816	0.521589159142835	0.655211811736012
0.685661721210062	0.6998592736926	0.670679540108042	0.563710313695397	0.561012562605769	0.584192711332786	0.685253994315097	0.681090918344989	0.711864537633278	0.626663272723426	0.62063959522686	0.637964144167065	0.663968247159682	0.581808023832658	0.694347253539426	0.645703404025128	0.703857325357063	0.57068923888315	0.66360042692752	0.673418935444631	0.577976043769189	0.698739452886863	0.681103392428357	0.559950129897434	0.73102364643263	0.68582674268088	0.558668415142299	0.663616659153184	0.709990512270883	0.644575760195554	0.583676104485188	0.704670728741086	0.554380921017859	0.580781411897551	0.676915703408132	0.627165299974145	0.708071401035089	0.576444421830859	0.559240535887662	0.717975356769522	0.631355743742015	0.582201749269063	0.582252421198852	0.66448990178355	0.592198097108556	0.688046894781116	0.57294570413732	0.577600121379563	0.584681412977837	0.726748940487098
0.736759238752789	0.787776020982962	0.654171025033363	0.697713651659647	0.796758059346729	0.781863046505434	0.707197067965611	0.760099571764227	0.637515377564373	0.638894023054559	0.712809723129297	0.729077923323008	0.764902575908837	0.789997879250758	0.74960721881587	0.600399605544907	0.686978869608353	0.796483363085445	0.694695712916541	0.729369840768999	0.725714144199891	0.720988715358499	0.742533905646842	0.740838011368522	0.60430541688482	0.757856238883342	0.654642811007965	0.67174903706656	0.660833449202948	0.685591418169729	0.647551614942364	0.731197803113725	0.626073959447304	0.771418797641038	0.61402125212298	0.656361595255446	0.7593965843361	0.755136986713669	0.740357283360846	0.666031100255562	0.692677408421554	0.753495694496094	0.803741600468355	0.776085282354481	0.612444839457452	0.718914813209028	0.712980849999373	0.634217934472775	0.600404651490045	0.602820197285157
0.81800376543051	0.660971885669965	0.67572024245912	0.83201713990288	0.667111971328576	0.76788116818665	0.800477291440184	0.782041518157377	0.821132191282251	0.741472139198653	0.842404601240426	0.715892090611878	0.723852893184239	0.784859384015544	0.660556049995756	0.678574879105573	0.648192467988749	0.679505782998583	0.71130462142918	0.760236845386381	0.780542127407073	0.85579435490165	0.781654360959038	0.715405402268464	0.655671463044842	0.764306382324297	0.67770390314387	0.835105237446976	0.703103266076774	0.685742767780918	0.688489548624601	0.686424637816013	0.749336414070493	0.766291140251976	0.857393209356954	0.767730963056913	0.81860368755546	0.80720497944639	0.641210916420012	0.820403641870161	0.750864416129976	0.752846677071432	0.842608974897593	0.864189334857724	0.647458769805064	0.770926506625582	0.726584838609258	0.807153607851849	0.695639458663055	0.720059003186327
0.80832006031706	0.805368815706565	0.897042459975445	0.775500714937282	0.761992552486705	0.868413112260078	0.688622638706996	0.959028142211392	0.933423114718061	0.725584638914051	0.723451205293355	0.816920994390327	0.821334234543656	0.883302507313026	0.763557449065829	0.875832501718985	0.86588563115344	0.769760139815474	0.709319648530864	0.692311738287777	0.811190305847899	0.719103994994731	0.713361121020635	0.804519552923623	0.855697120914832	0.742753970760838	0.707277919532438	0.766048285232467	0.705119143945137	0.91883896525557	0.90900457776983	0.769547461753552	0.92081727480485	0.758325727574556	0.919552734904212	0.921527113294552	0.777443498425821	0.756809293511501	0.891078009471426	0.795306367302679	0.708784674810303	0.741538067319887	0.925849414512223	0.805550042063159	0.817513898148126	0.933841209953475	0.714359401112572	0.873550531446139	0.707071618414202	0.877244153286772
0.87878269919739	0.812070643491452	0.850434280855425	0.803864823023271	0.787898059766597	0.970588400164268	0.929248971886535	0.761205865112031	0.779644215435686	0.764385862283359	0.941108802045905	0.803316348412057	0.783944469858132	0.882605857929513	0.807593128085573	0.909559011183615	0.994291789489798	1.01044745217386	0.817092816203549	0.851131989736235	0.888921775853548	0.860588491155359	0.971063474857316	0.946948442161512	0.787949025694645	0.834896650445464	0.905097758462918	0.908452346562494	0.897039142297308	0.792467947371868	0.785337034469519	0.880863548799892	0.979121441021462	0.854677974641742	0.819746183739837	0.834126715820783	0.954888314755313	0.834312308323625	0.777130564697773	0.920007492839833	0.97166679397123	0.919365059906559	0.940881996626196	0.923751658015128	0.865198562164821	0.836157168008512	0.921062298606091	0.794044019138789	0.826677437765402	1.01878690533967
0.962016614843746	1.10150683009926	1.10397098620502	1.10536896966858	0.849698184385552	0.897299589899031	1.02603292868549	0.893398818099793	0.933781527457657	1.14183440268024	0.911865997699888	0.928572819496317	0.808822412033305	0.839638229994187	1.01122608780239	0.857088174587676	1.12930019635995	0.969551163602621	0.813044784128542	0.932539617931693	1.1127181867064	0.935657109318728	1.02032663493701	0.969289025104309	1.14216481434307	0.898788808721362	1.05373626237695	1.08024627181097	0.876171036926361	1.05930887429524	0.865542420931193	0.890898316615934	1.01076132326736	1.0532470491999	0.923494564215503	1.01327540744014	0.846337761394239	0.87728693360402	0.880749778109792	0.94453073913549	1.02203823114961	1.05240027344537	1.1206254259674	1.15560552161518	0.852727606299624	1.05886784794832	0.857497808284941	1.13760018732457	0.872017128119451	0.862371589944797
0.963954488598444	1.07768101500145	1.22933121351865	1.12004163511533	0.952580419950791	0.91120639347769	0.991309698917192	1.12672463039981	1.02343418336525	0.970834971075195	1.00103259062581	0.986465928234294	1.00107623217562	0.923764685544938	1.11164603223978	0.926219849187372	1.09559464454898	0.917695719016967	1.17582117675324	1.18671944055986	1.03947317084838	0.893537764919698	1.08899893417975	1.00497523632416	1.14594918687865	1.0354793736034	0.997359520757849	1.17657850670609	1.20509748299118	0.906170381954015	1.02705232299531	1.13373819843151	0.94172043896811	1.17369701111263	1.20484707482504	1.09034207118772	0.9241507993979	1.12831060831934	1.23508093696543	1.19091645020635	1.06473756963884	1.00258147344367	1.1101752053924	0.905373277999602	0.885510507271337	1.05669428538061	1.1722644378877	1.01869255638392	1.10790607429142	0.897094775183282
1.09259328875421	1.16525941002368	1.32586272963918	1.1595385287096	1.09215100899263	0.984844686494361	1.14851782165957	1.20613880050158	1.39037035659299	1.17983817932084	1.20545283779812	1.2250484817519	1.19615165100358	1.11706567727481	1.21191879754768	1.14706616119719	1.09022409789802	1.13994706177467	1.05355116579922	1.07684314821371	1.10749063905454	1.05744623939304	1.27038206183616	1.11724014537003	1.01220709702041	1.0881210711453	1.11655177837035	1.29664093348361	1.110664120481	1.26414910184082	1.32373255300603	1.01138830226283	1.23091525352438	1.10360215280839	1.04217382307866	1.13457730560533	1.19518406698251	1.24925589734136	1.21575698905814	1.03780829501775	1.3011889561932	1.13323930101738	1.11672815919533	1.05953151315309	1.01281016054767	1.10788669339629	1.1410809460221	1.28016606481241	1.0241539466234	1.02085452423083
1.26692727537051	1.36400906520469	1.44214429659358	1.11671346092098	1.2177283819358	1.4626927808945	1.40647210954766	1.14764937288032	1.10248152869896	1.28538299062733	1.5052881356565	1.29699634385621	1.18546223616573	1.11964388773161	1.13743547657345	1.47440439879942	1.09485974591463	1.446153817858	1.18297305331191	1.1057438730654	1.14962040839174	1.17196298355479	1.19692923310231	1.14470295899239	1.25557899326283	1.36073517659349	1.08997029733412	1.25030821786602	1.37547732434049	1.3324962325902	1.31913200510361	1.09202982553204	1.10743511808227	1.29360334577965	1.35374541506981	1.24203265199435	1.17035359255297	1.36897708115961	1.49388336479906	1.20818563626914	1.16901675421855	1.35630554014354	1.18053623971004	1.4610817864846	1.28159202683163	1.31142585464564	1.46440841325455	1.39246418666591	1.42552189904971	1.23034922650316
1.29199725360485	1.38302035178969	1.42836946696903	1.57625814094901	1.29458161747928	1.43127963775119	1.3818209531548	1.23672382812182	1.43774326616641	1.19664306156229	1.50233846562661	1.37871972251325	1.3849766713432	1.27470331643393	1.47873322973729	1.29460587321016	1.33490040304286	1.45814610331055	1.59032066463937	1.38889927391488	1.58093957816435	1.59240874858547	1.68062934546214	1.17888906873507	1.35834138198927	1.44471867036694	1.34047414103545	1.6946015305398	1.37170720725046	1.62406777429248	1.22002967229931	1.34306350389859	1.48417610144016	1.52922813374859	1.41907204201499	1.61633408362605	1.55597045954182	1.315727173813	1.36242183226078	1.26707181487113	1.27260039871385	1.33218054942406	1.21895263381386	1.33358205614666	1.19839829271257	1.30536131950699	1.2737244296521	1.52018013288704	1.63702826042023	1.24415951973258
1.48551511959021	1.36565498195467	1.84111821869358	1.32428576226129	1.63785983609087	1.34516872891034	1.61485995350289	1.85086298500109	1.51246903762817	1.78408475756202	1.42033157777612	1.32680862604917	1.384159328303	1.36754504433821	1.80210769840734	1.47329180262458	1.76103430261125	1.41970787947046	1.77443883906855	1.51610566425011	1.5509333948722	1.85963333366141	1.58068559407157	1.54438074566863	1.49931052506978	1.33449882991142	1.69017798954346	1.58996261775724	1.62684826281925	1.43463799986673	1.64599874607573	1.6021226582574	1.4945396456596	1.71944188246876	1.69096883336152	1.61256479578778	1.57465239751049	1.76580864820666	1.35221334640879	1.56543007738226	1.67076225269599	1.8238891273279	1.45708395040357	1.6320390752958	1.85653015948962	1.38603764886011	1.34388727551674	1.68985397049356	1.82452063156968	1.3958934598129
1.72053967847578	1.49557420065225	1.6327856343073	2.02266474715367	2.04297822521113	1.69395907729044	1.6299675963562	1.83245717528651	1.87850990059525	1.43293491882174	1.66038582646404	1.94581272180278	1.61680260388228	1.81740089013258	1.46564442748559	1.67097181731159	1.99777520009232	1.81828253534129	1.90957039728716	1.66616829779536	1.86432681494438	1.75952416873557	1.57876232451362	1.83074734954389	2.0741757167946	1.96062092117344	1.78824515447143	1.51046475142633	1.78155807642606	1.97540328718669	1.95669982427916	1.67358050307777	1.64927671394112	1.84232878456764	1.97506794558815	1.69096544506114	1.90864038105373	1.80359712875395	1.84798207426492	1.88181350153868	2.08047597312258	1.69209555464549	1.55843803799429	1.47563224217698	1.80546565996051	2.05141187252161	2.02897504146201	1.83513701818788	1.46969668213476	1.69661581571843
1.8553751332867	2.13299981368106	2.26701137608256	2.18777319123496	2.15319040158321	2.01026418373966	1.94627286683112	1.69574269830434	1.69019692175744	1.69530743364166	1.79520036580948	1.81790159725706	1.66549941785228	2.07604599450028	2.04875946327498	1.67831400104699	2.28987826292937	2.24177464052236	1.7619742619101	1.72503340106284	1.92538976652563	1.64901864154358	1.65892471147753	1.71965091022765	2.11698726646949	1.98951061797216	1.96439665075536	1.95499527774272	1.82990350994745	1.94662796793606	1.82792453546268	2.05380757262686	1.71870408685631	1.78643987321284	2.12838807735933	1.94509148697664	1.98045753562143	2.11387528607753	2.06536860534451	2.23384547851363	2.22134438242963	1.86166692076724	1.74047772671504	1.78352376327263	1.80402873629624	1.65526853249929	1.79022547953995	1.91025280524865	1.73535498020423	2.14877737451392
1.98805740459996	2.2974934565277	2.50243596462917	2.48342120586555	2.01356035758672	1.9259873184843	2.49398622856164	1.94986093905301	2.4223783511663	2.48886832726425	2.1503787642963	1.83411335225634	2.27705424935654	1.89786612343958	1.98028058230019	2.06461742323739	2.17063531863365	2.29724227890239	1.81667697478747	2.26285627683756	2.53841670914666	2.30303935422263	1.81462508450937	2.0041567613617	2.05048164183879	2.03912426155884	1.90180798962238	2.54619726162368	1.84219489274648	2.53992515926959	2.44384996548237	2.22066974585291	2.35134898718677	2.35666958269665	2.15692611210435	2.07862240710019	2.07890453343602	2.38407005895985	2.06626493615508	2.39615075975828	1.85652144589395	2.10197666681622	1.84371515982021	1.99344855965777	2.43026086734802	2.37532040010741	2.49342124066339	2.27831508818765	2.14082535534472	2.20827443670457
2.13868106979375	2.02374331320454	2.7572945954926	2.67457878308997	2.28140958815973	2.53248088139743	2.81242602156323	2.65686541324979	2.63704932184087	2.03659595152036	2.69182265262243	2.37513024566933	2.04260796872771	2.31850455961088	2.41540239117511	2.58655084452903	2.70035547564017	2.35232988180073	2.03145041817745	2.74406827746469	2.09572686280356	2.46448733566627	2.58805655664096	2.17194292627059	2.61645849052119	2.76274141299697	2.2591945710778	2.34598430166196	2.61040014571004	2.60347985130015	2.76291522560817	2.14295833001081	2.41808719030301	2.54749656152344	2.81920252861448	2.49615785652724	2.48983015401039	2.17410913837145	2.77892292317561	2.65631240914918	2.62644912927904	2.37695335975629	2.37962424827149	2.77992603993244	2.65322063440127	2.71173924134073	2.75041158723883	2.2738475132633	2.79601890242643	2.76983959794086
2.89009227850036	2.41696406947178	3.02738152833741	2.72465697717024	2.36239771252737	2.4610753755314	2.38969705012034	2.29944388911941	2.93008214195576	3.06684296865571	2.55107972174796	3.0412844499746	2.43173899745983	2.58557921335897	2.93071005511275	2.48204229098699	2.48749177391511	2.62608002574985	2.74881382927217	2.62095648745139	3.04673111897134	3.01650277672111	2.63441798487403	2.95099608035819	2.80848395099671	2.38039881094687	2.82752044760218	3.0560800743564	2.90960306185287	2.43264993324014	2.59190509104084	2.48087222365762	3.08497907693415	2.7068427223708	2.89066014313865	2.85222518497012	2.93626938185194	2.76764752402133	2.82548058894826	2.98293555092029	2.94232952901702	2.5814060398595	2.45740816471019	2.80929912171186	2.28768611789155	2.62391459577684	2.69765814087174	2.23813007677264	2.7329654547745	2.6898856915692
2.82194631857078	2.995731560767	2.93633755062664	3.14932362614883	2.76364382590142	2.68647243700901	3.14136241449515	2.55540827680941	3.10334958930161	2.73431278792194	3.26929138919088	2.88884884253186	2.77479308957289	3.08048307118617	2.67210980824343	3.07075806024081	3.31319944888315	3.0040221294718	3.07660281905878	3.30977754794568	3.24213897412736	2.97088886790704	2.5224848092835	2.60513744416823	2.55908358355754	3.21879180832236	3.062087736639	3.29187700749775	2.65687907271374	2.97126843236991	3.02590454569993	3.28423888948972	2.9114340386309	2.76418920413126	2.70690791388726	2.79859977936746	2.54336786655621	2.97524782358456	3.17324958513148	2.79774228621399	2.54003575211472	2.59306479572262	3.31660824407356	2.57499044589921	2.63712775679653	2.99764976171071	2.97297029696534	2.98730713210615	3.27039010330744	3.23477470856141
3.49538014474479	3.54690750149775	2.95202548365815	3.11668977161714	3.3354715430827	3.37965759028313	3.50785214374951	3.48887440929326	3.53349840937134	3.47279097836319	2.93773484107072	3.51761392669615	3.35909032950902	3.56892058617771	3.57991018417438	2.8668431819042	2.94539488352901	3.16105180862212	3.1790656996905	3.56252426421386	2.78367853872214	3.0720819006563	3.56142539068738	2.84636537974424	3.54595433109798	3.37068452088114	3.55132650927961	2.98174002988522	3.21662499636455	3.54545689761351	3.42628755148482	3.4055896366681	2.98303627026678	2.88270088965555	3.39070947149439	3.35505730248271	3.09928440102238	3.53954541707817	3.29292314988555	3.2234001261163	3.22780821642043	3.22139667890167	3.23418894270286	3.2368016340721	3.44463888430715	2.9055745536539	3.53981991940714	3.25667992719048	3.20271416929472	3.09026189481178
3.23744039345719	3.692336391118	3.82774160310144	3.47111249070773	3.6389793149834	3.23242510440145	3.3292241678389	3.44800746042458	3.83808170505055	3.3721769412391	3.16450659843886	3.65599962581576	3.20760072595722	3.77256732020042	3.78749273492608	3.75715801955844	3.80966946759233	3.82657797166731	3.33225094758063	3.75408922803845	3.86512029520645	3.77983595726496	3.53328486744458	3.80277141792089	3.40569711964706	3.31843155888744	3.51360363145025	3.62568361169529	3.30553774958086	3.76339191116313	3.85485558540107	3.82079508646886	3.39013962491987	3.80291116587555	3.29688537531062	3.58151240069214	3.55545566145643	3.78836551732388	3.67192334564431	3.68693447851054	3.32080730160566	3.34070605146877	3.76137344412958	3.27008410747202	3.57972593347561	3.48289072308374	3.3166493633105	3.85872701452339	3.55585438587449	3.35349790172316
3.74551014796228	3.98216984064074	3.71552235375835	4.08812063230015	3.8046073211762	4.06082391538589	3.70836203775379	3.52987861368857	4.11567621097503	3.79786605543726	3.66174469030606	3.7611366226739	4.0640523872266	4.12176663948819	4.09916434764808	4.12571012093767	3.93327405780634	4.04885636149203	3.89573797606025	4.00097592871641	4.12149102909579	4.00854827187384	3.96262039852141	3.80892851278142	3.80388579704789	4.10704170592773	4.05908738571606	4.05357657243844	3.96160770712866	3.75842327518554	3.94151338732666	4.04904368895221	4.06348659607891	4.08031955944302	3.91530302773977	4.03815050875947	3.7636886604041	4.05779102275369	3.90923467348111	3.66601773728186	4.06791658879956	3.88549888215964	3.92540578976861	3.89619347302842	4.07733863518039	3.76055970206064	4.07227941902006	4.05961146550976	3.86591621587033	3.82493775149349
4.37570271075991	4.34901142846863	4.22441237910255	4.15856817553541	4.36970410883824	4.36221475515374	4.4093072309941	4.3992430527247	4.20938731704341	4.30309900830143	4.36988154541868	4.41768216211265	3.98631126796597	3.97989097235438	4.26586299757303	4.01485290976697	4.26549210962049	4.35866974184996	4.30773070973417	4.37664446810793	4.38965391716159	4.13629003483445	4.20440094670848	4.25748704451472	4.4150853621652	4.40354207187927	4.06634411512706	4.29102265910753	3.91427792961225	4.19346042591069	3.99715265635575	4.37545050815114	4.14270297487802	4.39202325402397	4.3592322551054	4.15773968540128	4.04184210780955	4.28438058932551	4.29330803404234	4.1541171443336	4.08733318036335	4.31526059930139	4.19662794990944	4.35307668694408	4.30177489673926	4.3412576549809	4.22488720799093	4.30470315819849	4.28992644683429	4.38000988423403
4.73466848846691	4.50031228779872	4.42479041178135	4.56010654118924	4.43358625667659	4.30583834268252	4.48544993347481	4.45596003503751	4.66238361084226	4.73104195364171	4.14554983714249	4.6189413628341	4.12564035433333	4.44993493416714	4.56555524456653	4.74604896577732	4.73493755685814	4.69082505566251	4.46460875167496	4.65018268871007	4.40876435145939	4.31522022665962	4.66335892421588	4.69600510977586	4.56849320681303	4.7211770580595	4.73589535525213	4.70187379412997	4.73403221428635	4.63504552508156	4.75118634060143	4.60910934512977	4.39044791964757	4.40038653553743	4.71658580572404	4.46319973498769	4.68116493328482	4.41280920477143	4.48655875014019	4.71486112757065	4.05683149594104	4.31248770704647	4.48728150940355	4.24704602469891	4.74962324770177	4.71443720263926	4.69203289512057	4.75969878805229	4.67237067497844	4.39332489204654
4.98743413923641	4.79555808978587	5.0865962198571	5.05695263473106	5.01788859571133	5.05426966323849	5.01250248956402	5.00828985409925	4.7955756160249	4.48757791739124	4.27133902980177	4.94466180678048	5.04741426001921	4.96569349634392	5.03101633640641	4.97879163636348	5.00852218799589	5.06385483866521	4.78444238545711	4.69481371846049	4.37160508321787	4.61330333653035	4.82985277912934	4.74200810959419	4.77480885328491	5.03791406713173	4.5167033725536	4.47931453948017	4.99010107957104	4.90753166929033	4.58865814710577	5.04749915200923	4.63844345523067	4.89102498971717	5.02381418609802	5.06438178550006	5.01080760611438	5.07910335833265	4.68864476002769	5.01347228518243	5.06348452249133	4.3850243436418	4.41605501947834	5.07350606162976	4.69515455260904	4.95498353834824	4.95297584305365	4.59420228122425	4.3669576485971	4.33605917822551
5.3311003038012	4.82413239500847	5.23360060547067	4.63942923164106	5.21933506406076	3.76825786011902	5.26314890303239	5.37238298634652	4.88985276820652	5.32469284263226	5.3618169443011	5.23750034324256	5.41945050978859	4.66015159953041	5.301760901416	5.17936606821949	4.62174992783131	4.80780048904731	4.65255580109233	5.39433810590472	5.14923322336652	4.81897036382386	4.73382500076667	4.57240217979017	5.33428602014154	5.34057006120249	4.36056110246698	5.40197080139289	5.26869741433923	5.33158673541285	5.01976186718221	5.29761180355148	4.39415752095816	5.34579079855408	5.36024687213348	5.23771927214388	5.39793759859099	4.89530104442659	4.58115442134142	5.42043405168199	5.3954377702897	4.79227782862654	4.77132496437205	4.51942723027847	4.94924010932673	5.07456210532565	4.95679423559933	4.79104385701101	5.07058261512015	4.89135818132177
5.36250431605395	5.73640522247106	3.94945078404885	5.77938437771723	5.54583890088697	5.76595996066796	4.92385375484529	4.26555442601518	4.80372085194342	5.73200900564091	5.74189982865296	5.08622333400727	4.24946430148684	5.78310126670133	5.44530108885346	5.0750069279446	5.29605902429394	4.4781920456095	5.44155405343211	4.02952583106728	4.84813203102425	5.01847244597838	5.75418104259489	5.66933742850071	4.64360591929997	5.12006576255835	5.61050624666301	5.79211886835966	5.63786827825444	5.41397662086431	5.73443696933242	5.29716661039994	5.013145093122	5.4130621475547	4.29911997979413	4.92967874913978	5.03521507465456	5.71423988092887	5.70705059000805	5.76846705761584	4.95894833917165	5.76156997474563	5.104842171225	4.04586062694114	5.68976659210848	5.67639198778957	5.57556594362933	5.41259362810218	4.99203969058176	5.14882262973001
5.77928440111892	5.70047036885747	5.30174328167966	5.58703561824711	5.84409230192659	5.05489415568684	3.98035186840332	6.13121440507137	5.96516850006669	10.089384468368	5.25713162022147	3.97505222579619	5.9540963465646	4.19080256287244	5.96975639103011	6.09600594384012	3.78750787704132	4.09322333982492	5.17222979891478	3.77028009551789	5.93663592626577	5.7343973830685	6.0231130156923	5.2277826447802	3.75848499334579	6.06641470974487	5.76045316287215	5.76308546767463	5.30532487232176	0.327795290645786	5.87186985416669	5.62577543961566	5.49811269352559	3.19316722615298	6.1571513567784	5.49315199678524	5.68970724451334	5.82138335083658	5.84624204315007	5.39175223752899	3.88064207465557	5.91954397684102	5.80919306844849	5.55501428073642	5.75103279125882	4.88673889701728	5.9808007533925	0.265969616743031	4.49386874293556	5.44738954210419
6.41763312177505	5.75270346788015	5.80588726456285	5.34560484524399	5.18427019305469	5.91460848609377	4.8529648926705	3.52744210253787	5.71741656426884	3.61098081059864	5.88270204427593	11.7574137153424	6.10908840670277	5.66574343800477	0.365230417307488	5.85747222690654	5.81584998464014	6.20974745051068	6.21347560234856	5.6389822841755	5.7681551835383	5.2925262947147	0.28551827242901	5.35563105182618	6.45111327134395	5.86713734414787	3.53779493692619	5.91405267220286	6.09091428647762	6.40205509238304	5.82573053583496	6.26043056714093	6.15060636210404	0.27534715014656	6.39084331567617	4.75885313015834	5.8872243974131	5.69057349435824	4.61336631102982	5.96953377808373	5.23651725559261	5.60543754554684	5.9668464211225	5.68813177271903	6.25856301520824	5.70600956026017	0.267692471424069	0.487805869932438	6.26245382374958	5.92296533516378
6.24842989440346	6.087620328686	6.5574507806817	6.70861362609795	6.48189247872028	0.380123840332412	0.267805737646308	6.22515395803606	5.69096386428986	6.2670969163241	6.29783449432919	6.16661939876082	6.01092906922807	5.70215502778057	6.04285128375308	6.29897129771417	0.239487271258736	0.266693787307137	6.67046736055071	3.50493488496529	6.50798157238349	0.792726118778129	5.83110569611122	6.50580097899699	6.49809194174298	6.23387357848154	3.24875802781082	0.218451344234695	6.14316233276859	6.57939364604556	6.205623234812	2.9939593257379	3.65012849397697	5.99821466807886	0.641137221556782	4.55562830413522	5.36276813693466	6.00831835850684	6.14432493943783	3.77484803065922	2.81940925553013	6.21378996399147	4.05522183122049	6.19152347583877	3.55132611793381	5.91955730913326	3.38402045881591	6.46551337398142	6.14667311692182	6.64641715557786
0.238910859575499	6.83916041343139	3.22242956634674	0.226521937007284	6.71638571340192	4.88362783036362	4.02527815154703	3.25323536084171	0.23996858527744	6.7319263727398	7.01533512854697	0.239306247703951	6.50585354224284	6.30987013478527	0.251085915684981	6.35084887805209	4.69868765290508	5.22543280305288	0.5401943788624	6.31131801517499	6.33373956975457	4.62217576112529	6.4679744826472	0.240115656068488	4.21571884093473	6.44096911135535	6.41118219537043	11.2203848861778	4.12268021716157	0.766820156312047	6.70155612601313	6.72016131409689	5.08437986981004	2.65489398781939	6.63739088100969	6.63446572932443	0.262213810022429	5.6237802598926	6.1151977295806	0.24161943605544	0.290642288939918	6.87598251544614	0.23863935084124	6.55655639071607	0.283969748049321	5.34262692422497	5.03944015476663	6.05753244706098	6.63732671298825	1.37602106222053
6.80522094768235	4.31404740866749	0.319549046354769	0.411180188413053	5.61865963020101	1.37845330369577	0.226334413931116	7.12161840051703	0.239261975778892	11.1579700198391	6.78113872592931	0.324161881909601	4.04950939161964	0.576621613016274	6.70873866714429	6.83461271788132	6.62034634456399	6.24520724874216	5.57601030453779	6.91461598194957	6.48047206481555	3.07810814023467	0.603928870239567	6.55294819085736	0.377972772185066	6.17317710614692	0.21190514133238	6.84879271077743	6.84789439371084	6.68981623230749	0.230814870383679	6.47254732872193	6.49283157809963	0.219793121461741	6.96138390348135	6.78472243015092	6.92742612172567	0.26266296510614	6.50408746759674	3.51038415892818	3.70911407381651	6.56756719991593	3.18796579886136	0.480839695122022	4.80969483608193	0.242185006307921	4.82579015835816	4.16201320283073	5.82476083484853	6.91323207470658
0.244014584807796	7.05847028807765	7.14687448150953	0.212908459971589	0.242045005565857	5.64266755453519	6.33073455424823	0.205805667394717	0.286668875092409	7.0151873196558	7.03657302045783	6.53677177768038	2.86753531143926	0.272089773303571	7.10108641883317	5.91879785255823	0.856386056089943	3.18620049592333	1.18658486868984	2.8186569619724	7.17566355184642	0.271443740508398	6.57506330239586	0.225947203985716	0.222132292628798	6.62741990834891	4.88844348534478	6.63435743792735	5.82803588315011	4.90223604593929	7.173162481361	5.295944304993	0.205797708990705	0.225524529910746	7.13301827459759	6.84184053699948	0.204549355782101	0.24029044215949	7.0913407759414	0.220186006494822	6.30293938635744	0.219598214126349	0.235645275318767	6.01996885251693	6.53450546806114	0.235757697237295	6.58063622905425	0.235235218911683	6.27684111877446	6.92440662617861
0.304749004363316	6.87748436491209	7.3237664317265	7.40823801210211	0.230652207983081	6.44934111772414	7.04912357976268	0.278662004965859	2.41026912436697	5.8118993480494	0.236319140242063	0.210423537486175	0.223896242324865	2.45733803088793	0.510546363487519	1.04925057991228	6.96153938112185	0.218113754570049	7.37835358478887	7.39061055629528	6.97273760079791	5.73629642264153	7.28672279706159	0.197743954028479	6.16367412341498	6.59612020368346	6.19816855725236	0.221466687523524	7.03499112564923	0.344931990198001	0.235759345617549	7.0895389030741	0.222886841559011	6.73342378849682	0.207885836633467	6.14972630568518	5.66272269111068	0.211531388903192	0.321431435452704	6.140913230168	2.16381804273302	6.73043761551134	5.46879712723838	0.213920596385669	4.30150794480545	7.20560642730879	7.01623848769102	0.275456980034267	0.235069658412445	0.267660578393612
0.35094213161125	4.97688181569216	0.236857577020139	4.12256896482889	1.67546531438807	0.219127716636038	7.50890769550134	0.213311812008807	7.21534927932722	0.234411462030501	0.264322085387632	6.77976764429078	0.203045136688653	6.64579923532026	1.00645087505087	0.181302365247688	7.08864438953165	0.214791458010231	0.189787088016342	7.22762997816346	0.504432382419012	0.256662612445143	0.223470763225108	7.58421371387759	0.236763860280464	0.238745510660909	0.593118263491862	2.44552929996996	6.6427370135325	5.50399175591937	7.09558446991131	6.02850059950345	0.19437968773128	6.53029587253635	0.213169877777731	0.196080964158425	2.55498334318528	0.7118461764109	0.193624093850822	7.60398208638901	6.34711170161158	0.265965294525211	0.275673941194383	0.261059256310463	0.236713196752333	0.226422553363406	0.198992133984854	5.22493354603656	0.218470712413797	0.245378494746497
7.41321624497369	0.229416862645726	1.86073773253401	0.208099133732854	0.183412341775221	3.55614942959292	7.20909681809953	0.32548634171245	0.225379626281519	0.192610227253755	0.260923008038579	0.269156204404506	1.42867644089569	3.10568115401607	0.245344439782065	3.20397431599977	6.63919845120448	7.32196958713206	7.15282965513074	5.15879532179953	1.75830798612274	0.193429318935137	4.48255571443797	0.22354925150196	2.41613432594857	7.65740915368057	1.33367458276088	0.19711923678111	0.215941436518145	6.04482577412281	0.419912493867128	0.283248579462899	3.21020164968495	6.73667492048103	0.269847470228363	0.24400006237756	0.199609415318785	2.8211406992855	0.249780936589993	7.30090535091803	4.00448401933087	7.4500521257611	6.00113360271031	0.332601110822765	3.70391887195418	0.26271327703193	6.08121338739663	6.57801434356612	0.579072917601076	0.274532021207022
0.396938343860171	7.33550243508437	2.98491194586672	0.217877132149198	7.40253631844044	4.0518113517849	0.289889590898036	1.3842319513404	6.76816105477869	0.904826572016729	0.20428228402948	0.231822873044747	0.344072891087017	0.259131215211682	0.452203130749913	5.69854394914146	0.327285145970276	2.13097991898884	0.747880199377231	0.212634153536356	0.204632934736542	6.9432944366251	0.281991783556739	7.66380515250154	7.5045463367573	0.215343933486285	0.244046516825212	4.73050984122065	0.24526243917986	5.16971761259447	0.201630543224775	0.199584166303823	6.898049016569	0.198028398839044	0.869160978139257	0.256835888812789	0.235070069635392	7.35491664879993	0.262638644606966	7.16717062452232	1.33576189379127	0.208965800754313	0.217281572371116	0.285786482668023	0.203229282504248	0.288891011962397	1.53046508941197	3.4792967755331	7.56451385367538	0.298575458821035
0.307155391830831	0.0785008160344251	0.236409211476785	0.291068322238453	0.235886537331973	0.190767588432172	0.264541260278611	0.338255293035614	1.10439102793738	0.19379008411714	0.17478434285946	0.208915323784928	0.282897128993778	1.02210195115188	0.36743902872407	5.72606418430723	0.233890723933535	0.233066288179383	0.213841490703917	0.211022169518468	0.194054269400852	7.10196136243317	0.202130421571442	0.236051733846158	0.169551364408638	0.184201768162207	5.24405588750779	0.233160583641923	0.170385632719896	0.648301140159304	0.359576958406161	0.300659772664999	0.182963771344474	1.30871401413804	0.241362330551092	0.183884544554408	0.21208847367445	0.184641848489397	0.211960973778082	0.195633661996532	0.214525966383521	1.0539228308011	0.264746823127766	0.221998862197254	0.223564611754197	0.293325445592183	7.8311603066381	0.668571525568774	0.195927751123051	7.54512518597438
0.169911562661424	0.321980635418765	0.222859132829491	0.239553747647308	0.254020750898582	0.179045207650019	0.204593189675326	0.232382946391392	0.182767648443965	5.60818789311273	0.186153483641517	0.0813458372564931	0.309803991927701	0.260186153085015	0.219906468093227	0.164196454958089	0.323562282279845	0.278061510720725	0.201920815465996	0.180301428221844	0.281735301787741	0.197354122619158	0.303833968491715	0.218589229437851	0.233106740308932	0.232366522887662	0.18991736083787	0.0875734818955332	0.208830155236924	0.282029086015806	0.102007172222358	0.348980344973376	0.183133883763861	0.240092910454443	0.212853295221484	0.186727617858383	0.261965623628245	0.23730404490764	0.204926310114445	0.186731743849959	0.281112290676706	0.291284632839303	0.189591694751216	0.190422412088756	0.503076655068108	0.189143966998318	0.231573794260441	4.18674390113932	0.19541306272276	0.239890067206631
0.351591351243745	0.228926499608474	0.17170867035102	0.304775911068499	0.302968676071302	0.253479502725694	0.334477292659999	0.197132502584946	0.365895739300359	5.95619739529556	0.222990778564846	0.178674962537024	0.245506434887248	0.311882524402344	0.184684161646282	0.184740329750877	0.246821039746955	0.23191153822703	0.17880985137671	0.218000804099376	0.370442261498527	0.214395502813164	5.61652229877908	0.181006968476227	0.205203303011445	0.296179299423224	0.177452747694367	0.191477954056316	0.197485673901977	0.282726776209156	0.209609782092964	0.080814715941773	0.373228079891217	0.258076009682049	0.306011884908198	0.317244437392849	0.19363571658103	0.258160499814568	0.367816425834917	0.320888086025622	0.345407181316424	0.180018707063587	0.244199671886662	0.186476156449866	0.18808382440119	0.229977516638293	0.208364910366822	0.323669263231454	0.232619535419323	0.199089087814231
0.186048892879799	0.223838873211388	0.23071845158384	0.37467450765099	0.264847917455146	0.192308716720565	0.313453512583121	0.17918162198351	0.220956880339977	0.190049913309478	0.1708908738245	0.0839192546221832	0.227472829933661	0.34972325276588	0.279154125325179	0.333457112728282	0.866425299995085	0.200069232903787	0.286848494567481	0.0777413082001745	0.173056458095216	0.177794612422835	0.198465985504852	0.30157731637249	0.204960525062415	0.241897978988238	0.175729891186728	5.73293062691408	0.222616708126158	0.16961165943698	0.131258809497692	0.452962371665447	0.226027232327144	0.0818173626089139	0.22040478795471	0.204976844332287	0.168665565955883	0.221978970540373	4.65378126800342	0.184667250690406	0.19454272537389	0.392760426880963	0.209168380520843	0.223044487803338	0.166200366406069	0.200470509306245	0.217544619407285	0.278086952494391	0.196857556332111	0.355837048073503
0.244875748476807	0.208298327359602	0.359820216609155	0.172413823228989	0.171866015820337	0.347909254893327	0.242702756308009	0.182426646080814	0.1817118281644	0.0765871519530902	0.331346181900195	0.246024735076013	0.449940422154181	0.256489362449372	0.17273353654355	0.310792432412869	0.217242160460203	0.187888713853514	0.271130051386364	0.1997667717604	0.186808795056842	0.191144174327816	0.396799919788784	0.278171299498156	0.180328344259602	0.375324646322557	0.164567196759934	0.289238445076126	0.175671462536588	0.223839921899637	0.395229692237451	0.181504451735466	0.322974265307198	0.199828109099926	0.332196100752055	0.404349642755251	0.355754483442522	0.29847292208333	0.160671781128527	0.22757706253668	0.2698761142711	0.181951237631222	0.365379365129963	0.31853216739534	0.331785250545439	0.177933479338842	0.165118191099937	0.190882969101666	0.167891022130137	0.187894076006157
0.311417126674308	0.185618434117679	0.0745951507251631	0.238726984767528	0.161066692669754	0.243491031364888	0.19375416323389	0.241164920078996	0.293255863819025	0.224521031040324	0.354741389476622	0.19941632725376	0.206436863210815	0.355438670395517	0.254551087066572	0.482349416621159	0.372253764470021	0.348136252286659	0.311463936385418	0.468441415969458	0.298627937186768	0.336122674953065	0.399557707243721	0.192215600697584	0.447536822216066	0.422897111483025	0.212927532794123	0.327958844129543	0.190616903839883	0.433226787868725	0.193626553614122	0.345237783218511	0.189547941297196	0.192824574503355	0.367356947111364	0.448643107280341	0.136007851075971	1.68999870305508	0.2155237019222	0.401056470914375	0.225654931413548	0.205230627998625	0.335241113475299	0.230770123265871	0.267352672613001	0.261026939884581	0.229880913641637	0.430117173362105	0.188261462239514	0.385793500065684
0.16682700711043	0.165826689777862	0.184526647320209	0.265794057430145	0.127949455051508	0.173711755587293	0.172662241382031	0.412591933684287	0.655180321563817	0.267734882491093	0.501250037002117	0.316017234549762	0.281409212011863	0.168756781106006	0.437147012615014	0.4037428352676	0.21339717138107	0.16758412830857	0.176507048621279	0.206760327000968	0.175975061692002	0.165873046581458	0.499003411712105	0.363419478833455	0.162547691390719	0.200130867512261	0.444660466462637	0.201678685681377	0.174829197569759	0.184833821930792	0.286107549642315	0.273380411197154	0.167359449377321	0.241348597749978	0.285190284585957	0.208137155811787	0.204284267899127	0.167012928237951	0.168215305388794	0.168265086518252	0.161349779273214	0.218815764492482	0.346063657931038	0.167723799204042	0.317581890102703	0.367664605783253	0.501517151140825	0.462477639810615	0.153723519059368	0.214595321043341
0.245847527292973	0.266826051436652	0.150837625827201	0.167522248655477	0.147932569025916	0.426992617257569	0.282779905694166	0.164575240942393	0.18293483752213	0.256600150437611	0.217634991828354	0.240279002861092	0.307522485942053	0.225667983949927	0.332987991888236	0.301106436564001	0.250653192576126	0.183765592687687	0.433089719903084	0.154444685197929	0.443715675718886	0.252936480287116	0.136157956198614	0.328137354147054	0.385648921155079	0.32609809779798	0.451697481877131	0.383813673314971	0.242063595520527	0.212705380397576	0.413401915453027	0.261851010769001	0.347422980262217	0.262326891915347	0.531959399062664	0.173053979860563	0.356089177188536	0.234368884143446	0.175343325341715	0.180322582534769	0.345224333098631	0.302474727503995	0.288476190329269	0.421855470737742	0.154628105821167	0.19598726515063	0.166357038343281	0.340022151361941	0.451716399513164	0.444756718153085
0.26035188649655	0.405035179472434	0.433642722014223	0.339967710758491	0.139924715951844	0.314283678859196	0.519493232037377	0.393096650570317	0.151941052895803	0.456830158914281	0.260904052168823	0.379080322164628	0.163448968815641	0.422805124232742	0.176139328360819	0.203800805089076	0.439485419099747	0.183521015409519	0.465519604029589	0.221921371653615	0.188071301416133	0.610667146949085	0.353377700100516	0.41816414084829	0.50827495980965	0.414254747827029	0.169479709217401	0.311399738224793	0.198573353116677	0.370157552160078	0.342076455748748	0.207638645438629	0.328485286566475	0.585185945642439	0.184771738750047	0.397622033757935	0.347765952689889	0.211726992684211	0.158771034564244	0.21280513080993	0.317002843065787	0.238022473630419	0.21443090687084	0.171178962222143	0.464071189366885	0.199442688416444	0.366221513626039	0.668455313058072	0.5468588849807	0.182775375214354
0.744745465247829	0.447355006681256	0.427922181874273	0.287203644788634	0.290383060701652	0.356445335053787	0.139016531053083	0.227028422260746	0.24070413043423	0.233492088097845	0.278865993012496	0.183090108615834	0.307437560589067	0.192144804385893	0.185459250224963	0.311942889279921	0.437737546490361	0.236383605328118	0.173058555016392	0.332738440760034	0.851473525539167	0.178994958701861	0.20686584873464	0.360826994682466	0.267738262889852	0.24745929241019	0.637079299566608	0.577315747010436	0.240954217153447	0.23282192603642	0.628520239762263	0.499055384216849	0.366858866453804	0.168679969609553	0.158501446068727	0.750649427806714	0.789201710171028	0.444991483379753	0.304253974821908	0.395093205006446	0.490406771129813	0.419972602589184	0.172699486576772	0.643953727164833	0.224611467571818	0.71434070554873	0.28199596383031	0.200110558919447	0.341525014537419	0.369482006799388
0.44121140525428	0.389210389961654	0.306886377011788	0.32762564329222	0.238684747759135	0.211717237111093	0.295803024437285	0.673907120037529	0.246093738006198	0.399651470325751	0.358445018425364	0.378978533332725	0.257491761963728	0.365456754811758	0.237308562996391	0.4971073215618	0.215954933390174	0.173837843426575	0.332384771395778	0.173309023476736	0.414328821608296	0.401461682960528	0.241590976816726	0.431572813241544	0.789602284365595	0.515418361868647	0.184659943410847	0.33032945912639	0.255645356760224	0.261561930006359	0.869084216333372	0.332796117543394	0.639142834914329	0.591628367631115	0.298424275543816	0.754558279064652	0.435914613998422	0.334598304596294	0.142548964769128	0.4549190014999	0.605654547823422	0.44610208503811	0.319063719320672	0.250400165109086	0.333510961026977	0.467064423406745	0.317825633864824	0.577741871392746	0.200987327845968	0.338347678548809
0.260523813863815	0.492535332537587	0.271058871490438	0.304843164754365	0.437393944488781	0.611084371415778	0.32417574436996	0.336478705206611	0.204318411480392	0.472678718827377	0.329821883069284	0.331246613676516	0.488373984018895	0.391431425387238	0.424922618457475	0.614562915668109	0.296579726142526	0.444149246955698	0.460412743130733	0.322308999036661	0.275392084085476	0.365237076860102	0.198288673381495	0.314131177934619	0.514084677167692	0.362373243747482	0.391920199991728	0.583907970164898	0.251416496072339	0.333431112925949	0.736092367957348	0.186656636666233	0.669826538803102	0.607381919421597	0.230418714639865	0.687380629333994	0.335207427455835	0.425177807685324	0.397099342949078	0.414576593060428	0.304394790256684	0.456247945145176	0.315773069874968	0.152845137295643	0.497637339850686	0.411751179376433	0.578799857116489	0.435592031958321	0.765587545098249	0.779923654016522
0.772807209807738	0.18651259243499	0.409787178506279	0.218950922525067	0.278731185956311	0.178413315748522	0.223693598220832	0.341539557514848	0.270909122044792	0.465311746430863	0.634086980600838	0.35679592401102	0.527094560415794	0.230365431033103	0.495757631193975	0.609500790023636	0.255924501563763	0.174928211154111	0.437837552295175	0.206238245551032	0.851299437093107	0.584206421638581	0.232520655699915	0.468124976249543	0.357086533752885	0.241341649679469	0.388859994885444	0.623729706915279	0.722678547003182	0.334987855996082	0.258141886903395	0.362071778691226	0.883167887763418	0.437082157821756	0.311522866837762	0.539701933686216	0.397863303743298	0.583446134168506	0.647776657905147	1.03439750603537	0.532931117138859	0.459886444799121	0.809251856032011	0.247711908580594	0.535457237856894	0.220565920132072	0.626797419495154	0.444206140108232	0.303866590251613	0.682026179954565
0.630092556120493	0.61945806700086	0.334510511679547	0.203307997789181	0.87983291970999	0.636950823795911	0.827134467374147	0.676408639128767	0.275903966035744	0.298448347608677	0.293798446423968	0.672128375291107	0.301468084636892	0.529367328378985	0.22543374677354	0.792077404240049	0.5454341315857	0.568340987278434	0.796004800497278	0.881405125148183	0.353279865932575	0.677729578500042	0.223645138829402	0.295434819086688	1.10236463306151	1.25946450484164	0.642574315083155	0.736210446937581	0.809782453853542	0.303396505342106	0.263302990252706	0.907090262020581	0.256124812938696	0.556923777237482	0.532128375743829	0.412287445177402	0.329261428740919	0.298134729071755	0.459102857225938	0.30432011420892	0.384111264966226	0.338576898944821	0.183025785172501	0.987657059778972	0.872247703720719	0.64989618043077	1.22919278524342	0.298043406605514	0.644042091843459	0.25619311143215
0.515342642995125	0.335283825430954	0.596795987878382	0.396348345426712	0.270481583726198	0.276871338761117	0.772277789105205	1.14870540615313	0.341680993173086	0.699636961307102	0.303051429497562	0.486043167433048	0.423108635886761	0.67749823375272	0.378080511696741	0.817970696317033	0.569197349069868	1.1475388637873	0.482125676736062	0.649175282467716	0.741132676470347	0.417400714004634	0.440589351752342	1.13699691542259	0.857844007407904	0.485444457571754	0.27835808850446	0.461911542746265	0.241892285408531	0.698972715032444	1.13570320803471	0.463110036456241	0.259766608764115	0.675075149663686	0.415909095655456	0.202406862959744	0.94154701814143	0.333457740100669	0.575901973959245	0.593440808539994	0.420533252407049	0.602102263676767	1.08206787099724	1.07734080322128	0.688335981299752	0.258553709697227	0.551268567870348	1.11340680835399	0.350598672783965	0.332737591379779
0.961645485968156	0.555941625520121	0.493495973730976	0.321036543428467	0.679541410873876	0.706114478345147	1.08150349876727	0.380858840890569	0.432942535596143	0.339020755553316	0.36893543730696	0.52739886706901	0.797299219470745	0.952775591369484	1.14062986536572	0.54053590520844	0.449826049977441	0.34824883908424	0.389374943097661	0.859264059442937	0.301894267678536	0.999482641481256	0.289624837620137	0.69806753087452	0.483199694652028	0.584498942433174	0.352897682820023	0.847767075313325	0.683250494227877	0.514221027619441	0.761058580456882	1.0060150353524	0.200065043925021	0.467678078796816	0.5829157593239	0.617670250050109	0.452812449007016	0.442127011058424	0.330845021384551	0.601098472292477	1.02349045698158	0.594605775448922	0.271296174022932	1.24895311129348	1.04339358767492	0.522580689384118	0.633819323757432	0.455492336714427	0.299215200501807	0.657956720243997
0.916222125066523	0.470175335486472	0.734664277649559	0.378730008318612	0.391899079024995	0.564434795608309	0.953385294757509	0.333682829791884	0.72117345311494	0.256338970616373	0.723855711479651	0.329824837174949	1.09368195415563	1.22215810103082	0.307765583409149	0.81241184684527	0.505832783004371	0.508562803415612	0.355803942349788	0.39320947598104	0.488283154883203	0.520945472230029	0.78715166641974	0.769259929669174	0.93874002593221	0.443177808503188	0.623391377359849	0.987932573843387	0.443606242747958	0.678879211822386	0.994705716135653	0.446686242178632	0.255372438563801	1.25615378786827	0.382481476469726	0.586995576448359	0.284092705043675	0.939646017757358	0.400223458492853	0.40143668020252	0.629719637345669	0.900946436119602	0.789536883977727	0.298462736236628	0.587966373311998	1.18657287871914	1.03183541473156	1.05179609333712	0.785404422151749	0.406780992653342
1.01607900998597	0.692699742656486	0.87695651858934	0.812116889540121	0.398992248675119	0.305184893906568	0.868785742843823	0.416785312068325	0.489116506169949	0.796215145955746	0.894835134880077	0.627283010129693	1.45523485750483	0.645225506060773	0.280121796864965	0.8768715763058	1.36563117550251	0.850010309517569	0.328572043640966	0.336680757984016	0.422075520182828	1.02875427998282	0.843827917075237	0.517767091348983	1.50480625105612	0.403978227710096	0.97478507378329	0.543133435756068	1.30418640613188	0.459327668816427	0.543759989421974	0.775433390178994	0.944643729149161	0.60588503188072	0.291167457651088	0.588025317965371	1.81462531071748	0.919587223361474	1.40180691915895	0.276751369234984	1.51966806246502	1.09779300555812	0.351960143033219	0.403477477808776	0.477185478036038	0.85840089734066	1.60544340359282	1.48860522590751	1.15847333318197	0.549502108940342
1.83043701240029	0.569433603976556	0.653841244777406	1.02085957936144	1.00956563469172	0.351121564817183	1.21569573683053	0.61403833859891	0.377670289816693	0.940052215349085	0.450141872903441	0.472492895520565	0.27117229334102	1.10774709983574	0.710555340415325	2.1803685146262	0.452503398235294	1.03258241191876	0.820615021678672	0.294290621525393	0.539156471644022	1.28999947005295	0.653537498937384	0.452702439033035	1.63726013057045	0.508554749606323	0.998908349517737	0.920514602903192	1.41252336567765	0.429272752048175	0.850428636882996	0.568256052100529	0.993626209848015	0.484415319410308	1.21008383931241	1.33208316837737	0.428721018385627	0.388444604886532	0.525725953590858	0.469887452334649	0.347184174480074	1.43289349041241	1.28152971910809	0.345664271191857	0.878096448182521	1.15521857718646	0.547315568670641	0.730761511643698	0.530839100069803	0.659845187915016
0.752294595807598	0.334671469633426	0.685676618458626	0.451407824321136	0.808370970995897	1.3735731529625	0.524196999544703	1.00805107434241	1.27799517184252	0.696048978902136	0.614366147857718	0.70654496587519	1.71564485073816	2.25037574417454	0.925616592855721	0.611950463557584	0.560604714981733	1.73131821340842	1.88019410659306	1.98460973219761	1.6717621228653	0.975334312105126	1.66649825826762	0.834278318696344	0.6073589601929	0.822649931603747	2.00834096799861	0.933334709701604	1.63816836253372	0.548071288933544	0.856097379893692	2.03108308847931	0.869114716309552	1.07499115734749	0.601769242158723	1.03341305074625	0.901077701860108	1.73217482857654	1.15397856062156	0.642105273096123	1.17308284001411	0.457225011227026	1.04105744302015	2.05954263148541	0.570479902542626	1.33820583169603	2.0052329044468	1.25551830405157	0.513211022678551	0.976533326782563
0.625972887224184	0.428988270328902	0.59028997949766	0.986279951147538	0.630398352414373	1.97232913101712	1.25278204825564	0.838226908646956	1.55808672270575	0.684193616885396	1.36078306892546	0.827272567734944	0.778383998598923	0.652577356091124	1.60104847829751	0.905009412301445	1.03075126860603	1.98260578083672	0.642349201123003	2.39136099373005	0.531795629749859	1.35441606568325	0.752476517724713	0.460186779610574	2.1446113786471	1.17560874616923	1.90259913350432	0.549463854732386	0.507144536524732	1.93524445710842	0.501251653143972	0.905933621463318	0.652951000530689	1.42765581326273	0.894809406153491	0.511950125106232	1.02333230223495	2.07035394264609	0.811760098713532	0.479644494158657	0.989247326056957	0.394754994202051	1.19321615989711	0.500629178057286	1.97806148534305	2.03009882073247	1.82277575896375	1.3449236715091	0.446769443861651	0.695348600719767
1.0937547506537	1.67643257613291	0.729615867222117	0.493211594038763	1.5577775612099	1.72669023959457	2.24241961218267	2.26327381440582	0.479730885754584	0.780251105798027	1.22337804787308	1.09339890114035	1.33400605317233	1.37650499334146	0.492474040778035	1.56194370734955	0.828854771596655	1.27126602271934	1.88821729582639	1.56965357238275	0.853474374420679	1.23835435581044	0.44936575277335	0.713726121265977	1.17686757427114	2.15687409860025	0.691866567981197	1.77707948114466	1.57882517419052	1.82876354936599	1.24298430859128	2.17058066364423	1.39074057578087	1.10979879337673	2.2222049384034	1.27890541740242	0.572283599086345	0.537185746105883	0.482755492343405	0.553151060895038	1.40322727974941	1.41840235867524	1.64642059679834	2.29249271033806	2.32027951430145	0.825839058671242	2.1198967442195	0.76348013441594	0.850528974326392	1.72178715915799
0.858643053293182	0.493825774805688	2.34315262693253	1.51310711989299	0.828415858539388	1.03000396459663	1.45228296519236	1.78107502832086	2.55203581661327	2.79354668005496	0.624686844846347	0.878522038704653	2.50991342561467	1.93170708797043	0.991905088605126	1.15261616360889	1.55998554734062	1.10942772787098	2.45371987325797	1.93288658514567	0.901799382564462	1.1220616794128	2.84905113721685	1.6405785555098	0.74551047901227	0.754052438030625	2.09580749976476	1.22379326460271	2.9047378582401	1.86668671548693	1.03305888043609	2.25001962169208	0.604127737903256	1.52334652265049	0.620710471631259	2.10743981110067	1.26823659804106	1.87876689556064	0.868253651775904	2.92696859813239	2.76833213483671	2.06048434992918	2.37415309257484	2.39054558936733	1.43019031801251	1.24736285946671	1.04144811170485	0.929538635464412	0.773659775482894	1.34514695853252
0.899070267087386	3.05125013916647	1.90792793271956	2.52444204327012	2.21863588047451	1.79665942990941	1.50111804226501	2.47239926361573	0.775954140280384	2.01483167706467	3.27307839308001	0.940436933897716	2.4790755796837	2.52389842245809	1.39081200030187	0.936414343969481	0.938473822177674	1.29247481264259	0.525547629369966	2.34148348089642	1.43208831893965	1.28535481096389	3.12279770305548	2.96793194921537	2.49001045845593	0.596697339754052	1.08323717569512	0.564391772179029	0.651606260456956	2.29699738062351	0.456517479041169	1.42059389576035	3.02462700116236	0.529168828152442	2.63825675030578	2.27188523705455	0.827781046283642	1.79658431193903	0.528175394927584	1.69327520105279	1.17424419307532	2.22310536722507	1.88203978031227	0.536650426634363	2.78850945378899	0.999586316980389	2.50286925189094	1.82390911613033	2.34860132807743	1.96760343230936
2.04405483700714	1.63970446780581	1.8347583829971	3.0690481055801	1.28800964504083	1.83248548568836	1.75509519985252	0.914276858706568	0.602459959333677	1.87746694233848	1.36665293395365	2.17865124919861	0.873519591089587	2.89968604796648	2.19878094605985	2.44730139031061	0.767757161345238	1.50646478781914	2.54701452058986	0.544246009716234	1.72884384876635	1.0723873496967	2.72885808550294	2.92090611633137	1.40793359622811	3.05981696032613	1.55771001904496	3.21119733913788	2.27239861828628	1.10759522708695	3.17826281904808	1.50965267166834	2.55803313210332	2.77056441309231	2.42871876838037	3.06970105498811	1.92088059673171	1.29854861396988	1.52027029157184	2.02440971751698	2.2089484616652	3.06936441419898	3.20534871130268	1.22618798598177	2.84696952245301	1.45675197931353	2.85162444854677	2.61128441145146	3.15167402172567	2.51087274265047
1.1441208174922	1.98985416681106	1.05615752999052	1.78560990309261	1.05149338931667	1.51206149695673	1.32676394203959	2.65945100579964	3.26192327707981	2.81816903170348	3.04313608770168	3.03894273390551	3.38790182813042	2.65745697539579	3.48259245292062	3.43155045571387	2.66810800949946	1.06437885713014	2.85555119632706	1.35363258047915	1.74476404189364	1.30684414217347	1.06969897782014	1.74992724288519	1.96905836930688	3.9710328738452	3.12779847030881	2.5673632082818	3.29607923919194	3.83539689935567	2.74858319068732	1.39160214508221	1.89769018838932	1.46504699642534	2.96150867334467	0.938119735883688	2.22988699084223	0.989246040975101	1.39377900002714	3.3649553314717	3.28512150904871	0.79797646265803	2.88510824255725	3.80561371734431	3.18753008744264	2.36149401072288	1.06258456125724	3.59091632086233	1.10982164691881	1.81119075518506
2.16450764571735	2.34146139927668	2.89624802415437	1.47247741881938	2.92712595625758	2.38909664917893	1.67712176852538	1.16666422146977	2.34469479343703	1.02332026337871	3.57632338339693	2.0408265221233	1.50652076311853	2.61487840561414	3.5683637675151	3.44052918655458	1.00130506614427	3.05201262000255	1.08296190878655	3.35409484628032	3.46636651736178	2.98321778691167	1.58549095701226	3.9007553787287	1.34905571629249	3.55228639937151	2.3863607526311	1.98644345645472	3.83395547919594	0.751804342686317	2.67634303851685	1.95515114703106	1.46315428025601	1.80309968852532	1.62526808884559	2.91036693788431	1.29022051081639	1.39321942725399	2.98145471384891	2.43387019796317	3.16693473351534	4.05363645028113	2.14963008837596	1.41859557962948	2.15371274056001	2.48899255030418	1.17517350654697	2.15388255434892	2.59260670022368	3.69899645698957
1.07108998712804	2.87901992822701	2.41566684587138	3.25225465156247	1.92487217500715	4.27872669222964	3.07315664062204	2.07401925653079	4.51429139573961	2.60324385652652	1.74123238152837	2.81821903483683	3.04307258181209	3.0634785442237	2.62396447678563	1.63908385549806	2.11282608210164	4.22399689463186	2.84529263929681	3.56848290801837	2.66975946145016	3.57133113909141	3.24922339058504	1.7028881940297	3.36080454182163	3.6361288283601	3.02655322288694	2.85456326497947	2.30279164703057	4.33299601506305	3.38154070350132	1.49498218781246	2.03123319567979	1.97967822364026	3.44987592548038	3.51274176042747	1.36847702608857	3.54842722714753	3.70173836440606	1.91384127619027	2.61344671117319	1.17693874471032	4.36911259297509	2.76724248216291	2.44465178831446	3.10373722579288	1.70105455423517	2.75222066023254	2.38382290333078	2.81044147092677
3.83720361916442	3.8648333398705	3.27998790351884	3.51304355968322	1.94661879091643	2.15370325961791	2.88064254262498	3.04838023952667	1.77983961667702	3.93972714728786	3.05819037050934	3.28180810965331	2.06530360810601	3.52342238816072	2.98338141652234	4.23273699436939	3.07857753340928	2.35232437439798	2.76102595163164	2.66566105999548	1.484205790433	3.98873059776776	1.02703651719994	4.26614668350763	2.03001508625568	2.05512966789569	1.75366148974136	2.074587319013	3.6203861697412	4.43517486993167	2.41648073523958	2.92256628905325	4.52874353680425	2.32670856702408	1.985647401872	2.82060265584262	2.00907947323473	3.10467661378946	2.10930232209941	1.21395478013358	2.26156800526781	3.05926193989872	4.58589951353719	1.38003772731046	3.71109019263781	4.61160042090697	4.17500152976927	1.74475695827055	2.20545770724448	2.35308568018244
4.74549607478638	3.43915881780458	2.26995380920195	4.27471494511156	4.67155565453545	4.70184291843402	4.42033742498962	2.70792778401115	2.40922841451666	1.89167768185617	3.17805973464297	2.27187798958675	2.63818663229141	2.7233174227031	3.40194824822638	4.0847028808752	1.08811050623566	1.86345887874986	4.10549879557909	1.31022345503426	2.79348556011898	3.09657742619013	3.80976435187605	4.70243311946111	2.44258492302009	3.31875827692028	4.09018116703177	2.34617385137301	2.38994653396041	4.083413219177	2.70736019682835	1.93475917985683	2.29047527506234	4.89434706858065	1.93224797131946	4.70865247974166	2.52888380637108	3.47106743710429	2.77020992867446	4.42121767424425	4.96173722334104	2.71073338136196	4.03588769465916	4.03073240692718	3.53592624312241	4.53466406683091	1.91796747578015	4.71712896081848	2.57455336017753	5.15110168658699
1.94558652454317	3.51877003985878	3.85389534569852	4.02367371484042	3.86727019473078	2.71653450377431	2.71496827619334	2.65167009897436	3.82163861580717	2.22551512675603	2.07862958950641	3.96322852148677	3.59569688641506	3.22473018931393	4.74729992659065	4.63402564807083	2.7239153552264	3.83431766300723	3.40213247478766	4.09827038794236	3.0262896775775	3.05593623134451	4.57554105667283	3.2051328833897	4.03202706001085	2.27833887154053	3.37890829689503	3.62487124552378	3.14433915914851	3.80485783197397	4.7862598120592	2.65996907759701	3.79310875277132	5.14458197382931	1.45567354556332	4.51479396117362	5.02544032868917	3.68208262243004	3.3411731403746	2.69849277591604	4.25170399594124	4.25081016230963	4.21352672517984	3.49704429678455	4.17062291997952	2.57410842963907	4.89401909178257	2.78198854947036	3.32732616251144	3.88039608406209
3.7358724952698	3.07281768604538	3.29941054875822	4.03243229646508	4.59444383807498	3.74404041234131	4.48963594978914	2.5694391687082	5.26987850409669	4.53483993250948	5.12669069842763	4.21883934510309	4.94784573477947	5.60697032493667	3.38208510753456	3.13371467146562	2.27184118433574	4.83516339776788	3.33700001262532	4.51190352458472	4.94208681233435	3.55080451910905	4.85081901241076	4.70347447156747	2.65066671492236	3.9980248129139	5.07328899601664	4.32409062683191	4.56115790566294	4.7979609987533	5.08526000342805	3.73893253412098	3.31855062830474	2.28753075118026	4.31091852594869	3.70729807076129	3.37213446552961	3.29086914774065	5.17097129029425	5.23504467907057	2.96885459443614	3.17631163390012	3.90227284201391	3.62241880489702	4.46808151151931	3.17297137579965	5.20827257279256	4.66857970768994	5.18221997651442	3.97369958067852
4.78934007626833	4.13227188163094	4.99214097765981	3.48221367351063	5.57925877527883	4.884971840599	4.99663575230134	5.01407848463531	3.48701116909524	4.01156966171217	4.5030933472469	4.13783529713642	2.86959604404517	4.68750694963322	5.5353123280597	5.47293246041549	4.42885069657944	5.64961424084622	4.40662409851044	3.30073510462669	4.98605546596674	4.75555545075296	5.31367942273592	2.61826674777452	5.25942398167764	4.16451949417871	3.73951253094188	3.47104383198857	3.60272612219676	4.7079946048206	3.14790845791599	4.24545405173695	3.5732053912626	3.80945230539596	5.0719006256943	3.56016551589695	3.60883763639945	5.3076906831265	5.51889340526075	3.65045606050281	4.58067178364839	3.85211921484455	4.44647795641256	2.43479975020306	4.7767487855035	5.14290723053292	4.38219971787262	5.25004101020065	4.75005160831269	4.06387152747083
3.6139230037621	4.91450373848742	5.18883713048289	6.10369714370357	5.14767222226347	5.22311830456835	5.57553169580823	3.42988115040813	4.86409400996549	4.98506147631036	4.59691642652112	4.91289404135916	4.9090860654411	5.38902678105266	5.98515310219827	4.73932081867601	3.1921463995949	3.94161815158764	4.88837343585675	5.80556970204915	5.68185499813067	4.18533772870291	5.58026831635683	4.37189354496404	4.1841158388429	3.61029700694391	3.66289531369374	5.273485203212	4.77238810250882	5.3255002379635	4.24047449011533	5.03469972073406	5.28466980375065	5.22717513857098	4.2731683632349	4.43254262260943	5.7632554771797	4.94211109797632	4.4477397229213	3.83477189771344	4.42135420410965	5.31767032062299	4.36165693798984	5.56068206999389	5.02938078109896	3.09059347436781	4.0170918170735	4.13036756465404	5.54308129571203	4.05161390047695
4.26669952450079	4.86305601388025	4.92294755907656	6.03462584314943	4.20058410364412	5.47620832370262	4.52610256527521	5.89980230143879	5.52684822408661	5.77546126661902	3.75457198427985	5.18507629704126	4.45134684251499	5.99155106639823	3.32532344571787	6.2434667575131	5.82847883722934	5.07266323416969	5.83405598675671	4.36314188134467	5.3695458894194	3.76611958074164	4.68729966063297	6.32352182410091	5.8931327178714	5.86047626553998	5.58680220520305	4.42694668542758	6.16134156854714	5.01609355910366	4.60731086549721	4.71770932089825	5.27982497752936	4.71143167365946	6.18459109366958	5.22132430988363	3.78159826587218	5.74563039363331	5.08826124221887	6.30142645055982	5.50664426636979	6.09392071861503	5.25703473663138	4.922002217053	4.86113531688785	4.73711976921731	4.33498963045905	4.30426783108015	5.28690954886204	4.2650577184709
5.15424808389492	6.00442760165373	5.6192361525072	5.74701143024034	4.74853367745619	6.2773021631761	6.01354367964613	5.50772849077724	5.0305972507966	4.82744530481378	5.98679680768093	4.30854901015113	5.94301844267855	5.68882339117541	5.41699840576703	4.77424358254412	4.75111193984145	5.80912215226394	5.99355695160487	4.52074562274638	5.18532430095851	4.54459597846443	6.10058866011299	4.90848345024853	5.90586303489347	5.3490566874229	4.54297088228051	5.68613606224444	6.18149466273138	4.59518771913645	5.3350593446541	5.63943877582484	5.62116413465184	6.43955494612617	5.35859455509057	4.49769875121438	4.78176795578441	4.46286096958417	5.39995710622123	4.88302575805766	5.61343153152244	5.42712145772357	6.10584524663289	6.316924231518	4.88964494301352	5.37449061409174	5.89339482508097	4.2407655180643	3.7190856514331	5.41573311998033
4.57259913294764	6.10462592820611	4.96308033771148	5.43206317536344	6.38877808743348	5.92225752608655	6.367063025243	6.14221271195099	5.85289977471846	6.31782320231842	6.17674977940652	5.81619519707732	6.01915149760078	6.13166114015344	5.12447023380204	4.63611950841593	5.32287087994541	6.40218838755945	4.55512038391421	6.21688301709522	6.17104943868379	5.98094389699889	5.75589953905321	6.37102626732027	5.62667860047655	4.48730413129481	5.58157154818418	5.60913029844287	6.11398562281623	5.20121207973902	6.36304085437783	6.09024442710133	4.73876431961824	5.49113804559932	4.49718508538411	5.05954793757637	6.36830214240528	3.57692824371109	4.82695305073468	6.19294715042367	6.45551768704884	5.54158427816982	4.6040085723117	5.13917643750414	5.98226296594693	6.01384783901514	6.3180015942838	4.94255291341351	5.84071811990961	5.97057398942716
6.60343553435318	6.35653883213291	5.82567542185746	5.23510433635363	6.26105362705156	5.86284798413084	5.78984815526086	5.18436239130709	5.24088131370002	5.85209362363551	5.96347010409784	5.7025474728491	6.31541086537945	6.01303873481208	5.89791050763722	6.24520810204592	5.9429460195759	6.0592258582161	5.87225802165035	6.14668980207177	6.31170447907221	6.36165989032278	5.76851536906139	6.0113755287105	6.43672001960829	6.34898508741184	5.23396515337523	6.36939627633948	6.23345807429227	5.70924179057833	6.33918859099393	6.01098730482461	6.64738504278602	4.87478205384976	5.92877357677868	4.93859161924429	6.2391645688365	6.03690651474938	6.67105616942991	5.35951694925468	6.55540691829142	6.08783101122409	6.04488803355972	6.49757608052065	5.63462554599783	6.42537523270439	5.76433567768219	6.73796637710185	4.55383395955629	4.73612662358981
5.64011008674459	6.58365636892473	6.3440904775805	6.73030713296554	6.67035012219485	6.59203296837172	6.59542496744429	6.26291874548203	6.41323621384791	6.28973999678219	6.58937528280904	5.94208867333946	5.69847650622137	6.35283772495684	6.63571231919166	5.47201798639859	6.60072963152982	6.41999447859591	6.15252151972064	6.2845508513029	6.05316109379846	5.86765255624883	6.06132503658987	6.44087805292483	5.7347260131229	6.00051986074353	5.15406604147729	6.18350222156728	6.38232559464672	6.7974966465752	5.39918239613843	6.70198516003209	5.662512997289	5.29909094169193	5.61835803582124	6.6593429980309	6.79955413007298	6.6511285285865	6.33407629851709	5.94809379062563	5.41314622851845	6.57183936421837	6.48084228997653	5.98499266013294	6.65395078779442	5.26871921298534	6.73547269698438	6.06000356061206	6.73602296573261	5.61970540090066
6.79300832118875	5.09489296081384	6.73592462875183	6.57506432895258	6.21441944174143	5.358722899056	5.74739272360059	6.8557995553201	6.51897523126726	6.79449739949975	6.43151053413627	5.47770873065837	6.71104206180447	5.95868929210468	6.23789284373188	6.52911622233028	6.74300333290696	6.36812488340332	6.44203294301577	6.72688625422496	6.631214111808	6.60593805951398	6.40451895921793	5.81694785945703	6.70543583042123	5.28293988616788	6.40995399319561	6.66621067784202	6.87571576463141	6.83659261450079	5.70680988343902	6.37609133930474	6.48023577885559	6.87552896833402	5.36696146980487	6.8090312843399	6.37421236414407	6.89111771651751	6.88441622801425	4.89414983391394	6.69796208047304	6.89448929451433	6.77971100417788	6.11312801032808	6.32557333421017	6.07840037196415	6.32892433091641	6.1367306702132	6.38654381844607	5.88263101356575
6.22371601014068	6.41314170067138	6.88971424774216	6.96970649788714	7.0252236482656	6.82875294469503	6.13843758670395	5.94106174615781	6.76203126507251	7.0881857040483	6.88375364578893	6.74984682888167	7.02058032731121	6.03148812664848	6.69756605688629	6.40028624490259	6.63850135772232	6.12341165797928	6.99906516440822	6.65743194152792	6.45357401687355	6.69710459347758	6.82373506376107	6.60683535085607	6.62927181950277	6.81452363283319	6.76550494096704	7.01988038416635	6.85715686670387	6.56736124420445	6.49733675078065	6.59147000594326	6.02426851616736	6.42852034072349	6.95527560672928	6.57451831022232	5.90082226718804	6.75181284230064	6.90355727253519	6.82344633091071	6.90980141815303	6.98163859384958	6.93608922497855	6.28387320465632	7.03710188097262	6.85060474041912	6.83723871488386	6.60191735290492	6.89688254062472	6.34461641024568
7.14259401998065	6.97895760732527	6.69479506023951	6.82236212538663	7.04809522707453	6.34260614659243	6.92972472549461	6.29775834813949	6.85818346974694	6.97483684340537	6.43924449473645	6.93376638836941	7.15268254310517	6.90875520836304	6.77452633856034	7.03282714192873	6.70835442016325	6.73470278189013	7.07938666378084	7.12602568554857	7.12926316651602	6.95691050042565	6.62348792971838	6.41710629570496	6.43256626827018	6.9752200954793	6.47779838605154	6.98806639475995	6.71017080419346	6.6903597974902	7.09845442179229	7.07735760566663	7.11425304011039	6.36060879052825	6.38108944213569	7.06235106180581	6.69052584475285	6.31338978038686	7.09766143232672	7.1830086904894	6.36214082029427	6.52602808078711	6.73890595465753	6.71189038952619	6.72152313704414	7.11110593429207	7.09442667218753	7.05125676341081	6.69655194532008	6.87529960005425
7.02615870076042	6.83558605224993	7.28026397000202	6.79598010861324	6.98662698872749	7.10028348136745	7.10504642879997	7.24025097350819	6.61542134544861	6.62927920260363	6.86871685347106	7.18889962484525	7.00552817931252	7.22705887678778	6.67360252767234	7.05741087035367	6.98066748824921	6.94122732974996	7.16349047221688	7.04456156619208	6.85792907957935	7.06999444949397	7.27207675273758	7.21926309562828	6.15738688024656	6.88659564349141	7.09362750063821	7.2233006601327	7.14331701113763	6.82899591821729	7.29750984904484	7.25923254344003	7.09226349406527	6.78780735600651	6.97471955862156	7.16109076286211	7.09981306537193	6.91439798054099	7.22265773360036	6.82288251202649	7.21882691405727	7.04917382472085	6.8020144017364	7.18634643062594	7.11432777593671	6.90177063714899	7.13992460574857	7.08899923086226	7.23608574217898	6.87856884892254
7.10981365264606	7.33780399527235	7.28665024877704	7.15370509785462	6.86522007889826	7.21201063762995	7.26412021901959	7.27163545293226	7.0727150107995	6.99908325485899	7.31578167702313	7.0937716809427	6.82514416632848	7.33454937988139	7.24821336480664	7.25015143915796	7.17697321783073	7.1288798894363	7.30154826979204	7.17407410242558	6.9019617240738	6.9397068706788	7.26714007556876	7.26387146556862	7.09030074770683	7.00289529105646	6.89957319573285	6.89172014168691	7.26507264985519	7.31106909920689	6.79074617991255	7.38185385929069	7.22144761933419	7.40148622223597	7.30122470098954	7.16580356155691	7.10078337163779	7.17120385805993	7.21690367958444	7.36034540309333	7.23174365926668	7.25444022813576	6.73326963316691	6.70839380868453	7.22322930344764	7.2665312635445	7.33877966419108	6.72924740960733	7.03151938232593	7.18380917348655
7.00257268705257	7.33207128907105	7.40945471013874	7.36368368198078	7.07839034134411	7.40705968794148	7.31584065953208	7.42043212213165	6.84302736688603	7.33844253159871	7.37022724637141	7.22019359338893	7.40246496480055	7.39704992668137	7.2900251453326	7.31098979129792	6.97023831503222	7.17476931774828	7.2069298685796	7.22483709361779	7.00812088010221	7.34703468675931	7.04957641549899	7.3379381273433	7.37057973703091	7.08775839177798	7.02979632182944	7.36460535787325	7.31823866583473	7.36274197756192	7.33119484239205	7.34973986003966	7.42363647546589	7.3978145918882	7.20889665168468	7.23814157186726	7.48145047720494	7.43477540758733	7.34548185924505	7.02102454214783	7.31999885730316	7.27793112812373	7.37677691311776	7.4690351190165	7.24914308445041	7.3703014375744	7.34554896773568	7.23367522566965	7.5316473384757	7.26930883379825
7.4659188814595	7.28260764280335	7.49712960684793	7.35008840855288	7.24883397242024	7.44010536617481	7.52254765325763	7.31605353672834	7.34900557591878	7.50302676840703	7.17602092946207	7.50709608772508	7.39712153639878	7.44468580870776	7.54586849956745	7.47693960311151	7.57254782022203	7.33821189428561	7.4926733605637	7.43112100265264	7.41192029273397	7.49107377359465	7.34445020661578	7.51580832466489	7.29500366546448	7.6017667674498	7.28119636329668	7.42780498579966	7.42231537532652	7.56159334565425	7.40216052816275	7.38010531104995	7.29738012081004	7.48700390532848	7.35485780639109	7.49277253016908	7.54288617342337	7.49398142898589	7.50792471744324	7.39885198055563	7.39404001959309	7.51010095485817	7.50023464883294	7.19296489756233	7.42541005616503	7.51286663342493	7.39880308953976	7.05280425549021	7.53275723925174	7.54431797299479
7.58093102873537	7.49226080693307	7.64109894723335	7.50004821958656	7.45524451720598	7.40173811794228	7.25272059837657	7.53045837101167	7.54965398571867	7.61814135233839	7.48477910953534	7.60343621693965	7.58730645804267	7.59556182675705	7.58391322866269	7.56975100772026	7.53631516728457	7.47881306533537	7.52913481084698	7.52037236120648	7.5571553257614	7.50550104315756	7.59382943665748	7.60332844013212	7.57148442518781	7.65081907423903	7.53662720840188	7.61375157668397	7.61148811505217	7.57464068630833	7.53629168528929	7.56124449138331	7.67451971843455	7.53156998603298	7.54896372419858	7.56213941286961	7.63902708774077	7.53923979453618	7.59313072420731	7.60146201413663	7.41406236194578	7.5834916714468	7.6639210977088	7.45687771160614	7.5727155845206	7.50177232992437	7.58708031323752	7.58522118080273	7.56358670566772	7.60477268435605
7.64980270140331	7.5629935647159	7.5734728413268	7.57716659402734	7.63347384657276	7.63518446341846	7.61683205583148	7.72464283506781	7.66073951079504	7.43609131922726	7.64158936293246	7.60030622135395	7.72843553884472	7.58927014523779	7.56397338680851	7.76493840232692	7.66547326451995	7.65270734273844	7.57732206652447	7.64223346385139	7.75537890113578	7.67540803425208	7.66686786465289	7.63736428449784	7.53131183333369	7.59949751876392	7.51508099643624	7.68185100327278	7.65279816820373	7.64170936743356	7.63278643723928	7.69156411368473	7.63978831901927	7.65050922477307	7.69946134058073	7.64160432360166	7.58218067241257	7.60565901424916	7.45509317417224	7.64777013043402	7.43398622240038	7.59407615240867	7.62286788337863	7.67794414510594	7.7075454414528	7.68105619096346	7.61208929697604	7.65118367770118	7.66408176697884	7.61810435541319
7.68338071359797	7.70322880691392	7.65477981342673	7.80978461636594	7.69513220453872	7.72862176661434	7.68904092235828	7.83854766096602	7.75552809853811	7.79948791281887	7.8386711499951	7.6330303510811	7.80996512205174	7.77334190845166	7.84487132470751	7.71796368019874	7.75764825584581	7.74024117326814	7.71436118838751	7.77355708227169	7.67808448214403	7.81492140417946	7.75015163422075	7.74969044810437	7.82333124997377	7.78146540950588	7.67164114294956	7.72812573561439	7.79228897435896	7.70269034814329	7.81874838884908	7.77918542864961	7.83658048194455	7.78549977517838	7.6706723589736	7.83979287731093	7.85167379252865	7.67101247818652	7.78622136310678	7.72504418786076	7.69899448660033	7.76393830249066	7.68985476988552	7.75543723707287	7.78977353607793	7.6712091705406	7.54115686885883	7.73810479507802	7.77582674077397	7.80203014891173
7.88817468088854	7.93371972602867	7.88092048119676	7.84536035522856	7.89142143145181	7.92858553216615	7.80982217134016	7.88559145171848	7.80875434559655	7.72455456667309	7.82737242161451	7.75171806795732	7.91222489598804	7.8501482183718	7.78139522280372	7.84369424049586	7.74392246483255	7.78349147903187	7.74608220049123	7.89262165180283	7.80756870930163	7.91660392814301	7.77495608988901	7.76557639436695	7.90800856282433	7.86524428893216	7.77241138201353	7.96763469880292	7.84648091227558	7.89007955700846	7.81561493237057	7.88367387245714	7.94118885340113	7.88209636737166	7.77937455753828	7.79089126851655	7.88416908870947	7.87752108333748	7.80000246579895	7.84888499511712	7.85768235749156	7.88660291675245	7.76781208087263	7.85928209359928	7.91460076252272	7.85093679918172	7.78815094917163	7.77553899459009	7.73615929622498	7.85602586295695
7.86603267762218	7.98688184138713	7.92458782104639	7.95308115520086	7.92642872959007	7.84313071344657	7.89538138254776	7.99665218599189	7.90033367961055	7.84339633061324	8.00887682055718	7.84193388041466	7.95556108235175	7.83713718032772	7.92713108966633	7.85795369015578	8.03412375010631	8.0484208601776	7.75243176998941	7.87600655993094	7.8888273182679	7.89706397071768	7.89677968503662	7.79261936633251	7.96334427072935	7.9336205751658	7.94705058117086	7.96555630165838	7.93835876052861	7.91406365984665	7.96952017900496	7.89770026387218	8.05437845372586	7.98055201450179	7.72220377553116	7.90933108330936	7.96852086225621	8.02691294964737	8.04586357993592	7.90099211775629	7.82445543087591	7.94336617718484	7.9382795933426	7.92846418731125	7.86284790816588	7.98887115388163	8.02678019386651	7.97590765543805	7.85681795497147	7.87333725784589
8.04603982598479	7.93431357999289	8.01830580815007	8.06376955261025	8.08601898554658	8.02097368598172	8.03089708319526	7.99931129862362	8.09045135283035	7.97675897495105	8.03165579766683	8.03329468572099	7.80956482395	7.88276027928941	8.06215738191488	8.00943346103879	8.03815345015333	7.98579891269634	8.04199821915787	8.02616226830506	7.85741076235065	8.08801053174871	8.02769160703454	8.06611032695765	7.99019711649827	8.00974678484412	7.98756251221461	7.94116376241547	8.05626672181505	8.10975216194178	7.98494685083255	7.88835599602219	8.01706574323831	8.04661624905106	8.03574445948055	8.05186668868631	8.05824652030156	7.93234792759296	8.01351066353839	7.85418837760132	8.1400787357046	8.17548786777599	7.94912473149163	8.04858148761865	7.83647595119304	8.089528905508	8.00569063413924	8.11233685975272	8.0853194088355	8.0662683530283
8.06061637370364	8.11310661984145	8.2096472415479	8.14184856600399	8.14659096315626	8.14092491621799	8.11782916548363	7.95270019541311	7.88212895629331	8.08430546315893	8.02609678848588	8.1795173804665	8.11179897957012	8.01284254369695	8.07998269751012	8.06200912428082	7.96128335694372	7.9463339297646	8.03252196253889	7.98676880835351	7.9137963412049	8.15932660607258	8.0703022472356	7.90532059669528	7.98721298137009	8.11876427704114	8.15385431363709	8.11730106029916	8.03775259200929	8.13673519048845	8.11091439129003	8.12551820552009	7.99312174371639	8.05956728200436	8.04613140600781	8.0306061879798	8.01095307159952	8.1025490579303	8.03023979080247	8.05440186712963	7.86760295567645	7.99468271582628	8.15006931934665	8.19810290696356	7.97290205356396	8.16725428590098	8.07042072487614	8.02232751620862	7.9667749042375	8.1198274066309
