# Supplementary material for: The Neural and Computational Architecture of Feedback Dynamics in Mouse Cortex during Stimulus Report
Source: eNeuro. 2024 Sep 24;11(9):ENEURO.0191-24.2024. doi: 10.1523/ENEURO.0191-24.2024 (PMC11444237; doi:10.1523/ENEURO.0191-24.2024)
Supplement: Extended Data 1 — The file code.zip includes all code used to generate the figures and perform the analyses presented in this manuscript. The folder "./ephys analysis/" contains code and instructions concerning experimental data and Figure 1. The files "Figure2CDE.m", "Figure3AB.m" and "Figure3C.m" simulate the model in the nominal setup, and generate the corresponding figures. The file "Morphing.m" allows changing the connectivity strengths with respect to the nominal setup, and plotting the resulting trajectories. The folder "./Figure4/" contains instructions, code and data concerning Figure 4. Download Extended Data 1, ZIP file. [file eneuro-11-ENEURO.0191-24.2024-s003.zip › code/Figure4/isolatePFC/v1Int_a0.8.dat]

0.347720825680503	0.36509224007843	0.318332655799973	0.319980361480781	0.34271976713607	0.34463149304565	0.332002916893848	0.34792647496883	0.337270027975825	0.339490435740088	0.323290151876622	0.336970002496165	0.321236930586069	0.359596296573412	0.330511512362194	0.351314391393164	0.34653467805705	0.355708308153982	0.337647176622045	0.325989338931369	0.330034706248087	0.335584850879506	0.352338144309202	0.354748846295437	0.317517118838011	0.366075564907794	0.359068369689966	0.359124584875142	0.336031994205979	0.335471937948392	0.362855650863443	0.339758973259902	0.342632521267534	0.342179615873532	0.322743349219418	0.34812459626181	0.358954678866393	0.325534892790243	0.321149981231078	0.333405322079195	0.339442159866263	0.33338812568182	0.355967547294749	0.328299656348327	0.358214093031887	0.319552612213339	0.321818031263588	0.316956730160432	0.320791534090612	0.356857926937073
0.350792799208929	0.341506015855045	0.34440657085235	0.333201281047093	0.363171395619571	0.358980198814172	0.376133816203636	0.343108224393051	0.333024653283421	0.341018311963303	0.339031391174152	0.342877141518139	0.370143151400701	0.366571554788216	0.330424262616382	0.380376428734047	0.349407180466684	0.354763748157025	0.35710484507067	0.333706216594025	0.328230016199069	0.340379818684349	0.339831547062239	0.339477428670696	0.333223068833689	0.352710908134868	0.346818878413148	0.347643777948379	0.358024401040943	0.371192325468907	0.376275636215852	0.333404428310846	0.366674317614604	0.335490150541587	0.350271102372078	0.328404208793508	0.354224641344014	0.382912776866447	0.333986951438503	0.340330694142825	0.36171719416375	0.341064650041019	0.349858163069925	0.343117555297191	0.383185302800414	0.36780020859181	0.346035365432157	0.379007623956823	0.363084245844687	0.341427019202044
0.392322609784172	0.336105643224838	0.391655253233951	0.358273303809672	0.37534205688492	0.34890550872949	0.394173144791683	0.350474674433647	0.343991552895413	0.343852212905524	0.34383989185815	0.372738877109097	0.366437268706017	0.391238293116374	0.338157403361779	0.374540922148254	0.388067545305778	0.338823269096592	0.384689635212506	0.37250498877761	0.377604200791736	0.352852871761234	0.347505728181509	0.3783519443397	0.357238899263789	0.380879316912227	0.367509382444624	0.380934204097152	0.338871962137228	0.374765465439487	0.35580391074103	0.343856787825802	0.360161772699534	0.362310800052865	0.371085361243234	0.361482113190225	0.369263138550891	0.341358218858043	0.360794306343749	0.375461629706847	0.350065274885171	0.348964663068964	0.38079277465004	0.369191968419103	0.382032659617392	0.365634718591136	0.390267929661617	0.359388970685825	0.385735213634799	0.379713455653126
0.3606319306147	0.397976396498474	0.41854052346594	0.370000519721806	0.397230342496791	0.3578109014854	0.402505261642462	0.39213745749132	0.407854634736319	0.377385865590175	0.359301504103131	0.386127141256749	0.380497184746903	0.383469773394665	0.38466353392603	0.404296205335722	0.380036408845609	0.36867027171755	0.413990375333053	0.3802466512013	0.387364531779701	0.413025469876418	0.407640124049594	0.373597606620218	0.350979898107632	0.395866016219109	0.384468916249651	0.394614729165573	0.367215459570186	0.377965219853073	0.37821512198755	0.357760749177593	0.392032841033827	0.353528906011033	0.410408792460905	0.350306226423367	0.359781885441787	0.371575332091732	0.37051279863674	0.407114440112777	0.402677300624146	0.376023822712061	0.395321437108485	0.394764731203839	0.361398331179301	0.369473624912921	0.379073005006464	0.361897939397953	0.360251738863346	0.397879641697131
0.39523548410011	0.362341395534613	0.366650930045041	0.398063474387059	0.413201242010132	0.383050436417816	0.414274988623067	0.407705592898218	0.380747145031396	0.401832802790575	0.378548128255178	0.409040283869817	0.434094866709347	0.409819942374395	0.410059700530597	0.384474208595322	0.411344438647406	0.429460150590763	0.409282502739575	0.368722650370835	0.406148907356568	0.37654589909762	0.373954688581474	0.404001397485983	0.36482342993895	0.38332947839871	0.368455927957385	0.362197320795427	0.389452474443647	0.427098952547621	0.411972923044875	0.429697241945369	0.384315375742122	0.391699823399376	0.412639909369624	0.387907744442367	0.389743441385072	0.415710232429959	0.436454112151097	0.368132940667081	0.410314150933749	0.378690561432184	0.393220258133172	0.415150230056658	0.416405186257491	0.427157556166306	0.390186498284481	0.388011754974971	0.38738201879319	0.431361610934716
0.382492225906429	0.45576233431578	0.405714728481958	0.41449272682522	0.40634534739628	0.437803566155273	0.396473537207016	0.391760063386581	0.403078615491799	0.410383507433064	0.41735753940113	0.397470554522053	0.41474991126104	0.423823233444777	0.439861780192313	0.457920853793096	0.442169679389526	0.427923047786755	0.450863705923121	0.401792271220151	0.382622173892378	0.432751104846475	0.384433317858964	0.406760865265439	0.42855527693264	0.439037690591441	0.378925521445883	0.40734198768993	0.375199967572187	0.400620370110524	0.443008814304269	0.394482769697572	0.387420282878647	0.404159220398078	0.420892090808963	0.428227719804603	0.377960577910691	0.417510078565429	0.429739935533181	0.425533440168154	0.395320403309266	0.426402451139747	0.383001686914182	0.390664531930502	0.402270595685665	0.425543655273665	0.433739602179575	0.385364239868689	0.407883298436453	0.453427075054856
0.478936224691744	0.427290300164231	0.437908737899122	0.422523039060421	0.480172846916811	0.40054713540623	0.414418685036827	0.486653823794516	0.452305304323149	0.446317440803819	0.46113227148556	0.411710217209329	0.461056285708275	0.4206626975708	0.457406484664777	0.416907670981372	0.467635848149834	0.415389940567892	0.42059882513877	0.478738480924052	0.404457144664018	0.478778245876012	0.481348149929169	0.44340307986707	0.398078522731513	0.393044949420396	0.440069310356061	0.460298451089874	0.431085521973002	0.408975638591694	0.462059831970557	0.394351869938483	0.458929616141725	0.405904757745278	0.414015713795645	0.424484169418268	0.461288000187979	0.403161725192139	0.43124526147267	0.479313646042894	0.400005132948956	0.445262665224129	0.420561566916293	0.479038714641051	0.426487626494055	0.445973714327413	0.403587656388686	0.473133897894055	0.429126192170381	0.400660571295619
0.434050525236723	0.47972400617564	0.481361424689206	0.48104824507375	0.494238651135989	0.460396337745066	0.511024663151088	0.420937021874477	0.420247677105233	0.51604830493181	0.496489322507058	0.461822323733802	0.513498985836002	0.419875726322688	0.492150277916929	0.464346984261684	0.430358309994692	0.423711186720349	0.419680696218973	0.457095837237251	0.453283820529203	0.502940958343833	0.506278203766409	0.488177537735829	0.454963357580774	0.457346631448239	0.486009268170792	0.469865664949715	0.461909055167533	0.419211291357338	0.462058576628856	0.412997043065097	0.491544485827966	0.421814662622971	0.46681641671577	0.439220935212862	0.476596229353714	0.469345844193122	0.411247124570178	0.468684031367483	0.450568958366768	0.448339110446761	0.459712778454989	0.43633394023269	0.488515152607038	0.46925641412488	0.425222896985564	0.440831932811656	0.439686391207373	0.452540526202281
0.528663799398214	0.504457409713797	0.531161278555788	0.513626130428443	0.518559473367825	0.469003462498068	0.503668678542323	0.490631945977684	0.452762607696971	0.505196566916048	0.535508270913924	0.453775594592221	0.522007586931697	0.462676166973512	0.465698229298429	0.46110292757615	0.518780139988569	0.50620592692266	0.440900114696637	0.508231449300445	0.513163401367415	0.452563116934615	0.461745251825104	0.474250055451104	0.494381848680226	0.477432864934187	0.540883444457075	0.471934206639373	0.516258745246466	0.438295256148485	0.456228332677989	0.489267705304288	0.47872374415101	0.459069304525254	0.53650840444609	0.483330082016971	0.451601678256747	0.456218515893966	0.432339366388165	0.510752405206701	0.439707594627225	0.466532462869712	0.465598530147414	0.474737692523376	0.469623054312043	0.537789266688514	0.481185327773495	0.530940809207175	0.457329357418627	0.510500818374978
0.46054735655013	0.498128484467505	0.51496903263466	0.517399036693343	0.499773695781937	0.521615840020743	0.528583983846755	0.497728087422425	0.553044162297429	0.515995072199673	0.484030259800917	0.552322361859254	0.489313701235738	0.513164860998418	0.468251795921462	0.585749073215053	0.565174080645361	0.577155824308522	0.483155599714863	0.464357436088056	0.470440201791928	0.571823216376824	0.531560484485348	0.519070027719564	0.579845038867942	0.518004941639787	0.569813451799803	0.472306523773746	0.582662059629878	0.576539231084295	0.584838374462839	0.483172082281207	0.507968659739793	0.514965728640305	0.584421286330573	0.506871975454573	0.455665650179338	0.566243408380205	0.56786805998754	0.557184357375363	0.526757947847173	0.487498293295863	0.504828454475737	0.497869976883598	0.557182996823867	0.573632732203633	0.487816670001229	0.456506228104232	0.575706107550743	0.518229177961168
0.595336446284821	0.504576578680777	0.530529575539441	0.533368268469523	0.488212700261399	0.624606696413667	0.538755447013618	0.53835162188942	0.571364553982634	0.520098171657801	0.614990373534613	0.565288270019755	0.57510819083953	0.499138279269326	0.520900005274177	0.594551349547542	0.538023951576277	0.525144870334887	0.55852864859833	0.569420038407944	0.523281000686406	0.530254429338411	0.558481840062703	0.558336294849825	0.529541137245132	0.558432233203802	0.617962163997869	0.566766015060208	0.488909075065393	0.542107195895178	0.5238805182247	0.612821389673153	0.496565366253232	0.618362833906658	0.542193121149864	0.54430495019032	0.558458928302825	0.626402157373755	0.620330512794171	0.546360355196628	0.565991669542886	0.546020053855383	0.568691641627372	0.493954580729925	0.500672340689982	0.59082611026624	0.505814003574388	0.495605000456696	0.505780111054961	0.552040594142688
0.551813058157749	0.639108511314748	0.570558748281689	0.603003809245843	0.673046259387643	0.559087366057207	0.67252952513119	0.646795065884776	0.639795545732053	0.629901266929517	0.631455587494824	0.519092965599106	0.674931526810054	0.531290737016575	0.640324478988754	0.525726463276259	0.536440657771071	0.63605762025931	0.531672396955812	0.633253243512706	0.548421864612556	0.668449255028728	0.559824490154184	0.570212396095699	0.686201274570831	0.626372618720561	0.623420916407945	0.534806059375505	0.519562834921112	0.548138244598224	0.531043645368197	0.581978182832194	0.594524318446164	0.529304572774053	0.527336804888992	0.642392154273816	0.547858840777984	0.520280477336795	0.549084834187043	0.608650432170176	0.664972496040268	0.561519518105312	0.566477922576074	0.623232892593946	0.544809334655078	0.571757047128949	0.646253963672329	0.631572069384642	0.577799983049129	0.54671947482042
0.638486081114554	0.696470986637223	0.719341272606121	0.555871243328904	0.720162375267408	0.628007501216284	0.684048627952683	0.700505350993615	0.562735987220409	0.635500520469063	0.671920938847234	0.561689895507785	0.551184707215241	0.683080951070601	0.680084165526602	0.708432183417864	0.726017294425327	0.594852259324012	0.565639958489781	0.561457815571276	0.699757819437625	0.723782547964588	0.641111386297938	0.729476184480455	0.660991846514865	0.618365637894041	0.562799082491648	0.737559122077662	0.687517007544018	0.667829084833684	0.603417130427689	0.570531400779579	0.712335823696807	0.678396390676634	0.694168897393206	0.617772210440254	0.614728612872267	0.584696802052793	0.703841313142755	0.625661964278639	0.617788929320052	0.617590831750162	0.574600293120163	0.675078299348785	0.618065006431181	0.651565723232918	0.723600993661567	0.57317929263101	0.658719923697588	0.563768126841381
0.77186389889593	0.749014625291687	0.709642137498103	0.61905678142416	0.690036334968931	0.734245466010634	0.779339754348481	0.653192030600752	0.737710823789818	0.77140692343448	0.777290871327323	0.691168342776582	0.75029984638763	0.629793638425018	0.679175967125998	0.71077314987574	0.612465643279759	0.696348141185341	0.765064145845462	0.624777135572552	0.6965543857559	0.773526209333736	0.70798912827347	0.63218227259723	0.797472303190164	0.610859227438316	0.65075780486786	0.674869150734065	0.777478985651578	0.6227775689496	0.762072729761201	0.616311576821	0.66114661217776	0.621134067689381	0.721002872297166	0.662282789907962	0.609040623793756	0.601640225366224	0.745570948352679	0.67848514717739	0.688810535920651	0.679342294357051	0.613652392308316	0.651811240081905	0.605860491838412	0.611848719425779	0.600613448896659	0.779490891833023	0.704112503293168	0.611237085949877
0.807879622123859	0.671201384005814	0.852546245535327	0.73303590570494	0.84173393974353	0.738560477590863	0.780402943048752	0.652239590038704	0.747696624952454	0.765155616114882	0.690362747899809	0.689270051148247	0.711448779608519	0.795814248622212	0.655837072874857	0.73839904301872	0.77962539918814	0.789807918985127	0.644313250235905	0.746413212155736	0.774612556280315	0.682564428097642	0.830817531341781	0.789341494732922	0.679387341352542	0.830900404512205	0.76736395907422	0.671521853971863	0.777298389285571	0.677080428625259	0.853367915549053	0.686128462074996	0.758003427242271	0.6907737921023	0.787484410844437	0.654039675999704	0.705263076224549	0.799020058499068	0.823104489337362	0.742602113403927	0.702366616360758	0.850732341415807	0.641422522966832	0.759949075235115	0.774883585763291	0.787196409974691	0.727485432395266	0.784019537723442	0.693652753996794	0.79503899687337
0.933362099391603	0.87517540940679	0.921812958358948	0.80548866938419	0.872664875034838	0.760253774114768	0.700684963225869	0.719093929782845	0.944885168384296	0.70598194703565	0.820725061115858	0.948916116170948	0.826482035630523	0.793098724026213	0.82400923803762	0.820845560776451	0.770080886980928	0.695713777189547	0.78088917499111	0.881976631605603	0.693313191543919	0.737297642463536	0.711558235504794	0.733339151992766	0.871726790566276	0.959562790946669	0.921101607770399	0.849577550962672	0.737416303293274	0.709680281300408	0.735065939770033	0.904793461740019	0.839124539078564	0.891095543255238	0.833943198875862	0.790445572904685	0.833828755387759	0.762398252072062	0.808504275446603	0.778977538642568	0.824335069942431	0.910569137181442	0.757166597865108	0.77271904182146	0.840714934352178	0.795960256961899	0.840351613660079	0.786218218978536	0.782259815146851	0.936692889928999
0.917558738904949	1.03458816964332	0.895457627752313	0.826736969875629	0.805430113718441	0.889718171946908	0.902144557482442	0.949979541945525	0.828265575084853	0.962013260024733	1.00458153545957	0.946502550369758	0.802283516856242	0.950253070547148	0.780606400480468	0.769080975417315	0.778437105510149	0.920398269703618	0.840075955769773	0.864508339933219	0.820133441367958	0.954684972695197	0.841228193748861	0.862579448846753	0.879137129942064	0.838933517249017	1.03144336395002	0.766095320548947	0.846027886843831	1.02237550111041	0.799546887233303	0.78244447003254	0.884475535366474	0.897451939418215	0.9509229905283	0.879076704533793	0.858700060708443	0.947581089364443	0.867646371082734	0.809860181940997	0.788369856141748	0.918623501197902	0.926040655331098	0.81773573003622	1.02851820917462	0.770396273330216	0.770729004852293	0.997384564323084	0.873003130202278	0.87556956603973
0.904579047188898	0.835944125703211	0.861772115195106	1.0959203171671	0.923661819335121	0.977973815259037	0.959752742190753	0.851391601289807	0.995329224827069	1.03433956645321	1.01654168789729	0.9008661572615	1.13521400658556	0.938122638477306	1.11401097662344	1.01447892466837	0.819781081986321	0.883725494735116	1.00286507357857	0.95157343583686	0.910187186698461	0.94592220045394	0.825258883073739	1.1018521246903	1.02429780048602	1.00432337516249	0.986321696898548	1.15332994686542	0.890931640363604	1.07466260614344	1.02316821553325	0.851913301426561	1.09742621735176	0.892049918456887	0.923168155339861	0.879478217443674	1.09113398412859	1.11112204177881	0.920566873069694	1.09231889658286	1.0746551237834	0.863860135458591	1.03965196399523	0.834639412104791	0.924836230763849	0.890571937308041	1.0702358196392	1.03859153607485	0.825211266710324	0.917941148326677
1.13969877076676	0.934865503602343	1.0185750919273	1.04701971211297	0.931005717190565	0.985214912858908	0.905831429230173	1.03923031994639	1.02386669722886	1.00994719615621	1.12259907492086	1.02782318203199	0.991332034691715	1.04109976707879	1.02997831364557	1.20951387032654	0.978265890369336	1.19799255353851	0.905577997113562	1.24863695596855	0.958587813044794	0.914859669234541	0.969748920232495	1.0568643283514	1.12179740466933	0.906850682197582	1.23756423571521	1.08121803802231	0.91385435008219	0.952273847769501	1.1670533901647	1.0856997765963	1.01049985425118	1.09898653471881	1.03435499249699	1.08120232288923	0.979288989522369	0.918081082117456	1.12640281219538	1.14396771525566	1.24379531254496	0.919815436853886	1.02810639552186	1.01191252101957	1.23502573856281	1.25170620779461	1.15495699104579	0.936795610586507	1.11457036973151	1.14156139928435
1.30129822550166	1.05580742899694	1.00379915330628	1.25088200996439	1.14288970352981	1.30420296765967	1.12588722458472	1.06454286135333	1.03155743055982	1.17151908683574	1.18979823805449	1.04785114477379	1.32937622804304	1.34673391847218	1.3131142990178	1.09811709898836	1.36739004369288	1.39213524450994	1.30173896421391	1.27046141069223	1.24357670116933	1.01209026442676	1.34622194100423	1.13798768817238	1.35954881014621	1.14467821764428	1.1865746328125	1.10653220736955	1.35001485359696	1.28506502179672	1.22726163768464	1.0335822926762	0.980294178317301	1.07558318563003	1.26711865183274	1.10462097064863	1.13433129992706	1.2840015992802	1.11606762427862	1.08022759186589	1.34007716519804	1.01666874958865	1.12025921432311	1.31885522365323	0.982357009692361	1.16758947114472	1.00282674347932	1.16314071185893	1.27084473134815	1.01043431079689
1.07040738001631	1.36186931358315	1.17744422818308	1.26204753734245	1.22946105137261	1.15638686044146	1.18072514053324	1.34249299500531	1.25863470615858	1.28857066504712	1.20473499113147	1.42037951761195	1.18091823930311	1.47798387188794	1.27514464263046	1.48310070073376	1.30475531602709	1.16430712104033	1.14518405262303	1.39172349672265	1.50647035701751	1.20078319931568	1.10846542678837	1.25798626451763	1.22488103649204	1.27596095538991	1.18745509920147	1.21863657746721	1.40382638464811	1.29512316519288	1.49664716610509	1.56025895121421	1.2540205446941	1.2667151560975	1.1329301012044	1.2718677915376	1.52353300128552	1.14784901325968	1.34888218556437	1.12543077704363	1.22814522118136	1.12690520640733	1.19654807153066	1.20687244716894	1.20934323270256	1.28282618827389	1.47860292836618	1.2491761502671	1.09374967731025	1.15823784309016
1.27376891967131	1.50554652430252	1.41139128229305	1.45292330895217	1.33264860304995	1.4095752839532	1.62922480314456	1.5780879822723	1.27428479792405	1.21346785625858	1.56986557528823	1.53339112188531	1.47276444946117	1.64936817743806	1.25257463353791	1.21667335312429	1.25366848390503	1.5433790389357	1.49505509152422	1.32651514013495	1.19766509450728	1.53484466595394	1.55911957895917	1.66302347023761	1.41108769931501	1.656475588892	1.22677891573541	1.3342176459826	1.6518633491318	1.38214247290685	1.53267812505635	1.45578077562811	1.61357737608026	1.56635321279069	1.17161747377336	1.58972190233229	1.2847933110299	1.51492843916849	1.21316806187476	1.46807425807233	1.67628740413559	1.24134642075397	1.31124791218464	1.39527895540567	1.31685433399395	1.4255614794843	1.65345131904243	1.5482360986199	1.40081634946274	1.29734458624981
1.50670177442319	1.77200511001113	1.48965129002116	1.79537434083254	1.79682441276297	1.58695397158338	1.35504062346204	1.37852661193017	1.4866346847892	1.54673859051311	1.49445336043949	1.53067007894939	1.48116799989277	1.318617920169	1.55295084255271	1.54808637901386	1.62109801306493	1.72806176275681	1.49650272707403	1.61021554559517	1.42969126517741	1.51384586928962	1.80737841333258	1.55889153561115	1.45073939840223	1.6175749309703	1.89157251038952	1.72451881403564	1.42141262272035	1.36263076448173	1.74561707878157	1.33072308735884	1.39252747768561	1.45810794140442	1.39378472727202	1.46815696202506	1.43621586420887	1.83269272968294	1.47973638484205	1.85869014870698	1.57793798380268	1.5354613037431	1.8747338702723	1.87368841597681	1.36440918205338	1.62726707266045	1.53663300838962	1.44754736395872	1.79811206589325	1.7824913688043
1.51700522927439	2.11787119161159	1.56597677642226	1.58961029190068	1.93085661786482	1.66463258229219	1.65456115575913	2.0215253842239	1.65842229755936	2.08837863274359	1.73924209193754	1.5861940772928	1.62168997235258	1.62723885743994	1.48229515224932	1.72483254042489	1.47904053235452	1.73154489068865	2.01914827526616	1.63468558716582	1.91831661373325	1.89189009010213	1.89139491687885	1.61017799977139	1.45481952533333	1.55840524451227	1.68062145168136	1.89567892053888	1.52852863909229	1.77183955253846	1.68959020548933	1.50804612036837	1.60726891654821	1.99786961607208	1.82512381857319	1.61360038802887	2.03833248070303	1.69907955082701	1.50505140207985	1.99047651859783	1.54464269219309	1.72775383770662	1.73090237296658	1.65189863551814	1.79146047246069	2.0681703322843	1.83732836244014	1.95847411474479	1.97640093604893	1.66723211273053
2.21223110922627	1.85747603947453	2.07194131909951	2.00284646225608	1.69310970224848	2.2677410586412	1.73238134180487	2.06207536733762	1.7108670923863	2.27087456459193	1.81136018717119	2.04855953940746	1.63405029372075	1.79770366981703	1.81108693194809	2.20761416546861	2.27778497779574	2.07895950326827	2.21794691037989	2.28303421822946	2.10932080833039	2.27847077361147	1.77622260241367	1.65701001872636	2.00875389615449	1.68251142501298	2.19501988925542	1.8145610725564	1.9408371166154	2.29764812825642	1.96787195921644	1.93564498624988	2.16421281220356	1.76451303885832	1.98124912189906	1.76612828350573	2.13737793955405	1.70674711534906	2.1607017861872	2.07360411756849	1.6215167295377	2.20928586249084	2.04220075108814	1.87092772097435	1.93706955705146	2.2579757137627	2.01461039497428	2.14185811372713	2.18373652512612	2.09766851487262
1.97239747992477	2.2864286182462	2.51827030856043	1.98570120684511	2.15972517120594	1.91371286474152	1.88561816135608	1.96356104498761	2.36306663530844	2.41860468936917	2.12394573833903	2.2083668306854	2.42706776814267	2.04179687664579	2.28079111376876	2.33426300707799	1.9672275979222	1.9866114268233	2.23346396811521	2.53992957860997	2.44043672921211	2.07371124945318	2.18015709223703	2.4001624047123	2.11294993229308	2.53476569353528	1.90566906221221	2.21127599952411	2.29990453412491	2.41694767282042	1.84850490019838	2.49670188532027	2.19716464350916	2.26492078334268	1.9239415195544	2.07391176848286	1.88076976380749	2.09493479623591	1.93848077246044	1.84699246588713	2.12467003194236	2.36034289828976	2.51522119884005	1.86406098894547	1.77811559793659	2.44639939460096	2.38749150404611	2.24615596481019	2.45449732074669	2.0328674510634
2.56084431451614	2.36246241789544	2.04670724180456	2.10475620262596	2.66914501095886	2.63294539214295	2.13754330479154	2.13651289488059	2.70659394662441	2.41936654855636	2.08148489012669	2.37255957179347	2.26715922405734	2.25106851673058	2.39882461653347	2.18986583056612	2.07104040640527	2.03531340500872	2.07799453679578	2.80570796329604	2.68685797756283	2.5143566720142	2.72765347088891	2.43199794917395	2.82494394999113	2.2363026560367	2.35920429028338	2.73185826651588	2.48267916785641	2.06301745607453	2.80198509021334	2.55637174446858	2.81736736969511	2.29066835524845	2.08366021585421	2.81264461645894	2.10466313730779	2.41352208893943	2.67540442090336	2.58506134651383	2.18557510685799	2.20079731620956	2.7636827743465	2.69224258085191	2.2063073919825	2.52053515742635	2.13108962670336	2.29358173478495	2.80467953340905	2.16809872756594
2.3449375427977	2.85907525578754	2.57048852740443	2.30524862694178	2.86795604183111	2.87662485227301	2.35099214858351	2.46748626689706	2.77699216545177	2.62942189318993	2.87978141262626	2.53649943688056	2.32916419953832	2.38143163951168	2.99337191806674	3.00741913207246	2.92477698955815	2.3164553309484	2.45595658320532	2.58870626904827	3.08462950251735	2.93349369330092	2.58165395961284	2.59477745871566	2.94171044583978	2.86642807052055	2.71366116096804	2.53838379463794	2.57436752610321	2.6265213411588	3.06505696248667	2.50759541744391	2.8221489412604	3.05455870507392	3.07218703672242	2.40474373287096	2.87568877317121	2.71556077187229	2.95664213178755	2.94590800777829	2.74318839430916	2.9397411433968	2.42284755065485	2.68746405612189	2.82260453353036	2.90649030517003	2.46869261606918	3.04414857403911	2.69169740050605	2.92406900740813
2.62752799094065	2.9838277400656	3.17043272135537	2.78045277713075	3.32836361978222	3.25121596680805	3.1565903191321	2.52342652974397	2.65453357552024	3.2918214847389	3.15155523512411	3.25529641136481	2.97393060788294	3.02259701644206	3.13530090015843	2.76722423136253	2.78680691838529	3.24456789734428	2.61315775722535	3.05197077134513	3.01220816826131	3.12308416196081	2.7079455598937	2.79916602195315	3.29118076095198	2.83637415716022	3.03451144568558	3.24888921713423	3.22217207781705	3.29533418735578	2.84807045134856	3.30905506206237	3.17497113720908	3.33023060300897	3.3211548980092	2.75036907506042	3.0649886017717	2.71273532347609	3.18927531440406	3.26894924399541	2.84463346746914	2.48978810585634	2.54434537695121	2.79951786758143	2.53517676640443	3.33639264742138	3.22861063178571	2.75887447287829	2.65705538587962	2.6257318177337
2.96513690323138	3.56526610717365	3.58113813268199	3.58433570683084	2.97040645496575	3.50438403158439	3.47735954181036	3.5557906474461	3.53671953156877	3.01103456529538	2.98979096880214	3.43275533459802	3.32542164740684	3.53495141758692	3.50958370190731	3.57806332767232	3.40551116978881	3.59381770483696	3.24363183768261	2.90982718753591	3.4499933502363	3.21509661288611	2.85315968814665	2.92465658361334	2.86752105681549	3.55794168581671	3.23805126189853	3.55983436673426	3.10308924568449	3.59492842900977	3.42320485482638	3.56139222694297	3.2684035763752	3.27406621027204	2.93004255498451	3.46236718981983	3.09031877897141	3.55614105042703	3.51437537089158	3.18470741788104	2.90797528520049	3.55427395926683	3.53845878983215	3.55879134999346	2.98059015836934	2.86087507942054	3.56326972469997	3.57510705093526	3.14127786987538	3.48268734675646
3.82912576489972	3.7334698850863	3.73897775923628	3.59900313926807	3.34887378535917	3.76580353440058	3.82794983633227	3.78369812797323	3.55575022010433	3.67231335337451	3.61635599492296	3.74001186587883	3.43383732547301	3.82433254302671	3.83921831321606	3.51280532481819	3.60384770730157	3.49397158108617	3.13696316007608	3.46532097935084	3.56736564713868	3.80879174971225	3.80400439274564	3.72922614974745	3.49263623119311	3.27906061387331	3.47828661641609	3.50402851646375	3.77890020253526	3.709161131036	3.30119846753481	3.5456003169845	3.67589462816214	3.80069526514991	3.38263916778027	3.82233725423151	3.79934949222131	3.80810826981553	3.58700015317958	3.77078353063195	3.8486830441964	3.80516205498363	3.71989979974368	3.22189062972807	3.33964634411309	3.83374605592909	3.65801574278157	3.72322798572116	3.83869364475301	3.43041921067618
4.01943988400411	3.67227885881728	3.63865968461093	4.10288620976568	4.0451042854018	4.06845774717535	4.05537078195691	4.02552679888534	3.61077075883479	3.93178473420204	3.82769769180357	4.11513407407191	3.96048102863051	3.5778957778093	3.79598193096666	4.08555969765888	4.02365851808792	4.09173464823246	4.06404723752773	3.83952315631886	4.0787588903849	4.00587952624058	4.06548935409488	3.81430550560088	4.09084988631553	4.07229836824568	4.03456974526223	3.97104877517986	3.79629883187029	4.08621767459777	3.87491382450637	4.08787672148686	3.83363966312041	4.05254159468465	3.83946988838774	4.10248093508425	4.13049596858861	3.90065574531132	3.68130476054861	3.90128844926096	4.0470934312384	4.10604532779071	4.06030078551835	4.03309409406906	3.94903166034896	4.11391875574067	3.79676976561875	3.96111540183485	4.09239608124046	4.10069844789156
4.26939821496332	4.0811102080342	4.10007227741289	4.43245914404551	4.41360790057848	4.37796661905705	4.40952545554288	4.40956912229313	3.97084544051307	4.29475622372007	4.27000766166181	4.06064048074897	4.09740407178064	4.14130463171127	4.35626055553003	4.22753886260564	4.21080477310649	4.33164330729257	4.3728026856311	4.3598222975168	4.3749888017428	4.31958202020572	4.23285899919791	4.40604679075344	4.31607437289252	4.31181594672118	4.05584488073548	4.40647116909055	4.26564259927009	4.26831226978539	4.3097506216623	4.28978171861444	4.43116277212479	4.3596705418189	4.42784616422199	3.97327922312686	4.20284323398825	4.11427401726369	4.34012861638714	4.3644649023495	4.00686087569819	4.13566322137898	4.08258117823291	4.09553780762455	3.98690720474326	4.20394858083101	4.36989160819629	4.36107923220592	4.43568819094131	4.10301471548023
4.34387243563642	4.65820566831011	4.43038152654524	4.75037712463022	4.74346724620611	4.52106775411677	4.63035523650417	4.71654546128959	4.52774859371075	4.66503943475719	4.44855341300161	4.64812858853508	4.55407428024012	4.56644399367023	4.54940313948704	4.71130932413846	4.46959564891111	4.41355609370585	4.45095102508894	4.6385787477902	4.76362392523872	4.58224712113305	4.71847496816812	4.67262230470074	4.72642762025167	4.40147308275847	4.66958219341009	4.64190277092295	4.71914820262256	4.70414908945321	4.36456723228984	4.22003035536038	4.67190237757656	4.5809864766678	4.56379755603048	4.56883828297175	4.64042936791437	4.70357696038797	4.69479227081478	4.20266261387358	4.72974061069795	4.7092791200443	4.66280023415163	4.55972809160548	4.35221249947687	4.73014753984935	4.48779932308943	4.43990693302735	4.7422581144998	4.69080969765173
4.57031069554345	4.89463960666446	4.3888847182193	5.06956632724033	4.9974209048361	4.79600276737877	5.05255118193784	4.84398567502005	4.43470131324189	4.76029759680211	4.54279647253739	4.94837985387149	4.99255447357086	4.48703380366598	3.9221336116374	5.0043417894085	5.07450351802137	4.97361848232632	4.51505117765028	4.91395135774468	4.77058228176056	4.49486957311779	4.83932176270218	4.78946213205818	4.96179509675524	5.06885296838903	4.85850253041473	4.91489449568722	4.76746094357515	5.05947370991272	4.78154205744863	5.07200350830195	5.05250694352036	5.06960706459729	4.92129610610371	4.7109949055161	4.97181293197867	5.06039276046946	5.00819440816376	4.45465433881173	4.84424488186841	4.89731526624895	4.54599818567619	5.06762301902334	5.0945464687818	5.03987801423292	5.01031456687477	4.93623253304465	4.97631897287214	5.02974190054461
5.34248262226903	5.34478538016314	5.40907596812075	4.63484187619048	5.39880779130493	5.38581513750906	5.40200422863192	5.13366364492837	5.11094329789301	4.88841731991289	5.43717372935736	5.37655621905865	5.41318551490069	5.37812667140767	5.42641170704288	5.42648970580528	4.36105265003153	4.57067933378894	5.19510812497014	5.00865709081951	5.384593298842	5.33230581628258	4.69891398883246	4.25376686067268	5.02484431332213	4.54561066482385	4.7911012396013	4.59793996994065	5.32399749226131	5.36894033827077	4.61182655207473	5.15219537378926	5.00210343368744	5.25513281057321	4.96697992239651	4.54222325857501	5.10632098989826	4.73611875236216	5.12491061104134	5.34199453265966	5.41303081092928	5.40817826312655	4.61256114653384	4.78413569490605	5.38377197121561	4.01126833645342	5.37785630151406	5.40213330511799	4.96860939780507	4.80331086395763
5.77305097626375	5.61135042159896	5.77414619992372	4.84250636237313	5.24522009582798	5.5647141988445	5.25208155820024	5.75663335862841	5.79227121515099	5.70052519533167	5.45693324876964	5.42602411261147	5.48046600099355	5.06364755053929	5.13381453380785	5.76979405490871	5.74469463854903	5.60598892013537	5.26905355146146	5.64676082316893	5.65941180147853	5.41102409651792	5.17886703705223	4.42034454913994	5.36351963556277	5.76515768104647	4.87835348599184	4.8185415758354	5.77726662823098	5.77816563573332	5.73346434845144	5.71016290485846	5.76865477421419	5.61208826746246	4.81047916871036	5.00963212562608	5.77295422991202	5.49679781826179	5.57818104209174	5.44579147476342	4.70302540217444	5.78996239941845	4.53860877934138	5.63367304628155	5.11462593665975	5.42425396009829	5.64244867898842	5.80472456776107	5.62412525129387	4.00238104896022
6.0248739035773	4.76809307624291	5.74704977099136	6.00038145949142	5.98918940886162	5.66084294857655	5.8777345559473	5.7127657590495	5.90533422253309	5.61631335545346	5.69447029385723	5.48886882837535	5.92483967519653	6.02070972386353	0.390979618938159	6.15195624041353	5.05321550171217	4.75173645564236	0.97080032869568	5.27618841459449	5.75453576643911	5.85121898263637	5.23751745451188	5.66967157122554	5.4318190676757	0.346322621194394	4.69928231224206	6.07779574713496	5.62122837261353	5.54391166326173	5.74635774537563	8.14437911467837	6.10628698432424	5.75291255252946	5.11396379743999	6.15436634543889	5.9514851178632	5.1597861359572	6.0245565180957	0.352974678270051	5.43803544685857	5.52645426346141	6.09038406322747	5.63588366368466	6.0481648479229	4.98331118469727	5.93760278197394	6.15550252564368	6.06665189046178	4.62509041349421
0.338129002338888	5.51808142005438	6.40663370481915	6.02741878783203	6.04237319991267	5.83652174377781	5.17061916877242	0.328320338714652	6.27500965901977	5.88974656985828	5.92067428959636	6.23989416254349	0.292840104257603	5.87145860482688	6.1315646614789	0.308167524019257	6.11723482167197	0.81628203036784	5.82292058549921	5.75051825487338	5.49057880283237	5.90904641569571	5.6304078848521	6.41578691610798	6.04857994792859	5.24013929354387	6.15866467735046	0.508251959534605	6.04889665035169	5.07288849760001	5.87698494603442	5.06157335640067	0.373124550033514	6.30025354825247	0.321894634287865	5.98356466930154	5.87179182091243	4.44060248582563	5.86463981903416	5.85729226047201	6.02070435080469	4.56864028504241	5.2882752757811	5.7509719224838	6.08258018914562	6.40441713906247	5.80483089011929	5.80479011907167	6.68707450042653	5.60798554471064
6.14506036924074	0.296094881700678	6.56948533698102	4.74562833569486	6.36733361339632	6.45286263624778	0.651930378079097	6.53908925996766	6.39095432851069	0.639567593680501	4.61829511068381	6.2347017590265	5.41172624758066	5.81226288887918	6.42353832180394	5.82093870646955	6.47100800605642	6.2375591614607	6.54622008286719	6.29682996015911	5.72555561552274	5.92501034229242	6.10674760058143	6.29514905749365	5.9399617753233	6.6481966198948	0.284617481633185	5.94820068995789	6.22842915588639	5.50967156620311	6.25973324868197	6.32811916837943	5.41876341157432	6.16890649247196	5.96195905676912	6.51784317237056	0.289896967637557	6.13854511629862	5.67258292705916	6.1973985589783	5.70146282360014	6.47010740393518	0.282248795473729	5.42074004759164	5.11726736830088	0.616260947725789	0.341804562071016	6.47911899646172	6.01227980708537	6.46889415652373
6.8054830163039	4.7171616127838	0.282818988046023	0.297222953431283	5.03254721004881	1.64238879625781	6.47241976556787	0.256624290806243	0.270357064287704	6.48345337200497	0.314068291895657	6.17204674518972	5.51470094169039	1.40851687306599	6.05180605014785	6.4145476998896	5.86861240305878	5.93138653608562	10.3394995025716	0.274257247916917	0.264736869852557	5.47876683316306	4.53091414460476	6.45251421840252	6.11427520334679	0.407447629714288	6.24549767107243	6.11435423279152	6.49420002866338	6.86780604315319	6.49377171434454	5.78448777398587	6.62450181702602	6.65452365268692	6.71504711301206	0.252819988637265	6.09160135072906	5.94384194224244	6.51018103791323	4.42314541677525	0.290337881372359	6.41438524966109	6.14273608751343	6.29624699659771	6.25121885653313	6.21929212453644	6.41294871262771	4.22276539042336	0.279169171981224	0.315217821250287
3.96698728642758	4.47526914144743	7.04195653769327	6.98081833235193	3.26692154847247	6.77154890659712	0.339026095908759	6.2261887381505	0.277092677715688	6.75794534449312	0.253205295808102	6.86276672661045	0.334685989896206	0.315532536204796	0.309869404308592	6.59915306672114	6.60842335752508	6.84918403284895	0.241614245144473	6.78152857919895	4.77853490211017	0.271039038680981	6.14665961832758	0.339746086658092	5.08304950589455	2.60286894337316	4.10373007919189	6.21655828564417	5.28491006485128	6.76021054306697	6.80919952347673	6.5238529719615	0.247520640006769	0.345843138930834	4.86925279126556	11.8619481884123	5.53186005204137	0.277119009348044	0.284643052381252	7.06620934898469	5.18356662043171	0.318854968427032	0.261729019167587	6.38298564044955	6.82821984218956	5.24394142218193	0.37038685569252	0.243340472800934	6.86615159956781	5.58504833151431
0.274005606308259	6.51996971873253	5.08043452123292	6.55267383476542	0.615037186979386	5.45670330185977	0.309260720363242	6.88033947728712	6.82042655908373	0.279860293890152	0.303243517665378	5.97196783399285	0.26609881724539	0.238109266580556	6.74989265313083	0.448751635175812	6.01910672740415	0.251680398604041	0.63191170594826	7.04105939820127	6.69035041515726	0.272785943219623	0.323040348430285	6.58933836701399	0.232116203036848	0.280779884025379	6.48267902202073	6.69344311975767	6.39224921991626	6.55500202548034	6.96050193877491	0.254989671168339	0.267974735670673	0.248653825428353	0.295729809354178	0.373762484533308	5.94011747759551	5.0483097511525	0.255905815125106	0.252204047558244	0.295002221422299	5.53416865792915	0.278757588236178	3.73849021722353	0.243507425721608	0.345047547776764	6.90877832788762	6.99080837325268	0.270117981625221	0.261810733103586
0.737014551960692	0.265802325234469	7.02734227436049	7.01346760316262	4.06879472005982	6.06406403393336	6.66305981630093	0.300239418836123	6.17684339285479	7.2813853034068	2.98146823879869	4.34467928992079	0.243310429438828	6.23452019580702	3.65886826028527	7.02295849890535	7.04875749999437	0.224895643178954	0.272269868452382	7.21783952019339	7.30723354091927	0.25019628948613	0.270896809042292	6.85784432554901	0.228285244399989	0.261154184372002	5.24710656620388	6.84084535681896	2.86540320045999	15.1006578482215	0.397735016834613	4.84605527374318	0.276267090176576	5.89535196156817	0.375934941427432	2.30909495756943	0.241054136295695	0.238358297001776	5.73084116426221	4.46338360891356	7.32835773149392	6.2623295955052	0.270243078275501	6.37338050417809	0.251569602159445	0.236798465473442	0.236081368864564	7.2779368703707	7.42612361128323	7.20477394939772
0.308749603616255	0.237304994594064	0.26802341766962	0.269125099516734	7.2450534718402	6.74108534641377	6.72851417832109	3.25297212234638	0.293343814300376	6.58732895148565	4.35937762393432	7.01891559038707	7.00395296518349	7.24727134660672	0.234980796749064	5.21050670726392	0.26422939876592	0.243279595170405	7.40887264151787	0.352225240408846	0.590057882334204	6.24268051116331	7.16523980008976	0.253212525459214	0.365340505151886	0.230852285072884	0.255902133130949	7.27500839915067	5.80749637165916	0.245090301042596	0.30416520880226	0.259093919154566	7.17129651052538	5.90008028367634	7.08389692514487	0.245470237262638	5.44405246929446	0.223101092136713	0.32065704944271	7.17739802980882	0.279856545183711	0.231214095544626	0.261320140795417	0.249164966495698	0.227965908996014	0.259340044654907	6.00744088425114	0.279816830921094	0.299865400177876	7.06623125120238
3.06296503280909	4.78691918096223	6.3540845328822	7.45308685153928	7.06643943420424	2.17628727904802	6.90636611957592	0.232303635802328	0.300511838635986	0.321710749669718	0.22922413477417	0.252348052686283	0.274611197372425	0.310481177259585	7.67816906656215	3.98081126428663	0.274872967448511	0.27725988378147	3.33323036333924	7.20179408955525	0.319532367272789	5.23128331030515	6.90469056810628	0.225886564138692	0.263769063526666	0.281328300726781	6.18052574810511	0.254783357887667	7.40021944386926	7.35334892914466	0.287799506246802	0.279668411134234	0.291392749427787	0.423256426949024	7.54170208684224	3.33605165545995	0.288408209975643	6.522424851146	0.340355745235967	7.46684070727033	0.309822619512959	6.20986783110448	4.32942694615158	0.286003288264159	0.248398746392238	6.98159968675179	7.71549132400666	0.226918737746042	6.6473711660778	0.240171522169911
5.71981404506363	6.32056157436844	0.226772439807713	0.236061791034269	7.98228590514664	8.01003298010273	0.238819965278408	0.294738577520722	6.17069906188632	0.282868382445102	0.402881545158116	0.232986282945869	6.64527315543726	0.268990769321559	0.53113220099562	0.235880646616512	7.26182742336594	0.311753793113857	0.28380151958734	0.22829540318031	0.277498467222083	7.85574940867155	2.8291462161627	1.86785055895137	0.374723931038534	0.207652452504573	0.228648441825666	0.356742097593333	7.89199079125794	0.217524045925582	0.29366830846554	7.1143736631464	0.268713934942201	0.207941330802787	0.431574485808464	0.333515891410809	6.37933098275061	0.240968872917214	0.283912632416418	0.23351695720026	6.21993094691791	0.337964056275536	0.254938442410319	0.246040077158611	0.227325480353118	7.2210767591006	2.02126982361834	0.23337882020473	0.215337408401469	0.255633034636431
0.895738919794585	4.50537264612253	0.380111418604677	0.250722642615989	0.232363145542387	0.612148238914326	0.467501797228802	0.221988213442677	6.41954340837888	0.218305236385995	1.86026968819713	0.553182250395808	0.242323307487173	0.244614045805136	0.225990673708424	6.77948728234237	6.78137934988324	0.203144745991659	6.99151070261702	0.235823348283293	0.220549435572814	0.238695539897039	0.289033943260285	0.239500183347817	0.293041964575984	0.35782482623468	0.238251198884573	0.315095012737389	0.251398398628998	0.22702484111183	0.285953417526168	0.279277525002098	0.406074282747208	0.242382825482267	2.3862324134235	0.257534600891517	0.262924912983357	0.243258838870897	0.210218169025719	0.288707478822105	0.303380169358802	0.288754829757689	0.29943850678392	0.423318695951139	2.99541905209893	0.220894856643202	0.283617679843165	0.264033351651369	0.422622881983657	0.361033139295621
0.410354315068356	0.463603428909402	0.235716436611271	0.257120729981639	7.24919876916722	0.236416040474936	3.22721846132442	3.92806287180216	0.197383687153416	0.235811988398818	0.247198224752102	0.369512231349245	0.228258286031123	0.276954094346114	5.15457571102023	0.44674048482211	0.398207877944878	0.249738778100361	0.291513437921776	0.27449660187085	0.274886736137439	0.31157422042254	0.279819379486203	0.339381525775232	2.77805021376181	4.80680777735347	0.832002430579625	6.66152103626705	0.217419347683689	0.296772508920212	0.241569373546431	0.291003873901301	0.251020831243303	0.196184808896358	0.346231387256068	3.56274138536162	0.242566778581203	0.299099807694476	0.32107134752556	2.87898894807362	0.385293289282491	0.455882788473169	0.451706879649052	0.234712261614593	4.69545025566768	0.33991297561699	0.209442181262243	0.213705197065994	0.310199888131494	0.306279762623004
0.396003814447122	3.39120720130214	0.222257716774946	4.86825124477869	3.6405199174048	0.211635346644223	0.211255417724889	0.281274566159828	4.12509779760419	0.209111093284157	0.314999101750329	0.444210088597218	0.355373730057157	4.54117523994629	0.437222365213683	0.24220409767409	0.195585189672233	0.228751633348837	0.215013642471897	0.363844892186618	0.365296739312741	0.220190822735194	0.346479587116381	0.255241040145341	0.225977611929527	0.309790375049651	0.302514586720143	0.389014487277555	0.218836461421692	0.314790896992931	0.214902936397389	0.386233060354774	0.252626187093458	0.211736024946889	0.330654893949273	0.391538003588305	0.204825773411758	0.211432590215259	0.282072665016388	0.240807169828765	0.219387760375149	0.216837203706137	0.43448302268192	0.206544519736196	0.310800917904904	1.85450754203848	0.227569043042148	0.230854597217377	0.212214914736955	4.60158383183434
0.381032032222049	0.368457717551674	0.185453275966903	0.464866687064991	0.221401016151636	0.317058544997812	0.237603528699059	0.237815008300169	0.229732210006911	0.225176621675263	0.221802546511702	0.419749643559921	0.537809872230774	0.703443529650336	0.226514438175318	0.339198217910567	0.420660699254702	0.339258785578755	0.231093287047806	0.406643867280152	0.323079400182429	0.0784909013084755	0.218125283789168	0.204406624151309	0.26231758920672	0.323692321849895	0.307748966987089	0.367442884197004	0.277710757970903	0.217277786696937	0.248641401730412	0.326356115892523	0.889046697870408	0.225814576371967	0.301120997998763	0.202463301934284	0.255585176290501	0.256689867738382	0.244611161935801	0.2130716356749	0.216876360771827	0.420757806637327	0.83633066652185	0.346320785662983	0.20770510600927	0.226090993460971	0.449027907440211	0.323009045785272	0.443548265970367	0.294393680351526
0.283623624507121	0.303054540747456	0.271126258648566	0.330079075828885	0.338412083740865	0.453090505981997	0.352235800000686	0.306524740144792	0.238653256953717	0.234574561987848	0.199984712009947	0.392980945905024	0.208905445369331	0.358007022466545	0.534725363481095	0.245578152476445	0.324469822462206	0.352229458190648	0.660061555968866	0.372340241369008	0.247589790227179	0.221417804148742	0.282522407213943	0.282173531738634	0.279479905930121	0.389319548804617	0.287665363757769	0.463937129534501	0.406069566963411	0.396657852438287	0.264034853614464	0.201542111070412	0.230615759232097	0.267235525965444	0.2269117043502	0.352914584660005	0.417220791691582	0.394939216524355	0.191049705808489	0.369707858727252	0.309515529574387	0.231240030756062	0.245389492338205	0.473124976333551	0.370638060438464	0.265213714051219	0.347892002820615	0.184451478884742	0.193205859876856	0.396699762422616
0.220468226965717	0.263425762031299	0.206287932190204	0.285653379507583	0.505433206587366	0.686829339775578	0.272186192487615	0.369267051385482	0.605217279627796	0.493666986232889	0.221872529911356	0.335740586178096	0.241220176850635	0.444101477901168	0.440694636093821	0.2969230586657	0.183417801173595	0.360848933313663	0.23402021473554	0.455994227979973	0.496203019732435	0.21659339253469	0.410200482757597	0.395608467496608	0.232460877324186	0.331907083105671	0.209007434784472	0.324243292141976	0.248287995925749	0.390422867535316	0.226358470190879	0.474161895969089	0.541495744174166	0.238089341316505	0.205849846181892	0.20167821028241	0.191828166639007	0.19410643901426	0.199335082464454	0.358948481893211	0.272893269468708	0.412101625389995	0.198081073614856	0.204814025873278	0.227465558334637	0.356478237475478	0.39881853660328	0.251884901168489	0.461739356741386	0.430360573963198
0.208976726054739	0.215781587680013	0.420392240208086	0.356876822480751	0.266013902127579	0.57522438277672	0.244595418925584	0.251426371447674	0.370956213967886	0.192082393019904	0.244959931566079	0.272188370658481	0.251576998500455	0.268308025214462	0.203194375295187	0.207633734669586	0.440095836998825	0.396769551088801	0.230799699131601	0.411319388719474	0.409131316455558	0.219439008373361	0.472948941260296	0.191753494468378	0.770423683075236	0.228930947543893	0.511468498733288	0.215175811803942	0.219056020678763	0.281389048314641	0.381951884105316	0.322782560117467	0.388772435899793	0.404993073570233	0.381050844446978	0.409589232563804	0.350938897372199	0.449788920749076	0.475283821585632	0.490375907078848	0.314335491299748	0.250507839365538	0.337268000608493	0.3703330876371	0.192168623528333	0.223609925168616	0.304096409635793	0.246479537859034	0.373450413738871	0.32006031609219
0.4808113832682	0.555217959793109	0.203764865986485	0.208234571839366	0.650052446510288	0.349088788531498	0.509584373497352	0.202392171375441	0.190851540995653	0.413787056560999	0.223557180108793	0.256443651789563	0.251493144659848	0.660693585619464	0.33112403008964	0.214319343534633	0.604559293584466	0.264632698806405	0.395592612211841	0.578949089016739	0.488402011466436	0.240143730551893	0.19549524031554	0.468124128469984	0.18817473235143	0.603540194666256	0.237351877811112	0.294172457906408	0.526108448617214	0.187969894793103	0.581689207378286	0.251529906648768	0.210331178119122	0.4231150386188	0.3523814240541	0.222133784799939	0.325955865905244	0.472137772396422	0.250643509437883	0.183654332758697	0.210272189736614	0.57053125933226	0.567775178942893	0.238574327282392	0.607894363661892	0.256585279279393	0.576294781194416	0.218947044397793	0.521648881224456	0.232454127999887
0.369799760196479	0.531867168406823	0.622098744444739	0.225239310500394	0.179578059608281	0.242244100539245	0.762354866620741	0.226026483734701	0.418198498530367	0.742681579951479	0.607224928058821	0.631431273176402	0.369208090893158	0.690757599573224	0.357420283956283	0.37838978485612	0.452072084515669	0.270484157970857	0.378411045073812	0.363004349943687	0.490901526504583	0.702136859307347	0.879447209686029	0.684789143513308	0.277954824596091	0.645410886860164	0.296042371555661	0.395556453640026	0.315074201463648	0.398210598388809	0.668348734012025	0.31558032752434	0.299594467899339	0.644887669658956	0.586401839198252	0.490391612004263	0.468248944001609	0.239281988454339	0.325091103169665	0.270683914181002	0.345337831527488	0.294900949853011	0.181101094544363	0.864872890223979	0.233382831055978	0.264174193885255	0.226466078116792	0.61529540104162	0.56441237821991	0.356846739383945
0.235930590148213	0.56779071199816	0.299772749153402	0.367312295274392	0.419525383203478	0.904150394640356	0.381481733148344	0.48895484283216	0.3851452092101	0.19932708480093	0.645965979252912	0.539107003798039	0.291813638650843	0.427922547061866	0.534281032269322	0.450992948286052	0.24746383881132	0.784904596143278	0.253319107003912	0.407993003502462	0.741152671213026	0.462562139763986	0.217992666524348	0.642159843044295	0.187198499092476	0.926013121201748	0.409989370291264	0.244488957076244	0.256630758779749	0.380597343620417	0.301948284756831	0.536007226610696	0.504944355729024	0.840496975696581	0.270234321198708	0.263643329823072	0.73997590197509	0.299404153255564	0.352245118389366	0.651348257018225	0.239852836784894	0.416254823892315	0.49263611041357	0.259655690637414	0.34917193792673	0.508531433569885	0.455092175253248	0.577844941499407	0.257478025386216	0.192646036814997
0.721194952810863	0.346116977965486	0.299838130538166	0.508216390173487	0.444528098357266	0.197876683546537	0.311898026692354	0.327225111853479	0.706643478851054	0.252821790036156	0.869523082319547	0.313203313121464	0.474510533016884	0.196855253959363	0.452318760406776	0.698677634770889	0.343510884905931	0.841876268632381	0.245063909453941	0.908512074078419	0.480382215909633	0.293127108792821	0.894142717665304	0.482615099984553	0.202117715455692	0.355860479191108	0.415023997825354	0.266915780104339	0.54983635925849	0.251840102351436	0.486324230053288	0.976826662112292	0.197661391963993	0.347778309896064	0.487533219539712	0.640603903278271	0.849939710591294	0.220595473555665	0.234769682996545	0.850415936976523	0.627789977033855	0.521662794565676	0.633246564598727	0.654341037125846	0.337508421713753	0.246569383603286	0.647132624302266	0.263491493318765	1.10393311219237	0.432994954744381
0.564946363368798	0.856588876391248	0.92877821748163	0.959518339647224	0.2743212725506	0.983770136467958	0.525711378774939	0.459017375842154	0.28972890890925	0.709611775947227	0.803649844833935	0.334366741634014	0.280203829531983	0.404679383376442	0.494019808074122	1.10821864005595	0.520588091164487	0.556586812768695	0.402898058858083	0.341559882760528	0.614662206946932	0.281170010731084	0.37232140864829	0.557352164185166	0.634739332572185	0.419721161062885	0.226627686710473	0.787727882320957	0.516132143563201	0.596161123402732	0.986681830168273	0.760721403858868	0.911933074250322	0.290340451855383	0.271346798452003	0.68324759044821	0.658516070792307	0.551848930449463	0.451499003298487	0.52454212673083	0.389339717323891	0.4508838489954	0.269200361892864	0.222194148832321	0.925067005639264	0.34589463459142	0.297043352303372	0.785076298778469	0.973511884913146	0.439044607733077
0.531690249073701	0.671455508160839	0.730392366298775	0.757678944907015	0.429544566831995	0.333784952725513	0.648496754265338	0.272758600081427	0.476370869603062	1.74605304265716	0.87266494608675	0.385872401530386	1.32410144204	0.315235408186604	0.302304662613441	0.499131776491396	0.858231147288992	0.425581208595444	0.238714480561405	0.424929245029689	1.4484380741359	0.654456938123873	0.696214137325682	1.0456469409177	0.389200516640248	0.544977217179406	0.605907464698349	0.76584889516812	0.958762629596202	0.315536884686999	0.408703870470598	0.736682710574131	0.555682111703202	0.700697896822591	0.283364715380815	0.216648432489479	0.547224348740695	0.699566377978411	0.270280916835493	1.00267661009349	1.05723987390188	0.324718713081141	0.441041881969633	0.871974653076356	0.610015874197036	0.700966702663061	0.21808089943096	0.626960550987884	0.407493623366132	0.545001396580445
1.35177062443758	0.357835667194946	0.588526056552831	1.36553999984636	0.765102013366868	0.389637571083041	0.506978137215891	1.06598315449336	0.654080798613676	0.402355846432625	0.580152447327578	0.720961018007746	0.216904956064443	0.6142528272255	0.272581465480241	0.920339571992404	1.27783707359265	0.428933235085714	0.610610767306408	0.408323628026523	0.640577904258785	0.278678706605629	0.901965351638737	0.535778511802712	0.984238679754329	0.502522538898218	0.651051597179368	0.318045937488249	0.425721683236577	0.333082728415606	0.431858081023879	0.659916436349674	0.497177241640955	0.64628185087177	0.835452248589833	1.23460172373214	0.964233519743591	0.424997976817544	0.353354828085978	0.957396064338261	0.632128176092249	0.361745765927608	0.268210592449581	0.760333918025347	1.36496955000873	0.480989997761569	0.931836722015156	0.534873440776294	1.35034605189285	0.521314635391764
0.431240682098271	0.982464629864311	1.04810664343091	1.6680876149052	0.472637482754947	0.607556836195611	0.950859396249193	0.534755284038843	0.810305267836515	0.302055732720539	0.482340775248361	1.15012995067296	0.85706410036133	1.13288210509133	0.760781354917432	0.668008963875388	0.605505181214204	0.806903913508527	0.75558971603059	1.24590763228021	0.41529000052045	0.768784598110413	0.412037771427698	0.423105745262748	0.379035672619495	0.600846396637018	0.647773632079293	0.857361213690596	0.413066302235715	0.63484754095303	0.347200778277362	0.382733643759616	0.968028217566668	0.876463275918841	0.46684782685387	0.52144227642606	1.36553210829969	0.332552802882877	0.432248011985754	0.399549525294214	0.407588917517171	1.19205598096582	0.378635222523422	0.306717621333791	1.3465210685473	1.18614332044721	0.426461535424479	0.61658372225652	1.40389237086265	0.413271007380427
0.460434552525794	0.601672326183847	0.936945487813574	0.587042251911561	0.646115654717746	1.3509378370648	1.78539007924066	0.482134999835718	1.09156130890372	0.761979741692166	0.431639624577812	0.40353580495378	0.631300092578687	1.16055645969603	1.53660192469224	0.78614270229975	0.327201300468508	2.1430111467705	0.67480859865902	0.434616885494313	0.51285473061882	1.65128247407511	0.80269400190533	0.659197272772415	0.789843733917692	0.443223643893087	1.21810549854308	0.672749928742665	0.545946449199703	0.911227377495453	0.380911197416604	1.18546172599143	0.779746559174434	1.06759601280843	1.12598149447624	0.86685055901691	0.516697159142377	0.683970770065499	1.61187678888373	0.570365164648177	0.6122321576557	0.503482727598647	0.912045889827251	0.681875307204174	0.432595496311338	0.493203508331489	1.55676042614284	1.33185980183236	0.733612524932558	0.356091680663087
1.49087875206644	2.00735159720108	0.380925552327008	1.31629861213268	1.65941881841884	0.815386389447373	1.16167894920378	0.981350125756453	0.742107252771153	0.834097539528485	1.0289067449091	1.71381622518579	2.39452764906727	2.19600169250455	1.12154384542162	1.39554155782821	1.96974229743554	0.873524107434415	0.479630672982285	1.28245783256718	0.530192880379195	0.798900875749555	0.481769134926345	0.641796926792472	1.11672253261071	0.430716479844283	1.70963480452484	2.06702515290129	1.1035334551992	1.61962939971186	1.18417516978797	0.74633786954969	2.05283042793475	1.20992368901204	1.69458528950404	1.49598520704226	0.592018249606331	0.533636205453353	0.637320219746782	0.565883757724376	0.648850554124402	0.43023965343168	1.12027414332234	1.32273028647105	0.433557673493478	1.0849767349043	1.18490719286866	1.55260939443854	0.456972992346283	1.16771829537094
0.746161071391716	0.49829709540912	0.511475676061859	1.03115129987226	1.70895469224847	0.657909941687749	0.527027738994078	1.35745454315232	1.12693804550186	0.826680641385629	0.512622299614378	1.54137659226941	0.7255445997913	0.734862413289263	0.408510890693232	0.758223625379857	1.6845840165375	1.20055527158784	0.70256171302565	0.615782695010224	1.12710686958915	1.06000233778641	0.476285932065532	0.364222538080112	1.82135652164916	0.588808496279289	0.981413525270422	0.503003595451239	1.26147937671182	1.00541844709145	1.26324132789401	0.544770173871908	1.4471277354241	0.7726149960974	2.01649745488517	0.400975284069507	1.18429843998516	1.89118553732238	0.591917053074239	0.670351068647585	0.835945208523083	0.416024165603946	0.633822725835878	0.736602335086703	0.474797386552072	1.27584836420364	0.4111190381449	1.62408826691203	0.73025768064094	1.37832326397326
1.36684421822526	0.740202789390638	1.03844219911817	1.21005790009972	0.568307664896768	0.723477371084542	0.747004755712214	1.6810315369495	1.55257496868418	1.03052842063879	2.63162979477723	0.870499623519851	1.9273493561194	1.24314462895284	0.63207278053539	1.68268803580479	0.571818537189959	0.812911537391967	2.664364480667	0.541149988024145	0.662237444671503	0.600838824114362	0.996143134204244	0.649883980406307	2.32538149461718	2.77996768013762	1.62068749238343	0.525930201568916	1.04568584555219	1.11904313105655	1.82880295338846	0.899096326615153	2.02693772489606	1.38671778795973	0.889408789497176	2.31385291554616	1.01382629554953	0.867640062542568	1.2855779560851	1.640510445987	1.54795590304831	2.94098627116756	2.2794691083052	0.616979672738676	1.4435677405478	1.01790092690129	0.750325153749109	1.96756058359867	1.34223668074834	1.30904064835026
2.62965889291796	0.674956558670505	0.544662119616656	1.86295124742606	0.685483121043854	0.714028544885002	0.750166285623272	1.03815238312017	0.76217578447117	0.407667804850397	1.36562077865249	0.442495725191924	1.56049501330726	1.90979236265975	0.659631146317978	1.38983702680029	0.649918695661702	1.09539130772543	0.432235885248113	1.10867711070601	1.89613003665828	1.45346320100015	2.11515856461597	0.567603089822985	0.970698158280201	0.577875551735208	1.4247585126297	2.35217917739548	0.517303558409289	2.07502022195047	2.17390722761059	2.64824333663736	3.00738537328798	3.14284869478589	2.53354972627854	2.05289710393008	0.935941634601698	1.33226359043608	1.61326602371659	1.44955776390527	0.649183345321249	0.478523125210942	1.57147288341326	0.668068494598335	2.69471363970712	0.838383624037872	1.77823430558013	1.11061691040047	0.998973735891171	1.73363562432586
0.57161376442784	2.84011169169657	2.03121587549254	1.75454131379053	1.36102750323995	2.12926342939066	1.51904199684967	2.01989469590769	0.491649025269519	1.19307309110444	1.36795179206458	2.37969343725633	1.10489751112298	1.42954605573892	1.60911931766319	1.42873404691568	0.693436953164466	0.855849890356639	0.759161114994366	1.95723732014509	1.39043552593361	0.879006419426012	0.96195631689468	1.63889041111917	0.585437366460942	1.67020593413429	3.15192071555543	2.65639033083023	1.10400996332298	1.0717852625605	2.38109837476863	1.5133388490608	2.5029494454722	2.46351953938316	2.18887180372613	0.977234014693346	1.48165614969712	3.28831811852475	1.59008835894018	3.41007596817757	0.523927765696337	1.85546330365453	2.5210720077518	1.93971820117219	3.03638913655215	2.36195356475369	1.46605258354594	2.91912807840234	1.20930905081572	1.02817045428537
2.5580355371281	0.910201625831334	3.1045279361444	1.18977890888101	1.00707592252538	2.57236592715535	1.41567663668901	0.875625219747181	0.647650586603373	2.58198302521409	3.51417431512325	2.78933157038496	2.62870619875974	2.39650502284031	2.86940907950563	2.45734676284901	1.85206067503673	2.24936110570168	1.26025644738612	2.66214724405881	3.58200138535423	0.788077225123506	1.2287358731728	2.45656372732775	1.80771794224194	2.96305478157889	2.74897906616789	2.19438395541368	1.69029727515233	1.88314842314882	2.99243188039646	2.39121581321184	2.52951743738493	1.33977948439058	2.92158525867348	2.23129530784595	1.06561764410486	0.823377204346726	3.62264374262554	3.07492502716556	2.85847428052832	0.904854242408953	2.9481418599045	0.526253372510474	1.95993001459881	2.73634853727278	1.17963277096579	2.16489000301731	1.09133542180482	0.977208331265892
1.51563697487825	2.38437862728951	2.35156151545246	1.06589474089768	3.12501829959501	1.33233315705973	0.515177891844868	0.964620338078704	2.05971476285664	1.10499070399351	3.16715179222021	2.71300460169126	2.3186864619983	1.98096441431509	1.46350799986609	3.03820519112506	0.712670305109502	2.97941392251473	3.25640262441381	1.89575294682877	1.18791881787937	0.950832572727393	0.942267729512683	0.653697887174827	2.09665158498845	1.79006272927326	1.16117036858371	2.05228136145373	3.15059824205636	3.54784847494111	2.77160837192912	2.7058072453443	2.70637903105675	2.65342122619046	2.23216295474817	2.51862491298671	0.832779768216673	1.12347852031641	0.692755774718465	1.10598846602544	0.669172517827719	1.38337917827168	0.698547915845169	2.60159956589403	3.92763575191529	1.52831554847904	2.1186511693141	2.26647741697095	3.47948407942688	1.0763174774169
2.6353260568517	2.95930335333748	2.39972328923216	2.81509186455599	1.22146440556795	1.71215048840834	2.91976410169879	3.12304283702107	1.09079823767335	4.249111906649	1.635876981421	3.29120167272254	3.41016574261448	2.42057779528446	2.26553183320653	2.95926256448961	1.76216689533362	3.84556162528057	0.646948395023064	1.5955184317198	3.77906212201928	2.06934206227284	3.35979208010077	3.26377753734161	3.30784911246623	2.02191114876071	3.34331486321865	2.74316392856643	2.21567058148284	4.16212375509394	3.55142548248099	2.53590417559535	2.5801411373779	3.90513895651397	1.69540846836753	1.81820766647183	3.53258076141127	1.19255005200997	3.13554670810857	3.64972670054868	3.67493072696738	1.87250555898335	3.52519966484276	3.97497820996361	2.45345885441308	1.7029590945086	3.72842850720021	3.20773176612157	2.68037974336454	0.828417138494403
4.06051670421969	2.6162956738592	2.87053121360591	2.99764844232739	2.95479741087538	3.18786275075685	1.14271458503939	4.18914420500382	3.9511740624346	4.57343606805802	1.97306665766814	1.81871419751932	4.13381369625168	1.6871456864193	3.21462923540919	3.86491723956069	0.988119318712743	4.15287717374144	2.65744392822237	3.89555394903549	1.53392141266587	4.24138081343527	3.52410490714901	2.10499388442734	3.20616330749796	1.80029477701461	2.93630503176668	0.723917784603791	0.730359925568438	3.69045097526447	3.93416820705777	1.94452731621	4.18386271028771	2.61582072689283	3.79327962625327	3.82801876716823	3.46212431091599	1.50749047836022	1.62727556168941	3.93176135268714	1.82950332616365	1.6481979648154	3.88154423357081	2.61240628416299	1.7410565538943	3.64340899412624	3.17434435325653	3.2906781828174	4.09887290527825	2.55759664833942
1.12336140785557	2.00097659317254	2.57775975719338	1.96895715001311	2.93158101650062	1.74451107351076	1.33904559745701	4.23165404670408	1.48715775583126	3.16908117821652	4.75715405840749	2.22495009096229	3.74628005866711	3.70379012871619	4.57209565242033	4.97627418788245	3.33487473193903	3.76248155850848	3.04804125482245	1.56438828082965	3.85585228177004	3.33185769854103	2.78444779316053	1.18860243517274	1.68842027244351	1.98951747683533	4.03913617487377	3.49017541507458	2.88279961131835	4.16211840444764	1.5774518600236	3.86972036128439	3.93377831391107	4.62102018467981	1.97561547203247	2.50356343228376	1.47712961118328	1.98410163797237	3.27505898869783	3.40202985906822	2.74389638569755	4.02631359933711	2.21558504542229	1.90690663253146	2.97189029308866	1.7958813217527	3.09510874453841	1.63792370053204	2.4089214123414	1.80106042880129
4.16955223609152	4.96389051521817	4.71004081236954	4.39615099105096	4.23967523836828	4.65553395623785	2.59846690123291	2.58443082342947	4.31626279537406	1.75907149128159	5.22527626861618	3.89800601220682	4.82134448568032	3.93345575871819	3.2428139704447	3.71378260921334	4.47711958253863	3.4511084573395	3.06448051462098	2.59445865976615	4.55231571537966	5.40369506779886	4.22568510321153	3.37368624398774	3.37500153161505	4.51998384023362	2.12119392669859	1.18457102977107	2.46196625823705	2.88899354065667	5.03945939600408	4.34851581330186	2.27604786669366	3.61809416964024	1.97293238397781	4.76964613652168	3.41737861549314	2.7012014391468	4.37181606536909	4.82378691977982	5.40614311914275	5.1436958071251	3.28270365049396	5.25355135451472	3.45089946788627	4.10779145278171	1.61107790702459	4.11945153449176	5.15703779917213	3.32102594392615
3.98213703499233	2.10290463291111	2.598840480479	3.96101512038858	4.93021855834187	2.38584231973387	3.22755397607682	5.30593220241345	4.2049037788792	4.17661931805186	5.05416363469061	3.26332027172669	2.68881506308534	3.89621964858027	2.80301006803638	5.22103717607571	4.8235812363672	2.56521038381298	3.42604948290279	4.71957553462602	2.46375633824356	4.04472658910569	4.87235487916095	4.8039088821094	1.97401407972577	3.50488082708114	2.03328580097131	4.70028734000632	3.73429384502684	4.04613810774627	2.38466536419468	3.6695282638443	5.3476593889837	4.64820042805832	2.23111041005965	3.12157838035151	2.66269651497106	2.31786673059569	3.7276381049212	3.38791962478988	4.29753643752663	2.863996746366	2.59695290209931	4.80740037594123	2.52647526229696	3.41474904698635	2.96744204213276	5.14645431655009	4.68715928125649	5.6350141318884
4.32577625494136	5.81905410152756	5.04815015054489	1.83673922222605	4.50691586680467	5.17801171694975	4.62003257121025	5.45733451159882	3.86159500632982	5.05101302119584	1.91052495992555	5.63212455823383	5.36854394607946	5.79903679211728	2.06207217115413	4.87148417790008	2.58007719269592	3.10197131245193	3.95037286212527	4.35248956253142	4.02927591289654	5.00984426827592	4.67212382093058	3.86012924663568	4.28273771116451	3.05194475432233	4.46515252067363	4.26247090747346	5.43740800422681	3.55097093852687	2.71282028845466	2.68363332552794	4.05394046676679	5.4342715373605	4.64265211831056	5.61329159654704	5.27472850229754	5.89514174149064	3.49584702991498	3.14978730362855	5.40018780013678	1.92806079823658	4.19083259961352	4.04696674492665	5.01694692159135	4.10267414019362	3.19975800018871	4.61946845863609	4.09676420667777	3.95078541875485
3.21735250758587	3.6109214728831	4.37889622067334	4.56345674032904	6.13906942011475	5.35085453728917	4.47434523693178	4.78678313200912	2.74273565358266	2.52691859542092	4.43957427060733	6.05189519433347	5.15257509634642	6.07010534827795	5.54814157924594	5.71425510227337	4.36867976325421	3.31267530345293	4.42201340569858	2.46386035431754	3.58319313006798	3.09989747348058	3.82785294100094	5.75872663299298	5.47810701067227	4.05531369850189	2.58392361106452	4.41369331820404	5.75492420806385	3.5576136986786	3.85150944110491	4.62885320316827	5.29555386076179	5.42074185432138	2.87235396163705	3.36548016113816	6.1145089720705	4.01410932418971	4.91997206569314	3.89711748527516	5.52510688223575	5.50513900352192	2.99752165443819	5.42510439154124	3.93637786677416	5.62935370195454	3.49422890130473	5.82490085751316	6.0776581358911	4.8635721919741
4.11940991736799	5.72902048137569	6.45963521447396	2.40197270809644	6.07930839287593	6.12166810144567	2.86822157035872	4.92857309888838	4.52740410130363	5.73148993540988	3.77952617204187	5.89707738336628	5.33086606980412	5.97486297509162	4.9112295507766	6.09668610724462	6.39020702996212	6.09350691930935	6.0793242055451	4.49697289387453	5.53364856461352	4.60582097307671	5.5548827760854	4.3290276103143	3.40408106657538	5.40044380026193	5.13717397350862	3.52149481335908	5.8118951423421	5.86228815751219	3.20326004263042	4.69057564086668	3.76992348535236	5.80662474727171	5.81760284612913	5.42797718278431	5.151142512127	3.7504227884674	4.10876150594535	3.08579941004461	5.1230846570146	6.45534594949402	5.88869163828084	6.16213347954662	4.21329397454412	5.95182768900319	5.11041343802839	3.33066494353418	4.19328896946338	5.24970323305208
4.79378605730682	3.36645405470107	6.26416230025655	3.96315318326388	4.53818731647287	5.6571193588415	5.67501725974349	6.06923845974626	3.29005012646446	5.52880085695814	6.49453192952665	6.08182011533407	5.16654413966595	5.40921779202352	6.17118851048158	4.0723718319827	5.54835885782127	6.1777965100975	6.21912514074085	5.54214823118334	5.8308535677917	4.98543607165522	5.74928638152956	4.67073949642245	3.65724134853576	6.27687139036116	5.93087061735517	5.47176054885293	3.81304163022447	5.75183924928507	5.69271341865988	5.3762044158262	4.41210347853241	6.35228764301888	5.28806281504343	6.05689681602462	5.65526435414431	5.37352943610349	5.97279884379979	5.49236119368219	4.08441614517796	4.01926555061981	4.3086787116664	5.36959339249732	5.52594536553668	6.27026017845059	4.47010208221789	5.98863897282415	5.70753865750791	5.54695733724161
6.3061763245079	5.90857211178074	5.05136209771045	3.75260586637546	6.19056108285531	6.22051065025245	6.46676927562747	5.01687404789255	5.9007231010391	5.31124060989049	6.39498152235288	6.52892327857297	6.36187851554984	4.48125836390762	5.79557585415179	5.57500931523352	5.23587309426745	5.88627448686554	4.94403253364738	2.76864742238551	4.69811100452455	6.00332864490047	4.77074348634149	6.35614079009134	6.48677399929162	6.53893723612949	6.34630341860062	6.23792427263435	5.34785146429796	6.46987210884117	6.36590243568439	3.8665920460682	5.78783355165005	6.44159435061315	5.00259344074459	4.90866861409854	5.29964099550846	4.30766525294044	5.73848480864774	5.20941888612198	4.9905034576154	6.24947268048823	5.46659647675199	5.04373186899611	6.25659082835796	5.57669124432923	5.92920703928093	5.60741643002633	6.28905689458591	6.20644459972161
5.20702118209026	6.23019282152625	5.63329057650726	6.60864472018894	5.93245596496942	6.74076674134292	5.97629979960929	5.25976782164485	4.73902920737817	5.20612586252398	6.72274859824042	5.66044313636921	6.10787128411734	6.59128887798758	5.97002264942871	6.15967134716083	6.92446610512124	4.29429184850893	5.20234309640785	4.89771192095817	6.67606462127188	6.11583140545605	5.94562383408108	5.59170537454576	5.97484029851716	4.97824836525654	3.68511485945878	6.5960040063945	5.65645977607617	6.0569026773743	5.53962695669572	5.92431201033511	6.70572562499798	6.50021419638835	5.85162282565719	5.42897286280365	6.28355642311918	4.25675578523578	6.37361880115152	6.7094904771271	6.50423674419576	6.20869330368351	6.61411135482583	6.33377646562281	5.86849312010495	5.25846716339527	5.05749485903378	6.39213710592385	6.46810995263579	4.070597421229
6.17879630325954	6.27754927862415	5.88552904940072	5.57232488377781	5.90775466319674	5.45205312775113	6.77103504488464	5.91897512821108	5.14261517559717	6.69707297822497	5.18482018223842	6.95264618313361	6.04305224860028	6.56089283325304	6.57160841816689	6.73114461663054	4.11276986192507	7.03238048699172	6.62969291261537	4.84644279885098	6.88888309037002	7.01379700831082	6.15052788328666	6.32024773672944	6.92551043182632	4.98102425398303	6.34969174332249	6.25698902953221	5.20708584367332	5.33085259630911	5.33096042344363	6.39048256522384	6.25625318659585	6.34243743376604	6.03692884739266	6.215723818458	5.38901903843963	5.63761781228539	6.77973784425531	6.21176059919372	6.96576175199679	6.74279147536851	4.69574775942246	6.434196392079	6.42849125523248	6.14564399587825	6.3214766606967	6.44263741772008	5.95135167403444	6.19613548352794
6.76632885357698	6.84887061596141	6.59474847694916	6.26780142219324	7.02745115904869	7.26903505447326	6.77678367867619	6.75509007150519	5.39835259379982	6.96162634822279	6.98053668784909	6.93252617383271	6.84155558122172	6.24782568688505	6.55615169011435	5.97765321732241	6.37474047991483	6.33371913576984	6.3515735413569	6.97021046804118	7.07809759477312	7.07266323822986	5.99735558849543	6.92302217493102	6.7281849874934	5.34264709346147	6.78225060116665	6.62247122503334	6.7358661270709	5.3608633911544	6.70252835187199	7.04994509098492	6.85339402203809	7.0415913954395	6.19560583640545	6.92186804392031	5.18060967056649	6.81396374260944	6.18161692239987	6.16956606997664	6.95436069330005	5.54430350958361	6.81141862694888	6.92978572338036	7.01391545513122	6.56025337026803	6.85985249523366	6.74926617955862	5.82360385767472	5.6842185558794
6.95867329770258	6.9881048838602	7.23243817097869	6.83132200855888	7.12925943453397	7.22492679331109	6.95099425758398	7.15769470337014	7.11697203906132	5.44560249858261	6.34267517905004	7.01281065471706	7.13297364881803	7.20342408696109	7.08414083137617	6.88865952054509	7.28801378619925	7.21122330955563	6.68513541540476	7.11774394744215	6.26808062022667	6.50026591623637	7.04397760416808	6.8133302335053	5.97288994245213	6.15042360490894	7.04001122012481	6.76071339064952	6.1605300697875	7.14457640818397	7.08193465178525	7.28570459918426	7.06120708859002	6.44354934809926	7.25986073713662	6.98329283082888	7.18088264162661	6.60664893448433	7.14246317248906	5.70524210445531	5.98716307167216	7.20031925374483	6.76333057238306	6.67975187008135	7.00882649412504	7.3154417845066	7.03376287672333	6.66237274658691	6.87705297340598	6.3390687548891
7.28537895877485	6.29987207716048	6.11835645174292	7.35574191475379	7.40740684392388	6.95854651001708	7.00297825722922	7.35804207095416	5.8808209205972	6.48226869140183	6.50400633110442	6.76083607401207	7.18734848322767	7.01012267223604	6.60604473644533	7.35283092696427	5.72775693731655	5.70511970340641	7.19306927153263	7.34835133276812	7.28417042598332	7.15024692174804	7.37087273261901	7.20871747615508	6.80803446087276	7.19310179566506	6.99886290097441	6.6277080058229	7.08575311775854	6.93764759587629	7.06113351398948	7.37967967632479	7.37132291134611	7.42906869486544	7.22274061523462	7.28025930184111	7.37328461377394	6.2020224547267	6.29157026646008	7.02265052145048	7.24932804178533	6.9666780512148	7.16861656750783	7.2296621478157	6.67874939894865	7.17607877128588	7.36667935794266	7.37808746794746	6.083573204814	7.01861080032916
6.6553610582759	7.41506554837438	7.16444339384281	7.45207668688764	7.46224978302321	7.30452017803479	7.19505648324136	7.22494588867111	7.39058824324033	7.38857531225062	7.08503751803336	7.52792416669054	7.2692002697855	6.56199477098003	7.26898900549792	7.35310495494805	7.28542196354254	7.11834384481896	6.85051538391785	7.19313488405051	7.45698180520776	7.10811387116746	7.25312751845489	7.03361978470998	7.26164040122643	6.32546750629137	7.54974988217923	7.46063491294285	6.7232601631688	7.28779752151603	7.32532587190656	7.19875340674046	6.30201019477587	7.24253114786915	7.37766276363093	6.83402202069741	7.47564533663978	7.45174371599959	7.2973235861832	6.76269596488528	7.02912340061882	7.11104406803478	7.21202728352142	7.48027888663934	7.47879951787386	7.15614937008791	7.43535889499073	7.45383544120651	7.15458978441509	7.09349115728783
7.27177931376436	6.9965275177088	7.29478339374934	7.54022635353008	7.48946130266757	7.50021513815207	7.49258851940858	7.57125012351444	7.37730821535903	7.02511081989489	7.15418288693708	7.46698012755471	7.30342504532372	7.22074699240153	7.10013285813394	7.00587568232368	7.65884172359118	7.49194189225903	7.43548298083732	7.14573455484906	7.39955250529502	7.55901726950038	7.50185267316155	7.62422988450232	7.1403214480019	7.5053162202431	7.28948910722109	7.52928577800621	7.44910591251995	6.65835733524592	7.32849103164699	7.05755479528655	7.49034180540423	6.42514971239954	7.24265160583831	7.51278244417638	7.2145228613723	7.05131775561324	6.88095145641413	7.56153755783458	7.31034373359167	7.48701398603723	7.4463364814877	7.47535778142504	7.33400110980155	6.98171560270773	6.87301498536843	7.36032913848899	7.66128702770181	6.90850362212982
7.30842871873921	7.70011747275594	7.62542385170085	7.75729650551338	7.73144215178911	7.66814267274883	7.67047379608259	7.69967908840523	7.43691296671577	7.65001081903935	7.09969211803825	7.79232776960798	7.70668611017789	7.70764617900292	7.47919867693934	7.2481600848039	7.52056857334392	7.66647704492157	7.08545430876044	7.65687011455856	7.6445556527947	7.47353150424974	7.7033061148513	7.26102509250314	7.61659812724222	7.52881584226676	7.12874028147575	7.04880061194679	7.13247050784937	7.52859209958144	7.17412282328133	7.51545261986083	7.60033781319982	7.71896738956749	7.47049198511891	7.44828879934862	7.5135911923901	7.68105296690052	7.42328918674269	7.61312215435002	7.69210398731473	7.28539568921641	7.50679591545673	7.48624003965164	7.60464523460612	7.42534166345762	7.33312561091934	7.43054845501303	7.43456153323122	7.6131286704838
7.55784242342891	7.64910605382994	7.54858875118797	7.84691560457939	7.70766940152123	7.57184444246967	7.61903745319324	7.6001676120542	7.65349544029291	7.48687955911187	7.87203714666888	7.73882822691028	7.76447642831807	7.89147827883749	7.84221465199026	7.76481999509243	7.63669272410662	7.83288658523839	7.62082986830496	7.79544387995716	7.73471755277145	7.77678109615669	7.68140034112978	7.69421792906136	7.71048762218074	7.72457790806073	7.73971958657791	7.76105608478418	7.72616944988693	7.73406921467598	7.8222164737149	7.48552895770737	7.81059968119775	7.39496708198878	7.75659712542206	7.41335555911289	7.69308310819259	7.74647358166496	7.72764921001282	7.89549721002676	7.62940351045495	7.7107284556366	7.81856406301147	7.83740822555451	7.76815295778442	7.47626652256163	7.63480900892293	7.62872563382168	7.78376123135542	7.65482964999094
7.88073595732987	7.77651723192162	7.86659256185907	7.9860069458985	7.62793637254651	7.68456882941158	7.89334003299695	7.78543452405997	7.8469480387697	7.93810493673067	7.76815002484535	7.87080023302848	7.86377417060293	7.9420144691649	7.80621110694019	7.90049310648248	7.94427089469972	7.81892395419648	7.8344435327819	7.96483105894244	7.61645711816999	7.8259214288708	7.73892191340039	7.75455987404378	7.88930722798076	7.92791659340422	7.50558111084617	7.83563032444368	7.49235552064409	7.89043135000278	7.94601604302936	7.83455647846898	7.91248272087471	7.50075402022724	7.66547971594151	7.8847346525655	7.88691723541344	7.81729145522899	7.89741187689606	7.77690142046269	7.74430325575477	7.91328056017823	7.68006753871319	7.84777079105704	7.80161046297719	7.73883678711844	7.83904564154832	7.75759900089762	7.75405696509621	7.97846247159966
7.97177093491567	7.93641879854515	7.97412893476075	7.94479347135869	7.91694713349501	7.92176035608919	8.00118501517981	8.00077691512815	8.02241993806086	8.02748206202745	7.88898006235212	7.86772334654574	7.98950813411407	8.06427009983251	8.01452163632126	7.90453690152211	7.92783662436529	7.84532694742798	8.04456262190604	7.95468156184589	7.9074642456807	7.96476163806366	7.7998884331049	7.92479374496427	7.93209071079589	7.91202115449166	8.03099385950328	7.93899723360791	8.02024207724592	7.8613003898595	8.01064744789816	7.87420961291061	8.02474724453739	7.90615053564121	7.98048839573304	7.88754222466362	8.00008127654446	7.92883401991888	8.03388328436654	7.98923329467004	7.8297664083562	7.89667303219762	7.9371972820916	7.9752992075745	7.9950340384784	7.94976861692303	7.93914382804327	7.99395494337359	8.09020381846345	8.04335850727364
8.0957828343768	8.08815538511814	8.00196323439203	8.06128176606818	7.99814569239624	8.02698125681418	8.13306474226945	8.00309324043693	8.10337064513554	8.05826451332424	8.09701253827005	7.98071762795977	8.07813949862611	8.07896663568468	8.01210044764089	8.03423082433868	8.07179584462756	8.04641011889459	8.00911396289752	8.13634414519532	8.0283552338787	8.11557576399363	8.08020055885001	8.04088226550387	8.11970499036904	8.00711490684255	8.13550712839972	8.08795451604554	8.03735517444451	8.04520252939566	8.06376356451174	8.11122821949643	8.01551616564485	8.0869653392786	8.11629456095705	8.05559943946784	7.94675684009828	8.10004969401599	8.13380246021506	8.06487820668166	7.94263460956776	8.08221451701426	8.11217971555476	8.12472103190653	8.04212076807591	8.15362302646686	8.03690232942503	8.14649976795769	7.96832230722512	8.03722521518516
8.18216613113913	8.19032718454779	8.06442571941326	8.18015717518591	8.15302545847686	8.2029669123525	8.1284721339622	8.14062476084232	8.04545233508921	8.03378311399713	8.09063939252824	8.14818301870432	8.07675340489179	8.17083659325924	8.05779621942672	8.15535517638331	8.02913095739265	8.18188232755105	8.19852508510076	8.11526522138612	8.10158985457953	8.04627207580195	8.11278177307676	8.11443271109066	8.17723591625632	8.16395084818636	8.21622623523443	8.14987694836475	8.1128700897622	8.10932006762772	8.14587840216666	8.14159212400261	8.26277358616978	8.23058208048043	8.25050737717652	8.09834624830125	8.05077908379489	8.11245343945437	8.20052161806403	8.13123635979768	8.09990131774692	8.04475752579349	8.054248972197	8.17213152960461	8.23169443231143	8.15251401769123	8.1761725735971	8.11579912981511	8.04232759970079	8.18111467698025
8.18072173869414	8.23192384894451	8.21218627679101	8.30031886368455	8.31253651761583	8.07603881103	8.29523492535459	8.18049801019828	8.21529827817569	8.27559940219581	8.1372893310503	8.25839311074932	8.21548069871467	8.31071449710302	8.27435191485144	8.13205971954043	8.24707701024379	8.35054083174093	8.19166474303107	8.08502465002543	8.17502597384177	8.21856743779412	8.30049494807203	8.30829705831147	8.18654188138607	8.21332206031995	8.23236809984068	8.20375329467193	8.36018533203107	8.27499412207055	8.06694245632293	8.15015915556677	8.22086234323965	8.14150681455943	8.26554522379804	8.33502728956887	8.07856300079341	8.2751171971531	8.15512515413246	8.08703843478909	8.25676779124215	8.31833155219792	8.31568377274777	8.28239696579232	8.15180346859889	8.25149188903926	8.17361970851218	8.32725890291429	8.32820582371696	8.25800023831649
8.44878912762876	8.38406648172394	8.29155291609375	8.38901787883199	8.29802456593618	8.34761951532189	8.35787876927175	8.27108441204189	8.28829066856028	8.37801030140723	8.39779788430826	8.39531645993587	8.31619371327318	8.25623813503019	8.37153863150235	8.34047628691117	8.33081723004926	8.35849087510171	8.33750091202219	8.33665301001309	8.38389031691987	8.18533098361079	8.24098504882217	8.34982588170054	8.15872119490385	8.3006148339276	8.38031358959849	8.18879383992121	8.41431257492478	8.26984670811901	8.33106651102299	8.48811828174957	8.37066599185148	8.32006220466999	8.2430177323714	8.20302530569232	8.33940714556453	8.30406280176919	8.33559533196119	8.4304893130006	8.27829222163239	8.38354892810027	8.4199443912098	8.31128834021839	8.38760132936999	8.32873348052177	8.22788721256224	8.30549591271231	8.30056694265032	8.32720279786473
8.47584052392488	8.18919553537684	8.43152100651174	8.30451472314375	8.49786258941808	8.35741902940428	8.47338635963982	8.31533338848686	8.27883808935546	8.37430707437251	8.42186224939711	8.44380235615514	8.26606534951732	8.40032077201832	8.43542761434577	8.43577570060443	8.40578045462581	8.29634090686904	8.28607612498624	8.31540900498598	8.43791843100393	8.46480397643643	8.20341438876936	8.20322505053007	8.37872369711543	8.44478556729433	8.35013453855217	8.36304822115026	8.41374149518372	8.55166731836873	8.33174910818897	8.48206527691778	8.49366944383627	8.52897206759247	8.34603713991838	8.39764015123073	8.42656543962604	8.43554963969638	8.29503177395867	8.32458384763211	8.37047212067621	8.27158300015932	8.45854583833192	8.40881750196992	8.45487576871289	8.34032766019822	8.36185463072368	8.4403289154093	8.41015227513035	8.51989915443238
8.50625651468031	8.4550970998136	8.48654385821258	8.31234041583403	8.52349718338364	8.40809177782201	8.51245171457963	8.39649401993747	8.36263453123004	8.55507708310904	8.45285091797074	8.40878718089656	8.48157430300275	8.50328784059709	8.31602402615335	8.41024998292929	8.49946169477964	8.37837336422203	8.56732653818134	8.55861072747419	8.29110069871377	8.34790372258766	8.54296841140828	8.513430950343	8.56743872122506	8.52117091734792	8.51089668164616	8.45579454336619	8.47166373006587	8.25574190079415	8.34280785639518	8.54404852929063	8.55094712265114	8.45271241197717	8.43950197260466	8.56870983214859	8.5696290351771	8.35880465199458	8.36626768202071	8.54172164344037	8.53131149343367	8.31273160979939	8.44260603576332	8.39638358658936	8.48324583581206	8.62289422030363	8.58515220529944	8.53494649931389	8.60274938036743	8.52685957853193
8.49007012500821	8.46924815228505	8.56907281613653	8.58531650062749	8.59883377254948	8.52983853953116	8.62916554927088	8.5544137744507	8.61709659397013	8.47961277017172	8.53461447398753	8.44063845315904	8.6516708596364	8.56766561732979	8.60734864323756	8.63799466015485	8.55826541304042	8.65253536356726	8.3698410274971	8.41492011600648	8.74032342393239	8.67625471068728	8.59264683221197	8.63304925350609	8.46874022835847	8.56761648050702	8.32755921421577	8.58913225425362	8.52865802183738	8.4251114164283	8.58518914620079	8.63386730047642	8.38909916745407	8.47996647114511	8.64474908622042	8.5827416495213	8.69506613054288	8.59440212242734	8.54523075710166	8.54652248325857	8.38596597825803	8.45960811669178	8.6097012666924	8.60036535358541	8.58994647253647	8.51091334891208	8.49045592197744	8.5864535403407	8.57829814875108	8.37956160313345
8.53141597474908	8.70782627760076	8.58938352506644	8.54428085898905	8.70889073870364	8.77373965522683	8.49675412726614	8.3776193109235	8.6216622249802	8.54265549771381	8.54505859787906	8.37196903762001	8.5895843144795	8.39593245785934	8.7297437074099	8.74929918463685	8.59798987698573	8.67385070735729	8.53423075653392	8.67480012888004	8.39301467031877	8.66107221164061	8.64554882326565	8.32112331177752	8.62638967989181	8.46447279419186	8.76470097212745	8.6389954407997	8.59418360892609	8.66786733068286	8.73407061169445	8.52387610055813	8.57500571669732	8.65597088192032	8.5608193359117	8.73479286243801	8.78662944042371	8.60408447185063	8.70630400750723	8.49807184074462	8.73043862898358	8.5178357524941	8.56107472302578	8.43970632313841	8.52775706777052	8.61889458956654	8.73231985248446	8.3685176843135	8.64049972718072	8.50187910761092
8.71878319844043	8.79661503281175	8.78857479749863	8.65495490944248	8.71945744878437	8.610081407262	8.75512870281811	8.66796543873818	8.67069703408588	8.69758111378374	8.63585083320448	8.58451859208556	8.79012425616986	8.58400610842504	8.59912246622036	8.76656831889405	8.7260618751127	8.58554469137654	8.54059807799543	8.79705066573989	8.61150109286996	8.82903940948637	8.47648389654136	8.51472803209657	8.55362130647852	8.57028823755404	8.69660072469278	8.47989409913657	8.50390881393297	8.85073170592258	8.66704515909544	8.54695405121291	8.62275509798637	8.79215251241607	8.65668915422097	8.82227326495825	8.57257818683501	8.46094109328458	8.47457607707027	8.84220695034663	8.68232187172803	8.49621863815358	8.52574168053628	8.6006944131019	8.74161005545608	8.67376053993788	8.4632952040251	8.56009291590813	8.71520170713074	8.61736068220537
