# Supplementary material for: The Neural and Computational Architecture of Feedback Dynamics in Mouse Cortex during Stimulus Report
Source: eNeuro. 2024 Sep 24;11(9):ENEURO.0191-24.2024. doi: 10.1523/ENEURO.0191-24.2024 (PMC11444237; doi:10.1523/ENEURO.0191-24.2024)
Supplement: Extended Data 1 — The file code.zip includes all code used to generate the figures and perform the analyses presented in this manuscript. The folder "./ephys analysis/" contains code and instructions concerning experimental data and Figure 1. The files "Figure2CDE.m", "Figure3AB.m" and "Figure3C.m" simulate the model in the nominal setup, and generate the corresponding figures. The file "Morphing.m" allows changing the connectivity strengths with respect to the nominal setup, and plotting the resulting trajectories. The folder "./Figure4/" contains instructions, code and data concerning Figure 4. Download Extended Data 1, ZIP file. [file eneuro-11-ENEURO.0191-24.2024-s003.zip › code/Figure4/isolatePFC/v1Int_a0.825.dat]

0.350266216322417	0.357529108565825	0.34641221588922	0.330952797987919	0.363216724827227	0.332018270815643	0.339181941681217	0.33603016248239	0.339446015251621	0.317672057477601	0.31954639566653	0.365687644189046	0.321950604775768	0.344257531821341	0.344568367695934	0.340825021210661	0.32058879440898	0.350727960618275	0.329035389461901	0.318232583145483	0.35851187539953	0.344062795156575	0.325022714561005	0.344990189207243	0.327945078877345	0.360931739598388	0.364324905100187	0.339116375666486	0.327909758180601	0.353818969095659	0.336491483438556	0.341976443531564	0.35720305204821	0.349199007994361	0.343848875760695	0.331893390357838	0.355941228051339	0.336569384069356	0.341839138437826	0.324261949439399	0.350011310114091	0.317931605326786	0.317585412758576	0.36586254943019	0.352625356270491	0.32443281151871	0.351800910512438	0.341836771018732	0.363795147510116	0.364384331626546
0.360331848680366	0.379508209652821	0.327982048383599	0.329747030488336	0.354734812349597	0.356891590190372	0.343020673235899	0.360530443737954	0.348836843626165	0.351265855208672	0.333378387783185	0.348497719688604	0.331161722110779	0.373403372341142	0.341385493736265	0.364267920347368	0.359006740222346	0.369169956988374	0.349193322835914	0.336443277087475	0.340811887653361	0.346920843563701	0.365400021814198	0.368092268565822	0.327066827934326	0.380595906199668	0.372871720734763	0.372907379967507	0.347443631278231	0.346839156704795	0.377062704366846	0.351527789828024	0.354694362573523	0.354218373881962	0.332863464243652	0.360761720975587	0.372738761505297	0.335865049990623	0.331083831646579	0.344535990614518	0.351204381113937	0.344505924240464	0.369404948008028	0.338865625609549	0.371893678154116	0.329302964808501	0.331783689555848	0.326486605616842	0.330681287957112	0.370419609490598
0.364068767008759	0.353781974291377	0.356909519325329	0.344648971099944	0.377683138407384	0.373144642277407	0.392081648077197	0.355573507427062	0.34442244800597	0.353192557579895	0.351069233802237	0.355349848493185	0.385392012958794	0.381490540772077	0.341526115111467	0.396794996182932	0.362544231903263	0.368418295002858	0.37098494915973	0.345215340200979	0.339037283293636	0.352554285133643	0.351923301628625	0.351604308608371	0.34468355879553	0.36615751821586	0.359639582815775	0.360571816721077	0.3720198887417	0.386525407042429	0.392238863947515	0.344832924954333	0.381590647915554	0.347129556602141	0.36347051671954	0.339384248673726	0.367783007518083	0.399659185973416	0.345469992702378	0.352540646057669	0.37611306563325	0.353282510863771	0.363058714078656	0.355592638899313	0.399937290814765	0.38276769967036	0.358772561078426	0.395320000242634	0.377606510227325	0.353751052018914
0.410407288937168	0.348127060209729	0.409667352941615	0.372678462270842	0.391573417177981	0.362295575576762	0.412426672066235	0.364022740965418	0.356834405171716	0.356707272405472	0.356691538374514	0.38866099530751	0.381600163045724	0.409173023925061	0.350397420883493	0.390690363626503	0.405604113899061	0.351204320171338	0.401885848618494	0.388436877156004	0.393989196796687	0.366623558362158	0.360736199200032	0.394868151413371	0.371560243605306	0.397625222690078	0.382924409091657	0.397716502159699	0.351155389704309	0.390920422833342	0.369910112019303	0.356693936001715	0.374745323613176	0.377102898285382	0.386824481671988	0.376131174078076	0.384790281055538	0.353939035585	0.375439923137724	0.391649064714581	0.363552120775085	0.362266050781911	0.397625909120046	0.384718342269581	0.398984455984261	0.380818511964601	0.408061786168712	0.373836971941772	0.403058702785419	0.396396943131509
0.375635921969124	0.417092447030065	0.439977882043914	0.385841578267526	0.416199239347711	0.372446905198193	0.422051870956134	0.41044878802849	0.427959486643851	0.394158006441083	0.374098181540866	0.403927271631723	0.397554364928052	0.400981155232067	0.402220727645829	0.42403999818059	0.397102939893104	0.384584109253681	0.434787621849446	0.397257056436469	0.40522415150315	0.433748262232445	0.427718096715043	0.389940533305861	0.36481783653128	0.414649340555161	0.401938339520069	0.413276549809704	0.382790311809365	0.394801844578867	0.395034883153346	0.372381982139775	0.410437004249262	0.367778602506376	0.430771310208227	0.36411848937997	0.374594731103397	0.387633685074959	0.386554912612789	0.42716943504769	0.422254729834432	0.392647579245501	0.414146407534652	0.413423471052769	0.376417914404417	0.385305862842712	0.39602274666462	0.376937180966512	0.3751651983779	0.416886071092573
0.414321174297086	0.377816608103703	0.382568685627871	0.417394043885454	0.434363396591385	0.40071410538662	0.435436373639936	0.428148979567867	0.39822605908715	0.42169430268533	0.395697289351875	0.429625933242693	0.45754942309071	0.430620531255415	0.430799218581103	0.402362149640499	0.432258938726544	0.452465590058949	0.429921503432192	0.384886664667656	0.426564429832469	0.39350887808725	0.390671434656171	0.424029426174259	0.380536665756497	0.401092816823741	0.384589497152294	0.377663961436138	0.407844454576199	0.449843456240213	0.432887769244061	0.45273906740894	0.4021741401196	0.410461954484814	0.433557803433657	0.4061162340368	0.408222713263701	0.437134521525269	0.460210309858437	0.384275828601126	0.431020757372461	0.395983070658092	0.412023441659539	0.436424630541086	0.437941017133039	0.44987436169409	0.408674869776958	0.406301252421034	0.405597281942682	0.454566057575807
0.400474615753381	0.482173004209024	0.426193525208601	0.436126502126014	0.427017611561564	0.462057102128653	0.416059989503678	0.41085472824997	0.423311354470423	0.431512004971928	0.439278800502644	0.417134969968013	0.43641919683734	0.446479323605366	0.464423945073618	0.484531176056902	0.466962975029855	0.451117730786867	0.476549097776132	0.421727110327989	0.400672969648659	0.456478904964799	0.402646270620119	0.427496130432603	0.451810101123612	0.463420912543095	0.396579106061261	0.428230656668753	0.392333063776121	0.420708440800226	0.467901970328882	0.41378325915474	0.406064322228805	0.424540353032417	0.443185756122909	0.45135709956154	0.395441807762081	0.439442152133306	0.453105123325599	0.448365258016116	0.414749678965888	0.449400313477978	0.40103464537134	0.40958171701098	0.422515620268811	0.448431092599644	0.45756369064591	0.403731160303366	0.428791017798843	0.479490022578742
0.508503505092394	0.450634191613674	0.462459720663924	0.445227971639352	0.509805993365997	0.420822864651658	0.436368525228138	0.516991001114609	0.478634559418586	0.471993412386977	0.488566070698852	0.433425892714845	0.488441977843665	0.443323095541386	0.484363799722188	0.439002373775329	0.495771338570334	0.437436439472869	0.443203256297543	0.508057957120104	0.425210328772795	0.508247797386557	0.511152869014709	0.469734551347833	0.418067031673549	0.412524932284491	0.464959920155486	0.487609121225849	0.454958767109622	0.430294138178557	0.489610043928991	0.414010632761645	0.486000608716373	0.426878914582091	0.435924123082167	0.447620092162592	0.488590037195346	0.423841835283912	0.45516082051342	0.508898976223157	0.420215127205912	0.47072700985503	0.441594076100089	0.508587244734323	0.44988706933839	0.472296269657319	0.424197166539072	0.501864497838704	0.452839279074194	0.421042202894817
0.458604403302627	0.509616793027897	0.511484501159172	0.511145053806592	0.525787225175197	0.488015589125192	0.54480049473274	0.443985348624203	0.443215856396136	0.550410326650886	0.528428605400823	0.489750450923771	0.54745330789718	0.442729800837339	0.523656993273371	0.492529977034668	0.454454988658838	0.447120971562755	0.442616353829964	0.484390259260834	0.48013922730446	0.535681029306542	0.539362100383489	0.519164627016337	0.481905601671341	0.48464679276616	0.516683323484903	0.498654887324669	0.489707384449547	0.442059755445563	0.489923501743408	0.435197362445841	0.522909121913268	0.444949750539805	0.495273875898949	0.464326024697476	0.506210649289808	0.498114978271627	0.433164778132029	0.497239239885826	0.477197650546391	0.474658377839274	0.487303495813837	0.461105919311602	0.519608005561875	0.497943531754633	0.448815455528843	0.466116641599865	0.464788101487049	0.479347708782388
0.564766653624891	0.53778406323128	0.567752019317463	0.547972862591106	0.553522358546706	0.497928873289033	0.536822875060976	0.522187471626735	0.4798051505767	0.5385960167514	0.572711359008373	0.480979863178377	0.557346553426986	0.491071440134805	0.494331665091506	0.489206811465266	0.55382039472745	0.539560172244721	0.466609592045368	0.541995426379971	0.547541532351245	0.479620923836029	0.489891191360299	0.503954276847288	0.526353016643937	0.507547760630941	0.578591098799616	0.501353249676188	0.550952126897612	0.463653807833964	0.483701382672336	0.52079978452847	0.50895256854313	0.486986842575734	0.573687835349068	0.51402301820973	0.478500536329265	0.483720721192453	0.457033555721836	0.544848915319333	0.46521176952679	0.495215113931396	0.494136147503832	0.50443045121293	0.498633941112528	0.575193411370955	0.511657317387709	0.567512301918835	0.485011517659106	0.544544580847175
0.488877130405135	0.531077329792306	0.549979283075548	0.552647012855179	0.532824466274048	0.557355073497	0.565203238120765	0.530612545694014	0.592520453182378	0.550902414394171	0.515225857926111	0.591806592719134	0.521246183753464	0.547833062104491	0.497562641028453	0.629566187817424	0.606366356283393	0.619729568865494	0.514373903555029	0.493190123882573	0.499978393989271	0.613674972386179	0.568395246581283	0.554409952901876	0.622717598167881	0.55328835169816	0.611303093304337	0.502062421382153	0.626042036024793	0.618993069895927	0.628375208183213	0.514284666014371	0.542023661380426	0.549846161185176	0.627964506440577	0.540841031016722	0.483444544498491	0.60757136425786	0.609341573964517	0.597294566464671	0.563171729670567	0.519169687043191	0.538502120973538	0.530718542293655	0.597286873873613	0.615800117149346	0.519565727621953	0.484220699586902	0.618140928889521	0.553511039986305
0.640539859594397	0.538639965412228	0.56770279404744	0.570824753257795	0.520311771444216	0.673503608745273	0.577001204898972	0.576767290734089	0.613676108463627	0.555985026129941	0.662819062303639	0.606810467637612	0.617712298960318	0.532469068835673	0.556801699688852	0.639688995776902	0.57593404150242	0.561714116458087	0.599328991540028	0.611255512737841	0.559498017814255	0.567221037419219	0.599119966860123	0.599052313565743	0.566726451787298	0.599065889217864	0.666055968809524	0.608465476999178	0.521081455861587	0.580673026253129	0.560192455685997	0.66035733043918	0.529501803364059	0.666436982476566	0.580902923522401	0.583240442620682	0.598978380829661	0.675551424048659	0.668624566251407	0.585637593412709	0.607438682460537	0.584988550916664	0.610477188555918	0.526667379830298	0.534180138084428	0.635380479090647	0.540005952155123	0.528447878508092	0.539913407001891	0.591704376763638
0.592062634504925	0.690207800345088	0.612868545505833	0.649458449919087	0.728302169326787	0.600113574328848	0.727863091272134	0.698893355111139	0.690946031317555	0.679838403418978	0.681512520484993	0.555325851807061	0.730318809548956	0.568909873779366	0.691682427076617	0.562696529705842	0.57487421524838	0.686780952763256	0.569546306919895	0.683560305413713	0.588292283216774	0.72315762471726	0.601042087526484	0.612668835062276	0.743198787389667	0.675783871135315	0.672502635535843	0.572941614637414	0.555844472926709	0.587885593663964	0.568687875075787	0.625978178205185	0.639995996500427	0.566633338682256	0.564488920393257	0.693789770149921	0.587551353612902	0.55651866139289	0.588922803081165	0.655793067527853	0.719317365325872	0.602738816825808	0.608311830705751	0.672400036808524	0.584219030784962	0.614358229035324	0.698071395622034	0.681646924699959	0.621036024559386	0.586308940182954
0.689818755746468	0.754900703390931	0.780988848270542	0.596714516332804	0.781795239660666	0.678015220002696	0.741218535251655	0.759817556030279	0.604568458884241	0.686477292265123	0.727425918763455	0.603565538287492	0.591567102990317	0.740136651720197	0.736593048462436	0.768598002327298	0.788402153016339	0.640635436176904	0.607906465662914	0.6031846512639	0.758828216171701	0.786021916320183	0.692713197259123	0.792311221137865	0.714961035499923	0.667076428285685	0.604700514284756	0.801407066957689	0.744890173887439	0.722829820444026	0.650412163959015	0.613484992509599	0.773085310035153	0.734754401400119	0.752601457340788	0.666583878479941	0.663029508622963	0.629120625787756	0.763181977932442	0.675210116049489	0.666485356175689	0.666228729534746	0.618021448503722	0.731069121766585	0.666824114089612	0.704556781557004	0.785614294567696	0.616147949962973	0.712522877345698	0.605570125657372
0.840636270695728	0.814788121685414	0.770345076101051	0.668264960800434	0.748270144343639	0.798053570746475	0.848716446010989	0.706696211127073	0.802096238600902	0.840072477101214	0.846432098040034	0.749656878014937	0.816139920721296	0.680390641782862	0.736091318919863	0.771738776204758	0.660746780905078	0.75538998237894	0.832977572565316	0.67474045635564	0.755591513235912	0.842217047940662	0.76857167047131	0.683053595626627	0.869391346966357	0.659058104882862	0.704128444393365	0.731185083576255	0.846844320147059	0.67265453377829	0.829606258541138	0.665103757249823	0.715678543938402	0.670576237379669	0.783024711164222	0.716962500741868	0.657055171838322	0.648583257028135	0.810876141997718	0.735168845948008	0.747019440474529	0.736212629206354	0.662317978650031	0.705212118250117	0.65355280980333	0.660209225702085	0.647460080687708	0.848895109386431	0.764052700024162	0.659374553075043
0.881653855978863	0.727517268635702	0.931932973097037	0.797000388094851	0.91990654456685	0.803302761371829	0.850564921277392	0.706163437243731	0.813561511375854	0.833233485177573	0.748925381438387	0.747678997547083	0.772708819028274	0.86783943927999	0.710009687125662	0.803120563184384	0.849639007573521	0.861286231485937	0.697144492705256	0.812296505904958	0.844026149863528	0.740313352800958	0.907179972776747	0.860895821530849	0.736727755738036	0.907354362299418	0.835885050010122	0.727908602473501	0.847210361795191	0.734238686567789	0.932887924133425	0.744520085948581	0.825267444016492	0.749511096159203	0.858565694001838	0.707981714130014	0.765836707161727	0.871473739524583	0.898557238312308	0.807774263750128	0.762503386418037	0.929705511129757	0.693661171300983	0.8275314049069	0.844257834099841	0.858476529144111	0.790978630115463	0.854756553392682	0.752887858805348	0.867038367562508
1.0237691867828	0.958210643634598	1.01062947304333	0.879171532247474	0.955222243980682	0.828482021317289	0.760883910470284	0.781632363188048	1.03685256474698	0.766992627894236	0.89645140929996	1.0412724435402	0.902701681145493	0.86536386222183	0.90016776530797	0.896613883687703	0.839281780713291	0.755403061726982	0.851677778820256	0.965362618748897	0.752925998751901	0.802104022084346	0.773233219475999	0.798005653991709	0.954145482706792	1.05314973203517	1.00994204991287	0.929158951917882	0.802454801651594	0.771123079227679	0.799561340339137	0.991165912028494	0.91748005130561	0.975884119333095	0.911432838571334	0.862153125587427	0.911303329449888	0.830477387683538	0.882745427063767	0.849358190749745	0.900636945970431	0.998130459255859	0.824796976096481	0.842213621353819	0.918994491145852	0.868859596858762	0.918481866028546	0.857340836894238	0.853102843190832	1.02741247858734
1.00624172229777	1.13796432268565	0.98120876607954	0.903610211362252	0.879404978381387	0.974635836348386	0.988732596853575	1.04305565902648	0.905567749613929	1.05618955916641	1.10418760468052	1.03895316617336	0.876006131263993	1.04307489588294	0.851610900766261	0.838491374481077	0.849199171132115	1.00962850522954	0.918515218159884	0.946327814350098	0.896291665549878	1.04811265105712	0.91999504422274	0.944349411656729	0.962721712122991	0.917551058424836	1.13443574541854	0.835395162147064	0.925456117230786	1.12451293229917	0.873178009950978	0.853988543859624	0.969352949741309	0.98341788358131	1.04391692599282	0.962956765108031	0.939885192882009	1.04028627925783	0.95004030801942	0.884365591288211	0.860166475783682	1.0072772318729	1.01582914767271	0.893280610288153	1.13162893347294	0.839849894848808	0.840536608786151	1.09626358467673	0.955827519752615	0.958880329400883
0.991868345938669	0.914339323377087	0.943473992537449	1.2080878041763	1.01350635324367	1.07484936207964	1.05450950745625	0.932123760459618	1.09499250708128	1.13861208136602	1.11870740752749	0.987954664040397	1.25271316457387	1.02990048947656	1.22845694765467	1.11661724306243	0.896249847667198	0.968691064098014	1.10334621189466	1.04531269399362	0.998263307953192	1.03869744587377	0.9024204359954	1.214873365312	1.12746696183582	1.10443150706918	1.08437809636158	1.27260273788841	0.976562157559919	1.18400314574233	1.12634824816037	0.932716308410574	1.20996372009595	0.977920993105967	1.01307234571115	0.963325494604782	1.20278603873922	1.2252496729315	1.01053360642287	1.20408270656836	1.18373401967073	0.945992010863905	1.14471675370899	0.912930401205309	1.01479954544271	0.976122080550252	1.17920445091416	1.14340070599175	0.902196023581777	1.00717150208208
1.25835601205379	1.02673158116223	1.12116190743826	1.1537336727704	1.02251454186838	1.08371889094111	0.994156304455525	1.14432991469866	1.12697444923575	1.11138304585887	1.23922564267189	1.13199535674979	1.09107378730911	1.14724996386465	1.13440552897587	1.33659254745326	1.07620109209919	1.32425277272548	0.993591264777764	1.38095759811085	1.05376015859893	1.00443899523749	1.06585873896491	1.1643638577321	1.23787036612813	0.995339766558861	1.36853457851877	1.19251074399032	1.00320606052893	1.04673901484721	1.28887118068705	1.19702836337497	1.11270796934309	1.21234546459759	1.13940345469549	1.19249973187002	1.07680259726847	1.00746186240503	1.2431978448219	1.26309237360763	1.3751333786148	1.00981049754052	1.13230054123753	1.11388350896695	1.36546965300894	1.38430791393612	1.27552548272949	1.02877308053151	1.22959726789781	1.26016811517743
1.44123795612739	1.16421616503964	1.10505795287257	1.38400544897836	1.26255074544153	1.44411736162737	1.24301977475906	1.17387033329972	1.13688752000349	1.29484073947354	1.31540050078826	1.15468487518745	1.47282520142739	1.49185366081292	1.45419818639342	1.21184176977009	1.51502435119805	1.5428667944045	1.44179706919117	1.40687974223031	1.37611237858233	1.11462680918099	1.49163753660461	1.25650736060602	1.50641952083968	1.2639503836204	1.31170339994612	1.22126334391257	1.49570227184859	1.42302549867872	1.3579793652353	1.138854529552	1.07865637500091	1.18654949710793	1.40255023109508	1.21922914592347	1.25284718469463	1.42208100427268	1.23215484391416	1.19143983618186	1.48503719600313	1.11957402480317	1.23724038017874	1.46115576046599	1.08054165112624	1.29062323664072	1.10449309677846	1.28532867287916	1.40750904030545	1.11248410308574
1.18087498839966	1.51048131359779	1.30238758112137	1.3981371831051	1.36139566740216	1.27809353951299	1.30615350889063	1.48898051428912	1.393471147658	1.42791541869931	1.33317535432536	1.57659339133555	1.30636543407753	1.64060662890812	1.41261151626686	1.64647307927093	1.44584875449216	1.28757323280464	1.26548203269077	1.54404924205183	1.67211674902621	1.32854424830279	1.22411856729283	1.39375224436431	1.35590035945226	1.41363405068754	1.31367975256433	1.34922959804565	1.55786418796845	1.43506834880825	1.66145579922458	1.73125417085357	1.3882621680373	1.40260398498763	1.25179883495844	1.40889874626869	1.69078782853909	1.2685392504661	1.49616491907654	1.24329143752569	1.35961195031084	1.24553689247296	1.32339013036862	1.33585718865277	1.33836028317011	1.42085298183026	1.64130239617759	1.38338158610786	1.20735117898666	1.28071724494276
1.41202600810116	1.67284963480728	1.56730262325068	1.61420068694515	1.47850830123019	1.56545172486885	1.81040720590946	1.75388524898918	1.41240795617082	1.34364284873239	1.74532346169348	1.70425558198879	1.63616256962545	1.83330075583496	1.38795463638941	1.34767104666707	1.38930913324335	1.71522734802745	1.66142305239972	1.47216774088549	1.3259035414952	1.70625247891965	1.73272440411538	1.84861287081905	1.5667275837671	1.84095865962151	1.35816790103682	1.48053123641002	1.83551787957274	1.53430500424003	1.70332748202536	1.6175670516804	1.79427101551641	1.74112083792236	1.29618408074063	1.76721738941928	1.42443247512924	1.68310548946281	1.34378540903753	1.63105693422608	1.86277683149689	1.37497851330403	1.45417445682342	1.54949273887584	1.46051920054837	1.58335415169107	1.83757720222219	1.72211640299983	1.55518693548464	1.43903839477901
1.67635982015095	1.97197782243619	1.65622528110547	1.99849856265379	1.99879966567388	1.76680434348469	1.50477433815064	1.53171684719746	1.65283923588175	1.72098197823571	1.66229442936347	1.7028028268645	1.64714807366566	1.46343806363743	1.72799530562378	1.72287945615847	1.8040135881725	1.92375765256844	1.66464246135746	1.79224576148318	1.58917798995812	1.6838845872165	2.01095355534597	1.73471183877472	1.61342973478125	1.80016477822083	2.1011139554749	1.91957525287205	1.57947990452881	1.51301339541343	1.94322241785656	1.47732952818747	1.54707985043081	1.62183836446633	1.5487172158692	1.63276672949796	1.59592457370215	2.03909129648531	1.64578764631122	2.06706277493733	1.75620298050851	1.70817526744289	2.08330583268726	2.08222194880422	1.51457787064607	1.81172603596391	1.71008543443036	1.60924101511291	2.00050383006581	1.9837686423047
1.6890540668892	2.34794930296662	1.7446175075091	1.77109163070057	2.15124400568813	1.85502598506282	1.84408214490619	2.24864731476712	1.84893032675268	2.31812018558448	1.93925334857455	1.76772203316491	1.80734555810318	1.81330216040313	1.65004514804927	1.92248009366455	1.64598968677225	1.93010813035002	2.24540668728058	1.82185271618544	2.13708556343633	2.10833921185914	2.10801230505139	1.79326015952273	1.61791849220499	1.73499797247909	1.87346497797558	2.11281810158919	1.70156213758859	1.97559855723471	1.88277458334063	1.67825768897032	1.79128827826088	2.22434190494192	2.03474106427368	1.79784078728706	2.26633342850173	1.89438818381925	1.67574554188424	2.21488825907586	1.72002575197431	1.92636348150056	1.92984910203771	1.84127142414502	1.99702164189969	2.29708534939742	2.04900166972412	2.18102498996017	2.20105552280077	1.85819294301575
2.46095229567298	2.07418041110823	2.3114007399254	2.23576966629239	1.88853955683967	2.5190036710175	1.93342218736974	2.30028295000875	1.90877996945663	2.52280784738216	2.02259264032721	2.2861573989355	1.82279409243667	2.00660288677761	2.02211770071278	2.45554005876072	2.52967076190525	2.31739537886517	2.46743871118134	2.53561322406414	2.35144462014769	2.52920419332784	1.9830509105361	1.84778259982675	2.24216321896887	1.87768306835693	2.44170569318055	2.02534592326846	2.16806815590582	2.54878709654541	2.1967366652104	2.16085001229578	2.41030566644729	1.96971124837887	2.21221831191684	1.97135052923586	2.38137686828733	1.90426836855247	2.40757299962207	2.31201872289875	1.80791915725246	2.45743219889176	2.27977966390254	2.08857349615457	2.16313506581178	2.50797944449923	2.24854979079426	2.38656726492023	2.43156892197712	2.33894698520465
2.20479272553561	2.55024466265855	2.78716144103282	2.22006793646526	2.41313716848983	2.13943847591306	2.10794649747576	2.19490662457575	2.63352370579758	2.68794323188741	2.37367217387578	2.46542882484038	2.69514882562201	2.28310387241635	2.54433858437069	2.60184322118799	2.20006778328795	2.2200052053601	2.49388286811934	2.81285175883302	2.70969350651621	2.31776630904957	2.4351716140012	2.672465349073	2.36209373174598	2.80002891985828	2.12922480549711	2.46890631634876	2.56348309557973	2.68705084633011	2.06653682953934	2.76536045660398	2.45409092688476	2.52707144279583	2.15084221101349	2.31966970744961	2.10303103572075	2.34113203408001	2.16638352891083	2.06418994436709	2.37375593973147	2.62994568839625	2.78005718372242	2.08323101513308	1.9864050816662	2.71641574521055	2.6556416748158	2.5070498148393	2.72262272441912	2.27290802076685
2.85153437461828	2.64158985223	2.29151558052167	2.35612783460558	2.95930972428336	2.92479719244342	2.39246242868705	2.39185987127184	2.99794861853136	2.70325257574333	2.33070310992623	2.65245643528209	2.53650902520092	2.51895044906367	2.68132710335431	2.45171075322683	2.31827615446043	2.27776405100622	2.3268216949667	3.0685958613526	2.97690107261527	2.80246464915869	3.01589830537474	2.71637344985919	3.09548479596861	2.5027077977675	2.63844127562564	3.01997919380667	2.77062907927098	2.30955591232737	3.08379088063578	2.84870979330467	3.08939456482213	2.56257238860748	2.33205422467817	3.09038782652614	2.35659337528799	2.69689242947925	2.96489706505431	2.87542893594834	2.44671736887986	2.46377955087317	3.04202933780988	2.98404084400005	2.46858987011134	2.81055590527403	2.38631649345346	2.56507792198262	3.07581027626103	2.42605559312842
2.62888766297545	3.17330560422004	2.87606706125313	2.5827039029286	3.17760736523216	3.18708017301776	2.63486254078828	2.76493432042452	3.09082508911797	2.94000497991555	3.19262389413362	2.83752426473455	2.61026674170004	2.66872909927547	3.29270146704701	3.2985301968878	3.23349591329645	2.59605813805352	2.75063966384247	2.89599279131159	3.35645779814258	3.24289727415775	2.88852261683079	2.90198473175277	3.24883391384399	3.18082899939046	3.02806481503811	2.83984566567492	2.87958465901201	2.93596492583814	3.32597291526075	2.80710824244728	3.13261830258584	3.33035343737411	3.35460678457961	2.69265249388282	3.19131024839292	3.03035920297593	3.25241699438505	3.25409045704645	3.05626973367121	3.24697754541964	2.71412003837899	2.99947620250309	3.13377951712166	3.21231566932938	2.7648097486231	3.3199563305509	3.00366906149558	3.22759952662246
2.94504195768821	3.32492617198366	3.4970077839498	3.11134352997842	3.5799363471411	3.55220212921933	3.48748483214039	2.83187404012594	2.97409786982038	3.5558777467385	3.48012615912732	3.5753722565704	3.31644800366274	3.36343502797123	3.46343423156371	3.09710859089791	3.11903233760587	3.56341540036419	2.92975333026798	3.39159790985186	3.35140926905782	3.46035135639984	3.03421554668059	3.13271039436496	3.58913636838608	3.17308004995857	3.37176219135722	3.5475469746415	3.54267851268296	3.57482759583194	3.18361708547406	3.60662972608334	3.50286924451692	3.60403188279264	3.55605024930338	3.08012730654165	3.40654314509178	3.04007900499564	3.51450205064214	3.57282649433751	3.18161114238172	2.79461066352473	2.85511871493697	3.13184595028486	2.84409261190387	3.61897554976496	3.53718638395035	3.08857542112798	2.97882261289768	2.9431473619068
3.32325103829322	3.79746756841397	3.81157586978438	3.83542609542437	3.32796157013165	3.80975595202315	3.81681226963866	3.80387641995299	3.83908365213787	3.36925889303199	3.34822112518714	3.78224452525373	3.68888635576488	3.85042126792545	3.83608108940619	3.8522194254676	3.74577725250806	3.8792623875972	3.60714908098411	3.2620885460955	3.79180460383281	3.58290904957346	3.20138398250245	3.27841232631122	3.21811599837728	3.86011390023589	3.60448507671396	3.83574521195444	3.46872668250454	3.83181550195991	3.77029314886294	3.84668257565813	3.63290368244456	3.63603599139246	3.28376934277338	3.7894558912611	3.45582095825322	3.81759133347386	3.82517807139798	3.55212552793617	3.26056484742833	3.81356414666018	3.82008311114051	3.82164804845872	3.3381639052341	3.21049874913299	3.79998647030362	3.83390090441169	3.5082055644114	3.80137135731895
4.1061317550743	4.08704485730496	3.93111434689061	3.98336934051275	3.73973638078027	4.09797694005275	4.07076575612819	4.10984716989307	3.94021211345576	4.04715602081488	3.99517846917644	3.93295452920547	3.82586171198338	4.11679617481409	4.0897437549892	3.90854922264612	3.99027704119724	3.8859032163648	3.51831367520889	3.86048820343367	3.95258557804034	4.13287729502726	4.1464688674503	4.08175652354185	3.88390038723338	3.66866630047069	3.8756379721462	3.89761302818529	3.97962012137461	4.07124231818479	3.6918865465807	3.93433204279246	4.04600965687412	4.01581720780376	3.77557136518634	4.09518777982092	4.13254013286632	4.05833002652994	3.97894480372525	3.98261682122562	4.14717802662606	4.02400960717997	4.07994093463167	3.6115407935477	3.73289727675129	4.10137294856929	4.04124056058871	4.08179491631211	4.09331679390413	3.82774235449872
4.22132407422421	4.09276201077528	4.06067340333577	4.42209761829174	4.40182014180055	4.29883225543239	4.28379933633957	4.21301274225557	4.03708928948016	4.11360946887435	4.24483901392518	4.37461458169956	4.35987721196854	4.00011971791668	4.20761656079115	4.33073985858675	4.23134544216291	4.30248279718706	4.38509509991956	4.25576326329088	4.30353378643496	4.37783436450755	4.39619294635447	4.23104825036806	4.44855256318607	4.40482465994918	4.38927648765153	4.36030467226003	4.2151562086413	4.39132542105115	4.27996193252757	4.39330823398739	4.24729232639594	4.39531927024725	4.2602852672519	4.39135484559884	4.37515767995022	4.30306504224203	4.10308206678379	4.30346777803886	4.25770687969992	4.37810835644173	4.42591097672284	4.22985977858218	4.33760100976012	4.39054036243748	4.21547562422702	4.34749880161837	4.43755341283899	4.43871223051643
4.46578535725536	4.25987285645717	4.27522954725751	4.75701103660262	4.67484145548147	4.59341945252466	4.75405547055545	4.76058054629597	4.42203697616563	4.69202058547581	4.46102575702773	4.22459031272661	4.54601201730176	4.31979370511736	4.69923658225666	4.41554864624116	4.39369691971488	4.53747983085668	4.74775499469367	4.71948095509679	4.61090859909107	4.51756984573578	4.42015704684244	4.65950987214737	4.72052515646335	4.51823146577366	4.504670933152	4.75062338972961	4.46401770019293	4.67502283852354	4.50965582046619	4.48025059309084	4.70210927322246	4.7353348585562	4.69652115572042	4.42819133851633	4.63318150292775	4.55518273245033	4.55838976798769	4.74206056047639	4.45672645939806	4.30817782534869	4.53415188156082	4.25763542873916	4.43752163027432	4.38578463674873	4.74609025602296	4.72509172540213	4.72969622063256	4.26618961705069
4.51743967124197	5.07176844224609	4.89950394318847	5.07217024460035	5.08388625992563	4.96003371312227	4.84274763665141	5.0021243026343	4.98149169488305	4.89854296770119	4.63341810259413	4.86942032431928	4.99230169740216	4.75751892471013	4.99361683990249	5.06374276608803	4.65537939515622	4.58826002625395	4.63939542516465	5.0470667195697	5.07590620218427	5.01034629303633	5.08626257160495	5.06994885876495	5.05808624387861	4.87642498866701	4.88680819621002	4.86969089660749	4.9932405937323	4.9558341818043	4.54804767795287	4.31313643298301	4.90412031706599	4.77233745450435	4.76007103564104	4.767061150416	5.06148981084524	4.95156072496369	5.08859828588704	4.31965823271609	5.06413218969942	5.00054204404726	5.04638892852205	4.75321969728792	4.52518134232254	5.03797274193348	4.67537002448908	4.90080238127654	5.0370623483422	4.93061091161879
4.73922724199125	5.35204238360383	4.46800616049725	5.43074588258767	5.39794370198351	4.98018434747004	5.32073293455871	5.04429006927877	4.51682280862946	4.95119195997832	4.67112816425299	5.17153650757021	5.23548804977608	4.58077855578478	0.50775541772106	5.40331317331672	5.42258265478641	5.42232447789285	4.6197426153569	5.12499186129572	4.95191919900647	4.58973784198348	5.02822520480181	4.98091689227791	5.17837750414044	5.44217738875226	5.05269096114327	5.12414077196489	4.96530336397465	5.40047589226692	4.97498375206609	5.35002361275707	5.43626343268848	5.43147421980035	5.36730278975438	4.90083494597028	5.21004196410462	5.41100433911865	5.24100935010882	4.53022862139713	5.04373709631743	5.10276880666623	4.6959843366686	5.33997299579743	5.42343181555254	5.35001300550209	5.23767388635954	5.15830863790399	5.39330869420275	5.29033722201577
5.74410742388176	5.59725200608606	5.78084802297747	4.6344098875251	5.79197638344973	5.64009499821945	5.67014671435144	5.33722975122498	5.3069685851373	5.06260582345576	5.75011473754627	5.7784336029376	5.71025290987081	5.74999128870349	5.7936819747743	5.75733245327792	0.897094433727356	0.442904936233189	5.39799055610271	5.18508172060482	5.7674772044461	5.77126036037697	4.72387478546321	0.74134944046246	5.20413723012061	5.55421129554007	4.8397619921897	4.82592117673757	5.55818266206825	5.6573635665583	4.60737155247341	5.34438995928431	5.18662349804404	5.47011893692367	5.15368338355933	4.41580042825667	5.30449876551782	4.73067897828753	5.32285136212789	5.60194989566913	5.6957477977931	5.70385875542872	11.3284312032724	4.90920422481092	5.78053961958675	0.494421320565168	5.76335776926201	5.69441837086001	5.14572266475691	4.95078396449152
6.1207884767343	5.82201678776766	6.12555795756986	4.76738055957763	5.45222491890243	5.76784081531344	5.44045633609935	6.06423895503981	6.17780940027373	5.95208082662931	5.65942637315635	5.62733931566182	5.67822709161973	5.10917914279396	5.27716102613158	6.03141120696322	6.03919744681794	5.81603523562774	5.45353484818955	5.86460717350255	5.88238473828725	5.61360238812103	5.32431866241608	0.538768392076211	5.56496880779747	6.04722212848743	4.74468606855626	4.62348934374239	6.10674161186438	6.11775566205962	5.9934095439326	5.97344652185045	6.07029586475713	5.82632499054223	4.62908825501933	5.09065405161535	6.12570273126072	5.70338698262303	5.78495110401022	5.64257660610355	8.58864774554362	6.13202593411372	3.62516340129632	5.84331433158684	5.25217828168783	5.61626343152759	5.85840561567995	6.14523201748208	5.84219922000689	0.445846276482263
6.26557466367919	4.97576444643387	5.9509107141006	6.23021737930857	6.20338629388784	5.86246566463687	6.08819233800238	5.91658702437125	6.10501501434837	5.82264292622601	5.90124465668407	5.67760050106311	6.12985342895385	6.23918124297693	0.356073934860183	6.45527151036575	4.87689077262611	15.763348804893	0.344236120564655	5.26408457765301	5.95486140479736	6.05433251567976	5.08850032931287	5.87073040712114	5.54683241114521	0.391353577812611	1.38994245015106	6.35090900999257	5.81557179821752	5.73259500315106	5.94470094510472	0.412068085182532	6.3634403018473	5.96908493528454	4.90240773560867	6.46255160037388	6.15887606405024	5.05318990948338	6.25617793834019	0.417715548825638	5.58486815674024	5.6852071601886	6.35240075776226	5.83629091214989	6.29476584968089	4.69349886605366	6.15303292808638	6.45245346784672	6.32354164469724	1.14424899406809
0.410316588134095	5.41893476474799	6.62913861665384	6.23674828073455	6.23673679102995	6.03906828913265	6.26639118015282	0.361586295786334	6.47537788567242	6.08154815988654	6.13357893886966	6.43340044994986	0.342795690340125	6.06165744688406	6.33121419787221	0.372569789727248	6.3137165857329	0.396051378227768	6.00921978360392	5.91407292384	5.37406694316252	6.11933920146829	5.66676802552067	6.6497326457358	6.25748546445057	4.77193735577143	6.35279657602196	0.340950852703012	6.26084796607745	3.47911315909421	6.07474531707526	5.1024475834773	0.371660407931528	6.51121663360753	0.380347986769637	6.19245212193792	6.06956212570514	0.643780772916624	6.07484517563435	6.04938893479539	6.21844436672502	0.679582459486911	4.97872247177018	5.88430987712131	6.28302495830079	6.62723688372993	5.98987666841163	5.97268454271961	0.402105012989551	5.59498333412708
6.34158927284684	0.3604594320843	6.75482447264603	5.64871893977309	6.57013890241602	6.6516871317675	0.323012467218424	6.73512832837958	6.57925888116156	0.346687148358959	0.579615661365428	6.44757915842243	4.661661771586	5.70397417397043	6.61110845905882	5.70928622014262	6.66907816670901	6.44695209337289	6.73250818268332	6.48531265061257	5.44284098159087	5.93325823777824	6.3048168234114	6.49157597743506	5.95879639738953	6.83290660874415	0.337792365189522	6.01097384038092	6.42288762515517	5.00353021597288	6.47453708356065	6.53815050733091	4.84130740174534	6.37820011439553	6.04286516533972	6.70893348387745	0.324617171842347	6.31229006673506	5.48320975014929	6.39801941494439	5.46208778253881	6.65482070102185	0.335320392751912	5.8717508953641	4.84790924029236	0.368636001854107	0.364200143297494	6.6636230346415	6.12100711751427	6.66917835692066
6.99431665246373	0.346019170340396	0.311418586929843	0.331883410791102	5.34290315881932	0.362587053835356	6.67054273859594	0.30303477157675	0.305947742246645	6.67276112281745	0.302958026152671	6.15139184127525	5.89338425287293	0.30809770606075	5.94980718948255	6.57121421689295	5.48842034425179	5.56069365440092	0.377355981782573	0.295783152919049	0.308407369802484	4.69008708493148	0.785546907875737	6.63927639225737	5.9509913982436	0.316407095631598	6.25915986271881	5.94344012199167	6.6695732559132	7.0507044008158	6.68990391661138	5.19942109115222	6.81164659269339	6.85020482773453	6.90746123179327	0.295586254884971	5.9014452830989	5.65213761111048	6.71619142893259	0.588363629040765	0.316621802185049	6.57147261039438	6.07486083176902	6.36296140798851	6.27792922204644	6.20782245888431	6.55780029202533	0.469083825081376	0.336683228033245	0.393547369931006
0.457055430245699	0.344090464918861	7.23378438469374	7.17107805814735	0.388696856849234	6.9389098151712	0.331035373582113	5.92604588018055	0.334774133131841	6.89655689239639	0.295501176082451	7.05352582548009	0.425918611380869	0.344425148364799	0.389563341131712	6.62721356904217	6.65807487539647	7.05500905551948	0.295824902821607	6.95608171837851	1.37246781775507	0.337537640217731	5.70412959514107	0.430178481913183	8.8821271276776	0.30856039650389	0.377345364722745	5.88494034440822	4.64576846521282	6.94248562432259	6.97694667262807	6.47869614775348	0.302348134556315	0.29536346381022	0.929761850354918	0.374663432593188	5.38045203165061	0.346759621229249	0.353625541207495	7.25941659187975	0.36055026563567	0.295502455929133	0.306209324804954	6.13233802321713	7.0226553465663	2.07898489833335	0.305454304129149	0.299219943205848	7.07493801407659	5.26729115678646
0.340100977170046	6.2588389070016	1.16591468573124	6.21572809439707	0.326343383629916	10.1291568189093	0.387385133865436	6.88907718979296	6.82913909723561	0.349231123550301	0.384631735002884	4.90300644319371	0.304824679451115	0.291485634643774	6.65796856978904	0.270215791716564	4.88101273246333	0.267849217616682	0.297470638815953	7.19231312941304	6.53136923485605	0.336560791047622	0.293792527021201	6.2220395767465	0.282431788985052	0.324493124839197	6.10327263786599	6.51989736886933	5.69269058204791	6.20834668365644	7.07422082299277	0.315053048479563	0.333683637082695	0.305430305885308	0.370357871960781	0.332595545714572	4.66595729701683	1.44035875959762	0.269164760286617	0.31238786709733	0.301970435416281	4.9654644753777	0.346622964037592	0.566935645502737	0.283926502600099	0.292826852163386	6.89836625499927	7.09679709291437	0.316654975299762	0.318773708318328
0.30357778761901	0.314404419491348	6.95732745850029	6.90634832015055	0.47068122857297	4.84555410478968	6.20746852078881	0.383427019210837	5.21352392160923	7.36377700591945	0.301231477663078	1.11118563203015	0.285361042177467	5.07728986157167	0.318528752710673	6.9479682806277	6.97830603350614	0.263747927751106	0.338135342256748	7.2519722365638	7.42305416615624	0.317705593758403	0.341311861059681	6.54903021896205	0.27640911414516	0.32906345151341	5.90090821847764	6.57819542707557	0.332793070659644	0.368539520743277	0.277645607030343	0.350298532958452	0.329325386775325	16.9422345685468	0.487417826176994	0.332658708905712	0.296259793425066	0.296379563002246	9.85271367756487	0.651431149332793	7.48495976522789	5.3703238365098	0.256067700159121	5.63338243868961	0.308136736610265	0.292809620251266	0.287565847437364	7.37806767350566	7.59555018963725	7.25850798061649
0.392865599425283	0.284662353633691	0.339949221112033	0.340461128138423	7.02358840180135	6.14942024432008	5.83266398783122	0.370965394855618	0.289044918979758	5.57789780122206	0.793795374165595	6.6716593968376	6.64399288320099	7.11190677344123	0.280907135462677	7.31430153378034	0.326868079528819	0.300881434393313	7.40906056382327	0.457595596926302	0.282372910278783	4.62241115691776	6.87651089136486	0.315336794772728	0.302279765750229	0.271180357703651	0.318002132770705	7.10249248963248	14.7359850112532	0.288170735377561	0.394819630554137	0.311027996733256	6.90697664978613	4.1471774221513	6.78528750671557	0.275385648540297	4.8495956894457	0.261328088772543	0.415546607497784	6.97776504595671	0.282222155381658	0.289335829531743	0.321057889808128	0.303047271775686	0.284339398706791	0.32348888478018	4.26001611667814	0.304480125111887	0.386795800074137	6.72743257587736
0.548783157803354	3.85685127337965	4.35442599474183	7.22132120027532	6.51723945145294	0.310700576522409	6.21844765030938	0.276585482992777	0.389767823533914	0.261049950763633	0.282739258180409	0.255458751956739	0.350312216322703	0.402903089380757	7.67347072015388	0.594120604741037	0.353571878588586	0.357141950373245	0.489820825718075	6.79155740596116	0.413391586588379	5.37724646708833	0.313057991449489	0.280633677100317	0.334223152760553	0.351637857721657	4.51278539616106	0.316744054985457	7.17398286076325	7.03235082892489	0.365391834306458	0.356474280104849	0.373272198919151	0.28283401621968	7.39700879085787	0.598883969531645	0.374464658890541	5.10864828656931	0.446714820275343	7.2192920981678	0.401353407584554	4.51672059169467	1.80865431134676	0.364606557208748	0.292126638937252	6.37159665078475	7.71730701019339	0.282558736497681	5.10142682335315	0.296482174703641
3.16143803032987	4.16111931638164	0.286694994591971	0.293393095084384	0.339743951413046	0.336744445492572	0.299498031313741	0.270309011406333	3.83110680697366	0.362241782552991	0.273670010123835	0.242081423275408	5.45672000435726	0.338808927868662	0.275759262901584	0.296379939479846	6.68854509925374	0.40877522044004	0.365555871508296	0.281014807620379	0.266666992268178	0.335644283011071	0.441831992739672	0.361894023446817	0.271791044281861	0.250555819145438	0.277076888865787	0.473957247239661	0.322351174495325	0.268457141997327	0.383455208390416	6.37077818391669	0.346931555238775	0.244349685185575	0.581146966738887	0.439947750332891	4.2380532965835	0.296966238113398	0.367452183281474	0.291826291691903	3.9059742534734	0.443960432873202	0.324232702748104	0.297207415447027	0.24972459694502	6.52259033629878	0.291844538520923	0.249662955801989	0.246266634103583	0.325183320445348
0.257326159213415	1.97884497675746	0.50674812431821	0.316206159031773	0.286755371544829	0.272631441521063	0.257582933105549	0.273216280379952	0.337281372783106	0.269351503915605	0.272758545614655	0.26482293343036	0.306808538486817	0.30804836993849	0.284476056766022	5.55310214589902	5.40655551204522	0.253704261943591	5.66480820314269	0.295597072803531	0.275576938933788	0.279368363415632	0.375181896800533	0.304473410224151	0.383043791132701	0.474799111871379	0.255722303391719	0.414886156735384	0.338634641070164	0.289749415995512	0.373578277370002	0.270729316393827	0.350914405458519	0.311509937412232	0.62958142452827	0.331701750865494	0.335522921662543	0.307999759667637	0.261051261678277	0.37115427854124	0.395922816436845	0.374206556462561	0.387931713497082	0.576490767264856	0.2997877238865	0.280560057755776	0.365025012146246	0.337470600033485	0.575376540797549	0.47897229898762
0.263855083875421	0.637501682189879	0.302851567244081	0.328138380532108	6.5012971772951	0.291659599074008	0.301104680337763	0.301281624694424	0.242831792540175	0.293652637745714	0.316248441772002	0.499583260329048	0.240395922899155	0.35945130667522	4.73650767310621	0.611367353791243	0.540016868236741	0.319527866567866	0.381212672887976	0.351045348667297	0.354278688799208	0.408668940656177	0.365742623018957	0.450207106990622	1.18557908534226	4.32118446395609	0.388227905435108	5.00682138205004	0.274059248035076	0.38798141499235	0.31094190426096	0.37961361582547	0.31812222194655	0.244108778785116	0.465416053764576	1.32655786796998	0.311553768010254	0.256699481125205	0.424651631710492	0.90992797286409	0.51978353229868	0.261288258622539	0.623525064148982	0.30280672875267	4.00232897869403	0.451919192837388	0.244025208803339	0.26508109373387	0.410218602706596	0.402371677602036
0.53825556040229	0.315846977313678	0.285066946824798	6.39008688258839	1.5563247058889	0.27100958472863	0.254710288756441	0.369196999079712	2.78350014470498	0.265013688173349	0.415781688521689	0.617262039796511	0.476184583975123	0.320512608055763	0.600267070945038	0.312525327140083	0.229766796823163	0.236105736926575	0.260408686737513	0.48883559242596	0.49669002476962	0.283391992514455	0.229428832306878	0.329383555671349	0.261518522320811	0.412716788689289	0.399941405322323	0.530553954199613	0.278134566056155	0.418879999465541	0.261770136790298	0.523624557489151	0.330852962969764	0.271856085466116	0.439912781075292	0.53298591799746	0.255187165957492	0.23493448815606	0.259645835292307	0.310356037319988	0.276944032942705	0.266984505535285	0.598986680381617	0.256440041570169	0.244895905853367	0.294102097486411	0.292115185152974	0.23338081457906	0.271180328833236	2.65716823518971
0.517937797971865	0.495431919025884	0.230758953836699	0.650712591182821	0.274149954101899	0.424078223228448	0.23158060950082	0.231917397558464	0.297074718415452	0.285030433413229	0.284108858122316	0.581143076627378	0.440944825417468	0.577507752541784	0.268895507708868	0.455395743714072	0.584640726552835	0.455151137064417	0.296483303714463	0.55644975765875	0.428479318790436	0.387249482922615	0.283304994039295	0.254703303875233	0.344510291301276	0.43347913227311	0.409798376054205	0.499755401295649	0.366798128184286	0.271146248353354	0.322305781470436	0.438688510855476	0.313047134192201	0.28705764728094	0.399563993356448	0.242158699792862	0.227977876500044	0.33537176267155	0.31801390123242	0.263655073443277	0.278370489372582	0.58297392844969	0.271415180356736	0.468725422028416	0.238182837240921	0.229618491963349	0.243498888876376	0.428665887008603	0.617066177305583	0.234261225181212
0.283714344470734	0.404488529399345	0.356863627567784	0.448962820786803	0.456674186958707	0.631004685367312	0.232184501603638	0.407756480269511	0.310539716366613	0.303805646629482	0.24972382790886	0.25440398945894	0.247606746949746	0.485729175228173	0.764228294645547	0.22233936329876	0.25534179912957	0.477663853146387	0.273339295423048	0.504358197773818	0.323327102913111	0.281527801083844	0.375510279389772	0.370011917536583	0.371887810103168	0.539009292593383	0.382746034760751	0.644536852713462	0.562885188716268	0.542164369998197	0.350423318280271	0.248419784184471	0.30081367188844	0.351519641217368	0.291780599141995	0.476870778602355	0.577301077645694	0.539209868805922	0.240158117657119	0.507967067816116	0.413087904986093	0.487256292557102	0.315815568791717	0.659541300809982	0.504022540120454	0.347118668353361	0.469506708066344	0.216740698814503	0.241360016039775	0.541160775568535
0.282031995345849	0.348064865307736	0.262010640384147	0.381812222070167	0.718984156645113	1.01234908271743	0.229695293029137	0.503404450220239	0.879879509745553	0.705545810282336	0.286025733133501	0.450746049084751	0.316641462985413	0.623531853593682	0.624002468245128	0.393285166639226	0.226903924849994	0.495538812068866	0.304415189685854	0.253979682475485	0.704852301140893	0.258310011577516	0.566732205281151	0.548456179207671	0.297419506177313	0.453726225050637	0.26961511971632	0.444682816209053	0.324095518728452	0.538405685911352	0.292911033616572	0.671267099167789	0.785466618468154	0.312861162701777	0.265743443383858	0.25593580755155	0.236379710581632	0.244663552782352	0.251575423530247	0.488623254170973	0.360752066591308	0.574549408416095	0.244904612060229	0.251357206136978	0.295631253146755	0.48549317077344	0.550836645855156	0.329913149863059	0.651698638846275	0.601173586835835
0.26788499118522	0.277844807534445	0.590451217451932	0.486845866204712	0.354222894583776	0.838984903425634	0.319910148147269	0.331494321273011	0.508678166701348	0.245713404159187	0.322351995489976	0.360818753892705	0.334057700313335	0.357728206361426	0.253974207402239	0.266778737722303	0.615945145572981	0.555445893200896	0.301502004234257	0.572096944819386	0.572811838593076	0.288308103745018	0.667824650263452	0.237326044448037	1.16368298726499	0.297674694940849	0.730881073751458	0.279789266458206	0.285389370600783	0.376462972371173	0.525791780934447	0.435066250578816	0.53510944636596	0.567091379102529	0.526179064708252	0.575221410524982	0.483433907523191	0.635217125887565	0.677285853266716	0.701582181980779	0.425130621777712	0.330504899733109	0.457629785986418	0.509598103406595	0.211728736909354	0.290169217714487	0.411817962891301	0.323339280945576	0.518501801179408	0.430008031224624
0.693672152455779	0.803734707975418	0.259651025084444	0.212889194819607	0.969660722100639	0.478850021404307	0.735396357498396	0.255681960959333	0.240692662550068	0.586972295076121	0.294926306672766	0.340668091363206	0.336863274439014	0.986451955072279	0.452166091539623	0.277199917923936	0.889362030259675	0.355446604702784	0.551085911051718	0.850459007730039	0.699352541054047	0.318516822929061	0.245199074664238	0.667082563921662	0.231058706901857	0.894112469722671	0.313248629383275	0.396199550095287	0.758730937918869	0.228408013729863	0.859046522980708	0.334989438144898	0.272781134194451	0.592187892107506	0.487356246222864	0.291346343927569	0.443826623768617	0.67407346678732	0.331454423380423	0.225231643339231	0.215937300017974	0.829769227342025	0.831850581217865	0.315279859929725	0.901104590702567	0.343218963143116	0.843873540298043	0.287833781084736	0.756226155517807	0.305971796620663
0.512340485182474	0.773203919002422	0.921671157860981	0.297085563008977	0.227092336903332	0.321559063745925	1.15901409101922	0.295494594912085	0.591042621047997	1.13205684644442	0.899028360927103	0.942215719664034	0.514734483708671	1.04819724397651	0.490691427631627	0.529750545797791	0.641582637715229	0.364893466421475	0.533026689838735	0.506080125497919	0.70693932501495	1.06557909978171	1.36623679634015	1.03477237793547	0.376805063124755	0.966274140974041	0.402161390710281	0.553031141495313	0.429460436097834	0.558917800303205	1.01370923635192	0.432494301572944	0.406598846525883	0.963264093354864	0.865024090645382	0.710107155028683	0.682204954528242	0.315769877274196	0.444399088321421	0.364711811964697	0.478350398617958	0.397081607125661	0.225655040389494	1.33383896250226	0.308279321487001	0.354691353502896	0.298001297878836	0.915260380621374	0.831491774250187	0.495189850239195
0.312012667005545	0.847810937211123	0.405762081675416	0.516515319560809	0.594138652842136	1.40842749516516	0.541365212536375	0.710252499527612	0.540017945814358	0.258494960388558	0.976008311292149	0.794327100666018	0.395952835873691	0.606951354232709	0.780399739341886	0.647987500585609	0.33000392005116	1.21515668932849	0.342797710541771	0.57272356778403	1.13119846100168	0.663189961708777	0.287105572267037	0.97542514402394	0.24154068372478	1.44024610428353	0.579866608485107	0.325646219199321	0.347262042706142	0.528661754991475	0.416291897482761	0.783661323032098	0.736788151155466	1.29880536181267	0.365884256056871	0.354244461931858	1.1406663457984	0.411945678225347	0.492643270654603	0.986022005357959	0.321119576213825	0.58517509038295	0.708736403531851	0.349302860878795	0.489659950175445	0.738659170625845	0.657657216444262	0.857491760197396	0.346341694532219	0.251497971730462
1.11070686049102	0.484206826679594	0.410283122944865	0.746514123576122	0.642562660833249	0.260728533304429	0.427725251481274	0.455301520200654	1.08001814976361	0.34398656568141	1.35553598976337	0.435964812428675	0.694824396277463	0.259259065171154	0.658313235558942	1.06628513977404	0.48136348784461	1.32035003022926	0.327930577707575	1.43021306589477	0.700404381128541	0.399325988021607	1.40940045949477	0.701096271974476	0.266349835908855	0.496884376588794	0.595737324616346	0.362335187678852	0.816487958014065	0.33962389107486	0.70862030751613	1.55347226550938	0.259172890882141	0.487820377126986	0.713782157268352	0.979861716478689	1.32773074517606	0.293930181686314	0.314985972385216	1.33311815201414	0.952463948464053	0.777324163591754	0.956818064221405	0.994001065339171	0.470318882111311	0.330395204533248	0.981851702760241	0.355732044965408	1.76517820501286	0.623384640952307
0.855719009043639	1.3576837571032	1.48863505798799	1.53653665598295	0.374596860253166	1.57372496314538	0.772901403281763	0.671515876348636	0.398212377968866	1.10318718872774	1.25689683406362	0.469928196842756	0.386292237099861	0.576638647240524	0.734999539809556	1.7804341876991	0.771209118580648	0.82885891173822	0.575385008822051	0.479278107542687	0.93530020788913	0.387055910641014	0.532082295235388	0.837786543132029	0.956668557102347	0.606823291085491	0.30486271607311	1.23695201681321	0.773716181616109	0.897728847984883	1.58725072898258	1.19250088885781	1.45127809363228	0.402017495906883	0.372604967634497	1.0593636350013	1.00859356209903	0.82243040071371	0.657831142863096	0.780136011493657	0.553036663687461	0.654422579615035	0.369803716834131	0.299785901472972	1.47942136003984	0.486181314933948	0.410547502180492	1.23656809431198	1.5477370234888	0.642874269945966
0.796391615640229	1.03859420416825	1.13947116481279	1.18655836113908	0.625242325490566	0.472043625250234	0.998671353723168	0.375536393942129	0.700258124093405	2.82512196163073	1.39804370186791	0.560665335537587	2.17211453118036	0.438525947383962	0.420482644696751	0.737510050533089	1.38006208590205	0.623527015849759	0.326408943930692	0.614802525510433	2.35676379833726	0.998912651782831	1.09019715680136	1.68380794139699	0.559016174394993	0.824006657624437	0.919320424886978	1.20700334152579	1.53955542086935	0.444008733718333	0.589084629950908	1.15422208950273	0.835654609201262	1.09554756643866	0.388091616586038	0.29036476519032	0.816937975864942	1.08942184916268	0.374888517175509	1.62020389126538	1.71661999314484	0.45167442871435	0.647533853329447	1.38180718817975	0.93604055099249	1.10012488501379	0.291492736636404	0.956620392502293	0.589655934021754	0.826279125756235
2.23465306939515	0.517026900584886	0.900420249459721	2.2454047861956	1.21603030133621	0.560121107826421	0.767082756286946	1.747055106383	1.01728542592477	0.582253231659642	0.894621457775407	1.14353485801843	0.291991771750505	0.951929886053738	0.37396756403268	1.49762673044558	2.11052937338436	0.630014120769265	0.946090881188077	0.593778203889357	0.986399352821789	0.385514031505415	1.46282268721963	0.812781120963902	1.5979753940554	0.760477139257831	1.01036301650152	0.447086937296253	0.620310981025302	0.472411136461851	0.633877613821791	1.02229482435597	0.742143455111124	0.999044698894768	1.34395887496179	2.03819653744138	1.57178456514486	0.619020175043631	0.500889701015374	1.5489271357204	0.970044528179481	0.515931996574538	0.371492369314499	1.20409488187064	2.25812516553472	0.715865787393087	1.51085948504219	0.806961666751809	2.2213847625432	0.78493496786635
0.635141123683839	1.62136027065495	1.7289578999357	2.75066682390724	0.705895943258666	0.941394573740593	1.54864531755852	0.813388802706743	1.30305799210438	0.427057728468959	0.718028143888707	1.90864415160139	1.39473336047733	1.87444224044462	1.20608570012802	1.05176266011031	0.928068336625868	1.29588131872255	1.20808326718705	2.07827859613915	0.610931085422201	1.23858146124747	0.607365557670895	0.621585845024379	0.54939833168642	0.933467757135211	1.01063366533919	1.39439634739913	0.595553974195899	0.976150663989701	0.497108953388935	0.554566940956048	1.59663113909702	1.42915810872289	0.699080221049527	0.790865733300048	2.2686932768573	0.47155881429945	0.637548406630513	0.579344991049043	0.59408576089402	1.99270827643121	0.540559115948544	0.431851397584619	2.2384884578533	1.96189761512893	0.62725977451969	0.962850101410188	2.33652914261666	0.607284660470016
0.684631538554243	0.938393266806041	1.55713183495768	0.913978920635395	1.01007192555349	2.25860145263269	2.97562067229485	0.731951974098643	1.82350116872566	1.22305712200961	0.640999700632583	0.593688633431205	0.990324174570698	1.94662628650923	2.58410079595585	1.26839150902847	0.468116162163301	3.47460125948447	1.06660731387241	0.649687891266943	0.785007388656507	2.76897278342134	1.29500488339213	1.04023441840005	1.26321882770537	0.662194049948103	2.0409803375114	1.05801153541548	0.832521847576203	1.49452905403214	0.557072015641688	1.98042572568737	1.26009023977302	1.78094278065336	1.87944072596635	1.41900033526163	0.78791053849387	1.07227621882769	2.69769800803139	0.883834289280066	0.95044413348232	0.767900072107319	1.51881709051562	1.07509604023377	0.648516833961346	0.745175937958824	2.62536778878013	2.23154480893055	1.17115244734035	0.518684400147364
2.531838675169	3.33112558416246	0.558976234208958	2.23581912608925	2.78946863683839	1.3393296508745	1.97265979918927	1.64485580174666	1.20036515059116	1.36270428849671	1.72522192517729	2.89083039535916	3.86674112318004	3.6030231854723	1.87677302233531	2.37927362555118	3.28101359235868	1.43510805303284	0.732889876733012	2.18415194097396	0.819168358484543	1.29717563317453	0.726228159550469	1.02038837329186	1.89505860751091	0.638796073632613	2.87287017779221	3.41655671739653	1.87158977491744	2.72627067708427	2.00524070069852	1.20614339172911	3.39044591261851	2.05333744548728	2.8611892500058	2.53269181019255	0.922536406714604	0.817912093359909	1.00653359606849	0.869428321298979	1.02656583507892	0.643256308455054	1.90026174333597	2.23884114767177	0.652234300839526	1.82659420839102	1.9988383846996	2.63865224797481	0.689350299698127	1.97959855443849
1.2162618277143	0.763717472556394	0.786948881599149	1.73995739359306	2.9066815021089	1.04839378882231	0.816618691094157	2.32387713411841	1.91516529119236	1.36924135549543	0.788741428280102	2.63949814212857	1.17269165250309	1.20538281382249	0.612084921000057	1.23464212122672	2.89090478168946	2.05787381321769	1.13154787801763	0.978419732885937	1.91859434606513	1.78298619902787	0.723803233881219	0.53933786546312	3.07152718900654	0.926964358499505	1.65449224203779	0.770843834321774	2.17101974869921	1.6874156753252	2.17504614151637	0.852458332028906	2.49268238451615	1.26742083345452	3.36420447487466	0.595411614687382	2.01317637016919	3.18024525756335	0.942434789631089	1.06687131943962	1.37345669818382	0.618547648433507	1.00480987356244	1.19133238856801	0.726884010461814	2.18204103741791	0.614884636071314	2.78401956682922	1.19202755821314	2.37098083179312
2.36482747279487	1.21767199290688	1.77669251672459	2.09294451405826	0.902567450973038	1.18779133914091	1.22444726452569	2.89384514029077	2.67449871970182	1.76515306327494	4.23485864519769	1.47126473776044	3.27129207592237	2.15117691666707	1.00662473039011	2.88175356623454	0.901794417239815	1.34556907720308	4.26822254709376	0.853597305940914	1.06493214139566	0.955389915906643	1.70174454889956	1.03880769752546	3.84650808402446	4.40102289906214	2.78534545205333	0.819088369431537	1.79699163709956	1.92328739991232	3.12277091446445	1.50928059672948	3.40904084833313	2.41225284463055	1.50790567557097	3.83643073135685	1.73187609363154	1.46236121124147	2.2185965652835	2.82396320039099	2.68068002065358	4.6024591477685	3.77900724412231	0.980712896942795	2.49926832782685	1.75158913440977	1.23166991423677	3.33556147438475	2.31855955525656	2.28269051267751
4.26731566613626	1.1035954243791	0.86286913163003	3.21777153304477	1.10964754183078	1.17575059829531	1.24859868888475	1.80192804245689	1.26315217895873	0.615387460688056	2.40338042463369	0.674346097416074	2.738921164	3.28339275616823	1.07117318037323	2.44044207011365	1.05122624329313	1.88629886223162	0.65518788803017	1.93261762942613	3.25097233122359	2.52761857779561	3.56481050077708	0.912408693153576	1.66901191886223	0.918080120164178	2.51045860278739	3.92137480777705	0.806001596661476	3.52468622966001	3.67121905078951	4.3007257172189	4.71691472368234	4.85168173574969	4.14711817578813	3.48638850984796	1.59998610458247	2.32810420996475	2.82112205953536	2.56206348796044	1.05856492047949	0.743089117244675	2.76007001580825	1.08008277525073	4.34465538821244	1.40916657533991	3.06838495183376	1.9410560921211	1.71740839842194	3.00230284574685
0.916005817603501	4.54397701278514	3.49896761051267	3.06814158118133	2.42162805031368	3.64185065801283	2.69028161376417	3.47994039137185	0.770011956583154	2.09672200040953	2.41378572105535	3.98402253958911	1.94535018750507	2.53887916869449	2.8346564289722	2.52337578719361	1.13405326242059	1.45735679210542	1.28136344513706	3.41302032671354	2.44942472096239	1.51380643288594	1.6727430928571	2.89994501289232	0.945363877100605	2.94868868808444	4.89450120245735	4.33550938775837	1.93315629875845	1.86744700142375	3.99247928306994	2.68116717978341	4.15190864275585	4.10045169204553	3.71818112454512	1.70293012964284	2.63600720349607	5.04810093390793	2.81470165525533	5.14631711825372	0.826970885251871	3.24182953269439	4.17854769769877	3.3768878235459	4.76884919426891	3.98725908266082	2.59821112915569	4.6378136639697	2.14815470601259	1.79457784513744
4.24304417928667	1.57854855132004	4.88904637796735	2.1283446967313	1.77140850722925	4.27409748517163	2.54899839351448	1.51778202264507	1.07651696889243	4.31290182380005	5.31551451618895	4.53162576921216	4.3414925666104	4.04816097068184	4.6489693404786	4.11205205177682	3.28498272762323	3.85230229132482	2.26378715018114	4.3829578968074	5.37316274408419	1.34779495575414	2.20637535968558	4.12819015376683	3.1983796603335	4.72622027829033	4.47441917078045	3.76819005936956	3.01365722257402	3.31585416848749	4.77136303857955	4.04361649551576	4.21828950865337	2.39073252640415	4.69993930002994	3.82294056331345	1.90309772733457	1.41733652890608	5.38528507335725	4.85372633506841	4.6371600361805	1.5735728461397	4.72975482413833	0.847885587408134	3.43337160529134	4.48875838417446	2.10063058109985	3.72521180474928	1.93279615635364	1.71244294613004
2.74384786011628	4.08196480298012	4.04925583958742	1.91019699994318	4.95065613198282	2.41668695263181	0.83652425062786	1.7178185073853	3.62077978379152	1.97816986376863	5.00826910380027	4.51320611149507	3.96773043984879	3.48424670234721	2.65685730519846	4.87450114288575	1.19899519933594	4.7805908312418	5.10152749343834	3.37288223154855	2.14791736511024	1.67965260821025	1.66861197991597	1.10270514466437	3.66493631210834	3.20415403563753	2.07947764310109	3.61478003596939	4.96831449486354	5.39031794293557	4.56544515761858	4.46280983658189	4.48544462890622	4.43349911050029	3.84593486630002	4.24828555186795	1.4514885483409	2.02363045066408	1.16381119562342	2.00488389924252	1.12577469474858	2.52004218719576	1.17195703330302	4.35674231091679	5.72414076108951	2.76768351036108	3.71694964641928	3.90888182162083	5.31833161229233	1.9327147435242
4.44816119591832	4.81819147988594	4.13616688139339	4.64562937920121	2.2254406992491	3.11023152646253	4.76546270597435	4.98476176427098	1.97496655909358	6.04741630010813	2.96820428579386	5.15822832244634	5.29407963329196	4.18960274433722	3.95190414486909	4.81728855103988	3.21014874542722	5.68893733045463	1.10219766586414	2.93234459499738	5.64532054721701	3.66221734424946	5.24774063339009	5.15834724983461	5.17691042647476	3.61408270869958	5.2135417461772	4.56262597222338	3.87745232740202	5.94179458513571	5.41743384059286	4.31682909302818	4.37515862562416	5.77083277841105	3.10052753772814	3.29983430270897	5.44064831855826	2.19096748136759	5.00720598408027	5.52975859826399	5.53464791988047	3.38525877177533	5.42457175614868	5.78845817651937	4.22372127522533	3.11600651993914	5.60309091745253	5.07891312448772	4.49354571358252	1.46368980610816
5.93076053310318	4.45472488857908	4.76611946730139	4.91681320072064	4.85925522244792	5.12295842363645	2.10028900928142	6.02136643343461	5.81538149606967	6.3232384470538	3.56987266398991	3.33295462259851	5.98653908150124	3.12080823379175	5.14073023730046	5.76348761910387	1.80521321682389	6.00496992171018	4.49882512736707	5.78928257830122	2.86420229948588	6.04617714406292	5.44589307935057	3.76867758543303	5.13329835173628	3.3049540314943	4.85318285456133	1.26129801574023	1.26844477734876	5.58665914511292	5.81881393984941	3.54398160840157	6.02177401769381	4.46253873540788	5.66970471939415	5.73503463676377	5.39349288642186	2.79807996258116	3.01280994541792	5.79772965169855	3.34572684826751	3.04644775203308	5.76959136873217	4.46600907966661	3.20560240528467	5.5528464337754	5.09045965170938	5.22793827409336	5.95151098636337	4.39004142596344
2.0966615656096	3.65870813443038	4.46532061004793	3.62495232765251	4.88559066815734	3.26353449548766	2.51636951349128	6.10644077297276	2.81235935482618	5.15478410770758	6.48554420289899	3.98677667056923	5.69911203009749	5.67338304095584	6.35219053411157	6.60605809129851	5.30789987179844	5.71322356116246	4.99476819368896	2.9469298501497	5.82786288705267	5.31193960713301	4.71115011819494	2.23599540712665	3.16624861470024	3.63779360571403	5.94367680270109	5.46061302521975	4.83719546447346	6.04974278733333	2.98910971539179	5.82319330295124	5.86457565685531	6.38799067551846	3.64449473077585	4.371573230048	2.81522005551313	3.65104294597279	5.24637614779935	5.36631964727091	4.6681863451381	5.88783927507859	3.98870800271046	3.50779936667719	4.94308048300944	3.32840924298982	5.05608009331965	3.07086650063076	4.25672550188793	3.35021957263257
6.11524725739948	6.66773297580509	6.46854839183292	6.26044933260354	6.12448880375926	6.47706147858014	4.53257895659812	4.54266094848035	6.24860882330338	3.33579484691307	6.84147451079912	5.90489788987568	6.56700451329926	5.91366196729503	5.26674113759722	5.68250612605187	6.3203981373231	5.45036686468402	5.07592423934144	4.52602392415696	6.41865313206107	6.92478645249595	6.1347735130387	5.38783470625433	5.40012049207111	6.40321846949899	3.91156476176854	2.25584329821541	4.37805642702009	4.87771830528889	6.73971907476815	6.24635507780133	4.10445227000747	5.63698782601958	3.66711545021601	6.52044699176289	5.44621580111169	4.66137640751521	6.21948580047218	6.52936877436816	6.91044815826679	6.77026282553422	5.32750046837653	6.82533940888877	5.46592349262483	6.0369855944604	3.07120542845695	6.0351863880877	6.81445729979688	5.35472437819194
6.02391820081069	3.90898549892604	4.60361722549137	5.97975137835765	6.68722670279397	4.32521720592163	5.31443537999977	6.93798706690773	6.16259596622251	6.12606358172887	6.77038586249035	5.32714468117965	4.69772053263731	5.92654789717493	4.82711730322351	6.87840549028136	6.65669527972078	4.57035658978549	5.51122367318826	6.58107945632455	4.42886796080621	6.04519188778629	6.66205851110698	6.61595780190257	3.74315128122719	5.57248925194503	3.8269790770155	6.54925021290655	5.8019763637908	6.02765493376649	4.33174441952706	5.735432196049	6.98167733677748	6.54186666722397	4.11820699379298	5.21051822215853	4.67654963625464	4.23118670850986	5.79431940991837	5.46235353997356	6.22837556822581	4.89760252657895	4.58416802021705	6.60781354172465	4.50310753539831	5.48269532505794	5.05026081539146	6.87816459880162	6.53264494161294	7.11513048480602
6.31135881440998	7.2780895377008	6.83057075981995	3.55999349106127	6.47235758228909	6.86693257167552	6.53505065002865	7.08254363593474	5.96488800070848	6.7928614237399	3.6747874901413	7.17840347090738	7.0297448446168	7.25264623709568	3.90276544147988	6.68700914844833	4.62840282004643	5.21597846210731	6.03754989935495	6.32523754048559	6.09357971668938	6.77594866068863	6.55808228720599	5.94041124331488	6.30055414549954	5.17845615245044	6.40116215812872	6.26553732243646	7.07789242219566	5.68583787017773	4.7993054911121	4.75225935682399	6.07526132569847	7.03495297053965	6.53607748218937	7.1438176630694	6.95088143330731	7.27868506928849	5.6181321469302	5.26726400238239	7.03406649030808	3.71212360100121	6.22851491333453	6.11328723947546	6.79904430324046	6.1712408409051	5.34267584145346	6.51844142714281	6.14131007064374	6.0345982237091
5.39830686548215	5.76188216005505	6.40733399341812	6.56950866797204	7.47880065806309	7.03503791660953	6.4679015837934	6.74619819854854	4.90541149038607	4.63066926256839	6.43512217594562	7.42416869203844	6.9563913971604	7.4296173471215	7.22080370465467	7.24655675587517	6.40279041415596	5.52786155528555	6.43383825245348	4.53576639730884	5.76221659082129	5.26374487556759	5.99879753451036	7.28091992924156	7.11585862008113	6.13978712297216	4.68336954271763	6.39508975151308	7.27607569088158	5.73964853286008	5.97110751124271	6.5789279419761	7.05364261572395	7.11283857901297	5.01648242939378	5.55690194128921	7.45416979933269	6.10565940483143	6.81182116397535	6.01779198254633	7.17074757082745	7.12128353388627	5.17481775558914	7.06983516510827	6.03668321068118	7.21410794173177	5.68527557663424	7.28016758626478	7.44328985859302	6.77503398273926
6.2427630571703	7.31422216381704	7.66906053047486	4.53732405604441	7.53941843465977	7.4858950042672	5.1097494976139	6.86095849196439	6.567861922949	7.35752581289308	6.00571732819497	7.39306333492224	7.0938625695635	7.41454535067672	6.8478024817742	7.49842780457146	7.65226487762673	7.49154457888522	7.47907241116633	6.57440746377334	7.17579598373169	6.64783024331935	7.19735724748115	6.4160865161379	5.64743955328765	7.16325510988353	7.01166275246141	5.76202688059991	7.38540361468632	7.38894850538257	5.45436591978185	6.67448440952729	5.98601377763434	7.32604940742044	7.38712941302871	7.11042601168687	7.01888200314193	5.97297021348624	6.2422317831208	5.31635806079459	6.97919477144948	7.70586813789775	7.35663986143964	7.47065127530405	6.31123798274781	7.44965848494706	6.99559243999268	5.58709878843553	6.31365147377063	7.01728567096181
6.8494417022067	5.67728575464777	7.6047168764526	6.19146702515922	6.62653552663548	7.3007811973582	7.37258987484183	7.55536944377478	5.59925432329654	7.26981011487952	7.7055654946486	7.55234854466869	7.03134872550643	7.17169423114274	7.55027795948774	6.27995595148422	7.263288745441	7.60451327921009	7.60101478114332	7.26732277350094	7.47414303421034	6.92716947356489	7.35536054310263	6.75758206653704	5.91743846174294	7.66463853798496	7.48548436680159	7.20320445269304	6.06232046696859	7.32416871296877	7.31515505243014	7.17783658945048	6.57925590304044	7.62568144362831	7.13182896982118	7.5453878543778	7.30524927578933	7.17748974650748	7.50131787609221	7.23092041589066	6.33221525732774	6.22031828837037	6.47789962745263	7.1798894724079	7.28760437992781	7.59884757489506	6.60497815471143	7.50161951838361	7.36962744559671	7.24478465020779
7.69290140493425	7.48265872550934	7.0033579469655	6.08463037970135	7.71144170355124	7.65972792377328	7.78814682962448	7.00658439276049	7.52533528917645	7.1473397153722	7.718510669158	7.749498392596	7.78558738154043	6.68416173040445	7.44120369973997	7.34618340201874	7.10853188099189	7.515653206178	7.00056651977267	5.10430146125318	6.78475943452137	7.56459723488048	6.84187628043792	7.75869229845201	7.76798931642009	7.79169897760988	7.70812996789202	7.68242790703038	7.22940318325749	7.72713025993283	7.6849251106909	6.1855267693851	7.45323170861939	7.81405014870826	7.00396076354694	6.94029891340439	7.18500668863597	6.54064571547021	7.45399055694853	7.12813431432849	6.99022625801026	7.65567017571463	7.30948940352962	7.02561868197742	7.68828064839692	7.3771251868348	7.51244408507504	7.39141750527024	7.7305669725174	7.67311740474545
7.18651751611241	7.67954949658154	7.40674812467696	7.9335765473113	7.5795532069144	7.98431679381768	7.66635637986348	7.20406023479048	6.88880066565163	7.18935384315575	7.96775855232123	7.43636271221872	7.61620766079084	7.90888334130396	7.60587284866204	7.68646317314159	8.02479487070655	6.58058690555006	7.14730787725735	6.98148005243669	7.88912906556505	7.71760475094653	7.66233873190136	7.40452654993556	7.6001930735603	7.01898223561127	6.09954947685728	7.85949761903008	7.44966718741278	7.65048231320044	7.38690691607541	7.5553856363361	7.92798845196427	7.85500165619122	7.54566818752869	7.33826980181172	7.78122664570607	6.52939862647496	7.74605382737179	7.97803229669674	7.85055858159184	7.64955221131705	7.93923425071264	7.75496916788858	7.53485021854756	7.22653250537359	7.08869191965043	7.87831769807263	7.84176656733504	6.3888225739949
7.77032499988328	7.75690127642018	7.59925608802398	7.44361539690937	7.66101813697624	7.38969149768369	8.04584953313896	7.62792406975752	7.19298965526232	7.98962617481245	7.2424239365493	8.1032549986205	7.7381274155046	7.92176135117684	7.85294446952212	8.01921280956516	6.51448635663428	8.08594399162056	7.95432830054624	7.04927987949548	8.04584376258836	8.07338037126235	7.74591026162826	7.82868227087147	8.04457884676025	7.108389665408	7.80433394576571	7.81337134701114	7.18537076782753	7.29560206268045	7.31865939562812	7.85987913908391	7.79248359716999	7.85182076679197	7.71230440148308	7.79892719140884	7.36493779489279	7.45750981133958	8.02837857292259	7.76664259106009	8.08848938791547	8.06244239118325	6.92495928121401	7.83876253093251	7.88171265969166	7.73486820035215	7.86293636253866	7.87282136604331	7.69094500082234	7.79041668106713
8.02878737222126	8.11248813410492	8.03486478643427	7.89800214066579	8.16990583854593	8.26897521935119	8.11234921791747	8.08428400895254	7.39629285889875	8.12750038640898	8.20082759643032	8.13157562744324	8.07155614518755	7.80910077228164	8.00433578915583	7.70672756258074	7.96489183811227	7.90070484278099	7.93862110199738	8.17546115404704	8.21526549938957	8.09632754554404	7.71064697510403	8.04528871785713	8.07275529665385	7.35980140426583	8.07050034823429	7.98071704707708	8.005879416468	7.36033028235282	8.11884672099523	8.12788132876826	8.17104364441246	8.199179996157	7.79490568371145	8.14077956852074	7.21584779465295	8.08992348327292	7.85034498302219	7.8005553922226	8.19775336604498	7.50372409694674	8.06536872727359	8.16744818588401	8.18744267760048	7.96675513284143	8.04802257082696	8.07754653448867	7.58708703945004	7.56263073037962
8.23823243426426	8.23386478532468	8.24536927522435	8.20656981665005	8.22045113336887	8.27712192152743	8.22810021796343	8.24273092741083	8.30659546410246	7.47645929581082	7.96067884499304	8.20124753713504	8.29236780583815	8.24752197642788	8.16998713762354	8.20841423829523	8.26469146237023	8.35235296670149	8.11645651560965	8.21363792919512	7.97895406863932	8.03970681843848	8.20063181765511	8.1654569271323	7.690793308299	7.8449757632731	8.22905423722759	8.16839869750048	7.85637395909195	8.24562842829465	8.2178094384513	8.35274631716725	8.29220021915626	7.98889947358637	8.34138796664447	8.23345099343609	8.30493461515895	8.06776500206249	8.24525901306243	7.62289996208646	7.78412747792477	8.24277460789331	8.17101600803076	8.06225301205945	8.16648930021276	8.29028705377969	8.22414001342235	8.08438114359019	8.16342747563048	7.96539850059263
8.32307342519742	7.9813797214826	7.84258905586113	8.49852168864034	8.40675668623041	8.30761263647957	8.24559580550948	8.3575014746236	7.80932428564135	8.06308071767762	8.11656745920041	8.21447300772054	8.29961825683838	8.32160040936814	8.07467660519744	8.44425863830603	7.69979843290003	7.6568828445427	8.28227464973238	8.37429852522192	8.32647224922399	8.36170105582725	8.45189158895567	8.29433897940372	8.24633779784452	8.31503577883736	8.27017739033124	8.17537699336106	8.33272265266745	8.30628418103002	8.30310502862732	8.45752979821299	8.3449226987696	8.45004415441016	8.33517527322485	8.34120362068185	8.40913233401318	7.91548159133184	7.98638688794414	8.25832534068382	8.33945898991749	8.30389973472635	8.36433449198321	8.3957598364283	8.22068587111627	8.33258904584913	8.38544104566648	8.38465641995326	7.86502951581058	8.28455417997511
8.18231344505256	8.41835390752424	8.3932985379257	8.51984352691652	8.46447445017134	8.46270924658114	8.43434932181143	8.46438453360886	8.51178758416729	8.45569343717417	8.40068612666612	8.46072737691882	8.42820003032252	8.19549310604801	8.48993347385063	8.4092490258033	8.48033419385682	8.36485199119961	8.32704769824019	8.41981664988011	8.43040931670887	8.36795015335344	8.5117346270951	8.34780942658597	8.41517911628526	8.09288531275791	8.56063497647462	8.46710656278296	8.25312059520699	8.48740573794334	8.36849337913917	8.38858678323355	8.08916743429204	8.44260199195347	8.44611446387229	8.29482392664366	8.45506028397717	8.45893658019421	8.47952427833355	8.24847032344349	8.38810906846376	8.45025155846214	8.53189288810169	8.43031292829832	8.45329983083291	8.36005109154723	8.35991219455118	8.39810863362978	8.3913812515757	8.38448583209773
8.52952224323069	8.35161616064025	8.48451439516916	8.52232727670071	8.61877656858045	8.55873490850344	8.51364897982595	8.50477711314799	8.58646615671364	8.44667515134268	8.43654709396196	8.46941271203392	8.52082486752315	8.5132484811767	8.46979729831726	8.4053409953144	8.66606175636706	8.50656367088448	8.53494402792314	8.46912396047588	8.51142882986123	8.47506132673062	8.61042505356587	8.63492378818994	8.42130148300332	8.57082683733412	8.50063597893261	8.59918786404265	8.59495664126714	8.25270820395369	8.52958663633098	8.42036150175081	8.57753744615436	8.16139485594348	8.45745772726437	8.40994996290173	8.50838555499107	8.44393514915032	8.36277020969622	8.51241610531818	8.49059795577786	8.54481737695687	8.48927105542471	8.48062338280464	8.52014003712734	8.4463003063672	8.29302797899751	8.51186295805704	8.62291960587107	8.36131643562665
8.56682097237637	8.60599088363632	8.63357395391639	8.72567254044377	8.77317104867871	8.66222007291355	8.60941240613583	8.64246640862464	8.62625016629526	8.7539268458034	8.53687783948742	8.74814960483374	8.64716694558782	8.77823878188789	8.67251907235389	8.57803762468227	8.6255367787102	8.56259148055655	8.52379836267335	8.67175219382889	8.75831885601725	8.68039793676388	8.73239051892238	8.5573447704218	8.52956947924773	8.71443704965189	8.47326838071434	8.47638747950793	8.50880737269174	8.74097897451859	8.5272679125047	8.63605847563046	8.69420645054752	8.646182026451	8.62965446872764	8.68010792282343	8.70504364865459	8.68055707438662	8.65528882657762	8.75135852748807	8.73354361137318	8.62230629636021	8.58898227163329	8.64524449979871	8.64089498210747	8.59047797622722	8.5651288863333	8.67164052296235	8.64347880701521	8.61210320261842
8.71275789483697	8.78832451328637	8.75408245119491	8.80425876398012	8.62100557377125	8.7954064853374	8.72677782142966	8.68993987727466	8.74224621264082	8.7481271770121	8.82916425289515	8.83786118824569	8.70659069861724	8.84802668308573	8.75310240728246	8.62133088489301	8.75518705480827	8.81026274602497	8.74705351698954	8.72153021293649	8.73751723360852	8.71026338441322	8.74412092952309	8.83177921556299	8.74255903748652	8.76998387653954	8.64560411323438	8.77951600119427	8.77669434274037	8.69601295690216	8.74359067043691	8.76279397213996	8.72146441274699	8.70466312261503	8.65640942985243	8.69428927879236	8.78443205573072	8.77100113024598	8.71370360609863	8.79386729744964	8.70095869473158	8.66441346509225	8.82549135958804	8.78693845575612	8.77071732842005	8.69635804508123	8.85230087559544	8.75910428939885	8.83898286656532	8.82949747387175
8.74043140199336	8.69831669428244	8.78138577481112	8.96381115587778	8.74008515506331	8.76255520219862	8.78603629491639	8.92783117279315	8.72212884738319	8.8756667627882	8.85530443683967	8.70839401454722	8.89388412091113	8.93013814330426	8.89254894161616	8.91049129878656	8.92247296422856	8.65730636398862	8.84089709663446	8.79980537967461	8.79527117505026	8.75335626529815	8.72898424640223	8.68703439148921	8.80682377548537	8.81706942073647	8.81403338388859	8.67227178885254	8.81515381877893	8.69792659727685	8.88766419033321	8.90548634907668	8.85491173350659	8.78388022029455	8.7599449115367	8.8416375488019	8.75507409432327	8.70957037797141	8.74929107824675	8.87035221108087	8.80125794708494	8.80273293758453	8.89303368804609	8.7119505477282	8.76183710038481	8.933565074228	8.76563278355797	8.8578892537507	8.83929644684014	8.90589565236106
8.79349867610686	8.80781322577032	8.9545691804734	8.79236671098276	8.82030529762293	8.81763963340013	8.87102754356602	8.9187951266945	8.95603515225255	8.88963912019531	8.9003381771084	8.95742692535748	8.92678626151526	8.9771655853124	8.94633413605556	8.89264540850245	8.97428373773806	8.97847204491012	9.01736811155139	8.86130031354229	8.80340454384113	8.82123632134505	8.90354073651319	8.81975875110994	8.93235587700349	8.86508723510499	8.98090191126221	8.82171178282276	8.94218480863588	8.79751320642668	8.95504854962569	8.94407889083555	8.96416537464135	8.97365178577498	8.89657714132961	8.75616161707388	8.90030824739684	9.00631817472446	9.05874468967396	8.81689163546687	8.90873742446909	8.78334559293973	8.79786287418688	8.89505241301517	8.79610336724236	9.07702839638338	8.95637540524579	8.85503498216676	8.97692426984722	8.9799472811268
8.92362507708692	9.076543809744	8.87057805694172	8.93060183851085	8.9857338817753	9.02033769160818	8.95739387285542	8.80614961280312	8.99231242280463	9.00902697572495	9.03948147234406	8.99674926235664	9.05137387999614	9.07974502953932	9.00594428591949	8.91239022936212	8.95629161205443	9.02078732522727	8.85982958440103	9.10644938088049	8.87876693734589	8.9993527489477	8.96274395881262	9.07979147838472	9.07859136325113	8.90719657293769	9.11605413994423	9.05175251125212	8.95450823029941	8.98489720932909	8.96251000077702	9.12575716059953	8.84190456686138	9.00411733381984	9.06674395277195	9.00023719308013	9.04871595000438	9.04264049577282	9.12680748872267	8.92899064470006	8.74896128585531	9.01528018434873	9.06144848932525	9.02346115186967	8.92645893299765	9.08187199309851	9.06290401446075	9.06774034174097	8.82483835713193	8.94252427218998
9.10434454125454	9.11492144643839	8.87668379252278	9.02225698794812	9.17866321767617	9.06097067309377	9.07140071517237	9.10335277281997	8.88613331497443	8.84807829760262	8.91908150329532	9.17293369693848	8.85540761633905	9.05867591601932	9.11137976077155	8.97136589620381	8.86203510699258	8.9800549603455	9.12705383117323	8.89250197698126	8.98955217101372	8.82336408453796	9.01367195787585	8.95851831574111	8.99397162544251	9.0952150973834	9.15539238016737	8.99376240753386	9.12408661805067	9.01481966797276	9.01247911986052	9.04590066928812	9.25386719920176	9.24827942972405	9.18804490439708	9.16489960194224	8.85225688713929	9.0094864118203	9.08026061585911	9.14886014681555	8.94097896297087	8.86721722503557	9.01042118061022	9.0070239261145	9.09842430679453	9.06670155998148	9.12391253685166	9.12581470494998	8.87636508762888	9.13490113145773
9.01488391814612	9.04966720630528	9.09385319939611	9.26948729679468	9.23819795599846	8.84269411279671	9.28700524479613	8.99814968994299	9.05456263902347	9.1785531596165	8.9618964538557	9.12463182739039	9.02139724522755	9.2873961023513	9.15631828107249	8.91006026281467	9.13679795652437	9.24545723115383	9.06992489360229	8.85608460497828	8.97654694421532	9.16432997628483	9.1369714440391	9.16890988773002	9.17502593917942	9.21219337840341	9.09027364897265	9.04698062823522	9.28700271807043	9.1313148055636	8.84270856522177	9.1519343668496	9.07586401961503	8.89429749163295	9.16723092433956	9.2523150134252	8.85696734712363	9.24895368956351	8.91184329296716	8.87333435134604	9.12039123954067	9.18746070296557	9.25419941243242	9.23006970245832	9.15401020457306	9.15293354124515	9.02161875557857	9.28979614820471	9.21513685240038	9.10783094485436
9.35907211192121	9.31260878609002	9.10488848268691	9.30577438974055	9.11784212813668	9.2860033618029	9.2409377659015	9.09618998594817	9.27746575784778	9.27651908391983	9.42518207208055	9.23647354798348	9.13458954724113	9.1265616644288	9.16494945925958	9.16712644696834	9.18768256353867	9.28728029686461	9.20558273424063	9.15876176500813	9.18074092261875	8.98557274060797	9.04808086574208	9.28213226221663	8.90406686559131	9.2927133572602	9.30536816757814	8.95629807919787	9.35042584015211	9.30173043928797	9.19164407188111	9.36303297289875	9.18973767275719	9.15252644167447	9.02527241230939	8.95859244345121	9.26496616867872	9.15619446474763	9.16733312920034	9.2668513981524	9.15710746738286	9.25748901449154	9.37952660776841	9.28596534248367	9.22731241182512	9.14629827816589	9.05873755580141	9.09518814581441	9.11489689267614	9.19744462072296
9.34645162227685	8.93799448196473	9.35194947605522	9.10608638265195	9.40645569256591	9.21775613298894	9.32641813327705	9.10530566634438	9.05730351604449	9.25507616289469	9.26214940098986	9.29602268553684	9.04321395413307	9.33150782846107	9.32149783773304	9.4043881291636	9.20779468514988	9.07380215042983	9.0415152882871	9.10068718139173	9.32327897114089	9.31208411477672	8.97730131713218	8.95188612196122	9.14181454212527	9.25143566741299	9.17317145227629	9.13643674291967	9.21372893112916	9.46901609600361	9.13812495317545	9.4011475423543	9.35885981821557	9.32711552122347	9.15809886224891	9.20328692544428	9.33763375112203	9.34891675660227	9.08299110948206	9.08924185279514	9.16233844630028	9.0522471959266	9.31730551010874	9.22800855823981	9.38485972942331	9.12942676596581	9.14934384316091	9.32342011194596	9.23780728308141	9.38958329224102
9.3466738871539	9.27139454585525	9.31901878096468	9.10660499713737	9.36691047977193	9.21739394565485	9.3304509778452	9.17848266190373	9.14012914284435	9.39878725258041	9.29082127924915	9.19515240279915	9.29958067490808	9.40787147636958	9.0821298212368	9.18536557299548	9.29832251391096	9.15273099982522	9.38541954612999	9.41137241567118	9.05292385884399	9.11172401836732	9.40357744632786	9.31675914022206	9.46090772122384	9.35016534855413	9.38309873761669	9.2256644702884	9.31062837742625	9.00014402115169	9.09656054350977	9.39408945317177	9.4059699735654	9.27290531554274	9.24499498702627	9.40199465877451	9.49208552225152	9.12115575969851	9.13508627515667	9.42751123123126	9.39280550904708	9.06466431197331	9.29103719813716	9.16090893770767	9.28441747100208	9.53700196362845	9.44319580032524	9.37247107932426	9.48928404329354	9.47586300005102
9.25400939392625	9.22231818772934	9.41102508312183	9.39940105259446	9.5406904461907	9.3269240959717	9.44904811955245	9.44805208328873	9.45971508889455	9.28418218518713	9.37787064061979	9.23994121779256	9.48926773508716	9.39658333786887	9.43037010874149	9.537960515001	9.38233529514748	9.54169402613143	9.12554067479997	9.16100601903665	9.6207779618472	9.54898977589488	9.41798241445673	9.49903487769097	9.2115825549321	9.49019147261498	9.05254645318482	9.41885346910691	9.29095246259419	9.18401383444489	9.38984887274639	9.44026032009656	9.16984783625701	9.26121795801829	9.47920554045898	9.38703452993694	9.52481378504682	9.39090954810783	9.39521899558679	9.36561974997779	9.13389688985786	9.2272070025022	9.52977390719008	9.42204123498796	9.42201599304576	9.31043051627711	9.26407146840567	9.4671160113509	9.45610091774399	9.1459945890075
9.30415997818773	9.53332338623825	9.3694722352526	9.31885410239563	9.50486266918782	9.61662277022146	9.2444510658881	9.11527822768377	9.38968743504191	9.30037239567153	9.30959969741729	9.1112759521458	9.35709136970538	9.12562681683434	9.54578354797816	9.65210845638021	9.41665773144136	9.49765995159654	9.30865668465906	9.51453951541022	9.13653436638611	9.45059716960456	9.43784383257129	9.04700097779783	9.4821925933122	9.2426392022222	9.68548762900618	9.46530441741211	9.37777827495582	9.44398014725998	9.60365879968745	9.30981921680536	9.36671782117324	9.50567575129273	9.35146127101475	9.5470672435802	9.59458229916257	9.39835985080773	9.54552134448539	9.2578217010408	9.5580307228628	9.27673181481289	9.33604772254602	9.17982950833604	9.28700827365328	9.41884590007346	9.66825392916091	9.10728090542002	9.48078333045614	9.26154622014298
