# Supplementary material for: The Neural and Computational Architecture of Feedback Dynamics in Mouse Cortex during Stimulus Report
Source: eNeuro. 2024 Sep 24;11(9):ENEURO.0191-24.2024. doi: 10.1523/ENEURO.0191-24.2024 (PMC11444237; doi:10.1523/ENEURO.0191-24.2024)
Supplement: Extended Data 1 — The file code.zip includes all code used to generate the figures and perform the analyses presented in this manuscript. The folder "./ephys analysis/" contains code and instructions concerning experimental data and Figure 1. The files "Figure2CDE.m", "Figure3AB.m" and "Figure3C.m" simulate the model in the nominal setup, and generate the corresponding figures. The file "Morphing.m" allows changing the connectivity strengths with respect to the nominal setup, and plotting the resulting trajectories. The folder "./Figure4/" contains instructions, code and data concerning Figure 4. Download Extended Data 1, ZIP file. [file eneuro-11-ENEURO.0191-24.2024-s003.zip › code/Figure4/isolatePFC/v1Int_a0.85.dat]

0.34687540595331	0.360676816313843	0.321737071705866	0.344068277816429	0.366243416107811	0.362040525415338	0.320786836271071	0.357183644721077	0.326913895925322	0.319628074059094	0.354615324227708	0.365257500707516	0.354473313491396	0.326292661455711	0.339428309642592	0.328570625383433	0.353706070885658	0.350513541892949	0.368565498024404	0.365475700259728	0.360419178744954	0.327901475572968	0.334915548565851	0.320584451035082	0.322730963216914	0.350209874700953	0.325057100737303	0.32781505644256	0.366506246695056	0.357615913902317	0.320934751542453	0.346655093544085	0.34572154389249	0.356866912760265	0.320864163956727	0.359102595140853	0.333208962146663	0.322089500826897	0.329139000331666	0.361480319296795	0.356170225507167	0.341055462519989	0.329353647967118	0.336004928587625	0.354755412986862	0.323815978434852	0.353579374696263	0.365342800328933	0.356296336587151	0.360664218002931
0.341969029228949	0.346912869192129	0.327316047792412	0.350231841422084	0.340823027650224	0.360448960606325	0.333868377872421	0.332697350469033	0.329287504056608	0.350099538774929	0.347854865222898	0.356986121806895	0.352379875632737	0.368455188649807	0.346572847575407	0.351645541189219	0.368625606300348	0.347580212973925	0.37488958159096	0.350198638356787	0.333607020063304	0.348265882950404	0.375221676973442	0.378006054022934	0.382606588841111	0.331951002081335	0.377738825432687	0.351690944732158	0.352142582657949	0.329111613926401	0.37747817150021	0.349728235872377	0.377582385153955	0.343314961042281	0.359757714780314	0.333256236622329	0.379779078349497	0.351594071906278	0.353215328574076	0.339436156378696	0.37380831432658	0.381163798603305	0.340196375426552	0.38016181421976	0.343923948811545	0.372370418048441	0.370775591473611	0.383189617645695	0.354462914023897	0.374977014106419
0.363176375949147	0.370705511787401	0.365395667000303	0.390250653694089	0.345970741180541	0.39496935353189	0.355308584439182	0.345487798650585	0.350644027091468	0.351635412254387	0.372847323855944	0.371644863540959	0.384797836426179	0.348906176050784	0.374392149636204	0.36140407595109	0.347000222494829	0.387895166954448	0.371115403748952	0.357573139841668	0.350974266448008	0.385314855249839	0.397736255049737	0.352597440299443	0.340838797249341	0.390763098658407	0.355079088708461	0.379582344700763	0.399011553195788	0.361948076559	0.343911697143893	0.382417525844598	0.361906103988467	0.349527928964226	0.360661787640216	0.358632407213381	0.350284010101462	0.339167280333507	0.368640071535907	0.340983859943985	0.360103765424667	0.34095494701958	0.389822817289648	0.350777206145922	0.390751770318639	0.395028058305592	0.356186332403103	0.387106900922181	0.353515776264762	0.340815925388376
0.375873081529069	0.407966564781291	0.36108851966743	0.406689432427931	0.39154202488575	0.402850954219626	0.417212447758021	0.413160853226148	0.372780618301907	0.349532204464557	0.374040179058908	0.404301400351854	0.357139112772673	0.377637416430344	0.396283788171991	0.377936539654753	0.372870524522958	0.359529000690443	0.349364742908103	0.388377707081812	0.373364733112866	0.407121770103148	0.397037173713219	0.373190792754412	0.413276497781294	0.389372341898268	0.354546784593335	0.401630232550331	0.372295214893258	0.376976840885027	0.411424133759888	0.400348969069359	0.40628285993658	0.376202653490313	0.406985167777579	0.381823930541722	0.36969286414687	0.350480682891706	0.382378934153573	0.393108102165284	0.360049258288859	0.398920405238777	0.353424302604426	0.36836621926623	0.402622599627505	0.409552082167152	0.373220437226759	0.39732286478466	0.373945649319109	0.412148588135259
0.408540671660096	0.415863867518328	0.387279995164845	0.364922998010164	0.384130731612858	0.384354563713005	0.417261461544476	0.396812052055317	0.411875985286963	0.426229984909294	0.387503045354549	0.373414028350031	0.375912348811218	0.388011585775248	0.398572773090218	0.388288973111163	0.388450529261234	0.400087279146642	0.433496388660373	0.362647483013952	0.3864480227055	0.367655826321668	0.363058808068994	0.433000864157963	0.408378784831412	0.382674590979941	0.4134382681361	0.377415729465581	0.368176456919515	0.436846372401333	0.413555217450566	0.401033507796421	0.399989312897825	0.43151439007802	0.381844065101052	0.36288490317508	0.401335212407114	0.395496424973145	0.38362434259845	0.417106879172108	0.412816614024159	0.430061897497841	0.398295668121274	0.36904501920698	0.412582491151696	0.41910137280066	0.388921537711778	0.404925551222683	0.371079796270073	0.376092060293006
0.430553702380538	0.393393805097478	0.450879928832812	0.403875614980221	0.376330238223755	0.424010808741354	0.43864621266359	0.382469456870771	0.425539878354818	0.457595548664245	0.434127183219044	0.402008176339588	0.446468034534977	0.404408632095764	0.384476025478922	0.402022885723082	0.40378226298576	0.398805254956696	0.374532811193549	0.411892554674205	0.40241078304956	0.447538035543056	0.387484099252425	0.455606870607279	0.425155732860269	0.394804951110615	0.40132078647441	0.454125355858692	0.418778166242547	0.4122780837323	0.418533728069508	0.389553666636534	0.387477592476554	0.399490057021764	0.376965210999401	0.418930770857006	0.382692332865518	0.405582999499296	0.386945483329518	0.444378790091532	0.403794049854333	0.401725447138155	0.425361582684552	0.414185299545327	0.422092039199445	0.404787650607482	0.425765781815001	0.395444512449995	0.462725070396957	0.405086519233433
0.47795218535646	0.395550860020444	0.442551336901742	0.452263443624205	0.406610091343496	0.482034525717438	0.471720838121438	0.450273232415669	0.423933625800562	0.432281964943082	0.418019282579653	0.451290870996935	0.418417873258917	0.424511335732841	0.45615488216363	0.48230007873379	0.414308703380598	0.48171266745685	0.456095182561924	0.470324564468939	0.446128513160167	0.443211413341287	0.414448137193002	0.401977109444278	0.478557065700809	0.401652169112836	0.430381719524368	0.397674740701228	0.420905365459578	0.463257009380743	0.394905789773057	0.472475151335308	0.406181412860109	0.42949418033758	0.464561699736391	0.424389753388697	0.454378522572147	0.44709949330943	0.431510006845721	0.418106857230345	0.485815367340259	0.431294175478268	0.475263522624786	0.434685150462719	0.393510306713753	0.466381902169217	0.481006384088907	0.418553078955626	0.401514770086524	0.47925457161997
0.514078048625544	0.434007643735909	0.494782995847406	0.466295727285863	0.41645763367889	0.456034519577094	0.493992013051594	0.433813782953871	0.469262023749588	0.425719327064903	0.430170770013316	0.439718385269259	0.452383896508328	0.466117369170598	0.515044033359923	0.4465559232625	0.430737754092959	0.44335770688667	0.455194718275665	0.486537233805078	0.462401599249592	0.453214976792804	0.481783275946729	0.48755915092391	0.444036231311043	0.448770445160826	0.415984270058961	0.482706360477591	0.490989201927505	0.459773847467141	0.486185923220539	0.447121405015622	0.447835246397477	0.425288403229793	0.465231011816428	0.433619596746277	0.50969162216208	0.490014699271281	0.482380191953172	0.471147994437163	0.41748523080636	0.509926598241374	0.429761323235098	0.445310986884836	0.502217209890747	0.450423718490125	0.484434524859648	0.508885829489566	0.517830382130529	0.42402168500253
0.505091258451951	0.483996493719761	0.505793282571753	0.458109477962662	0.521381933994862	0.468387422403725	0.442606824974346	0.49006647291661	0.515096964119576	0.505761102748421	0.455684277950509	0.479967269095335	0.519645516977566	0.457052967968386	0.473526177442096	0.552213779909638	0.509474161530575	0.452035458439757	0.495526559258641	0.546336971196441	0.517637837574155	0.513412713936108	0.504242606815911	0.521917263577763	0.494050663558519	0.458209435264225	0.451480961575798	0.467106810007958	0.511490169489979	0.446515481093114	0.533088084401194	0.444178161180097	0.483598466319356	0.459898591218391	0.503427618997843	0.458565088448202	0.508613677570745	0.514373127555682	0.485721893493043	0.538309269679103	0.458810865458997	0.48276611930454	0.548727042883365	0.510333188789595	0.522622824146292	0.470762445827374	0.499935862002692	0.473291994607519	0.464264734676826	0.467838047592776
0.500383159445899	0.46637072703748	0.582597427059321	0.481810593910604	0.582836425818692	0.466301272514249	0.513151217463927	0.479362335673334	0.522076099329505	0.543134906920215	0.508704196317246	0.577867791947692	0.501675702785931	0.48646490894396	0.561059584115487	0.547180175436191	0.472874832172327	0.544790891273126	0.474250797198503	0.572701079357201	0.487363369214237	0.543739649025831	0.470959650818714	0.585063399680692	0.495726131067589	0.559762587948636	0.488142762164199	0.511154226860325	0.495171904500597	0.526294574491411	0.479893936646403	0.569804003063839	0.505761453222913	0.575446500947761	0.528169578291612	0.526121511413057	0.589316931576727	0.525110375746053	0.493194852697253	0.522106575427134	0.4813028410733	0.484265144222273	0.585410264524025	0.461415129624471	0.504512523310417	0.470948645721719	0.518868681749677	0.515430971362798	0.498902009505373	0.566070242560052
0.495550344708067	0.615961284573848	0.541589277551309	0.569338599852734	0.499046308953808	0.525462490281369	0.569288716756859	0.553250694611688	0.549675168001664	0.492102981404435	0.506006460029485	0.545189240635309	0.514031424376263	0.609868216214372	0.566375690265857	0.534071430686192	0.615040717735437	0.507993815181765	0.53391359842108	0.566835883114445	0.537467350832825	0.523933906480023	0.541885984404113	0.50722614900025	0.5513158865039	0.613936749147915	0.533477615286163	0.587530982993305	0.508950436631448	0.601992732034279	0.58563820983028	0.49579994360738	0.550556782063978	0.515590478248714	0.623455346769129	0.501441438973242	0.602686432396962	0.511537350644734	0.510923192159729	0.625503731271037	0.549990546276161	0.609913920994732	0.592485602097741	0.538616138274903	0.560623517140997	0.524795130938785	0.562088559045989	0.617924529627752	0.509159579870285	0.546549139559366
0.586087509416302	0.625409709987863	0.546199114551631	0.674367360347951	0.600741673363657	0.613772708144172	0.634857394932235	0.564917834772235	0.555850398425793	0.522620450952544	0.597969668743822	0.619887974604016	0.530879749567864	0.65997673954813	0.614113763179952	0.533590930634355	0.676242179110082	0.596876376198375	0.529451502205238	0.539471646101041	0.618121008198698	0.590574108586438	0.532615906998408	0.593529441617878	0.614150346817549	0.662616169472943	0.653328416276822	0.631738991419592	0.576298433774559	0.533211444789022	0.520283448262196	0.604919815397697	0.637479954555396	0.683056626120694	0.532338342288639	0.664371821981828	0.591480387842642	0.689286513350312	0.552533350051511	0.59538604718815	0.62692273569541	0.60866264684544	0.618175506133059	0.516737282693934	0.545621764783043	0.586412853543163	0.628785193005076	0.526523598896818	0.539191670789716	0.63034568487633
0.713438181809589	0.705680590558907	0.653982341171841	0.57183723192791	0.661998347313715	0.659491685655035	0.65349576690133	0.666365137780468	0.70215117080896	0.559348838465236	0.568232929767736	0.621510456948982	0.724982904297927	0.601105101265614	0.560503212697848	0.686592075716747	0.706116505482014	0.654167399281387	0.614234581789126	0.646680546512137	0.578656583384007	0.648785793441133	0.71607848498094	0.582500139443134	0.65430245228169	0.732274232110735	0.576569597802286	0.588329977278224	0.738048811355868	0.657708399716508	0.661390815326929	0.606031580401056	0.716645364503191	0.636795847539068	0.599826614084966	0.608844132796825	0.671092336374888	0.714728429147227	0.638139151843526	0.570529838094973	0.589310435525419	0.691181079552504	0.619800369945772	0.681376636370437	0.611331189832318	0.579137110944165	0.608938830628444	0.593240222836248	0.565903192499687	0.707517097004633
0.675199837372933	0.683552456090722	0.657695282665533	0.717162298382546	0.758168012800618	0.757976856928884	0.718548596807429	0.615932480314521	0.633665294701431	0.624591143493034	0.690730026561591	0.700361318646124	0.751670736609795	0.703706408123182	0.597170375511783	0.651456160129332	0.631350128445244	0.746638169412712	0.675701215795214	0.711450456240724	0.762319606878347	0.652495492799314	0.618548536494958	0.688174464850764	0.671509465173159	0.696277833476372	0.665559257781403	0.660980728287047	0.619248189248652	0.766845514507109	0.684595016649935	0.669830544522573	0.651480192164948	0.630207071033547	0.699074100483832	0.604211185833623	0.70793305673041	0.635990654025913	0.738225677339405	0.630419346859808	0.635512524665326	0.673270150652134	0.620151324857552	0.797556848408877	0.777874263353603	0.642717252271487	0.64269110360841	0.729679695033543	0.764760904618885	0.798161604581015
0.859785414702944	0.712870116515042	0.65931759774646	0.666105807782965	0.667685820319735	0.829285178870591	0.687031388617701	0.832744373491298	0.703339595774398	0.741179418965803	0.735769345901039	0.687442563977094	0.833895776530495	0.745178855904959	0.641878982651684	0.659499409001767	0.738542145113755	0.857100476902903	0.713618962788306	0.834605635160771	0.673157781218029	0.701822621556546	0.686078741909099	0.740440581900991	0.677279342304558	0.823314951424262	0.659623463656169	0.759419663619838	0.859307231112031	0.815902736378673	0.700237887148063	0.740762880278294	0.753416774040531	0.788405978162336	0.639081980120991	0.709785968407067	0.706277212002458	0.834344066123968	0.808305414256741	0.762565070142184	0.797142441695446	0.828573711544593	0.634801905166966	0.678092027941489	0.726922159154875	0.723392573982204	0.830708046497599	0.733986221970622	0.725124862105469	0.698300601455141
0.767065232610623	0.919073900184796	0.76827400171355	0.948707373625921	0.872146862987839	0.75196964537462	0.703494358203405	0.782357668931365	0.772499072364096	0.767049204684504	0.86896476502274	0.93446105066529	0.87912284342545	0.937809240740461	0.784689224368731	0.846236002339305	0.898829129858247	0.783582534741307	0.948557818372707	0.759474544865741	0.782742498306085	0.806909834813296	0.747863446938132	0.714334940447479	0.863098242120387	0.723303695895541	0.739292388476897	0.869344629418941	0.766440684428716	0.75587410779074	0.869793200699952	0.910253617523144	0.926304351831657	0.929900161146865	0.753487600464598	0.891383111909448	0.709050083300109	0.812675828591185	0.700620543219054	0.869012718899342	0.749287046255321	0.878346513158758	0.902515067764538	0.77058193648054	0.73304546566336	0.785070637471931	0.907754961258173	0.83494748463321	0.692877498047861	0.857984913532131
0.892106757691434	1.0398669771044	0.835054791824729	0.759126130818902	0.982836614307595	0.870032576897535	0.959557044371257	0.993991594181044	0.786720520601339	0.780357303848673	0.860003835403025	0.82237077353216	0.753188108822199	0.93962004945062	0.780666749484679	0.917518140299997	0.872386743749838	0.920586353791543	0.862540511126643	0.984582572914794	0.862629531140158	0.794235502905623	0.861826179341217	1.02600403246016	0.951425778693634	0.79871148109662	0.860127492272791	0.915650248319167	0.880730226777082	0.796513103040465	0.799521240933277	0.878883817973306	0.95462731527361	0.989683265158749	1.01145019568033	1.01610106694517	0.888652934467538	0.862254968654661	1.01745054232629	0.799614562490892	0.936078949800911	0.816281832858001	1.02042827539754	1.00987846868332	0.928322189376163	0.937856197879057	0.897912872937135	1.00000760144369	1.01167829636452	0.774370811709347
0.849415743085049	0.820171725952777	1.08235917537931	0.999512127763784	0.999691264023546	0.895311690809698	1.0964579634002	1.13894669195595	1.09029806352111	0.910321826845521	0.925707583210438	1.02650010889014	0.821676439448457	0.895479185032992	1.08180307953615	0.905907132045843	0.91541207170445	1.01588862131049	1.01271463113852	0.860393812837428	0.949420001922961	0.852480507264773	0.812683275738193	1.02551222492534	0.820089854234324	0.842794592688221	0.913621978959847	1.08269061604342	0.848132304524719	0.978371756562926	1.12274152249391	1.07188878728882	1.0569267550961	0.988789054804501	1.00939229751651	1.03717265678147	1.07752076736739	1.12963754035276	0.843927175925766	1.10843846472597	0.845588850512511	1.01866310298874	1.02192423546481	0.914214392418932	1.10412288885006	1.00091853138714	1.04509462389471	0.954040256559438	0.924349532345441	1.06188051968958
0.957719431862696	0.932663310405252	1.19044668091339	1.08617080544836	0.965217043144543	1.11769617047218	1.15821134879456	1.16647727186144	1.02416504306333	1.10800850039207	1.16335324324725	1.13325714820246	1.20166648488836	0.973751190206697	1.12294922350584	1.17608818065814	1.214912380445	1.06138931140818	1.15397897908173	0.93369649828935	1.02670075616386	0.985518879325093	1.01931056621173	0.978192770131209	0.942803134555018	1.05551765561521	1.20892111510801	1.00871853488443	1.19199510783608	1.17766131122842	1.09306964420008	0.96848100034574	1.23784038083585	0.971908431899424	1.1095275129323	1.09272130354635	1.19149512976987	1.14028582851553	0.978195424398174	0.919417981939589	1.23964731725848	1.0532923906748	1.04173063209387	1.26308722352228	1.05002669508385	0.89854902723391	1.05528245995876	1.21379465276912	1.0459650356567	1.17274830101115
1.26598644835593	1.32185324694239	1.17829660093706	1.12513339242839	1.08459784919587	1.23123458633874	1.02866710118901	1.17739305609633	1.34717573667181	0.981831711833666	1.3270764958678	1.24702206056235	1.20638157594186	1.14495737264683	1.13202494461836	1.34905986204983	1.14163708894548	1.00917102044745	1.03558062760118	1.31688559659565	0.991384903777518	1.07304636978121	1.05722907810015	0.998269030613085	1.0790669527445	1.05531246229741	1.17105292084004	1.17943427617183	1.16368618285714	1.02468306826941	1.12384594708591	1.41970899900467	1.37573470258282	1.30590456248312	1.30718399217546	1.31504210874159	1.03149172755513	1.02880822927979	1.20235214796759	1.01217351598814	1.14073366837378	1.34157823872223	1.09038581912628	1.32411836272063	1.17633962725442	1.20781002071316	1.01845340876399	1.19179329736277	1.11596998982933	1.17238973243843
1.29965571779888	1.41137771184322	1.29491115431293	1.2955665242031	1.18023597924079	1.48554987543135	1.18074685526147	1.210601696452	1.25737031414555	1.48321120380077	1.28890574809781	1.35419552884646	1.27134649020232	1.40901474180253	1.50492885664487	1.55823246297352	1.14956987641378	1.34072899878615	1.34110394976571	1.24634755947179	1.36171106941568	1.371002214339	1.11329043284916	1.18679375407356	1.28905522686568	1.1849059444611	1.44101456633545	1.40643569327396	1.48169888788167	1.21583076917138	1.33315620046145	1.49945400052675	1.12570991642565	1.3954595207229	1.24473184224704	1.23631318705286	1.33402718905578	1.42873287138878	1.15646364984109	1.35653297068735	1.18733710293873	1.33830525936097	1.42163720758727	1.25484745285716	1.34469803255501	1.09021070909333	1.23306869391863	1.29418288491215	1.39900566509599	1.4550119519439
1.44182881182838	1.4677655162162	1.73265645463742	1.63125958902979	1.49443034337043	1.25388183764361	1.72681147243824	1.5798662159714	1.41088113471087	1.37864009481525	1.4406795193865	1.18759423566948	1.38307886734833	1.50486839135534	1.44546518521961	1.36969612445397	1.19994696422263	1.27434426760233	1.44719610287047	1.69198173052844	1.27660201557439	1.34149801555212	1.67198297651048	1.22096320322653	1.318684916378	1.57738444519299	1.54025966432296	1.51450430804873	1.5079579701051	1.57799291872035	1.66614650104453	1.46503177744459	1.61157837974906	1.39745203384809	1.54610658217715	1.42036573506649	1.29372867285689	1.28988387013161	1.30398502060006	1.24699407861024	1.26886621643692	1.21574031475086	1.2873048476613	1.23600632420227	1.33721609846871	1.37096001710498	1.32896769950302	1.61778161615306	1.61948437585076	1.40700047174088
1.82710897384868	1.43568565118986	1.70941110908852	1.78969177725838	1.36525256027939	1.7464473764545	1.83690420876454	1.43354150204001	1.66351042432041	1.53697232215468	1.78937329960178	1.37380997147082	1.38355746493504	1.49662903510232	1.39919270429776	1.36419695763853	1.78536606799394	1.52717735176844	1.70348407375847	1.37971887975906	1.84259471784656	1.5839673133002	1.53157233745945	1.33696540660447	1.35304427931831	1.36358465808916	1.40721006529714	1.40135244618577	1.33379994575435	1.59445743372588	1.43676774043599	1.30935230848271	1.56554335381331	1.63464388982779	1.83115021463256	1.48623547869847	1.65364517627534	1.58718569389455	1.6023109701821	1.33908164024349	1.61287116226246	1.35370112315603	1.8193667375702	1.72991658453998	1.453044747306	1.55480237803255	1.64371082761786	1.5005147747639	1.80744983134621	1.76785935502509
1.67355923096218	1.86273538815759	1.96828310075591	1.76732024752855	1.85985159666179	1.54548620060592	1.77624604613489	1.9133674382005	2.04716219795418	1.58120146119869	1.87138193526709	1.51813265006627	1.79702437925986	1.47710854732295	1.48772785871648	1.66063677260229	2.0591713581913	1.56519472413491	1.85031243724294	1.79246140305959	1.61866190319364	1.77099170830137	1.73943628025662	1.81088051472412	2.05211433119485	1.83235855466833	1.47612591981809	1.838705153726	2.09798082928667	1.48302813978464	2.09505418767744	1.71027747787239	1.56979503982163	2.12396200738215	1.59617945823917	1.58088659077551	1.69241784705926	1.7134823311244	1.49429356438529	2.04351873239766	1.99403932408555	1.57245708652892	1.78617223835436	1.84192699944033	1.7573269756233	2.08606867833444	1.53849399057573	1.46903375628235	1.4959945736079	2.04808554339469
1.98703979869219	2.17541861457554	1.73893568345974	1.80811833839004	1.71582635902788	2.04953017742398	2.15642574239592	2.31329852726664	1.65389161110445	2.05671703757685	1.93583070397182	1.95056195435316	1.6390209050994	2.11720914567279	1.72477743786493	2.02511280438471	1.94629497433954	2.03309475322533	2.33235237932873	1.62989746177589	1.78268813646438	1.67764851676485	2.23471000302569	2.29631454496154	2.20554682483826	1.65826684484766	1.73318778265647	2.21117404462329	2.24119697201734	2.16646822863865	1.69726093723687	2.2114770163843	1.80999544417142	1.96394139157168	1.81552418469839	2.24497279568463	2.23238081449153	1.7522363015399	1.8241630364271	1.84508222352361	1.82596954765777	1.65243682303789	1.80882002358902	1.77782325162431	1.82887049418633	1.91241876890918	1.93721752014421	1.82769886985869	1.99926340931209	1.7396413620099
2.30585898668029	2.36059240725535	2.06566481570907	2.2945801991672	2.41368864530575	2.27122999776889	2.10300392943312	1.91068626321651	2.02965925485539	2.03301370393257	2.31726009275093	1.85678254650506	2.52276302922021	1.99827468549446	2.00108835811059	2.38552782190968	1.86246894399363	1.84735120665195	2.2642680365458	2.43324258285603	2.50210034209031	1.81792644364414	2.16693251423089	2.0612663854207	2.43799913062715	1.95964415159637	2.11013233239492	2.31693415549725	1.87691680476672	2.28971132416588	2.15019897626133	2.45820229839572	2.15412196625183	2.12290907616515	2.10323084980803	2.30617753725142	2.46206285611823	2.47846055868515	2.15642669052778	2.5493719715937	2.06707630625215	2.37259238323782	1.84641340129874	2.33685299060756	1.84436402992647	1.82764860605153	2.2430407214402	1.96716069917381	2.24344174049917	2.14453012279879
2.57039824928206	2.64431891772687	2.67219392724144	2.74760732151515	2.80984642814718	2.20509556448505	2.317576708441	2.18313292343899	2.81616495804981	2.21192965112009	2.36672710773509	2.62615380259613	2.01700544372786	2.22377463654432	2.60949265988628	2.17861208583552	2.32339210010195	2.05495110495008	2.24457055798808	2.75324774248993	2.05323956140453	2.52132094921529	2.40451190311945	2.03248185130452	2.55180604349138	2.57367700366641	2.60228906662708	2.03179494264824	1.99512449340677	2.23428834718293	2.07855997133917	2.58915219852532	2.45732543747692	2.08971154725704	2.43971635063347	2.26219116890272	2.20851738336953	2.19113251046944	2.75391578096695	2.19239516257723	2.05547140489314	2.69679888842779	2.20168727395309	2.54364792900561	2.75308814995565	2.62442465004483	2.64108660982739	2.15672034470147	2.29594038089477	2.4630148663269
2.89215392097067	2.37585655636961	2.53551578727495	2.61427129401814	2.58598857835915	2.88670889602555	3.08798220398503	2.25141549139866	2.94889572799857	2.97402175153328	2.43390039436049	2.50523256651491	2.69976679999021	3.00437110827726	2.8146215213369	2.35203330001867	3.02848357241637	2.40855151142084	3.07902267464735	2.9897370327029	2.80626437878461	2.26710482165076	3.07985852498582	3.00818124267738	2.28995561973317	2.65744125581847	3.03325051730302	2.55122691116977	2.91813551404659	3.02905744017989	3.0665183830917	2.9398690873281	2.9722176467477	2.29549554964462	2.87763288719071	3.05269392368304	2.32222078118655	2.55163612569546	3.00411435453886	2.73184043546948	2.29204764685397	2.60985117993353	2.77201324111801	2.87343145528365	2.75856644207498	2.40774832039644	3.04259583591103	2.47711013088058	2.63897863898191	3.04976590544987
2.72006340661854	2.93309005615419	3.36989590707547	3.16520805032156	2.70792002988611	3.0601375433804	2.85223509353492	3.32915439310257	3.32490092639243	3.30008542024021	3.14399360842724	2.58229373375736	2.58888307162048	2.52820427069872	3.12252132245956	2.67473150352219	2.63808899164097	2.5622557579754	2.68488619083134	3.25606013505821	2.53229408740632	2.99123354021047	3.04203201079801	2.75260451777405	2.70933286958215	2.69018293803564	3.26369911297506	2.98425516674675	3.24629731481633	3.27610817455181	2.68471995724195	2.92570892022624	2.53578823801491	3.28988659404521	3.34880446615509	2.64442950401562	3.02771453357028	3.23785365923769	2.56140944134691	2.93442368539457	2.70817387394398	2.69480849278546	2.92832669757219	2.82339844132392	3.31440584168913	2.64967636742204	3.2847160318233	3.21303886299931	2.73606092806047	2.92998017283503
3.04419079651873	3.57762229451395	3.57628751361681	3.55287192596802	3.5870590254559	3.36390633791135	3.57136299084069	3.53131926862001	2.97186426627195	3.62583660992323	2.84367193579539	3.06497439535642	3.31283612002055	3.3865069338783	3.30141450344111	3.40518676057531	3.59160352164903	3.19668972800234	3.3963053495357	3.58724405933173	3.44973510168303	3.56951219864328	3.06152231072819	3.57801335093019	3.22823430805519	3.49546951611234	3.53844906589985	3.55548919607133	2.83278029989349	3.57368571005621	3.30987331085803	3.20554110047896	3.58485545423222	3.63001352796333	3.24208125191222	3.57096418421842	3.58295180419855	2.8702241353271	3.54817991863366	2.79368532833654	3.56056245418235	2.90044814658264	3.38839458975468	3.57274252648864	2.95109028078748	3.16406948531725	3.09000319932826	3.58827301327775	2.87333606996097	2.79965970580387
3.36803320335801	3.72746439854452	3.70379153672639	3.78909549756618	3.86154630708413	3.66496846006013	3.67805593438761	3.87262800833938	3.84335627750989	3.39300027265466	3.83159038937442	3.8538999165861	3.41849892660343	3.84975432489455	3.30166063915971	3.85733389195481	3.74753234268059	3.86753881866024	3.18993957190777	3.83611221029942	3.75355856298871	3.81434593440359	3.88311743295415	3.71074691618973	3.74647695251706	3.27905020282344	3.60993647743099	3.76691570026292	3.74900629763514	3.18989818887564	3.26446899143836	3.53415918222954	3.29713335628543	3.79010512515571	3.75571288000435	3.80695451753589	3.79580005616655	3.80668884402664	3.76079165331453	3.41168723113304	3.34586126282601	3.37311708244211	3.66759309994693	3.83703325062277	3.27648841065994	3.70282953989125	3.83847183637549	3.45648016092404	3.74314587142653	3.54218918551095
3.64602488249477	3.72848361642042	3.70398216255589	4.09181121823222	4.09776187084346	4.01786752300157	4.08395124396974	4.12851979910694	3.67446310854517	3.98739600887051	4.10688563359099	3.84849046440429	4.03640766780199	4.01308065585617	4.00885258109429	3.71114119983998	4.10283809808195	4.11993423030173	4.04104815528861	4.09421727277184	3.59330008522447	4.09933718320725	3.72266883672849	4.10664133786862	4.11959374446578	4.1183234734799	4.07213678957792	3.96978667081085	3.68557928283082	4.11121167411853	3.95803351268504	3.81899011115039	3.71867545700159	3.68157846408214	4.03374147423174	4.04396351434279	3.66003404880737	4.11658006923146	3.85155105627304	3.52899467883418	3.63468525142232	3.97668606947772	3.83996052785697	4.11037017796577	4.12625762228211	3.93118924275469	4.13507964034432	3.82671802614304	3.98605629113421	4.16050647799307
4.35716654229582	4.14467774465721	4.01052728988536	4.13442736027647	4.37182425757512	4.09275148665521	4.29626486005792	4.39430138284147	4.37957623932129	4.24264426109065	4.32511464369963	4.34046516640397	4.04215991582144	4.28223388822841	4.44473771434944	4.34509554148199	4.03859399267317	4.01294107611338	4.27452644703581	4.3917914190924	4.31203449746999	4.37878908997413	4.09650919339207	4.34645294010886	4.11335306689137	4.43054936333059	4.19049533683855	4.44143972932334	4.06431198865539	4.37117116257012	4.30289462269761	4.37042325847827	4.18106094411074	4.26448447154112	4.19334162010293	4.38851805948144	4.35206153405736	4.23338827923911	4.45665188361488	4.18931321331343	3.91299916506921	4.405942851341	4.34656227288399	4.39995224429023	4.37172144795958	4.40974518390688	4.44334619879806	4.19541600015017	4.2447605612025	4.41379114562996
4.66271941774615	4.76350713502513	4.7454000544052	4.5970667294629	4.72427084035032	4.73675387827675	4.65770854139624	4.68256759702861	4.58703118940828	4.66242374823112	4.66117173474763	4.7176064748499	4.62851027023916	4.56194954616948	4.52906821486963	4.63951987271989	4.65218717899073	4.57829376297784	4.69725904835332	4.52240090500414	4.72171046711334	4.49879730311179	4.52141525748262	4.71264473588653	4.38304383679529	4.6839375130554	4.7832149830058	4.67095307406333	4.66928540818868	4.46799975132666	4.72867916546179	4.6590655857379	4.59936762573388	4.48518234069389	4.73774855605736	4.48342738470934	4.43414031402557	4.45227885079749	4.32113414840087	4.7414082775078	4.76197165951958	4.72553616208177	4.76966702496051	4.74385730722804	4.61080929169069	4.62588405114144	4.52957136983706	4.69462677341044	4.46226849572674	4.34885782533844
4.62700055950473	5.09603244965175	4.9431647059804	4.97980185477818	5.06678093983298	4.96324306453265	4.70894249600113	4.99359032169762	4.74402247313693	5.00656104787663	5.06326483358835	4.69133614993592	8.83598943431837	4.87432711699592	4.99220797025907	4.90593130810221	5.10709785210241	5.02288567447388	5.08148950111534	5.12072008377757	4.67130571428694	5.01758155730034	5.07073793742355	5.10208422256731	4.93742560563498	4.85586182049987	4.89295939356793	5.06896358226246	4.97070051116833	4.40820643053434	4.94795485870245	5.05492778234743	4.62181214381839	5.0176475068689	5.01662616216296	4.87435635213676	4.61006681705588	4.60294880597542	4.80732923026047	5.08973926596972	5.09739381787378	4.89521757180006	4.97154969512006	5.1016013003858	4.97958660688051	4.68251901626005	5.00420377993529	4.94789846634815	4.6366874009236	4.92772775213378
4.82229687592194	5.38378474787133	4.70538220056493	5.41776961576628	5.35456162115901	5.07180532329212	5.46484672003957	5.1800443389919	5.37039252247764	4.84071098769961	4.80580951391911	4.92415459847318	5.37851210236422	5.00619973340177	5.10335682459625	5.40277215682705	5.2785292883961	5.12490086619728	5.41090112543412	5.40989828886417	4.72701253793748	5.03270759983949	4.95045696164699	5.39970537323701	5.35564914623995	5.42722356354115	4.90864782772304	5.37404848092257	4.90578870029077	4.96918152947708	5.41868057992992	5.42076279657852	4.9307660092837	5.03560099707089	5.0907257845581	5.16025906052771	5.26995201645827	5.38126860029138	5.31540101956876	5.09895403071872	4.97263864458522	5.44759826974281	3.3611502331176	4.89307072835759	5.07507054718626	5.33438982545626	4.96918051859667	5.38793189328026	5.47666531242001	5.223901826633
5.79038307951055	5.37915827820926	15.3852889692016	4.91915366800925	4.83780475784438	4.76709107840732	5.1536292229806	5.48521688109234	5.77004509773477	5.63273692344659	5.7604534761595	5.17018198220223	5.71653496976399	5.61094295190432	13.4251892920061	1.42086105254039	5.66876945243348	4.83091696366493	4.97071741893742	4.89285464457508	5.35847464992329	5.18295308751061	5.47551541238238	5.82748084327126	5.01039376956658	5.35339128739331	5.59400831076487	4.98595823963041	5.68096804968697	5.38634292305692	5.21680628573001	4.89067738204652	5.44568638228183	5.77196678202655	5.78960931994069	0.870963630710364	1.10391499435268	5.68214605151844	5.82216570516478	0.518350638929714	5.77121341811174	5.06316932326002	5.30904450625434	5.08905834493368	5.73255971339514	5.39595675620834	4.97552985566277	0.487557989845181	5.32579009700119	5.79389264424778
5.96633198380582	5.71161030128837	5.90382830041866	5.98117801965966	0.48095823304929	0.456818285691146	5.33125810665653	5.90196243744465	6.03797574955326	0.414893869619213	5.7437745689146	5.41537499464928	6.1639797735266	5.85678774595591	5.62250411031415	5.00848912995265	0.419388370906445	5.46586337157862	5.63456172355707	6.15272647338702	5.36563230499032	5.4902621171973	5.51719733039926	5.95793511815423	5.90910028255915	5.81628790922501	5.45726498798444	0.504818209757629	8.83395970976686	5.66147664591005	5.67418655223224	5.97077219673639	6.16929488156912	5.73701130324285	5.1461477425434	5.81294125210182	6.08280485771051	8.81346816164107	5.06392022210578	5.87689851513779	5.78168537008726	5.88489066074184	5.19710936308393	5.8632564912987	5.29733739609681	6.16886062201597	5.84414272207995	5.61635113626716	5.81428017926192	5.64100140071734
6.17404586994971	6.00171207642794	5.11225439353039	0.476170115845619	6.12504906440293	6.1002039829265	5.3892580738129	6.36963231632097	0.392531506259302	0.40518313269523	5.78393267735524	0.416657464934069	2.28536034605852	5.67616287417543	6.34522962019261	5.60305886687431	5.11512283917674	0.511983379087316	6.14999615616912	6.01189711089235	6.11120496969423	8.10294657819759	5.97310889482095	6.2961373617165	6.3780613570603	6.1999350103837	0.529619218818475	5.1598912794043	5.9512768437939	6.00416541872909	6.36335176933209	6.33743770764255	6.28768985564874	6.00769378524553	6.4521448034581	6.11328337097408	5.47988341559381	0.459844364007108	0.902998678678222	5.63491059470332	5.9596680300678	6.01307655608931	6.0247050829387	5.79623168439215	6.18990736509465	5.53095360372606	6.33653634216521	5.29885904622607	6.16264513104248	6.13597900781886
6.59771212205969	6.47361584789118	5.9702639471229	6.72489099883457	5.87903794807937	6.36212024563103	0.391082151147115	5.33373463551186	6.35732605350545	0.391621117897019	6.41933395811853	1.84572138245017	0.436808591587372	0.400767680061801	0.370645500652683	1.27749165093583	0.67667110052725	6.5627935201994	0.602531922254908	0.538824274921888	1.27914993051236	6.2666582910977	14.6487749321731	6.64716434880642	0.414318633662127	6.30907118531039	6.54670588053372	0.412833723323188	0.443355614032787	6.10701951169314	6.1080725341913	6.61145037835417	2.86470866856529	0.472044825520691	6.75384175973246	6.09611945629715	0.426434667269624	5.73243267641594	6.06426979321107	6.37771878146041	0.973792519330954	0.404253867315827	0.930888569591066	1.02965975610405	5.95313421611095	6.52898049348753	0.567182873669427	5.78710087661598	0.418469482065869	6.02380124120794
5.29295893170583	0.854789774135626	5.38840541383727	5.44256270869821	2.24399144673442	16.9053738556932	0.443679310681218	6.79316343843098	6.73493313125393	6.44162578133472	6.53189480763247	5.63995446078711	0.40137086404504	6.67432006534245	0.367229454491143	6.70757270627534	0.411596997838015	0.353324807938252	6.73007310087313	6.43012843266369	0.495331568524463	0.365550639276475	0.580905082343326	2.52606493206645	6.28232120992737	6.70991736916174	6.33795093321574	6.50525846025679	6.05922456766171	6.78760717089615	6.75324474904407	6.75330222244123	0.517380387395339	0.428940626607523	5.25086860879719	0.5196349590018	5.36693372834545	5.25732115133537	0.457121191278968	6.63442905657158	5.79309361474483	6.50713669990581	6.72297783206294	5.68073345336389	6.40959467271478	6.74492820047485	6.62391784424719	6.6816982254834	6.35306586344965	6.38417449324149
0.410653261529369	6.89964000543977	0.367906213009196	0.395233979828664	6.61321831846579	6.49242366137229	6.6368189000878	13.8393382571647	0.395464936329298	6.76841355189134	6.70989850769767	5.92489409354224	0.401639809430007	6.96853261180853	6.25573259650711	0.377971414769273	6.01653232257776	0.333360376289793	9.62699625196328	6.69475423418015	0.352536586760174	6.53496634577665	6.96431702115939	6.75283288843932	6.7021653090529	6.73882551352276	6.66891406536569	6.32445256085881	19.096916585509	6.8743525200831	6.68132463750659	6.71305141310255	0.336026994436973	6.88765376119615	0.413267709017829	0.331621263290709	6.87904620371242	7.01753515891895	0.390954696301047	6.81753129728245	6.88583194043696	0.389489917518655	5.62867278283733	6.80913979713442	0.359893229159787	6.52863833374792	6.98892535080582	0.441521669975591	6.38730204813944	6.97452098917554
0.327644618272641	5.90793660137031	0.400790012179294	7.04145308015483	0.35266851743361	7.20915057822326	0.34746818027853	0.350908012093437	3.48589307492914	6.61542863478255	0.671759102149778	6.20795836030238	0.406625036791006	0.377407490222428	0.41256446353236	0.360963356291994	7.10822208441101	7.12489151314165	0.373447772582984	0.463984077774238	5.45573554786015	7.13949137107715	0.37281335292561	5.10067241974302	5.84836004560467	0.408969595713736	7.11812583778892	6.41280642049454	7.07987832036653	1.70427460971141	0.34832472661815	0.327835857443549	0.365859467530445	0.450131138132797	3.79837678305362	0.364504907659861	7.76313061976682	6.86072839287843	2.797489362151	0.618769912976068	5.61915970967969	13.1191281616149	0.379098321593853	5.10502578563829	0.424165694133296	0.328298871007736	0.351074253927959	6.49527709693933	0.431210048176496	0.417635539621861
0.323151277325683	7.1818865890518	6.80856593410498	5.68603925764791	7.07708478306532	6.4591103590313	7.10557586369582	6.6267764227148	0.325482760733134	7.07005115358157	0.357144623006584	0.380692157941737	0.353121709318264	0.478441806759723	0.370325811546585	0.324455631541923	0.390642967119309	0.4412321686563	0.352105513804096	0.39634633645781	7.44499237523497	7.23806665204809	6.09474219691623	7.03023717842153	6.7271425841177	7.0412552371841	0.442678964768996	0.445988943997746	7.3760882917805	7.25616811708068	6.08888818132477	0.398131634270637	9.74751097455318	0.48316774905812	9.11835907417343	0.361362461103077	7.29110285987596	7.2975205212748	0.357779362163299	6.76628487164685	0.389933426100093	0.488468508688924	14.3449327003334	7.29702075563455	5.68216438961582	0.338756003316471	0.336781673955801	7.20078250526221	6.91897143563221	0.43568130322501
0.359386359818594	0.300981894100368	0.745586832286037	7.34980734191854	0.375302527000949	5.50774971624241	6.68410059989813	7.26796221260176	0.320606391612735	6.82439749446439	3.80228462693917	1.6458270905267	0.341861960381672	7.50911584473492	6.27631349337324	0.317383141884366	0.420337167277506	0.415247267774818	15.6318680593714	0.362163166738661	6.49826413656305	0.356429892908921	5.53474674121474	7.4062388206006	7.65213254696317	6.51681620497486	0.336319269906925	7.54650319650375	7.06295771772291	6.83749908669092	6.80398286348458	0.444750921474277	7.37448214123112	0.385714482262124	0.361117640019575	0.358088956470182	5.85719873303117	0.454160318790218	0.300598147861421	0.42922881556686	6.22749547138611	0.483162916496927	0.342072170022648	0.438054933805156	0.318039727435064	0.382011244005317	7.28539254988913	5.93280921724678	5.61345852433094	7.61434708382762
0.396329782694694	5.7926909382362	0.34948181338434	0.365553081565613	0.481241592328182	0.348762468856581	17.4911795427763	5.8548511693048	0.814247765699395	0.36193438252932	0.925555411536098	7.17749171965703	6.36641609869312	0.361004760589572	7.74802107612962	12.0853725201254	0.293849888792548	0.344311026535933	0.343326409778103	0.506191805646579	1.13533769934789	0.44938231783437	0.483647378214141	0.761526028875779	0.32671764876483	6.97785545588783	6.97754581192704	0.402366707458538	0.451160293739786	0.630752088641852	4.61387543359777	0.545562592853205	2.02215342378667	0.345146204554676	7.11386716158408	0.332991492082328	0.301731713932448	7.3313168678152	7.32566096911278	0.342398902823849	0.338455657486999	7.58826922245852	12.5349213396798	0.320534019137912	0.326070668540528	5.35618613377391	0.570999545587013	0.398177225413846	0.476642919564572	0.339161007546263
7.40821848443533	0.469440682066419	0.301835801871102	0.459004303574474	0.389241237808544	0.664751755349503	0.294304367947032	0.435097487694522	0.467605358992607	0.39066011227107	0.335490473748501	6.44720738557509	6.12254558724165	0.342064887645269	0.441232140582814	0.364262104324763	0.506332941107963	0.397813710356677	4.38665905714007	0.468437380112801	0.316009633393878	0.576579770718849	0.328076054967407	4.33849606686931	5.82872822909671	0.418610456463106	0.312446015014199	0.306961220392335	0.305467410872836	6.47289912662089	0.49966416273456	0.336904678608109	0.505871735073924	0.605187011658254	0.405508154438133	0.357536744107218	0.338314333214327	6.89374983031609	0.318443479779917	0.33955925896606	0.389057878041212	7.39482910976164	2.66827946086171	0.471666606144289	0.557213871284427	0.418098987430809	0.371259571296782	0.378643503053771	6.74824045822726	7.07398843678302
0.335750229408031	5.33263670029662	0.275316211222353	7.16619898017359	0.325557861153325	0.627422389103089	0.35964147523217	0.395735125158873	2.59792614381594	7.7744704476102	6.80730260450153	3.83420825972276	0.487451299994203	0.357889665303971	0.622046497210251	0.396846367056598	0.318763930632829	0.42439572095712	0.426777130417076	0.429284773524437	0.61511348110989	0.478141226237666	0.366454968049985	4.87375235027908	0.298715461640646	0.334503876858033	5.88434406183607	5.65831180063918	0.478773141556911	0.464443320185986	0.425771831356664	0.622934890407254	0.319080475305204	6.9865132276712	0.416550310871174	0.505233941245057	0.474962738169582	0.268087168630041	5.99878370975485	0.466590423156793	0.33336326782567	0.699517034066945	0.434116886937708	0.305700789726085	0.382798222687452	0.379380311278203	0.295301939879972	5.62108498856936	0.603865074655576	7.06446900714912
0.295313602407702	0.485131010293415	0.337566294650763	0.769474231800612	0.277850506731139	0.342933545322817	4.32761392376855	1.10175083660324	0.341606020088542	0.395943111982532	0.295588515255791	0.579867989435363	0.30397042197605	0.440336459545243	0.378620464823656	0.491020287762929	0.405493465542341	0.447255104202396	6.57907998252697	0.306170969860853	0.311705521595923	6.34850578775319	0.342895957115005	0.344094746860394	0.463331980248312	0.479400293762852	0.722167439289868	0.437834999129457	4.57416091283729	0.603474031501186	0.359715115166946	7.55579036447218	0.376427155037068	0.443377997466009	0.271631192027266	0.498248010378687	0.545206489539231	0.343587130670601	5.30581561650896	0.341838109602244	0.445267665228271	0.378441223944722	0.322832313881435	0.313488485404535	0.401991401688022	0.323851485190163	0.33902101295587	0.544266949075997	0.440525225400237	4.55733957674418
0.37317545951755	0.442816134410731	6.62559555916471	0.597966857794211	1.63228743848657	0.33386246429457	2.9367301566	0.367998154984341	0.288711342980881	0.581479664573044	0.392124470454709	0.512472910736301	0.306923386150281	0.316639335722693	2.88402114652837	0.657159737656078	0.321273594656445	0.341316403391453	0.32755029187494	0.469288374094599	0.416267457494369	0.299922681978291	0.439277296977751	0.370753271555964	0.434540780799495	0.321663591895805	0.482183343148271	0.414885370612604	0.444532725797144	0.364187357277856	0.546843487972373	0.435368832372875	0.379673624233497	0.277044283866339	0.420134527332183	0.302454383181292	0.36477115363547	0.327144578874314	0.324551303861179	0.290916224653839	0.522867111919551	0.358206770652174	0.344707476705118	0.302604915325163	0.724157508223393	0.400114435863918	0.817678916114767	0.327798618137329	0.453715814970827	0.331727312777525
0.282043971740869	0.299134509717862	0.449097477688664	0.303390993293874	0.368004087489855	0.317651749114735	0.275206925470199	0.479301164030538	0.363741764078951	0.290696310574035	0.490655968558539	0.546236618143149	0.375882476979793	0.295468507090692	0.528771225413138	0.862504119082578	0.339097190336329	0.301846445271385	0.49177951341382	0.728458076918477	0.300808464767989	0.308177549681085	0.60831240338566	0.463444202077161	0.475599826403265	0.46249631034577	3.4399598127433	0.338375313198262	0.446809630317192	0.318112967902007	0.425731607418285	0.864390084840744	0.488900588809562	0.275357963860039	0.558242652509336	0.476496212136551	0.322675895343744	0.444875992130728	0.36194763866112	0.355157515519314	0.328382069563468	0.424179207576681	0.418523858460915	0.374925336147019	0.455427756516078	0.38062027643561	0.575002338853175	0.293863849621216	0.615623774965368	0.613049661841317
0.303749065022932	0.286803734907662	0.429526567581479	0.87201668198471	0.570963192162388	0.376050086933852	0.31544282334846	0.379773632957032	0.568424073139531	0.354018600453228	0.3171197752835	0.792529285807512	0.47072658229534	0.471336020800725	0.735283609957353	0.738356957075443	0.553940744839025	0.308113131091942	0.423025125611106	0.271875977842082	0.589392149179967	0.281785662541698	0.403269472315021	0.376411478985233	0.322130302000303	0.39617077693611	0.891098993006161	1.26973099662455	0.281900340492754	0.496726215895638	0.772852266134093	0.321657306109242	0.966377745063465	0.831111104038521	0.638791370742938	0.353688612844927	0.395653019567677	0.362990215241015	0.338363525401866	0.294778182343162	0.49034819249343	0.318312561760116	0.421792118667058	0.323559395341845	0.608993263975156	0.382787879904991	0.310117790579084	0.549261435729335	0.407330258224181	0.585453805880708
0.312546000341815	0.393151754494318	0.847475335579729	0.967058838294578	0.332508332162758	0.296409323713034	0.573083698590023	0.292823381129768	0.32764180807625	0.316115442274573	0.315915413989162	0.400742932786411	0.482339054924267	0.45400880254728	0.493033863412808	0.272468344076918	0.602012258164656	0.491313595288242	0.332300907977737	0.713049480991361	0.721044572790488	0.609344090364128	0.457434892819587	0.658212398882299	0.4930727739514	0.957375850278267	0.978019164000602	0.292476706854178	0.430289059395751	0.728010029083695	0.364909643680084	0.926340321848529	0.343943219511337	0.531310045608734	0.948027699296238	0.472482602040665	0.612532697291354	0.318535602310267	0.62873386645184	0.596265524505857	0.328022303655218	0.290524822917255	1.17458423643966	0.468153032502614	1.06961399355843	0.897099207695116	0.874489665242551	0.28412887239088	0.318177057377404	0.433182814418944
0.342362880054409	0.284262546274531	1.4929454026349	1.02884020649766	0.326397986378966	0.816791814009211	0.636516432940816	0.623155254838657	0.450458182479543	0.341083502068632	0.867324708181509	0.512189848420269	1.00868383574595	0.403332416548451	0.788355774386989	1.27891781329511	0.369050794338156	0.386291416368624	0.276416013197532	0.65446845396845	0.273827383587929	0.635501303518617	0.260536658163201	0.751946157248962	0.318390612736393	0.707070475654873	0.832854952100694	0.456456195610287	0.849999135805747	1.0256029599273	0.578096494129095	0.497292574076767	0.639271881295045	0.62217254944094	0.529941218138423	0.327782232488878	0.429157319889373	0.350457592261633	0.330302130644895	0.312735003204777	0.304353940583491	0.32200357332528	0.40585801333266	0.918815637782942	0.439212516323647	0.651523677924472	0.766700786209699	1.23041823671909	0.436135576281542	0.541071286035476
0.755897095169029	0.497856510651615	0.781554073572389	0.312250214875705	0.288203496208989	0.87802979383899	0.660598711282137	0.321581832786398	0.464377188595609	0.260447030711296	0.517543844747962	0.80745916233268	1.24649353235745	1.14485033901331	0.604890371213222	0.282953403483798	0.270042328375204	0.369911467870961	0.530827250281675	0.582789673938762	0.668018960567732	0.972499851676844	0.678128844775465	0.495455756252855	0.897637264168929	0.509739932274911	0.363009694955326	0.908622889356713	0.340303172129968	0.306746407916142	0.605695108491094	0.257512903289857	0.270647698886915	0.848309030506846	1.26406358137114	0.378211544983371	0.854615088907347	1.60660481232991	0.321219169505	0.282613053662831	0.746867088881455	0.446659770934272	0.448164105671645	0.256784004327854	0.592681749851759	0.643065539885225	0.829270452218872	0.411337983542156	0.370256153236262	1.67491117613974
0.959159682435098	0.407225772017935	0.477515697269954	0.281863437567844	0.560897052073651	0.605989807225251	1.18895332880354	0.382417591209052	1.18601692202307	0.909277584946588	1.26342546004693	0.647688807594608	0.718001407752031	0.674957015028925	1.37212275652881	0.507950731155789	0.918870782364014	0.664682406991034	1.61215064394223	0.280259744060818	0.374292765919795	1.05044432784319	0.468114822226307	0.586911747359902	1.09999527205404	1.40417735839767	1.65048460513168	0.781879299603544	1.14632612860498	0.300317161413443	0.607645670237237	1.20820538831572	0.357810612911187	0.454552726249944	0.394929174208323	0.743543922277622	0.404513799253858	0.306143059422375	0.755148062356326	0.543791431724415	0.501513049039593	0.322575571048239	0.531667820983079	0.414451453270355	1.17844500772611	0.662383472806147	0.290855698034156	1.71913419674572	0.400586011646966	0.77517760832555
0.507416892403679	0.868138101789217	0.603772345287604	1.23984027168881	1.16261503666559	0.548278318271132	0.413220670157775	0.705662211604498	1.53179967588665	1.13892747595468	0.421586500799086	0.596006406581921	0.321017704829412	0.475270051962944	1.11284186650188	0.52947774035187	0.546820916697485	1.29582810592907	1.20338342391643	0.416202596054605	0.611412179990335	0.840158126596481	0.321258199136701	0.427140592191492	0.678192895592011	0.79581156076822	0.34380446707821	0.446384466622813	0.867638229370765	0.972894018560443	0.386667634009003	0.708480498751752	1.40972671085516	0.373536120235504	1.23908178221535	2.38841029889831	0.674765874530068	1.60968367056974	1.32645929188823	0.33545393517165	0.747442752955794	0.939444430713432	0.739150946303135	0.537808155970034	0.420357126566476	1.17448473196094	0.492697478267425	0.426321454752118	0.883134942963367	0.409929876036762
0.632997412100871	0.468739113724419	1.07695568857211	0.40515865760643	0.339560856833362	0.53234635401402	0.637515938812461	0.287560431050517	2.22874084225275	0.507031397428378	0.703209219983991	1.39020272938418	0.493015200617806	0.631952753435293	1.03135410720164	0.692288595683865	1.62796774447348	0.370958286656151	0.422989154940015	0.657789261435402	0.424286583914901	1.06772951154223	1.35342575864624	1.78976558787868	0.431444941969821	0.391351027003441	0.33990402823712	1.92261461129692	2.39053616689408	0.568666727877539	1.42613970787452	0.695490241610585	1.3584576726293	0.420203913702779	0.660737698072006	1.1718700276558	0.311322311859126	0.562339732925532	0.40559009002095	0.489969705829036	0.58814450189772	0.493461719259313	2.29005571249985	0.664578553633985	0.838758825635486	0.479788854723496	0.953462145925271	1.33956681300095	0.338427316740739	0.420129434726413
0.393420032389396	0.632317620072906	2.1053302743027	2.51790219887061	1.48506840983509	2.16682737327305	2.5837772105514	2.16050649403906	2.31365699399213	2.08444687423287	0.442822211822006	0.515359793713004	0.359675110606085	1.3889406563382	1.96497896359602	0.422336603947233	0.318509851246477	0.604397413759724	0.61943862407293	0.582427028961699	0.497550207155379	0.812524080815297	0.683327131925865	1.58970857368221	0.906773268308461	1.23812886561069	0.772429262961812	0.483012960090617	0.72511815088723	0.562083958737578	1.97695404656748	1.15697416125182	0.852926443885527	1.59527738090123	0.565623547023411	2.37814898936139	0.877749256684651	0.539416235316634	1.89140584973691	0.780777372464767	0.431577496617586	1.25804439921622	1.02628652382206	0.761718094142179	1.23205448875931	1.41114928744519	1.32870624681761	0.60318847200921	0.75931475687347	0.62146392206182
0.579925143682238	0.616810341492146	0.500883939272834	1.12910515049779	1.33918905105091	0.583223596536019	0.444211216765748	2.75857147695736	1.39734378482893	0.925535567496296	0.876595154263465	1.13087264892423	0.810791935908625	0.624657690573771	0.760061987306985	2.04043000816162	0.524737701163327	0.728609032916101	0.486535414864512	0.662665954284627	0.434513992029937	1.34151829083136	0.505599160405749	1.18983098220281	0.923575854318039	0.901456571143243	1.21742321211443	0.433979863523374	0.957440504647542	1.66445578192542	0.403097406794954	1.52824710965226	1.14747734788232	0.47495574642062	0.52838840535215	0.728258918705277	0.854229902287812	1.17603302245155	0.610552986980381	0.715255514002515	2.11236560953774	2.11226636079458	0.807199384246773	2.43781999690971	1.37134284336595	1.77642553428048	0.678194932070543	0.958670364192751	0.555565791975169	0.746543613908775
1.3934530203755	0.598829171922509	1.68365842128221	3.42958265132204	0.912844574402259	0.556143855561593	1.42562575758574	2.99400011644649	0.572409886964216	3.23426173295169	0.500980110773344	1.17059682992275	0.711553776307635	2.08560943800412	2.86138796330404	1.81402728937286	0.71694297115503	0.670070161092776	0.909388266361531	0.448486439424229	1.38336812677138	2.23011502757066	1.35188595185	0.782244417925152	0.601921004074745	1.25204570097886	1.66065851045218	1.5212601192272	1.9364690750385	0.546556834145438	0.772089308585324	2.42220323261426	0.618540360122272	0.734705460925401	0.493176465175377	2.76298337095406	0.482958979310664	1.49908880821768	0.360727802831626	1.73486225315704	3.17932414612784	0.417925879416878	1.55710199624032	0.769358390664324	1.2185571320278	0.930032522238678	0.897370803206874	0.430874850165255	0.407913967911378	2.08523781672347
2.17364808599631	1.16560480415013	0.912668077884774	2.0717047909224	0.850505061788728	3.48648728452642	2.14278500731798	0.637535254705559	1.05869969939269	0.876579268955216	0.647611683999012	1.26737620820442	3.34921650041272	1.63409655867317	4.21779067317705	2.38277400321056	2.56575093412234	0.582022034249163	1.49869242738051	3.27985616281886	1.06952939603945	2.70939146212677	2.33709740020578	1.14036486536756	1.46762263620631	0.786468888353991	2.73768465307141	1.4832541356543	1.16292613613321	2.7425558563665	0.725208697323867	1.51037742375868	1.57785510869509	2.59377749505749	0.5683941459386	3.09278203303686	0.55192750346087	0.905395793421758	0.954677744951036	3.19036159476832	1.67656692107335	1.29381391448491	2.81986708884808	1.82434337196591	0.905972505911684	1.48370622326076	1.07440587784954	3.1552240076279	0.550007419840059	1.56079221497408
2.86510037386686	2.69442413399628	1.38242367686426	1.48083945071917	0.837815972179457	0.475270968974654	1.31236585604154	2.27421847281814	2.11220420631111	0.779522452350752	0.763137511978311	0.453771642089271	1.05587088530923	1.24942632842561	3.16531831034473	1.23354571116056	4.48639344611544	0.891125917967368	0.704926417014337	0.804341501676891	1.82367523579244	1.74594607584033	0.687597084765219	2.63729962894427	3.09788094329057	2.05618003821111	3.09948559617897	0.785509718467238	3.660997946276	2.70715570729866	0.84192590315534	3.03634689055841	2.88256424502027	1.16476986145662	0.508459172433791	2.14979973586224	0.758589727620134	2.62001587311944	2.88687249958398	1.05166571497467	1.85422918785726	3.63061102507544	3.33589694272067	0.576987396658008	3.16899921501094	4.04835810939534	0.728490636849898	3.77744251771422	1.45647665043572	3.60299898763764
4.40478007852906	2.31818139313346	1.67185022443299	4.00783918389255	4.35533812215094	1.9979340828751	3.43147551756781	0.925985958324679	0.814384793400452	0.999427877833975	2.80762629058141	0.58128907432964	4.66266830258124	0.716524800346028	1.10574020028086	2.64092273367423	2.3582883433108	2.10809187477857	3.48487340044235	1.66288328241554	0.501771713430217	1.06820692568686	1.34549474931819	3.87211204770527	1.52387783071085	3.48872418935737	2.26043466794033	3.34996923704973	0.766415005489426	3.90150675984442	2.05939376267582	1.64213855758429	4.47208161125006	2.97787934884444	2.49022521615498	1.55296221546898	0.833553578649806	1.00927195259933	4.76047618942563	1.43832738712123	4.30148564104464	0.523458996901853	0.821901214981913	2.95432317522873	0.669069332050432	0.761543310069109	3.47162407196493	3.63008541530676	3.12071780173589	4.67947686694457
0.780513599166773	3.37632706944206	4.5354215388335	1.88043758061315	0.867045565238386	1.35307642194589	4.7104100958537	1.60620571177353	2.21945717038	1.00463361167351	0.851675228323998	3.87958516114307	0.607450871186311	3.70880700948271	4.0298228253036	3.14761452530583	1.52546930648526	2.46008406097616	1.94396337382344	2.24109863695505	4.13742405246571	1.1919954675623	2.89709380685091	4.67556437535337	4.91691503487277	1.53735260272509	2.05627651857915	3.17792055624303	3.3330525940833	0.761270243754946	2.81347847501601	1.83100988138443	2.0319352952609	5.0690089264249	2.73559635628922	3.6515448278931	2.09003335442587	2.8766349505275	3.18638578786651	2.16048357662999	1.25053332567793	2.48097523957546	3.82686490100838	0.858096163800194	3.93410357032874	3.8066474952704	2.70874478337125	4.57445831859148	4.19174597121373	1.83242972155907
1.49590354492422	1.12390336972119	4.53834077976634	1.77212093137148	2.59916654391891	1.28421171799751	0.910285906434572	3.47783152125003	4.26017457749457	1.39766859534898	3.60031520789796	3.94471847002612	2.85965354932711	2.61922311241524	1.80606014521481	3.43747919959328	1.49841922927789	4.8851676277102	2.67955070213561	1.31908214322933	2.36902535071418	4.18036577944295	2.34191430701987	5.45662414483933	5.53732263339058	5.95007464032101	1.65545186459863	3.02690549099989	1.33587689247892	4.08312007292919	0.994005349751048	2.35009355665698	1.22460989903403	0.539583077404622	3.47453541916564	1.47232523581141	3.11729832785201	4.07600184857696	4.86986933231276	3.17723267780378	2.02055502023429	0.898568791518141	5.37693316217081	0.938392942508821	5.91576172017235	1.58879512206824	5.05930363636539	1.20643821153595	4.04313117252085	3.48030155540754
5.83806590829498	2.66840606974285	0.839059904647234	5.47234785496974	4.06806342273412	1.59414421009954	2.7523822951675	4.57400995646329	4.54556155666805	4.76406750509174	5.66048278490511	2.55683589855589	3.67459273897122	4.34593798727015	6.10415477869988	2.03441446454855	3.36666113093385	4.73969231698984	1.46254204804706	1.69384258980006	1.43277652818362	1.60548933880442	2.96056354344384	4.89962800222439	5.73677912977524	3.80551368509928	1.25851847213546	6.16938102387297	3.64852440298285	3.72953603143587	2.1030286170146	0.858172710350831	4.40836274857888	5.33453507716017	4.54204516460203	3.33775919599225	3.45311576220038	1.83696103287196	4.49704370857344	1.18446909521345	2.87330979982778	1.931536330647	1.32807165860381	3.73923046748156	3.28175103988652	1.16058889723105	5.03618110469146	2.65162228484868	2.24394411708817	5.50863855365661
2.20946207092661	5.56514346199144	2.00029310233751	3.98003248093597	2.22094125492948	2.75996007614914	4.95684082896125	6.27177592660574	4.20829301102528	4.08434976422835	4.31433745723092	5.5972452061736	3.09683653562201	4.29221693135754	5.4082009615823	1.74380045101664	5.35608359062905	1.26882333467832	1.87385380910745	6.40318970075538	4.52770281219781	2.29718310024008	4.29728585800343	3.02923769502547	3.27775357283481	3.34999579462721	5.63970841001992	5.4182447778976	2.67801319736253	6.26344124917062	0.775574166915923	2.34516375194556	1.49313074624623	1.59603158562256	1.91661823494807	5.54942988617299	4.43021018690129	4.49992787308081	4.43062587042991	1.74509154866242	4.35487156311034	2.17514988033268	3.45833729631664	5.44048080965776	4.04627991789306	1.52628939051292	4.82140330069592	4.93067062082635	1.83790184203418	4.73662169880007
6.60722067714614	4.79194533632597	3.54959482818283	3.20906135007221	5.67166686871577	6.79032766695885	1.59402769128536	6.76585472416986	6.65523088504181	1.47916806832077	3.9682296620703	3.93932200016625	5.6375127439459	5.26024879010391	1.38947044668895	6.4997835848898	5.86342996581645	2.37083590883601	5.54081825526335	2.55612151929651	2.48961466029395	5.11671517521225	6.00735719816522	1.43201145566866	5.95548423155521	6.31182868819994	2.78533296151947	3.77816839874438	2.92171721028962	2.16424732744546	1.65462332855726	2.09234915231062	1.49015838540836	2.70189132944675	3.80055372509646	2.4868877740723	6.35630479396303	6.42636925772608	6.74686645114437	5.59304223437848	6.43458217979702	4.70628691837219	3.83167306622832	1.09033801967533	6.5200534372375	1.44142915119901	5.83904898575167	4.76630292714614	1.48062649305151	1.70981252520605
5.3169344280973	7.21929672110532	2.79724334391527	3.25508347448007	4.75775778358257	6.40609129024217	2.94722158385129	6.31564924327068	5.65165288249908	3.62077520482937	6.6504925413698	2.14005857120916	5.76477698998977	6.41485627003777	1.93264756428479	5.78491378607424	5.08342382849375	4.58190500613711	6.68846573019652	6.72076514201366	4.90924110426979	2.85485707494702	5.47906376313636	4.95736267334724	6.30186174671504	5.73669636808733	6.86915034535692	3.38734382411101	3.98418299724419	3.79250316857016	6.61635244991437	6.08281634903968	4.88554014998333	5.45285209492515	7.29019557444079	6.84529141833877	5.88865912569085	6.80869851833692	2.70275031973319	6.23533394590524	4.37667761697161	1.16730730849901	6.8771710466302	5.54199023120693	1.70536741629978	5.8242546499687	5.70821122941169	3.13601747592844	5.60115155300772	1.91207326751291
3.87515746565083	2.83195385563788	5.51214164266105	2.0034672293471	6.96956019668328	6.33161983333782	6.31260578036337	5.77367311684308	7.05306153141929	6.92864335078745	4.23010662942736	4.45939003960668	3.94601233621354	3.27516130676166	7.09049261069872	7.49782722823534	3.23068384900597	5.11254384331608	3.49416504158062	6.52176269272796	7.14656813762216	4.20141799738797	5.6952736311456	4.34788773196729	7.02731511287448	5.50455353299347	6.9331950752839	4.25781262969201	4.54706041936817	5.31259164870887	4.17128015824061	5.48061612074919	6.46409225999202	2.82310503934574	7.70150974651454	2.78311491799724	6.37844333765735	7.17221249642716	7.2893664889567	6.60923782465773	4.29643814128236	4.87159698349786	6.2335193289907	4.14891958695463	7.36702342290554	3.56193778202101	4.64809808675642	4.9013608296549	7.53106115023193	5.27101524205563
7.29227350050331	6.28248392644871	6.6541582445693	5.18682129600073	6.28590769704362	4.52980318259173	7.93665991045026	4.2762843449133	7.1274479467143	3.62567231650208	2.42167454648438	3.87898714774973	5.88557863421852	6.26105211448155	6.83476358631701	5.98873087546995	7.13933944176888	7.67511629928289	3.38671703722388	6.34293215509254	6.31628111109595	5.73736830248695	7.58466089211201	4.00656644477692	7.71467240509189	6.78678818243313	4.63388967283418	7.22064918328772	2.39745739401206	6.34885097683138	7.4421032337708	3.8835318946057	4.05692039693945	3.85939513676423	6.58334597464109	3.22498835279252	7.52218225577416	4.29530248890586	5.9266339340765	3.8129418741489	4.44812526958751	7.8923308715732	6.31244491208095	7.62155404453227	3.81399575458512	7.3817172269943	7.69459020455795	7.25969917471081	7.45520943031977	7.51854619839841
7.52499322197242	7.26529145341562	7.66817443442891	6.5796857247889	7.7406594151381	5.52926828635186	7.32786984711029	3.90715754783435	7.59543833096165	7.84408349103648	7.44499002045784	7.40297518147711	4.13802474538253	6.2318652661599	7.47591083135325	1.62922399617994	7.86525293252701	6.6095913175265	7.02196142743714	6.58959286732658	7.76750814635752	6.71614285862931	6.06331273608673	7.30085546027949	4.79068851226448	7.77256564168459	4.35902317023805	6.90769593292223	3.21777032050776	7.16784284421674	5.60894613882881	7.70986166285499	7.63355016926782	5.87094936030672	6.56743986854401	5.89528003361759	5.82722472876775	7.2761594620286	5.49194124227119	5.25440878927719	4.19029401180642	6.07400579667241	6.08498572100194	5.9777964279961	5.10525234821372	7.73838768442389	5.44003058746705	7.84948854502699	6.77908846860698	7.90852691754739
6.45599113849296	6.89604731049892	6.67728959432277	6.88289595374387	6.98623631383579	6.05950343150907	8.15317443573005	7.9822237531326	7.8567733116827	8.19793413725801	7.08586902386243	5.70924817604884	6.34330611339922	7.80380739186836	6.03850700010872	8.076956555704	4.99118822680294	6.61482103180231	7.24244859452221	7.61485532802645	7.07866919911678	7.73135991279054	7.89474584309848	7.66033739736573	7.97717211023581	7.73858261450209	5.32929200077632	4.94130999679595	6.91533203897552	7.76016806198219	6.89906616955068	7.33037357315064	7.67300619956576	7.52909183547152	7.38778795354275	5.94357471761346	6.85233708398436	7.24612253986933	6.33858615451076	7.80559988821657	5.31268093088496	7.75426147208159	7.79701686088193	6.9229546832619	5.89808653922703	7.96969707458576	7.65063378964486	7.6270323842468	6.81338397097528	7.0891330727557
6.87645430292573	8.07790747398135	7.97792187984495	7.80040782802013	7.98483177397755	8.30534288242792	8.24043299504331	7.1390223243903	7.84088986366084	6.52309179353648	4.92055396772192	6.48436993274409	7.45836642421627	7.85005372203746	7.82587307941659	7.88769138442815	8.03986475580433	7.27849491174086	7.89916914997615	6.94247171201684	3.39121731364285	5.43056707114015	7.94081680089117	7.67044609929631	6.13381945997453	6.75109273313809	7.69388023238022	8.20837444830981	7.30948019884319	6.8224200235941	7.43973135220683	6.57026425675717	8.20813244656854	6.965136766669	7.73496200544831	7.97544380591864	6.36692373247803	4.97695073004167	8.12689634157372	5.18201621399015	7.63536060412177	6.44990874167284	7.87465413518803	5.59672676113892	8.16319898502995	7.62463002629368	8.05463092984859	8.18518060167695	7.97634820869597	8.00589151150756
6.24997269786564	7.04057312009538	7.69041942306067	7.53818081785697	5.07803427625632	6.95037037468689	5.44150031371466	6.84909930530447	8.13284471447153	8.0646212660163	8.15152624211548	5.69830143752592	6.20577131208956	7.5167314738518	8.12823518571071	8.25003136908705	6.22567106259485	8.45409768749587	8.36270116932889	7.90414822889034	7.6911950143605	7.61958792661112	8.29689915725142	8.07872736936094	8.46257654787114	8.26771279811505	7.08997046887145	8.17274889562586	7.89889768191012	8.04989237880867	6.78877906076206	8.413846225288	8.42445955549312	7.13583670867216	6.24583185653232	8.35829874112647	8.17582099319928	7.22641563081365	7.79225116412047	7.90945598917785	7.91874180819537	7.03219586624191	8.11923637988723	7.7181562368541	5.93329503288629	7.43393160442203	8.0154443464886	5.6631112230102	7.33412351534989	7.56266411827684
8.43141461213806	7.00694372871851	8.10741054640785	8.34705891111218	8.5791028866518	8.47510863769511	8.1460781726149	7.92177953262667	8.46423915531679	8.4116781807999	8.03531967357785	7.98542281341784	8.58156519015411	7.65182945113816	8.1378928671649	8.42463200488893	8.10810353456299	8.49459270278522	8.54777907005495	7.92096069490778	8.41314575944677	8.53557046729898	7.24295812532282	8.50867003194565	8.46705619433556	7.82348373198186	7.87362525841474	7.79540187294011	8.43014625376755	7.78995947733743	4.99364301275013	8.3802218605701	8.28609900130855	8.27519228402781	8.472968276877	8.49524721837006	8.04166450524739	6.94397062497361	8.24268048616907	7.51487522952416	8.63105505295544	8.45815337530008	8.45884896633331	6.96592854584372	8.11021055908792	7.93967920948908	8.46506402092957	7.77398041885871	8.59019733826177	8.48510710093934
8.43826174092355	8.55372250174205	7.9372041624192	8.56330380455425	7.01082696795301	8.54256453322214	7.86014058530253	8.53675847637191	8.52926016640306	8.51333002712255	8.57527686938254	8.59069026622227	8.58713316341222	8.29360708455321	8.49213563419342	7.34898774646138	8.6621334412769	8.40822066924112	7.53296649995832	7.50938713159088	7.40619977702907	7.61963057299219	8.55085765437444	8.7731836665796	6.95267570239791	8.20730031920497	8.19984489939415	8.65978671315262	6.87687258821195	8.66950376867641	7.92133392511566	8.5555656536489	6.88724464521601	8.19394671422347	7.52634244007276	8.75440730276879	8.73084170449342	8.35426044141995	7.60381170089354	8.41171067265225	8.17035249266157	8.2537780375471	8.20989776345982	8.49943126490915	8.44219238199146	8.52871231094256	7.91296740307436	8.42047015715939	8.33616620955092	8.56674839988142
8.42105754420354	8.4025233622147	7.87233138934832	7.96027161773543	8.7982030236242	7.78656921981206	7.91713380670183	8.61804799967483	8.29930246814156	8.40755320749576	7.74799013926624	8.74833514359807	8.71298686207611	8.62829498846068	8.46982230112318	8.76497060016563	8.83378451014738	8.63240515657806	8.41905592821663	8.68771858350886	8.85976909993171	8.581174389083	8.62379707475827	8.76726091840057	8.70597665106873	8.71650456349822	8.57478552468145	8.71710784425997	8.87169605267026	8.85864774593573	8.13156795723075	8.41753612208671	8.76118584815229	8.66716739105775	8.69943184365787	8.54189813760626	8.54083632507745	8.77527622373177	8.55288159369685	7.86926465219898	8.47570844468114	7.99978321439902	8.52035745964173	8.76383618018759	8.03026255316123	8.63586062305492	8.63770733263476	8.52027113908635	8.65767807825316	7.55531123529866
8.31658469000658	8.95163471375726	8.55088592957007	8.79551572776556	8.44879928370263	7.76915799533748	8.85215748552367	8.86053558805167	8.58425233945687	8.77956602023046	8.61733170819548	8.96496512574364	8.54451321001645	8.9105451773608	7.68811577243185	8.53864272613616	8.89285162685083	8.87123008966086	8.82346237736409	8.87986607862141	8.69583744697178	8.91583681007279	8.86870073173734	8.8572713242761	8.200443925345	8.27938909139992	8.80262237548787	8.70604071090191	8.62815366253732	8.68590050443293	8.76378020038183	8.67593463026205	8.79763357374998	8.39646286701868	8.90730629341515	8.19492157927616	8.31099102200115	7.85668948950147	9.02611325662104	8.79394502809224	8.78003856707136	8.87398551983009	8.70534820824604	8.56698041625527	8.86130726875402	8.31130449287407	8.94537841958822	8.73591478913747	8.83949087799174	8.06172686746369
8.99693396393546	8.83232832318614	8.94332981913885	9.01474268465693	9.07092532240952	8.46382650012997	9.10220330905354	8.94507410587163	8.86692758382107	8.4838300786968	9.05598457901218	7.41958550210042	9.012539681493	8.85022410265811	8.78275358746342	8.9714379541023	8.77223604192355	8.816774825289	8.93793030909798	8.80156963795844	8.96139538521766	8.47300380252523	8.76953680012313	9.12801845814277	8.88509001489587	9.106129347513	9.05295652147884	9.04089478980999	8.91752814146701	8.96298452252399	8.96030110187049	9.03670236284254	8.11676264847323	8.73376076726283	8.88519640767987	8.59041574170881	9.14363351669885	9.17807139387319	9.03135179549639	9.0727959701623	9.11404179366865	9.02791368858595	8.57524856543223	9.04271945671526	8.91495841323438	8.6085409447456	8.82804166420939	8.72106057456602	8.97961797705345	9.09169599776398
9.20532724664441	9.15737960283648	8.87359185712041	9.10037196706085	9.10021062071998	9.16563768735586	8.99318589907143	8.98013780131872	9.0752381358829	9.10337632590008	8.83609247742474	9.11598080476865	8.71806185600671	9.14750190292163	9.11094709783099	8.81145995939002	9.08748041604632	8.98122753536187	9.01633986728216	9.06151266021315	9.08141117573613	9.2032782612853	9.11072083883747	8.93085501601164	9.1920061789011	9.23405508663408	9.0223037531571	9.08092036998173	9.06645455639231	8.90845521212847	9.09180425383029	8.30920837693554	9.21114244493739	9.12473966399123	8.95162976690017	9.12619242070501	9.08723896554589	8.78445178998861	8.93429838897604	9.04666075081382	9.02205234196232	9.18179607350765	8.80347755290363	9.08019950456648	8.57380534147788	9.08703191372419	8.90893863447369	9.15424785580227	9.05415130251589	8.87456026364956
9.24945044453486	8.47412828622365	9.02341144936043	9.26395781582785	9.18993680760766	8.95873830482903	9.11706928407266	9.24611143896284	9.19318569678307	9.30326776563738	8.87858680573579	9.23869829265943	8.82374048956883	9.13683418331753	9.20811404139338	9.24288038263103	9.17732466245564	9.11974966675177	8.79357516216081	9.00529689598758	9.19301940030348	9.33731547514231	9.20509494074783	8.99506999969095	9.15189662912891	9.21158548999081	9.10414783600305	9.22893500112645	9.24197739361695	9.22408453638734	9.30019451860131	8.81300174153217	9.18866877320485	9.23487594251101	9.23776332980707	9.21996791237815	9.30388793445206	9.19404604233701	9.24552159902254	9.18837486785993	9.04002523540432	8.91115467044773	9.01259461193784	9.23756731945906	8.61031195595556	9.3146266945219	9.23673586800786	9.23927541896376	9.09461674432882	9.28414077847799
9.21638248258506	9.31715397034638	9.34252279258079	9.34995663275467	9.47073491601696	9.3092565946316	9.17936355647232	9.23767408064911	9.35817353932318	8.9844726797043	9.28708999007013	9.16841487776317	9.24772677322366	9.2111042688973	9.37548358033823	9.20720692202269	9.22128456439039	9.279863057472	9.23110083547594	9.29240995024849	9.17193911521895	9.33011496583942	9.17363680434734	9.22019697709973	9.33366505394826	9.36316528945802	8.99154622756508	9.31397343445857	9.29477527543552	9.17973979217196	9.4217193539462	9.49841425291485	9.36792212634513	8.97655449909982	9.32919618250349	9.31059540890276	9.25926477229691	9.41354913710462	9.42448738091905	9.29033461116293	9.33168573299529	9.07335297857426	9.35245246945099	9.40050406999974	9.34824787125834	9.21135112325222	9.32099915620632	9.33768873603155	9.35052001071742	8.62194997212989
9.41890861693776	9.39713140005385	9.40209784294736	9.41773038749968	9.47697748527641	9.37184496024019	9.51095758149647	9.33848830094415	9.44338373462102	9.30243602177972	9.3622135727796	9.38814572140016	9.35460179478013	9.44911362907114	9.40163951278878	9.34925193765037	9.45166217154366	9.3708737854927	9.47114754879502	9.3887618930086	9.35838134072256	9.5035668919026	9.45532624246271	9.48126221967745	9.42451434373748	9.31590857889878	9.3974368014722	9.44673601299159	9.33246062067948	9.41699635264856	9.39758437424328	9.41304254741126	9.37277622939815	9.49098558081921	9.42098481935691	9.42678437069045	9.39868809658084	9.40582477329129	9.4170031625284	9.39516455356812	9.37440539656833	9.32643849181271	9.48188582826815	9.34749095209907	9.45973081067621	9.36833343724745	9.33170632448426	9.34341167738436	9.44598371024896	9.3679657486947
9.4819253155935	9.5948227749648	9.63487232206533	9.53446386371359	9.51032094330603	9.5516019899192	9.52477523797996	9.5421799173825	9.6070149323274	9.56628859609491	9.43444048891503	9.44397168329469	9.54423453057903	9.58253102400985	9.47505772507473	9.49367428461838	9.53012730362148	9.47110256348667	9.56141045812986	9.54080656936823	9.44887717386589	9.59096830032983	9.57846737738971	9.61698378141784	9.5574094434174	9.56952490490929	9.48824817309563	9.51190093510031	9.4773078195464	9.53856309574313	9.42181168218729	9.56583243496886	9.5478954180594	9.61744919015769	9.45832329431969	9.47726940053522	9.39770697437461	9.57689049430998	9.45016650655245	9.44572599439373	9.62874399066053	9.45798271007179	9.52834780133998	9.53868893668732	9.43042151702584	9.62863898646108	9.61836761628835	9.56133604348346	9.54020087850424	9.47653985086144
9.66641612944724	9.66741752309526	9.60775924398378	9.59721122650132	9.63757011942114	9.6882454426541	9.50075913557515	9.58889463105394	9.6887329626373	9.62533799100292	9.58047521776599	9.48583045990915	9.48522588655122	9.53699875811169	9.61832976494163	9.47124775430089	9.51713881984618	9.61096793783451	9.58204991166328	9.61670455073645	9.43474085989822	9.59858527994153	9.6487977366713	9.54970341091113	9.61224365603549	9.60000882219134	9.62985624595117	9.60801240421683	9.54161168889938	9.47012280807369	9.54723901905814	9.65279546732777	9.61498148734765	9.63948397401527	9.52484578071627	9.66515003546036	9.64834108418484	9.75773102043904	9.64049841968869	9.62991813309311	9.61654218639391	9.58862943913203	9.64846333319593	9.61507262766457	9.64093115866753	9.63353447879976	9.54814937399877	9.59143468494896	9.51951039501706	9.60704335850067
9.76095350265914	9.78089666221667	9.7176737604717	9.58190821716229	9.68458346047723	9.60578707077379	9.67603448419798	9.76645651191476	9.62905531664833	9.60998372254278	9.59519157583351	9.7801241931399	9.71747724921917	9.65964521100884	9.7318358176958	9.68924042832425	9.7992049320277	9.65246676627151	9.55684688139075	9.64623646276433	9.70376682440489	9.72803904113547	9.69370152382628	9.60409611232165	9.60440374300519	9.85097638291232	9.81384722779082	9.81986092046621	9.78649366918952	9.81053430729608	9.85450729016535	9.63672134013841	9.69438677912839	9.65664479025036	9.72310214028914	9.82599534515715	9.6387000047137	9.57733631402065	9.78816240572385	9.67458261707842	9.61002984182853	9.76901331352537	9.51161597949099	9.7398259454901	9.69276574963954	9.57767140351229	9.73094189030759	9.57644637717253	9.69750617740305	9.80792758265991
9.78318754424359	9.89809079580925	9.72858300274362	9.64386307490212	9.6474207764105	9.85719399586278	9.78344110073531	9.79832294187363	9.7946033943978	9.79628023017483	9.87254220621437	9.78882031995794	9.55769797201753	9.71075771578453	9.62841626961001	9.79037087086803	9.72179096718633	9.65917334564028	9.84968510435856	9.65234092691566	9.59610046690718	9.67015151978231	9.95913574256776	9.87257261398763	9.67429866556758	9.85380486312028	9.96572150400703	9.66426828410897	9.74714418930166	9.66920732301249	9.72370103918782	9.90457170902888	9.66748491531424	9.78690426438373	9.7767354778549	9.86916231597169	9.83638709756406	9.86869606648694	9.71802400545807	9.83360858640933	9.7114344131657	9.83459502362849	9.70722190109234	9.8263309105057	9.74052364077951	9.83566937542996	9.6977626809628	9.68951833579036	9.54631647639816	9.80976455374208
9.80506851679289	9.75213463505478	9.87776698895694	9.89473211036396	9.81103643159254	9.94546694746349	9.95038021439038	9.89298572158665	9.92885454944423	9.95663367312502	9.75033389306163	9.82421673590395	9.8536079985241	10.0098470196206	9.88724507785426	10.000203712152	9.95964536724221	9.84048423570187	9.86395537311001	9.86231398722069	9.60902141245711	9.87903391083398	9.87727658347387	9.90472316031106	9.88010253843585	9.95158480662383	9.97907645814414	9.87774690363784	9.89873047490994	9.86807023471456	9.96190678613805	9.84404649795789	9.98263972813076	9.84535829564314	9.98897535486818	9.83959860665887	9.88746452368619	9.75677809462484	9.76651752951764	10.0087457404745	9.83968605225324	9.82705696157877	9.72927411613691	9.90388243056057	9.92776055433646	9.80400987324704	9.65968576951665	9.97362742525085	9.74955626507273	9.79941463081519
9.8064634628879	9.68822964929512	9.96029579349064	10.0716799997855	10.0412413671477	9.89949246813875	9.82478468244171	9.80762615115592	9.77745747580369	10.0053177972706	9.95048239399036	9.6744436807232	9.94529089765173	9.69368678713311	10.0382702090687	9.91095755402891	9.86980393704149	9.72141291028857	10.0043441541702	9.95537800505591	10.0257158425558	10.0788510046041	9.95406482327451	9.70883000093051	10.0740251044033	9.90369462023862	10.0379157500662	9.73248837543746	9.97749936415847	9.94580648177133	10.0602248623867	9.83867032522433	10.0370502915656	9.93306115270923	10.008548948128	9.92011157250583	10.0054411905843	9.89651308857127	10.0841421245986	9.94688438932772	9.97547725167713	9.87330745780217	10.1395456379683	9.98247570938012	9.93585199799742	9.96804022628339	9.73789518195387	9.89933600676026	9.80421271543405	9.737538421365
9.88863829761599	10.0719629805619	10.0547150184937	10.0165960952172	9.66111831303402	10.1899012285479	9.95514554078163	10.1580275917504	9.78361768633686	10.1921156757082	9.79884014353936	10.0351483380538	9.94281207211589	10.0914150228066	10.0203022156215	9.76285745562553	9.95755515965398	10.0017650373746	10.0386251140745	9.77228505108533	9.90075502436363	9.98524526672268	9.87878912307033	10.0319200210629	10.0088707716159	10.0728501519129	9.8054839257963	10.117653406148	10.1351996326324	9.7815634540055	9.97678344739023	10.1089481714703	10.1919976442625	9.87722633042669	10.0563548987648	9.86079404006287	9.93573994858294	9.85836829234622	10.0463391295899	10.0060704650796	10.1148258405646	10.172394694984	9.85735429917863	10.0546579325065	9.93592561552086	9.99315645410917	10.0164676102022	10.0542894122895	10.1250483319116	9.72985658977395
10.0871577871622	10.1919375524972	9.97105709202655	10.2507636982056	9.95787787615225	9.94558962538189	10.1837289647643	10.2242277349182	10.0938516019396	10.1559485355748	10.2053655709576	10.17931680966	9.75269124009603	10.1555758579693	10.2715521817612	10.0221057759344	10.0513565696102	10.2599751067267	9.95240527079444	9.72785205591828	10.1318365911389	10.0801435686517	10.2138933139662	10.0589643436482	10.0529886600855	9.82856411775174	10.1475286213663	10.0377687939218	10.0136124210173	9.94027315283168	10.0570101767326	9.75608413839012	10.018603409628	10.1177553626271	10.0587565061131	9.95672817332162	9.77346575972963	10.1931021721406	10.2468154131862	9.89797331446097	10.2211515434812	10.0631909736945	10.2274632935559	10.0770523230685	10.1393288622608	10.0890517512593	9.93707955073288	10.1778312479678	10.1484831195919	9.85350691552143
9.96630054474515	9.98888981571489	10.0160845457272	9.83546314726513	10.1593418660177	10.2028551797954	10.0137426389589	10.2311364170496	9.94646529788666	10.0533918887659	10.286052486134	10.1162039286357	10.2028072197017	9.95005262378181	9.94970351727914	9.78572009101328	9.86751972020291	9.91794723501912	10.2649342654209	10.2449526739065	10.1090027682609	10.0027646620575	9.92485102996708	10.0189367750059	10.3070589868575	10.1073279024443	10.2303524937722	10.0525810793919	10.0952137017362	10.2015939808268	9.99215291535607	10.194135636713	9.90267531449087	9.99462211386333	10.1563181562669	10.0659149500785	10.1412561402165	10.0517225360976	10.003461507207	10.280671309289	10.1424166068515	9.91245082834666	10.3132933460606	10.3392533227376	10.2547632620194	10.2000952847256	10.2902733424015	10.2659335496348	10.2753179176088	10.2202210029675
10.0047489336279	10.1842924603635	10.3453454384018	10.1249980258556	9.9612249537646	10.1764743757804	9.73694765842249	9.99573311174775	10.1163369223018	10.2987751830527	10.244769148126	10.3199593347673	10.0229545066131	10.2654245748587	10.2267986116431	10.1490673752605	10.3187680729773	10.2321862795078	10.0032303171924	9.7688305943893	10.236493852593	10.0973255656436	10.2102187616785	10.2692633595182	10.2782955894364	10.1351601749258	10.0909762249731	9.7992306741475	10.0267622081479	10.075436356235	10.0614454443179	10.1329904216843	10.2411925677493	10.2345328283046	10.1060129513861	9.99376455575396	10.3482819626498	10.1318211334816	9.94038088431507	10.117484926235	9.88658027941426	10.2846727504727	10.2573987546237	10.4819115225379	10.0468174686806	9.99231449117636	9.91816681857077	9.88658663695598	10.1521116223435	10.2333243759054
9.9825264842447	10.4165887269631	10.3914160138985	10.2642796917777	10.399038935359	10.266425880269	10.284569636137	10.0517891094	10.4189141474252	10.089582093015	10.1261068780244	10.3726238599156	10.3315848185825	10.2418536136802	10.2088153310309	10.0019741595551	9.80852258964498	10.1545309461932	9.85071244374393	10.123622996733	10.2299778351902	9.96086011771374	10.2575685404818	10.2895355236937	9.99611647352993	10.3848863402964	10.0840561441483	10.2176455540908	10.2534007663776	10.1326299239575	10.5314054193987	10.4474063834254	9.94274363155892	9.99014447282955	10.1596779647007	10.0205911928137	10.3933102544013	10.4843392420927	10.2878163965966	10.2404921460276	10.1103797541591	10.3585657337046	10.2149783984414	10.0205047041292	10.1861594292397	10.310587579264	10.3289146290781	9.9170681544734	9.94297292276279	10.3153515858058
10.3377406973851	10.1612305976681	10.3580130372714	9.97974907466531	10.2621922485555	10.0743780258581	10.0151785480089	10.4139155283115	10.4252449162502	10.1397090747867	10.1945888362576	10.543112294446	10.4586064795446	10.0730723957282	9.9900000022778	10.0069950022949	10.2084856073955	10.2200529359218	9.98337360463863	10.3901961100726	10.0425118404412	10.3187767119594	10.2448529285927	10.5602160991801	10.3496335056863	10.068523302732	10.2526563774145	10.0995088628365	10.2129420366977	10.2825017324453	10.206123814625	10.5658032302739	10.6007991463564	10.357259636877	10.0166279156455	10.5190345166741	10.0639012327288	10.411154247229	9.95363178716554	10.4507424768707	10.0292279220916	10.4925441479633	10.4538353531483	10.1822777838128	10.1875933637468	10.3507902751283	10.2094181038244	10.3131280762459	10.2986153700694	10.1689814254998
10.3940930506631	10.2992259698265	10.0025063753927	10.4923413140997	10.2338705981802	9.99691149497771	10.2122786503313	10.4537369403257	9.98132553214391	10.2331568526269	10.2734366688718	10.1323173697387	10.0074314109125	10.2055815041771	10.2812068236167	10.4668339912979	10.6114407078746	10.4123830931021	10.0904664025524	10.3162666235183	10.4658050258087	10.4366680150447	10.4295584840981	10.3291828010442	10.3859896737072	10.4933111495383	10.2925034088152	10.1904116461441	10.3832498971555	10.3644503339673	10.4645242613039	10.1173346473663	10.2183603288538	10.3219439412837	10.2851888243406	10.0254761437144	10.2486240706766	10.2882284813804	10.5111269825724	10.5219152522326	10.442371847118	10.4311426347281	10.2060322400558	10.3840747511949	10.4600617889688	10.4496065498273	10.0532804291875	10.2567190837881	10.4868547148244	10.3451948668137
10.5181161800245	10.1232592369776	10.385530207058	10.1671330343697	10.6225358374172	10.1768725614312	10.6494827555855	10.0435974908482	10.0624760226376	10.4236030071447	10.3124943859571	10.6716581816133	10.5806326164501	10.4063852351567	10.1031463666763	10.1446344890398	10.1443218912761	10.3683185042175	10.5392018191531	10.0377530541987	10.3957750483213	10.5613253822138	10.2584776388016	10.5831325624751	10.6156477056854	10.5450223256707	10.2517676710026	10.3026790521838	10.4393580882722	10.2506972686007	10.2055934901252	10.6892081498136	10.279448707282	10.0622140213591	10.3883402054073	10.4958808614148	10.4724121846667	10.6672162759605	10.1914171611589	10.136478169919	10.0753433634282	10.4528439747379	10.4187504923197	10.5747982599385	10.2708601994637	10.1457985072513	10.2176414091829	10.4482444312098	10.0731186346153	10.2780405928799
10.609103348727	10.218204542115	10.186236406897	10.5512531501343	10.2662318042822	10.5030228565012	10.4603654308903	10.5500100724952	10.0884574751759	10.5203822865397	10.6145427063947	10.5103141113865	10.5514963478705	10.1141774237121	10.4660957814623	10.226783098787	10.0817737957139	10.4649664620751	10.6056301421965	10.1361996070599	10.5767609437184	10.4459517341617	10.3978298557653	10.0523342335405	10.1767780407461	10.4916112869022	10.2184391208287	10.1979516192776	10.6044164914088	10.5084491355095	10.2029063561963	10.5776209362649	10.1063427138106	10.5284964707163	10.549545399664	10.5366988665507	10.4561621140617	10.6239322296315	10.4130254214025	10.4501565719288	10.3438181843711	10.6878130183323	10.2030771010388	10.576276909423	10.5199937293559	10.5421356947408	10.6170824261471	10.2966475498884	10.5802336312784	10.504812213696
