# Supplementary material for: The Neural and Computational Architecture of Feedback Dynamics in Mouse Cortex during Stimulus Report
Source: eNeuro. 2024 Sep 24;11(9):ENEURO.0191-24.2024. doi: 10.1523/ENEURO.0191-24.2024 (PMC11444237; doi:10.1523/ENEURO.0191-24.2024)
Supplement: Extended Data 1 — The file code.zip includes all code used to generate the figures and perform the analyses presented in this manuscript. The folder "./ephys analysis/" contains code and instructions concerning experimental data and Figure 1. The files "Figure2CDE.m", "Figure3AB.m" and "Figure3C.m" simulate the model in the nominal setup, and generate the corresponding figures. The file "Morphing.m" allows changing the connectivity strengths with respect to the nominal setup, and plotting the resulting trajectories. The folder "./Figure4/" contains instructions, code and data concerning Figure 4. Download Extended Data 1, ZIP file. [file eneuro-11-ENEURO.0191-24.2024-s003.zip › code/Figure4/isolatePFC/v1Int_a0.875.dat]

0.319250965828336	0.325341005638912	0.324580959508807	0.338407980165979	0.344718638839304	0.33868387988155	0.328111646930411	0.341760871042158	0.34549436414792	0.332752748709653	0.351872286577081	0.338911951329665	0.323734212913913	0.361924653768382	0.340773342684061	0.336073625063092	0.324269797462215	0.3409343495729	0.356352987499417	0.322861160957743	0.342007535227135	0.324099103325598	0.348932510889404	0.35786479094401	0.360310536098584	0.34723436492387	0.340097138964002	0.36014376068999	0.357266568719189	0.327860504811295	0.339112758779722	0.358388070534047	0.346332131531101	0.322248241048817	0.334180566785817	0.321935170158879	0.354713894214959	0.36299062800207	0.356810950235585	0.323817000540047	0.348833741056974	0.367536865189353	0.350647219448293	0.358482251016341	0.332070647594881	0.34791823089513	0.365141468734725	0.350753498359803	0.341946555744142	0.354096888791872
0.359365541432255	0.374618235795635	0.331695248837628	0.356209276841992	0.380817325432703	0.376138936548284	0.330585591224605	0.370708926470271	0.33738007660652	0.329354267599239	0.367904306026704	0.379637168031649	0.367782189866486	0.336691175616944	0.351178435000345	0.339223323447411	0.366897591352948	0.363406953585234	0.383371123589333	0.379968112632872	0.374277710570307	0.338421727729114	0.346164282797827	0.330435361465701	0.332757241349633	0.363006669137075	0.335306288975282	0.338384168541538	0.38105307065064	0.371198529467269	0.330770538663816	0.359141716775385	0.358085129574096	0.370380618963203	0.330720686700883	0.372885070529951	0.34429287511472	0.332053455268087	0.339830058162525	0.375518864300173	0.369607589533878	0.352920956467994	0.340035077806465	0.347344912150256	0.36804114207511	0.333968406032111	0.366771046922175	0.379718363029602	0.369724882314361	0.374593288404855
0.354284821782088	0.359710201981771	0.338114151458904	0.363373453234833	0.353015339550792	0.374702773870912	0.345323255424805	0.344028366917238	0.340279565152003	0.363252261140572	0.360809465459603	0.370926614720965	0.365815349381399	0.383544408624787	0.359320748153852	0.364901443927685	0.383746636498497	0.3604235982341	0.390351495600879	0.363297298329557	0.345040564508679	0.3612008270857	0.39105422994974	0.394148756244237	0.399230464358639	0.343260521080114	0.393804211644784	0.364944582345852	0.365501132949176	0.340048488147258	0.39349620628035	0.362789402248771	0.393649681121374	0.355706650574051	0.373902796870557	0.344619549919254	0.396111243299894	0.364910571429654	0.366664925566705	0.351476766152978	0.38949039394534	0.397618981221462	0.352290867860204	0.39647815254355	0.356460197898341	0.387910676763372	0.386087866775707	0.399873651106167	0.368076490396657	0.390773009592556
0.377985549060508	0.386361768309757	0.380500778627785	0.408025455349564	0.359032536599738	0.413286603553915	0.36932086433316	0.358416515991925	0.364227487827761	0.365258365226075	0.388779605134644	0.387367505572616	0.401930167375901	0.362279833845942	0.390402955502079	0.376082446751653	0.360117375429794	0.405334113526209	0.386789790753705	0.371819957984524	0.364557554065745	0.402583853723638	0.416352406308642	0.366336564955791	0.353351379340318	0.408643412407802	0.369064965877411	0.396213414968223	0.417810173426198	0.376668881811241	0.356718509378023	0.399392037361799	0.376657676159332	0.363007038084537	0.37522996147257	0.372986476612944	0.363832909924992	0.351539615740742	0.38403161137154	0.353567570480813	0.374649683820777	0.353424729306215	0.407624809032615	0.364402590453205	0.408246202731624	0.413407347136022	0.370255952406389	0.404587086782526	0.367325668702211	0.353260754437083
0.392478528403349	0.428125114346705	0.376076501181612	0.426706461814972	0.409858302809247	0.422477488819292	0.438401950166448	0.433859538171028	0.389008268644143	0.363267527576321	0.390421078519683	0.423984999080671	0.371654078831096	0.394371554810584	0.41514752433817	0.394765316285782	0.389033795549166	0.374338901696822	0.36309633776137	0.406350420386349	0.389693255329162	0.427172964883679	0.415972957383229	0.389463695206331	0.434111018588187	0.407445036889784	0.368783286017431	0.421088136880042	0.38851146844542	0.393700490913715	0.432001841789678	0.419743057229553	0.426231322944294	0.392802014679366	0.42697325868522	0.399038245280602	0.385617479755023	0.364340466596261	0.399668792754707	0.411609701257655	0.374892063986441	0.418043960587304	0.367508535235289	0.384036561633424	0.422127430440037	0.429857124549964	0.389498622364626	0.416279519422199	0.390310750886484	0.432753481785208
0.429139628961466	0.437221254537413	0.405439002297247	0.380716248597304	0.401964646884925	0.402150629441545	0.438767115774942	0.416047469983365	0.432811601787082	0.448816278778751	0.405687274473021	0.390106811788494	0.392822314578755	0.406201482556229	0.417868492156521	0.406496176952097	0.406721962412296	0.419756906886635	0.456850874478998	0.378084904108339	0.404513257203929	0.383589802237801	0.378562218721861	0.456324240480068	0.429011194844454	0.400283147768378	0.434545968195475	0.394414656981651	0.384240571676507	0.460655825837833	0.434751934076533	0.420748295767669	0.419509223488645	0.45469880986653	0.39941456929548	0.378395304126952	0.421085873034369	0.414540694589292	0.401452385331312	0.438536744000752	0.433935785448708	0.453082878913466	0.417759601146626	0.385227364265463	0.433570743008931	0.440784160882668	0.407223814976222	0.425033326929241	0.387413968957562	0.392985244250998
0.45395852471153	0.412572415183842	0.476708094382641	0.42425869732867	0.393592366878049	0.446708774438592	0.463144708830663	0.400474454346965	0.448418850990992	0.484229378395552	0.457960402257821	0.422204577255262	0.471675884881577	0.42487535596083	0.40262117635585	0.422176367707144	0.424218083081872	0.418548020940115	0.391622779603626	0.432771594204056	0.422691019063088	0.472849394563585	0.405997610710468	0.481840008640525	0.447979290354723	0.414070138292662	0.42142183648871	0.480221212923129	0.44075886803277	0.433634149196752	0.440640527032044	0.40824753497444	0.405955953056391	0.419441814115911	0.394633497697507	0.440995150500173	0.400639797919162	0.426154785971056	0.405396592107647	0.469412689729022	0.424096400506043	0.421806072574604	0.448572495223152	0.43568495055529	0.444516873674707	0.425321857641127	0.448583344283113	0.41445692365332	0.490062595517637	0.425533715149293
0.507308239600523	0.415238399370448	0.46771766418115	0.478550399302712	0.430551420936279	0.511982313299948	0.500379694529479	0.476274739370022	0.446934689128584	0.456242637610046	0.440323902106484	0.477452014040112	0.440747594369913	0.447630430060593	0.482952847131802	0.512193625176387	0.432044096733627	0.511468150861798	0.482819123349365	0.498722977431506	0.471696082971623	0.468494253313751	0.436387045944596	0.422414322357124	0.508066338410555	0.422102810093901	0.454128864182867	0.417708424414953	0.443494100359539	0.490864116769148	0.414590498353198	0.506323818028372	0.42710964055594	0.453049817156159	0.492275284217068	0.447407076382387	0.480959532926796	0.472820387139504	0.455348040665796	0.440416404807737	0.516104248850841	0.455137954257533	0.504346602750624	0.45904309198644	0.41307785547778	0.49445508247155	0.510644487012117	0.440817193561542	0.422802289955858	0.508733665969678
0.548140369777167	0.458465706320677	0.526478038640036	0.494606539180575	0.438908510393418	0.48316429781292	0.525696779773048	0.458361750828124	0.498018891633227	0.449261911844258	0.454200786171939	0.464919966379881	0.479015894720565	0.494420396418981	0.549269143169464	0.472575861783175	0.45479647403798	0.468989122050617	0.482215350529446	0.517323522118438	0.49014612556875	0.479988352587382	0.511989357595024	0.518510873465623	0.469706555962354	0.475094946877796	0.438343427468881	0.513050036175739	0.522192909326134	0.487407187934281	0.516853342945036	0.473219443053907	0.47392120465224	0.448828375419134	0.493378569192585	0.458165348781615	0.54320526856764	0.521164340846234	0.512527573260004	0.50000732275554	0.440096005188357	0.543406134272797	0.453819910806305	0.471154488134046	0.534762279733555	0.476808770344178	0.514825190040486	0.542348172380505	0.552372932354283	0.447348740773135
0.538288849337706	0.514733560451471	0.539261698713396	0.485803530240958	0.556643077209885	0.497230630922708	0.468381419735123	0.52170920884851	0.549799279086957	0.539327674974636	0.483173175315916	0.510190915296289	0.55472497537699	0.484599761301246	0.503083851478415	0.591333347200486	0.543276448703406	0.479057026907216	0.527780709922436	0.584661882021213	0.552553699941303	0.547738112890105	0.537429665005477	0.557255616144501	0.526146849517674	0.485951270840192	0.478423766598393	0.495840616426922	0.545538551014683	0.47293015245085	0.569907090470329	0.470362872152597	0.514309820715327	0.487801659712159	0.536532253990353	0.486342494882155	0.542474870517007	0.54882058486957	0.51666160802309	0.575719530965148	0.486598711797692	0.513267858899914	0.587347964612672	0.544151683931156	0.558173348165237	0.499918056798178	0.532700427594557	0.502707872656845	0.492797053427912	0.496660494703187
0.53353784038496	0.495452025753207	0.625865989338243	0.5127537672718	0.626059910263435	0.4953285971565	0.547891731183206	0.51005264819559	0.557764716254543	0.581376531856375	0.542871900730892	0.62045946473252	0.534932398534927	0.51787329955743	0.601531020680112	0.586172808986945	0.502695586261406	0.583364801899135	0.504127309601409	0.614692539538257	0.519006848145759	0.582186728260472	0.500546383687558	0.628583751259328	0.528245753854142	0.600094579421757	0.51991024422933	0.54576160752167	0.527697061480835	0.562521015651718	0.510563567679147	0.611260468613652	0.539623660073497	0.617788159583019	0.564638564136931	0.562420061385654	0.633341813240828	0.561169768008758	0.525415287687479	0.557891961525914	0.512129290561736	0.515454969531747	0.629019736052684	0.489948124730321	0.538092186757013	0.500420709202074	0.554079610145044	0.550365787581393	0.531949258064863	0.607283331253654
0.528448343454248	0.663709302984399	0.580102976635302	0.611336012619351	0.532508129067465	0.562022067322356	0.611196944298713	0.593154310127115	0.589228146716545	0.524573151305446	0.540246868148648	0.584014177646913	0.54915324555768	0.656899484059128	0.608017399227696	0.571726775897145	0.662593676199297	0.542363325131366	0.571473865597586	0.608640314842871	0.575526810990691	0.56045358838958	0.580439273584162	0.541482397150224	0.591106352051409	0.66132931367987	0.571013001206905	0.631754594847192	0.543607844371	0.648080731333283	0.629459287550882	0.528731687434276	0.590170609336571	0.550989774025863	0.672041259718749	0.535030691205315	0.648735738215498	0.546365168866577	0.545810260481445	0.674387723753184	0.589734113960096	0.657047256280518	0.63728183394127	0.576811387079041	0.601491270201342	0.561267431061069	0.603226486047523	0.66588801549396	0.543870707884615	0.585515572969122
0.630379126933513	0.674746184595883	0.58557480023774	0.729842010696725	0.646803402992065	0.661555168705399	0.685307302445607	0.606644014443333	0.596490028357941	0.559283879106392	0.644027156133673	0.668408038940707	0.568502887491791	0.71375077944804	0.66199768413476	0.571441227183215	0.731876124870217	0.642658552967473	0.566751459623084	0.578086010302089	0.666526755478816	0.6354426064815	0.570417409160466	0.639054408101751	0.662026206408634	0.716532317424865	0.706238628135047	0.68182684605551	0.619442157790209	0.571220590352859	0.556493951995336	0.651612296118656	0.688361819574932	0.739718438844778	0.570223982315227	0.718574424918861	0.636515325164516	0.74656502321509	0.592812138587002	0.640965113172777	0.676143406036335	0.655623732761195	0.666631992494004	0.552410265507446	0.584957854466499	0.630728329291577	0.678461073110547	0.563636362175717	0.57788405488533	0.680343833204178
0.774285599011419	0.765442308966898	0.707173618217206	0.614699044604525	0.716520759665713	0.713604197157256	0.706656046091117	0.721192169768706	0.761632869083304	0.600715581149696	0.610562528897364	0.67062048612647	0.787362760843708	0.647758636283973	0.602194807782366	0.743903227819393	0.7658523465557	0.70755332227988	0.662393175559854	0.699099992975122	0.622562012604416	0.701503382933021	0.777191195819529	0.626902157890184	0.70762569352977	0.795392755459208	0.619990881858422	0.633568328165217	0.802093948121395	0.711484047152359	0.715734078011692	0.653348075874138	0.778143918081722	0.687907015402356	0.64629276217963	0.656513902215134	0.726456870902767	0.775652719024096	0.689320551103243	0.613494836506448	0.634647061784833	0.749144319060755	0.668935964702754	0.73812777120264	0.659417587651417	0.623117516919536	0.65665564534116	0.638966577088907	0.608013202487504	0.767329797673552
0.731589178348179	0.740799018273491	0.711649444964746	0.778689516656661	0.825030381234657	0.824796811617176	0.78041776828075	0.66490196266186	0.684553239916845	0.674641826145063	0.74887203039401	0.759990151128044	0.817643887065367	0.763703079336919	0.64356391752301	0.704964526275257	0.682098946199992	0.812005645615002	0.732072828026502	0.77223719231749	0.829699171099359	0.706107780120472	0.66785487199325	0.746236048426673	0.727298681823444	0.755085575878193	0.720525585971921	0.715455146591828	0.66848406501066	0.834810334287625	0.742173760938796	0.725487839026344	0.70493494602798	0.680838046158489	0.758648276179969	0.651595138935575	0.768244860849649	0.687324877573069	0.802657685532842	0.680957322707544	0.686667808922698	0.729346324095422	0.669608206780743	0.869395375381363	0.847477359958549	0.695009474278197	0.694767910827857	0.792752055372978	0.832656804122253	0.870300981198926
0.940124024778403	0.774291250903547	0.71406707605491	0.72152033957778	0.723461524219615	0.905768100188792	0.745148858380974	0.909795665661456	0.763682393779536	0.806059301361389	0.800263964211585	0.745747022204283	0.910775422424223	0.811018708586837	0.694391826483866	0.71415875533271	0.803506874195072	0.936983034367916	0.775160223655033	0.911578758505935	0.72968838929023	0.761943416614123	0.744061917856052	0.805229163338513	0.734133105083618	0.898578057685406	0.714407547745789	0.826948930142128	0.939723986413962	0.890617088168237	0.760129719735756	0.805934505987151	0.820056919772441	0.859712908553597	0.691114400459462	0.770861371000806	0.767225378954353	0.911521266666964	0.882143548811628	0.83044437935021	0.869427023488715	0.905040287702249	0.68631214137991	0.735193113997218	0.790212104995814	0.786147431870649	0.907550819419166	0.798029681969926	0.788006488852301	0.757701809746314
0.835886463522709	1.00766267640026	0.837081105140816	1.04080577547438	0.954516258075908	0.818984915601314	0.764135389009493	0.853194867233034	0.842264830476409	0.835647563505551	0.950856019649103	1.02515674192972	0.962483558063388	1.02830857270718	0.855570874730075	0.925381999495929	0.984627652381338	0.854690360679846	1.04046033912643	0.827385631306834	0.853573046606298	0.881292482015917	0.814525821396679	0.776091644940533	0.94442091218307	0.786426451172827	0.804194348194909	0.951264923326766	0.834974086757021	0.823275098302154	0.951813767235475	0.997564981445111	1.01577720030818	1.01972841952587	0.820493319122978	0.976283967925823	0.770433330423217	0.887403050089926	0.760741430792414	0.950852014442854	0.815586761534375	0.961756840227678	0.988842492911869	0.839926226252547	0.79739906019023	0.856181455122795	0.994828621000132	0.912408260760358	0.752225275604865	0.938601574621158
0.977461567790754	1.14460674047935	0.912971261057117	0.827620811998219	1.07946315940308	0.952670166552532	1.05341750737906	1.09274938555105	0.85841202260344	0.851072188206864	0.941116300180217	0.898964995886238	0.820835519756834	1.03128124094829	0.851812476862915	1.00634670029011	0.955261735427054	1.00985601209562	0.943999947942792	1.08193492198804	0.944274758193204	0.866956486969761	0.943136469632243	1.12901516057665	1.04453123918914	0.872011464469506	0.941082506042773	1.00413140571775	0.964627058765075	0.869636638361918	0.872686397573206	0.962584230407146	1.04815565182252	1.08779010109928	1.11253769323488	1.11735186307797	0.973508938214228	0.943862069036198	1.11909384033094	0.873013371766932	1.02740299145006	0.891822436690159	1.12233824953706	1.11076520798589	1.01861035066395	1.02910502315397	0.984232827298958	1.09976263509066	1.11271746921776	0.844541430244172
0.92981821310142	0.896805850100383	1.19302010652565	1.09938603285128	1.09972500529387	0.981996499403327	1.20916556281576	1.25722341789009	1.20159720580825	0.998508875998915	1.01573682898564	1.1300872195842	0.898412657003265	0.982213518893718	1.19201860815843	0.993344304081706	1.00401217308354	1.11766994959925	1.11457244783654	0.942160230386328	1.04305467034502	0.933445765436161	0.888093216662633	1.12879809093967	0.896631977172665	0.922221099772598	1.00218651104944	1.1932948057717	0.928214491045544	1.07592526105895	1.23835343607292	1.18046874629202	1.16446258189752	1.08701205971541	1.11063053607281	1.14207736493748	1.18761287290676	1.24621078847535	0.92379271689572	1.22224806036467	0.925707944621	1.121068142039	1.12503532098262	1.00310565140927	1.21735594671229	1.10118842753455	1.15092852374329	1.04798186783185	1.01435200314348	1.16982032782004
1.05236416794818	1.02437299620109	1.31598510820021	1.19787921351154	1.061196084868	1.23351577383625	1.27917165233018	1.28803004254822	1.12778955855104	1.22242170496707	1.28504350197269	1.25098737946911	1.32785511166153	1.07106544787577	1.2394160209284	1.29897070163586	1.34303513138717	1.17006534330413	1.27447567547151	1.02550532667432	1.13070431228719	1.08402865164444	1.12235937450423	1.07589285336316	1.03583282844348	1.16315195208173	1.33648203225098	1.11042830981432	1.31735433510006	1.30121348350646	1.20589711484863	1.0645777368116	1.36892891008466	1.06842917977065	1.22438715196062	1.20528140692171	1.31696688482898	1.25898071542152	1.07575771226393	1.00921351976493	1.37107614341738	1.16091373936059	1.14773100935935	1.39779010422632	1.15704175931188	0.985498051384429	1.16315923104603	1.34192929658829	1.15255170366355	1.29561854895152
1.40183136557445	1.46452459018556	1.30280048629481	1.24284171939755	1.19648226884888	1.36205792729931	1.13314430129669	1.30163628557151	1.49276219467232	1.08037690804645	1.47029575066919	1.38002456120722	1.3343728398337	1.26525020790329	1.25061596372981	1.49477546123096	1.26130570122403	1.11090159947927	1.14169049321597	1.45938077008836	1.09144756717986	1.18374080290026	1.16567742586297	1.09906090638308	1.19033155129702	1.1639632856134	1.29459088939895	1.30435718262202	1.28612781637822	1.12864144406788	1.24087806796625	1.5734801999053	1.52474067652685	1.44638833237882	1.44792662209414	1.45703887540456	1.13665900207139	1.13342494502532	1.32979108642451	1.11442230361947	1.26023190541058	1.48645573881444	1.20291406992856	1.46673622780875	1.30000510398182	1.33595166775683	1.12175011239527	1.31829517402845	1.23164970813113	1.29566421543664
1.44025534621358	1.56614089996959	1.43511025581726	1.43571264949464	1.30541649560254	1.64949386432199	1.30598826169228	1.33996078381296	1.39233327766818	1.6464084152114	1.42857646203658	1.50205479196044	1.40846744367868	1.56374809290105	1.67034623151295	1.7301059458113	1.27072168911382	1.48691849609991	1.48698659422137	1.3805288649098	1.51073828834748	1.520891932337	1.22951822847491	1.31333643633965	1.42873153360045	1.31072037046075	1.59978518260338	1.56058682620896	1.64467894315089	1.34567432825992	1.4785711168978	1.66488947135241	1.2433315212064	1.54791855859462	1.37848212460655	1.36881696852754	1.4791928241133	1.58546870895652	1.27840938769479	1.50501752327648	1.31335184149999	1.48383856737689	1.57838960412543	1.38957289156351	1.49085824965295	1.20341976385858	1.36537709228309	1.43431463861681	1.55243312653318	1.61478479040787
1.60219902586161	1.63087198110266	1.92546215964248	1.81373417546914	1.66133838668923	1.3898001651019	1.91893806140399	1.75579943606272	1.56657227847395	1.5305326706037	1.60034465605563	1.31425283108094	1.53541535633144	1.67248587963873	1.60622952886906	1.52027322161097	1.32845476592339	1.41278249508692	1.60758298869685	1.88056143550284	1.41509738424869	1.48822834817521	1.85914488739285	1.35224573038689	1.46214244973557	1.75341344828393	1.71272444631654	1.68335911683699	1.67588177394684	1.75489719210055	1.85236103851421	1.62828469513143	1.79120977331577	1.55177581587042	1.71943192114928	1.57740343165421	1.43419350174986	1.43036019782749	1.44569220374949	1.38169495390204	1.40632981558235	1.3463216580495	1.42673764140343	1.36884008423426	1.48408770512247	1.52140514582534	1.47419552633872	1.79899580574765	1.80098997080251	1.56283026128552
2.03303439944211	1.59524762559956	1.90308607292226	1.9923181192307	1.51637474752913	1.94492427609762	2.04420504397051	1.59359000789038	1.85273895955562	1.71078175403687	1.99255305876952	1.52608578415787	1.53652602143588	1.66473834231645	1.55435667986303	1.51492415541675	1.98788803073728	1.69972036215199	1.89665647079516	1.53253697949823	2.04992198036026	1.76298898450687	1.70406244590644	1.48378617709767	1.50238755773924	1.51419847630234	1.56391015833275	1.55749593395129	1.48021281893215	1.77510480657315	1.59702833601776	1.45244295781601	1.74234663280916	1.81993252331145	2.03773287328083	1.6530567587524	1.84137420993605	1.76625987557487	1.78375888710725	1.48670071538739	1.79565430090366	1.50296418874015	2.02424038860709	1.92612117135437	1.61553048988869	1.731027841899	1.83007478276957	1.66905808429502	2.01219714464578	1.96806295254575
1.86535929994424	2.07684085159973	2.19265923332105	1.97069608624276	2.07363541650887	1.72171717164789	1.98117526531862	2.1318143945375	2.27624545553898	1.76133088901016	2.08662134678301	1.6895875581336	2.00466913605359	1.64334629533763	1.65544523209935	1.85065519989681	2.28934638164068	1.74349743552251	2.06301421696594	1.99903299115749	1.80337666730508	1.97468319612714	1.93952771087821	2.01978654725587	2.28223262921579	2.04260122274984	1.64273827240837	2.05043570159099	2.32952089677854	1.65097756767874	2.32653372615371	1.90726474105953	1.74831700612878	2.35486866811779	1.77830118028912	1.7614483932347	1.88717122123801	1.91055490469582	1.66327700705249	2.27254600806901	2.221324325867	1.75174983393918	1.99159628848046	2.05353544347985	1.9596805686122	2.31697751200667	1.71327181442373	1.63533605907681	1.66522938981157	2.27647793926654
2.21827124562297	2.42260034241839	1.94051103039621	2.01879699654241	1.91485776870722	2.28776143406957	2.40402096176624	2.56265130431076	1.84463629843611	2.29411637120688	2.16179960010515	2.17746896473904	1.82802380757415	2.36123078923071	1.92450576626932	2.26000104103337	2.17289158412863	2.26878643970385	2.58452918231407	1.8169375008916	1.99069138784902	1.8711077986352	2.48424097196759	2.54821628008713	2.45320114576249	1.85017727663171	1.93441111662341	2.46103945002277	2.49238752549595	2.41261520105707	1.89392131338972	2.46045681326691	2.02151394553027	2.19295738751804	2.02764896158964	2.4977524739031	2.48097932734343	1.95616010323333	2.03673738786733	2.05966621602885	2.03902351363503	1.84323659933168	2.0185690079147	1.98481077036797	2.04174953223199	2.13547059148066	2.16298628841403	2.04025360876332	2.23123216771676	1.94091149276704
2.57215917744382	2.62950799782552	2.30978879403913	2.55988979718341	2.68412628004236	2.5352488449381	2.3506418402541	2.13613046221779	2.26873666528814	2.27370093679716	2.58564374079613	2.07538361976698	2.79244831484985	2.23417637845745	2.2373172746735	2.65552401658108	2.0822184413186	2.0645754833114	2.52796298702139	2.70692661131339	2.76971930022584	2.03122995296368	2.42129447601955	2.30380000529165	2.70835635405971	2.19166746343726	2.35921433774298	2.58484820214077	2.09744768369489	2.55637459090893	2.40379598639293	2.72693492318394	2.40714358436743	2.3742219139417	2.35209024598457	2.57232623405121	2.73330040255532	2.7514475787486	2.4099668186751	2.8193055546559	2.30970382533384	2.64294800984408	2.06388533482235	2.60603420276818	2.06166027994089	2.04299138087621	2.50434930653557	2.19942100482765	2.50546923387792	2.39761741555303
2.86447459156535	2.93759032108069	2.9652505545827	3.03182133576176	3.07574283040398	2.46944053462172	2.5926502547734	2.44447390534045	3.08338945041099	2.47641295304237	2.64713534191026	2.92147591825333	2.25855641918016	2.4897404530833	2.90293916344002	2.4407125888103	2.59910068701089	2.30028449673218	2.51341865149438	3.03595372210124	2.29903931049295	2.81093880054385	2.68884346207491	2.27514078710187	2.84526059278604	2.86525160329751	2.89636075979685	2.2746725882041	2.23351984751124	2.50046148943627	2.32729249219609	2.88202611450319	2.74394830305293	2.33890157349006	2.72592906408233	2.53168740030332	2.47151025597604	2.45270761346723	3.03739247742386	2.4550916330899	2.30063663342752	2.98722229837606	2.46502068340576	2.83784010597074	3.03702113427036	2.91636347918407	2.93504143654037	2.4147927465534	2.56934213451594	2.75040230575423
3.20671728576355	2.66240086981011	2.83806207071412	2.92216945028334	2.89395443702708	3.19917549119821	3.35907310835347	2.52359993321831	3.25738907073091	3.27343194423887	2.7254581771772	2.80427187146054	3.0150832030162	3.29327745689543	3.128837422904	2.63636221486571	3.31406587156302	2.69855222317046	3.36276429520354	3.29364377237537	3.12309682752261	2.5411851698091	3.36051511332165	3.30283348485698	2.56659587644452	2.96875587819092	3.32353806870227	2.85536681482059	3.22682340546223	3.32500081236883	3.34694554581661	3.25303246553312	3.27798753287662	2.57229310116345	3.19422240065543	3.33701106945149	2.60332195672318	2.85642821917778	3.301072118278	3.04515983921843	2.56900689506008	2.9197238423463	3.09044834183098	3.18993487949266	3.07571262394095	2.69834589255849	3.33669917104017	2.77449606668684	2.95027348442038	3.34696623815348
3.0475890330958	3.27443653554112	3.63832944994591	3.49733639506034	3.03502496735394	3.40040278451388	3.18974050053363	3.59477430760421	3.5579787864041	3.59418995963835	3.47968275634758	2.89647540928715	2.90312031681842	2.83721518686346	3.46594731578871	3.00012008978369	2.95673241784176	2.87378200578872	3.00881009906804	3.57811034184675	2.84247858329542	3.33458660310984	3.37999832740168	3.0824839312226	3.03557847809718	3.01399986005086	3.57075947487452	3.32325409759198	3.54496973830957	3.59451286869367	3.00793437407987	3.26601988350147	2.84502105354725	3.59134044819538	3.624616683453	2.96458651778311	3.36981992825448	3.55680493156675	2.87408059375495	3.27543244705801	3.03467302203924	3.01974193959625	3.26989593883431	3.15781583292037	3.55780850720969	2.97163873545833	3.57974598879297	3.53583510763584	3.06351818970109	3.26957818192038
3.40687477337353	3.83565602988602	3.85921536592814	3.77526393661535	3.82633733271643	3.72738191533585	3.84246675354316	3.85877069585633	3.32981978012962	3.90143303346096	3.19103388620903	3.42729560692049	3.67973983092692	3.74169819120248	3.66273890994412	3.76366187441965	3.82544698823496	3.56435450124671	3.75877844860829	3.83726136897139	3.79654660617208	3.87882550827417	3.42529059283915	3.81134104744834	3.59362738871699	3.82649227847056	3.8644750773917	3.79086108434533	3.1775302377069	3.87767405294249	3.67459567893178	3.57350156164624	3.88730283468142	3.89274784631445	3.61038328822275	3.85369409045334	3.89821909810522	3.21898073149165	3.85866733581756	3.13580194699926	3.86915523677415	3.25471022204535	3.74887862125007	3.83227213094906	3.30868309564519	3.52807844311554	3.45548368984558	3.81676105517874	3.22366148034628	3.14318886342494
3.76058454102578	4.09022601775206	4.06491780249078	3.99442536971138	4.09463575827476	4.04930222103651	4.06318191129226	4.14157408989336	4.12244611579505	3.78917033086893	4.05336616346856	4.1274869133688	3.81100342268715	4.15580234560168	3.69440163591549	4.12545052952277	4.10174491336675	4.14175130040779	3.57602584407087	4.06951373157358	4.1099805566335	4.1533601215713	4.16709292591744	4.08423153874788	4.10756575675826	3.6692137772138	3.99219845027757	4.11687431390414	3.94960385169146	3.57665257178993	3.65483989127213	3.92364089703525	3.68905293943059	4.11820960951351	4.11173865439633	4.14659072862905	4.11706109930728	4.1190657925476	4.12606430825635	3.80829248278412	3.7422031773691	3.76850180896652	4.04339593773982	4.16758035935223	3.66817889538936	4.07575911294187	4.09204363182287	3.85463074109474	4.085502633586	3.9379529975178
4.07327604538455	4.15196271591026	4.1280209187389	4.3164906107787	4.45649445214662	4.40688937322014	4.44223437231953	4.40956322153464	4.10035957655127	4.37713169780445	4.38619049245877	4.26412542663932	4.24759369039772	4.21568836847911	4.38365987451665	4.13544198458157	4.34566154927953	4.44959266280642	4.24976683752952	4.44120868208769	4.0151713405847	4.31867522031499	4.14775754363944	4.4024111823338	4.42086213253035	4.38394349073421	4.28709654019081	4.16809806486595	4.10949927319271	4.41572433795137	4.16677128032285	4.23765432709932	4.1429556795005	4.10395299393456	4.23121147771875	4.41410337346956	4.08289405479076	4.34598966675027	4.26572858391929	3.95052341848995	4.05736002250417	4.17391750547873	4.25749549421018	4.37227487939537	4.34982901762231	4.32814465884094	4.41081304325016	4.24384323496467	4.18329470861056	4.46043038762145
4.57718052296242	4.5925249332407	4.46470692387708	4.58271381509113	4.7661013822267	4.53936596632756	4.69781208127111	4.77744110349679	4.72489328132007	4.66551519871877	4.53468205387664	4.54798743532963	4.49505924119721	4.48467089612757	4.702072365795	4.55694854951814	4.49171439287954	4.46728657673126	4.47511105409046	4.7673079055502	4.72250541109307	4.7157760129925	4.39104919924173	4.71240920092713	4.56115588334746	4.73118275813199	4.3924050418698	4.71824271331663	4.51471064246833	4.60354436610368	4.50667757064081	4.74511907506478	4.6206555018928	4.47220653228431	4.62624722207681	4.73890764053252	4.57047139756229	4.43392828121169	4.74441082760158	4.39690532937947	4.36710597031153	4.75636897745125	4.71838449519523	4.6905668637824	4.74194303848127	4.7330656588133	4.76357658908103	4.63477343364101	4.67361140130557	4.69582126050878
4.89582710361703	5.11690387350507	5.10547181794425	4.79959133294471	5.07466052439617	5.00740065755733	5.08218959046322	4.91336274181141	5.01726929429454	4.88996806347725	4.87659502170624	5.09047077728862	4.84284248154495	5.00001627266951	4.9797892555585	4.86402788316694	5.0763035576544	5.03189564592508	5.09554930984339	4.7271616529443	5.08567487128885	4.7068033289587	4.97884158511204	5.10477392300593	4.86186573994812	4.90296043260761	5.0966966839826	5.0685206611897	4.90466187168875	4.93261131635203	5.11914242553399	4.88812187056024	4.80596392523808	4.94908726277277	5.02061350907146	4.67752189398654	4.90886074571798	4.67087118466399	4.54919443270758	5.09055781589736	5.05301021627037	4.995065175128	5.04774044675152	5.08317453822058	5.04939898799617	5.05608108607704	4.73097840531682	4.93405406258929	4.92931747951415	8.08905131752972
4.86567477890425	5.46100599378301	5.40177210311032	5.19734898810085	5.4578756911269	5.38568382320674	4.91277800867974	5.22144131213997	4.9485534067017	5.24559554046404	5.43675750495817	4.87969960482851	0.641626559899143	0.764467370121768	5.24041032772055	5.1179344885598	5.44115622728998	5.27453019195448	5.39908232552596	5.45108106522247	4.8716671370947	5.42493570980656	5.36499953692516	5.38125896883033	5.15945740617604	5.06286459054533	5.35720630317538	5.36231832630844	5.18106139164155	0.999802461284137	5.397232942619	5.41236895553479	4.83123397750913	5.26703931813241	5.25565409988785	5.08116625995417	4.8239380245721	5.50779506332962	5.01402794300072	5.39080796099859	5.39280284368177	5.10282911816389	5.41639517298037	5.46852193286714	5.41233911888839	4.88439250169005	5.22689358801939	5.39804299193701	4.82709990597547	5.14087987549621
5.02451296466548	5.80079196305798	9.59999650439936	5.74762876204217	5.80475186201722	5.28648334326705	5.78646126151992	5.38517292320747	5.65317290562982	5.01539309827184	0.870520676694682	0.951804328721392	5.6463177652955	5.21894958303943	5.31196707757707	5.65039222147876	5.49179721433545	5.33702915223409	5.78208391329215	5.7282824033161	3.57783046415489	5.23748342057821	5.14359511518382	5.66448988816527	5.58365497896119	5.7110035691049	5.10321483142734	5.79103073405844	5.18502051998198	5.14810925385852	5.70476814251267	5.81551260953625	5.13952003279167	5.22605195474397	5.29389107186092	5.365282596675	5.48624320719764	5.61481180024895	5.54094428320937	5.30569013849304	5.18224754901688	5.76844054835207	0.704717043648899	5.07881207467693	5.2778190628404	5.79294997017297	5.18142431503609	5.81995640082866	5.78543850153591	5.42928516613657
6.06379034879532	5.58790576978713	0.740267373548507	2.77805731231002	0.872282638016611	0.900728365819737	5.31344345857235	5.69396959110729	6.03172176965573	5.8530736424742	6.05329051116302	5.33558843810424	5.9746298004301	5.82895632393672	0.612360484680095	0.580864398033063	5.9066886654329	1.03856273320867	1.34760324725646	16.627350876346	5.56756354728718	5.3597173249088	5.67401415185688	6.15233736923438	9.2211186040487	5.56830561784797	5.80299363501733	19.9981815827458	5.92795148918052	5.60213870797431	5.40691614435211	2.05306264792228	5.66001233134424	6.14208179170844	6.06921855610943	0.539095065381573	0.58136103480133	5.89537146290759	6.15514716623878	0.528473936168838	6.10532782052429	5.29776599785113	5.51870886726131	5.27286704388604	5.9912881003383	5.59711507618447	20.2937442668349	0.510581445152251	5.54018765358326	6.17779026470226
6.18243310877576	5.9214091481185	6.09910211832698	6.18941023188308	0.562321499563881	0.520545892060197	5.65327682598076	6.10995415307488	6.26904517336671	0.501946295886749	5.95874361592831	5.54401643902257	6.47824489084352	6.06067673381047	0.698236911307944	1.46942725863302	0.482127298707176	5.64513036266311	5.8446076349368	6.45748212888401	5.42136400195507	5.644570576031	5.72982777690377	6.16377429181214	6.11133899904813	6.02713756720436	5.63742156427262	0.596601931186598	0.648233335265563	5.85956201952335	5.88654124232183	6.18286793554672	6.47809878711427	5.94716470857776	0.681125740561339	6.01360450199051	6.34661248579911	0.604349020900899	0.755532922307707	6.08603084831098	5.98927624172513	6.07933229667688	6.29490859819611	6.06529806622	5.39055658436918	6.46140230490891	6.05087010203536	5.81999800683742	6.01951304763823	5.85800580793602
6.36955992475129	6.19709083460895	0.658522594482422	0.464999574046358	6.3300947172867	6.31142789426551	12.1516011681736	6.57802432894878	0.462749962737471	0.487285559574558	5.93649975657318	0.455697299257316	0.520866250486813	5.74460484211461	6.54803155856366	6.11376279867617	0.70242229168748	0.490682572149376	6.35349338495046	6.21377569450584	6.31149539247532	0.575101920321425	6.19648983747731	6.49965952476689	6.59267258545299	6.39546011694438	0.534172645094174	1.99947402256959	6.13939162861333	6.20196495919411	6.57883848945838	6.54942353143876	6.48471331600733	6.2255597338142	6.69142087544656	6.31472119000649	5.59536512916089	0.545339672993923	0.496536570036654	5.72228081339245	6.17873268534374	6.2139696722765	6.22307001351838	5.90531730904105	6.38989187414897	10.2222539472293	6.54376867938264	1.29251631601068	6.36035002658841	6.34398990695739
6.79096727263147	6.67077486610946	6.0233207641592	6.9273415320991	5.91714416959714	6.56077759808815	0.4613777490018	1.02442858046082	6.54764572075644	0.493017280133777	6.63473136151768	0.508043332705937	0.536540839649715	0.444309561993948	0.449680861950654	0.51635046494107	0.54867877733906	6.76066013763463	0.494441141869105	0.483022256272079	0.508229618042606	6.46180592124938	0.563794167939106	6.84386545043566	0.448396754519944	6.51118231116724	6.73982164379223	0.502298281580585	0.553461360415321	6.26679621042547	6.29153993688588	6.8003329299036	0.485945255147873	0.564302382133994	6.9568927516724	6.22624270408279	0.530233868115662	5.5717137582142	6.1802712003498	6.59718359529358	0.534588778788121	0.478732881449287	0.510819215414738	0.549078707004625	5.98452319613584	0.567343005330612	0.497261726360564	5.72441922324883	0.44381688606038	6.0610475278601
0.692944763054007	0.544285849196306	0.747346311780565	1.03778414953927	0.483098747398047	0.623947536937342	0.479278858736948	6.97599541245031	6.93389736942709	6.62342326208875	6.72486459064938	0.716052316060475	0.412371660641791	6.88401952223774	0.398030970019519	6.90888110702455	0.516515636654946	0.429969541720105	6.92391784234372	6.60103414875737	0.647408719231404	0.444082141397974	0.438676146981876	0.498177522441581	6.31670176428506	6.91643006759979	6.43899968104584	6.71286245397701	5.79399054736327	6.98138500422179	6.95630503557518	6.95558405569113	0.506271174642062	0.534483041641427	0.852703192089992	0.477035149768557	0.775764855340064	0.849002952635401	0.428083938072234	6.83461691699482	5.91670216973788	6.6908220071556	6.91260356876489	1.95153983563041	0.602913992054125	6.94460852850328	6.81368169984878	6.8776238192365	6.45466287733051	6.50117837143828
0.431550437957671	7.10502573415182	0.450966644504025	0.510599913616904	6.61607443721139	6.34968389460922	6.69240890947437	0.548055430673063	0.430163977705937	6.93692719384527	6.83693770452761	0.68039084255999	0.516808261480681	7.17710959140926	5.89803492314599	0.46492403764255	13.1426973331434	0.414594492832976	0.514399571660853	6.79982219456664	0.427333054771188	6.48751438356539	7.16653243400502	6.91732604641499	6.84420607978026	6.83639217289003	6.75445371279451	6.10445845424721	0.595299541010237	7.08134523340256	6.7975032770903	6.84777192631497	0.399030126944734	7.06775167896622	0.528840377292192	0.402082304925549	7.08299794152423	7.20711851209313	0.456166914357841	6.96552994420939	7.07551080673219	0.503141239333139	1.88229201374025	6.96625510229379	0.463516384095109	6.47193966072777	7.17627925461815	0.482158118538254	6.16541172847	7.17215144876341
0.405651755460391	5.99004431554802	0.517541123818181	7.159569249284	0.419821305346078	7.40382083187635	0.428004535875734	0.413277348837266	0.521092748797682	6.32706832043366	0.472736292552987	17.9739022649208	0.527677515900135	0.471274347903635	0.539911361038351	0.461722203718534	7.28663284299767	7.28959127453614	0.427210456884053	0.616269165687499	0.724839599969257	7.31135615471608	0.474694130418859	0.569277055480422	0.432798945465987	0.530713859845777	7.2964240574224	6.19778921681084	7.22288946617719	0.453891020840826	0.419727841573806	0.416077772425981	0.471307488426992	0.443959194562464	0.432813868304325	0.470552673067534	0.485975961549485	6.84201516109413	0.43438267959188	0.438752499858622	0.621781339293349	0.499612275682817	0.491365725800648	0.7316111046889	0.545740042828849	0.415743286276595	0.438176759678531	6.1142705888093	0.565855796249037	0.54256321958542
0.38812084862328	7.17073238595437	6.45405252762451	2.91412919354739	6.96254858510629	6.09341257370236	7.03267406103434	6.0931579424348	0.409203221560807	6.99477275484174	0.454530481481625	0.456198599296042	0.463024330587633	0.652785558666731	0.464884207452813	0.402606935641092	0.352136260841944	0.599035575425282	0.434538025997532	0.401240489318079	7.60685327979767	7.27763807187937	9.78490360260655	6.87661255779697	6.35497609605894	6.83851923681871	0.433232395323984	0.603173042503952	7.52604828698372	7.30122702219261	6.51783579048577	0.531190647176778	0.476114974004683	0.425198058614848	0.488882410816272	0.472732182516791	7.37649866264018	7.39818431668091	0.454644859846891	6.28704352523736	0.517975044714121	0.671906216518744	0.529697157045869	7.36797980314866	0.568465845295422	0.437841865658996	0.401049945399926	7.24307792566671	6.57217812291252	0.591831142815249
0.397719089156054	0.370004103400758	0.457573156582366	7.26877394346294	0.497214884325857	1.47586999827543	5.7864865693813	7.05963566091845	0.415375331460975	6.19609784232372	0.492667277508537	0.423873573477551	0.423913508957636	7.53220458304595	17.4691969189804	0.406094369013871	0.567914100069035	0.559117008265061	0.531552823689368	0.482489738674689	5.70000647812824	0.452270661918863	0.635698923041965	7.35951926063016	7.77897948603761	20.2337234171282	0.434049753842154	7.60147372929745	6.63465536714009	6.29764412458846	6.21800733252779	0.443156398759596	7.30399991745515	0.501349069295568	0.457038728694567	0.452775073739222	1.22023552663842	0.607437785796158	0.377958849079488	0.583984139933574	9.54172016886035	0.670362309683382	0.446240321507603	0.593585226767653	0.382195852309176	0.488227319849614	7.13726022088146	1.28956853009811	0.762547418784621	7.71938738717535
0.533917640036839	0.557378300146774	0.459968633543666	0.485164066937494	0.667983859085037	0.444022682186018	0.534595652645258	2.20896854224645	0.38714362472079	0.4760395448859	0.444445306741836	6.66668051783838	19.2371564518886	0.393446388651383	7.76966659591599	0.501328884582265	0.360896797497569	0.408021114043882	0.44337714699556	0.718310619860978	0.394441001785962	0.610434518631065	0.67772699696701	0.378552231440131	0.375781139149253	6.18348356712151	0.486191931446185	0.541556334199637	0.616347591708558	0.368836822375868	0.430687142002668	0.782456411784225	0.402506873302359	0.454298752604937	6.38975847599335	0.436093053754566	0.351466685971349	6.99454842837074	6.92210543139882	0.443023992689226	0.372986861787496	7.48588047885109	0.506264095807473	0.410243845826839	0.405552695246634	0.582166519061653	0.811487628361897	0.521677898316196	0.652830010470889	0.44209333406762
6.96773143281469	0.661220098516369	0.383622848799161	0.646738255148543	0.531847022155001	0.39337949729597	0.381145225520608	0.598962776516859	0.665202019159064	0.53153963928403	0.386628810503027	0.444135916280821	2.14680064477625	0.453017942697062	0.607605541549859	0.488934609219879	0.722580889088114	0.533211177073021	0.553381423634633	0.660664448385906	0.387281816707393	0.845828359571408	0.399831112000309	0.460541445106528	5.65349924146283	0.583806876997232	0.41067462010519	0.389834461550673	0.378173895962775	17.8025044851904	0.709655496941936	0.443094067673067	0.727482492204016	0.892572525634514	0.556416850275594	0.477565259411593	0.435841269213912	5.67339990253322	0.425448949084561	0.423702916128971	0.528434821540452	6.99490961948112	0.420355502168673	0.659565554745222	0.800911561343356	0.568594269691118	0.374249223379685	0.502340577014053	21.0700234137131	6.27880862811007
0.424823256855402	3.83403286226575	0.348915336502949	6.18899520695006	0.380260672104121	0.934435432397575	0.487232502255473	0.549294258510764	0.402663418853693	7.50414504276489	5.31659574439915	0.410747519226477	0.699865640762726	0.484682036587744	0.922780295875817	0.53191350042004	0.372963184368786	0.593785224748194	0.598080182486988	0.586427069021075	0.916123469890098	0.677304474284125	0.493378170629532	0.551530579890283	0.391281280004918	0.430504270266842	4.79796196110362	1.33649944760198	0.679586571333955	0.650437571587109	0.594116412163269	0.926799670878289	0.405120610697287	5.64308975467138	0.575753070580265	0.73042110796089	0.673599593672257	0.339281243024526	2.65021818169809	0.663165084320369	0.412753247461066	1.06253303074361	0.609872215355717	0.404733590727607	0.518339952546645	0.522924605041064	0.378422868579142	1.93761030823009	0.899496439015467	0.446141628461414
0.365202843124635	0.69739463611999	0.422437683235073	0.364138438028149	0.362504052005595	0.46039113014002	0.615181562349512	0.379942528834077	0.459067330528618	0.547700953322755	0.364601912986103	0.859076836961792	0.385050272916222	0.626683458363729	0.515741844431154	0.376620444698643	0.566957774772731	0.630532155314391	5.32753780078796	0.39720155380863	0.396303099240211	17.3767781097814	0.445632230164567	0.469335606346826	0.660886169801087	0.692228990496876	0.386640213441206	0.621046338604647	0.453029328085705	0.906964435896575	0.486849509708552	7.06121283128904	0.51513878053953	0.631378598838277	0.33486641247218	0.70895066486916	0.807377403807761	0.412540655442227	1.68212934340834	0.46302046689126	0.632990598221609	0.519347402317329	0.419956815205238	0.399395866757123	0.555740715894176	0.435626909191061	0.33463513590148	0.798003350342144	0.623481885869028	1.23283104562603
0.516625910528599	0.636560443666985	0.461861022420446	0.90614677525749	0.37666886510301	0.451709589449886	0.439288856961177	0.504857151961532	0.38285949068074	0.858617273516866	0.543104033740355	0.741501611173001	0.376115475618416	0.42310668391408	0.529623937785419	1.01252069546386	0.42505156561262	0.35489018909968	0.443715249698327	0.679239749814402	0.584508451361552	0.380431434543857	0.626012426850136	0.514739760758698	0.371855524451339	0.432421405379476	0.691661196964643	0.584798033458859	0.629737184678751	0.501056028351187	0.806392937711284	0.62801132115438	0.524273892337336	0.342860784846463	0.603171018005257	0.367817712602416	0.505538266283016	0.440748320029269	0.431597940675958	0.345392705947886	0.768827897361112	0.491840911586725	0.461820358152396	0.397691651351006	1.12841098489382	0.553191868143911	1.31251474497262	0.442444368029432	0.640769908631722	0.446266247695712
0.365029869471593	0.391591013472587	0.651118599728733	0.389026069818778	0.365285575023288	0.419724586263595	0.333795498121945	0.691059415334412	0.514223569467514	0.376591756106835	0.705468536394239	0.807760021538213	0.524379914343057	0.379273131499361	0.784020142353477	0.366672798438029	0.331038537461984	0.377907872213914	0.723711958691265	1.1485841380618	0.385429898545394	0.415995173594418	0.931907614205434	0.662290830754455	0.700469992095625	0.667354791745637	0.959742215729323	0.471942482166049	0.358086812955126	0.422156156294964	0.608631348686182	1.41826727514723	0.725275305881803	0.333650445133862	0.838215940115973	0.695842101898872	0.445322926812856	0.634613277992385	0.502316705230219	0.499685452977607	0.435665151727785	0.601371898482414	0.602679774523174	0.531580145426845	0.656835241971898	0.531647036403368	0.347874386423097	0.384151627154211	0.936209479012555	0.928132147640122
0.411579457453776	0.362864387248161	0.621254918196785	1.4615594149935	0.865506184520431	0.524932304471078	0.429800136371853	0.535812308732671	0.850197383744141	0.322758420124285	0.439497928779152	1.28815441510251	0.691249987941135	0.694662761522436	1.18617735492642	1.16143513466039	0.845757430573768	0.412119253998666	0.354801076277519	0.336647133028523	0.898813925082467	0.383905481120213	0.57116896960671	0.528872515054503	0.433203210279359	0.560169253144102	1.47706685985801	2.24829195265605	0.361042694218771	0.739260332151891	1.24071491891884	0.445940579795562	1.64864937853022	1.34481110758236	0.990853782793102	0.498390608385117	0.562040511621068	0.505474291925488	0.472027030376081	0.320157632384483	0.722357349130491	0.429529828850149	0.6117139897433	0.424686773543586	0.934803968002501	0.546908274792217	0.419219191000486	0.828668220888647	0.577625402461414	0.889631860603368
0.431257977102089	0.559320886896651	1.39371478101684	1.63994720968389	0.464693206515002	0.403202182518432	0.873960138934882	0.336377234325511	0.344572254004201	0.433795764751514	0.322417768871032	0.579427366827102	0.706833792420485	0.666115989659747	0.735931829522753	0.349570356951888	0.931346138897724	0.728447628426012	0.461915264111087	1.12493407745832	1.17078995309977	0.934022485648516	0.668691086124418	1.04449439294289	0.726515410917602	1.61867332776034	1.66304999567673	0.352786398029451	0.631693098514979	1.18153117819318	0.516622441614597	1.57050213130213	0.479423578369397	0.801147266167405	1.63393484178082	0.696500230401582	0.944780895732236	0.432476405374343	0.979834724099621	0.922182772785395	0.462181232318137	0.394643526930641	2.07651041313861	0.68971973349585	1.86548192430533	1.48732431644068	1.47305096369019	0.347058807655732	0.440978196621382	0.631403948015722
0.473752701536584	0.379272033910451	2.78589587851496	1.80664974088279	0.457302790677396	1.35254311256445	1.00963534374837	0.964590938460197	0.669348917990736	0.48710015676208	1.47318240233841	0.775051332960277	1.75533512093848	0.582320393875483	1.29722219658546	2.34964946211098	0.527130396964536	0.550292045866875	0.36245743322953	1.03240625435623	0.364888006632433	1.00526124038842	0.336966786298699	1.23026906661617	0.440402576258322	1.15078294002849	1.393288458299	0.674606177117613	1.42211571368224	1.78792490403755	0.896277750041428	0.737987243298001	1.01260882888402	0.970138519916245	0.809308487027782	0.454260643831802	0.629855778361387	0.49863834169285	0.461729162352326	0.436436080931592	0.395291456435566	0.442402099742143	0.583124954198809	1.58473879379279	0.64171330830038	1.03195377061745	1.26699455577443	2.23245796731026	0.643088665632829	0.816999579895584
1.25610627678813	0.749935779633517	1.30323908882753	0.437493881546868	0.392716011288739	1.505975704137	1.05705938906414	0.452057363853292	0.693037599423208	0.328867805700032	0.784117360259077	1.32776581185185	2.27291045283236	2.06356572640527	0.961763849303406	0.382990176455336	0.35568125386473	0.532619169152327	0.800681566409246	0.911701939893893	1.07853058827703	1.70424791546784	1.09432625602197	0.743775601344296	1.53402257261976	0.78279016900542	0.523606668585394	1.54975934170306	0.479834281858827	0.432808705106644	0.954614298842238	0.322966161517123	0.358655015960839	1.43510011398091	2.35357800267628	0.543929815978378	1.43969327350274	3.03737237376435	0.453572058554109	0.383262219378115	1.23312255536873	0.661283642793385	0.658085816407475	0.330698442520785	0.927984116615344	1.02358057332382	1.39571331260068	0.605826330445027	0.531834617195604	3.19728076604077
1.70919157866154	0.600295813817063	0.729668662947703	0.39362835486629	0.874207547810635	0.970827605768034	2.19765583682717	0.552272217632847	2.17760156867801	1.57603793092041	2.369091288582	1.04462394996243	1.18389144880085	1.09271836721105	2.60289241607797	0.778167901392652	1.60655722979915	1.06886133354914	3.13487659804924	0.387923727659614	0.541083985080127	1.87221115475638	0.712456979401774	0.935312557628779	1.97025672918709	2.65938316283582	3.1743601168209	1.29956411982735	2.10849637849409	0.4180109896842	0.951384138518065	2.23064377912472	0.519040782586698	0.681641300628694	0.576462539379462	1.22829750672122	0.591104049666665	0.432703405962572	1.24463145164193	0.839283572077045	0.763853028841794	0.456488025667751	0.822949034060971	0.610167552851416	2.16749552812568	1.07950454682834	0.408214326793693	3.3110806688558	0.592191460506071	1.29752925744799
0.775545645611838	1.50413755828073	0.956606800771961	2.31868225884589	2.15538616909909	0.855412393864975	0.615406847498999	1.15090954627592	2.98514790051711	2.10997432883788	0.626814796418583	0.949973517182421	0.459732945110841	0.725112335791826	2.05009676464924	0.81735291032385	0.8503455192887	2.44561124117917	2.23226507696166	0.623185354813807	0.961785380934127	1.44967996873712	0.458311042037067	0.644581546286121	1.10761884809624	1.35262891223788	0.495080483226062	0.665443586757971	1.50449890458872	1.72908788947228	0.564549099654896	1.1831641438521	2.69062369525006	0.549969910140572	2.34469853882828	4.61428257400233	1.09623249411184	3.14465309049991	2.50905358516172	0.490077568659752	1.24215748906697	1.64353455331619	1.24968704197798	0.852922604526218	0.624221136852332	2.16063622063248	0.760610013499491	0.642778158141033	1.53258158496743	0.610916281543574
1.03370617090841	0.716958472745524	1.99900245222574	0.611382289156609	0.491253821004865	0.825235121497036	1.03276879483093	0.410404806048648	4.42207558362241	0.783254567211453	1.17130648462213	2.70518389303643	0.752822819943546	1.02682821824233	1.89635663332732	1.15890853014989	3.25122202572542	0.550994473202562	0.646803754940445	1.07381255826246	0.640926173381517	1.98119896768314	2.60913401487708	3.55890275014966	0.651821739550364	0.590623858864042	0.498509605034481	3.84905544197826	4.70263302683132	0.906202785819521	2.76467111541057	1.1624479050878	2.612079512165	0.630271600541595	1.08843498511335	2.19064181720656	0.450508088964547	0.893086273343287	0.60255525227169	0.751407660149275	0.950233570631274	0.767596287339475	4.52503830253845	1.10078502745069	1.47432918743833	0.736923883933164	1.6928879115732	2.54827011888952	0.494318107351935	0.632453954737708
0.596808609029832	1.02318762672301	4.25843115735517	4.9473720100612	2.92590674397047	4.3750721974538	5.06679491727515	4.32956081537402	4.6248592711589	4.18341551826722	0.679406297559211	0.812668319083852	0.535402514265729	2.70915379342772	3.95380672059924	0.644667670240347	0.466337108157897	0.994342531646369	1.00771563353292	0.944623268677503	0.774810385546244	1.40525176225417	1.13780858025977	3.19791192050166	1.60324143479695	2.40010124846892	1.31504574303818	0.758431232948609	1.2350729183612	0.891697839615165	4.00170821061933	2.19192754857015	1.51220505936939	3.17350730987949	0.90391617907174	4.72591328951058	1.55299494859337	0.85947054855416	3.80787014610777	1.33760491800769	0.656606347110537	2.38372534681472	1.9074057396302	1.32068024164338	2.37788448559342	2.79016309451886	2.57331128174666	0.975030550179694	1.29004934986105	1.01484822779468
0.936892106070756	1.01125163277264	0.793518988941836	2.14140569258728	2.64640110977019	0.93769522027163	0.691215122265056	5.39278813749122	2.79648262881673	1.69266819203492	1.55604243973275	2.15535628627255	1.43181298737101	1.02810982430607	1.32055655807666	4.20806550111529	0.841666228704592	1.24533697133153	0.762603221431783	1.10676972529737	0.666777232069111	2.66985304207721	0.797257364097304	2.29525087084124	1.68158722238	1.62382735184463	2.38998780434598	0.663049805876693	1.72766661993931	3.41917296148964	0.615603699843348	3.12262277168491	2.20723395356487	0.751317079241544	0.847655799305393	1.23119995909937	1.50858411922942	2.26095250817639	1.00393966621776	1.23507927938566	4.35031649632124	4.27387314240592	1.40430182680158	4.92210912474378	2.69735867738469	3.65674619310951	1.13427634897069	1.781899758564	0.896745732125562	1.28273684001376
2.81183015029628	0.99734407746836	3.43941361495242	6.34645689919283	1.64152060979557	0.909309820932504	2.92095007196016	5.78496708318212	0.931172399840266	6.08823087175234	0.807962980682981	2.25043168248231	1.22358043197252	4.36153215933336	5.61105233376891	3.76545852409027	1.25234395452984	1.1477538955309	1.65751769614722	0.706308161894455	2.81116790934742	4.60569648767465	2.69974098283653	1.37291193514349	0.990856272412302	2.5071473495913	3.46114301718606	3.09869045058604	4.0352134589232	0.889816490407621	1.3560527635892	4.90497204990075	1.02708514371008	1.27291054700736	0.788632710472252	5.47653688094139	0.76673626230192	3.05476031494367	0.54771973910571	3.58251434625388	6.0193892193367	0.649887655478651	3.1993131701147	1.33366996369402	2.41673308515499	1.70569697043491	1.65737096401092	0.668214437369428	0.632487438243606	4.36525410581708
4.56373036220608	2.2996565453243	1.67725062780105	4.34910999608027	1.56295400216641	6.48683822160037	4.4533283516374	1.07856855812144	2.03328181525779	1.58805881984422	1.08681494908127	2.51725730272099	6.33284408681792	3.44494356865797	7.15826328763715	4.89834637961638	5.25198243575935	0.972254134985358	3.11782283746748	6.23164446459005	2.04956048102237	5.47564079781771	4.84233081743506	2.23649268351403	2.99651520000639	1.38729390251628	5.52376436070852	3.06524484369762	2.3079968050103	5.49268723289408	1.24302439023299	3.12392611057952	3.25605634493454	5.24575336995501	0.950172428303526	6.01179886682659	0.915566993606901	1.66549408016458	1.77925456165702	6.12165930112522	3.53217859543538	2.61569094026141	5.64669377286313	3.83117258522703	1.6521210194949	3.06594568072903	2.0784164856599	6.08374314369826	0.897696348891615	3.21712778509476
5.7507033418357	5.56476138181927	2.8548959637062	3.0941296295737	1.54927354121024	0.767153707273603	2.66951009590863	4.77323497612023	4.55213379398006	1.41437197132557	1.37527809535498	0.727286790500756	2.00914639556017	2.5413162936012	6.16008083947552	2.47871817524079	7.49500280379024	1.64054228194798	1.22547923065572	1.44348294258503	3.84900690318495	3.74920891729022	1.20407810054227	5.44671997809919	6.05396349098742	4.3936320588283	6.03818462812735	1.42710923106201	6.71231924015316	5.53286584231713	1.54859676104042	5.98635813216703	5.77747231832847	2.33804593712529	0.833845280993867	4.65048014911824	1.34486308112362	5.37864206359984	5.7852596577374	2.02866103675997	3.95745739778625	6.66847128119981	6.400159888434	0.968261304010781	6.14569390012188	7.14182969952093	1.29591823906614	6.86013997148292	3.0628408351654	6.69808673433002
7.47305065899739	4.93076458291785	3.60523437350578	7.12773206431828	7.41943331202315	4.30037715545853	6.54644927125372	1.78362165201619	1.50163460461339	1.95239800634772	5.76431239191265	0.981593778077079	7.67293883888595	1.25939264988823	2.20208263124011	5.49221612972374	5.01928924827075	4.55742934611815	6.63104138691784	3.61106180810154	0.824232715312082	2.09613038869175	2.7972706839523	6.98164595262074	3.23785261551451	6.59069834652841	4.86571294514466	6.44535028060803	1.37867682301254	7.06418736107556	4.45237394443559	3.53547316659977	7.56506482645855	5.98967900538108	5.29985662161586	3.32141629919812	1.52853041220152	1.93792515732219	7.79661250516116	3.02606794403903	7.40238122652354	0.874370072018483	1.50066141008213	5.95778894050328	1.16291636372753	1.37889107082542	6.58842564639103	6.77339861047766	6.21898143291057	7.70470814731864
1.43023997662089	6.52692698420438	7.67921251806437	4.12126997336942	1.65035840861395	2.83552211311135	7.82218983039684	3.49204204810785	4.83460443518572	1.99511443065876	1.60762014395669	7.11802410306716	1.04166062884863	6.94535971371322	7.19577682607672	6.30618570133596	3.31732856147911	5.25538029113074	4.32959854752458	4.86307596728301	7.32767471080723	2.48156457655668	5.95528363079349	7.80264370585301	7.97503620665738	3.31347573387668	4.50666962091322	6.32416534581076	6.52389350182137	1.39325215022836	5.85301349957435	4.02599018528276	4.48475057471607	8.05607257010202	5.74849712457852	6.84771229263247	4.54286718769588	5.94566117087003	6.29812673600535	4.76698657782371	2.59893263199815	5.37786829672665	7.0246926732516	1.61913809949346	7.14360318046984	7.02653576053561	5.6720653189662	7.72626790268448	7.35286014047977	4.03466806761401
3.22882045660396	2.31635254867066	7.74414776000409	3.95008178123934	5.5578997021151	2.68626319243885	1.74536588309949	6.74759338586068	7.51621158352172	2.98425331214035	6.92510867573283	7.18048220333916	6.00442843922441	5.63947659478731	4.00842740330352	6.73473969344778	3.29041279765842	7.9893149707674	5.72550505264118	2.80461956716614	5.23502181912114	7.41413990002986	5.16314296631716	8.34611063162536	8.41762446559435	8.68637038417062	3.68939643683585	6.22977977544072	2.88613796725024	7.32638215004204	1.95880802102811	5.16719971789802	2.58429759390544	0.920207334873161	6.74560451708772	3.21382679575294	6.31924867592077	7.34673461692966	7.94580952407351	6.41297374791148	4.49676414390594	1.7300256309031	8.27661347892922	1.82520676022231	8.60725249894946	3.50007467756562	8.1285670139538	2.52905632442427	7.33197714572001	6.79615115153918
8.62561612000164	5.76971626408029	1.63049359037356	8.45836541601875	7.38670238584588	3.57390373502818	5.92624519512328	7.83557490395008	7.84948253147665	7.96793879557489	8.59937353836137	5.60623617781315	7.06696104216321	7.6434031523021	8.78987203710101	4.63617262870311	6.69956470469431	7.9418219293438	3.23531464496372	3.81502958791944	3.1558998098768	3.5979594674642	6.24126347694608	8.09674778081059	8.54149047803868	7.19517171917342	2.73821893420145	8.87701766444474	7.04371543893848	7.13037716664317	4.78943990169835	1.65627826220921	7.71357687830664	8.38141790231155	7.82992281360668	6.71490215591081	6.84235788039656	4.1441442050519	7.79336668883544	2.52338637819048	6.06280168662111	4.38518127670815	2.89147582444241	7.15587048436779	6.607461425577	2.43591770231541	8.17298286002899	5.78290405142696	5.02884404472112	8.45021908687662
5.08937010501383	8.56802092768976	4.60824628975332	7.45899880402666	5.06485601352465	5.9631836162347	8.16632541304509	8.97357191640384	7.64172372979526	7.50960232628313	7.74307911298517	8.52167533692577	6.48222726062105	7.72061782610614	8.47829330897239	4.01120996969477	8.46777029322202	2.75752890136399	4.28481862809814	9.02322253136395	7.86787851996568	5.2353454433772	7.72632851450943	6.41324117207506	6.71073497936879	6.77274201117707	8.63493129192567	8.49036997235888	5.85285644194349	8.94712313002283	1.48936553605012	5.3054308936965	3.37121436018964	3.6529762853415	4.46275600930258	8.54288886970073	7.76130072048738	7.84030423067583	7.79139374605654	4.03066947297504	7.75556810959936	4.97794819930221	6.88395696221212	8.47166841809627	7.47538670054645	3.46638714893358	8.09423658221437	8.15809681573665	4.27505351063077	7.99526375549798
9.09272837339507	8.09565619127489	7.09188031877382	6.70748393464845	8.66399880079997	9.31233817520932	3.69915624058632	9.26631117690373	9.24987735349155	3.39532599116849	7.5288128617625	7.47133001321783	8.65462639080757	8.44360344946762	3.17170647856354	9.12317830920961	8.8080200325324	5.47249314379388	8.63651813664531	5.77987827590353	5.66531906532225	8.3818470142344	8.86165902540693	3.25865891014794	8.80331366231445	9.0237463715024	6.13340985741304	7.31268432990754	6.27768216576711	5.06946831934402	3.87490895908463	4.89304020787789	3.4763609917193	6.02481212018965	7.3686487819142	5.64833755672961	9.03707504948238	8.97626496057188	9.16310040867652	8.6152350949636	9.08865554024235	8.10639574091531	7.34429542926841	2.35488579384778	9.19833453603758	3.31808817340388	8.83904773687049	8.11317856937549	3.40156307083903	4.02391048670709
8.58059608394483	9.44875936925171	6.25199086004412	6.8591611201178	8.15466008304749	9.13700729920276	6.48373218998982	9.09202070196365	8.73257479557117	7.23486675631724	9.23832032214405	5.06695159814547	8.76475744071543	9.14146800402054	4.6592013429882	8.83408595152996	8.39865833364939	8.04024866717894	9.28081046951951	9.26125995900645	8.32068001784435	6.31243154014928	8.60513518244188	8.31830741366919	9.04287582824704	8.79768889649609	9.32207401003874	6.98710162121356	7.59827442466782	7.42889306079742	9.19162796678513	8.99388160031728	8.31103243809609	8.63100876227577	9.52414435328291	9.33070462849007	8.83432614947477	9.26163149347951	6.06897497368533	9.04850777074124	7.9342288589527	2.58903356426351	9.37936983683626	8.66808269417185	4.08121280918696	8.87716823427088	8.75990742054774	6.67373191226099	8.66569533719683	4.59631623404715
7.61454270457441	6.37500350582248	8.75601175412226	4.91408963844694	9.47492265694721	9.23218236354856	9.11680766029126	8.913361426288	9.51851278006395	9.47987423533858	7.93334675094088	8.01437035559682	7.65976994977498	6.95579311697753	9.5116218031605	9.64524957467656	6.88514276384773	8.53846177622682	7.21214281042551	9.29133137558401	9.54257356580728	7.83949608693723	8.8233896785986	7.93913950477954	9.47390950617257	8.74672056493124	9.42741517731966	7.91505855396742	8.07786325678764	8.61593545922839	7.81301300370922	8.76392667903332	9.22573290511694	6.36288094760121	9.74118003327504	6.34943956915241	9.2296319737291	9.55539557110217	9.5544592264566	9.32014374040479	7.96898528890435	8.33255241539294	9.0524886630439	7.77919066805076	9.67953404355006	7.31769033609539	8.14752616250436	8.31406605022817	9.6946068917989	8.56370374479402
9.66636816253536	9.2522434021205	9.32980326438114	8.66911095796439	9.25158052768775	8.23348273445926	9.89620952396479	7.97773229670468	9.51565346448723	7.46917988890959	5.84769634676229	7.70374539409712	9.02544996784229	9.24925388604555	9.51388645493458	9.01971829019805	9.54890698125556	9.82686315298432	7.21585193232756	9.19236699623911	9.23892349828055	8.88947310010723	9.78969738818339	7.7536317598339	9.84461566147384	9.50487113629448	8.23896247469274	9.65898714794986	5.7927048791229	9.23026671095867	9.65789106550224	7.71832633224464	7.84864718638899	7.67647082041135	9.40013861134561	7.04078115381973	9.78721046771738	8.04854996938479	9.04685651467002	7.60542137732349	8.15636604519566	9.8682416596269	9.21644306806541	9.75942075338513	7.63419145907796	9.69546388099993	9.8183720696587	9.66054297286707	9.75377356064325	9.74519255610087
9.8970309762958	9.75014295447475	9.95668991747826	9.44659193574092	9.8613965847003	8.86606349452478	9.83123617952752	7.78972919344315	9.81096326450274	9.91051780150539	9.77803917140216	9.79115135317547	7.96794674532073	9.28511334081514	9.75181137647215	4.14598539737074	9.8621169605169	9.46630674445615	9.56549671213058	9.48570563890612	9.85627863571674	9.49321676378588	9.1377567132623	9.78757629158931	8.41965122759651	9.89461891085288	8.15383091735479	9.5442544909005	7.087675694299	9.71738439911719	8.97633790652459	9.88995056442664	9.85262116022538	9.08244402320302	9.42558310752065	9.06951720606082	9.072978193322	9.70054672570409	8.88190544946779	8.76900583759617	8.04221240433868	9.12707382424269	9.1899801019372	9.07664767624467	8.64901552562	9.80338116557723	8.84067485724895	9.89406652556618	9.44860611040242	9.92123088368866
9.45600014771464	9.62387479975481	9.57577335726729	9.67396656717611	9.73510422754472	9.23640422093331	10.1546243567788	10.121003297024	10.0002241816052	10.1189755423594	9.74754812195355	9.07294399899277	9.36903091507318	9.99127994688816	9.23778376689903	10.0162890829397	8.67027550588063	9.46992265089631	9.71327175044814	9.89799210963772	9.72460492088084	9.98468292275791	10.0180401565431	9.91945235542537	9.96006075456619	9.86380480607608	8.84694758884241	8.62667675469838	9.6737350674484	9.90914666384044	9.63593023692917	9.74815794524117	9.93617440903695	9.86254369204909	9.79884590425633	9.2168265625969	9.60449773686465	9.74352820786637	9.40977739456164	10.0517741806673	8.87044096451885	9.97423384835292	10.0513688887032	9.64040210232876	9.19096948484662	10.0075114940545	9.88839657971325	9.94023484723728	9.6281349958955	9.65803961000009
9.63813871858492	10.0769956061088	10.0423117141234	10.041632070326	10.1754254091464	10.1681741706278	10.1854270494136	9.81634011831408	10.1047525066146	9.53963149762995	8.70912928385189	9.53519197959617	9.86783955652035	10.0683505923572	10.0411509730374	10.1286604165723	10.1488594011931	9.87148547151676	10.1156755406464	9.73890928570884	7.5261611639522	9.00096879554155	10.0943512006992	9.96775554425182	9.37616405044963	9.6946173501293	10.0005218587834	10.1468456916473	9.82104525126719	9.6086646303833	9.95378485494802	9.56452322350488	10.1395670308867	9.6898573016087	9.9990662993425	10.1483438492569	9.47893329520758	8.7106424858536	10.1114241459868	8.87699089754694	9.90971093339598	9.48483245303347	10.0505849983145	9.03535685321076	10.1942865576408	10.0082415439046	10.0442242481694	10.151343057084	10.18308997071	10.1188257790247
9.47400749543605	9.89918252483353	10.1024975396633	10.0625070727101	8.88621923351906	9.74492245554795	9.02117399205301	9.79116886644375	10.1675779902863	10.0785690622444	10.2737518636727	9.20893845377458	9.45448861263911	9.98397759461128	10.2329694082211	10.216365302917	9.4672608878513	10.288277937236	10.376663933122	10.1868791723378	10.0871004259244	10.0619761440365	10.2561755380772	10.151924933012	10.2971119469874	10.2626929472597	9.84254886679944	10.2673539592661	10.17150151681	10.2607004782268	9.74380453383628	10.3498817700427	10.2767088228649	9.91483700771546	9.47134911663934	10.3228735626918	10.210198849947	9.89965453195548	10.1839406007809	10.1429801739234	10.0508993994399	9.86631168519828	10.154587468691	10.1150709491013	9.3130289520123	9.99224370555304	10.1641960346677	9.24145816935232	10.0059250227372	10.0190061340188
10.3967765957286	9.90250753451596	10.2196358543969	10.3424440773148	10.4326793690562	10.3819364962701	10.3062512242634	10.2068304284393	10.3946309884	10.3445005767756	10.2653900273917	10.2305359405923	10.3798000235853	10.1130904387431	10.2677455967428	10.3636222795073	10.2658286309101	10.4182210608445	10.3954602348912	10.1949432206513	10.3869862473503	10.3588755205087	9.96564376604236	10.4477655938458	10.4618506142117	10.2286084764135	10.167241992816	10.2364852055416	10.3990919214795	10.2187810666729	8.91508731960907	10.3470249898143	10.3331269630203	10.3475842553436	10.2166662823225	10.3308099443841	10.2549545242245	9.82926440718165	10.3407771961474	10.1495529493762	10.3413715626043	10.392868005287	10.4603741767701	9.88457777741668	10.319149765435	10.2940476593071	10.4149887412528	10.2009717051479	10.4048011514246	10.3945924222437
10.4874695099268	10.5129665884634	10.2838591554902	10.3882878810119	9.96400083082601	10.5070600463744	10.2032934670877	10.5514196067838	10.443009801738	10.5040667963509	10.4117528442727	10.3648327494838	10.4085826235808	10.4356623264782	10.4194867090823	10.1432549317186	10.3963924175832	10.4892540357726	10.1267550292776	10.1514176925296	10.1095155675889	10.1618538667728	10.4646544074742	10.5365478174107	9.88838117877225	10.347066198911	10.3464814177091	10.5368850151799	9.86417224044927	10.5409474023632	10.3258145397111	10.4600542390512	9.8447567630582	10.3715889540511	10.1948248891178	10.5554239477215	10.52774815326	10.3926833549514	10.145445454513	10.45973100164	10.449464559895	10.4896843002871	10.3919658705793	10.5193648841416	10.5048649179525	10.436555198039	10.2400618361399	10.5202886530505	10.432814410999	10.4732026480222
10.4777063348239	10.4839194673523	10.2718398524488	10.4716015749446	10.4979731492189	10.347016991322	10.4334250903642	10.5533553630653	10.5648226858928	10.5425014017678	10.3392112121158	10.5178791038954	10.4768775195289	10.5122759864784	10.6265909172843	10.4818738128332	10.4508900801434	10.5025850727562	10.4750087302439	10.48196436509	10.6671737637077	10.392021557403	10.642241910255	10.597506208377	10.4696959711685	10.7058213143358	10.4307356477944	10.6674947475088	10.6703038351296	10.6444341758726	10.469713375696	10.5743923836273	10.5745899036002	10.5435862808163	10.4614298479296	10.6320596851692	10.4500547903438	10.4848636489386	10.494313242585	10.3842113206285	10.5721900556979	10.4690739296452	10.6123681693428	10.7212661961142	10.3922174606559	10.5673298335041	10.5336264511965	10.604443285091	10.4871653047157	10.2401078595299
10.5638704658551	10.5706203198027	10.5370146144611	10.6173076776852	10.5861063931171	10.3821699381404	10.5785579556056	10.7019679354072	10.660064842456	10.7172018937609	10.6688586067089	10.6943504840743	10.595913877105	10.6914348547595	10.3781755495817	10.641885003905	10.5617902984111	10.7330721033508	10.7728909209558	10.5406415765903	10.6870290132954	10.5640509591895	10.5537700052902	10.7719765201942	10.5742042817325	10.5980863142909	10.5833952932439	10.722968562531	10.6736562152536	10.4799302484705	10.6120269195467	10.6251906559229	10.6096666687398	10.5870967775295	10.7193292476062	10.5780204050472	10.6350297040057	10.4671814909217	10.7326177128625	10.6153217597307	10.7729004057615	10.7665496644477	10.6641815813685	10.6393129629385	10.6807304842689	10.5767757912452	10.7024165644775	10.6457201267289	10.7449035472414	10.510066849385
10.6158912339209	10.7894397283381	10.7749370684553	10.7179442630492	10.7562965855733	10.6499484237964	10.7312492617548	10.6657489631622	10.7857519756321	10.7789664934033	10.8489112949791	10.2764049188311	10.6992890646877	10.7824463223665	10.8101275144691	10.7248223003846	10.7867349123198	10.7782486246871	10.6151290911889	10.6881557253796	10.5958438280829	10.742333424866	10.846846256192	10.8315903826071	10.6747097796719	10.8175068210593	10.8192383873735	10.7456450568506	10.8703237580142	10.6923895008842	10.6902859140275	10.8867074191112	10.5774065382381	10.7627322047404	10.7888292759822	10.7322378544947	10.7824862678641	10.8666073517882	10.6751754171345	10.6859939161502	10.8671866508312	10.8139737702483	10.6619658782545	10.782100860762	10.7714268614956	10.7019301496991	10.9020739888102	10.8701115272527	10.8681193096537	10.6808184947702
10.8463673954423	10.8634889283854	10.9362803671018	10.7738371878871	10.7314957837613	10.7990874689525	10.8581502097403	10.8700945622919	10.9466915088862	10.8309813569433	10.9478928596951	10.6978473049581	10.7821065153659	10.881790834593	10.6660154400763	10.7741483054344	10.857649785312	10.9655352784538	10.7061107397971	10.8416694073829	10.9514892938711	10.8419707209675	10.7083642451729	10.8477508069648	10.8250339754403	10.8680518281833	10.8886151415578	10.9360499479727	10.9035885918086	10.9526039198179	10.8322286404139	10.6970847317454	10.8752094037913	10.8987466624376	10.9241017508501	10.7696074326373	10.8786664223438	10.9232524672735	10.8930429635808	10.7348069166947	10.8791814517466	10.8728062475645	10.8551192078328	10.7384665130173	10.7578971940394	10.6849081020963	10.8781146143403	10.8117602879533	10.6980237624996	10.8853222386391
10.9058260866783	10.7828775785663	10.9939133317655	11.0280901729635	10.9772953749834	10.9851151608589	11.0376604241023	10.8989695338201	10.9486466255693	11.0042447917736	10.9864418500125	10.9304587411587	10.9568520112369	10.8954706373418	11.044974754666	11.0319707104094	10.8699954410122	11.0073546099282	10.933491108974	10.9262614827916	10.7809333593674	11.0811462764816	10.8006335237791	10.9549904840945	11.03000929171	10.8829364014987	11.0003052622852	10.7799905702646	10.8500197618511	10.8112449265646	10.909800306848	10.8884568827536	11.0107825987363	11.0018614781559	10.994172368019	11.0232061464392	10.9933528183721	10.80651745335	10.835065650302	10.7443194775348	10.9962807152311	10.911925927569	11.0750867939245	10.8101364067939	10.8448361197942	10.9375411780225	11.0139631876658	10.8291746385345	10.6824173136002	10.9189542465978
10.7628710713119	11.0038940989415	11.0867171746005	11.2106372965937	11.1083671834624	10.8489349816892	11.0883921254495	11.1298689395776	11.0136608932921	11.0440688948329	10.958356184776	11.0381711446533	10.82225722238	11.1392951519732	11.0002937574431	10.9099502268737	10.9616998710111	11.135752016278	11.0144476736263	10.8043836216182	11.0108758680594	11.1318229923387	11.0137717212276	11.1752185093874	10.9207990338593	11.0437721798423	11.0833401500221	11.0422897910517	11.0200732233012	10.9964124878889	11.0573744890596	11.1633531148617	11.1501364216844	11.0657846228816	11.0825082122173	10.9528744961384	11.1139202384355	11.173221863088	11.0723448497632	10.9948585781213	11.0937601354369	11.0181534707831	11.2358234316047	11.0034709700658	11.0849070207423	11.1215150561842	10.8366399589849	11.0435136759684	10.9598504272537	10.9105407838433
10.9578196610738	11.1070390923487	10.946325582853	11.0149060730552	11.0624690209403	11.2180211791115	11.1715871988353	11.0804008232243	11.04762359063	10.8155303570531	11.1969166887677	10.9835922786305	11.2331241353769	11.0636136065344	11.0060290946196	11.0259629812433	11.0899210691066	11.1706793564517	11.2315300911647	10.9210045040542	11.1103307840381	11.2681099960843	11.1969174768063	11.0599640194211	10.9544414279097	11.1430845322798	11.2388361011617	11.1431109994977	10.8287149993384	11.0663490773783	11.0980792063879	11.3061122768477	10.9290244000947	11.1571735884984	11.1115111812031	11.174570042288	11.1304012841894	10.9954863526268	11.2739766102332	10.8913250085988	11.1215772827746	10.8240109084043	11.0878325728544	11.1521816314994	10.990989966528	10.8870578468167	10.875320137883	11.1428138573883	11.058464130325	11.164920556602
11.0442992676613	11.3845184360783	11.1952300417954	11.2996385853985	11.2779872526774	11.4153875744582	11.2122546818623	11.1903173926573	11.3164966859279	11.2768222383596	11.2580414311493	11.1280269924398	11.1365112092386	11.1860115786741	11.2409382217862	10.9941721898978	11.0831970539158	11.3838931335892	11.1095045620183	11.2076296126653	10.9366351021611	11.2125079483126	11.3209072721634	11.3246607612228	11.2978702908365	11.1461661181666	11.2107942347785	11.191808934971	11.1331802317824	11.0739027253272	10.9273071143402	11.3471399505041	11.2174497306954	11.3387870494579	10.9359331865993	11.1205004629692	11.1768192425725	11.10595443131	11.0158032477383	11.228143215634	11.2617488302477	11.0586286038754	11.2239375833729	11.10382940773	11.3245278523226	11.2918420028884	11.3057999984288	11.1955580589404	11.1015515570019	11.3743280210959
11.3959211453084	11.315071792916	11.1927054710952	11.1041218543342	11.32725739775	11.2682832801456	11.0205127621297	11.3001652287977	11.2609922001156	11.4226682879684	11.1737210610279	10.9493516566324	10.9480448877997	11.352154227829	11.2217918871453	10.9566644577722	11.0144847251308	11.1933666889085	11.1008285027089	11.1876674515273	11.305874942255	11.1704221861685	11.3908891869727	11.0478708905258	11.1795911007707	11.2350471729372	11.2002912789288	11.1388737215391	11.0401409265302	10.9739162649006	11.0524595781203	11.2430843418311	11.1969288803555	11.1865843755113	11.289938785859	11.2452339627222	11.3034776707597	11.4639872559586	11.1506968470487	11.1852751666946	11.2736119595855	11.1593419896641	11.2683296365348	11.1823813438564	11.15351406413	11.3534396034794	11.1591989603541	11.3736862328119	11.0348086282608	11.1582810907299
11.3184559723943	11.4274949913268	11.3369917067268	11.0736897326405	11.2357328775625	11.1329980608896	11.3300709053425	11.3616313649558	11.1798408208532	11.0957958669492	11.1058564674304	11.360383342416	11.3354896069176	11.1878731215073	11.3869601814153	11.2582727789732	11.5546435790919	11.2519195373367	11.0468260434593	11.4849848921114	11.2972249829242	11.2724600420416	11.2332048429623	11.1189501602745	11.1276002711841	11.4285655309889	11.4644195843048	11.4794972050521	11.3755284374742	11.4408363539416	11.5384837792622	11.2249845804759	11.3724640334247	11.2270137685219	11.2664092428077	11.4462835311227	11.1035479511979	11.0393853532035	11.3937218545819	11.3701140177044	11.1179185472104	11.3466443657311	10.9516704740347	11.4050891519329	11.2528898357045	11.0679006863068	11.2979583087215	11.0424152309071	11.2687292044931	11.5418393777086
11.3756563144416	11.4704336061343	11.2430410661013	11.1215725567534	11.109295307991	11.5766480507202	11.2929331158189	11.4003114783847	11.3433063522861	11.4411242353971	11.5317982102122	11.4200846531341	11.0164629491756	11.2210905655802	11.0846361797914	11.3399597506386	11.2098847662428	11.1445401165495	11.355371656817	11.1029409621513	11.0681931749646	11.1158807525429	11.6508436003986	11.5140434608009	11.1328979047499	11.4636881652574	11.6217069924384	11.155488361313	11.2812638861121	11.156003253315	11.2614530300479	11.5032076656104	11.1628833623258	11.5467327482531	11.3959543831616	11.4140809862602	11.4358233381916	11.4546650870181	11.2236222000034	11.5238938374104	11.1945962799174	11.5721745503924	11.2652033247194	11.4420259037698	11.2785504925433	11.4272360407947	11.1961241690101	11.1940572147616	10.9993630317756	11.4088719908657
11.2898927965125	11.2170696448197	11.4239803300182	11.4137324718354	11.4547345667344	11.4834247669054	11.6632379482745	11.4263966465586	11.4346649776354	11.5678871180475	11.2409678736778	11.320842237773	11.3475059935816	11.6422185898095	11.4421381572021	11.5694930813528	11.6166945385975	11.3295950236172	11.3940523868011	11.6218924139799	11.0500479082126	11.3676044373225	11.3815171032005	11.422690001159	11.4472696366665	11.5007737859524	11.6765719945712	11.4367766356847	11.4504846229296	11.4188119202083	11.5369309935006	11.3169098601566	11.6218374186817	11.387947209777	11.569684855233	11.3513925315282	11.5892293359843	11.2226153349214	11.2340465355274	11.6506941999685	11.3456062360229	11.3252481415785	11.2096698077828	11.5192785179054	11.6104701240551	11.3195147826036	11.1041175054103	11.7041395605934	11.207572845042	11.2445688127283
11.2678518408323	11.1057370319795	11.4787464361308	11.7010648622525	11.6652658678191	11.4184001803055	11.3016884756916	11.2707208272491	11.241344385347	11.7301927293064	11.4748798205772	11.0925917098822	11.5601612607094	11.1353258196613	11.6583962997708	11.3785561913412	11.3449850878874	11.1337509284501	11.5848320973756	11.4746194209619	11.653876051665	11.6070603272732	11.5408993826727	11.1545648850487	11.7337422811303	11.3916273600962	11.6088796829742	11.1822805469483	11.6031196098061	11.4630908177452	11.6371683973339	11.3106085087583	11.5981512959558	11.3990487515537	11.5067712856005	11.3986253432859	11.6158839125167	11.3885276895526	11.6630472288246	11.481212016922	11.5015723395989	11.3763166139179	11.7986516880474	11.6262346682303	11.4233407165938	11.4908101611977	11.1944612916617	11.4102619640955	11.2927942649814	11.1922445793104
11.3198724505686	11.6800857947804	11.5653022228732	11.5082282134136	11.0788803355199	11.7760296942619	11.4766761596755	11.7204834577056	11.1954189953601	11.7195927806665	11.2180110123974	11.540134932726	11.4520105307357	11.640271261223	11.5864104664024	11.1887315962379	11.4328785809723	11.5433356911682	11.5638786811043	11.1924745456734	11.3671548208552	11.5009125449322	11.3409344761252	11.6093943586872	11.5004502585587	11.6584220472241	11.2692845887189	11.773303896267	11.666348304151	11.2187306836569	11.4509844559972	11.6698577681533	11.7514773592629	11.337794165646	11.5301388773388	11.3126720263059	11.4096323751458	11.3264354224874	11.5678715992459	11.4891959495135	11.7121357443277	11.7721797167196	11.3061879206917	11.5695666380892	11.4261528888322	11.5165984391952	11.53762241193	11.5728877827864	11.6896916836955	11.1550819585271
11.571444230598	11.7349984297505	11.4335706209817	11.8492495848498	11.3942840739069	11.4188808358089	11.7202560309707	11.7596643803162	11.609132326211	11.6581779990098	11.756471789171	11.7026607012406	11.1486903157369	11.6655866764033	11.8094797983266	11.4919715434436	11.5528084654568	11.8191659286949	11.3923877409574	11.1333073946416	11.648171389226	11.5812805114724	11.7961710614657	11.5456364968772	11.5299454722205	11.2660920990103	11.6624319550692	11.5150298520697	11.4772596008576	11.4134921649238	11.5521551893474	11.1644228806923	11.4771351960814	11.6619910273286	11.5458474136226	11.4345790232994	11.1833594131474	11.7393622470861	11.8214738402435	11.3322744693774	11.8814277979619	11.5350982539358	11.7597588699797	11.6166310015871	11.6441045126442	11.5987723627215	11.4035999075635	11.6962019297752	11.6602278934889	11.2793107517146
11.399427654521	11.4256513094902	11.4457026515961	11.2290974982467	11.6545342008801	11.7037106480733	11.4694176229908	11.7408334868228	11.3834968824186	11.5079591017093	11.8229194228414	11.5965162716604	11.7067257224434	11.3824880947376	11.3752309726804	11.1760216982746	11.2724184050606	11.3360515184509	11.7877125433387	11.7492107244683	11.6014781921784	11.4766599501203	11.3550220960018	11.4601279218355	11.8251996110788	11.564471869054	11.8043387267486	11.5156522934403	11.5710554676244	11.6993687667613	11.4294148879127	11.7036280195296	11.3256561878594	11.4536608696628	11.6549414357432	11.5223491708438	11.6350580655278	11.5033723314514	11.4538504351044	11.841214633927	11.6176375893582	11.3347149737966	11.8492596220614	11.9110556282866	11.7696997802969	11.7208565604011	11.8594206952667	11.8631642260743	11.8135967297937	11.7563261043273
11.4366828245956	11.6784158297387	11.8519157668159	11.6032122858004	11.3924215194909	11.6518534533252	11.1187120267605	11.414583330101	11.5779930760886	11.8142242653346	11.6928008236548	11.833905412283	11.4554251561743	11.7595936481882	11.7413779140245	11.5976514222336	11.780414152358	11.6877440658025	11.4240731022572	11.1461016249923	11.7220289884066	11.5526851533981	11.6838607142865	11.7601760506816	11.7882491641823	11.6055681942934	11.5356051435046	11.1945763537341	11.4685372008347	11.5081485930318	11.5109701714965	11.5845958947701	11.7331897752381	11.7145912241769	11.5420749134502	11.4178716702986	11.9147974951877	11.5929362283765	11.3637752276906	11.5558788873837	11.2986559168477	11.8007491654964	11.7424761412133	12.0328954754524	11.4808936256301	11.4102765313607	11.3199157344023	11.2894865738331	11.598790281772	11.7097388010055
11.3908876320249	11.9482550461433	11.8755706820858	11.7178442070388	11.929945230419	11.7270929653084	11.7521438902195	11.4695714322403	11.9195280932004	11.5351914625743	11.5758190631687	11.8829960133235	11.8075661143284	11.7340745321783	11.6685876858583	11.4115727022836	11.189701124935	11.5720385355977	11.2310154364916	11.571812604935	11.6711909898462	11.3687954994896	11.7249791454811	11.7911069729525	11.3961937210349	11.8817218938945	11.5146063135512	11.6499395398479	11.7113136296617	11.5541911417829	12.0692810044445	11.976739000882	11.3583251679653	11.4122407418914	11.5961180729001	11.4306726764186	11.8995341572406	12.0414943801233	11.7646216147449	11.7135523647397	11.5499286351255	11.8678836400729	11.6556642658677	11.4328633785765	11.6335780795181	11.7821143185309	11.8128465089715	11.3126750931706	11.3307759645846	11.7919730475826
11.7891251259095	11.5776802082827	11.8194239779661	11.3736412407207	11.7076042716543	11.4832800456146	11.4153555411654	11.8984008545364	11.8986581597498	11.5439990759614	11.6418802877694	12.0815213919345	11.9570848765238	11.4884572429186	11.3874369879308	11.4134829132997	11.6540944468471	11.6510565886428	11.3785077000589	11.8722619217804	11.4465673123061	11.7555507055099	11.672511951093	12.0767490492856	11.7905443763492	11.4759597134997	11.7106779129335	11.5173067216364	11.6347496584433	11.721684939933	11.6287415296878	12.0738442980746	12.1439683343425	11.8254030478917	11.4218851510047	12.087854754398	11.4757148149958	11.888063289662	11.3275832042518	11.9465542408495	11.4318939762189	11.9725180913271	11.9681467079126	11.6341980609392	11.6260085731053	11.8076856762044	11.6461967134374	11.7489940773893	11.749976814188	11.6123085516756
11.8373940058326	11.7254548944822	11.3814647964328	11.9912254992054	11.6855478352329	11.3770830854876	11.6206203441196	11.9450811146699	11.360007496062	11.650313273537	11.7106367212796	11.5490061329148	11.3984164150891	11.6156438969406	11.709091192402	11.9428905986444	12.1129599637379	11.8658707776741	11.4889684220763	11.7352273779239	11.9459571254167	11.8782764629724	11.8902962846212	11.7698469232984	11.8340987724912	11.9762522755875	11.7413804674052	11.5969481378941	11.8487318003388	11.8095225431143	11.9155032933468	11.5226422400953	11.6329687189876	11.7800803246481	11.7224272846272	11.4113167701508	11.6537777195658	11.7213862793086	12.005179766305	12.0055983154843	11.9250416248456	11.8940124965711	11.6188343373996	11.8311298016634	11.9351766349427	11.9084680775841	11.451314324336	11.6885539487949	11.9550568996594	11.7960193359449
12.0126008819331	11.5263330007607	11.8269552189719	11.5537270850453	12.1061748135082	11.5817733816669	12.1488526793063	11.4142053614472	11.4627669776661	11.8597783543128	11.741240701421	12.163495536248	12.0514222123757	11.8585291605925	11.4932999636416	11.5443999867902	11.5462244423483	11.8022022233283	11.9961784542854	11.4201541031068	11.8178027653885	12.051547405357	11.6620082149004	12.0501607831533	12.1179975650095	12.0109008676194	11.6700100568683	11.7154532355075	11.8758730097513	11.6648068535906	11.6076226213454	12.1945300511412	11.6966262465522	11.4410807561451	11.8158340979118	11.9684913161525	11.9290104807803	12.1718409952884	11.6048594737796	11.5338385952636	11.4596994358761	11.9192950464279	11.886036484217	12.0569076473114	11.7007822997433	11.5346309450193	11.6237955587986	11.9124666389506	11.4618281139531	11.7006282025607
