# Supplementary material for: The Neural and Computational Architecture of Feedback Dynamics in Mouse Cortex during Stimulus Report
Source: eNeuro. 2024 Sep 24;11(9):ENEURO.0191-24.2024. doi: 10.1523/ENEURO.0191-24.2024 (PMC11444237; doi:10.1523/ENEURO.0191-24.2024)
Supplement: Extended Data 1 — The file code.zip includes all code used to generate the figures and perform the analyses presented in this manuscript. The folder "./ephys analysis/" contains code and instructions concerning experimental data and Figure 1. The files "Figure2CDE.m", "Figure3AB.m" and "Figure3C.m" simulate the model in the nominal setup, and generate the corresponding figures. The file "Morphing.m" allows changing the connectivity strengths with respect to the nominal setup, and plotting the resulting trajectories. The folder "./Figure4/" contains instructions, code and data concerning Figure 4. Download Extended Data 1, ZIP file. [file eneuro-11-ENEURO.0191-24.2024-s003.zip › code/Figure4/isolatePFC/v1Int_a0.9.dat]

0.349504665569163	0.319624237871884	0.351918288596691	0.358457938233821	0.365703274648649	0.325973479183233	0.333558990966312	0.322945599780228	0.367122819201134	0.317145533680679	0.343016339246394	0.317199080854498	0.359556268872211	0.357502172566786	0.333211322769348	0.336501659843427	0.332030852571709	0.351908290041277	0.33469402508991	0.343828224685356	0.351375691491755	0.322903844332841	0.338203920408937	0.349887979128542	0.326633608312849	0.345286881576194	0.321784029700295	0.338241724664968	0.324570237545632	0.332451371733844	0.360712927689539	0.319700466703249	0.343285185349974	0.323638814559571	0.3210082267172	0.350474876888458	0.328023509822686	0.364195848575586	0.364202656800389	0.336850864132941	0.358230273431043	0.364773226961392	0.325747938052975	0.361478095672618	0.347245091919664	0.319847838832432	0.329396890749136	0.367803790435688	0.346196819941243	0.356313645451369
0.376415919979237	0.328821430116814	0.334905056164475	0.37244928133153	0.332909433898859	0.339986115122258	0.359208614710211	0.332083726671875	0.361443690632846	0.349519566297	0.363583377817115	0.336959418785905	0.326637297170386	0.330369455375557	0.381714246968969	0.376009238078999	0.351365468130552	0.351334242840682	0.354724839048836	0.32538213124444	0.348399429140549	0.327438433519246	0.328193231161132	0.341010708458878	0.334052769906618	0.335767778807898	0.376761303804323	0.349284921478943	0.348245147492079	0.33891126354059	0.346487610009869	0.351095883205432	0.363997439943429	0.329863922836579	0.379277540106682	0.367471066629992	0.346531363459879	0.357929879787268	0.349051660462735	0.335924899032381	0.343130636593103	0.365131525226951	0.356414691516867	0.333981638059161	0.35796373946736	0.3708625638953	0.366240073388313	0.352799961133463	0.341147934150638	0.351202573934789
0.342833072938171	0.392396209290463	0.400806031101485	0.369195764288604	0.339097956134462	0.393678162533507	0.344958195527658	0.345705211096667	0.364477428725354	0.362339359439426	0.344298535218547	0.339165626075106	0.338412420787099	0.369684548421817	0.339874533333149	0.376292290094493	0.397235087154231	0.339333804853002	0.366755313806119	0.352511347939933	0.343330441323625	0.385673053249606	0.381649596793769	0.366111141663974	0.345912962382208	0.396495747718174	0.386701457752541	0.371180785254608	0.348641477712251	0.345386897196882	0.357251883630598	0.353940997262784	0.347571301179939	0.362081015561508	0.370659428306087	0.375542310977337	0.36776381105872	0.399952672860586	0.360628238429538	0.391633785639373	0.366051454852984	0.384506779452682	0.345936435326949	0.392536772383831	0.363131670305327	0.373192412992669	0.342373880715347	0.357156936356445	0.339354770829781	0.380487007980877
0.379152134463987	0.380809713495218	0.37439866502269	0.385170614252133	0.406029337440066	0.39898376464744	0.368176083118817	0.366279656417493	0.3581974152733	0.401632735604215	0.374669012355558	0.359768415951227	0.358727179823416	0.35475252561589	0.351351716461745	0.3655531452651	0.360542280128476	0.412501980489234	0.389063009586496	0.374946056176182	0.402069424113255	0.387045217723588	0.384727568627874	0.417307107348166	0.355014356937147	0.353173464953856	0.359464983140834	0.356131448791355	0.393115631440325	0.390074508490024	0.382481802866796	0.367641726081354	0.382386278310302	0.400886581564089	0.411038072874131	0.35266358600697	0.375109693614472	0.349255105295108	0.40597710354024	0.372705488717535	0.39881974742699	0.381139760702778	0.400361176568425	0.416347514349737	0.358240867388995	0.413880180703914	0.375778052176556	0.370474654380079	0.35189110153527	0.378699600325758
0.38275068230326	0.415423833461037	0.381683374973398	0.368940918572582	0.370297059036905	0.410731143703513	0.388232856998735	0.402019458764901	0.423197354285427	0.412408649857504	0.403646090203147	0.385147906281352	0.419037062887284	0.370688079875568	0.387229426605071	0.403772499189454	0.378448100735309	0.406328030980056	0.387280106148254	0.405776131155077	0.375421104346277	0.367587943279853	0.365005593762295	0.379949477351435	0.396875290157679	0.391353735551635	0.375413684722597	0.427550114910023	0.374941526676354	0.372485113599283	0.370786883208493	0.44142288768452	0.433356143160507	0.364577588502853	0.406296631578974	0.374981494878422	0.376411987147626	0.367163409214212	0.397158265894186	0.371038068862521	0.411062054469692	0.422281201452475	0.425929161709485	0.412429385255992	0.383505622043179	0.423673904528629	0.39468103571807	0.379347405254907	0.380254854952726	0.38318678083245
0.397098952999589	0.438658321738883	0.380505125612014	0.414021661771971	0.415900989794641	0.385618140266053	0.442686901766014	0.441024877363414	0.398393422981769	0.392147181034364	0.381755240451368	0.450846784766996	0.3935761192177	0.412631548187504	0.416414942946632	0.413847155558903	0.439769605651304	0.386073316036786	0.436727201909369	0.434871498861142	0.436266783500785	0.390420492264446	0.455900323368617	0.429453862913532	0.439936346784961	0.433646339885023	0.429719733203778	0.41380986082485	0.38397185239982	0.459256616039154	0.38415027547378	0.423240778681129	0.42363530460994	0.424709761546884	0.434802430039662	0.412199555349367	0.463330684382546	0.453720574351516	0.425036774834856	0.405322724558536	0.394990106689299	0.434145679578406	0.464518100639249	0.41003423665262	0.405893805595536	0.382453634567029	0.422827641008922	0.430375457389492	0.433964143554133	0.419969743093744
0.46544957857986	0.421618413293802	0.439318986910299	0.472814210565348	0.414334592025102	0.434575992633817	0.433005933581539	0.415693327909265	0.481371590690567	0.396486872484565	0.441621046747872	0.405757503011555	0.422574879366238	0.399672003321131	0.424555327008088	0.441068585177792	0.424471126730374	0.424591641543741	0.431416073389685	0.414939458394928	0.413834593685676	0.399816719957786	0.395411982654759	0.4148126414889	0.491529741337701	0.435032743542215	0.469420103572084	0.463408936636476	0.447806246829941	0.44192474622259	0.405853752900035	0.478779054089304	0.425750679573577	0.42326307492691	0.418324295586775	0.469496960131794	0.436480574782867	0.482592919914962	0.453209144922675	0.43413760228356	0.48415650157913	0.436179370469191	0.432689855809018	0.44068258089736	0.431827461577013	0.438656479314212	0.490191373721601	0.439354950748105	0.402086918717403	0.460281216976283
0.51301125418831	0.471841002464681	0.514700039721137	0.441634886750462	0.426053257899739	0.426119068479946	0.484816011519279	0.502932064692528	0.43485496939296	0.474961764390347	0.4249652296793	0.422510205878658	0.429668256578694	0.501602034058267	0.470219630775058	0.479766972669285	0.437756139860384	0.450944801929744	0.448854633343018	0.468133326353878	0.486574412257748	0.44353872676847	0.431881634598363	0.43706030280997	0.516222371875083	0.430412204148031	0.415618675800533	0.50560251113368	0.482242117033057	0.436774734962326	0.448072063125814	0.499778579620132	0.462715362695745	0.454772089025836	0.438151830705776	0.459167172388359	0.432276742077726	0.495715748503154	0.440668046246931	0.507054940090826	0.445430410345978	0.430445047042167	0.46566064097231	0.453019843866729	0.422913797819504	0.455814635779882	0.426238754219471	0.460804558590761	0.490733069408453	0.421800154019339
0.550916058719678	0.467430247583064	0.518157683159357	0.51271094262593	0.479139706587404	0.503024442973045	0.455347200460618	0.472226020846231	0.53896894629152	0.461841486136427	0.493379994872057	0.462775158830997	0.478821060653007	0.455979965997604	0.520801608871741	0.447054275558518	0.471164922524074	0.448770678383013	0.510687008359977	0.488727124336068	0.451525396980828	0.47928233773367	0.446856527481851	0.476871960699064	0.449270609520484	0.457973974343757	0.470215444676143	0.499987015490283	0.5095179236528	0.543937761470325	0.556163141815024	0.522867073105238	0.454071519915386	0.447509586665553	0.435812824171461	0.490106362256586	0.461035494115573	0.467465577322604	0.478249368874987	0.517190581681662	0.505213299691141	0.460790783022418	0.524191947064016	0.448756221287286	0.46086217926252	0.553163922212998	0.533964553430966	0.526334963820207	0.478842681681404	0.538474100255013
0.462804907503927	0.535309353088135	0.521354257770842	0.584302833956665	0.491430412783253	0.473624550482307	0.584408295629126	0.53100020821392	0.541992027886963	0.548601781143294	0.588602251564685	0.468963452347028	0.546248251240382	0.55463984024855	0.497744425741449	0.562676365145936	0.504818304795941	0.494627169197073	0.492980350595882	0.532449490914671	0.549747611015589	0.552258926466469	0.494306417805318	0.466640821919538	0.478111256381498	0.514854150074393	0.554779607303731	0.470618880981317	0.572747493421149	0.557156028096209	0.545039554169892	0.589592759502631	0.561372224160156	0.494282083780179	0.533077474181298	0.478563444534259	0.486438888262556	0.49272966361766	0.50198872191753	0.483581616011551	0.512656663736281	0.503274379503855	0.526353022864026	0.466143860000717	0.575478347652421	0.572847589032962	0.494061113541126	0.499970433780225	0.583120003852779	0.507770207496015
0.571714817242444	0.528442642672483	0.545249657841129	0.498291806615222	0.618125829846088	0.522982716839396	0.606523694830128	0.605180488014868	0.580530046681924	0.547465525401058	0.559946246459406	0.49181799452741	0.531090549709711	0.48934372788186	0.531527387202933	0.491646875624978	0.509777105274514	0.639679529248579	0.58191501564704	0.508674562356088	0.545230237388355	0.595989800555827	0.532978927324192	0.576683145841779	0.506151827467841	0.516211944861358	0.579770443102147	0.598218397815902	0.494485278520226	0.570441569771906	0.565010930314004	0.595195974518482	0.613527539204123	0.552750604475151	0.544390881699787	0.492034534783917	0.608279610872861	0.562571230224484	0.50909301720272	0.572930174077246	0.542592268519908	0.598692146064938	0.505515995041949	0.613697737123987	0.5750825906525	0.601428572446596	0.524382974484988	0.534087411966542	0.530845435220245	0.584476300053291
0.573402958934242	0.552550455871029	0.584852883498743	0.547774561925946	0.590844957163085	0.644002586457182	0.63071658049357	0.628780452232225	0.619078589611878	0.548177391567599	0.545196500162976	0.581398584034566	0.611978356537306	0.659446235229624	0.59128938564828	0.540159558361907	0.572210047207341	0.641769275773954	0.544462881534431	0.562721787015991	0.570190048785985	0.568969902207983	0.570240100335255	0.56307296064915	0.562505181652757	0.613966841546091	0.610354364300203	0.632326279286234	0.563022448899276	0.632967634538243	0.588625203994117	0.529811034389646	0.665935117652578	0.618937422873995	0.619351724844885	0.56122317807011	0.5832088487927	0.615492007553467	0.520109311369524	0.627532321084778	0.611534434348005	0.52920144637039	0.681294681223593	0.632257087104067	0.584950445435203	0.548781630616509	0.559711430062892	0.525962215325771	0.64805595044385	0.531389564122083
0.582480958010238	0.616013949569936	0.590100143492666	0.649997971067144	0.714256538056647	0.721927929079295	0.627793082738645	0.670780191408222	0.61683939292941	0.62666566369976	0.705855581754888	0.617886079842062	0.64699564110109	0.609660070894783	0.554880856689068	0.59601875862881	0.563873906302138	0.561402175225118	0.577409992395069	0.587293934669735	0.583074912794738	0.637360631350828	0.612723652453752	0.608800276322067	0.569328420254555	0.63708680040569	0.673797790380555	0.71673959838058	0.63786959765183	0.605631620406656	0.713392318281813	0.606925320212548	0.694743879737705	0.682089179879826	0.698164932341487	0.612286990985734	0.723651952049244	0.563205013113438	0.636610712090507	0.600323715750825	0.68800748483251	0.613094106548668	0.61832201874524	0.628840525814046	0.573775771939201	0.730911140011186	0.641609096081644	0.65509928851921	0.579401290643823	0.678158194811947
0.594003617949264	0.668927939107868	0.664973536351384	0.634861221428062	0.754740159948788	0.687598694099748	0.63589654376592	0.643133881145766	0.60056210291711	0.743792437191426	0.744425080689443	0.601223479554053	0.692799841753825	0.604244098527199	0.594268812217788	0.701750529956268	0.770633921281553	0.621066445306929	0.756889742278057	0.72744939483525	0.64220361707475	0.657779391215124	0.735128877054532	0.648238840640351	0.603754975590741	0.737951792477491	0.628508167179394	0.782158057052826	0.787585954260136	0.687277993099933	0.752995746241508	0.63235413728936	0.661097986771022	0.726458357757931	0.598622257733868	0.711450815187006	0.716435036501	0.770358827995251	0.767810618678086	0.611927958907774	0.744744486304162	0.747723827934685	0.645653135295995	0.646091731941681	0.626863597961387	0.64518864433021	0.764448076847602	0.719536080989876	0.633560321641799	0.677742271098615
0.706727642688667	0.790785809834522	0.772368001252871	0.672239124397773	0.708962484306301	0.791170287053307	0.74570582697861	0.857715971997455	0.711367311421154	0.842204452865523	0.714749097338447	0.789294342410008	0.771133760362495	0.664642070369699	0.841626852930795	0.815108916564321	0.855857230536324	0.848215585396495	0.684281747547738	0.704756320029155	0.803192355615413	0.694955631802616	0.659187001119442	0.690320308251212	0.744107449472532	0.673735225136465	0.691929962801214	0.743252675846678	0.673101193946091	0.853189025235497	0.801075410435917	0.647606878771147	0.850899083286824	0.702218308944971	0.64113577144676	0.874187763490897	0.788967870230554	0.756460955545549	0.721301362352871	0.691382701118188	0.748547296312859	0.673421352283748	0.820476633386636	0.667906192483045	0.687271508281067	0.678344116592798	0.7368555709227	0.691373830222929	0.763302269277295	0.760869137593196
0.70626487425313	0.785507017910669	0.746994951066392	0.787112164058231	0.736467526077077	0.805366604930035	0.725992374868167	0.772648854339692	0.942756680305222	0.827029781347414	0.833937513050815	0.920560035331445	0.828914336952762	0.74787912328444	0.775230760340933	0.703290946516755	0.881132169144325	0.790757995464064	0.899626771980558	0.835681974943964	0.803595233858724	0.793112800439347	0.877666034293632	0.8364117757359	0.951129497726821	0.777980011959985	0.727888873961463	0.832694338786761	0.72228081997422	0.742557001680117	0.818488552976061	0.855281714339392	0.813554558157089	0.753726587587691	0.739577023712186	0.763234803373497	0.934647317339046	0.884854230727658	0.909720822387018	0.879165979277982	0.897965369755029	0.86559966857985	0.879610429423418	0.701885110557537	0.780551736265103	0.862182904822816	0.779735536419947	0.718032706268354	0.901203391933186	0.808196570641863
0.8170364922201	0.767570895460723	0.902715312053488	0.98730472423988	0.855114389028723	0.813402465993232	0.843101735618848	0.868684293064404	0.786950226937669	1.05058546687168	1.00522510427606	0.97213878715749	1.04710744491635	0.941037363668601	0.832282042941963	0.794605108126079	0.8205425975523	1.01378237068745	0.945163796840017	0.996010424954484	0.917223627934777	0.862687419471341	0.967599366603803	1.0476605115202	0.776611081051005	0.792405714237246	0.759309355812419	0.965773808303017	0.998522171666483	0.807677251062751	0.904088613892744	1.05139900469457	0.876910756168353	0.950322970157352	0.754798578320284	0.816523258424536	0.817835086312552	0.883060663405261	1.02241180292382	0.860910482154544	1.0245625349244	0.891594808924362	0.786346571195713	0.801225793292439	0.990313227884603	0.880267944365821	0.854687908168113	0.981280213009048	0.889705437123415	0.895056661445726
0.842274848676761	0.879324389189146	0.974814821132548	0.863889226174012	0.992929232158003	0.885836009168078	0.857110810572976	1.06142395854769	1.1551195615989	0.823458424621073	0.944865998353113	1.02942187805369	0.838001524004928	0.829701527519204	1.10179510737436	0.88837121056501	1.0509377489352	0.944062044072737	0.848831969344007	0.936823269167146	0.922232930476711	1.00841777846799	1.15110931704118	1.081482682432	1.04566589288243	0.84447980575015	0.937595249757629	1.0220337148158	1.11441044378458	1.12421356765463	1.09933584900489	0.915306251869891	0.843395262998228	0.830109627412677	0.950805414096109	0.90847452769397	1.0656119217475	0.930957525589322	1.00537004424735	0.846521673647076	0.885527649827802	0.984919036618854	0.950059640641263	1.05090134601737	0.965629680395613	0.98477856681863	0.968828712666323	0.912312631479273	1.05482341849855	1.14067607505363
0.948342250756152	1.23632968262559	1.13034014046577	0.945293737828758	1.14695021601883	1.18923225883947	1.13423963562211	1.24944853721676	1.26267227716097	1.12971385683346	1.09101387432287	1.2109899373498	0.931136634863162	0.924082828878776	1.26860267277858	1.01011228811679	1.02662812931855	1.05123151999853	1.10586428606031	1.22623506015076	1.01133816151577	1.11279801461003	1.21777562067422	1.06981821550629	1.03605805651749	0.92092303051028	1.1568471268839	0.910595298088409	1.01184105587067	1.00367884036375	1.20144789164588	1.09805382275462	1.03808052293062	0.931035501261176	0.921248754025549	0.901473910172356	1.07161219784114	1.08315002512273	1.12334368913382	1.09980258700323	1.04351666371075	1.13539016655411	0.952851669048443	1.1805589026731	1.13045687608546	1.00013478943164	1.17868494281865	1.24480660936776	0.983884460744081	1.27664098603915
1.02861304333189	1.01037758179509	1.01667922007492	1.186739687367	1.16987712118444	1.20141447105445	0.999584362933997	1.21379912561365	1.33613074535103	1.19427709241659	1.19410410134818	1.12480863280657	1.24871731050887	1.04346964088539	1.37062807730126	1.03230423105509	1.18995283324679	1.13850790895558	1.12606026699401	1.18617655573976	1.19026266884021	1.09293209935747	0.994025360625394	1.12547364074091	1.05783812392324	1.40799984378639	1.19169597434752	1.34002065955362	1.21179696298725	1.21793661747441	1.21946396236163	1.11630599005505	1.03427350812289	1.30591566878524	1.20029846911188	1.12518768031573	1.13496738201684	1.13945055661141	1.01357069844144	1.34815192446247	1.00127911693643	1.24696501531907	1.078570372143	1.28604754599138	1.35805760706237	1.28294924236715	1.3305113206848	1.05529946799001	1.15638256418505	1.1644114415223
1.37028837030396	1.09918869659985	1.14342298225789	1.17702369828319	1.17903591986878	1.3780899441896	1.09474053355896	1.28075355153955	1.31144646896386	1.33779192837462	1.40438175498352	1.27291342001253	1.10951151333244	1.48275654914878	1.4026333722143	1.2472743235847	1.3783987991621	1.14766191533769	1.07573937972687	1.44406635562606	1.50394777139625	1.43379950973171	1.14225276674013	1.36959337163379	1.36258352476616	1.32015872045204	1.40595454755981	1.37124747074826	1.35610191121951	1.38279791248883	1.56749472744882	1.21529928108335	1.17340312080233	1.42200236894294	1.14882264995909	1.36342981271583	1.12699250360842	1.25185685277923	1.1109372362239	1.15561909120263	1.38394232701769	1.25272685260821	1.11171291369319	1.38060995010711	1.10791345544452	1.2228270352296	1.36487582614917	1.14412538862691	1.2020465015086	1.52684810138479
1.41725754898226	1.61693624752677	1.21140050326988	1.56684292585803	1.50922575410106	1.43706594928544	1.24645976858239	1.19518890172238	1.58396717404931	1.63746093981005	1.56734500371312	1.57075155331375	1.39459270882515	1.65704483446896	1.27565652183667	1.18391591285039	1.43585697457622	1.22281831466306	1.37640261231636	1.21197167608609	1.26711170520336	1.27297252473842	1.24106685241462	1.30078324093126	1.46138984456429	1.56639777055015	1.2485127543119	1.46989147923895	1.21717928463526	1.63405608186576	1.42915354224807	1.27361329314804	1.51192480743705	1.50651186794729	1.49002181722403	1.38933864203908	1.53965268599833	1.23860674574671	1.61676388544947	1.25084870424294	1.25745595806988	1.59413713871059	1.57989420001201	1.34045675089188	1.26213432020886	1.47139937178702	1.68699214775833	1.33285057233993	1.69855681200081	1.26336294243762
1.38679001806171	1.49887825084224	1.33422520800162	1.65889297104624	1.42177408865697	1.66638699393917	1.8605935780241	1.84173464849259	1.72736815077828	1.66675305484843	1.71820283626191	1.73482388257971	1.51038664550006	1.43338036982856	1.82172006275002	1.64934457996467	1.6827352496513	1.3064290373901	1.76071466296534	1.33366784324506	1.33113029005772	1.50390836992865	1.90451268633284	1.58092906156876	1.87300366430875	1.30785888277227	1.80492917773736	1.31980822209082	1.81953402920369	1.3729430695408	1.6175796397977	1.77481988051834	1.84424895440843	1.70327114184913	1.37619213862022	1.53173174975803	1.48067581687563	1.35032872025549	1.36709453169824	1.53761619925874	1.78127007662824	1.64232689672483	1.7569297865741	1.61284557528695	1.64192473424971	1.51836230466965	1.77151578443509	1.52736526035343	1.55869881138498	1.48575562342204
1.71210115133152	1.60528569193903	2.06823426175873	2.04166026653963	1.81734604697171	1.52669893179949	1.51045677304037	1.94516244306546	1.58094825762879	1.75697536090849	1.57179050311234	1.76107187828052	1.85697758361971	2.0590329854524	1.99630670090502	1.86208256750318	1.91969981489465	1.65185645324722	1.80628096253848	1.80009612221166	1.67091954559176	1.8443177597267	1.97015768997932	1.52759563899418	2.03313812887485	1.64035918505276	2.08132816647121	1.52051163270124	1.63359306960736	1.62422380960668	1.76571419628408	1.61535164936078	1.89198529358843	1.96530396801215	1.79918244137705	1.70689613267748	1.66662373204854	2.11748173389676	1.83638076169479	1.737073450828	1.77772447736611	1.51792965619076	1.61988246244764	1.65893083860611	1.89204371851623	1.55186973623094	2.05370284156636	2.01919606666379	1.96749966487827	1.64760673495
1.78860929983796	1.91747451970739	1.73575799598985	1.91600989061529	1.83772386742103	2.03341238555551	2.16235650105906	1.67352029044931	1.76983189348101	1.71578993063848	1.71527218711814	2.34559803765814	1.9218151884334	2.17671468106504	2.02135717674062	1.61398606860257	1.66395060896538	1.62859861313679	1.80308642187958	2.09757311822084	2.26478701744625	2.03440673275484	2.17009852350662	2.31453522513134	1.73799637818112	2.13889232110829	1.7964969586226	2.05248451961817	2.01520125767494	1.99807667144434	2.28467384390146	1.62205194989212	2.11154695861567	1.87361937803214	1.72611462858066	2.17291021992151	2.14075435194757	2.29733708664976	1.94470297790839	1.9623828873321	2.20604476251017	2.06830830952515	1.67110423567177	1.78664203644467	2.20257696709361	2.18741004947903	2.0630734736149	1.69315479383345	1.69961328809934	1.74024691514028
1.96234126737818	2.11298726024977	2.02763777897496	2.30104628683311	2.52625158423326	1.98209485712584	2.11696152837737	2.24086838452251	2.46451239000077	2.0011328382149	2.30364877644967	2.32670036155029	1.85690127045994	2.23556521732915	2.03833638196876	2.09535097174851	1.87894079134082	1.9074518414776	1.81717982213559	2.09799197723194	2.13955703654447	2.02227203487005	1.867466032889	1.88170579861081	2.11643929971614	2.51326170927313	2.30509993976055	1.88461880828442	2.26462327015432	2.30818329865404	2.56619148470395	2.34549373834013	2.50197722973433	1.83633379934044	1.88882324607783	2.04410523404483	1.83283966260687	2.45566722116471	2.43849289908598	2.42836727830173	2.23746572786494	2.53092062478661	2.49121586657262	2.43930100128281	1.80327530919937	2.31254804276125	2.21894375854566	2.48049286265899	2.4351541531693	1.85453747870377
2.0340763762664	2.11268054803151	2.12918656748807	2.38962891114507	2.34955587372748	2.09740131280533	2.50828750562981	2.3447508593321	2.37731601249752	2.72242669622579	2.29091130215287	2.29157506440609	2.10127753428264	2.57669977936969	2.18986685132067	2.75436117145555	2.30489224723294	2.55558126826081	2.35657083809705	2.17930147131531	2.51285488242791	2.07218635587053	2.50888015130439	2.11558709919311	2.53411514411653	2.53781771555483	2.50902286667275	2.68427483384933	2.44970474951219	2.13789468585908	2.36359708486408	2.05595164106126	2.23424718858943	2.62491503116492	2.26544572991875	2.52673471779381	2.83732669538387	2.28171256835175	2.0209210120122	2.79772252118364	2.02721926514214	2.08093239748866	2.1030414172143	2.33407958004563	2.38612810878778	2.50549669712493	2.5524704833436	2.18756868703687	2.70923947092709	2.32217693412414
2.35609310881419	3.10151883773256	2.87244106217185	3.10481287622229	2.70394640028552	2.77550002606871	3.02760313770251	2.73552442212592	3.07696092252649	2.80994378808736	2.4098717490328	2.85638337631309	2.35664748329482	2.65139507346728	2.44193095225704	3.0768614380472	2.30183412827949	3.02615589331473	2.36211961083979	2.25252492426375	3.06504136198049	2.77726694714989	2.74282950811729	2.23847135156111	2.86853858299015	2.5858918976202	3.10050530654253	2.40055999983246	3.10808443206499	2.43966929032905	2.62331650584164	2.40997167667	2.24946759959417	3.01475507896555	2.99303199540916	3.10073801914455	3.01346768037917	2.66512908385222	2.874510561894	2.74811747829006	3.00414635130885	2.69591142159032	2.27341219673223	3.00390319024603	3.1027717816256	2.7905712146475	2.89281165058955	3.05225976863101	2.86847781292981	2.95756006014935
2.87680905204682	2.9669053973986	2.69752613427419	3.2826999526713	2.98603652652014	3.29653412147056	2.81173487080748	2.53596364367074	2.9926211335408	3.31423291675046	3.30524676197009	3.31883654433023	2.8122980033778	2.60211562638897	2.51453351913492	2.90715928036581	2.66312119067283	2.62202522385	2.77499178694938	2.63133599787133	3.25443536597154	3.37780391926271	2.69176777293499	3.14649237789061	2.65319276951509	3.36681697280565	3.27551838952109	2.56008430832095	3.26580086504421	3.26825317065698	2.5571134906254	2.75413824602471	2.84391417006333	3.32642803111979	3.20432164602007	2.85359157889714	2.78161721480197	2.62172372460252	2.94030890886039	3.02241120394091	2.83249558297281	3.27124106706815	3.13820802839887	2.67187423565573	3.24046852516272	2.6422716854507	2.95030190407272	2.72157236549924	3.06504502424176	3.35133036950341
3.02333916432907	3.58088244956118	3.23311532164836	3.08017847012286	3.47460581700794	3.21301535340208	3.37044017151106	2.95670138198195	3.44643812614587	2.88213446865669	3.60734215581985	3.47118339314728	2.81885967923866	3.57845136736674	3.45135368210775	3.28595534107421	3.58992821095585	3.59510531919466	3.08281258413668	3.5115008135004	2.9405712975927	2.93804534575639	3.4262263668629	2.87530884540367	3.37802369617207	3.59716131093309	2.94301818018144	3.5775797469376	2.94815005808015	3.46872329895979	3.30664455142879	3.27220405194113	3.30499273590015	3.11633501898099	3.43617392344865	2.83562791739855	3.54585867315586	3.52277297897525	3.57387221991327	3.50751753287114	3.17233308972834	3.6059065977088	3.52099924969545	3.5529260406731	3.47158858398174	3.51268006892694	3.26090648295343	3.40771033508116	3.6201225710278	3.46868748770321
3.8226839334457	3.54482239917351	3.74822519067335	3.59756172763983	3.85967617206319	3.78170884756377	3.80249986720028	3.67047215661614	3.70312538934372	3.8802957010884	3.52566476900145	3.19321460026786	3.91274067831554	3.58941256351921	3.82395802156098	3.72467472628036	3.33635247295652	3.41175081096119	3.89192006859355	3.16011144995312	3.81232850281572	3.48463183993083	3.86557926998623	3.84436046263617	3.40996191325962	3.56351713617301	3.91375179899809	3.805142490746	3.85613727476571	3.62922826610321	3.52318314575044	3.86667499865804	3.77498796082681	3.3082091525313	3.84726382150446	3.88079762712429	3.88746745362721	3.86865326841924	3.68230807706954	3.86116706041586	3.84314020490163	3.50985992281848	3.8904599541654	3.15435873590097	3.86980825723765	3.88119581834051	3.82521862893732	3.50444757670334	3.66357281888363	3.78201141000496
3.83104501213933	4.04409118796751	3.96227245461505	4.08276054157751	3.68869028145738	3.63774278959781	4.09602797432816	3.65245183341502	4.17922833232056	4.12444494466673	3.99874223603681	4.13597172140151	4.04452098647773	3.56851412485681	4.06183235756078	4.16079033054853	3.72443607350487	3.95810963537362	3.96457430786931	4.04935938355631	4.03868296371229	4.13833840281333	4.00659243282283	4.08771470315356	3.80153739327951	4.00646000029591	4.1578206203963	4.08552440390963	4.09920149993252	4.13715411164448	3.90975318225925	3.94459445804761	4.03261337091479	4.10867879897005	4.13828669680072	3.95574263209629	4.16316417469369	4.05676797198209	4.03944627128749	3.80075897005853	4.06238814694974	4.06974505105924	3.99875115826827	4.15382363728344	4.06616627074212	4.18352731309397	3.79899709758457	3.99670837199798	3.66950762557536	3.85626322702174
4.22215865668299	3.94047409725192	4.40487561259825	4.37597686837826	4.39712895819911	4.37760809630075	4.37355115810342	4.42907920632719	4.33996288268951	4.07401553464354	4.42912245166966	4.21088651150145	4.19660982081222	4.41383596386631	4.42370206286658	4.25622235544674	4.03271820523313	4.34059704672966	4.42436111770083	4.41863373251629	4.46963165813522	4.46777765496989	4.40971251721094	4.17578452532368	4.08487542799481	4.34347801247665	4.43601051936695	4.27960722496429	4.48252824015128	4.45324245725221	4.24857779533231	4.47735164623457	4.42323067008171	4.10752679364811	4.43703653758103	4.41583991816527	4.03256126572052	4.12151144641604	4.41609390520299	4.41970359803955	4.4172938577996	4.48298019951269	4.26641918702095	4.3634556542137	4.18447300827447	4.23624372904735	4.15402910440845	4.05038292360341	4.21880052556392	4.43574272378317
4.74079310280718	4.73107536794134	4.55722838072808	4.80063221317511	4.55692812281029	4.59078755938676	4.71077869986951	4.74765411115706	4.74251806523288	4.39452842100585	4.73825767102796	4.58474302805291	4.66248124085672	4.50766081186209	4.48184317537453	4.6085707918381	4.67309542210532	4.76234472138066	4.71978969146815	4.63635420489085	4.51414808660945	4.7664045389958	4.41790454138314	5.30404244854282	4.65692782535538	4.7240268690918	4.6108034019758	4.57240145720418	4.65343789924725	4.72977449520596	4.67947199999434	4.4559315591952	4.59767699201508	4.7338948747195	4.74355631995361	4.52256691299491	4.71946135994631	4.74416668233414	4.58012591048609	4.5468644603425	4.72188771980982	4.46173307293398	4.69517602998026	4.71558214697789	4.43581606486992	4.50392090596205	4.72256424740922	4.65602926777474	4.49109497867451	4.6322154933349
4.68867693974432	5.06585730557722	4.7075626935872	5.10887539007232	5.0096414670918	5.12063580478453	4.87801560450173	4.80519111159886	5.09503851034273	4.93081612025775	4.83396908298997	5.12039018743779	5.04109662460354	4.73201347567164	5.06044385159596	4.65757281682218	5.01264685485041	4.79342046018883	5.08024948468629	4.68865274588345	5.09192685152233	5.05634263235483	4.79754790318204	5.09159492320148	5.03513800481193	4.7662416533567	4.71618094643701	21.0205946206605	4.99524552517357	4.86799208529186	4.09578738235633	4.95320351056257	4.79578864420086	5.0545632613084	5.09628695212268	5.04444770781644	5.07638453965131	4.85477254378295	4.65694474947557	4.72194326643892	5.0753313986151	5.07056934280076	4.84984376822251	4.78938457935262	4.70644221833526	5.00953777461637	5.09505060650347	4.74919102641279	5.02856218531609	4.91094055507397
5.44490630964868	5.34194561425023	1.65896056397621	5.23408554805583	5.45878984904016	5.2263224641831	4.97517583012701	5.3605873197903	5.43212614727489	5.20550173903527	5.19580497053121	5.05409176538961	5.38341131366495	0.963243541752429	5.40959000462907	5.42901670856072	5.43564034632331	5.39134255056346	5.31307759228603	5.30912793448995	4.98971049232735	5.36242524289196	5.4816471327262	5.42578910745255	4.96615379824337	2.33611552860628	1.67625042930508	5.40942869776365	5.45752802904698	5.39824420845801	5.35749449335225	4.96985797353121	5.35125237036496	5.26522381887251	4.99557072676305	5.45644964178928	5.08908198560525	5.36503934445578	5.38276861278749	5.44953248855142	4.88139934143146	2.11198846369467	5.36122900734269	5.43380129444395	5.12459156185781	5.12866262064593	5.37722530589404	5.40586261594517	5.0045884520861	1.25567272727867
5.8466802697602	5.78581671476585	2.98034128272547	4.29647927286147	5.73906435038486	5.70305244992216	5.38335752621425	5.57062720332345	5.45364341457659	5.79157557798941	0.978521677774528	5.52669357759402	5.26559494450691	5.83952802007685	0.810678197422762	5.76463799902515	5.25562731521213	5.79662794416824	5.7993165844858	18.6954753630065	0.716871335169584	5.83087244712827	5.46421662795912	5.77027667799215	18.606622312752	5.53698410612408	5.69305546038484	5.19865482060811	5.21736135573532	5.51002427978983	0.832876151516755	5.66877802412079	1.34662223257578	5.0930521979803	5.35240487512893	5.36235202922654	5.79249971105134	5.40667150211774	5.61528844285327	5.78927829476965	5.53811599031319	5.57637400435123	5.21426685558008	5.8056540628732	5.80534926455525	5.59353216880401	5.53021823242237	7.40966494370229	5.35438483298627	5.79189328250324
6.0736774784247	5.64987341420385	6.03883455972455	0.716281396461537	0.675563351864308	6.13672414195614	5.37120267167189	6.10433582161197	13.7999286173571	5.43947510928517	0.772012168478282	5.95033262315023	5.98305531122938	6.08188457746929	0.705430032094767	5.5884744797657	5.66300286482982	0.733058770697514	5.60031042931338	0.71622696743996	0.644221175937827	5.51943912487863	5.83835572891081	3.54897654855821	0.644985655097501	1.58343576940446	5.56971728407113	5.62722615102104	5.95968569142998	5.81597417579702	6.17962453296387	0.619689547816103	0.728030368680497	5.97533473194898	1.08176397903335	0.663854464686679	6.15221808057157	6.00836989003371	5.80022813694399	5.52217688538563	5.8212777965645	0.720634055711154	5.96436395684761	0.805748542137063	6.20492786350694	5.98081532909401	5.41131814769508	0.701489712420911	0.805317635811189	6.04312566255759
0.782421324347493	5.85378755326176	5.77343648493421	5.79091456579662	5.88100589320483	5.89291188645201	6.51592494488126	6.01828545552224	6.43091467800295	0.654761950364026	6.50641737893182	6.01904774691536	0.60411625127256	4.75851354432198	5.53982183752231	0.610566506634359	6.4038881531722	0.691768192178942	6.20865552396609	5.63639194557846	5.92006983328546	6.1753774524343	5.83960341674625	6.0551721232053	0.711285373983359	2.11253066815097	6.04296652850726	5.64623749409514	1.23613378867233	5.72594884307488	6.53195158708011	6.34513312724587	5.81040874583786	5.91851986372694	0.624848355440057	6.14514791682981	6.07204396992576	9.49565995308347	5.9598995781581	1.09790177460178	0.701394136091101	1.06428238785239	0.625138912931052	6.01318230515268	0.607999563206527	0.671391289180423	0.670005340458601	1.82795592729222	0.871106792995941	5.79878652995498
6.5469945510583	6.00319480171817	4.39468791850667	5.9486862659496	6.28263835405153	0.600755525945235	6.37282241288133	6.44099212967797	6.51207524520149	6.51250714013514	0.572324549365278	6.12974187793812	0.669056399755334	1.84623047003145	6.15904987398389	0.646905051350587	6.3752729185478	0.56756049646763	6.19836198818366	0.732396519376801	5.80202778045887	0.611695173748061	6.60363908442342	6.43021086506402	0.826591576318682	5.97890665056891	0.618280019755198	6.64324546998855	5.84581419751934	6.13887347619671	5.9149995774221	6.58963825417793	6.20904235398924	6.5217314933801	5.87837090385503	6.34372268558848	0.629955358650965	0.731326890599182	6.02758920764869	6.27428428584112	0.579985652487181	0.628712159728351	6.62978190806892	6.68517459733908	6.35148190191653	0.614729385935036	6.52504560449048	6.61605506403597	6.50222195533376	0.75878910206248
6.83588081813784	6.76303606947835	0.53135138512368	3.13436615929282	6.50858974471016	6.21460823424017	6.3587130275077	0.576711431936336	6.59141634834518	6.49411471516725	0.557757660222414	0.653900291328429	6.37159351048128	6.11234962081279	6.51236798946458	0.57247716848875	6.67925067074342	6.74989017748809	6.70969543627166	6.81776367347228	6.8057405440792	6.6230869046476	6.48414723134003	6.64895301804555	12.7859472520377	4.24489542781627	0.638847368200358	6.15244751178368	0.627051483346776	0.709009980755679	0.598005968763499	6.22871883559244	6.74575079476658	0.610492570990333	6.14537407307529	0.772788657342999	0.73050237596274	6.80252601030245	6.3552352788983	6.46769823506746	1.01882265122656	6.75419621736942	6.51758251930494	0.620880645426596	6.402381466901	6.57195249781033	6.56997407658446	6.47803693871759	6.64471236991725	0.693722433483648
6.90244179331834	6.89991201469865	0.67170068156926	0.622584145896322	6.54171436185766	0.658998371161462	0.515768874714312	7.07168627330821	0.538612536316884	6.361773523868	0.556627263928135	7.11738786976334	1.23242717945335	0.714804648219777	0.693118865177341	6.75741682473326	0.540185067952079	0.706612190210695	0.591565797466813	0.474378771800512	0.537038009736082	6.50083191626786	0.602504775734019	0.585398218138941	0.579001862743835	0.593074316713718	0.574034757459263	6.43521444255078	0.705347675027692	6.60524552814017	0.55958954565589	1.32800767849268	7.01531101121173	6.85427120749188	0.564876880777154	6.90565605423168	6.17766289010778	0.781167008426226	6.8351648138548	6.76979486689722	6.86596099594132	6.53653754149726	0.647615495276573	0.725617434316221	0.623143105434547	6.35904329882408	0.623204146552383	0.557704740058367	0.821005458040412	6.92339656233745
0.578323585080779	0.575507663556224	7.2097651578805	0.485299568668413	0.694733473537414	0.591760947708817	6.70283538135376	0.568128641160602	7.05701551443294	7.22031450687711	0.615400432571437	7.13503536913407	7.34855023898409	0.748870804480438	7.21774802107241	0.555564709883487	0.595292651906676	6.72918806256986	0.497859861404915	0.868391937464834	6.75828007909501	4.2952152561355	0.582754569045819	0.63281956010094	0.563806872028801	0.523870638560703	0.642238411919727	7.08909971378555	6.86232002851581	0.582395339909854	6.75823571738023	0.585788993502477	6.71973887766038	6.83486432617906	0.659639845263112	0.607900256383042	7.01768658971325	0.547762289124932	7.27184217580343	0.598383744734904	0.640881615515169	7.20146981316713	0.679843413154213	7.0799721918737	6.99935203486693	0.564429716053987	2.02857455136553	0.575580460604169	0.560325705490017	7.11370765004353
1.34968607729022	0.545996447645874	0.650168999645497	0.676997188981013	0.613356368463242	7.27951655844755	7.40170657596036	0.577044039878645	7.37413509468982	0.632886966019224	0.803366145832375	7.38072367342346	0.620741039654006	6.50540634247807	7.30761978895599	0.531415135845576	7.19729377185673	0.57634099240381	7.17984445627623	7.35912028777481	0.547280945631804	6.33109020328485	0.52211098638297	0.551151667240646	7.28203768622722	7.42966432442595	0.574329045726299	0.56573568147967	6.57025511878955	0.703610643060795	0.525919327520899	0.62497623196996	7.3368334250539	6.28330434039915	7.45785029113664	0.722227671971003	0.697044835570869	6.77029094282045	7.36466462493532	0.560078686569219	2.30610929272156	7.17121034782377	0.542847487696438	0.585711082874025	7.36892490438091	7.22919170750485	0.527513502875527	7.11780511561501	0.693998270790693	0.691333288632413
0.555645889114544	0.538573080515099	6.73364614821712	7.58706613957061	0.521337210405523	0.778775069204226	7.27877460099182	0.532546244526604	6.81493494717516	0.675878489217405	0.587390859582566	0.508694702934776	0.86476325635704	0.782658845333627	0.753753714042631	0.596678597460105	6.26602504774862	6.31463089232649	0.727527823408201	7.04569660022117	0.562185149120057	7.06057836202849	0.579344435926578	0.653899677412002	7.54471726547595	0.539285945020196	0.580257968292193	1.01568388765139	0.580681996133414	0.527668746227747	0.537602459762609	0.512221334262566	0.560251658819065	7.22894152406959	0.676059409036899	13.8000520395169	7.63892894829659	7.01155124973753	0.531878689976581	6.4564754828937	0.595002930971604	7.11402368804288	0.522429744341375	7.13825774167283	0.593197581813416	0.458010552653605	0.662945829117124	7.14446225435153	0.496724332596198	1.19989402879303
1.58970447668059	7.70644319059627	7.20572985562679	1.02325123984546	0.482461677689182	7.59552246192205	0.618039407281371	0.590780503255124	7.78526629361089	0.728354665106478	0.475265224486406	0.554595903198069	7.19578337633928	0.72173938381355	15.3896447014865	7.07173107087928	0.446704991935736	7.64201724090771	0.567847072082663	0.597264221852108	0.673401320253143	0.500239658717119	6.79793500930315	0.64830236929665	7.62799691945121	0.547385506736019	0.482352079222677	0.546835839558244	0.962703955095473	0.702126505951224	0.784338499317283	0.571473984426285	7.21860192900257	1.11146358977458	7.02182883683747	0.789231398426832	0.683109603199403	0.569393672655078	0.9880437116509	0.516182255249481	0.502275476339245	1.1119314102964	6.97022654113112	0.486242278069694	7.65354933501692	7.64705104244019	0.523374531370961	0.535795983056466	0.568626624911935	0.526619901404945
0.463611920338525	0.683801928482564	1.32569321219244	0.70587900135704	0.443418726828341	0.675189422389199	0.428988094788649	0.523304465467859	0.445890281235074	0.506978088780172	0.505615693793884	6.72539581330881	7.40779177681698	0.582429660507679	0.853150146633697	0.991350110873915	7.22520700518477	0.843409040031205	0.519231960255396	6.4714104952008	0.548663344872687	0.439922623710373	6.13152339011411	0.471250496601854	0.549830997466187	0.645050205885484	0.468178365377115	1.08763364901879	1.18154585303734	6.56710603690467	0.592638427151923	0.619857793114877	0.649759213010572	12.4649535477036	7.50705233706237	0.50018759403378	0.628868500975138	0.587459993413601	6.56199825903983	0.726075687632397	0.957233423992591	7.51281964813206	7.51486210934638	0.654921804356581	0.519440590272326	0.67977398782971	0.891017710850622	6.67317090442463	0.968945811549892	6.5096008935588
1.04040246631475	0.499961320198698	0.481770380167607	0.503901358892677	0.732352570333295	0.529769798832675	0.957182719485363	0.445218303992597	1.06835081972434	0.7727247733597	0.601191597976802	0.884813207081844	3.06450861703619	1.14033855031907	0.78310968788416	0.803344473732021	0.724726550729178	0.520997459266326	0.575384397357781	6.37257850076542	19.659846997453	1.10563153372822	0.492179456392147	1.16602865884054	7.07030336336629	0.537946750836043	0.575827216222883	0.491126108633916	23.4904884411623	0.834274975207093	0.61357008865977	0.572023569098391	0.544997684542552	0.565942001237965	0.541084577369978	0.521259975517859	0.749339802024799	0.574464132910974	0.699722371109607	0.611203593795108	0.649910008268542	0.879101100142863	1.27997070467844	0.909026785265105	0.658706500670953	0.629540681189388	6.45820919994528	7.28813599456919	6.80265222429211	1.10828783719994
0.793105035635335	0.919294521720778	0.510580977665025	0.520560653053393	0.814900260632825	0.845732133985255	0.478067945935527	1.04265859893208	0.592288208885212	0.699374175527372	1.27322982090291	0.412575948204267	0.823560688532975	0.599749496259687	0.440942970510948	0.556905038866885	0.663391410318672	1.06200337840008	0.709007759922153	1.14876650747633	0.926622095482393	0.544064512110133	0.463008599616313	0.492848363739797	0.578199575411929	0.953802097979735	0.466560006496129	0.635269258612402	1.41043787629075	0.591496236904861	0.722623799337034	0.529309383969835	0.492254945520411	0.775618033888363	0.492174494337099	0.473785297698871	0.406377431419222	1.00517032503684	0.97587284083698	6.68779236675878	0.574762591061478	1.56928915082063	0.595652141315343	0.572229116617096	0.452397393931895	0.724882788028531	0.539093460748512	0.567657371530579	0.708196426281289	5.1783994811064
0.907663478303806	1.51625765108062	0.532280511173099	0.577193888403032	0.447384255452249	1.0978953982812	1.64469327151718	0.640455560662102	0.492302673460168	0.903393106735907	0.467486769585578	0.463378840517151	0.75756556366948	0.473218817359653	0.595227120028536	0.657435052167536	0.954958345405285	1.19994330733748	0.665107488658462	0.600991335021527	1.18270520585625	0.745239405041589	0.692962230437058	0.489170080148601	0.602958838818142	0.482924695257285	0.474707901035271	0.452686387981481	0.902197134073583	0.603862025239261	0.539138931812801	0.635596508732758	0.426401630234309	0.684347548713501	1.22995805805485	0.659302292490929	0.559818135114868	0.523526882755919	0.625190765516773	0.536718396988747	1.25731121090105	1.15465185303348	0.43672799419074	0.446491638807331	0.471544470505132	0.8323550574103	0.764014339774679	0.735265017345509	1.34707038213089	0.605649836501484
0.568206435818045	1.25270515195413	0.425805581499217	0.500323764620717	0.517498899078689	0.804719995358313	0.49277739205426	1.29305759817942	0.560766952305281	0.556666380961944	0.611944431372051	1.01155848110993	0.815059850276456	0.54905503046843	0.471356624607179	1.50437105781003	0.624128921019441	1.84766668704301	1.52516535841729	0.49746786591425	0.779022611823332	0.985554000089101	0.78353776986	0.545630701716654	1.50358875844257	0.714822308985491	0.563815813626886	1.00030278554387	1.68992604090902	0.483597736560493	1.30654384154082	0.86605307541821	0.456997445992021	1.16019764185393	0.969826663105765	2.85764835642332	0.619455482251475	1.57765290958829	1.34701687611537	1.69339946404361	0.730794370371856	0.480194200637115	0.864481180804202	1.11799886167603	1.15114711970732	0.511750036726703	0.587458042280347	0.7401396796911	0.972136275422705	1.21279166819279
0.428524016806052	0.578017125177793	1.77071929226285	1.59045524621595	0.937230906222444	0.54005968571125	0.551871870929191	1.36669536346542	0.779834024789912	1.56999920578726	0.429574266526296	1.03443334193755	0.707576700550215	1.55824153305369	0.880787858130563	1.2053593821953	0.833729291692905	2.29448014799088	1.57022786928994	1.30854573584779	1.52533011704474	0.49411612448761	0.894770234751202	0.671209113446178	1.35714442283242	0.544182609327192	1.36674452573582	0.983348941877433	0.709322375120556	0.694886793943441	1.53217356315633	2.2550212706244	0.468262223597742	0.420868117663883	0.422092397649206	1.25906232458452	0.642274098478905	0.805526172671433	2.36501560625525	0.792065633537646	0.441775427464822	0.462537025326108	0.636528399971584	0.777451901690807	0.770856833214815	0.464915673011072	0.619198214634028	0.534812827211067	0.711194406555671	0.40986494910634
0.534429683226207	1.31754220231545	1.18250319117712	1.42460930888337	0.438306743688281	0.786684231620774	0.671584247829282	1.13888943229069	0.704883160251845	0.518519250984567	0.980034978105859	0.432506678427323	0.837346022625173	0.607236609360938	0.602506482741873	0.55710605579097	1.02389911474376	1.95908074800676	1.0916288914563	2.1983583184772	1.24051655414583	0.745747096520466	1.06313460870988	0.449455933738179	1.00337335362824	1.90768680067132	1.85447228757289	0.445784460899296	1.94745435972256	0.555584515884296	1.56924725879091	0.806998937300969	0.480612151603862	0.60172572595764	0.415926550977863	0.912675939147792	0.652151471710547	0.920893278718928	2.3689931245726	2.48869705200656	1.54906921475983	0.697558105154737	1.85104105883564	0.449200135994509	2.169736958978	2.25757385790618	0.937804457702127	0.521109492174596	0.609841689336286	0.885733601737698
1.61081168374135	0.929995183124989	1.02152422549324	0.875703195049847	2.70276073845822	0.54384659579787	0.482047997924796	0.580240952174007	1.73905455399563	0.865655971143531	0.646556553428146	0.575790818964305	0.720798054519135	0.676570529414937	0.450515197146816	1.03281423432236	0.926905701037135	0.71526163338183	0.621661423819062	1.29080416915692	0.745664258586211	0.59712608867065	0.412519709856466	1.01211474166417	0.773670264092548	0.928448147630408	1.29649305749719	0.436067022736076	0.678524008370105	0.704038916759874	0.439089517090637	0.4838870778502	0.709606025786153	0.589522155807692	0.703093179401978	0.490809519679602	1.70590895303896	0.532742238418731	0.613641278504678	0.619138623946184	1.46041788338443	0.471931148418058	1.93729295430156	0.932989653600594	1.00167388062982	2.38423627391935	0.769507182575426	0.497688113987449	2.07377027881205	0.689343118831601
1.04540713377199	2.19994118988125	2.3858566187114	0.462079854839066	1.72521830010078	0.604345358615087	1.45738835601038	2.7331010962289	0.975786739240147	0.995224562321483	0.64018886683507	0.818593900469545	0.75968649958684	0.643809099822507	1.76898870794985	2.55327849078238	3.02568630728194	1.28461815613595	1.77841612872462	1.30466423528216	1.14019022223059	1.07523277209808	1.68037687054282	0.731337368169717	0.563115195902993	3.23077858796558	1.32115414738739	4.14056872014702	3.95001605043767	2.98336905504525	0.763249261855294	0.452954835783966	1.91888597946297	0.695785040766205	0.967314070533424	0.698105788502165	0.566098078388125	0.456367759864461	0.752011622746381	1.87217760851149	2.83479827984401	0.549471983815334	3.25458462121747	1.40280059589444	1.24593529719922	1.53002719399362	1.0390722972016	3.27832924067665	2.54994294081038	0.633359674722605
0.722342015199218	1.64779317904317	1.95754351446905	1.6976241600525	2.19667464499079	3.33619680898181	0.873240984825848	1.59526084008095	2.90259780151675	0.96794817467686	1.65739089114932	5.57264829645713	1.03294350108132	1.22113800246773	2.6379352583875	1.18615853546634	0.549089031752605	1.40746112569521	0.733901811387318	0.748303273314892	0.686217343053286	0.862907731427874	0.670221418697513	0.673033693087219	1.27703211118898	1.6846233967575	0.688479260197875	1.55936107677064	0.537699362600225	1.1990796883181	1.43766669711746	0.596987471738106	0.709671338599998	1.42896209070581	1.85824156713076	1.61644646909095	2.07891811270626	2.36437285707926	1.05153938625862	1.04097813767331	0.490960598663447	2.12305121996136	0.52696878619317	3.19951338093958	1.11365175363948	1.93176916085936	1.54330234300282	0.965309243030793	4.97622149740157	1.91203630854438
1.1037726756115	0.793961461229018	3.39200651292182	3.94597296243127	5.05917736465965	1.20234859338619	0.759441895761103	1.44369533783415	2.1594636138198	3.83904086215837	7.16219821408588	4.33374635977982	1.0372725070625	0.754828552174863	1.51021308189763	3.90324362552431	0.488288546002922	1.24319426324417	4.55383807560855	2.32343446642526	1.21730743262755	3.02417543917645	5.84866544390631	3.81310483583804	2.13398805802031	5.91528247237239	1.02042868573094	0.923142812888047	1.50852105430961	2.57311821988801	6.65146499978719	2.54353589989895	3.61631445775076	2.13580393604569	0.645300601814869	4.92685557563057	0.7793151717962	1.64905688580977	1.65800375212841	0.642101988933999	2.76302799223994	0.653165490959192	3.58863756584453	2.15732839153593	0.805849428175008	1.67764539223261	1.64088175828618	0.913240449324849	2.13313826481383	6.63845648014027
0.677057617979646	3.31216833606508	3.81888182633963	1.79427478400458	2.11125246640233	2.14593437207211	1.2407487746385	0.860802401878605	6.49510187753449	1.27203548753369	4.15579285165466	2.34169638417911	2.51639710782442	1.57796625872566	3.00502465310388	1.5159050177639	1.01869987823412	0.912299738026906	4.81576090125512	6.69121813451716	0.738560508441104	3.87153816227505	0.817575653073882	0.708222744781172	5.78853108717627	0.538281851876738	3.80342565197413	1.24303674761355	1.35597552758442	4.67308273824863	0.636303640140695	4.0271728326405	0.996038089653935	0.522635258102462	1.9672598047525	5.02574386132074	4.01549812150263	4.71483786413747	0.910950850988351	4.0093206603673	1.52874973912342	1.68436884836825	1.18270957620092	1.00475667322818	2.83686126598908	2.30861163535557	0.563750160515099	1.6162546847908	1.25191336433335	1.40177683004096
5.45025134129768	4.08903715242012	4.82172143607127	5.19164913331785	0.927415280398461	0.569406074882107	7.11173984484316	3.20698249429637	1.62239582118767	7.4550003258035	4.65933254228173	3.9581385053103	1.95945764146311	1.45128014880947	6.81220678628694	1.14226437457546	0.940310770932636	0.838277525723226	1.17657585973089	2.69279529408402	0.840221885509896	3.06935471119265	2.53482611682606	4.22074667469743	1.58552092441845	6.42589339833891	5.92147625711165	1.17360142516605	0.900586134069387	2.31302001323295	0.591187755487623	2.19280652239538	4.4782821955149	1.04290272026777	0.645661394136731	1.00188016409588	0.653681992416683	1.41581717795879	4.40229595460884	1.58691265045375	4.51002498869364	2.59051805033985	1.21117761130323	4.41723102377979	4.78120811610416	6.96867524052086	4.04414235663941	0.958973484979406	1.32937187188247	2.25838897944689
9.07252961740904	0.749867741745415	0.979293811289857	0.818005812906198	1.31146876679202	0.907878999304596	3.04280998050201	4.25522184739632	3.20020666203988	0.921891850928519	6.89162805460797	0.72955767869925	5.3040920518547	1.24678088607312	2.65807874926343	3.09869673263611	1.2034171558337	1.22993023667358	8.42881180393044	7.28586391993906	6.40905507009429	1.39526293174534	1.88612577854576	0.792003947846471	1.77594630506202	1.61905682881146	1.48417227867538	3.90315992722068	2.15173523515562	6.64432386879711	7.59445033736175	2.66645780773103	5.36561710495474	2.60438487960853	2.36176072388839	6.58254279018139	5.55749470145137	8.12497524331554	3.14806462408579	2.76548251132482	5.77716670463337	1.66566275388624	4.13835708401236	8.0017202138115	5.37053013187067	6.56913457174343	1.6261295838552	4.6749254957587	4.2504298772252	2.06716192023717
5.31603236963834	9.39720323640725	3.49079020999913	2.84336553785292	2.64095773004384	7.01697348033596	1.35900364257714	5.36244974495764	1.45647769659578	1.43425966503477	1.83075749615128	1.02260327182408	8.90285179622182	1.35914806686615	2.06010578290748	1.78275668787913	0.747055633685801	0.98624451878672	1.73307238034941	9.26357132239889	7.21201466283541	6.58205843322225	2.20914070376877	5.19413839264254	0.784754926574251	3.6998445090234	4.09062372650032	1.16648092780556	0.838260533871375	1.19350636087753	1.51659513425965	6.26281594197327	6.2959289469214	1.02848540783985	1.31131782067076	0.926215220994548	2.26211796797394	1.12298964947645	0.898261045947722	4.54038406264144	3.0151560634599	7.66732400750889	2.87793463761806	4.87312225337317	7.02126214890547	8.49008496301448	3.55253586533168	1.01451624859972	0.638776021414183	1.00269449385186
0.948119083776504	5.62683266757974	7.81330721031063	2.66916917694518	1.91996758671458	8.43383430158381	6.3727960025328	4.82709797314861	1.98146184586195	0.774862915266261	1.81900049964372	4.13549786146721	9.83263300989274	3.35348995800865	3.66275133549439	5.83618573500525	8.09489442042124	1.2221605975712	5.51318304587931	9.89423407563428	1.00929629080165	10.0240348586679	9.26821102902471	9.72904920975913	8.9192086635654	2.05203040869027	6.0785438958938	4.22779429069293	9.243660194153	9.01271379176931	5.58370917209763	1.93407009029276	10.1808346670999	7.64847100137106	8.29619765925081	5.98701959683501	9.3276835452717	8.16334579417092	9.13958828207923	1.30123706566576	9.60572411769097	4.17552818315101	7.92276592044389	7.25828585147311	4.40270531351556	7.27335006713992	2.23316893101178	6.8660511542651	1.80360316205643	6.67914221189792
7.70242906621418	10.1152404917744	6.50757501782147	0.779205529469512	1.38553711480834	9.07092406353396	7.55671562485978	8.45243353443207	9.28731532279487	10.1196089851662	10.2742878135971	1.23430473959023	9.95596560013286	4.46308039351894	1.89957770481906	1.13276173102558	2.9736038071689	1.40402743676264	9.53048085655056	7.94415541039383	1.66451991159786	5.63964342279051	2.16751248412977	8.08548646554419	2.11859077683409	6.44759195497875	9.45257717624353	1.53775714632278	6.5161278790396	1.34014848011431	5.06611357927948	1.4322334991403	1.75339192428414	8.14154580374245	7.54732637167882	3.16827100175924	3.85548577180605	4.98740153748271	7.97858455484616	2.61722826187145	8.18049156388165	7.35195887199849	8.30083073942038	1.79649064016233	3.61963414223871	7.29661573455866	1.48600334701017	5.22706284920613	8.46487556229444	1.27090673237779
6.10435171674869	10.5057299471566	9.4969878488448	1.63046856952864	9.54434666117382	10.1166973734733	9.66417638840355	5.03542696336379	9.97013875389667	5.3790451579799	4.32819974637222	2.69459774677933	3.26517343402204	8.1990225873218	10.5966802357225	1.58071439572368	6.18983112846789	3.08564555499451	5.32274085199926	10.7544426570801	1.89138751094411	2.60937238015399	9.84220752810988	8.85082369894537	1.7823806170962	8.83442538901611	9.96060979845598	9.92056035783352	5.86332979645904	3.64683123329062	7.56938143463177	7.0263664176091	10.1415735859856	9.5654290343293	2.3698912596006	9.54701975847356	7.6996736032108	10.0493908460314	6.88290245165787	3.16326103617603	8.49659189059421	5.70881054655628	7.4871808587692	5.90310520806643	8.40378753601011	2.73286215450895	9.71230658499287	8.48789545219868	6.31414889286463	8.9793675449421
9.04458461902297	11.0557213529439	2.649360748027	3.82971462216612	3.12029730567659	9.23575061031702	2.67398660312509	9.94114253155849	7.45299314011766	10.5029340684355	8.61570341912427	2.44459126455092	1.7630007907846	8.2265991631764	10.2932975479406	10.1789594274344	10.7301739078739	2.32697618760304	9.05319474658988	3.27764785801555	10.4043488940921	3.99609106143811	10.113104174151	1.83938425540195	10.2947635723066	3.45814127168681	9.51829619582234	7.38296905237513	2.1596133204475	8.7775488339252	10.014242442138	4.07303232857169	10.9754718733661	10.1023141941728	3.524209691016	5.01452406698921	9.46933192554617	5.81379961691807	4.56271353734908	7.63603001924873	9.11084249884991	3.30990666959911	10.3897986104523	3.61380240748608	3.43655819680807	5.45083851922779	10.467330790361	9.28534062635232	7.71271375386376	9.60758299145613
11.0478409967293	8.35862589002238	10.1422786349997	3.29449771590969	10.2048540457447	8.8668355816252	8.69634823546554	10.6815463844207	4.05577984434526	10.8102508490908	7.23479797667085	2.44266470098044	4.51541756094094	10.081178034448	9.52770023116752	9.82858489452687	11.257210541846	11.1346790791962	2.5711505790884	5.35074236874242	8.29580423435285	9.77737965333305	2.95208688349048	1.94308823449411	11.0066076057624	11.249159001488	4.87618159565472	10.882080585657	9.87323637392257	4.60500552438663	11.0734162061698	10.6494454344871	10.44873245818	10.4504009975273	3.2443894668706	1.39002220666174	11.0308894184125	4.09885458080721	7.29021319034581	2.37558848725074	2.62843057092661	11.3081499877361	4.6402613618832	7.65553992963036	9.64836669347012	5.20737154870498	10.514970580383	6.0957430856909	6.79372002640711	10.3878354811343
9.77648185931524	11.1069283972943	9.76025513478962	2.56020480974962	4.13538496193045	10.1135452532986	8.4758044676209	10.999528958868	9.97984824784958	10.9614761816726	2.36775473327087	4.30290568191605	10.7652050792759	10.9220116506209	4.93454201601566	4.85142812635871	10.4855264929526	11.1323499045077	4.55928268698592	2.18925096908973	8.03571431521278	10.3669026487246	3.25941898778269	5.56772802735469	8.41484623333016	10.8747051477192	10.9684297063659	11.4803872860592	2.9771498199221	8.07032040387999	8.79007902712362	5.8069566239501	11.2960796598131	10.7655189966776	10.4360520762732	11.2630209453665	6.26922762066194	8.9861535988211	11.1589769679233	8.66026064363515	11.3300887933445	3.01749907825282	7.50995757616518	10.8184845255083	11.1394468507575	10.699786331814	8.38132931608112	11.2503594746992	10.2451181354963	7.47330699476725
9.72322548778669	11.279695396582	11.3683600653025	10.7190494910119	8.20979323065347	11.1963307322983	11.5017095416434	11.5340386386037	7.89079488990738	9.55899315296981	10.6662247141969	11.4863266993869	8.57953399176699	9.80373289715271	2.48643026936599	8.63458690794749	11.4335049238531	11.5523533748374	11.0403758474618	5.01212093952629	6.1755451482167	6.13551493531051	10.3994702546406	11.0533127361132	7.78832063623841	6.26029083943746	8.73219024926355	11.6954926479667	10.7079629818586	11.4090077828102	9.34165444223897	11.3959127711342	5.75480645389904	10.9021019767492	3.45383985569114	11.6572529723543	10.7699053230959	9.87002253762799	11.6567809239587	5.76617979677693	11.5028915949019	11.1687071276041	11.1426414782439	11.4620077877607	9.40589913392134	11.4519441990554	6.50733468643278	11.3810159356919	8.0890566185975	9.83753730517209
11.5294469125141	4.76486117352566	5.79686635889528	7.38045200801142	10.6190444872551	11.3435377996874	10.0923998305921	8.0550140833976	10.0002785068765	11.6361349383732	8.91297639969918	11.5452759149719	11.6311908884982	11.5869172741705	4.04844817568848	11.1387033878221	11.2796670867428	4.14453462755997	8.03338744992244	11.4404880354107	4.8396787526432	11.8161221353987	11.6834090777888	8.66725641554161	10.8373422443654	11.3971452451049	10.5537126484896	11.3975175648603	8.14655386597023	10.3551488390367	10.4906893490026	11.3021980562854	11.7606201468846	11.5426895230369	11.2542935019806	11.6012468908497	11.3313002276884	11.6140148508961	11.6828698426194	11.7799249803746	10.0303981834006	11.505098216244	11.0851563860308	9.38213636779685	8.50509371314425	11.6783200546289	11.2419309706105	10.1444536710183	11.0560386067858	10.7172064407289
10.6144966038778	10.1675183529534	11.8013337406363	10.822620099372	8.59976326018163	11.4493101493161	7.89171210329074	11.5354897520828	11.4562900605096	11.6031079620802	11.6934303877968	7.41385545247305	7.80639829191217	10.957335891459	11.8308401054557	11.6501645240186	11.7288195546163	11.7720807691727	8.12126860019635	9.86264854332743	9.72099695942544	11.6507296915971	11.6526810784297	11.6178410161621	10.8797647440418	11.5682839491783	11.6624060640114	11.0955860106365	11.850461798001	11.7101916664143	11.6026443922133	11.7927813836458	11.6665603813671	11.4054775039413	11.283413354233	11.0196867554364	10.4580469266803	11.7815274343214	10.6132963040872	11.6633648423712	11.7546820619326	8.40829347587538	9.18707279779965	11.5135860709169	11.2553791487553	11.3928508181474	8.88396493835595	11.7343311216903	9.68301124984399	8.1586166015902
11.9730454432945	11.4650899647316	12.0141107112307	11.5070827556577	11.8143467435151	12.0590487646948	10.8774060174406	11.5911839259332	11.9960752749762	11.1025401641608	11.8739078026641	11.9282382843699	11.2992765282248	10.7861378346547	10.8259588902203	10.1562281742408	10.0627716589744	11.0979068674409	11.3708300391541	10.3743207762323	11.8245024669671	10.3070662202139	11.6142151992968	11.9860231951846	10.1270866577064	11.8935408245768	9.33788031325836	11.6626323515007	11.6222234549897	11.3314188605041	11.4765497498097	11.9533099398821	10.1238038115163	9.47471174293542	12.0408089392567	11.4873460544992	11.0014922341736	11.3718069442131	11.7580743956209	11.7948236218187	12.0803636382523	11.4564987840077	11.536265915036	11.7258769742096	12.0171806001621	11.4380068819199	11.9773398406106	11.283450698195	11.4240052959266	11.665012961358
11.9474612753956	11.7330092889845	11.8675586642185	10.9317938743459	12.0167992870109	10.6658957418763	12.1056424699812	10.9453870476298	12.1406176649345	11.2960937758617	12.0251055024857	12.0323222828759	11.9569285533591	10.9618224794396	10.1168866494977	11.8490403189271	11.5826348480083	12.0237979814202	12.2527862897744	11.1693305262617	11.6731899711367	12.0945318549385	11.7582550969121	11.1478373209051	11.6495887339626	11.7212465648349	11.9686453161525	11.7848959329874	9.78743680267959	12.0142039843273	11.6054738035308	12.2381313124061	10.0203962716457	12.0055511543965	11.8007572727223	12.024699601537	11.4910146500763	12.1372455819586	11.6136916337136	9.34955304698232	12.1591847844383	11.0765489096243	11.9222470021314	11.4392499574473	11.7002680682789	12.0719828880227	12.046338401203	8.77560733933775	12.102425662344	12.0893781478434
11.4835506263426	12.0343341162705	12.1418390942838	12.2142773381599	12.0426436812991	12.1361865153602	12.2486245675896	12.1330539685382	11.8986740738761	11.2809300450041	12.09385776888	12.227482055041	11.4928167298161	11.7528391138595	12.1710626684588	11.9642036305908	12.2342744073919	11.4926715909931	11.9712813228188	12.2415845244216	12.2586572774142	11.1336348345483	11.9266871898441	11.5954556976231	12.3026246260341	12.3447685307269	12.1545505557442	11.5835130179822	11.9830573738684	11.6139075543926	12.3188476686097	12.1138537588495	12.0202434674468	12.3105155612449	10.5978103143983	11.8619140903925	11.9845176268117	12.0688500906084	12.2498677956748	12.2883612701198	11.8898386821381	9.87673411730555	12.1571228791134	12.3757755411044	11.6726852402956	11.902713812656	8.79356533609738	11.0243341651498	12.1280753173454	12.0493277573996
12.2478823867878	11.6454599301471	12.2023587904727	11.7570711553258	12.4296059858556	12.4125719554661	12.0185947648554	12.417574578815	11.1270385937622	12.2817438099819	12.3123496004779	12.1236151957001	12.245533553177	12.1484300581817	11.9757105739918	12.3932445891948	12.3293838768034	12.1665759231934	11.9264808468056	12.3364752806276	12.2862833586847	12.069834319837	12.3868142201388	11.683452114197	11.8343379657458	11.2942722396754	12.2415521012047	12.3050911744868	11.986072770355	12.1435109473143	11.4934771017194	10.5289520646258	12.0754431108538	12.1969781649063	12.0847560850333	12.3114239113183	12.4054800852006	12.1327319251289	12.1769955492569	12.262682588485	12.1607047256516	12.1664160790636	12.304162948566	12.368764906574	12.2468545296207	11.4342866136846	11.3934138041226	12.2600641618423	11.1626557761746	12.3712286791166
12.2586405998809	12.4332571479313	12.4928676669094	12.3412596329414	12.4117326230859	12.4723440209531	12.3478591445297	12.5242425393879	12.5356801135096	11.6377383567537	11.2977158421491	12.4539577473365	12.4618801422395	12.2524298003836	12.4731220327251	12.5111176591065	12.4625435110757	12.2408036001843	12.2887815393786	12.4197211845989	12.2138673613648	12.3713678390251	12.5317250501289	12.2875759210073	12.4008572308052	12.3391074975472	12.5086562780029	11.9708654764377	12.0351591571051	12.448411818612	12.1066375592343	12.4582670300519	10.826581759616	12.3914430131354	11.6141647206619	12.3145296147474	12.403999545777	12.4567221656458	12.4209578715321	11.8289492563025	12.3215280237012	12.5999661379915	12.5054896376657	12.4113485229935	12.394619521953	12.1464629700067	11.9533957993319	12.3701481578232	12.030626298185	11.5291477522033
12.4351689508675	12.5914736141743	12.4630214245846	12.3665467112853	12.5441564338022	12.5292180586905	12.7153351903543	12.4404018699973	12.5602599260467	12.6091804132134	12.508114219895	12.1289833729571	12.0963497446873	12.4709880873481	12.5362072116231	12.6009172628182	12.3087287742842	12.5245945759403	12.3720136949539	12.5473025274029	12.5851298475293	12.577737387913	12.5672405609639	12.5716627346091	12.534699566319	12.0782437639231	12.643929360419	12.209473981654	12.2615969284068	12.4403962653148	12.5721584442925	12.3537863268356	12.3483665405257	12.4260847586214	12.7071472562889	12.5929023469029	12.4268321897263	12.5431803926365	12.4390611674581	12.5834565056502	12.3806512859807	12.6008045003122	12.3005989569801	12.6008495899428	12.5378207280076	12.1720904194171	12.3367418498809	12.1528096042972	12.4985227305996	12.363394589289
12.7683047753506	12.6721549582635	12.3840805305233	12.7536663629394	12.3683329674609	12.5662272658814	12.2860885024338	12.6523476808057	12.6124249291459	11.6667765330996	12.518476453394	12.4576637036752	12.377665307869	12.5773809291818	12.7298027029419	12.6417435555162	12.6707371950831	12.6930698437654	12.525212466015	12.6625647605668	12.4787450880597	12.5927557209304	12.6287230966749	12.6914069765905	12.6666825346549	12.7083528223332	12.7212250401146	12.7459705794971	12.2309717909754	12.6200803729451	12.7818841067339	12.7288693308793	12.685149860271	12.8250103538458	12.6799235031745	12.6362380533022	12.7732307192284	12.6622935892668	12.7479565062058	12.665218457661	12.7440588050892	12.5454551108991	12.6630398090034	12.6389852247408	12.3271868564024	12.6487402761895	12.707887082637	12.6514405707361	12.7575219287998	12.7203714021823
12.8562598922511	12.8963378770471	12.5988929082017	12.8222200652595	12.7756432612639	12.5586363233092	12.6021569271907	12.8027309112518	12.8049754222187	12.7323700587899	12.8121138564623	12.7833627315229	12.8689671906132	12.606434164626	12.9093791197786	12.7718869385175	12.6436856923918	12.7484176727059	12.7561437804887	12.8558612460636	12.817955872376	12.7677877341169	12.7999625656518	12.8451981020772	12.6770755172442	12.8149805132342	12.8164518596684	12.6939621850936	12.8119081945606	12.8175712578682	12.7194853595736	12.7928439784828	12.7020321467841	12.6948020347541	12.8188965968011	12.6860981696287	12.5917382053236	12.7726213704887	12.7960767913943	12.7376073671858	12.8483753264538	12.7084065461272	12.8113253569543	12.8412441193461	12.6100540719706	12.7635011961397	12.7780983102478	12.8107016081856	12.7752019237792	12.7071736778557
12.8115632717274	12.9279733974304	12.8999199158701	12.7509331528009	12.5702969961629	12.9829627001839	12.4581121785898	12.9983808328929	12.7409297380282	12.9400797090524	12.9559783448184	12.8112489370015	12.7082581996884	12.826743515634	12.5946954187446	12.7700255649538	12.8549033176862	12.8320375487011	12.8752403717034	13.0084221086739	12.8425629112682	12.8756349134752	12.707575393173	12.7920494195191	13.0567221050654	13.0644735090437	12.5522425033295	12.8787201335845	13.0984391782707	12.7983344480248	12.8450730156635	12.7519825607295	12.8946288646547	12.9256084507196	12.5897266827148	12.8404412191845	12.8061692904369	12.8409516208453	12.9315542239703	12.7901590720598	12.8637590506366	12.8532602649305	12.6589685048011	12.7585875566106	12.6848927038095	12.5682742693169	12.6283179678208	12.8531020197854	12.9359317403014	12.9135115427875
13.0073185233766	12.7400612547005	12.8103732854452	13.0700065975729	12.8474092308034	12.9286344641579	12.8522184750973	13.006885810268	13.0294422428802	12.9172949193878	13.0213467259709	13.0687107178277	13.0046741334876	13.0492727449958	12.9820811537665	12.9906577049385	12.8481668897626	12.9085128148794	12.7687767491291	12.7641111726693	13.0709190935271	13.0022709093031	12.9122864155809	12.9627487291459	12.9097431292563	12.9913749083914	12.7800985045877	12.9793208676539	12.905543635879	12.948015427807	13.0374851527939	13.0655889603879	13.0529491864036	12.9702379023701	12.9938722836465	13.0280049214529	13.1151871776155	12.73181463147	13.0156014334743	12.9525200260294	12.8983547593011	12.8937874851247	12.8049946117756	12.9083675767136	12.8886840990888	13.0278713786535	12.6961852437321	12.6999484202374	12.8961093301974	12.6284291798143
13.05353417858	13.1011319318856	12.9130017092075	12.9800584751649	13.0295176279989	13.022514000156	13.0212168348872	13.1882912930765	12.9280001508916	13.1537894161713	13.1372838008315	12.9668620840174	13.1517209269192	13.0118636358456	13.0495026154769	12.9835273623573	12.6652356892196	13.2524969343885	13.0599198478443	12.7973923756962	13.1440351442523	13.1260360459985	13.2044172309033	13.0088886359607	12.9816546819555	12.9783106042782	12.9889723971312	13.0732383343639	12.9747198307056	13.2672575236821	13.0357294909766	13.1509941323068	13.0940104119046	12.8829253251874	13.0341179492928	13.0699950868313	12.7295777015909	13.2189868293462	12.9721706978007	12.9992708032018	13.201293445347	13.1401347766517	13.0682544101483	13.0138613202828	13.0722514866201	12.8540025776456	13.1071045162741	13.1688584497507	13.0170897496621	12.7279972417486
13.0477337232228	13.118149891233	13.1933183350767	12.8639602728975	13.2282266297263	13.1243408385022	13.0186702062216	13.2046068143739	13.19141960326	12.9052268806641	13.0913079965076	13.1566105547503	13.1489098709181	13.2404223206628	13.2572694624381	13.1764898660408	12.8540346208917	12.8482911940752	13.1266069723875	13.1957114191457	12.9446922923921	12.9711180835147	13.1708779620897	12.7931994187112	13.1977103989969	13.1759359059594	13.2502247137356	12.9404102616821	13.1123155272575	12.9667249333688	12.9792904250409	13.1136687237424	13.1115630747261	13.2429789156906	13.1180326068961	13.0369785165666	13.1120153899262	13.1716951083366	13.151476428549	13.2767113848179	13.223620276982	13.2400041550031	13.1387358616437	13.2576695633582	13.0944972316462	13.041853244939	13.2441677441641	13.0647256618951	13.1972844140823	12.9288186210211
13.0978784034559	13.345875329047	13.2630915552034	12.8916216508802	13.3313817079633	13.0769203005849	13.1432035924594	13.1416093016082	13.3770167209774	12.7865684306861	13.2538204017886	13.4340864571241	13.3246842062917	12.9023743812345	13.3751567848041	13.3060420809269	13.1501922397158	12.989182044704	12.776984021034	13.2130069872492	13.0134293573971	13.2985188077629	13.3529081106794	13.2219135064087	13.2372655713497	13.3416033725224	13.1390664033153	13.098564840572	13.0663808636502	13.1640723008336	12.977506974403	13.1339838690679	13.0101542808885	13.2949010932048	12.9549293482626	13.4553141639538	13.1605308493895	12.9337656808243	13.1882757215559	12.9962303220543	13.0900637643981	13.3595589131981	12.9489389104091	12.9026642965876	12.9991127519532	13.0245842649393	13.1419557618045	13.3934239934533	13.2266727533448	12.9103723958025
13.3724628220562	13.1320686780061	13.1039860947807	13.1019239717801	13.3002469104704	13.1844323921973	13.3696091029092	13.0431033444829	13.422194742992	13.2727620466592	13.4459038044219	12.8261275669223	13.377907382338	13.3484066273347	13.3122727584766	13.430183297881	13.359866409925	13.163853409659	13.5014116948849	13.1008992259635	13.1210466727245	13.4105478073289	13.1662762139117	13.175252421593	13.3455511191997	13.1435874165654	12.9383578078509	13.1022154249023	13.3749404626556	13.3241391868401	13.0259817280045	13.4668663684923	13.1425996757271	13.4344934162356	13.3092210595867	13.3077376979263	13.1202153331511	13.3911202882083	13.5500266747424	13.1767361302954	13.3097140174161	13.2706769009244	13.2680669559333	13.0226882636163	13.3101667868164	13.2518093193461	13.2972983444737	13.2464407900921	13.4024091158336	13.1329084231753
13.1425998756449	13.4372646108219	13.5000535396044	13.4454549772264	13.2309275148206	13.2216361448767	13.3165976696954	13.2571210578902	13.1875336496379	13.0224637890236	13.3276482785014	13.1523588988391	13.4875137742267	13.6458408637147	13.2657261616517	13.3629088860914	13.4360993787932	13.1821120832813	13.1199747802254	13.4324170829918	13.1276085929985	13.5536154809521	13.2851710579397	13.248281297832	13.4653938670372	13.1770593201873	13.1296344093252	13.4269610371312	13.0136822462214	12.8702916042171	13.5170647920947	13.3076499994109	12.92913433614	13.3618810595223	13.4800128174534	13.3983609597909	12.9217180789131	13.4402484120076	13.2370201196495	13.4055914925665	13.4390579310659	13.5608015173474	13.1287317312037	13.4150553898805	13.3944712991739	13.3534267202047	13.3579213003906	13.4635476540118	13.4426359733349	13.4462315840589
13.1312855003128	13.7638941206894	13.4197895682443	13.474055461388	13.5657032914381	13.5604507360406	13.3062793899907	13.3879897359489	13.1101181502041	13.4429800354704	13.221524694927	13.5412194831052	13.4489858843346	13.6670327285512	13.4220985948611	13.6301846041011	13.4196054718616	13.265122731479	12.948168653916	13.5771278487293	13.5734746283134	13.5369155488566	13.4814912589921	13.0895411082714	13.6024661370689	13.5080335027401	13.4795316420768	13.0616677574281	13.4007250300468	13.3033605527367	13.328465820538	13.520890463816	13.0818173473239	13.3259225237588	13.172980572249	13.3412206697438	13.2615061383828	13.2774085759933	12.9968507780321	13.5831491750368	12.981416750897	13.3948476060495	13.2900953951221	13.0252757140039	13.275995706733	13.4588540742415	13.3775037613737	13.0009770780783	13.2803717138783	13.2404306433161
13.6083104316741	13.1810193347039	13.3242489055769	13.5862577147735	13.6286370241232	13.3108214482074	13.6623751691115	13.4268059986439	13.5379166837119	13.5155757839312	13.3373196281004	13.3179650568559	13.2668245769065	13.4897479246402	13.4721059919375	13.6328978045706	13.4574210337954	13.2977157968653	13.1169199399776	13.2233876982163	13.5677512709635	13.2481747217569	13.2776856550021	13.1479051435478	13.0393066544058	13.5253208683972	13.6099548910227	13.2789108597929	13.3947380923066	13.6594219721994	13.4279421031239	13.4570903899393	13.1881410492755	13.0699584293542	13.4841053354344	13.1940518206542	12.9852453478835	13.3792946115932	13.3282341019197	13.5043156217224	13.6074292368861	13.0802703360342	13.387455308777	13.7349519302689	13.7835559479711	13.4554732994033	13.539072961579	13.1227961175038	13.3602016856075	13.42069788416
13.5029761593044	13.2225732455449	13.6793453881417	13.2495418722144	13.7482477936868	13.1311217065063	13.6725019363897	13.424013711344	13.4527714575484	13.4417274788999	13.464553489284	13.7986550986188	13.6708810536269	13.7757446540212	13.5731637599936	13.3610020928921	13.6041988366709	13.6525878186473	13.370692300974	13.4127031953828	13.5773312793808	13.4223582210909	13.6134336883027	13.6499177101186	13.4678369677631	13.2935536294183	13.0737915840671	13.7489385042692	13.8205834371708	13.3439187607295	13.5819872732826	13.6017471946858	13.4296067291139	13.217689485711	13.6240111576049	13.3545348058987	13.3731453587462	13.4651158575796	13.2490558214432	13.1650969564458	13.4186116247956	13.1093754869151	13.2785191851604	13.6521326903162	13.7566312655055	13.6408167371608	13.6704226845683	13.3294178615909	13.2401096807107	13.6761665384203
13.4489509953301	13.2341414270017	13.4625217479275	13.5349153002477	13.6567774557371	13.3911869400025	13.9275111288046	13.3344295711228	13.2677547488406	13.4705041948259	13.7442814961556	13.7381188728134	13.327225928843	13.7711809617917	13.6969469770994	13.6974131506418	13.2624555002071	13.75446151687	13.6568991716717	13.4613556903174	13.2677815758754	13.6830769951436	13.4100053579671	13.4671313644056	13.737371838462	13.2281395618021	13.8636992438048	13.7091591737566	13.2291522969317	13.2623999692572	13.7541423094408	13.164484886389	13.6324002743312	13.5112120455972	13.4438664846173	13.5999700112145	13.7924667924381	13.6762138103882	13.5536755739174	13.6554569106487	13.6887944862605	13.7317272485845	13.6159323631488	13.1957437576888	13.1948957281048	13.7343146209278	13.6557696379553	13.7626106740798	13.3459093362285	13.3982970428942
13.3206631073405	13.654965444608	13.1411839655593	13.6617600969119	13.4310773191935	13.3254742061761	13.3252687152254	13.6581660647901	13.0903571647454	13.7018914819805	13.4610104747725	13.1797097100835	13.2816805668637	13.6941955461909	13.4458959459338	13.4058288520086	13.6845024172908	13.7906101258477	13.4380008128184	13.683749375081	13.9018192912428	13.6832591712797	13.7992357004058	13.6052247644851	13.4017375722528	13.7666602280783	13.7985927135539	13.7321605019526	13.1540028201034	13.2809012242256	13.4542814448536	13.6726603394361	13.4196876811443	13.1743039145797	13.1946246297996	13.5742567844325	13.7526084634132	13.5618083632393	13.3233754694479	13.8899486358002	13.1724266189357	13.5300220838363	13.8186057796571	13.7715493031555	13.5101455296289	13.3951015700504	13.5505888493829	13.4311394487264	13.5117662990237	13.4341121412945
13.4168968090823	13.5930163644819	13.6906081203708	13.5584287318254	13.9092855297263	13.3637768890693	13.7085412321059	13.6207391383636	13.9502448648644	13.7576833532638	13.9017178471433	13.5029842168772	13.5132789376584	13.782574962784	13.3924978736041	13.8093648818633	13.4681622306884	13.9717964045446	13.7507582664995	13.6397519451231	13.9327681178852	13.3804450291851	13.3371019064527	13.515668940909	13.8291143834912	13.8087592045917	13.4767143081781	13.7051864530432	13.7990770545679	13.3516513258405	13.6556977600551	13.8221403963331	13.8060126220865	13.9840766858607	13.420154012472	13.5469014749659	13.647621128966	13.8921691241156	13.926145927496	13.4421583748998	13.8918211349346	13.6341249794956	13.3420537337927	13.8486796901954	13.7318660433554	13.7703850221371	13.3978468282304	13.3990968947719	13.6497355442194	13.7996128398962
13.6139121421041	13.4696677193717	13.318256475764	13.4081517636383	13.8783128962285	13.3641130713042	13.9162446101759	13.8319683329043	13.2272735092819	13.8354259925747	13.6464581497196	13.5600970543278	13.382716978139	13.2072744890855	13.280765078754	13.4445008510679	13.5268929928644	13.5019883383585	13.5733349429527	13.6295882382749	13.8427374274355	13.4488969664528	13.3144642467598	13.8767994266042	13.983078738492	13.6608959189359	14.0579134667058	13.4889015361514	13.7974638624586	13.9198600287728	13.5225049968604	13.4364573844336	13.657434626603	13.2001823451405	13.6069818688731	13.2317497659581	13.7848143263341	13.3864924819619	13.8664984195484	13.8598653946315	13.5325248217781	13.6650592992009	13.3881233398356	13.5473691482299	13.3627908339488	13.3357531869966	13.4339730486421	13.5302095161843	13.6747993862368	13.444247081082
13.4361897181575	14.051714616129	13.6461697215691	14.0043832793435	13.6620319272221	13.9808515518734	13.4836856555187	13.6898794485819	14.1330515006719	13.5701274859759	13.8265545539755	13.8944723626719	13.3890632357248	13.7032892665329	14.0376077550943	13.7623887906209	13.5024586584997	14.0513622352711	13.6756854236652	13.9794520120995	13.6098693788675	14.0943625486853	13.930008989564	14.0012630550581	13.6042808875771	13.3402482243481	13.8106476554935	13.6026656311519	13.5313636116737	13.8126801190819	13.7894373897389	13.4802150991152	13.7511870613434	13.6420567918444	13.8410592931733	13.5228108619721	13.3985557146666	13.9779862826665	14.0832641773027	13.6721915694263	13.8953551095638	13.9422618334305	13.6087961970684	13.5919225818133	13.7155133128723	13.9562133886714	13.9163705695558	13.5323250344777	13.5461237396544	13.5897338239992
13.9607832225977	13.6204534598325	13.4259696413915	13.2654456614413	13.5903980983798	13.8465315860504	13.8529491578235	13.4595152839435	13.5676334660369	13.9355322991277	13.7157407464915	13.6184745163651	13.3623767638779	13.7069752604531	13.3869481080688	13.5322233747426	13.6819275745238	13.5016783768093	13.5729643952523	13.4060337814811	14.0456282705292	13.8584961209351	13.9958292980341	13.8967613184927	13.7359399156894	13.8925874755511	13.9541713587702	13.5973838580931	13.9150222947095	13.4972573682513	13.5693124714042	13.6965332135795	13.7046974970146	13.7005097459277	13.8447638990199	13.6354800544558	13.7838151062622	13.7271499822471	13.8183482677759	13.7323943696574	13.3502756996435	13.2380565997934	13.8525666733024	14.1365034262353	13.9354963527826	13.8294640340417	13.8729812886881	14.0827915976534	14.0045390458047	13.3138751556948
13.4918856750275	13.8215481354932	13.844205202484	14.1014775729693	13.9543154602989	13.7061220086958	14.0892901141468	13.7850259336406	13.8946309526301	14.1270767992626	14.1731736526704	13.813974585041	13.8970596246097	13.8995006788586	13.718948841117	13.4048366864761	14.0220642775362	13.9580281169107	13.6606798165398	13.9040459812796	14.0934200875944	13.9367921130112	13.9666666545617	14.0595677741151	13.7192384209083	13.3542497374331	14.0442501590182	13.7334852626363	13.8659878234093	13.9842975100343	13.9128614605032	13.6677113551921	13.778727351697	13.5815058267244	14.0450476442866	13.7122845031203	13.8483687373091	14.0170150007574	14.1145100357236	13.9160882544754	14.0056694964892	13.3064726457548	13.4896880249685	13.3161537529707	13.7803165881501	13.5988473562304	13.6935444024758	14.0680266650951	13.7110532883448	13.93723952736
14.0778412595162	13.6042342645649	13.7882072423116	14.2335751191905	13.7787502870071	13.8351901515582	14.1947298266652	14.1366638027794	14.308600483872	14.0107589648821	14.1042043076116	13.198622833763	13.9244839935687	13.4416952934197	14.1928621103744	14.0460887019017	13.7340623307607	13.7588935364873	14.0999659292287	13.696393435327	13.8301407547178	14.1726320917746	13.3560763520861	13.6003818209585	14.1278821564206	14.0583259229477	13.768713688158	13.8010535034221	13.6453675481993	13.929843249871	13.657943762575	13.7924287393173	13.550876404201	14.0496033647029	13.5714638377552	14.0994859303423	13.7951820256316	14.1249540222413	13.5729376280695	13.5700532200922	14.0565340066911	13.8854810091554	13.4060306023768	13.7490283614815	13.9851384639934	13.9201958249998	13.3803551026823	13.7641198066204	13.354360855026	13.8393766979869
14.0159949237755	13.7198713641691	13.5958682357929	13.9172942707095	14.0692275074591	13.7233149602099	13.7385841693068	13.8489135631266	13.9928848716987	13.9766637071391	13.8826890201436	13.5318184636688	13.8229548476638	13.8191523352362	13.6421364735272	13.7262649913026	13.8948326260892	13.4494369169681	13.8174442766551	13.347388139812	13.8497779779187	13.4838337149906	13.7150735971689	14.2541030535866	13.7645407236664	14.1502470039563	13.6925841902341	14.0621444757258	13.6951243817009	13.6782557528878	13.817306338892	14.0189736084791	13.6893288338046	14.0101007810509	13.9707827170948	14.0415175273558	14.0049441486948	14.286474695323	14.0428678601676	13.4942895005296	14.0897633412724	13.4790213618346	13.9409202185382	13.8914850610033	14.2033019996991	13.9871217054559	13.4808674754665	14.0026124484751	13.4942776033891	13.3681816885286
13.5065189833659	14.1500680237031	13.9003697600832	14.0106082732138	13.7908398111905	14.0091448341537	13.9033806722152	13.7003486965318	14.2439953194841	14.1133549992668	13.5583256341507	13.9335392046446	14.1469653789431	13.9008801090402	13.5421664288225	13.9343837517783	13.922725030115	13.6523641230856	13.6640099075459	13.9914490413438	13.6677897013678	13.6588029386603	13.5834207168215	14.2596063299457	13.877333190599	14.2118359284925	13.84178135339	14.1650513913538	14.0898641887929	14.0233704062159	13.5989861707411	13.80441944387	13.6596752997495	13.6684690249703	14.1872533110385	13.943731617178	13.7528479234271	13.9783939212286	13.4647948790101	13.7064572586965	13.3302417013309	13.3815388797928	13.8704557980723	13.6234651849031	13.6015002173892	13.6845560283608	14.0496156316237	14.0480799009043	14.1887093947211	13.7164452791768
14.0442053629635	13.8045334205724	14.0822278619102	13.5181379487057	13.7156216871822	13.9082800693873	14.016162618754	13.5662038517803	13.8878895359972	13.3610761285152	14.3588614504856	13.7508987668545	13.904860823238	13.628309524869	14.0269529978925	14.3809444319233	13.9336332962904	14.2046283916931	14.3024027668638	13.7408054304277	14.031592182978	13.7275557501113	14.2302239247843	14.3191922795421	13.5406553414842	13.456750610254	14.0064166535053	13.398611012028	14.2661271773002	14.0978410725882	14.121108711452	14.1380489702759	13.8778928799613	14.1977231502158	14.1949569147523	14.0770846804525	13.7615658834102	14.1743813736136	14.1149681931874	14.0603184379836	13.6295187693431	14.0300558912865	13.6806128293037	13.8435829558356	13.8177878924939	13.5359180280493	14.1585857000323	13.7043001794938	13.6177273845806	13.8528230294885
14.0929461657411	13.4992063244216	13.7803089188675	13.5274401413176	13.5233317830126	14.2594568258164	13.6123240737237	13.8621971248551	14.2058870932989	13.55049452242	14.2135556518834	13.7534025279998	13.814119633502	13.7010752006801	13.6579926403887	14.0499417159072	13.9061391443561	14.2411299080195	13.6707429570525	13.8226712579886	14.2468904700051	13.9011601980958	13.896458460323	14.0218194506451	14.2005324499967	13.5289986460582	13.5472252298006	14.1326856635745	13.5626986054165	13.8916869350845	13.732640020323	13.862988605935	13.7461918798065	13.9849713477001	13.8851954783748	13.6993866330234	14.4342221527267	14.1742011911709	13.8979284350974	14.1565775344267	14.1417401134668	13.7336865914189	13.6012222161916	13.8620506146445	13.7251515775263	14.2975343103283	14.0884971337625	13.802925325488	13.770118977928	14.0567182727851
