# Supplementary material for: The Neural and Computational Architecture of Feedback Dynamics in Mouse Cortex during Stimulus Report
Source: eNeuro. 2024 Sep 24;11(9):ENEURO.0191-24.2024. doi: 10.1523/ENEURO.0191-24.2024 (PMC11444237; doi:10.1523/ENEURO.0191-24.2024)
Supplement: Extended Data 1 — The file code.zip includes all code used to generate the figures and perform the analyses presented in this manuscript. The folder "./ephys analysis/" contains code and instructions concerning experimental data and Figure 1. The files "Figure2CDE.m", "Figure3AB.m" and "Figure3C.m" simulate the model in the nominal setup, and generate the corresponding figures. The file "Morphing.m" allows changing the connectivity strengths with respect to the nominal setup, and plotting the resulting trajectories. The folder "./Figure4/" contains instructions, code and data concerning Figure 4. Download Extended Data 1, ZIP file. [file eneuro-11-ENEURO.0191-24.2024-s003.zip › code/Figure4/isolatePFC/v1Int_a0.925.dat]

0.331840862704503	0.351076816462533	0.361031880622294	0.319346590255399	0.34455234999882	0.331304435280648	0.333171746563852	0.340619960889783	0.363030594215927	0.328332426867699	0.319254887010169	0.329201793045395	0.324355499769365	0.360254289383529	0.334888648571171	0.352772605109812	0.367658522537263	0.328559396318803	0.328997869792887	0.354522474919518	0.326682941473268	0.339357337472411	0.335506965078952	0.35875135251206	0.368063728710818	0.331928522996346	0.353618067003155	0.349492465442393	0.324067767680391	0.320655217375365	0.368096888346559	0.329476290510286	0.356957779028387	0.330332820161104	0.336561952000602	0.3239328350055	0.329132795780527	0.329473843559927	0.340801619936556	0.346017031418288	0.350499646398859	0.32363156580626	0.363817196475268	0.329189562158509	0.323493214112029	0.336575899809372	0.320663938339023	0.341570899358031	0.329703950981743	0.324396627973015
0.362207945201265	0.32932020309634	0.364911416549294	0.372117323757908	0.380077648832149	0.33629547626225	0.344677608204409	0.332935619542179	0.38173507266104	0.326592948557598	0.355091350459773	0.326637055752637	0.373297239977451	0.371093321697857	0.344319680732136	0.347862070063902	0.342944355966322	0.364869293566337	0.345868111043094	0.355987006405719	0.36427509054787	0.332914998207109	0.349821854844259	0.362616247243219	0.337080560613566	0.357594781242039	0.331668422935966	0.349821379859179	0.334733334646923	0.343471800134823	0.374595257831541	0.329446446250144	0.355365855137588	0.333735198497626	0.330855590365923	0.363315298733343	0.338596289006642	0.378459927993217	0.378485528102428	0.348283007087695	0.371886618505925	0.379127394879749	0.336059559730867	0.37546086203557	0.359729779343526	0.329534711010031	0.340061554578418	0.382463784064128	0.358563738065029	0.369761241349341
0.392379661481498	0.339778896588765	0.346446288572718	0.38791313287405	0.344242556293181	0.352065516140425	0.373368832191742	0.343320333391461	0.37571162432758	0.362613189857073	0.378089304837056	0.348733125237326	0.3373875582528	0.341446234833663	0.398155687191483	0.39190179993842	0.364646052630862	0.364599987786438	0.368297760057403	0.336000125850766	0.361337709073272	0.338240622435989	0.339011207221017	0.353171125062437	0.3454980657994	0.347462383332237	0.392690470158105	0.362339484373186	0.361192654808268	0.350884670839009	0.359223286498348	0.364326131039356	0.378647966959617	0.340948737079573	0.395444819037313	0.382501167536158	0.359291640373565	0.371859876776015	0.362017618273613	0.347550745768952	0.35546896069213	0.379823977039266	0.370232014926822	0.345410972306448	0.371860766618822	0.386190744485308	0.381085074761996	0.366187420352845	0.353364537130948	0.364460752305417
0.355486226377619	0.41037767462004	0.419835932309387	0.384625122217931	0.351376096843202	0.411846073039977	0.357844826090553	0.358712148088221	0.379507640844557	0.377043674560527	0.357171028746919	0.351461990927166	0.350591648397979	0.38525876585734	0.352246205481794	0.39250053781214	0.415757559888166	0.351643990940917	0.38195855842586	0.366233258356391	0.356063764882205	0.40291098726706	0.398532612655473	0.381277278956143	0.358895270132957	0.414983565935204	0.403963974218178	0.386886145680102	0.361922302235613	0.358368856707412	0.37141629236806	0.367854937942786	0.360717971730474	0.376750747282944	0.386334982235503	0.3917633576393	0.383099739778936	0.418827062351273	0.375169120274228	0.40951313706472	0.381206420898424	0.40162948234001	0.358926662406525	0.410597225544978	0.377924935320988	0.389015623025462	0.355030175544421	0.371320872684315	0.351679017570822	0.397237891105876
0.396070846262054	0.397953074891586	0.390795346590661	0.402633461225521	0.425856166617245	0.418092163211944	0.383846993575572	0.381833329007711	0.372789305275442	0.420961140395459	0.391032112490303	0.374558767789452	0.373441436537462	0.369051077816225	0.365303849128426	0.38091270818353	0.375488768653774	0.433116757972237	0.407051427083643	0.391358810664268	0.421466239775686	0.404824447963251	0.402244522662138	0.438554505386717	0.369250688493069	0.367217718181938	0.374221964441993	0.370574016534814	0.411558440586764	0.408156298955225	0.399759371526112	0.383248862064802	0.399684987253244	0.420216680972105	0.431584386697906	0.366660003695673	0.391570610791214	0.362920809113739	0.425887675203758	0.388919159682139	0.417884038993572	0.398200647539166	0.419545935156044	0.437403356519077	0.372884252851263	0.434711148188431	0.392244495833645	0.386360439062178	0.36586357222097	0.395558188669483
0.400294344256518	0.436728054835928	0.399170404411436	0.385080016598252	0.386610881132551	0.431526800592729	0.406455661209489	0.421759787552108	0.445377043428424	0.43343150103204	0.423656400734811	0.403041935879965	0.440855107553137	0.387025038837091	0.405323470148856	0.42382509148407	0.395646531342636	0.426595179590258	0.405404365316415	0.425971166302339	0.392243287097552	0.383641966432407	0.38072388979783	0.397309452934622	0.416002723681692	0.409960142544134	0.392256539182818	0.450260678510064	0.39166215590299	0.38902129138953	0.387057802282448	0.465828248677813	0.456781931289752	0.380201653494173	0.42664957578376	0.391825876183124	0.393343759203564	0.383037316867115	0.416478603241793	0.387398494270247	0.43177498177863	0.444337622788854	0.448411464211955	0.433386290928923	0.401236897025755	0.445907723720249	0.413650881997029	0.396504888511894	0.397606922422596	0.400845105431273
0.416614627256882	0.462990943816221	0.398132780440517	0.435558243266059	0.437561586557408	0.403893912753657	0.467474594591558	0.465628678632193	0.418134711545244	0.411140615606169	0.399668007703721	0.476582252123445	0.412687902671004	0.434020705708004	0.438149434561493	0.435381499632185	0.464246536187885	0.404383793074903	0.460778401665892	0.458808369154781	0.458770693426581	0.409244502358145	0.482310276979831	0.452684389188045	0.464373454195896	0.457453633593824	0.452975897660451	0.435333621696214	0.402101780753673	0.486060167433911	0.402173600008311	0.44576785959902	0.446188237702375	0.44741903401194	0.458728211084238	0.433507606654978	0.490625928115522	0.479704292437779	0.447758810172564	0.425870025874204	0.414427008518957	0.458012767987365	0.49183161683514	0.431024749169359	0.426481922971249	0.400395601847816	0.445315906281527	0.453681593932309	0.457789202118189	0.44221280200342
0.49328676985067	0.444320363015883	0.464819413922061	0.5015618088835	0.436153193625665	0.458886571854132	0.457051856450816	0.437740065463694	0.511124086421878	0.41631795805279	0.466582959675369	0.426650387391644	0.445372872375691	0.419884161071522	0.447637348402387	0.466052022694427	0.447545024889329	0.445256268626803	0.455197045247153	0.436940077198332	0.43575382695774	0.419999846459123	0.415121863989495	0.436787829141166	0.522568208270528	0.45927597028948	0.497705220789909	0.491014881548902	0.473565715138751	0.467004112880957	0.426720595068814	0.508337322123019	0.448887056802736	0.446258149927046	0.440730502607936	0.49796839021856	0.460894428384522	0.512556574153213	0.479590709767027	0.458321324039264	0.51428904023624	0.460526382802449	0.456648691359615	0.465493591043424	0.455686840537931	0.463357207799635	0.520981101882628	0.464101441464653	0.422611322374883	0.487483268766361
0.546907865685822	0.500772950665309	0.548874261960876	0.470956746226515	0.449629210183023	0.449808705682078	0.51524179553707	0.535520070676691	0.459570645938278	0.504309696892656	0.448458451246423	0.445745335996045	0.453736273960997	0.534181446699715	0.499035568233931	0.509685360602678	0.462680017920588	0.477381636001902	0.475132357222149	0.496524473615618	0.517366298713368	0.469111190425885	0.456173791286762	0.462055374510791	0.550584905929825	0.454455910091154	0.437886892314746	0.538649359570459	0.512263984356498	0.461508043650787	0.474122725609868	0.532167557221047	0.490597965135755	0.481724660300321	0.463140020835163	0.486696795745698	0.456552442389133	0.527435093435041	0.465856060136538	0.54022317506625	0.471234174686803	0.454486895541731	0.493864469121994	0.479769196476552	0.446062827252198	0.48282942671134	0.449784712009179	0.488589398563981	0.521958721682393	0.44635176421062
0.589679959126903	0.496267606033469	0.55315831004912	0.546808161674957	0.509399926315661	0.536168170864569	0.482750701009141	0.501573219917074	0.576370646468848	0.489993641977457	0.525279954995684	0.491110582307752	0.508970424606456	0.48338891011344	0.556007786244173	0.473401584408354	0.500282218626826	0.475346177951416	0.544767357110921	0.520150522019639	0.478513523140083	0.50956144254166	0.473221690220254	0.506754289114654	0.475870771680427	0.485631058754329	0.499399722552511	0.532725482217698	0.543403133583693	0.582052155986042	0.595672402612953	0.558423280388876	0.481289283262997	0.473878058749131	0.460939870235588	0.521528784274362	0.489012548427684	0.496376343336987	0.508360119840516	0.552018355431511	0.538579248187168	0.488717043334561	0.559737021425236	0.475351108202966	0.488805851144577	0.592283721794866	0.570892297092739	0.562272332938259	0.509003132371434	0.575714058220839
0.491355950541971	0.572617146081323	0.556970156247593	0.627735373369506	0.523416314985849	0.503501523268905	0.627842856873646	0.56775347548765	0.580328434982758	0.58760064226065	0.632735290501408	0.498274570330745	0.585011521217808	0.594306469900106	0.530676911144165	0.603498430886064	0.538606259627221	0.526878716019608	0.525215394965037	0.569535901991062	0.588845305443963	0.591847443172071	0.526782557675456	0.495777775328792	0.508598143362611	0.549619052561333	0.5945019587526	0.500219657118236	0.614831975326434	0.597198208988539	0.583643088671503	0.633814496350255	0.601969431173567	0.526617400854472	0.570165664213862	0.509068275171328	0.517752814073336	0.524838064978459	0.535343499914662	0.514714454704928	0.547315168893643	0.53667349462209	0.562702824885961	0.495070715442166	0.617635487726467	0.614940068484361	0.526425745684507	0.533062868215827	0.626247603196317	0.541735805103787
0.613837420111659	0.565315716269304	0.584197769560275	0.53149123363446	0.665988328957336	0.559073898181806	0.653134811667331	0.651357640916494	0.623819680183039	0.586772801590893	0.600624880256015	0.524400117723854	0.568309311511833	0.521599554676918	0.568808622273742	0.524091953515222	0.544464988330429	0.690407642833313	0.625222131378908	0.54319327233287	0.584103439237502	0.641314178813779	0.570321120316885	0.619583500301787	0.540372780552624	0.551509470809344	0.622910035433671	0.643754826216428	0.52725065970739	0.612465688911613	0.606310342045737	0.640337362426972	0.660913901509084	0.592585567119984	0.583082358414833	0.524497635885142	0.655079712668404	0.603646552479724	0.543584941497406	0.615198524654886	0.581350965052414	0.644030051462339	0.539639830471734	0.661135071744855	0.617634772083345	0.647453904291805	0.560783818628348	0.571507308681459	0.567943873596459	0.628355719597152
0.616209261161508	0.592558202997427	0.629084323631597	0.587287289703208	0.635859280976326	0.695587096587993	0.680656361136375	0.678420070158242	0.667694504490888	0.587803073850449	0.584400817777271	0.625183284508689	0.65970964410677	0.713055693142597	0.63645650230684	0.578846197825142	0.614768837289227	0.693095813664201	0.583843363224182	0.604027072302062	0.612736604764763	0.611240822906538	0.612744132970521	0.604419255561353	0.603796690718729	0.66182939753828	0.657721225306539	0.682274127924869	0.604550405030959	0.683222386402616	0.633220556238048	0.567375812255536	0.720296248640299	0.6675533809862	0.667775814108015	0.60257906063536	0.627289212190798	0.663543032620628	0.556238584537066	0.677065370249035	0.659119163888855	0.566361040968146	0.737666457104849	0.682569322343974	0.629100224238284	0.588467580151311	0.60083316427833	0.562803185065934	0.700405008527916	0.568921123429507
0.626635119601248	0.664383610868667	0.635354031699387	0.702728050411955	0.775358035630917	0.784070677843755	0.677510478469027	0.726106592259584	0.665332350385354	0.676383475156361	0.76593797329971	0.666612136894666	0.699512838195112	0.657402201954196	0.595714102901827	0.641976043080827	0.605853166567413	0.602893447199761	0.621161674647657	0.631941413681992	0.627286038710165	0.688532454784232	0.660847583382702	0.656369104228426	0.612152394093088	0.688161428755327	0.729370123975311	0.778200829073804	0.689003678717367	0.652829097151231	0.774114867428636	0.654290769337389	0.753049026043802	0.738789106184393	0.756913385214287	0.660213379471286	0.785756016279913	0.605199394038348	0.687638548740286	0.64676432159536	0.745592241367721	0.661101124528151	0.667102098692539	0.678895804912658	0.616822592995329	0.793838575982976	0.693344550711865	0.70853383466198	0.623399948996178	0.734420442082012
0.639987777372933	0.724413669144253	0.719865114664083	0.686068596492785	0.821411823771732	0.745573460949996	0.687239664023169	0.69545119769324	0.647236773018347	0.80894054951348	0.809739622192517	0.648208313731969	0.751274446573284	0.651483856209773	0.64048692964173	0.761696150031668	0.838807367374964	0.670515637365304	0.823858674460884	0.790296027522833	0.694548990929959	0.711726499658296	0.79911356414097	0.701096741689739	0.651068222548622	0.802231919819025	0.679161100805694	0.852068790032052	0.858287918312494	0.745212714054605	0.819363623477127	0.683091683148191	0.715389685512052	0.789163264160539	0.645118984388188	0.772309280721157	0.778074710605866	0.838970579190546	0.836283785553228	0.660100834258822	0.810141326426245	0.813366641357126	0.69825523469102	0.698807929898012	0.677093849904263	0.697844865729943	0.832108614261329	0.781248761764162	0.684737963862737	0.734450734497915
0.76748145336802	0.862510985734995	0.841430621908898	0.728539247842679	0.769779806861749	0.862858754374151	0.811457687686701	0.937907197240411	0.772634046041224	0.920522206116265	0.776391972425329	0.860554382842471	0.839911329452339	0.719663936610813	0.91985578632449	0.889692859915379	0.935591818391591	0.927241041876113	0.742093199713026	0.765157248757329	0.876142582804865	0.753900631924231	0.713730621187095	0.7488719122605	0.809604765511462	0.730263147255784	0.750542012347418	0.808613491021609	0.729505518616415	0.932781272622659	0.8738863466697	0.700752033788102	0.930134044693647	0.76260510213483	0.69356227922278	0.956414651625775	0.860236895821266	0.823404688702174	0.784175286666987	0.750213669038571	0.814815070568707	0.729903161113192	0.895966840711746	0.723480352534082	0.745512172067333	0.735201413353348	0.801232147557575	0.750265608880144	0.831233633173401	0.828635744499879
0.767274807285283	0.856812719688074	0.813148297206826	0.858127257311197	0.801564244469195	0.879336614540248	0.789307190109231	0.84213764990899	1.03432964760299	0.903664173843954	0.911350745240739	1.00953514280474	0.905703890781314	0.813856306899699	0.845375119544256	0.763940557958615	0.964781534928278	0.862772635164062	0.985810234950333	0.913569592525717	0.876992877616855	0.865383062194391	0.961152721128508	0.913931215409907	1.04377413384189	0.848157967264113	0.791666451081593	0.91004185843824	0.785266621642464	0.808518431261143	0.893976703658157	0.935879891778806	0.888502198858082	0.820443678465564	0.804945501268885	0.831573888433976	1.02498661583021	0.968805864237576	0.997244189348643	0.962430476333905	0.983666618542062	0.947239324398404	0.963174532202932	0.762381890581309	0.8511629737246	0.943404384244515	0.850070910431246	0.780616021712642	0.987463660011643	0.882243869525645
0.89274814972416	0.836762336558225	0.989725568238466	1.08526247653784	0.935875304377152	0.888759706258832	0.922142925910336	0.951280320604114	0.858648978820716	1.15685418173971	1.10517098522153	1.06794433280881	1.15279672502299	1.03256960888377	0.910115684016373	0.867014557504748	0.896819573332237	1.11505583270603	1.03778476221722	1.09514705255387	1.00590472282012	0.944120828026027	1.06332491844783	1.15335387246303	0.846970359320848	0.865041518170513	0.827575038935797	1.06101264730997	1.09758927428522	0.882203993831742	0.991354969587658	1.15716669693277	0.960468519714251	1.04334401800855	0.822418895520943	0.892356396849874	0.893671869904485	0.96753941621237	1.12499898319886	0.942506597478435	1.12708618266773	0.97689501170109	0.858091018494792	0.874685696351687	1.08848491621311	0.964008678917767	0.935334341045705	1.07862110248091	0.974978445113984	0.980810691019264
0.921698192957432	0.963501832282005	1.07143079573003	0.946247159115372	1.09186184579008	0.971016049007125	0.938837929535682	1.16906992002225	1.27510455199344	0.900514211054504	1.03798645582349	1.1334174111537	0.916839519520358	0.907614464846144	1.21495220487052	0.973467029880035	1.1576445453515	1.03673601076112	0.929066582759208	1.02893398320627	1.01231383678843	1.10951972914131	1.27082453714621	1.19208396056109	1.15140849022135	0.924192962466622	1.02935995139898	1.12455592105565	1.22934483534486	1.23972276437089	1.21237200116338	1.00406938932438	0.923032109406537	0.908245518288758	1.04426783890081	0.996495437617331	1.17407922098991	1.02173746187406	1.10633301239098	0.926264109023212	0.970818175440578	1.08316637158084	1.04336757092792	1.15759779547574	1.06135399170826	1.08252210961397	1.06476101728066	1.00124226613562	1.1620543650928	1.25888465196725
1.04232681864993	1.36721794176328	1.24794342511104	1.03841165593117	1.26662150537884	1.31376750103508	1.25239280402945	1.3823427650271	1.39718444425743	1.2474619207879	1.20308327451676	1.33918578111146	1.02239600383143	1.01461803061695	1.40441186177002	1.11182670232734	1.13040197500611	1.15851668370064	1.21994818771747	1.35587276437067	1.11317690324152	1.22837915507211	1.34676289697197	1.17925338596888	1.14115523740856	1.01131413417662	1.2779497007368	0.999240510936148	1.11420163131607	1.10468359954473	1.3278666098972	1.21136039787048	1.14359427573696	1.02252012290588	1.01140126782159	0.988813726955288	1.18118398003895	1.19482226193493	1.23963344826757	1.21335584617226	1.14945334698822	1.25362538281559	1.04702124399796	1.30487953156195	1.24763816742099	1.10023475213828	1.30213387132727	1.37675003682819	1.0826737374223	1.41257711026991
1.13294404880184	1.11287743050366	1.1198809574737	1.31228988790118	1.29349999815807	1.32855314504766	1.10052600417926	1.34221440701575	1.48097141645123	1.32064515161063	1.32081955862849	1.24223810248962	1.38264253603148	1.14979316776854	1.51892946159312	1.1373089255481	1.31589899333552	1.25795384975995	1.24362661515949	1.31129614467088	1.31621581251902	1.2060923033453	1.09430375924092	1.24293848819694	1.16645225533453	1.56084056922294	1.31836474898501	1.48499896157888	1.34043264760481	1.34729328882648	1.34882530476002	1.23271138084431	1.13949551916472	1.44660181515405	1.32739830224843	1.24280284921242	1.25380610862491	1.25887215249104	1.11630418179911	1.4946239411083	1.10231512959275	1.38071213762201	1.18953281663618	1.42461915775456	1.50533298874032	1.42121530334621	1.47463678110076	1.16296889488839	1.27789314520188	1.28655530939881
1.52043016653539	1.21393331231016	1.26427610369512	1.30210924852427	1.30395087139576	1.52899682546975	1.20886748534986	1.41937237883613	1.45331933228682	1.48345640117552	1.55832951414312	1.41020804999037	1.22569715222026	1.64606628563052	1.55657113236497	1.38175652373365	1.529441772443	1.2684522946893	1.18716309305095	1.60285110915638	1.67036969704412	1.59133714576512	1.26260671179745	1.51940712508669	1.51140027932859	1.46359518243393	1.55974731306315	1.52107184770734	1.50473485463637	1.53467877142767	1.74061202019785	1.34518390151564	1.29730514960878	1.57788250686565	1.26965540862161	1.51261015524876	1.24520748512477	1.38620788953884	1.2267916804661	1.27761981170763	1.53515902758224	1.38801206468624	1.2283907941465	1.53185355876635	1.2236631301199	1.35401093202951	1.51397296758745	1.26466037410878	1.33034990114332	1.69556529446545
1.57385805674321	1.79840122052649	1.34130641342218	1.74242789460789	1.67837873073749	1.59616972688944	1.38071142366719	1.32320427430301	1.76117013606513	1.82158086699493	1.74320285930058	1.7464908838867	1.5488396874745	1.84379073871754	1.41366545817509	1.31013074087744	1.59523314197714	1.35453297200133	1.52812228716174	1.34180487788025	1.40443650256449	1.41091543138075	1.37509787637724	1.44233375101502	1.62393987052269	1.74195008712305	1.38267525517254	1.63316126409379	1.34811957666718	1.81729838090307	1.58764256769274	1.41182973550411	1.68026672877941	1.674803909155	1.65573338795411	1.54258697526909	1.71239570382155	1.3726759669352	1.79799528208896	1.38578402963852	1.39354281115052	1.77243511198658	1.75679082073215	1.4869780127679	1.39854127673304	1.63578110479573	1.87527575226883	1.47868051288927	1.88816999967597	1.40030736800227
1.54051378457749	1.66750158588127	1.48091743222394	1.84673647577177	1.5799911887593	1.85565829785677	2.07057988421035	2.04935452509062	1.9238954793177	1.85586231249276	1.91330203249164	1.93293792752147	1.6808847669137	1.59357390261888	2.0275452973923	1.83601267454211	1.87451392460571	1.44976481096997	1.96086466193457	1.47985228667401	1.47737609580357	1.6733248733595	2.116690000134	1.75974269018016	2.08230283133979	1.45088034963801	2.00894426401537	1.46514861388252	2.02449063048335	1.52530787036549	1.80108239553145	1.9756689709215	2.0521531310774	1.89625748934848	1.52846292028022	1.7049006805457	1.6469070990282	1.49994186779872	1.51849984232336	1.71107218621358	1.98350637796814	1.82874841119826	1.9567405148336	1.79576890655272	1.82775666044554	1.68923807699463	1.97293858301859	1.69948801894744	1.73446677008212	1.65349736767668
1.90838165001747	1.78879662842234	2.30114900641323	2.27280088596322	2.02626245019438	1.69954639655528	1.68092884572803	2.16696465417033	1.76159465503147	1.95863008124467	1.75053088820475	1.96473253655023	2.07106903209155	2.29119437583858	2.22380226904434	2.0769733685302	2.14124587925729	1.84142493245677	2.01395529595159	2.00722392112652	1.86273348550106	2.05655277083391	2.19502011522267	1.70088892108557	2.26324241351821	1.82814066727368	2.31402340720323	1.69369349471151	1.8203577037232	1.80994920287085	1.96919718556183	1.79985123519139	2.10992724903682	2.19003345033797	2.00627899158506	1.90352153036118	1.85787161492949	2.35188439950666	2.04864191578487	1.93675045414188	1.98181743181183	1.68995250403177	1.80528099863628	1.84893808099522	2.10900080772463	1.72783186325464	2.28499246733406	2.24764371199971	2.19186869029911	1.83600840572153
1.99640152581114	2.14146001561651	1.93755282437708	2.14034675527772	2.05136576849963	2.26945978422846	2.41059597341705	1.8675993901764	1.97518831419655	1.91469077005141	1.91409632298126	2.59479239886733	2.14622193325151	2.42630331938359	2.25680074995792	1.7998155281738	1.85610006850742	1.81646011941615	2.01267245179736	2.34057832747296	2.51879173588589	2.27007114381335	2.41664030162375	2.56723216262079	1.93932174637408	2.38458842540085	2.00470663049943	2.29096306777387	2.24960953557756	2.23047798222943	2.53614342771088	1.8082600605308	2.35660504474204	2.09236631894801	1.926648248404	2.42183123315157	2.38563811118653	2.55139152557972	2.17250415139829	2.19078949510885	2.45740741438912	2.30801505831975	1.86494729850288	1.99535047041446	2.45254491855307	2.43731274586584	2.30328916952713	1.88904519272103	1.89658725285601	1.94234512427435
2.19439595891229	2.36348475883961	2.26804100476751	2.56886601340405	2.79564131143088	2.21639246185773	2.36776269022718	2.50335377499959	2.7385038730123	2.23793435022586	2.57137107089868	2.59613672698675	2.07511048803989	2.497381038548	2.27959869516919	2.34256572780976	2.09982666755066	2.13259482032258	2.03062307758626	2.34551691197614	2.39164976549288	2.26222880222807	2.08756442077595	2.10323591947833	2.36691725608138	2.7794139776363	2.57253819655303	2.10646808074006	2.52806902968824	2.57751332717405	2.83320199063959	2.61423844793929	2.77832330734785	2.05221594992274	2.11104378465937	2.28460466518	2.04771440892756	2.73084014685098	2.71175589457059	2.70214768203555	2.50046469746281	2.80340265765346	2.7686256564546	2.71189137099493	2.01502905440691	2.5782950289472	2.47870773080249	2.75350033285536	2.70702868059482	2.07314972927607
2.27693763387372	2.36569468414493	2.38343737713247	2.67233934902566	2.62813157158702	2.3485684177859	2.79923615897836	2.62346604590728	2.6600138289816	3.00935434157385	2.56394378658839	2.56489356242412	2.35197513809926	2.87294889803083	2.45267836272682	3.04319530934631	2.57901208693069	2.84895054503813	2.63663585269977	2.43981184916796	2.80668478818623	2.31969091463787	2.79974128660975	2.36891969875423	2.82695922759895	2.83120537903099	2.79847943730365	2.98003274566525	2.73717415959826	2.394847642041	2.64459102610373	2.30122464626377	2.50222348495565	2.91913447871924	2.53555559303164	2.81963556379232	3.11661725490537	2.55378778481265	2.26254135672118	3.08633335298836	2.26990355040809	2.32946092710486	2.35459657822358	2.61175720315093	2.6679697678939	2.79766401590417	2.8459675193633	2.44888206060653	3.00590610303778	2.59875469901488
2.64178108114727	3.37626478767095	3.19313329551165	3.39818345927468	3.01960705851661	3.09255815113933	3.3329758392227	3.05171946836333	3.35668055407271	3.1248823654085	2.70061695216795	3.17035068769372	2.64085473767282	2.9630832411073	2.73661639398298	3.36790431834988	2.58045202696899	3.33078181271617	2.64739074959917	2.52561619236383	3.34485590004144	3.09848214976317	3.05751351773782	2.50961348113543	3.187208806619	2.89472266201665	3.37794120275402	2.69119537490853	3.36632940985294	2.73320243044358	2.93551034264678	2.70146752556583	2.52147092862329	3.31206416803794	3.30598274982694	3.38022733835435	3.31343668659875	2.97756459763428	3.19252968134889	3.06629375966338	3.31338566866504	3.01064637874982	2.54993208180847	3.30832739986707	3.38571888987687	3.10707493907284	3.20862722642248	3.33563473366675	3.1867112819975	3.27093954405767
3.21714627980707	3.30692933616078	3.02290080114577	3.60091474756038	3.32867857939597	3.59492125937867	3.14766912496251	2.84486261157062	3.33222340385378	3.60671444023686	3.61212590675869	3.62043224311639	3.14834779434352	2.91921793620341	2.82156748969969	3.24695355298796	2.9851871585479	2.93994546080338	3.10820366469812	2.95133727522923	3.58082859235141	3.66786838104086	3.01665522639851	3.48821066945578	2.97496863135932	3.62129513342254	3.59214149874695	2.87183692203714	3.58415017466038	3.57305954013684	2.87032594956181	3.08281739991644	3.18205814415728	3.61915945405719	3.53850410159097	3.19336132373097	3.11450530771955	2.94022321858173	3.28149632007234	3.36646020332057	3.16837218543886	3.59332156945948	3.4794682277088	2.99494334794289	3.55759074419689	2.96425042865734	3.29429880820065	3.05040886999506	3.40897407359377	3.62930699555068
3.38697119302273	3.89121856605813	3.60590547241757	3.44741183729948	3.81225574031486	3.58203659814678	3.73700789435789	3.31697542070823	3.80552070573029	3.23514783131672	3.86049195547412	3.82405068169531	3.16408602677625	3.88107374795842	3.8009629688939	3.65659475925585	3.855927774351	3.86536473379774	3.44833464094604	3.85172094744676	3.2979474739785	3.29304724122042	3.7834832523181	3.22416682957107	3.74298932107918	3.85529980080601	3.29916462753492	3.86272559584066	3.30408126364506	3.81613961299559	3.67790453412959	3.64080591099907	3.67320834233425	3.4849580719259	3.79325204228593	3.18234816581108	3.87737267155089	3.85084427788469	3.80338934992246	3.85100935609191	3.53937026986845	3.90067050195962	3.86033962787868	3.890790376378	3.82297389017388	3.8484161759861	3.62814676488371	3.76432060296478	3.90446646899645	3.82645293058176
4.15424317980318	3.93703270271424	4.10243972718132	3.9880018981522	4.14293298288342	4.00674417033371	4.13305958976081	4.05570146474579	4.08092157449096	4.11916693510361	3.92544031161336	3.58128774802053	4.17302276380405	3.9790486337192	4.17296656906367	4.10046327558562	3.72940001062155	3.80951870129694	4.16191188178641	3.54545867434953	4.15719281084807	3.88096303218064	4.11737395672111	4.12293146124601	3.80568260248039	3.95668435430503	4.19910253528621	4.14509931209408	4.16012890616877	4.01393312687133	3.92281323455282	4.17656256095918	4.12486934971061	3.69921617554907	4.17894438219265	4.12726799868014	4.16762675873548	4.10382617101545	4.0671235670164	4.17374472458339	4.16704572114041	3.90953280702011	4.1888641779533	3.54053632301818	4.1032084487024	4.13744207327319	4.14638361135749	3.89953006851597	4.0415022808687	4.12777859177386
4.25061036807912	4.41863994696525	4.36057001221265	4.46187433703303	4.11376144945986	4.06229835718317	4.32889503585648	4.07906981321861	4.45351238492073	4.39919401260409	4.39461869550237	4.44248957298367	4.42697010277615	3.99224650445715	4.43730261411505	4.45491455161977	4.14579795385125	4.36186261213777	4.38579794334085	4.42809188736394	4.2559499215679	4.40727159588289	4.2984957503753	4.43954867201345	4.22697938128415	4.31283129900365	4.4909798567308	4.44595249582363	4.46267395329194	4.46931016242023	4.3252782958455	4.35242789343636	4.25525223786128	4.41951688466505	4.47472897236853	4.35368865587423	4.45660370232488	4.27479737525725	4.43490300607661	4.21963699986512	4.44035585303384	4.29870193656565	4.39515322803682	4.46674993519192	4.45818929573466	4.45883340282038	4.2214853670993	4.39919024749364	4.09552669768827	4.27475554147628
4.46656365818713	4.3957786296159	4.77878842801617	4.76947360663607	4.62962161207777	4.76269962104517	4.59737140216481	4.72048390692268	4.75385580567941	4.52245612458007	4.70596781337772	4.6549302595371	4.63928457091413	4.79599044683848	4.6619842449656	4.52860379011602	4.48976637171576	4.75212277494488	4.66040687605753	4.75527870800312	4.79526391265634	4.75277279012109	4.77037729300385	4.61084156306732	4.53543184291422	4.74975939200458	4.74425849487846	4.70501982928934	4.78035263726902	4.80548635724839	4.46863170490883	4.77655473414609	4.76777495728801	4.55609880923026	4.78401297027028	4.67674089560364	4.4880604549799	4.56602577714352	4.64831337101221	4.65141306842094	4.67899030171557	4.77959162662502	4.68981257402748	4.76633932666257	4.62281033548723	4.55522326955765	4.60199188054922	4.50527117536998	5.22467900527395	4.72271078089417
5.00012644268401	5.00931587077051	5.00635773205376	5.12258638359356	4.78334258428026	5.0473320395935	4.98472856483424	4.99267888131857	4.99307493796718	24.0258630970069	5.14032516059911	2.48675016859835	4.88430439664897	5.57403847759917	4.95306160159069	5.05332862750444	4.90451174996104	5.14977636020438	4.96632374885744	4.85706411495364	4.97633522350385	5.12055291661376	4.89499410313813	1.39737487697874	4.87739507451359	4.99691148091574	5.04684072763872	5.0207094041654	4.8686004370131	5.01391752591131	4.9088851708761	2.10554764982843	5.0385123869854	5.1295470600663	5.10872880233573	4.98874478675032	5.06874932131584	5.06939178627645	5.01998747243299	5.00105929856085	5.10320915980599	4.91457716952134	5.08880553140015	5.09831906657217	4.91575799769043	4.96794493640064	5.07217181696392	4.8820830004377	4.72530329900004	4.85723387948902
6.66380209969575	5.43682666872855	6.46114347408142	5.41823165083932	5.24168563224246	5.47770885354304	5.09360727452061	5.04467045509535	5.36488611224153	5.39482839070885	5.05122342612177	5.47592538759077	5.47199971300103	4.97904495650916	5.37499365263856	3.30126349679731	5.25303998686701	5.02068747427041	5.40726808572081	5.08615409419609	5.45549837549813	5.30822469550566	5.12628983735998	5.4834696119851	5.45636535068127	5.01888149681566	4.97526782184392	1.41966434825801	5.4359892245574	5.10041975122375	1.12721851951606	5.17924686469545	5.0299332039944	5.44562835231777	5.40371967110433	5.40926102078872	5.41122512231899	5.0690816152248	5.25821007927741	7.03596126429352	5.34360777301566	5.42119644838066	5.33914638744508	5.05014437071851	4.97196392398731	5.23592418072022	5.35394556346017	5.0197290106645	5.2623901018086	5.38131133113462
5.75356087999345	5.57237768612734	1.03062632697453	5.44186520593343	5.76235877781251	5.44248273125658	5.40611838537794	5.82019475525329	5.70662814789269	5.42398818737387	5.41312967033422	5.28499461390195	5.62518717170538	1.01630807525026	5.71577392745495	5.80617960170023	5.84326356274171	5.80153449176849	5.53788081112874	5.54161010755265	5.34808561405088	5.60538043813819	5.82349289637439	5.68929727174351	10.4087831344624	1.07542535808616	0.970665344301559	5.67992022521863	5.82280792148042	5.67294405824489	5.7731823478496	5.23617371785956	5.82076848377925	5.48711156242571	5.25649323525919	5.77122352681169	5.31461997589421	5.63351136610805	5.61659779510751	5.8223544379656	11.377096674426	1.17501162227948	5.59772800609523	5.73470241401696	5.34962992732471	5.34664698746775	5.61758875323449	5.83030140111214	5.26803289869493	0.995987175614556
6.16813902081944	6.08841218693015	1.01794338209234	1.07965112752227	5.99511440875515	5.93871059307451	5.62887422305538	5.78425965550514	5.66844362378502	6.16148628332192	0.998429701264206	5.7443280079025	10.9740445615742	6.16356474786607	0.826806601085504	6.01569604625222	21.6788566294603	6.08436507208106	6.06836571475098	1.20631406655623	0.791445571417329	6.14220179090752	5.67907737027569	6.04409220088432	1.2774342483958	5.75198778192082	5.93065913847577	2.50991715939838	5.62147889776541	5.72144563515656	0.997946624851694	1.21070493091701	0.926811613285226	4.71508822651373	5.61818325591258	5.58684328695756	6.14091498345425	5.63634348853216	5.83815043114502	6.15720729770809	5.75622247634144	5.79309236064239	5.87056614868631	6.11915344061331	6.13756400987605	5.81330293142209	5.73885106264893	1.06215200830176	5.59271800137123	6.0512107366873
6.3078373867987	5.85651848917442	6.25652085379754	0.877309009446013	0.868369783647844	6.40322185267528	7.5633975121038	6.37329144483932	1.11919767899459	3.78846425214802	0.865214457271373	6.1625112362696	6.20643337136844	6.33019295922382	0.833028838234032	5.82762714290511	5.89817003413519	0.903668242380571	5.81778478932898	0.781046646909966	0.741103096968126	2.01306822920901	6.05304974403991	1.09758611889922	0.726908451482256	0.880703956465536	5.78882089481402	5.85834144632633	6.16465994295142	6.02023388458406	6.49635699603723	0.766424742222554	0.844472656170579	6.18946328110305	0.893489628080053	0.79659549153611	6.41557887374098	6.22770045183943	6.00920963451692	5.99496831216569	6.02870115288007	0.84302294559165	6.17563272376162	0.969251773800218	6.51364724809167	6.19205518994709	5.84163864577584	0.890544918341683	0.818941570262224	6.27238354796293
0.845110818749918	6.0444844927204	6.02309983060411	6.04793341904575	6.09499435213529	1.46848912945526	6.75815160675532	6.24948894530862	6.65685262254318	0.832927906756425	6.76166184426977	6.22851028673932	0.770003541774258	0.893948546745096	1.66656080141763	0.71589262129839	6.6199906948122	0.764846604507237	6.41271211019138	2.71006821421847	6.14497562858319	6.37637265606751	6.0457127360545	6.27602262491459	0.840253920240153	0.880719450678916	6.25070219433941	4.24413767490348	0.857660562887805	1.92483687551538	6.78930364917591	6.54902379445523	6.03235920270516	6.1457054751189	0.830666070493684	6.35686679707903	6.29431198822585	1.01556764175492	6.17626530864147	0.834577558971827	0.921329440209724	0.824379838432899	0.741195774577036	6.2364562590824	0.802326616827177	0.890595805024839	0.734777011075831	0.873631182434406	0.790212195215179	6.16012640224258
6.73919688355858	6.15053737153199	0.835075682093644	18.4150723181441	6.49768365794921	0.770352368853491	6.5816971253051	6.6454862947645	6.71631903769594	6.70419610693312	0.758251754632425	6.30257735884339	0.8420256044099	0.884301504822707	6.36931351189011	0.879246633720045	6.59004948511296	0.769100817478677	6.39085533448422	0.970648604024524	5.55863006866695	0.761640241959533	6.79639055085999	6.64347414380219	0.719089083626136	6.12148967704149	0.771736477179206	6.83417054674254	2.23503591077696	6.31358745463482	2.42898571665156	6.78941774555149	6.38460899210755	6.70959152378877	1.99729418993189	6.5608327441367	0.808760020531051	0.815295196115021	6.23221186604205	6.49019637805991	0.753578914330381	0.847936229898429	6.82502997151621	6.88369540598318	6.55209998309654	0.739936202149653	6.72981123490159	6.81314317285516	6.70151287821113	1.08662305679499
7.02275918015905	6.96231883981065	0.704588592525816	0.826296282624828	6.68962667613299	6.33007193861845	6.46890919649804	0.65315078877928	0.983736799080842	6.67945740713464	0.657297332394485	0.919191781363704	6.46184600451889	26.482610907602	6.70438116474976	0.744677315601858	6.85961622460607	6.95906551779183	6.91841172300472	7.00665528021585	6.99203379174693	6.8280240202977	6.62746733623138	6.84800287809854	0.839793171584994	0.86372022812252	0.735323499996604	18.9184814981778	0.831399868553298	0.79682318267028	0.810587298071576	6.22167399880869	6.95077272621546	0.748800052745998	18.8191356656132	1.1667412790594	0.808035550790766	6.99687337694727	6.42985412328824	6.65283289198047	0.789230569685374	6.95574669215507	6.69110136323518	0.690929106419618	6.52389000941155	6.77235798406259	6.75886734559719	6.62104391588992	6.83883465759423	0.738794799767733
7.10047699348559	7.10307179703454	0.71397420236303	0.88010265294258	6.57052823062738	0.686782969048735	0.661495273394185	7.26887180316451	0.689107263935913	23.52649326236	0.656743639222692	7.31529887139584	0.804874855405892	1.03274166441125	1.03743473684659	6.89684969717987	0.73442208440654	0.756146573232015	0.753647515114056	0.63024254664828	0.696948865673866	6.52359895506178	0.69464711530364	0.786658413705085	0.798164731157201	0.770539411166019	0.722836478808019	9.20656430773698	0.778458984904847	6.62562207633404	0.747977488179421	0.84828809040569	7.21322969571932	7.02532867201219	0.768390312000719	7.09804739962959	1.27905143701174	1.17795339723454	7.03153141550795	6.92051005620407	7.06884506580708	6.62409035757867	0.890594852989983	1.07917901176282	0.885554911767491	1.50907129457482	0.844864400949953	0.737958917389018	0.778778981135159	7.11221576528775
0.835539739474065	0.820025700375663	7.39411914112496	0.649800896569363	1.03793286209666	0.825657997700923	6.60905504265302	0.802699553373402	7.15996479357552	7.40213783914599	0.881187587017593	7.30467260835634	7.53405586711892	1.1615167912362	7.40326735376655	0.740050715923833	0.721492019783944	6.66730675966323	0.628917872896236	0.741919037036281	6.71670325607783	0.824961935424967	0.744660407208036	0.911647660016972	0.817499781766235	0.693140198859344	0.904356847619965	7.20547928122991	6.7815619743903	0.814996046061156	6.88092231527692	0.731568890144249	6.83785422360403	6.75651885632304	0.949575677695349	0.877252171302801	7.12870375086783	0.696182870600294	7.47366020157353	0.807794018752231	0.731772993032334	7.39806378293578	1.02241881731866	7.18307861543166	7.07174311306953	0.780983668417997	0.777448863197005	0.832395328152898	0.749674113263337	7.28874042755556
0.706794538385207	0.759870516783592	0.674095508583583	1.02026706894631	0.897097720474149	7.35010114997098	7.53541423787998	0.672402416755194	7.51751187871635	0.937849439854252	1.28824481375441	7.50123513135191	0.925568270160675	1.12746263858357	7.3652636016511	0.69925136715223	7.2077429602565	0.78488719772149	7.08021653818445	7.46606570608617	0.776398785910744	1.71167142387281	0.724418939935364	0.768549705885429	7.28807607901237	7.55611278493785	0.761089030529864	0.785808285642461	25.2759123808318	1.03902599331072	0.719765194297909	0.785719994597007	7.46257180226843	1.09909170290649	7.62548050974208	0.689713809148084	1.04434527476528	6.99208085823918	7.48579571760147	0.750832955650764	0.71647855620173	7.1426538110047	0.783759820475543	0.736875524746251	7.48105688065566	7.22173458391707	0.751926413822304	6.98218341196653	1.07340118560335	1.06545383502766
0.69505369276546	0.750693211344668	1.00239342592829	7.66164567560106	0.72723271668762	1.26641425480485	7.07914007087334	0.785681139069677	7.02832344884758	1.04054176308282	0.884760786243335	0.700817144250439	1.43765539661803	0.647741833301927	1.21330649815381	0.822483564497727	1.56946919565419	1.49979124464527	1.14746215662338	6.7357104629761	0.670832114210834	6.76003893357818	0.753354660019161	0.684198124895072	7.57053385832717	0.704872401514438	0.715254837818908	1.76009983358539	0.840768921347035	0.729124915026446	0.643930831711126	0.636583613575026	0.720362760385934	6.90243519662942	1.03670651920829	0.833884574475609	7.73798822336407	6.64165957376741	0.768255836114599	1.3833426043875	0.861401359951338	6.78147466915833	0.717369315426028	6.85950068396739	0.853577782495741	0.587346298609746	1.03042563637354	6.88087181824652	0.663645841372106	0.656034606401706
0.723414112266727	7.65518916311225	6.60600929770411	1.8449055690023	0.622515387283132	7.44023350417133	0.927857965196939	0.837734082876159	7.77405003326925	1.1527796820999	0.674882725845388	0.842364610654485	6.79372038752508	0.585251392238736	0.786210793848783	26.3380875293498	0.572625142319047	7.54357869726121	0.845225693365649	0.905843999864586	1.03146165624714	0.730709790367756	5.33285413544108	0.995401600067	7.50605921066945	0.651182929044077	0.549094221135084	0.801341022936978	1.66756356633344	1.12576100355419	1.26809668424427	0.598868094124101	6.8095236703184	2.0026757761665	17.6900826334128	0.607774990867114	1.08828572146762	0.861328468473322	1.74931160222278	0.734504274607066	0.69850239782736	2.03005608330886	16.4479997621899	0.67801116776003	7.56415850804953	7.54394613244547	0.753474690397816	0.608241915209102	0.804013964980054	0.770043232005237
0.613401072311256	1.07408898252837	0.619341021524602	1.12848168396752	0.604421784796729	1.05779231594608	0.550145558654349	0.732326315529856	0.586701164863265	0.747562442559555	0.625397980359059	4.54524378296127	6.95089168007579	0.874994410243734	1.47344069063555	0.653069017914943	6.77299984250857	0.614006266132479	0.675717737592758	1.06417705684236	0.78653301004884	0.605304337081619	1.26003883529856	0.669090365214527	0.538368040888664	0.966134115074202	0.651532106201035	2.00413455327062	2.23953778091829	1.80546999506124	0.902190918111867	0.972356319361605	1.03613737149502	0.757226670670957	7.07146129931997	0.627693526018752	0.961042013255056	0.863575432742594	0.862676194753878	1.15622476492328	1.71137474711633	7.10226838374401	7.07660154580855	1.02832729778605	0.727831993300682	1.07939692557015	1.51945399428177	1.90814530268258	0.679784772256224	0.841870045250387
1.88119112464802	0.751875400535713	0.69793636746036	0.650886090110243	1.18529780317485	0.603781413233997	1.73275735639124	0.568853030099083	2.03669594065251	1.29795797028844	0.923841059286832	1.5755488835418	0.633768838571936	2.13910707327899	1.2969276297802	1.347532669664	1.18914434929174	0.787741658882465	0.874158874303824	0.985375388827531	0.87240428545689	2.07696578732497	0.681555905399272	0.58047521600991	15.7305049288642	0.710192963618864	0.894601686792683	0.739716803595668	0.912324085414205	1.41902766737921	0.670976459785372	0.880240271664124	0.616638242709904	0.591346633507418	0.817058204712315	0.768611719838195	1.23675827989701	0.833749047034991	1.13196116785492	0.618204290690843	1.02682537981944	1.54670409222458	2.5609610728125	1.604850914032	1.06077946735642	0.985812726363155	1.11349799271647	6.68667533813256	13.8033656848603	2.12177051204242
1.34843680551022	1.63851457605688	0.664256335268729	0.77231313475318	1.39769290146904	1.48142351161752	0.676588004995919	1.96536332718526	0.926358199180345	0.626059591405585	2.56137039221823	0.556399251902798	0.608446769217332	0.946940436150537	0.61888816707388	0.827111377810916	1.06985276884292	1.99176461921459	1.16819514852923	2.18621270557855	1.64309330519202	0.802724296054778	0.589434803505937	0.733060535983326	0.900119616298106	1.74357372883542	0.68971601526069	1.01095927827711	2.87625633103305	0.936035267372823	1.18071546948661	0.809990324356519	0.603803226068234	1.33130444724773	0.72636745336204	0.653178319085038	0.56254844550094	1.83471883744425	1.79611602238975	4.6873076127927	0.872604889079188	3.39660035597836	0.916667542597654	0.86944066462053	0.643248196649824	1.20998058768477	0.575415364955028	0.867804256004262	1.18137115902809	0.752388613486577
0.58004156850019	3.39024137231158	0.805201918465154	0.921601237244792	0.626701918073091	2.11806350991296	3.77412091751582	0.578572657470685	0.730719033375024	1.66459767017241	0.702586351618187	0.578498116672987	1.24867857072279	0.620281308745868	0.934086330265409	1.05567733939381	1.753389437108	2.41067138619862	1.08171690042697	0.960005487378725	2.27340065091293	1.27836800867424	1.13653805298093	0.725685469231783	0.956498585043598	0.711168815085204	0.687686849570583	0.630965104877424	1.59561905753036	0.95872209807248	0.84027929214736	0.998731409369329	0.623403845837609	1.14508982273616	2.47162046350408	1.05571666556106	0.90467757847853	0.769226643705799	0.565227944057177	0.604006637139715	2.54611062357073	0.646143179526541	0.650562424607983	0.629602551892925	0.715780010268321	1.45432845397098	1.32899681940889	1.25372533960346	2.86113334580647	0.992667051599846
0.903570404073025	2.58192457154724	0.582062010250917	0.778953198117835	0.749601404766994	1.38306283971674	0.761758390306892	2.6355314889297	0.635241763099273	0.595757886132231	0.994930395400675	1.9042098518613	1.4568868945374	0.868144396565793	0.583967744665549	3.27285941968111	1.00002516913028	4.41114303060468	3.44363228195929	0.757519304544549	1.36475176223183	1.83572473017324	1.36177149580469	0.849778097722315	3.32685470237251	1.21054318824669	0.63640621950133	1.89778621917409	4.00896253258948	0.727599463692038	2.67705014424485	1.57266937091156	0.694322303675952	2.33336757353849	1.82936874712865	7.76565891876584	1.00528485626651	3.61857940290236	2.94173060275984	3.98791575198283	1.23551999291273	0.733112275359292	1.517444200648	2.1516920109714	2.279176253715	0.7853720625659	0.946358664917405	1.2866359277702	1.7614576241925	2.48744312227113
0.638495562136499	0.936457793174311	4.39654264810919	3.76171783825229	1.78024013539828	0.847115083414761	0.889991915208989	2.88879839528529	1.38565892938226	3.64907042215399	0.645640278956058	2.0167727930608	1.24564104072874	3.59735509564448	1.61428732069771	2.46610479776079	1.51262241775285	6.12491072528658	3.64195596624469	2.77820559753988	3.47658025427842	0.612351626686307	1.70589556756991	1.0993215566242	2.90873390782408	0.867726676260626	2.98729782793813	1.8598041771684	1.19861284576366	1.15705940819821	3.5938768243544	6.02858903130959	0.567683116214025	0.604228609369981	0.642779029605989	2.62007620102504	1.05676552455787	1.44951983975355	6.34149849566244	1.42578409011499	0.63610682678212	0.694779235498769	1.0472124590241	1.38333741214228	1.35101372426518	0.608972845227677	1.0203042769839	0.862833313739813	1.21126150287289	0.581837628325845
0.87765555924306	2.93329053777661	2.40648597431234	3.22961728740669	0.568641768478404	1.37632642285204	1.14493223988031	2.34158357832603	1.22418488159261	0.799138527932595	1.89666971482273	0.592039438324726	1.52267160309929	0.99464944637528	0.975160609123005	0.902495230408685	1.97121389420242	5.10972720659459	2.12601093632842	5.99926441132965	2.61238203861262	1.31718825059283	2.11093610515178	0.639867773751386	1.93197872983202	4.97509756289536	4.77835292268601	0.678980825621866	4.96281306774857	0.900257108950012	3.69784053863613	1.4533013435086	0.768477105354027	1.01846199700031	0.618220912569644	1.69527292677379	1.10758727188087	1.7280283193916	6.53988093847713	6.98980991807892	3.6507577958915	1.18684557319581	4.76957690818727	0.685602428885684	5.83110270073787	6.0941210868447	1.77438510658311	0.839631202176021	0.979725707790161	1.65153549668483
3.91784131801041	1.77319035872692	2.0226513608166	1.58720611568006	7.85076619349447	0.883656716071411	0.754404084999287	0.957359666638508	4.30814502099665	1.63645033083187	1.08115413481743	0.979627580584708	1.28031974178804	1.15766678629052	0.709942062139443	2.0365216855081	1.80779577766618	1.26454698175411	1.05204056446718	2.94049780305722	1.31914976537836	1.0148214344367	0.636840929935739	2.02768176886165	1.39424540690681	1.75919073109969	2.87225291527249	0.674742506009638	1.17631711096515	1.2502044339334	0.690316057543092	0.782891869895139	1.25979745174727	0.976803720215338	1.21576120845519	0.784240321891256	4.24296764958968	0.853000697221271	1.03837905380705	1.05769971306046	3.38424633015798	0.757581946690124	5.18174541290743	1.80418129398508	1.96476152022481	6.83811195930382	1.39900430087761	0.81033536272441	5.74738104923346	1.22337101812183
2.09352139217006	6.41223662710364	6.98874957580574	0.720152395580728	4.3401570100113	1.02909885764051	3.37212538529056	8.08466354264514	1.92944135290001	1.98732053259963	1.0913528880849	1.5150960662516	1.37105171545791	1.11881726565304	4.55355084272706	7.37576162290148	8.87731316284273	2.93081570448171	4.75113168283622	2.9264979278768	2.36544717341309	2.18666867368673	4.42346687913093	1.30988957802582	0.953471846461151	9.3700930351149	2.98422045800486	10.8600627919829	10.7283650158368	8.81243542727328	1.39973795704512	0.731525470766203	5.06630397608723	1.21425117809023	1.88768948146337	1.23465997124843	0.945314859895438	0.731753064535815	1.37723900966576	5.16212969402765	8.46061603242648	0.919763777398212	9.46991616182419	3.32485345545659	2.72521282582671	3.78123340164784	2.07205374853532	9.47524498388023	7.53080709257931	1.07474199193471
1.29080392597362	4.226915461697	5.27253625721517	4.53549548348066	6.58102481343265	9.85019923424935	1.64427997852837	4.03984463410994	8.80710069417659	1.95184717263327	4.34327111675152	12.2843883375496	2.10508522425855	2.70246467297846	8.07832398701501	2.60894745649381	0.918689972184097	3.27993671568079	1.31737921989427	1.35546347849638	1.24221259555487	1.63404868163301	1.17537959676223	1.19811893347575	2.87525836801181	4.31584663088325	1.23448672962344	3.88355926749739	0.908007773851594	2.63605392655494	3.4694254323127	1.0257341658054	1.26949015204399	3.37787992166212	5.07577495567351	4.10159776769737	6.0460839114053	7.06045346868231	2.17827224011704	2.14142787666364	0.817500015230463	6.0211594540353	0.890318265830189	9.47061665542944	2.37925718307131	5.37078331129366	3.8854114323484	1.90960533576728	11.9251112073553	5.42966954604548
2.27790457900513	1.49542223081448	10.1722275412964	11.0809414373061	12.1549844286101	2.69796537954905	1.43249003152232	3.56362635745747	6.43430158749962	10.8677003770184	13.3744456340016	11.463483354657	2.1655893474388	1.37838093531558	3.69558505748441	10.922639017425	0.813719947247651	2.80195467651471	11.7580052744578	7.05072076976509	2.75904881462914	9.35930261333744	12.6823109157968	10.8918740782453	6.39418558712576	12.7490563576126	2.15591808321993	1.82543783463418	3.81661546425699	8.10658629493829	13.1431438545704	7.88183633706102	10.3902975518796	6.45096726427189	1.15648693578425	11.9324970224713	1.45219057329254	4.34682143458993	4.30039597601863	1.12121882255359	8.52756650726383	1.18546766199605	10.4615794466223	6.32830663436051	1.48908691387836	4.54968995949729	4.3163726056917	1.79416238977989	6.22878992696585	13.1556172218046
1.22507534477843	10.0700670739997	11.0303597682866	5.08961075944372	6.40769965505166	6.531436269642	2.80467826284293	1.69336207165399	12.9958853036978	2.9960122446641	11.4242188190401	7.27278211787141	8.01119183950201	4.25688313801624	9.39973661235972	3.91061906828096	2.15487354762418	1.79639520238152	12.0075537753245	13.2140828713051	1.36803194092836	11.021054801387	1.59082998437308	1.3239651655542	12.8531209001839	0.932933346897064	11.021075548693	2.81085796610319	3.21837335607145	11.9244212861951	1.14478463488757	11.2266608457709	2.09312166115017	0.901354159080778	5.93206415231096	12.181609376031	11.3180918613896	12.0036690220292	1.83677856438478	11.1536338990223	4.01057383596164	4.44966262605246	2.73561430077643	2.07069889178639	8.90487847906277	7.17067817495384	0.999560227954637	4.19341881910216	2.88544036331232	3.47664101192321
12.7135175045554	11.5235151048616	12.2609041898224	12.5091087573836	1.89085009985732	1.02045333468737	13.4669662767909	10.1312942776759	4.37555956611691	13.6995868711268	12.1428265116082	11.2610469665061	5.87299725621501	3.67034394158025	13.5381778606108	2.51345735774027	1.94459397343607	1.65674162974606	2.71017095455723	8.71855685784253	1.69660424489461	9.81704319312946	8.26857612185553	11.5519161685543	4.29971405693743	13.237337495554	12.9368490974587	2.62616215213192	1.84703916941074	7.38984837416303	1.06732694070937	6.71346512017272	11.9175632296039	2.29066518531693	1.20379164982287	2.11851331058823	1.20645774841539	3.60268802837983	11.6958575442933	4.37591593160652	11.9811972663385	8.51854767130938	2.7799169844064	11.8089916010202	12.242606267731	13.4124881297777	11.4004700969713	1.99776554159671	3.2015875143987	7.11439746814029
14.4032879458184	1.46263056251906	2.10079577011549	1.63215543143529	3.25409608344782	1.87293927105364	9.90547030009296	11.812263746151	10.2208749507394	1.91408786150512	13.5642138761001	1.4091881508235	12.6981150677836	2.91854776783154	8.69677088377097	9.999343708138	2.80715780391542	2.93893966777174	14.1024037386943	13.8009322899738	13.2873850442683	3.56441287938124	5.84589522307667	1.55658942068518	5.15991573874832	4.57461224671259	3.85666599901541	11.431226132913	6.77750072475273	13.3976189063954	13.8017903937724	8.80118569151391	12.7421468994381	8.79235485740415	7.89558329276137	13.5567282143184	12.8718777008167	14.0692230399483	10.0549513271489	9.20510826590446	12.9321590610369	4.79723434370005	11.7241705321914	14.056212406174	12.623781364877	13.3970363328193	4.54266464799765	12.1903839810277	11.8660793343516	6.48739172711688
12.7819416482698	14.5479220901595	11.0906756442991	9.53515151862729	8.99918530054471	13.7032125989726	3.38941243143962	12.8326316110873	3.87349914405121	3.7848805531647	5.63619618157875	2.20728791508084	14.3527933337245	3.5029708197243	6.62298571124712	5.30884549459721	1.4757888292581	2.19628860533249	5.15829900672735	14.3923159191829	13.7256366265993	13.5636680498658	7.31699363381214	12.8138115885896	1.57459206029827	11.3299394892185	11.7441154663434	2.75883929072257	1.71667435548817	2.85568501160288	4.12305328039904	13.2257770634844	13.3211919554067	2.32922902144211	3.25748004772694	1.99634992841734	7.45995057149912	2.5919113494568	1.92029962248268	12.2585262614438	10.014512400006	13.8980013579274	9.69683474455313	12.5459080738506	13.5891068116406	14.1824152257424	11.1503914600976	2.22710491114176	1.22315076111315	2.20695312038959
2.04538682784966	13.0586982999792	14.0441503989091	9.36322392655428	6.24651466579188	14.2880231263873	13.5674594619537	12.6397221296039	6.44329065378151	1.58165290049089	5.72680004205577	12.0366861854125	14.8139193414742	10.9751355335019	11.4600820470601	13.2083977066708	14.1377287828654	2.98282131898971	12.9588699100449	14.8613612175776	2.27307086294993	14.8655863186578	14.6350347603089	14.8877988045648	14.55543115389	6.9577535737591	13.4127112136901	12.0106617009196	14.6442028195645	14.5388368685636	13.1088048258677	6.2995119792931	14.9330071689381	14.1213435218064	14.3455101122113	13.3562895631765	14.553784666189	14.1221144128153	14.5543814992664	3.30706590360381	14.7983166554314	12.0199771148004	14.2138561499118	13.8528786976787	12.329458851411	13.8248371601305	7.67808074240004	13.7297802956292	5.75015865853445	13.6545994165323
14.1209624427042	15.0500221429254	13.638690103369	1.61291463976107	3.79918773262806	14.6740150057105	14.0064654070168	14.45121088632	14.6610222932184	15.0308867434052	15.1307018986616	3.11160008838087	14.9904775040996	12.4134723064371	6.11337291326056	2.7558598775049	10.3090905406154	3.77750766246639	14.8430127753744	14.31800183074	5.03224633819544	13.2267037178849	7.56033215815266	14.2638904776511	7.31046192837497	13.6515200789049	14.7499688697305	4.3717901186558	13.6762804081823	3.51803298842289	12.9625341512147	4.03082394271478	5.42087707585195	14.3379416566742	14.0884653999985	10.6959832343249	11.7839850654656	12.8028348863256	14.359952344761	9.19226176336877	14.3153982991782	13.9397925451923	14.3133591904164	5.79806040408198	11.4751218449249	14.0594085223716	4.20872231752632	13.0484938703477	14.5004690058759	3.35472669399753
13.7173549722597	15.3562066241226	14.851448926344	4.98063105038959	14.8934551026605	15.0290279407027	14.9907069322619	13.1246012463649	15.0821680959888	13.1913323284588	12.4409612459669	9.82757255120137	11.1012750991144	14.4378253460751	15.2035649825132	4.76831153334	13.6860699408296	10.7203330543914	13.1623628742472	15.2351449697377	6.45323607359412	9.58112538038412	14.9628407016519	14.687965105308	5.81399480204642	14.6814557762863	15.0974573475126	15.0165617264724	13.4611019786903	11.7345583014251	14.1911147553168	14.0018474576577	15.1623011096361	14.8524905412041	8.60751672673831	14.7576932137064	14.2938054327409	15.0574898440348	13.9642527712243	10.9258392701364	14.4978359253367	13.390675847014	14.1345793632824	13.5277443422725	14.4635776140484	9.97863964426643	14.9097696472975	14.605464166479	13.7111770622688	14.767745993438
14.7411479870298	15.5441106583246	9.82396788891948	12.1600034972888	10.977983078618	14.964855814119	10.0198730045119	15.0838428276156	14.2767266208643	15.1626623237568	14.636180567739	9.11617854251796	6.12270972622138	14.5936379035393	15.2567726990472	15.2276717118431	15.340841173765	8.75021825905397	14.7418791893663	11.2927454231056	15.2944896087907	12.3719026838767	15.1112145750243	6.33490166372382	15.1342459427727	11.5864008983161	14.9001996486198	14.2542983347588	7.91709605029672	14.780531991725	15.1733390990862	12.3274698041704	15.448402283417	15.0364743855169	11.7027203475885	13.0673801096374	14.9107872553891	13.4964195845204	12.8534249638645	14.3036713001763	14.7804735286907	11.3849175286108	15.1809540624999	11.7833246988137	11.4897187549189	13.4308391869937	15.3464069443239	14.8516249873893	14.4462890213132	15.0877502423651
15.4499219105338	14.8003190538555	15.2681159451398	11.5707253414023	15.3584065716487	14.7385714609406	14.7414251800115	15.4070342908849	12.5606966996988	15.4407538718594	14.3275078064401	9.40287849034339	12.9381946546987	15.286580134126	14.9941331234545	15.0869445831396	15.6251626809866	15.5089800767301	9.77767339603313	13.3803763057261	14.6224719721175	15.0212201276598	10.8146670507114	7.09119946588582	15.6110200175667	15.5922228083667	13.1007800745613	15.4837015717106	15.0375660031817	13.0202459692191	15.453962260784	15.3750311509963	15.3658138864405	15.3548860636473	11.3977439402638	4.10543928142721	15.5942182648215	12.5937340576647	14.3664237885214	9.03141105629418	10.0540762386681	15.4951149626568	12.9366495435743	14.4574045290814	15.1099005603835	13.421259658377	15.4195584449665	13.8844856798663	14.1058528667951	15.399537037197
15.3208011927696	15.4427594424749	15.2170371157055	9.99697024837826	12.8192957219734	15.3765300411499	14.8832338945096	15.5086378448402	15.320139206043	15.6206362602396	9.40283619172906	12.9169558846265	15.4338500716877	15.6289542568004	13.3090239725812	13.281582804927	15.3714105289917	15.6257811725311	13.0179597893683	8.54397497076328	14.5563694912096	15.3763259929912	11.6793444146094	13.7760042282023	14.8732914596996	15.6205444444338	15.5358167158521	15.6626746585559	11.0248015971604	14.6622371716114	14.7510648284154	13.8068103874129	15.510639428196	15.4992586551985	15.4129262902544	15.7159706138266	14.0393961667909	15.0395527645427	15.6207041754789	14.8490683875432	15.5658357470217	11.2081967583322	14.4781300667332	15.5417230140574	15.6361444849912	15.4827172906781	14.6623240775021	15.6330691184408	15.4016524208823	14.5514156987196
15.379300098528	15.6405861565631	15.7868432419264	15.6265451531475	14.7552562259954	15.7442071147192	15.6349808756302	15.7122041344707	14.7043169566547	15.3120417389272	15.5882853439361	15.8337859312144	15.0336536509249	15.3435671193383	10.0153950210951	15.0459006702891	15.6145023022827	15.6740555757224	15.7200723113935	13.5346769702036	14.0347816250517	14.1232203664739	15.504584352772	15.7635371601935	14.7395028451273	14.1519365914983	15.0586746210613	15.9681812126044	15.6734463773678	15.7819726931306	15.2621110506227	15.7674156635658	13.8833474428257	15.6049567894215	12.1404076039035	15.8578184539275	15.5750178716262	15.4463009747435	15.7371589968363	13.9525966153997	15.605751135546	15.5107812612187	15.7862168253906	15.7911648835424	15.2532465738923	15.7365541396505	14.1444822108314	15.7758942008964	14.7340950005388	15.4138395065581
15.7903275483793	13.4897866557002	13.9879847169581	14.6427375625825	15.608332902605	15.799592958362	15.5261671692975	14.8610738396675	15.5142824558879	15.8991486344223	15.2664342748339	15.8938449500275	15.872088623159	15.8842536877667	12.9250921163154	15.7947752560934	15.8748415698089	13.0279694657448	14.8704275291324	15.9270024415967	13.5187968058847	15.9394572971663	15.8993977704713	14.9881443891988	15.6864707658657	15.8127449563981	15.6622819476387	15.7032603377035	14.7835969663877	15.6027173843531	15.5857349265077	15.7542419320558	15.7761772139828	15.8416671528578	15.7682353407368	15.8266408248331	15.8823182433032	15.8472230242573	15.9461370496207	15.8438089655732	15.4872595576273	15.8677825846123	15.8310359790895	15.2904898947488	14.9754546075228	16.0414378685147	15.7377622088145	15.513535998746	15.6725373878183	15.7495291001101
15.6476389841688	15.5172355371238	16.051344592324	15.7525711512396	15.0367149643282	16.0243317197016	14.7743220578168	16.0205971987544	16.0330205198549	15.8725674809437	15.8406773276499	14.7028133402644	14.8738329004385	15.7334261563877	15.9998219370295	15.8777337993654	16.1102730967982	15.8262030028495	15.0313235148132	15.5055075826721	15.4315032734358	15.9216830394963	16.0189501189802	15.7422398792873	15.8495998846006	15.963064457688	15.9913531954389	15.8237230098231	15.877234006121	16.0926557064351	15.9880997615202	16.0770218839902	15.8955918598177	15.9545179412066	15.846653823113	15.8459142427629	15.6794360839088	15.8838174581742	15.6831153443144	15.868870079682	16.0205606732051	15.0513907355072	15.2928395972101	16.0605620346808	15.8342925647235	15.9207820382033	15.1367432749064	16.0048345150474	15.4700748287959	14.9921045428619
16.0933443101243	16.0955977112359	16.2679779228776	16.1668307747054	16.0691561476317	16.0351805377163	15.8255611931333	16.0815372129292	16.2217819547079	15.8851354047992	16.1008847789848	16.2052295215393	16.0746131421306	15.9090508407333	15.9190269239734	15.6814745380881	15.66084738394	15.93706698291	16.0780548403686	15.6595179979679	16.0952878961404	15.684094357317	16.0961221959666	16.0282923368599	15.6326838501084	15.9885940634987	15.3155415532739	15.872795715435	16.1084398753064	16.0692687420655	16.0825576323246	16.0960343833415	15.7081668699246	15.3803173357286	15.9394868947477	16.0481117534905	15.9655112524607	16.0699596749928	15.9979491632135	16.087993190542	16.1862034503928	16.0844985221531	16.0559772765769	15.9867741996832	16.1685373048599	15.9565956573348	15.9634021016222	15.9390885117354	15.9782422364104	15.980629124826
15.9735925998039	16.1555339972461	16.2834874454076	15.9035936632602	16.0516065040119	15.8593245053936	16.0811348938217	15.8872927052614	16.1321566052609	16.0260041947063	16.2488672825627	16.1992007190153	16.0854658708695	16.017336237625	15.7252649075842	16.1667994578823	16.1351523297691	16.3170248937358	16.2947007836278	16.0758653268392	16.1949626188906	16.3361758679175	16.1096448129048	16.0051588397818	16.2381203386891	16.2552327460389	16.1161627556365	16.2331760878593	15.6761652632744	16.1352704636898	16.1992548075672	16.2859202903387	15.6633327972977	16.1537528116767	16.2608766040811	16.0443332083373	16.2541197465964	16.1099957015315	16.0212038764191	15.4475857535361	16.1744550015981	15.9712334061752	16.0827956437875	15.9970606424322	16.117818485121	16.1723011752422	16.2978790102858	15.3238846153628	16.241857333852	16.1600567902009
16.2357112006311	16.3329325894278	16.4081447824287	16.1179661103953	16.2154885502722	16.2893229238536	16.2789468030939	16.1497498416304	16.3006483386728	16.1048882650864	16.373592676603	16.179643718251	16.2638915356785	16.4418212304627	16.4183782408876	16.3297069962463	16.4868513529311	16.2029155592823	16.2551556311611	16.1331083904399	16.189620947316	16.1488422699552	16.3635469757906	16.2323999006053	16.3704589893518	16.3719783738463	16.0307222538433	16.1888198706155	16.2962517550685	16.2352888875855	16.3304801852735	16.2523680291239	16.3010040917194	16.323584843927	15.9477834615053	16.2490038503563	16.3037150147113	16.202836652738	16.2173748320981	16.168534505881	16.3159220543658	15.7035984749509	16.1498719508788	16.378210251975	16.3922098666358	16.2323114463347	15.4204762344531	16.1080364019758	16.2528090630618	16.2807092666416
16.1514902087565	16.3338342710717	16.4028765777826	16.4319612559065	16.3634477891402	16.5258627056495	16.5777599946218	16.3134217019793	16.1653344206563	16.3510912203825	16.2198154998904	16.3443319275609	16.2205807202365	16.6309787060669	16.3265830481291	16.2867902015325	16.2814151255024	16.4577681206773	16.3169321051858	16.5078770992362	16.3555774965171	16.4069329248904	16.2644399788272	16.3221612752749	16.3552647182313	16.1645877963152	16.0699638536196	16.2923107682675	16.3114982330008	16.4177914876904	16.2134977765301	15.9994048786219	16.5360261908034	16.5269291539302	16.4259028426602	16.3966057590393	16.3103229391269	16.399163760625	16.4441362314077	16.2864249289779	16.3864960514351	16.3321837295193	16.1659462442113	16.2558612912122	16.3249722353164	16.2370210992154	16.2274205888878	16.2309137194763	16.1123448944062	16.4493225685686
16.5552448333738	16.3506859458469	16.4594203000517	16.4711640776148	16.2820533565419	16.434618470466	16.5884890179652	16.5132184697223	16.6273697562005	16.3478158285783	16.3890859452473	16.3695257750976	16.3056711483805	16.3772122019108	16.5845912657666	16.3659611798054	16.374879038951	16.4711299145614	16.434190654482	16.5342236616827	16.6417622954925	16.4275423825842	16.5713029338625	16.2355837107907	16.5886699981885	16.3836227126796	16.5881980921028	16.4712222941894	16.4857122906612	16.4049201525883	16.557617055103	16.5723912195691	16.1401441232715	16.3183894685533	16.4432384029889	16.5901649226853	16.4065391420531	16.3414513074877	16.7275942282612	16.3496794588744	16.5134279565122	16.6175563649574	16.5511265544368	16.2850195719218	16.3016629628159	16.5633272016464	16.4200152939365	16.1703114401505	16.5420197261891	16.42882675783
16.22783409678	16.4523148677082	16.4586524093702	16.5501720777478	16.5386172067797	16.4233522709146	16.6749962440604	16.6455767804903	16.5766735678431	16.5534319687717	16.6377258371599	16.6923289977416	16.5672839179136	16.3874011821502	16.4652326124086	16.6853903389081	16.7198085547212	16.4729400277624	16.6654914747586	16.698582965447	16.4332011472594	16.724343637242	16.3742088493148	16.4661286943148	16.354425247903	16.6662884397184	16.5453830551053	16.7686655862007	16.6589246495752	16.199233773575	16.6531906879242	16.6946397156546	16.6535084722564	16.6150770242764	16.6103038244606	16.575756923512	16.6814519703175	16.4753834428578	16.5678571803312	16.723634132478	16.6716125361369	16.6695119439348	16.5999909791741	16.5221917511633	16.504917926328	16.6734452419077	16.7003974144265	16.6701884770471	16.4856844178883	16.5786493042907
16.8512773019129	16.4721581318198	16.7971171467362	16.8203921911728	16.7490704576583	16.7768485168072	16.7210511768933	16.4850238836051	16.725747583068	16.4877433093166	16.8493645056844	16.7478187355398	16.7393866841894	16.3503101304887	16.9932686940499	16.4794589426543	16.8059995032793	16.8933792203408	16.601746435294	16.5816127966036	16.6881804658596	16.5646645161572	16.4391148334837	16.7512516360565	16.5205531389126	16.7436356431543	16.6913957973086	16.6567501255111	16.6069496742177	16.4854893629324	16.7626135476855	16.9134713677316	16.5969211408885	16.8242237974229	16.7926060014303	16.5436180891408	16.8288796547204	16.5031691934165	16.6912058585605	16.6299611717292	16.7953516514484	16.8040525947547	16.5125713488129	16.7220728322813	16.6153119832345	16.7310963398113	16.707996829466	16.5759323994253	16.7306496510105	16.7222106067401
16.7399617213985	17.0512848112967	16.3559607565534	16.738038205238	16.7462949398631	16.2948233508992	16.3188453815447	16.7005180425567	16.6607018302054	16.7099947463159	16.9461059218803	16.6363317629197	16.9046224127819	16.610177525141	16.8321228310823	16.6446222376864	16.4829029674509	16.6836480916716	16.6396296268252	16.8901798268137	16.7319404551667	16.8355347246784	17.0419359122479	16.7609739968594	16.532447559612	16.6797830295315	16.7721656336232	16.5667682795026	16.8399408863748	16.7897358524651	16.5772667038991	16.8326593687748	16.5532442239828	16.558189762091	16.9008114282924	16.6535374999663	16.338982092687	16.854525517293	16.6414575144511	16.7089739702829	16.7710885458941	16.7894290275662	16.6647108578006	16.7204220532973	16.9474310811516	16.75247975287	16.6757549667957	16.7371449350303	16.5852200266934	16.7151279219316
16.6389998237501	17.1058056892201	16.9139485101707	16.5567422904429	16.2763311684634	16.8368999782133	16.8572659771408	16.8836694059658	16.5620106703576	17.0357768503236	16.8820755952446	17.003641065156	16.483036620674	16.6359283656802	16.306664879531	16.702460627406	16.7304147998084	16.6735045642087	16.7984674426361	17.0978849012089	16.6597353503949	16.688588057004	16.4498370835188	16.8532964650576	17.0798385703613	17.0501879789403	16.8967505059629	16.9695976798551	17.1404261835336	16.6351173781678	17.0975041067622	16.5453060731612	16.8538605850051	16.8392245348826	16.2860850228929	16.6536493918285	16.5915097938342	16.6727486615733	16.8526592533773	16.9016425908966	17.1437408305076	16.9120625354032	16.3711907878462	16.5378389288486	16.7741867344714	16.821869899832	16.3852064920318	16.8637539057396	16.8696233982819	16.9598676529943
16.9300670350098	16.4445409708255	17.0611364884945	17.0877085011979	17.1164928476795	16.8043381503581	16.6220101138227	17.0891694477018	16.9482420375379	16.7259011839268	17.0670685807186	17.0239792000122	16.8740011221711	17.0109456496113	16.778567055757	17.0202779922016	16.6271363638046	16.7087962316903	16.5180102842793	16.5140033067111	17.1772981838069	16.8371113851438	16.8122418420485	17.185649553864	16.7665747216489	16.9442464246922	16.5307068106131	16.9102602716221	16.7015479026886	16.7988781144671	16.948055317113	17.0271342713893	16.9908897796699	16.8214933739991	16.9408224760994	16.9831528283713	17.091213940867	16.4519089917965	16.8660582572955	16.926226942685	16.7643937583573	16.8401483217502	16.5837534601844	16.6876528457777	16.6709181446258	17.0035599738706	16.3907576945065	16.4234228038521	16.7497120815898	16.3363292932494
16.9598994638562	16.9785576780844	16.6926547198507	16.9549569936778	16.9651273902083	17.0725940931258	17.0769937564053	17.1423000043833	16.7114627646578	17.2252478366011	17.1553389290639	16.7382320876757	17.097898195397	16.8150838656923	16.8974771121128	16.7991301719392	16.3634672818672	17.2359205563527	16.923403927547	16.5569482311781	17.0003442290789	16.9826479699911	17.1236297305133	16.9347209557679	16.9459925556393	16.8045335240924	16.7653476852062	17.1871797151045	16.8280716193781	17.3263645132785	16.9001044771878	17.1854338749908	17.0188335695952	16.6819546892198	16.9256298791903	16.9088771031277	16.4283075642119	17.2517389132504	16.896028866358	17.0842117693747	17.2031658387984	17.2081264281775	17.0653346015769	16.8497646626488	17.0223614888494	16.5746234636032	17.1998000263516	17.0566175825813	16.8669989274925	16.4498588460291
16.8495652613437	16.9887878130822	17.0054214129668	16.5967071998434	17.1400568643115	16.9214924095531	16.795946811723	17.08055391395	17.0392540492589	16.62483576483	16.9092595277284	17.0058745939769	17.004278766318	17.1831913415272	17.2895573505795	17.0444113147062	16.5834034222286	16.5589345951212	17.0854304009623	17.0337712596901	16.7009491057365	16.7512167960208	17.0270020334928	16.503603492428	17.1396515277466	17.0611615269864	17.1376454642066	16.7391427072158	17.0694426637878	16.7491314019459	16.7028144315183	16.9934813272508	16.9881795565657	17.1859581953103	17.0527433199338	16.8341314337042	16.9433092824339	17.1383215618496	16.9927807360674	17.3239230106962	17.1702213697713	17.076382581671	17.0630280991066	17.3418894315136	16.912979771834	16.8487414005285	17.2176782924143	16.8419656719646	17.1306461903816	16.6572430537418
16.908359703858	17.22725879338	17.1241217324873	16.5662253591828	17.2088479676376	16.8424294442324	16.9689546136327	16.905842809929	17.2667466770995	16.4656204831391	17.1844090372142	17.3873385480578	17.3644756778696	16.6175724633397	17.3592091126797	17.3834387235359	16.9410722288034	16.7408039416224	16.4280385744315	17.1258453106972	16.7459376243696	17.1882564381203	17.3354681647283	17.0163316683171	17.0865001281378	17.1890364184406	16.9410779904014	16.8492750966604	16.8709368071339	16.9692954035791	16.7132785190783	16.9543910855083	16.7532428641315	17.2230891940658	16.6770838737226	17.396742696502	16.9589371299599	16.6569129385931	17.0200098903866	16.7284943636335	16.8847422077943	17.2556502307369	16.6340114193413	16.6009780047768	16.7416672282011	16.7919916801195	16.9425258942422	17.3734015481866	17.0331736658161	16.6046080395606
17.2223976221208	16.9047583649158	16.8572776957542	16.8377141948642	17.083808717368	16.9687400482669	17.2664707041498	16.7619269099239	17.3411218188784	17.0526963431769	17.3341622483943	16.4732074039493	17.3177200944192	17.1880819545027	17.2453154525864	17.3903709042265	17.1997965938301	16.9063620644163	17.4786045823971	16.8455437439313	16.8906939719978	17.2868789622639	16.9067446771035	16.9693747099867	17.2291376631388	16.87552405351	16.6309362066901	16.8388143719103	17.1995639401023	17.1981631167635	16.7638689299595	17.3551888279545	16.8949298395962	17.4936359662636	17.1503579220674	17.1507937926457	16.8793532868281	17.2528494160498	17.5719468650868	16.9755929850149	17.1162148182361	17.0946114071569	17.0759465392707	16.7434532385096	17.1477542555781	17.0111781227395	17.1541449604978	17.0572890655676	17.3233432906259	16.928735086095
16.8637349330659	17.3706619054903	17.3634726094561	17.3074985147352	16.9807490869096	16.9839022913895	17.0765660519832	17.0162643807152	16.9522060938121	16.713130765448	17.1307113454174	16.8959030203502	17.3534487933493	17.5918970892328	17.016232138243	17.185419244121	17.2534551927065	16.918477409765	16.8664130227198	17.2540792267495	16.8588714416299	17.4750000950158	17.0936237249274	17.026312350982	17.3440439224701	16.9202952844813	16.8768478364045	17.2318151244586	16.7160940198485	16.528496810407	17.488980623342	17.1072423732807	16.5683272402103	17.1542342132053	17.3256679798174	17.2568981104952	16.5820908361311	17.281833495882	16.9971023972535	17.2040852333358	17.2381364291667	17.4266569718813	16.8858543270988	17.3236413406616	17.257495685468	17.1558822982836	17.1575591830163	17.3204134247475	17.3197932985846	17.2944873714973
16.8745169760369	17.6887609433838	17.1820433232794	17.3002856552194	17.4603403167718	17.407574525178	17.063434379113	17.159694913448	16.8224693874415	17.2739541798284	16.9297206753085	17.3825287103555	17.2581023675944	17.5782967783423	17.212142553776	17.5721715495425	17.2090030895776	17.0277725122375	16.6203966996209	17.4653255941082	17.4405100747472	17.3674689495543	17.3208350902618	16.7773515494281	17.4569102582303	17.4087537281344	17.3075291382636	16.7465110094224	17.2148220431476	17.0494563527667	17.0559370781977	17.3512586692801	16.7754516292849	17.0984485851232	16.9015964010951	17.0912989954481	17.0069630174241	17.057738252219	16.6781445844315	17.4502152675752	16.6497622095946	17.1943838902734	17.0456468671873	16.7112311589442	17.020866413546	17.2741847120422	17.163613089461	16.6565983122708	17.0214232128063	16.9572321896196
17.4209970348769	16.8783102803349	17.090771735915	17.3867825614548	17.5328215026607	17.0284485580104	17.4843758005744	17.2290641873664	17.3613918580413	17.3079152213388	17.0573744144163	17.0647413609663	17.0020169181318	17.305261651746	17.2884916326318	17.4865052877647	17.2471741140174	17.0368322157571	16.8051184216507	16.9116033742108	17.3767703276703	16.9646169861855	17.0078140210148	16.8583710241373	16.7267324333289	17.3298843778973	17.4779990528085	16.9717714015774	17.1689609001114	17.5458642830165	17.2224948114282	17.2275696578603	16.8857463787958	16.7478816264675	17.2747896064038	16.8683956217109	16.6415372865726	17.1294641695149	17.0842152133192	17.3120713468985	17.4346373401269	16.7440037987325	17.1677575944175	17.6104792202141	17.6685811459997	17.2539987708221	17.3612469114438	16.818481554549	17.1127439935947	17.1757123419612
17.2408505289327	16.9148241260892	17.5088534101642	16.9439569069588	17.5674293713076	16.8145055483357	17.5002123834645	17.1855753923935	17.198013447052	17.1710042469617	17.2671322164066	17.6973340546607	17.4944448830419	17.6916060573477	17.33541251725	17.1054866508809	17.4226357395004	17.4650140765397	17.0952033974154	17.1847638248807	17.3488250628576	17.1694512994316	17.4267597936266	17.463867187729	17.2214940757723	16.9911456641313	16.7299475586661	17.6484490384066	17.7051698570547	17.0684177980791	17.3683153538524	17.4096393691863	17.1502934375259	16.9000623934626	17.4342769194885	17.0886976821691	17.0949373711801	17.2413890019753	16.9538151649051	16.8531297879359	17.1685181984632	16.7777446296202	16.9637001475723	17.489230132344	17.5890705224807	17.4592446110412	17.4566432461759	17.0490027308627	16.9089480270661	17.5280705171418
17.1912938023184	16.894456001258	17.2028345322955	17.307958868663	17.4601960004429	17.1086051520956	17.8285854349195	17.0373829951321	16.9371333167141	17.1978977178845	17.5914779642919	17.5263160665182	17.0471694347543	17.5859078393489	17.4773722424129	17.5226729341423	16.9515986073164	17.5653507809078	17.4363252123953	17.1617292438794	16.9689018672148	17.4717369808159	17.156218467001	17.222075974874	17.5602552169684	16.9504258565854	17.7445436967758	17.5188712816845	16.9011630505292	16.9670743097762	17.5640673236198	16.8714573840532	17.4389703337391	17.2277123275848	17.1815705486026	17.3606863121323	17.6429572247162	17.5175569804152	17.3139003137586	17.4542857164544	17.4665033653177	17.5709471878063	17.4182954877929	16.8882444380278	16.8861059679147	17.5518930858143	17.4539442112194	17.6054660876887	17.0367774695661	17.123004276965
16.9928325184945	17.4281917322104	16.7770909422521	17.4203129686999	17.1598038029339	17.029855822978	17.0459581697072	17.3947943420747	16.7247270094457	17.4843394627472	17.1966537317359	16.8774819557272	16.9620425359427	17.4637355801285	17.1744499003067	17.1403068880189	17.425807009077	17.6284222475286	17.1706034477666	17.446319136664	17.7327237748627	17.4661298976677	17.6155199886636	17.3691789260871	17.1430260476451	17.5829427294845	17.6131655875509	17.5030561402668	16.7995785209112	16.993630760628	17.15867693878	17.4504750102132	17.1178602200778	16.8289133793913	16.8367610309862	17.3144091477491	17.5837774754349	17.2985825125359	17.0002953670405	17.7427473914694	16.8125774515896	17.2476859259401	17.6280008002527	17.5929205191615	17.2349324845028	17.0947323861764	17.317679376763	17.1608680930387	17.2643899770599	17.145054311754
17.0943091674866	17.3168438883414	17.4573493832814	17.2732165372446	17.715546863634	17.0347923673733	17.489929623224	17.3488897740874	17.7736592163851	17.4967553401693	17.7596160537892	17.2170342703595	17.2182612059908	17.5374843740268	17.088639438427	17.6272162140762	17.1873951020914	17.8267971670641	17.5156422581642	17.407846199745	17.7419829719315	17.0868983822002	17.0195126861853	17.2323691642879	17.6048106732512	17.5899327418952	17.2034273212525	17.45833667214	17.5678174902161	17.0601767728289	17.38313963964	17.6017312810424	17.586458162859	17.82335576614	17.0876958863991	17.2691728747523	17.4013040514796	17.727290843753	17.7451667820145	17.1345211386262	17.6772750398004	17.3934805745398	17.0391211194082	17.6223486956527	17.4869874676643	17.5363925444745	17.0840925366317	17.079358259195	17.3828575913592	17.5753380398617
17.3455845574853	17.1699849624547	16.9646407311198	17.0816602176407	17.680161535406	17.0467043882031	17.691804961343	17.6073210677977	16.8885191906078	17.6070636880684	17.372917038225	17.25939141769	17.0567091465284	16.8695059603116	16.9612655117076	17.1474100625117	17.2411513512811	17.2115746460112	17.32680578575	17.3664592560756	17.5947445050986	17.1191476142829	16.9654400789511	17.6710371259387	17.8020121826621	17.4006999221562	17.8788134243729	17.1772452920379	17.5504090595744	17.728774391903	17.2185351379335	17.1154072758986	17.3823750807475	16.8483778181441	17.3384460559941	16.8454270041967	17.5648787773883	17.0755916575831	17.6739130989128	17.6177835380345	17.2568828975323	17.3810195849006	17.0751339802363	17.2556085492612	17.0302585774755	16.9993444806714	17.1506723351026	17.2602016041795	17.4192759801753	17.1436306551521
17.1008097621883	17.8853935779463	17.3751268721251	17.8112872879744	17.3560499504469	17.784622017945	17.1723903171742	17.4134313296952	17.9514231541104	17.252387768525	17.5629092518818	17.6637026370717	17.0702463449165	17.4320311722426	17.8826604158275	17.4944365442086	17.2200102407955	17.8470004785775	17.3802404700306	17.7899976880902	17.3521910615177	17.9257257435195	17.7242005145776	17.8109286201262	17.3289970556708	16.9803351601861	17.5717004851311	17.309833795275	17.1907128670271	17.5753641646558	17.5273898898548	17.1462928397561	17.4937839694818	17.3688448344133	17.6045878079046	17.2020174350198	17.0649452040982	17.7954792707912	17.9312451969295	17.4145313106329	17.6730774744739	17.7303830213307	17.305882510627	17.3016804689817	17.4483696165506	17.7268677034024	17.7163266234736	17.2302356774898	17.2280880848708	17.2749720346743
17.7403383911929	17.3212121254616	17.0915759265031	16.9063524790047	17.2943741450774	17.562659250149	17.5995345451236	17.1421374106347	17.2848796436617	17.7170256178051	17.4225751536185	17.3349772079624	17.0104488528625	17.4048006743259	17.0244768980286	17.2366684061183	17.4134657320493	17.1967362685103	17.2312252655656	17.0572912479334	17.8564452713073	17.5946218100632	17.7857425737617	17.6724033688498	17.4624399058165	17.6531366623955	17.7367551999829	17.2960864929504	17.6700844205402	17.1897524667061	17.2793204738096	17.4098050858089	17.3906261184709	17.4421183137661	17.5858793511074	17.3238637781144	17.5158312679836	17.4670890296404	17.5688016765528	17.4477617644502	16.9881253215347	16.8564873122816	17.6167075346629	17.9716948995767	17.7206490642853	17.5467707429468	17.5863977753874	17.9194264390421	17.8090279138596	16.955274136861
17.195318803747	17.5528430609361	17.5585565360625	17.8867230596596	17.6877061373601	17.4164531704278	17.8765762185912	17.4910633694681	17.6554009765756	17.9206651016041	17.9756342423362	17.5350351960829	17.6387864955778	17.6451198861283	17.4568738082128	17.0713825825148	17.7885736202581	17.7051571528971	17.3755347924131	17.6685321378682	17.8900996351817	17.6959587410668	17.7249796061297	17.84493280688	17.4635122800079	17.0043417751396	17.8338793779908	17.4470580241924	17.6247126235444	17.7496117228723	17.6409200547879	17.3562393913218	17.4836761797952	17.2824757083436	17.8135218826074	17.4231097443967	17.5729841259629	17.7675703278814	17.8822802152099	17.6682677617273	17.7436152256496	16.9331031586077	17.173468197792	16.9578342439615	17.4844141326191	17.2821836883157	17.4204664924201	17.8469029355464	17.4338706554865	17.6721577131829
17.8459944800329	17.2885941539968	17.487468092918	18.0298702071094	17.4995553616864	17.5295974525454	18.0079421247048	17.9255184493327	18.1320777783909	17.7555599473217	17.8740680438752	16.7806997930905	17.6925448189477	17.109080798114	18.0105264509821	17.8261445312893	17.4482122498253	17.4720588538561	17.8795773338863	17.3568951715235	17.5490651777133	17.9796634290812	17.0157328095166	17.2796494437869	17.9278710096974	17.8219642566479	17.4573868723295	17.4956441725897	17.336248516245	17.6592337570671	17.356870818641	17.5062075281253	17.1983998193299	17.7852863739743	17.2246576968163	17.8800451236235	17.4916296821226	17.9163670948264	17.2351448098662	17.246180558133	17.8351395659208	17.6256513542925	17.0668937099394	17.4876063070515	17.731916385594	17.6588907091754	17.0314218801372	17.4954899720103	16.9604672274265	17.565477640984
17.7195631393529	17.4451770612125	17.2749964084717	17.659724922889	17.8231608824361	17.4179990158532	17.4120446285015	17.5817771506807	17.7443702282711	17.7221653307485	17.589138196611	17.1807607901769	17.5223632463283	17.5208638268069	17.3187389031025	17.4053512642567	17.6165939552531	17.1039945271707	17.5211754349043	16.9700365304396	17.5739137452028	17.1434467945454	17.4029966211884	18.031295902574	17.465500342816	17.9160640865707	17.4016057988133	17.8039623949718	17.3926009571304	17.3388997759425	17.5455433634362	17.7737098678878	17.3754889857787	17.770313870983	17.7169444303587	17.7904793065545	17.7489417945031	18.1138467516075	17.7873976646877	17.1563197830669	17.8389177436268	17.0893043386625	17.6967541967809	17.5898093830045	17.9923359669248	17.7626506413989	17.1112480589847	17.7628144666367	17.158001374464	16.9998222160276
17.1606497258446	17.8978946708922	17.5846951692411	17.7654798103512	17.4844767035048	17.7160452271639	17.6412751162883	17.379016237633	18.0074325222461	17.8650791134477	17.2158125258783	17.6077954456998	17.9053148510164	17.5926153575396	17.2069679963536	17.6254978988106	17.6393700158494	17.3749386516333	17.3371724412128	17.7257395614101	17.3339456401546	17.3526510614453	17.2500840387882	18.0610034960634	17.610950187664	17.9790515633566	17.5342117799315	17.9250130151878	17.8253305910343	17.7702539006341	17.2589440193093	17.4859479748842	17.322754650729	17.3274474420383	17.9549221630925	17.6902199641675	17.4428077388138	17.7046503340229	17.1163979433918	17.3915857836064	16.9329273633915	17.0091140511186	17.5959605819916	17.2953237072501	17.2511709927556	17.3629835331665	17.7787329296624	17.7940429150904	17.9718257091462	17.3946999665219
17.7826850411477	17.5149083378754	17.8030201540845	17.1433453219179	17.3973428683659	17.6345076596393	17.7738695845424	17.2085117887942	17.6221234818995	16.9861392979721	18.1526268434473	17.4642342491731	17.5971261198538	17.2989982638357	17.7838719976846	18.1793815607145	17.6609423512952	17.9945529649067	18.0980873270492	17.4297729059505	17.7517457517065	17.4107890355032	17.9944482756502	18.1205114574273	17.2237811650908	17.0926871626992	17.6990270911481	17.0030328963334	18.0310910741743	17.833830667612	17.8952057807439	17.8912769493744	17.5891552037351	17.9556954231909	17.9289992812853	17.8031358764584	17.4372575184007	17.9448250731238	17.8585103493219	17.7946748456175	17.3090930194101	17.7426636204166	17.3631971929079	17.5433287012238	17.498119770906	17.1756069941793	17.911168067801	17.3877583157541	17.3046049649325	17.5179569317618
