# Supplementary material for: The Neural and Computational Architecture of Feedback Dynamics in Mouse Cortex during Stimulus Report
Source: eNeuro. 2024 Sep 24;11(9):ENEURO.0191-24.2024. doi: 10.1523/ENEURO.0191-24.2024 (PMC11444237; doi:10.1523/ENEURO.0191-24.2024)
Supplement: Extended Data 1 — The file code.zip includes all code used to generate the figures and perform the analyses presented in this manuscript. The folder "./ephys analysis/" contains code and instructions concerning experimental data and Figure 1. The files "Figure2CDE.m", "Figure3AB.m" and "Figure3C.m" simulate the model in the nominal setup, and generate the corresponding figures. The file "Morphing.m" allows changing the connectivity strengths with respect to the nominal setup, and plotting the resulting trajectories. The folder "./Figure4/" contains instructions, code and data concerning Figure 4. Download Extended Data 1, ZIP file. [file eneuro-11-ENEURO.0191-24.2024-s003.zip › code/Figure4/isolatePFC/v1Int_a0.95.dat]

0.322829020195691	0.360144089543389	0.332154156358359	0.326763137650269	0.323500735831139	0.349343082762151	0.363624067914856	0.333847310376172	0.360837876019978	0.340521971159964	0.356228903462528	0.364663342897484	0.333289587627069	0.360012645895294	0.357907723777622	0.346139752824391	0.359478861216155	0.320677655894559	0.34188221216343	0.324749444583375	0.33224297817268	0.341441692566343	0.330965427214665	0.319038670159775	0.318386681386405	0.327662511491996	0.320816260222094	0.324095746557324	0.337107807569294	0.322498702723886	0.336771221676601	0.33766055485014	0.366118372320438	0.352061799283138	0.329154343836819	0.325958660582773	0.330821630719637	0.360076825132359	0.355721627254241	0.344026824276072	0.342610954617377	0.329213403351654	0.355563928891526	0.334356513466874	0.341526586376787	0.364817593894577	0.32291025557902	0.358679865631111	0.323986276646718	0.340019860520602
0.359096698888961	0.352295027891365	0.346998563525828	0.377552180431522	0.340480862760246	0.363322856634213	0.353107614538999	0.337364810482823	0.35163987122981	0.372617357658482	0.330794128099333	0.337184735490511	0.332194901953921	0.333910642378037	0.328416502108853	0.375399918925935	0.370358102343787	0.327228403593413	0.377568223325591	0.334369168423374	0.335804457120606	0.353278238668165	0.36057228676951	0.353688401440604	0.340918494261105	0.344298052516272	0.325931380050443	0.331260827148225	0.344245929570873	0.364711097007101	0.340880664213204	0.350511323832496	0.347979334435995	0.3402747808744	0.348481673520848	0.359531678581948	0.329379096030334	0.332745827460527	0.366674722742267	0.361368907917612	0.374042606340551	0.35149474904687	0.365436366819138	0.362413377931906	0.378259704842318	0.379610833260762	0.351289953333965	0.338491642368741	0.356953813239795	0.347679982599061
0.344907380568417	0.371969347310697	0.394303215196573	0.37581252048299	0.342395256269872	0.355521180055959	0.396620740872862	0.351134121954653	0.379838297768431	0.381441230432089	0.336743970658127	0.338100878763653	0.38988537987717	0.349477064852572	0.364777885528533	0.357253592574384	0.346320468514188	0.371687851082769	0.351598886016918	0.382040277683489	0.349346851182419	0.360256734115892	0.351853040989125	0.382404182578381	0.370861500624045	0.365141796806322	0.369102296476478	0.359987381019547	0.349147578689186	0.350679076179172	0.345562544405232	0.372748427011863	0.373881191134928	0.375244003825227	0.362615458468322	0.394627347414264	0.396489676593975	0.371682674726865	0.35432816331496	0.352180606351034	0.359243874641258	0.383851985385657	0.393356576404318	0.341337561519294	0.37445949345336	0.384477044481051	0.361253365611847	0.39971169618219	0.343943295062273	0.385907141049136
0.374995227985435	0.417305814581045	0.358786345410073	0.404656992310011	0.35683833827693	0.394666039640786	0.361843923051807	0.404993197362254	0.399346253031804	0.390388459754775	0.364639406907593	0.354411900884644	0.407483331508343	0.383184393961748	0.367270878995748	0.376999717094901	0.381192271862794	0.350867173597059	0.364485903588783	0.379194105562499	0.408871410447367	0.359517158102855	0.408510223675874	0.38606222565435	0.38637703691566	0.399646537837405	0.358888459163185	0.406143134600782	0.387631228763995	0.360310880261805	0.355387906650339	0.409380956969124	0.39355734198436	0.387698277563139	0.356661343979674	0.397871558364977	0.352477053489268	0.416715586312851	0.360600328966564	0.353735722707882	0.414328723983031	0.394383408082631	0.362650051446971	0.367333205799694	0.395953298413008	0.358625610668369	0.398699767698177	0.377979373821418	0.395898040000814	0.362580242571964
0.390179795437814	0.395281560143289	0.429657292868662	0.435289140349756	0.36265000149647	0.384445921960273	0.375502383031196	0.429633776032458	0.367919537472401	0.365617869388152	0.429894206026236	0.373158041853785	0.383943522535922	0.372326336686105	0.381341953139474	0.387877543038141	0.397652119584352	0.408374820330968	0.392404952993758	0.367595148869896	0.368061416613528	0.426249500417068	0.37620943882889	0.405990130412107	0.427656612739413	0.423840720098778	0.396872368500566	0.418674213549604	0.419637021427454	0.433320274037656	0.386341403325301	0.375781095829984	0.374857669214393	0.421721066698158	0.419383355656361	0.408220019453007	0.418490731351153	0.423025546673965	0.428544492730299	0.408409036412118	0.373096247791663	0.3869380174542	0.414355186366528	0.431739332264043	0.42438127129708	0.373511361284122	0.382091741652633	0.384881113726394	0.441925632266026	0.36393211190963
0.422006682844555	0.397159609534071	0.412618860409167	0.44703384717135	0.464909609967747	0.420291076385893	0.418425625947273	0.387452053076128	0.435406630285955	0.394344634818189	0.386042748306572	0.39458229252926	0.427702077770925	0.376749995366426	0.443333826299399	0.380708599967127	0.431195241859281	0.390907717401666	0.401596434362757	0.386994324124341	0.419193387208686	0.457990507803717	0.380343127600218	0.407831523094817	0.379387303645472	0.383022602249056	0.42687859196233	0.379169231986696	0.453445552466939	0.393842575808276	0.395504031751026	0.405095718327607	0.439790614196274	0.451463013694082	0.450599994897583	0.42397276346524	0.420815303464825	0.38447676899514	0.447970703960064	0.411658534840083	0.457190980185777	0.437650343443566	0.412963428408572	0.378101876801167	0.460332584406418	0.419883509889358	0.436656815443575	0.434914432307604	0.379636083720868	0.388042330427254
0.48856756930977	0.414859736072838	0.472208786555343	0.473280165366132	0.404314873579247	0.422044628356216	0.470307725751969	0.461096193768065	0.465815696140327	0.392417089138571	0.463578391429411	0.420064718551702	0.456928658979567	0.421043507740466	0.399255632870526	0.472868500350839	0.397100993163589	0.454374265889446	0.466940669010532	0.481304539947773	0.396196078834399	0.408535429932539	0.399416626026677	0.418459375490258	0.414312063454532	0.430089724398943	0.40748171687808	0.401605691191639	0.446916576901434	0.416059733560416	0.455117257855601	0.439087401601981	0.444396191775044	0.46943119374851	0.45308526434934	0.453530697616657	0.39892154529892	0.460229638236358	0.469049389420809	0.450698567862009	0.442646724392295	0.428369858256258	0.3954180266959	0.43680566086288	0.430665921424945	0.429991556156548	0.424892479595477	0.438359910544352	0.420214848803199	0.469584254773394
0.443676465411067	0.429599526238083	0.511457472541667	0.518055345259767	0.496462012989588	0.441840276763145	0.496472031468616	0.465485385303512	0.42222881290632	0.431159014851151	0.440505606262301	0.472421686587499	0.411994023161461	0.462758549757504	0.49761479801454	0.496189039227195	0.458848422489093	0.47241389077477	0.496262265101593	0.478602976324589	0.440027449479907	0.493701912681382	0.417254178076974	0.482366417438518	0.499345884209213	0.467952617484279	0.506263733935721	0.44664613483889	0.458001684746795	0.48200586113533	0.422214227086006	0.436415573321163	0.422787383148579	0.505105453998587	0.452048692453735	0.442332943993202	0.448884037965727	0.473589356100066	0.423887096647031	0.420892848241471	0.437241459373065	0.492318222428009	0.429660957737332	0.463227483753934	0.482189572367802	0.414915606152902	0.458494446642948	0.509900299089053	0.481173607369886	0.448966818729526
0.446025215741051	0.437034252900694	0.451151277074946	0.514872921119936	0.548951803686174	0.490814819338831	0.458815447175919	0.461392765471811	0.455820241681836	0.480791948508298	0.521957236297448	0.490182012988856	0.478448494092385	0.45605905340308	0.479218469483031	0.50336842643099	0.477815020414994	0.514031307249822	0.443098392014306	0.527058218020646	0.538869359701037	0.45008957834298	0.555338589031225	0.434253909876599	0.528690762035714	0.478264462801043	0.465970769966574	0.490705932449437	0.517168037663205	0.513759227206074	0.455132437856915	0.487295871965027	0.539448328165904	0.436126708909895	0.472265075709264	0.486754506693933	0.532798333543042	0.464832185064191	0.473737500928579	0.471555456684432	0.534678617647346	0.475729788739115	0.455540873135416	0.46268211417686	0.491577739055818	0.460378241460896	0.480145434438218	0.540384035855209	0.436632607718512	0.512051095290934
0.569062739924617	0.486538990871488	0.473782630904639	0.578230542460306	0.470413326178083	0.504209399303115	0.478078413050172	0.470965193818169	0.486196520379128	0.518646358228674	0.553644313336933	0.470134702502221	0.498194336698441	0.553167100384577	0.458794235507382	0.496695100355556	0.491510736842388	0.506017570771307	0.573052959567269	0.48507271081346	0.536004009251353	0.467295125332695	0.468084023921554	0.553142695830374	0.594885474485574	0.581050557950074	0.479075586788582	0.479676662971486	0.546344295865465	0.515964183797114	0.464607841256016	0.551822166017491	0.480994298776151	0.535671558558186	0.533005445073243	0.590669420899094	0.516849638726023	0.485117847045304	0.480884329083376	0.527479959245815	0.507179289158487	0.529673320749615	0.478182738159616	0.583219498678247	0.500560908071269	0.528826105322642	0.550992093127002	0.494181997059715	0.576659097392849	0.559185221829496
0.612195899563287	0.611665734113346	0.491191087345167	0.552066776323964	0.602287711963986	0.552988635588007	0.544413276316762	0.612661215725571	0.511253927798568	0.630961657089013	0.55526271269648	0.538208834305719	0.496871911369052	0.499828221211667	0.550732807367039	0.498944773027991	0.53709004928756	0.577981402654538	0.634385424406606	0.523824912285891	0.573749990688572	0.525021537192578	0.496749630964092	0.585212507287247	0.49023855714774	0.549696495412853	0.60723173700634	0.591559766028047	0.551783068653719	0.569789684819144	0.562982756362379	0.622870759921195	0.574846844741617	0.559660670745981	0.585530976372259	0.623463491078207	0.6068659673454	0.614958705540077	0.584143896763188	0.599367781853396	0.566838318476928	0.590591691033951	0.572675963212309	0.637098605787735	0.579306334731544	0.573492064659028	0.606937502254885	0.519174258379503	0.62517435534742	0.619435801057349
0.575100405267733	0.647008948911109	0.557265336542997	0.657077387194483	0.570816680331128	0.565635999506756	0.645956877504336	0.591809886650377	0.674960773585333	0.538884250087801	0.538139767487142	0.529528567420877	0.547701327890324	0.670515864681275	0.61450125170557	0.5991038150796	0.681782183219143	0.623833329484025	0.547704692090771	0.597775944550489	0.554637021193094	0.637622442376873	0.537506561828811	0.527987027690519	0.642825410803764	0.599252714203116	0.672833751002159	0.574285229582647	0.665102157156802	0.553766603608272	0.573576940547001	0.538182659131918	0.621514374553136	0.601847342612001	0.535196763603537	0.556425120147081	0.551352586518195	0.551851573369864	0.527744618264836	0.675847690698187	0.528013664097086	0.60015856333444	0.585652909214015	0.639791687679346	0.567498876695482	0.557893128268611	0.590454463518614	0.520118285699616	0.630813950058648	0.536656151244807
0.588328184802294	0.615967293990178	0.617599941634411	0.587208695546565	0.71712653882326	0.653578591220833	0.65557848164789	0.689023607859816	0.672491169277091	0.702905574601353	0.701791872970296	0.614433819039108	0.670890469326754	0.660300707482129	0.720368994240425	0.708415439530321	0.619577650232692	0.604069035674315	0.693756846848008	0.556397936310538	0.639402965795557	0.693861531927489	0.652065449409373	0.560160344233193	0.668087498656672	0.715678523703744	0.704461368508103	0.582461036666835	0.594986406979958	0.601138416513143	0.648540351688164	0.694045503597289	0.654195054165479	0.579469094653815	0.638905783983877	0.57647335067945	0.670367821861812	0.582739525269313	0.626951352899386	0.563736541694497	0.689647081774861	0.688046327509722	0.700628003976912	0.586544155419389	0.641686678428937	0.577622191362996	0.584114754303908	0.725870283488843	0.563802129182513	0.716078342659236
0.682427221192265	0.724655903117992	0.661776473078567	0.697092549381602	0.733077298902129	0.784271205111899	0.749168595722583	0.632939403647487	0.790840201357173	0.650067207977506	0.788953875045655	0.73946880131975	0.644157190962276	0.688218732921314	0.635720528543348	0.679775923570629	0.599405716839586	0.611519359606636	0.615959933903189	0.619097878547786	0.67204679808153	0.687642968484044	0.664288139989272	0.796654887005902	0.699929385981352	0.662525077048753	0.601163177283817	0.686822294298119	0.689441598184371	0.757995418826242	0.646894687236585	0.639262430628524	0.677511652538548	0.661331722901979	0.644531538012512	0.649334002345162	0.796238283576319	0.646226793925574	0.624207948331935	0.745005653034622	0.65570620234638	0.743152199109437	0.666250808164586	0.724000556213688	0.753237297380444	0.648721349527955	0.770399703317047	0.719250344987044	0.601722098587704	0.607284913181333
0.816535353154168	0.666596072275012	0.760708900439308	0.654114099370216	0.832495878555029	0.790448181643554	0.707883405585532	0.815108493662744	0.709750012027298	0.699067236983091	0.698335829266748	0.76558856250125	0.844897856459677	0.745614076018812	0.698874623862381	0.863557734059924	0.786484904314444	0.779762048566192	0.833307855687873	0.6947309556378	0.83444948238775	0.649747009727412	0.770528209376825	0.703604678534712	0.827981716068002	0.738438199019531	0.690041162120364	0.853816974983189	0.695770464897969	0.642561710462104	0.726928380511195	0.867986382785676	0.667902569532081	0.653148928764475	0.732649890184907	0.69335552448931	0.732601205029806	0.766130146575565	0.669620315052556	0.791643876300049	0.824082827612781	0.825956276278919	0.746543080610403	0.769939860349221	0.706406427533067	0.824113007830919	0.794111817841448	0.710972857151591	0.674361625110453	0.701977124881361
0.790952088358605	0.890851758546548	0.907377529982095	0.805145279327948	0.949905659656188	0.800149481130542	0.882474087700176	0.827020981036481	0.791734825121567	0.839135634395927	0.815312379479531	0.875901837336482	0.953819543402851	0.831305339649127	0.951376624762153	0.792629211815828	0.736788932367324	0.86415244991271	0.920573534034287	0.779514166023818	0.741166687236698	0.962189529644208	0.70502277801175	0.829515201833169	0.742047374763843	0.731828149335014	0.704877901182702	0.852954426662965	0.816917746456129	0.821851765537203	0.892839254646239	0.91941708098381	0.756895868972365	0.782746155615062	0.815066961587696	0.745474595563894	0.770794336193573	0.922369232437964	0.844355556144253	0.91681046491583	0.721710811932375	0.753013568943189	0.714555305202529	0.746485537243443	0.747871447388708	0.931142637800985	0.890409743170943	0.769104358779064	0.950408522629724	0.864343853162725
1.02676803955349	0.92049314355923	0.76552907769328	0.925859811055336	0.869831344239987	0.762483989136792	0.880603868821319	0.772836664183488	0.840368412541375	0.814628177746795	0.948764078540732	0.814678770461918	0.832010094346207	1.01619322009588	0.778697688250338	1.00099748710865	0.948221276095627	0.973530575291186	0.822511108809725	0.78158960916084	0.856291204172181	0.997760966803717	0.781544830149152	1.00193972023852	0.826111800555327	0.76081618803136	1.00933996827078	0.918759063234902	0.963567514394598	1.04335542435901	1.00816774037041	1.00640691865116	0.812178360417851	0.765123279612346	1.00690341694374	0.927259313368927	0.797778447295854	0.76110669514127	0.809489768474386	0.997169992547819	0.88169411045124	0.907071308938262	0.792757766135155	0.87836258771347	0.828197277401056	0.766450512686253	0.898349112673478	0.838060287748912	0.997927408939952	0.773185363804535
0.917679643692165	1.12797042891896	0.937412657573563	0.914765311865429	0.879884967863121	1.13387499470126	0.900337726693499	1.11283781822481	0.860525929812788	1.07110810998662	1.00412768529622	0.841632423593623	1.10542464283423	0.858284257695695	1.0513214177547	0.853412972128194	1.00014926080217	0.90115789702351	1.05503224366121	1.1458085289061	0.868020328678428	0.895567727614705	0.919815414813922	1.05499725198027	0.926374871852957	0.970308167433026	1.08621838057511	0.995317294531491	1.0735147981771	1.06150856898947	1.11497328917696	1.07026502692675	0.978354319041678	0.819195184512671	1.1405455474249	0.858251947262422	1.09374875759566	1.12538496197055	1.12474482444321	1.04463787655534	1.01580623319567	0.860754069418311	1.01181459235977	0.947150978832775	0.836269630294833	1.06423477125095	0.91561984406751	0.92313552267521	0.848283731173522	0.837776676580145
0.998266505026933	1.11880085311543	1.07165176595544	1.18703181456959	0.99674041863576	1.03185818987173	1.15377740833308	0.929369816923149	1.07965098049625	0.918004125778994	1.0415904273859	1.02984233001792	1.16378526116758	1.27938991891357	1.25525428740102	1.2340349086072	1.22603003638575	1.1104459087858	1.09781662536369	1.22543460540021	1.13279323432946	1.08153019662138	0.918767250338913	0.936754816639734	0.995410328970113	1.13889591127562	1.12488440207185	0.961184860233957	1.0650180103173	0.943152150672025	0.907583396061035	1.07552010997699	1.14257184642681	0.940040286442389	0.973163502294181	0.908806395439183	1.09532552883241	1.07325898305725	0.964554542020438	1.05444064992252	0.909706865707513	0.944916076062338	1.24483365247226	1.00036154389396	0.967158945202771	1.0122389595472	0.944610503869916	1.10614605171489	0.996408718998102	1.12940949195277
1.18732972700603	1.38082443750074	1.0828229734743	1.21896752208305	1.27383382375448	1.32874183267334	1.34703510318938	1.1355378356525	1.04263773636398	1.31588231310587	1.40609438590844	1.1615787804388	0.99593778161182	0.99128813294454	1.40944489883424	1.06842235896821	1.03853067899959	1.04621951491803	0.994571549197187	1.0928972369374	1.16373626321747	1.37254006786003	0.981061459124834	1.02279572793962	1.00915578922221	1.38506073893916	1.17616381511707	1.33870104294042	1.17492227499454	1.0689837421801	1.33553468290766	1.20023789278607	0.968031560880837	1.41178993961056	1.37479523686569	1.23505782350898	1.32550350840199	1.30601825865234	1.28121643607746	0.97645558182272	1.24512857442718	1.07105368124066	1.0190739839922	1.17956478309466	1.17322361235945	1.36783922955097	1.14498658896334	1.18030218820965	1.04931809450234	0.990965107803734
1.48887671602512	1.52545933794693	1.09682520252117	1.42658877300291	1.10242812696135	1.33453208351676	1.32707273038381	1.49544850296027	1.24331009047162	1.43049181306409	1.23456295837886	1.21244669263045	1.14553760688582	1.20461810703481	1.33647426223681	1.38484666273358	1.37341383630696	1.089891842413	1.10461650170792	1.26068619755817	1.19199920251286	1.18577166816251	1.48513178001187	1.44392080151488	1.07513273392828	1.25503497054245	1.37204785736706	1.57818065499243	1.23715534153055	1.11774391259068	1.1859762722	1.33037827883373	1.3579809574204	1.22004611258358	1.31037739922666	1.40497908943715	1.43860136864345	1.21568971836174	1.42659046695229	1.4705802263598	1.15774118149502	1.31095612805498	1.30489703086414	1.17891065792327	1.24114093009344	1.50569373393118	1.23891064138144	1.44349006552486	1.14208427081557	1.25872668089499
1.34051591610184	1.66059349331019	1.35646671157133	1.57224506948608	1.47894366351675	1.72315012996537	1.49395013904192	1.42230739719566	1.64718954748113	1.65906759192306	1.51490494768163	1.55157493135577	1.4764053182975	1.60731080765009	1.66484283396624	1.35967201993099	1.3474719725559	1.37385249986453	1.36549100227364	1.40221313241768	1.30989527832137	1.70364089668336	1.34444066314577	1.44089558719601	1.30765231800962	1.58299918515779	1.22034229195953	1.27947433028457	1.50999983820353	1.4563428944842	1.62364149896309	1.34000872463466	1.74206310163143	1.27503587137399	1.39739666959159	1.5626563269565	1.38510310544059	1.47437704021738	1.55943053468929	1.45916888307151	1.35856366177058	1.23777593296776	1.24393855036268	1.29326372578821	1.57870745758484	1.65059887127269	1.57249743079716	1.25644981103159	1.45704765882066	1.35131557765157
1.74767107527058	1.45353632153332	1.44595334837139	1.47754225877669	1.64574275968769	1.37665578393524	1.48231260958073	1.45361112804508	1.78981066010926	1.92054808180712	1.74622238423787	1.64260451544398	1.88607222295805	1.55849816008803	1.68143942471446	1.6873051147933	1.37057622256088	1.55321808797427	1.53304229964007	1.79557286940519	1.39485652725672	1.45098707706006	1.88879595014075	1.51935738292449	1.75990143278934	1.89768966954848	1.68966923479758	1.62255054009606	1.50332300348695	1.74422502266944	1.58898173605164	1.3222751796972	1.47477501265414	1.51226820295691	1.52742163787711	1.50903973111476	1.53247779938851	1.33027635331618	1.66558944807655	1.72998253995903	1.45072235965854	1.50946250790194	1.5707989958583	1.79059839607778	1.80775967258473	1.58558049620349	1.66540039960148	1.41148266477582	1.4469443522361	1.82119664461516
1.51944041278703	1.62954034992888	1.50395755959562	1.90185300669322	1.93748374104123	1.4880063799929	1.49472141095762	1.52987776614124	1.49015486318481	1.94373018353051	1.95961589256608	2.07016307141504	2.01814135356571	1.98381251632883	1.62707243693661	1.47212872810599	1.9197478573709	1.8666634487688	1.56068307834703	1.51904637370307	2.07752894840877	1.7376366105642	2.02302411986726	1.75717944108128	1.49246675872103	1.51082037932015	1.94601167306096	1.81086692031608	1.80854552644439	2.14138640121504	1.73420948096096	1.71024766054065	1.67265086540126	1.81970143656125	1.85847116383201	1.85751372848362	2.08710057921436	2.03803423556715	1.65872560987746	1.50624121018157	1.74600885053521	1.49338719649918	1.62832887372375	1.47922130574313	1.71408445959081	1.93176891200274	1.76430060683576	1.94387233181404	1.76039532770622	1.78020176297645
2.29374009003526	1.86759318413462	2.08068325522655	2.16796578538786	2.14314025369686	2.15722664784064	2.33321582321439	1.68171621261236	1.74005916971041	1.77020882823883	1.91935170585194	2.00860308719984	2.1913151951603	2.08776205448643	2.23469495802067	2.20903786070819	2.26691795572221	1.93257608527298	2.2615915753392	1.72615003036782	1.74998977154979	2.04326048338524	1.7652673669033	2.25685640170086	2.18067283250428	2.17711855876807	1.66857112757697	1.75081782655585	1.81749087202138	1.73440462131307	1.96311056278163	2.11096329438062	2.05457781074632	2.13063530615953	1.93286145474305	2.08434819591853	2.19295864710337	2.07126104835049	1.92531940238628	1.96965946554543	1.66223226784664	2.04098158203307	2.19458562360727	1.9358893887717	2.00123655400675	1.73048271140305	2.15515867283152	2.1972980323087	1.67207789028211	1.7027165676797
1.91568748005033	2.31435670946543	2.2469627439955	2.14992102439939	2.37712773222794	2.58519699327453	2.45991191212549	2.02396327241131	1.94589764517799	2.35847245393675	1.86242882319895	1.93228404556085	2.33981429742014	1.92407699455426	2.49262103257533	2.0688456183211	2.09775354709745	1.85260076570801	1.97514251087734	1.9471588106991	2.0627587024604	2.34783573910583	2.26884855968161	1.9261172186448	2.27795950257408	2.58626159671115	2.4510547477907	2.51209070093253	2.28940258539533	2.56710144406188	2.31747889738398	1.95307230288724	2.25199557722839	2.4505228080177	1.89386389355534	2.5336434602328	2.410661988486	2.00820450888761	2.0448488032531	1.79174531310153	2.47564271414382	2.58067338178815	2.18677355494792	1.89722971356265	2.47185457544116	1.92579239401303	2.26909857707684	2.01111929299115	2.57012568395189	2.24967796047056
2.70469640999151	2.38527321836545	2.3749861521038	2.69848001795935	2.7451908255134	2.65365050096209	2.24369992646974	2.48546660259032	2.73578580415738	2.44908407550857	2.43511037800047	2.16984304436537	2.51595178601494	2.07444796283852	2.30164592448529	2.74386285940023	2.57681574357502	2.64803694899424	2.62045494821163	2.83187862162993	2.69171363029688	2.05710022909071	2.55191932836571	2.40644490360744	2.03683937020941	2.84498706134866	2.33970805375063	2.64748697704808	2.84196771682366	2.40221144820431	2.82424028606576	2.77333232770226	2.45104443317443	2.10898709229229	2.33184714459582	2.49786138519183	2.0612727564327	2.86478500123576	2.21623498009024	2.80762156704268	2.35915551277861	2.18706143975831	2.25303608138484	2.74949215204126	2.48511359673776	2.36409352856028	2.77852217057161	2.05650753294678	2.20004645172622	2.53384945662403
2.2811452711948	2.29032253130643	2.54918829412703	3.10492013779049	2.30328411292586	2.25640375879518	3.09295227302845	2.84524057538184	2.54163298050057	3.11123392762057	2.88188996991882	2.87604282178649	2.63084320788027	2.25959020369394	2.52589713787209	2.53660104284291	2.50016949408519	2.26262382025968	2.43261745778847	2.45993819439842	2.7233196477598	2.90579897874084	2.6132203377211	2.80626382593765	3.07791493218117	2.40790612189916	2.90728243795035	2.46058873599944	2.45733114080482	2.62971808227808	2.67419682468505	2.84169302886392	3.01583236675107	3.08275136913298	2.83191567065025	2.57089517448929	2.55735802825574	2.38881442618423	2.68021339429605	2.64479833883358	2.93426064080289	2.69179089037012	3.11410331667908	2.48076627535891	2.98844828767863	3.08320204453144	2.4622553783926	2.30556793557972	2.9602748340479	3.05817646602737
3.1810637452178	3.18585030326211	3.05452534081099	2.69761510755016	2.61263863073072	2.55366550799375	3.34930907339059	2.62840629020377	2.65374966495644	3.3756419614892	2.92870349652283	3.34018026408229	3.11977525942875	3.38210046430457	3.04866088507057	3.29558552052569	3.23369531010929	3.01293680696353	3.35581232508277	2.93367821772849	2.58163025550087	2.68215780912116	3.10293665666934	3.30893749920735	3.08600803538254	3.3802612768295	2.59581519986678	2.51206789243801	2.86948267681845	2.85530287896036	3.31169495755582	2.93719608366772	3.01610569649871	3.31562115616505	2.83825858788847	3.02495038263008	2.57220075737895	2.5679958787006	3.32668440084354	3.22283749273396	3.39805556418027	2.59120178353148	3.39721592861722	3.35362136607055	2.85796483258194	2.64700748870771	3.3030671835705	2.77110469369086	3.25830773614203	2.64674838298695
2.91658694826646	3.60928093798498	3.13762996354132	3.17577183725586	2.9290572347498	3.68329315119911	3.58356220687987	3.11227017636914	3.35083241067549	3.62850792436446	3.5151649996967	3.07294086744342	3.62503603159151	3.62780284481661	2.94193833328733	2.99172370949416	3.60122530886516	3.08409078441911	3.66182410540348	3.15484060485257	3.23216926537228	2.97970450986065	3.11532487417787	3.25554023276092	3.62284379805575	3.37240890437874	3.0163755310746	2.87290078591856	3.55607037956498	3.59379382870909	3.40317092377534	3.63556422039642	3.43480300667047	3.56906843913833	2.82924959742296	3.1762112561198	3.3748430724441	3.48141867615758	3.58802071592214	3.59769391456643	3.63366531475455	2.99747026336427	3.55208340784404	3.44558288733097	2.99213143637649	3.59511145177011	2.88671849365451	3.63497311005626	3.54034967523849	3.42982784576843
3.59726310349908	3.84509490749845	3.33178952347709	3.87942606170797	3.74256099290461	3.54413612212917	3.84160960184063	3.64196490909495	3.77858151452786	3.75353841455172	3.83282521284656	3.47479903898207	3.77519812309579	3.4280048601442	3.85582946949182	3.88826510883887	3.34861643336528	3.87409622922599	3.86588843651118	3.46803687917363	3.75939177123307	3.34554354088013	3.54889432952508	3.86330910771488	3.71483192056172	3.35643249542279	3.44627248678166	3.55268332603115	3.37091723709961	3.87204756883854	3.19447155748427	3.92511612673331	3.25084821683101	3.36712093216417	3.55723860613552	3.84958838809696	3.82082835090364	3.61070440764612	3.88061851600935	3.39748841384145	3.89599998574329	3.89296721110388	3.26298194195853	3.28586616645081	3.89811136946205	3.91655191572585	3.85595683817077	3.41569120073673	3.51548670914009	3.43542196193994
4.11744585090609	4.18950862058136	3.94297996874851	4.07009225598576	4.10843763129794	4.19456669571343	4.14202422777778	3.60334849068776	4.13604071547665	3.84672198697731	4.18799910754944	3.92337014363081	4.17003186261685	4.15290132115882	4.19511133177265	4.12672328688783	4.1444288871584	3.89276307837279	4.10285678307447	3.64126974241293	4.14088381524974	3.96077730358831	4.0441356795874	4.17309316717702	4.18108742638652	4.09051821799235	3.86289564775128	4.02414474923492	4.10280017668182	4.16906126469402	4.13780609245817	4.11139284801243	4.18835635309669	3.68063644750438	3.65703547601039	3.65969281768246	4.13422619806295	4.05705708522122	4.13495590730176	4.15259323193753	4.14179335048369	3.86772727909418	4.14370921186473	3.60269966417052	3.91180964247965	3.80047966689426	4.04909377554514	4.07581605166692	3.71998155092846	3.83744964106665
4.45844672284342	4.10115793179443	4.23798955742122	4.47119182878405	4.46083140984074	4.48191316486142	4.16405084545924	4.50269116267858	4.36982138224335	4.37383604331079	4.41356045911576	4.11924575196918	11.2726997534695	4.3980730778219	4.44917961076217	4.05834973559753	4.23611630963771	4.46751825921901	4.33596724929038	4.43977239209904	4.42290426445091	4.31960736665193	4.37840233574559	4.44846792075351	4.34845603864267	4.45303280261448	4.33031906215097	4.44014474901094	4.36484021104228	4.40258271470043	4.4967984551154	4.37927086252905	4.42281401562925	4.12909495094927	4.43912399066581	4.31585282594822	4.31996761509672	4.18396743987209	4.24242417946511	4.38351864302625	4.37438544824472	4.32225410144773	4.47964209478595	4.4190274219689	4.37554811003546	4.38378982583098	4.44139541263778	4.36560288449263	4.07139473107283	4.44849123230807
4.50553531985666	4.80845588928566	4.75632881254969	4.63433989930225	4.57479489904918	4.75998863664218	4.44989802318875	4.57113627867254	4.73378936636289	4.49458965812076	4.75861878457624	4.76916671157839	4.70305610561987	4.50294523635637	4.75833152742402	4.62715307028753	4.59513621465494	4.62168837546618	4.7840011176162	4.7908130776543	4.52577852733045	4.70845743696925	4.74074860560235	4.75118498661248	4.57952838963732	3.8375495976991	4.59472641331578	4.42859212366885	4.66551771437334	4.80770035682135	4.74378457214968	4.64918464536233	4.63456080285866	4.63055823913459	4.68255840599406	4.74511627755703	4.63586427105162	4.76777742680686	4.79416272736516	4.68860525299109	4.60463191242574	4.56716935092782	4.64841189322848	4.74118786820597	4.73966688777261	4.53097209673229	4.71581508586269	4.78533987269398	4.60842010625913	4.53019548078661
4.91564342135476	5.05662687359543	2.48588022180591	4.91714716000352	10.0877981192594	5.13951858408467	5.02473629675267	4.9792048275634	7.94197791990148	5.0593091733129	4.85110856401154	4.79645440829633	5.07007627521928	2.58606898987231	5.06396381439952	4.86797573924047	5.04609093756945	4.93441833259456	4.87803426677849	5.0105963086762	4.92635190057781	4.79927098143388	5.11724985052246	5.14803713678906	5.00515723595307	19.7247234586069	5.06851064304443	4.99261687745124	5.13141944942665	6.67784152566129	5.08371885422672	4.94988391405261	5.10066098844902	5.12055503664824	4.91853918395754	5.07026185454307	5.09977621033467	5.00171044176483	4.95371486667597	5.00670435357369	5.1289986394959	21.9112973574541	5.10794433435406	4.90558208131276	5.07913276308199	4.97305496791471	4.99577504404218	8.40695503491299	5.04011982784429	5.14332816493837
5.08073614364195	5.51195455223571	5.04128231021842	5.22191225250499	5.30097202865322	5.1131155357066	5.1918745869887	1.50781471467446	5.38909177884375	5.24144024749193	5.21781065736147	5.14405212379424	25.8659341364511	5.40946720364153	5.32522298597047	1.66386636892055	5.26006479884426	5.82810084712415	5.34544266777049	5.20120645724208	5.41187619118375	5.44369143743931	2.26793523390882	5.38574095571738	5.45151854827555	5.06502999469931	5.79008918885009	5.13090604711237	5.13964257535806	5.27728214627993	5.20202972420681	5.32076718030745	5.41375401093374	5.07271827946006	5.35891033816881	5.44259307609367	5.39855869267894	5.09390235182354	5.37507950601833	5.32373861828073	5.42067466489736	5.48685916831319	5.45130440909222	5.15875906279599	5.1393724703314	5.05205648148309	5.45659071674867	5.3965984335887	5.14442249411893	1.23261169669984
5.82668623810447	5.41333963387755	5.8294518385041	5.47553953690116	2.04238146050044	5.50565923079449	5.83908248683798	5.77607114184762	5.71774959548562	5.54042466074631	5.78597789980126	5.39438746965342	1.7292713563196	5.85259074201654	5.68176482083529	5.80867841567922	5.329187711364	5.82605122948436	5.36067531213824	5.77743406657705	5.63525557258989	1.31921155245654	5.75967050283599	5.561860646094	5.76611567657701	5.37338279083453	5.56105519779096	5.65644003585162	5.35966606334293	5.40672763544306	5.33485274257859	5.36308912142777	5.75304522847918	5.62291187891698	5.55551831160542	5.44429705532178	5.61898280452826	1.28951602414575	5.81817962412616	5.79635893106173	5.37289413259898	5.54163849933014	5.66936939980999	5.38389133197125	5.72541561474281	5.38253471689195	5.43793194418983	5.83555440994556	5.75988699484941	5.72047687857728
5.63171969227169	5.94394031229987	6.20906347301303	6.14829581608596	1.02192673845288	1.09619197055574	5.75169795798206	6.04030884639928	6.17263884479529	5.67232101267983	5.63259296390432	6.09021595025364	5.61604312858868	5.60827697342982	5.7617665769188	3.47855999912457	5.7898087267158	5.7102665810295	5.76623166440251	5.73406598776114	6.17536990534484	1.01783319870208	5.77009676583658	2.59435984230645	6.00407131406422	5.8912257809814	1.3911675129771	6.20452788619431	5.98851358907817	1.4215011871979	5.70662900650778	6.22970440921691	5.99553177361753	5.87093405879558	6.07024038864993	5.57706654192309	1.69692211625834	5.64314020324753	6.05287394030483	6.14749991655518	27.8814402386066	5.86786633114991	5.62429805393294	5.75702703189893	5.9412987248456	5.66935568776716	6.19138061455983	5.85295323987986	1.24993700225564	5.77210702946485
6.38365141780465	1.3350646013635	1.6697300199713	6.15492047709704	5.99038484470554	26.5120158987555	5.94590965648171	21.6396565130675	6.29403157716469	5.9333170239277	6.38983011238613	5.82447077687967	5.87049513736848	1.3616982236479	6.43919669623964	6.15922493779704	6.37215741227431	5.96149557665226	1.27755703594421	6.06695404762009	5.91428560714647	6.38079671853684	1.27498164957607	5.94018771436877	5.9471107406282	6.30422891430265	6.40329958076562	6.37231294017338	1.58477626225791	6.03110495435427	6.13688663700852	6.00547058862356	6.5252242924785	1.04291092483826	6.00133834728223	6.54345792056382	6.41982704193567	2.36794639167881	5.93688756156875	1.00099524719457	6.46414403346515	1.30241680384581	1.05711453578227	1.1682904850526	5.82217345405554	6.25245418776746	1.23221805623002	1.07419410000625	6.07152367600221	6.29820281306222
1.03349816419383	6.12219288181751	6.28523138758175	1.17999781557561	6.35215896989508	6.80859254653948	6.23480784919876	1.2830802495032	6.21234178424459	6.3439361259602	1.24030457405377	6.77569762327939	6.44759257807257	6.25518425243583	6.22393010014668	6.63337329254303	1.02509567183358	6.45401056490383	6.6293043514198	6.63016486731166	6.58421234250882	23.0823574519127	6.48066440464867	1.22607621869271	1.02968228133804	6.61108383091895	1.38730878491764	1.11078417530844	5.45989211533755	1.13577411367023	6.77834131997477	6.36439318491195	6.69642143605433	0.921587700078345	6.59241975770722	1.35993091801751	6.15478948216291	28.0058626219146	6.15157447454952	6.25972595927169	1.31505622696196	1.18309718000001	10.9568571000858	6.45881672276378	1.08367078756722	6.12964837941178	6.64366338177525	6.32560391349534	6.22399491220175	6.63698162509144
6.87088853571128	1.02918394752704	1.544778874189	1.13112027063783	6.64142162111433	7.18154526578673	1.08458883324077	6.75654062862451	1.03671355546167	1.31779573382165	24.9180878364592	6.54005764325424	6.67431682915411	0.968918933504749	1.07839947484853	8.47967867939285	6.66222286619887	1.13315677039768	1.0045420214239	6.71801133656716	6.82637276823528	6.93203250082457	9.69040391869894	6.81747753676457	6.57277208207994	6.67642617560547	9.04561463435917	6.76043563253257	6.62273747311838	6.79819932068152	6.38632995520704	6.78745908112213	6.50758104251351	6.96870216013933	6.52078212342226	1.20871382384552	1.41041967069553	1.16893789928922	6.93094276890425	1.26384734909016	1.33205383288418	6.48345981328066	6.94332148405792	7.02845327070481	1.15105631067764	6.90051089658576	1.71419877447869	6.35236454300062	6.90367413901956	1.1655388455354
6.77099983286387	6.72428423865703	6.87913651676852	1.01435320543909	1.67738421950966	7.06173630000538	1.26441053460803	1.13481432337706	1.29466415996446	6.88292330447823	6.87568382334578	3.13263554676624	6.59125232977974	6.69655538879336	7.07136263821675	6.7001924469182	1.26246199571055	7.06968573602889	0.915620670981239	1.13484649828101	1.32818269131772	1.11799159428273	1.11321167215696	1.1055329222724	30.6960147358246	6.96232574332929	6.99845577102558	1.22505325699048	6.85976313607804	0.946256513140244	1.15310802845708	6.72111522470439	1.02439227261381	1.20279166484575	6.56055426321255	6.69026814511259	6.59353878062708	2.01179331444237	1.04731721068246	1.0091171425304	1.15339620109489	6.57799332245651	1.06660625632333	6.66491843981643	1.17953958789197	6.83080080861905	6.68340387896166	6.89019728589998	6.85169271418039	6.89590370279708
1.05413230475921	1.15358484444084	1.26931275553417	0.918097464891672	1.41696404788674	1.06670326617911	6.93244585259975	2.66089054446054	7.15221674879854	1.07735868271706	20.4670324418336	1.0830379422854	7.03098787257195	1.07421844852254	1.6174903670833	7.04882594069744	7.02977517649712	2.47666005972768	1.11315993723572	1.2805685874509	1.29080696045357	1.23820603513683	1.18758757750919	6.80571724151744	1.09587767911465	1.71369469436495	7.3069649890233	7.06760060159416	7.24256107115836	7.19770440537874	1.20910305628943	6.68961711850356	1.06445752781864	1.09277144731953	1.33977976601822	1.01821022102402	1.10842856863974	0.982705595145919	6.76585279240984	1.59157675288341	6.83662711182803	7.28777083954887	7.20246984625659	7.06104801090293	7.19889092508256	0.980186812813983	6.83715036464655	7.0827955673592	7.10186815123999	1.09550484233841
1.1197232232019	1.6890122815568	7.03413854205706	1.57816412656498	0.975639440534191	1.25586788463715	1.15262866253727	1.34210645134873	0.848466413623126	7.31220289675168	7.36737084926805	6.96816294733685	7.29854897223822	1.12956991122015	7.45006177119548	1.73356969339537	1.14836444109607	0.975939881196139	1.01532108380689	1.17758203533232	0.892476987472332	1.00285600233946	0.977031232847534	1.18520801484684	1.08439519691933	0.999726809996774	7.08364802654912	1.06868943019331	1.71495270150465	7.32393271554039	7.36503984583711	1.42562256843528	1.78793956781201	1.17830177026784	7.32088997335963	7.30040242964368	0.878210433022643	1.00383523161205	1.57057382612762	6.94196256483013	1.46220333531246	1.66594739388121	1.24226989473892	1.18214943006478	1.00143445581167	6.80584824158292	1.14310919193945	7.53425843330901	1.01239027944992	7.16696088314626
7.19641837376319	0.957018652602873	6.89063089723827	7.55547602446385	1.1402334832457	7.51004390057819	7.31440923239176	0.894874238560226	0.950809884354326	4.55419692545071	0.934832861739534	0.946967440672011	1.0319136100236	1.10862633093926	6.87364724318546	2.02833621315388	1.74473849391809	0.939993136097403	0.876718737162547	7.6478700557352	7.36416689578065	1.12283888082943	1.31218639433112	1.22174319382856	1.30695516126857	1.2993207126578	0.93604352088162	1.39934677687674	1.37930039614824	7.58500120446637	5.55819188640538	7.5212831502815	1.03713997572064	0.964196754596349	1.588511770489	7.38934833514651	1.42396232911878	2.11961551046872	1.12024291865342	1.0137019112203	1.19190908917582	1.31534165932708	32.3247373412018	1.03555017699706	1.15931230284706	0.960563582617838	8.2622541344371	2.0408794777845	7.16841280190222	1.41367019152257
1.23661596036531	1.26754162220697	1.64569831633189	0.96545124936443	28.9052093667268	0.809320775168808	0.986071426816708	1.12938813665866	1.78126464519043	7.78277922057242	2.19404921740528	7.29269758558496	1.44480139327227	1.27493366507992	1.13950366159281	1.11977418857741	1.75253139274852	1.33807950611429	1.33448309323257	0.89107207371808	29.8164192173287	5.50687381752104	1.20131127011794	2.11990152516306	1.02750905462293	1.52343843354501	1.06209791540774	3.35880443280888	2.50405980446941	7.43708125419067	0.95346866792889	0.880727839130497	1.42059896124662	1.04251302183011	7.30714776030399	2.64585176681036	7.41874439116607	7.13553371546756	7.28330840081793	1.33623839223409	0.892199454235742	7.08209851005455	1.08892459995219	1.36956878840906	6.89009703633619	1.35716874315717	7.08338414543549	0.99581296476905	1.06172343089851	0.968930676458405
0.931279721714599	1.11365933712051	2.10544148747029	0.965800370536232	2.06819478756976	1.02015703240812	1.02038581910066	0.983262974447874	0.931490363649166	1.26607892577221	7.37260864729742	1.04659122043508	1.01236557709466	7.33584078754411	0.917217167080311	1.88478277543686	1.39085811129398	2.46384460326889	0.885161114314889	1.47604998732946	7.13582394139206	1.10683184850646	7.28242627729039	5.89815413322687	1.63274348415773	1.63972086562778	1.00177338484411	2.04622218319119	0.859908234824311	0.803387718493993	7.19329620668075	0.901884741822501	1.4249651259759	2.00950322781263	1.08022798830501	1.21513567939982	7.42835925474715	0.864276844528262	1.0420336238719	1.29432830076466	29.3236687148795	1.6068881002903	1.92719344708761	0.926916413333379	7.62197135512293	0.978985045099735	7.09604337972671	0.889730468670435	1.92738983998695	7.03827657880204
3.29292890500458	0.798126179490792	3.28143954320555	0.927101222763131	0.888665845206178	1.90832583197857	0.868003728639771	2.88899945899969	2.37528815591821	1.43766819962658	0.95113599141586	1.36226961833897	1.11852756528471	0.907079939434675	1.36871518017473	3.99894968719633	1.29726112644336	1.95486679162265	1.01310003162146	0.871195292360662	1.09428135593625	6.99925899961645	2.55081339539069	1.09644533099356	5.6921913963976	0.907976434117833	0.980182682797859	4.39170612946204	0.828015348738991	1.39796206688141	1.70971610314236	26.0062298008144	3.06693284091032	1.24110071816422	0.930964488603443	0.881607726294383	1.84985264637619	1.50959493757909	2.26614616990127	7.05405718540273	1.25406146514799	1.30509538462277	1.05503738355199	0.969762934045491	1.20792679480229	1.16860592705983	1.17687653281376	3.29617555468554	0.91835906632039	3.5290140575402
2.25110849345523	1.11083005624741	5.04240721344071	1.70983806523988	14.7643221683975	1.11645988604571	3.92789850950488	1.12838888295186	0.866628641706419	1.20768882733227	1.01827027322864	1.94736708283951	1.07246232750798	1.28139080951245	2.20577878866737	1.9577345424963	5.17315488442888	3.5864740274958	4.12119573058472	4.6085668264186	1.2048423527442	1.10929835975462	2.41221192898163	1.32055033533036	0.92934007845447	1.68080066016446	0.971170421086413	2.8959820665896	2.23582716165793	1.35472873583364	0.81134464550633	2.63257957518501	0.819313826294709	0.990700465139767	0.89199125859417	3.22437312680546	3.12327602644423	5.11178625406668	1.59457247924609	1.14715787907947	1.23767588097852	2.42733119912023	1.3601657494562	1.06251606762106	8.37524678179013	1.0401634520316	2.8817175724317	0.922131109462302	0.936732035436751	2.66481711796112
1.47024943474237	1.0527845802453	0.957377504648423	0.830113078022458	10.9010241120729	4.71095300255058	3.12192204565553	1.37699131589752	6.85940549839521	0.957472149079413	2.05924387462947	2.01755510476845	0.88931935234497	3.22789501629884	4.70735983445091	0.91019313981793	1.20486949997344	0.925871032858684	4.01424889302473	1.20988883194143	2.8009195558686	1.21701468546504	5.19626134311229	1.12496777615573	0.764459463497603	0.933615280401522	2.4078463039451	0.914228983989244	1.37216923192767	1.57462745466924	2.14171045496063	5.81585348554768	1.44163340937722	2.90111423619452	9.52393459857941	1.24492672543559	0.927700379194436	13.8094559852133	1.28944572921577	1.77507929381788	0.979502690707806	1.57006720845004	1.9673905281595	1.57890121442175	7.26436574540313	2.5600274028221	1.52435002628778	1.70532958691638	20.3777283612661	2.2035697755195
2.05158138020062	1.57616797449364	4.136858666337	2.99954931108796	1.5284143293846	0.82917308408588	1.12299011165888	1.9919542050013	2.03971158146943	1.88175559382623	2.32886856271162	1.56148374423589	1.92275967355067	4.39539064782168	0.858959311446731	0.951718396025913	2.88570718242475	0.817125446006258	1.2221860795573	2.58090888209764	0.839028726533476	1.80789662801592	1.87604782728693	11.8456823183733	13.7824951827939	13.4493955049141	2.06965932981381	5.68474575890066	1.45880186200159	1.69244971080563	1.867903354864	0.97975146560957	7.11749409969815	2.37836746079455	1.72094016129767	1.56078391343518	0.939491006444907	1.34500337272239	1.9921710733789	0.882738806062362	1.85623936938939	0.857715466292021	0.800136204836621	0.825130150694148	3.49219422301054	1.6409560530551	1.32916757081343	0.980611588248423	1.85418282877199	2.24781537400171
0.957718969812901	1.47786330976722	4.09015929574701	1.6880185258707	2.17390798408584	2.61681238456668	9.35218815481824	0.833311184608241	10.5478355307557	1.21728675533782	2.51690301109412	2.72929422863833	1.37075358499471	10.6685068249518	1.29478717278523	1.75733664272254	1.1012671339674	3.79137329879293	2.09490116385287	4.71750911540157	6.55141184712069	3.48780118294234	10.0282017461855	2.23651207335437	2.14628327793286	0.871632525517382	4.79925437108574	1.05622425139174	2.17237920803689	2.85913150681076	6.98156748241549	2.76559300241752	10.850074284987	1.96091255524618	13.1923582472232	2.88865182394684	6.62498482513678	1.05526963503979	1.61016372325613	15.4152725816114	14.0234311863959	4.41587280719012	1.77232760048324	1.44877657986125	1.54872551978132	1.42399530634895	0.904925672836974	1.19692432118517	1.78343262713986	16.0284271898977
0.940713839729064	0.882955539271751	16.3198135048551	11.7033873940895	1.7859791074942	0.957449125328719	9.92882967730003	1.65056863178232	1.07363828298019	1.73292477987787	6.42174949878423	3.45349303762243	1.21911573777398	18.1141847532923	1.97382888254512	1.22479306147332	3.36487346290649	5.98490412258788	0.836977101720996	11.8319406616746	1.63939459244629	4.9843123796662	1.10867299712303	0.879456872468188	17.0027922305171	11.7516036892595	0.913788402590043	1.63685961563625	0.976954335666346	1.35817246481456	1.66382442437982	3.78721611600227	2.83694236301034	0.915122654634167	2.07308794260776	6.76246766317285	1.11222355092793	2.49384913507237	1.18719851060745	3.95654233758608	3.65074119363116	2.57283971056093	1.22573819346776	6.45626698016849	11.4616583386611	0.893288429812615	2.06996966166779	18.6477914950036	7.48640418375472	2.42639168219398
1.09600758959837	4.23440943082424	2.15782693580648	1.04385849662744	1.97642399058788	0.893901071600561	3.49416885954646	1.89058369277925	0.894303719046466	2.24584984628087	14.1944889319224	10.0811706573877	1.06900472647937	0.967849925744842	17.3633453560353	3.90996318005281	7.52865123606265	17.111771661871	12.0455285150844	16.550261359834	17.7183320225884	4.04835813708202	14.6739646068028	1.02434400756505	1.25124498515816	1.22178067865827	3.82494927786697	6.17186517973528	15.0459790392924	1.2390232463089	2.30173050508996	1.89112742246408	0.833645847988322	13.7812966700294	1.08829665315687	19.9189402289498	1.91641781302125	1.13821258730522	17.2135104877526	3.39978310150193	19.5497194031963	17.8437477641251	13.0809209559455	18.3306701179307	1.66539233387526	5.42921710703039	1.52831409151519	5.04440798572683	11.9527044127694	1.04393276694986
1.50527920681794	17.2494736455208	10.026027347655	1.17604743140173	6.80274024699478	1.46751727162711	18.3296671948184	3.60617781235186	14.5236194314711	14.6122590981243	18.9411522429164	1.6804724357894	19.0934284554229	1.67243330911281	14.6150100871086	2.17290535219548	5.70978859490787	2.27629616099225	13.4679155842708	1.15884616411226	1.44019878093988	2.78834328595995	1.46524447206055	18.5343769959993	19.0055838096131	5.93428487488739	14.4452529929241	12.6135344468864	1.4757058082989	0.972063204704285	1.76775796001043	14.1170900969945	3.13581456623479	19.4498719210823	5.12709234405392	19.0050248393222	16.585671806985	3.25534342899494	12.5090549819623	2.62294593499795	20.2369428250236	17.9479395772421	12.2110328002939	1.85055207460619	1.25073533823796	18.5576779870381	15.4442425795893	1.07084237737569	5.27839313638217	3.74848821211513
1.79939532897902	18.0576870636252	20.124502841013	16.0070851629353	18.4112821730327	19.3672142838558	13.8084373596537	19.9569657548801	1.51871236475774	2.25232813422975	5.3480625459507	12.4091947336066	4.24978718816578	1.19723151970527	2.76320509330151	1.22454960847468	9.18057481349714	18.9767880471029	5.29390542505723	12.8511913543968	1.14444009084102	2.84410712741057	13.8341351765437	2.60294388139069	18.9354206476765	19.0607101976531	9.28621192877067	13.7839161631832	19.1685072586363	17.6261598986522	11.482276713475	1.07232799184284	19.1256982880002	4.74408634455482	17.9326963530454	2.36176087448941	2.90900915792512	1.70954988073808	1.65005827798073	19.7739797732363	0.899751398896581	2.26885311570708	19.2040537469511	16.8864434564076	18.6419436284551	3.5848300933583	1.70170821158265	1.42085648919536	8.59668329702806	1.68553851183816
13.1988420108488	2.82614595796905	5.77242403626762	13.5644630585506	1.43968204620282	3.17995802989015	8.51415689379415	2.02832709264888	20.934837090282	4.10949367677033	20.567989297651	17.8509925533436	6.57736567998425	20.1614459122416	17.056694034842	7.2470717582675	17.9722210340609	14.1830030607572	15.430171044177	10.0525762620955	20.5429463163209	20.4321913205698	4.33990210922304	8.69541086102259	2.87539742978722	18.3431516572715	2.61427756202284	2.85324444927188	14.4534836581947	10.431063276821	2.37537035214742	13.4117369890269	11.889146399424	4.47225233081721	3.02479352644682	18.1820625595473	18.6865202881323	17.179761134608	2.08386002053677	2.22882922268806	19.9516903734066	19.7758599012687	10.5882947108055	2.9938856531712	1.85396696092393	2.0429621388331	19.3288983820749	20.693608787602	15.465711654357	1.87437238072817
8.7449951819152	12.4488102635049	17.9514771237383	20.4534775731606	2.83088899498845	8.69287678931623	20.6276707737884	20.4469828525423	12.7865261974809	17.5148689920493	11.7262516835809	20.9002001488717	2.93193263639829	20.3346356155918	19.5699911248745	18.7909062446116	3.09860967877389	18.4271497941834	17.4629489769154	20.2616195617002	17.2036779631433	6.62924518458809	20.2845889918269	13.1309733176733	15.4929642205915	3.30493383801592	3.27029494264667	21.477238588171	20.9710756181009	20.5018536306635	19.9622402607079	13.735506400292	1.65424670979846	19.7532522356318	1.99485162340262	19.4589554895852	21.2726567298414	18.4418221409656	19.4280586904373	21.3161501574284	14.4149820621174	5.94679122613027	2.03219674910342	19.3848779547052	2.84034158615834	2.87222747360219	19.6768244849798	11.6904361276931	15.9252550271309	20.7856606592336
21.4874845997485	20.8648544927643	13.3220038886809	3.66002191345039	14.954698342985	19.3968217735338	5.29475426873113	19.5751614968256	20.8505960849377	21.4444461613269	2.51259388104039	19.4855708780994	16.2719695237149	11.8259896344029	21.3802463143165	20.0811721321299	4.09448806860721	21.1089922497224	18.6924839866683	12.9704598464369	13.6991384525898	20.2486552002512	17.0183909950757	19.5964980086376	2.06862282017126	12.3914483198183	21.1298885516241	9.15932798386395	3.854156371245	19.1160190185879	3.4039914844508	21.2613076171078	13.0607112033453	3.5730509134331	20.6152451241693	21.2002966729114	2.69539272996394	18.8091804705782	19.0861542125896	20.5796778655885	3.24797596394279	19.6494431414274	20.5058070745152	12.9571168973945	3.67594378492903	16.5685518047378	16.4387398387683	8.83775101076309	16.4955944526112	17.7545870390792
20.9693592516102	21.7509510617071	10.2454286336418	21.8206715694728	21.5115615032439	11.8138940857292	21.5650850964809	13.6721730499639	12.7574677120917	20.4014348051931	20.8806364930308	21.7866541588819	12.6303165473812	16.4942914795142	20.7390053903248	8.7526962216864	21.3001714772866	20.1558617124639	5.1203666733504	4.84027926019588	20.7651332018906	8.51889308716275	21.8520395492215	20.900352907129	21.9597094663728	19.8795070151927	20.8528240371915	2.59451828427094	2.47471463739033	12.5525442811793	20.3939901054972	16.4327694405025	13.0825213381511	16.2766975493471	21.7319237915237	21.6284082155587	20.9012215990189	20.065177789511	18.6105299493396	21.7046073023215	5.46657255756441	2.07396602987024	21.525143249073	14.3220387120361	9.583415506169	17.3021019566783	21.490226470115	3.2065195434338	21.8222678253022	2.95379993572441
15.5023894471872	21.7971818077227	21.8346755224652	18.7054756151159	20.2431771986884	18.0518467908949	20.6275508490234	22.1093143739662	20.5958743972052	7.91469894946456	21.3947637724866	17.7242810079425	17.4986628601432	12.9070709055578	19.4250449955362	19.8589955039016	21.9912410161758	11.6015666167518	21.7169445084724	20.8658126424467	13.2165751072022	16.9907251244378	20.3135914409015	15.688593728829	19.1926886253485	12.7623310012706	18.7007747571116	16.0561495683611	16.5212704842607	21.3867912208159	21.0823143116158	19.4101619330548	21.9804030290562	10.7618395380734	20.0142919171911	21.9517442357213	19.6775221840372	19.6601202349117	20.1395134810457	20.1060851588451	21.4814798112645	13.6328616330902	20.9747727014588	21.5720649236847	18.7377358769432	19.4426952089351	20.2684201204688	22.1050937231805	20.562117815332	4.71479068702375
21.0280091046081	18.3729333504371	21.5254904689362	22.116823276438	22.2392106578671	20.4056986783284	17.1222787341972	22.0705571433056	22.0770903899362	21.6052352184498	19.7749909137225	18.9103177418655	22.2777833647124	21.5853462612201	22.1586622854148	20.4937211849611	21.9030581945134	18.48946239184	5.90055637337959	21.9739018868995	18.7539999310987	19.0935963134479	22.0766835652675	19.7332228723709	20.7532132408024	15.2420504774522	16.8912806353839	17.2162684237408	20.4389802166577	16.2982136215456	21.8734397926694	20.8941588937435	19.8864389111148	22.1755484181201	21.6772837233798	16.9149551836818	21.7190300805741	19.6965633836701	19.0715811066742	21.9092779205743	21.9942827868046	11.8912031482425	7.54262005765762	20.1848017503199	5.31702252155881	21.3172717002831	19.9452292525835	22.1244531079127	21.7807892933505	21.1891851033263
21.8836435529341	22.4452396201801	19.0602249525654	19.8706439495182	20.7824114869527	19.3898609321609	20.754916503231	22.3753678482117	20.7432224108186	19.8538431206844	22.0326451023147	22.123630668699	22.1792892253302	22.3503505046129	20.7057558132368	22.4266369585928	21.6562239054818	22.1223903911163	16.1511744600548	21.1386632137237	22.2616208181289	22.3501772979179	17.2371251942021	20.8425348545506	22.1955428781743	18.2192311346729	22.2364855933527	15.0850631794439	6.5133026556678	17.3690078479938	21.8932267648646	21.928994056454	20.1727169399246	22.3244141983111	13.3832501771862	22.5651666152969	21.9969869373431	22.0210961540088	15.4491473606595	21.8065456643596	2.84582151541085	21.2186891089031	18.4263260549362	21.3479141861119	20.5501822280355	20.8059896263259	22.0161916450714	21.5334163240723	21.3470029697262	20.6150269411825
22.3997519359552	19.562671447011	19.9490721562281	21.7753337436036	21.5561133004298	16.8244991408496	22.3287771656152	21.6764325190984	17.5759973799613	22.4604100125072	18.2390125586925	22.1960794678952	22.1015551675373	22.2969871432807	22.2021473239022	18.1112778608359	22.5514457936449	19.7383994791958	22.0242879070792	22.5019447937128	21.9131903854916	21.4150081564323	22.3773912162043	18.9594844480632	21.5890434843973	22.5129025678726	19.4577710397352	20.5093717497948	8.88483497535801	21.8137528395635	21.4325858995252	19.6963185298232	22.1082195903141	18.2134002360423	21.9044618876838	22.679915719292	22.6059134039927	21.3099962963024	22.2542935194003	20.853695065447	22.5076872325131	20.5419512757406	22.5016577046476	21.5759816332917	22.2752198830233	21.1042382696545	20.7436514681256	20.1796834514128	21.5662195034595	17.6538153539924
21.2625220541646	22.6966891259508	22.7469898742941	21.1726604530281	18.3495110464795	20.1987585187813	20.6774075427035	21.4594294471569	22.3838362446685	22.6171919755258	22.5227570728694	21.5598879239965	22.7032429977047	22.6567152126062	22.822037381628	20.8411608757466	22.3894055700128	20.5137783695886	22.4871632179362	22.7991648331012	21.286723258774	19.490864086766	22.695617816306	22.1033395557623	22.6576895656544	22.6588453220048	22.7224185980595	22.3695619713208	21.1513416036438	22.2773728556988	22.6417067310032	22.6703615595889	22.7875152104224	21.5043028719623	22.3710849683377	22.6567922674741	22.1518048236408	22.6041607967558	22.6688995769686	21.4271753316655	16.0190195111519	22.6244049522392	22.4620240092626	22.6985670891303	21.5709974453761	22.5151490719543	14.8359917070771	22.6550005146904	21.2878924049179	21.7782314148276
21.4622132559526	22.3698792854904	22.2289917073724	20.617868796355	22.7393595285601	22.8563680520719	18.3884222989915	22.6696179754989	21.7528911611243	22.2559910411405	22.7289626562702	18.5024696709276	22.3648912192313	22.1613827266032	22.9019287173866	22.6197659685277	22.4996872563715	21.5002160371403	22.858486977477	22.4940755874418	22.0812972631999	22.7135103280114	22.6140865864941	22.8993935871757	22.6457777163498	20.1741066279621	21.8198816388579	22.5365921402146	19.7757141600792	22.695487541572	22.436414643347	19.389247050356	22.6752746887971	22.8546619206538	22.4879956378183	22.7246792061705	22.5979377756859	22.4652885466965	10.4709528147799	22.8313478389236	22.8050170110738	22.0339556790522	22.37070850953	20.7400166684787	22.6604116773195	22.670900140251	22.1547684876351	22.613680241959	22.4610420639468	21.6135487487539
22.9884723527439	22.506555030441	23.07069905095	22.8685364186499	21.2214227071432	22.9842602156758	22.8629838955149	22.8097362351758	22.7606686777689	22.9978777090832	20.9750865272684	22.7755462819448	22.8310406582	22.8454571669648	22.6473862275081	22.9868071581321	22.3249095169338	22.0428990312137	22.9222120141482	22.8014473256107	22.9379521803875	22.8145820619091	22.8825584950457	22.755424781064	22.9898653647827	22.4873056285439	18.3250886652034	22.0790003681056	22.2221043990112	22.7935221524342	21.609451246637	22.6161582986981	21.0743414728658	22.985589178899	22.8417502255468	20.796223984573	22.446205236956	22.9501216301208	22.8246899122747	22.5175333596385	22.1764802023301	22.7086933074298	22.6841814071084	22.6532280027645	22.0704419718998	22.1232049590919	22.7739619624607	22.3642555928018	22.9974447672496	22.9380820011327
22.9748787877149	22.7608701248541	21.6774624902794	22.8951543029582	22.8127546730958	23.072378207848	23.2390459223093	23.0342315347753	21.6414687032941	22.9627057186315	22.6856167395896	23.1320554826196	22.8358771025485	22.9623496193174	22.891027238964	22.5723394124716	22.5404160509116	23.0470272945531	23.0418329449371	23.0171115243291	22.7407344723616	22.5120579950895	22.9940781236702	22.9335139523824	23.1504416759828	22.3311138108085	22.942594432473	22.7000782487165	22.94771991365	22.3420023262083	23.0151891983398	23.0475473009251	22.655772222597	22.7884812618036	22.9837374082575	22.8728014089059	22.9582824043627	22.953745156162	22.9579557195601	23.0023465855543	22.2277118840201	22.988818178379	22.8037250171126	22.7428432336867	23.0934449546228	22.8747848954217	23.120269558717	22.8610117435948	21.6872258189357	21.1852186981634
23.1014484345717	23.1180412010671	23.0254088046438	22.54472834271	22.9807971582067	21.3298061229947	22.9734923433123	23.2566848150382	23.2870998642069	23.210901276644	23.1576073748818	23.0833735723504	23.0816466922649	23.1614156161301	23.2515481887534	23.1779643744477	22.7304988494094	22.2325627907583	23.1341021787019	23.0831938925528	22.9729505814763	22.5612406083546	23.0863743826378	22.8064619431448	23.0893037173913	22.9162157229432	23.0453141675153	23.0159072919136	22.8624497196266	21.8417216805712	22.968510163837	22.3507212776923	22.8884217674832	22.6049457660184	23.0425402724159	23.1801891220345	23.1781632505218	23.1261369281209	20.8665976700707	23.1430628276736	23.195537951252	23.1307576400609	23.1188962017856	23.1174833081444	22.9814844163512	22.9894386357449	23.0475104477478	22.8847772652014	22.947082251352	22.4970080605784
23.1795212927712	23.13957146266	23.3308784662063	22.6880967068327	23.262711976095	23.1158860889469	23.4724016697998	22.6693210146234	23.075623220952	23.0097224040841	23.110429107141	23.1014316003147	23.2637336832646	23.1353573100217	23.1818074119476	23.3061351464006	23.2543818499009	23.382010371611	23.3399612539536	23.0214049378637	23.3244105900063	23.3737166014341	23.3799330335162	23.209852154473	23.1341849170555	23.3970314857729	22.9225742634978	23.178830310482	23.2319560632525	22.7521542426359	23.1025187801927	23.170257485717	23.2628281196573	23.179031679782	23.1628625201379	23.3075477054129	23.3353617959128	23.2626634569971	23.0723638579025	23.3587969848656	23.1435070185801	23.1751773902948	23.1075604343066	23.0472348109928	23.1678831777284	23.1875869163885	23.1578190895003	22.8062976041095	23.3167245979753	23.3361777117178
23.2036582869046	23.3121398196594	23.2591660737815	23.499262783914	23.5933251478383	23.1625452377722	23.2568994666748	23.449062071077	23.4808955384641	23.2792801663455	23.3985266903159	23.3699501270366	23.4062899627536	23.4213415334757	23.2445165267812	23.2217510018459	23.4365762257988	23.5067149521892	23.2158508932468	23.119059011066	23.2727185546067	23.1540056748238	23.2991769878752	23.3486939059141	23.0380461573495	23.1634546724681	23.3054020942545	23.4844819462276	23.4866923597695	23.5355093864528	23.2706815706154	23.1421865699713	22.9661637970087	23.3960238306779	23.3043572225778	23.3935295756722	23.2180300547191	23.0246244809451	23.261766766279	23.1196726146685	23.3801074404579	23.4347212687594	23.2544512383826	23.5073525859723	23.4069094428957	23.4289470786173	23.2882068559469	23.5042615598808	23.4788364797344	23.1505184992676
23.4429720429016	23.5948505700546	23.2456744967619	23.6077277536148	23.0048849333593	23.4958915940334	23.4946925745492	23.6371937851576	23.1851072526408	23.653183241491	23.5755021806818	23.5708346258757	23.1823795977434	23.3766999772107	23.5759754919422	23.6500402421946	23.410468825282	23.2825594219785	23.1556015420641	23.5197523633757	23.6428264995102	23.2770942869243	23.5386623635506	23.2552072418307	23.4056449335416	23.284052731095	23.46695060265	23.287057390381	23.3056906304798	23.1945770061352	23.3217761902542	23.5297055607145	23.270757492748	23.3359612069231	23.1182764711131	23.244416393746	23.6698470548989	23.4521614315724	23.5107329690699	23.5890571889985	23.4753199202799	23.5795529031702	23.2022820216281	23.3113343178858	23.3388074390799	23.4120000800553	23.4486266145777	23.4346359274075	23.2550437443957	23.4085373325712
23.3980701476739	23.2821714662315	23.6485405120726	23.3948577271677	23.399541380781	23.6985724394969	23.4130436824162	23.779622580819	23.4698017335847	23.4648911687032	23.4097982093502	23.5339768869772	23.5562640713024	23.6049471068534	23.4861403184512	23.4861443035255	23.5667485413584	23.5071952661227	23.7577656019173	23.5689699522555	23.6012842290006	23.2367886364622	23.6734645979695	23.6851419795424	23.5803363403357	23.3303932277522	23.5771820416277	23.5555366732625	23.4010418726459	23.4046782867152	23.4506871346512	23.5700245316447	23.4156748034254	23.427976525257	23.4733327048568	23.5250255394386	23.4978305751706	23.6026297782135	23.406834289532	23.6339033340375	23.6481375687267	23.5645006035284	23.4426876515402	23.5622612238655	23.643467660669	23.7761716225271	23.6032065341295	23.3159249232908	23.2896430653454	23.6573108751006
23.6985369693281	23.7376012739066	23.8535712312976	23.8278082691954	23.2702696988092	23.639420940779	23.6740258726234	23.5321868513834	23.862221133429	23.6908348571253	23.3669637150394	23.5849045635163	23.7352393985084	23.3930763924685	23.5764878495	23.653853899588	23.6556614245698	23.5621420680263	23.2963947853184	23.5605203979875	23.2405814071655	23.5852667791511	23.8038412348844	23.7298605647576	23.5744166304873	23.6475491965777	23.3667778571928	23.5308704245826	23.694607184044	23.4491972557597	23.2677915751998	23.5861347860526	23.5033562269221	23.6459037701161	23.1221267974528	23.5717535187346	23.4149983041956	23.7100201807966	23.7864905571486	23.7085947417024	23.8533148336357	23.5106917955935	24.0419450111446	23.64507843075	23.425283653223	23.5610698755313	23.4059017954441	23.4307752755323	23.7154760159171	23.7015752091734
23.8546693892211	23.4931837452404	23.9789597804197	23.6897392865075	23.4966218859495	23.5046339838732	23.6540685103926	23.5596757322631	23.7475074210635	23.350733135109	23.7592116442403	23.4625390914255	23.763448658135	23.0728989206998	23.6416347949458	23.7833538736099	23.8224131557301	24.0287492039976	23.3284220654044	23.829680585778	23.7539379247863	23.8145421943772	23.6181800774989	23.8255325774129	23.8358844401518	23.3107409409473	23.4622761340214	23.3117423742353	23.6552349628601	23.4064890211346	23.7668300827728	23.6018951532952	23.9121169494511	23.7077298228669	23.4128383839352	23.5113748315053	23.605192192729	23.7660421261243	23.2658858024297	23.5333175672566	23.6928612333497	23.4055515398867	23.3350986036308	23.568839057114	23.9733804251918	23.3767603099659	23.6514031276207	23.4616604686437	23.3597820160461	23.6809565974467
23.8306714392922	23.8229382218022	23.5595184235564	23.4645294218985	24.1032392644208	23.8631356975024	24.0712263699873	24.0254934532137	23.8313115741564	23.4096543376453	23.6678838532347	23.8399447786398	23.7907799963814	23.4783523994462	23.6898740161476	23.7803219431216	23.908425769571	23.2388402471602	23.8684522164714	24.206866343373	23.39596270175	23.8125860998136	23.6379563570204	23.6593780781088	23.568877115518	23.9206953182052	23.4789504090015	23.2060104572735	23.6030641047032	23.936769283808	23.9545900117546	23.7147527379772	23.9981503981904	23.8168273410388	23.4856965280467	23.7119757348419	23.7431998357935	23.8763263171251	23.5326060397274	23.9251097030558	24.1649532894286	23.1944435127038	23.583369901193	23.8370042493009	23.7172996097726	23.9555198498099	23.7475812253815	23.9238248961925	23.5877809693452	23.4755701002127
24.0615312215973	23.5596435380414	24.0840611798309	23.8408445999314	24.0657194354915	23.370081430125	23.5737592207018	23.8386993576812	23.8422176384997	23.9782650388457	23.7784091890426	24.0418035772844	23.7621620252424	23.9026371431752	24.2354727012192	23.9280980640774	23.9629163439888	23.733590895844	24.0896427837189	23.76566643008	24.2711906800196	23.9544878303256	23.645645046219	23.7646818031863	23.9766992305849	23.6057238984489	23.9856978082957	23.9555723986751	23.9868267616174	23.9858485356694	23.8234479281963	24.026603623101	23.4246628383655	23.5864796331539	23.7682600189766	23.8428768400134	24.0404528211378	23.7759210303062	23.7219061022454	24.0583135572602	24.1375695283586	23.860296288075	24.0011240302235	23.6616191988543	23.9803953892517	23.6385849674789	23.6216288404131	23.9516817860746	23.6422396607128	23.359947161443
24.0894591563043	23.7198758915246	23.6772685307961	24.2311847214613	23.9079618484381	23.5506570579656	24.2246114326055	23.7865785944519	23.9081892910453	23.8913457619097	23.7083476142585	23.7593173162593	24.2791401434772	23.5904190929438	23.7847556412551	24.1478548785395	23.4715817731662	23.5151472649232	23.7459719881959	24.0758464108044	23.8768279941362	23.9742002121672	24.1031488125956	24.0842763370674	23.790819813461	23.5756575571751	24.0535443041209	23.6935902239113	23.7947346960499	23.778426267667	23.9095465714358	23.9532162944143	24.0183508794342	24.0749170398176	23.9705435914898	23.6260264606304	24.1479647512099	24.0273615272549	23.7997612624759	23.3657201859283	23.3953329217568	24.142683867921	23.6971641138768	24.0535549713613	24.1423212764994	24.2382929710297	23.8672759896754	23.9762624878806	23.5664560739797	23.7894274669136
23.4258486173576	24.2478061770305	24.2459732719683	24.3517548948158	24.2083699094318	23.9281640163969	23.5842459736921	23.6251059132359	23.3597189133172	24.1400055413684	23.6797283964607	23.4931487691222	23.8651133797135	24.0876473772992	24.1443075891387	23.8219559667343	24.1626277881475	23.8904292407699	24.1427436976888	24.124370618265	23.6651782068428	24.0191642946591	23.9490347549529	24.13329561323	24.1592563603393	23.7925988947587	23.5558792554746	23.8614738146617	23.8134822210322	23.7452902525686	23.5186385799745	24.0693064179333	23.6938490166059	23.9429744413746	23.5199247753914	24.4226322013787	23.8803139089714	24.1728848374057	23.5846465063601	23.923044106556	23.6856403415274	23.6941222742241	23.9781238757854	24.1236115344906	23.5412817523806	23.5351400763677	23.410660001811	23.9727077833348	24.3180987960729	23.9018637424452
23.4905735833557	24.4801665110231	23.5983247205926	24.2834866663292	23.7117631442839	24.2957764907525	23.9143985999512	23.8263121802985	24.0779801560161	24.1620421111202	24.3808160243407	23.8351959340154	23.9077349803965	24.1805834197941	24.1325061110565	23.5795508706892	23.5135748913124	23.7194075468515	24.2212058173932	23.8678611715685	23.7875875616733	24.0579636518025	23.9268226499093	23.3658697414019	24.0038297484887	23.8711906955511	23.9156724327528	23.9998591145674	23.9777652398756	24.2849374240239	24.1023243266283	24.3565418414241	24.2212230976291	24.2262140006394	24.3937241923928	23.6734706681583	24.2571174226468	23.9791169464192	23.9074195029979	24.2173719528167	24.2055106708602	24.2738198946231	23.7731319220424	24.530874103156	23.8704274869048	24.0620176363152	23.9615527871607	23.9456263333838	23.7682429305793	23.9501197296723
24.4243560811642	23.871290140006	23.8828966618659	23.9143646952466	24.2609550357589	23.8473274616021	23.8056225587188	24.3129376101902	23.9531709190098	24.3319681951019	24.0533775531335	24.0799081129747	24.2728797414934	23.647631854769	23.8372582056096	24.2168307204022	24.2315305567861	23.8857126725785	23.8676500186059	24.0689113434774	23.4428746756927	24.1988364784657	24.0519485241724	24.2277386741889	24.2460193168666	24.4280996866287	23.786791262176	23.9540305966377	24.0855263936307	24.061954082188	24.1870600847201	24.2679517184706	24.1537217319912	24.0026127018232	23.6954703161979	23.9959083865114	24.3147151147136	24.3506655209617	24.496893537566	23.867674954115	23.916916144437	24.5135820452473	24.3648896017714	24.2439101573328	23.992566310081	24.0302875476531	23.8537481112647	24.0540455999807	24.0959309115604	24.503791834199
24.4286502974837	24.2159140129109	24.2223680587757	24.0293094726822	23.8406550167324	24.116211923429	23.9756656322278	23.8957149692626	24.051463683348	24.4294018277262	24.496938681621	23.9610051378597	24.2921795241238	23.5961377026641	23.8650781208228	23.7778863291681	24.4652562469238	23.9563757099705	23.8191521353459	23.7177251491727	23.835275984428	23.7979459758014	23.8752497365519	24.3133279431753	23.5927148831266	24.4836406626238	24.2917157041244	24.0025878205032	23.7384991270631	24.3189551649062	23.9089320619449	24.1189914644045	24.0892876016834	24.0439626861319	23.9755166026387	24.5983317647656	23.943629929326	24.2690544794591	23.9469234371164	24.1313047776088	23.6546435524446	23.9894362016359	24.0855465334821	24.5324607026547	23.8161083878905	24.1364031713467	24.2153203264127	24.2379765967497	24.3751936452883	23.9368902220723
23.7720571596989	24.0600098317024	23.6789021736692	23.7181009537678	24.2289707503816	23.8991637983967	24.2494922582202	24.1714567614791	24.0466460633048	23.9477930070585	24.2792497659818	24.2400826696023	24.1472609085722	23.7836513943967	24.3564709479652	24.4979411561679	23.4910235762986	24.1603607309469	24.4710246030216	24.5324051524301	24.3657177749179	24.430804156277	24.3255832670453	23.8095646675561	24.5880319978202	24.2512196040885	23.982396318435	23.6352998661652	24.5527470849109	24.3661536395409	24.2999328439446	23.8594478119696	23.8219920143053	24.0695578268759	23.9902657129572	24.4337349083496	24.1924140168863	23.5297043548331	24.4772065304529	24.2355651009455	24.0441934087829	23.8141538386058	24.3987129977625	24.4961760876688	24.0370911959933	23.7001904192598	24.3251570159508	23.9528989116366	24.3416400254459	24.2187412516336
24.1305433615447	24.1603380635975	24.2816298285469	24.3496947930369	24.5210141438044	23.7743001804479	24.0728984409343	23.6537173354703	24.4298582849277	24.1169725018165	23.8753640318276	24.437307399211	24.3248315116219	23.7077263658546	24.245370162169	24.0214676455409	24.6753489608819	23.7437525381541	24.5507942107357	24.6290468700507	24.4138957261458	24.1336752975114	23.8750069995448	24.5679774388301	24.0137940257785	23.9492787189434	24.0464268949491	23.6397778984374	24.2676635904297	24.2809386823825	24.3070237245069	24.4220972673349	24.319580412957	24.2785764070911	24.4802920862611	23.9081981893784	23.7775994440298	24.1610664431398	24.6793871836189	24.0325036626819	24.7186153158734	23.706109665549	23.981803688646	24.784063922683	23.8482815649256	24.1024692739131	23.7773277804792	24.2954411698161	23.819007958687	24.3990489423514
24.4525523504484	24.0806948698926	23.6943058651909	24.4903267578898	24.0545810319402	24.3265564883342	24.6862291083047	24.3460919901926	24.340133721491	24.3823362951688	24.3848487099445	24.1594396039098	24.5134958422473	24.3187959718165	24.3417061888624	23.971531287234	24.6323046955284	24.3194396580625	24.0398212587933	24.2469070873685	24.2408691906916	23.9945596168285	23.7020146116068	23.7134259784351	24.3728415668555	24.5920925831341	24.3551476996402	24.2960814699448	24.4387375808658	23.6881605988744	24.2409631924327	24.2967511736387	23.6768254443915	23.6690572607715	23.8024329307845	24.5715982481757	24.6620165796355	24.5939731364276	23.9364805800659	24.6706490149141	24.0928916114197	24.4372351795318	23.7364732655751	24.1188268719108	24.1897067756112	24.3131902059154	24.2252494699724	24.1885669310783	23.5807669212205	24.1341667825074
24.4146993759718	24.4578256657244	24.0511780933162	24.4021639612022	23.9021799937211	24.2034138012759	23.9413776193837	24.2356905972638	24.5338511913187	24.6524896020644	23.9953712483459	24.053527911196	23.8423841542493	23.7433939610745	24.2227084656278	23.776218845382	24.4707265998511	24.1086707291164	24.0934542736019	24.3474734012394	24.516921868523	24.4035315655813	23.6115497026632	23.7509233382549	24.1305272388087	23.9849481106517	24.0578005366267	24.4818020949771	24.6273770015124	23.9516654518763	23.7842536879979	24.109534407515	24.5580881218452	24.4961376593963	24.0666221916941	24.4052685008328	24.2101031419149	24.416776460154	24.6584353869535	24.284038091669	24.8187702371329	24.0845482273698	24.3810658654885	24.5456038893931	24.0015498396694	23.8793024495748	24.2336607237122	24.3925053076641	23.8017354672078	24.0335549715225
24.4582511905834	23.7597507871133	24.1863820916853	24.385960862236	24.2462118768218	24.2837332067623	23.9936262973833	24.1292997340496	24.5470318537841	23.7906358542567	24.1859606867228	24.3818925624848	24.0015444635203	24.5071496850648	24.6063421635783	24.2419247071516	24.7214103048958	24.1014781618446	24.2121181224343	24.3150853482581	24.2776059591198	23.9181859354194	24.3523365798516	24.5813742825962	24.3890511617778	23.8750455115903	23.651581474261	24.4294720459979	24.28453107475	24.3970293060099	24.0413324248108	24.6374907225623	24.4241445793558	24.3168290693639	24.2111412670562	23.9656523305728	23.6050775988657	24.2804308057663	24.2182479009798	24.5896967679005	23.8064063549422	24.2557452861528	24.5896481090376	24.2323355122902	24.3916992723683	24.0631339549004	24.7587164410453	23.9662183650897	24.8098014496034	24.2832643879847
24.0770071677616	24.7883458811839	24.0218834863716	24.3625683510693	24.5311685492287	24.1592363655213	24.8538954696089	24.2878005331662	24.5698539824858	24.144197124322	24.1406682759804	24.4254687435105	24.3682455621451	24.5083183841132	24.0738360969339	24.5280971635953	24.0987487359462	24.67690210492	24.1983530483202	23.7311735659614	23.9264603393638	24.9449980909808	23.8323411816092	24.5164295396658	24.1873283438809	24.8299127004855	24.1055603789688	24.7537792474763	24.1403630703729	23.9882943592612	24.1605184586131	24.1531512342903	23.702327403326	24.0489998120365	23.6966706731048	24.3109483646407	24.2402341407321	24.2677707680549	24.5878668016267	24.5649648534705	24.7885659145374	23.9729297502681	24.2586626463377	23.9532008433893	24.1079654805327	24.5254348434661	24.1496181324878	24.2395325654	24.329390666269	24.088773707693
24.2273816281597	24.5075120092473	24.8580562849895	24.3520324391722	24.735925403383	23.9515160930553	24.1209474059888	24.1445876928935	24.4352168798183	24.5070134148883	24.2234041120332	24.6824875987086	24.6139520318136	24.9631758669752	24.4145380929974	24.6933771673838	24.3773595223538	23.9504954327752	24.2820931878498	24.5551537837463	24.1671819677022	23.8158103357713	24.5964363817063	24.1498748679928	24.0848543214128	24.338676295985	24.6235231780309	24.4878297777944	24.971691968115	24.3931617863049	24.6706136987745	24.9186693245974	24.9656854950294	23.9123259956326	24.6439775262006	24.6851523217112	24.3622435691062	24.6889508547624	24.3696997794626	24.2023573258181	24.6795121476947	23.7545450253156	24.2058031986547	24.1158977228031	24.3229288231382	23.7716555029161	24.6609902391076	24.1488602124615	24.3038026953411	24.6591386365957
23.7905046774136	24.5064111353105	24.8939982232079	23.8325619808012	24.5023624690037	24.7344194476242	24.3326000181353	24.3996847650375	24.8017804254197	24.8217390537549	23.9784606151899	24.0896767422552	24.6477645348347	24.3198313474138	24.1359907865742	24.4932829988896	24.4858009466089	24.4354143155928	24.8704262065748	24.1533534248709	24.0852495327089	24.0480696857508	24.6730471650206	23.8275351595491	24.1869189810992	24.7587739424756	24.4452405238092	24.2713015845372	24.677524373966	24.1842053100422	24.6758862635736	23.8584803738033	23.9731730311803	24.2055335781447	24.7073422427757	23.9623199135068	24.5204696656648	24.2370760476339	24.3013446909644	24.8246252657812	24.6173195288725	24.7724635824591	24.0567663804865	24.8047037649793	24.171906613927	24.6107142060408	24.7273423370357	24.2299373189235	24.8840591267738	24.4149551802709
24.2973797830082	24.3913822310633	24.0901582391764	24.7550585485248	24.0167188479379	23.8193136262274	24.5971192028812	23.9328343179832	24.914945135992	23.8848910446452	24.1146358017732	24.5226897879033	24.3470247471636	23.8178252190577	24.5499862981429	24.5225375092498	24.6140204811762	24.6135340966635	24.3140547892354	24.1949253441347	24.8564069139492	24.390770050707	23.790386031113	24.3585000357512	24.6648945926328	24.1067716248876	23.9282603098427	24.2056266611169	24.5920549540992	24.5641826625289	23.8093152319254	23.8410971346765	24.6559402717275	24.0517001193214	23.9487506769508	24.4608027058407	23.7677422291615	24.1420361302623	24.1391311604535	24.4148391968854	24.7109390963968	24.5050644835823	24.3140100580543	24.1501944794182	23.9537143874987	24.550926705462	24.9598645875529	24.853047391045	24.768644048402	24.3645456628634
23.8379856600526	24.679229219963	24.9605420998262	24.8145285668963	24.1899415729344	24.6146516295963	23.9398407526843	23.9687427137288	24.6657748402669	24.1151958851396	24.4109414521085	24.7139908222566	24.0359726675769	24.1335767634429	24.9546114982371	24.3304765835374	24.5768537272838	24.6739740015498	24.253623703606	24.86696630073	24.5657238672217	24.8862039345487	24.1919162738854	24.5915038923278	24.1194520131895	24.2466272512219	24.51430226431	24.442724326575	24.161109970663	24.5581086356979	24.1984624765456	24.880260270219	24.407842860519	24.7857867516581	23.9053232768854	24.8617243600992	24.056380016426	24.7672791408368	24.3173571124391	24.0381965613335	23.9128362944443	24.1913059895011	24.1378908224057	24.4174375121383	24.1204696093222	24.9492237119671	24.4582757166101	24.3405220483061	24.086953951241	24.7135519582462
24.3081038553851	24.7508260918822	24.727235270478	24.2071154012477	24.0211641883155	24.5147387535296	24.3480512912763	24.891635799658	24.7398249582622	24.8746137584072	24.3773021108394	23.8701122185651	24.4696685387355	24.8229222148305	24.4783537609064	24.3457110978665	24.0920383403229	24.6222977001927	23.9927094605381	24.646788172618	24.4836097612557	24.4511910667853	24.2630035652369	24.4888129182251	24.2720245586454	24.9536566267988	24.5789064732669	24.3020400334123	24.4962891804489	24.6762286592504	24.7779232334554	24.5550013153839	25.010149678442	24.6074878059903	24.3449967086652	24.5080966890404	24.0192771901246	24.8213758071129	24.4236421101733	24.0948540923355	25.0545307839779	23.9297900629709	23.9941294060384	24.1053488265426	25.0807622296344	24.1187559922068	23.8823984277226	24.2151152311201	24.7515036796967	24.8686728645805
24.4205486941133	24.3409495612622	24.3002958205171	24.2561735541042	24.6097653677493	25.1021184600128	25.0042531228008	24.6885350509126	24.2540103080896	24.3723887731823	24.9294807897438	24.6957911960078	24.3058370241908	24.8338334069195	24.9185848157382	24.8181924964159	24.3144456280654	24.7055087742834	24.7788490465181	24.8044260424548	24.065937026977	24.6601031262718	24.4486831734295	24.9445885151146	24.4188560566864	24.1073531569943	24.9119787548124	24.5096202514911	23.9397680135882	23.9693217280562	24.0754694215318	24.3401879082311	24.6381057207618	24.901390478588	23.9128426745032	24.7789845015113	24.5602811044502	24.748953320014	24.2347639094664	24.937638394037	24.235152325226	24.8813559472726	24.2757758684434	23.9843038153426	24.6229102989773	24.4986674226619	24.9339583727792	24.4195884012854	24.5918274103038	24.7684739408635
24.2407667754062	24.6969955722302	24.4869621067511	24.8203078457916	24.4559850900754	24.8948641610166	24.3983850632409	24.5599016504928	24.6871812046746	24.1978977101072	24.5154734132587	24.2440764777625	24.3086443203689	23.7058860902052	25.026497837202	23.9634438975049	24.8343691524218	24.4538288649938	25.0956349538916	24.2831811682123	24.599808021007	24.5423947100153	24.0619046977795	24.6542085753182	24.7890905811306	24.9102483201244	23.8235824553728	24.5613119684476	23.9414287103755	24.3169757256532	24.1967202360485	24.0034279143972	24.266258465731	24.4994326107586	23.8771567243221	24.5217506206126	25.1258461029892	24.1008399370279	24.8020388139933	24.560910898684	24.1324748122405	24.3170543423784	24.564773794426	24.2316570425501	24.7279894565252	24.5091483010431	24.2973646697378	25.0251873141915	24.996028279937	24.1835656001545
24.111829520892	24.4825512855287	24.7759282433067	24.6713280704128	25.1292557008406	24.7962421467811	25.196722173171	24.2998660684584	25.0803506632022	24.6279625704538	24.4486958426242	24.4111955187093	24.0764102342828	25.0553188205833	24.5831168980204	24.9822800633624	24.2783930347016	24.7522597319293	24.5700128604362	24.5091942541172	24.3609561923408	24.4694093253606	24.3702354885838	24.3756654096401	24.5484162895701	24.3046740924304	24.9541149271024	24.6178237214895	24.3718784806753	24.1514827446717	24.9542338287777	24.7237826981744	23.9677140893605	24.8117822896651	24.8758669143856	24.3101077124203	24.5411536715227	24.6572009422723	24.7524093565843	25.0482032659084	24.8753163738934	24.1881918251813	24.3730167183554	24.3822897103409	24.362115363625	24.4046417671882	24.3408362909206	24.7344211091381	24.3625546947172	24.6053697417513
24.6341452296726	24.5088745850288	24.612480638174	24.1727806850082	24.0837238680352	24.814688960594	24.0922636307273	24.6316193694813	24.4874639639057	24.0001914900506	25.1569115401789	23.9318290335893	24.6253087416232	24.1370841730445	24.103157882505	24.3669201013458	24.7093859963998	24.7653524630363	24.7792455803052	25.0620703227846	24.4598183266189	24.4417666545206	24.7137749050407	24.7245745383738	24.1113581296197	24.5052345113256	24.7445352183499	24.7461963708329	25.2448343142194	24.6116671677529	24.3649028209496	23.9808982599611	25.3019576142095	24.4781570304801	24.7641832772706	25.0277795296534	24.6809769395478	24.3209634178966	24.2399044474278	24.3883491902598	25.1331484688338	24.9318192201712	24.9113847125295	25.195703967161	24.5840579883046	24.909239215745	24.940732724128	24.3626341869188	24.3777376176672	24.3876855303477
25.0053560047749	24.0795775932989	24.9767722192636	24.7396140730665	24.889577205672	24.4130015612022	25.2118539381247	24.4544063899805	24.7262074628438	24.6716762302441	25.0508603908611	24.4483502484143	24.2314552797668	24.3373009573929	24.9068144437227	25.2839506006298	24.9738424840587	24.0117615855912	24.2160622514304	24.9790506454848	24.0739104040706	24.7568336222931	24.7129881085656	24.5763229967879	24.8099849854817	24.7007849453212	24.2157669655472	24.5487393127463	25.2440651114505	24.522882005915	24.4560058966084	24.534333606272	25.0169635114886	24.5151581952745	24.1525406144627	24.3529244072033	25.1060908127929	24.4289094708477	24.6090163814069	24.9631443434914	24.5890362806379	24.0578810533325	24.7407780567891	24.7970392661767	24.3843170527596	24.7392466278951	24.2232427846579	24.5693688774029	24.663123592883	24.2343060702109
24.8128355070412	24.471614475523	24.9851519838025	24.5542504886508	24.3952907229691	25.1268260194829	24.6645351016664	24.9558234152012	24.8256390410668	24.6799976937802	24.9299006300946	24.9640305037198	25.0603336531262	24.6163689990557	25.0812985389805	24.7581774810869	24.6596407036424	24.0311191102572	24.6347811521518	24.8683010233441	24.4360027578105	24.3123172474532	24.3042650160847	24.8976306442998	24.0093179937733	24.5437150874066	24.787389120701	24.397263819517	24.7109334696543	24.4219044784636	24.6054340541486	24.9971741019559	24.4414697017905	25.0085057681298	24.3968826282644	24.954778688363	24.6874635435296	23.9414120277452	24.1151932138863	25.0005151992979	24.7674534532076	25.1713996452333	24.907870299581	24.1182831041698	25.0634524433325	25.0501526877192	24.8276666720981	25.0718196712445	24.5071558839156	24.637417681014
24.9399279172869	24.8580441232687	25.2458238576406	25.1417045590021	24.8886960499108	24.8176612370032	24.6188607861855	25.1089337822051	24.7796296396047	24.7262497879428	24.490732486352	24.4234670729522	25.1782273618732	24.8108704756177	24.4804297415486	24.2533004540227	24.445807700344	24.9574881697444	25.2112639001459	24.3416033148258	24.9829076881457	24.6376173049305	24.8258981045746	24.6186851247632	24.6689357430164	24.1369195296783	25.2358943438971	24.9028237470616	24.2998849018359	24.8364834568175	25.0627725949145	24.5731694547758	25.2264329470263	25.2624234835828	24.4309383800421	25.3092000566864	24.9295717627499	24.5082648015923	24.7542188139877	25.0933731858447	25.0548828248713	24.7727242340216	24.9300813457183	24.999253152739	24.4105455569747	24.969745773902	24.7398588041697	24.4483838202361	24.4168972756453	24.7092188970621
