# Supplementary material for: The Neural and Computational Architecture of Feedback Dynamics in Mouse Cortex during Stimulus Report
Source: eNeuro. 2024 Sep 24;11(9):ENEURO.0191-24.2024. doi: 10.1523/ENEURO.0191-24.2024 (PMC11444237; doi:10.1523/ENEURO.0191-24.2024)
Supplement: Extended Data 1 — The file code.zip includes all code used to generate the figures and perform the analyses presented in this manuscript. The folder "./ephys analysis/" contains code and instructions concerning experimental data and Figure 1. The files "Figure2CDE.m", "Figure3AB.m" and "Figure3C.m" simulate the model in the nominal setup, and generate the corresponding figures. The file "Morphing.m" allows changing the connectivity strengths with respect to the nominal setup, and plotting the resulting trajectories. The folder "./Figure4/" contains instructions, code and data concerning Figure 4. Download Extended Data 1, ZIP file. [file eneuro-11-ENEURO.0191-24.2024-s003.zip › code/Figure4/isolatePFC/v1Int_a0.975.dat]

0.321159700851909	0.368401168402742	0.35996704404503	0.367009403079028	0.360878415964251	0.319069021173066	0.360000229774399	0.342201508498946	0.31834961567116	0.36345158162755	0.319301652642726	0.354876738159139	0.345016794899072	0.351322973420215	0.351235052526382	0.34388851137527	0.351642819600078	0.323990269547526	0.351385405867914	0.345742111830414	0.319586006425014	0.34522037556278	0.344974215868861	0.327362012007331	0.322741610479794	0.36326866145921	0.369242435091157	0.319230200966312	0.359351601678854	0.337575381111391	0.36260732392311	0.347301584360413	0.361639102434522	0.337916788368583	0.334070395841872	0.353098394724395	0.320547353453426	0.335904628293531	0.356444795692485	0.336531480732747	0.324723766785772	0.36480331729843	0.366122518966647	0.352406389894417	0.364789973833493	0.327559136149842	0.328292463462667	0.3526625899508	0.337199260560713	0.340049644892263
0.332833103727882	0.373914497798532	0.343106268189719	0.337163817245797	0.333614122985771	0.36197153308389	0.377783035277398	0.344953957637234	0.3747459395413	0.352265106103128	0.369663485353945	0.378960945237481	0.344348942537313	0.373793397226165	0.371548831488625	0.358460135870967	0.373258015452759	0.330448439866531	0.353808650239706	0.334949889355394	0.343143217448189	0.35330415149966	0.341795761339401	0.328657579132273	0.327938208403214	0.338162103996758	0.330576974012619	0.334180433967762	0.348555464042275	0.332504154662121	0.348175916174535	0.34912005670066	0.380566638448416	0.365000114167401	0.339777870001311	0.336263726569553	0.341579115485215	0.373937096648177	0.36905746681344	0.356134395199432	0.354578468390043	0.339869286806496	0.368862363977652	0.345479557565858	0.353386710285024	0.379156216368626	0.332952777161141	0.372300803034027	0.334096046740878	0.351716653490761
0.373181301101602	0.365596602909035	0.359757948520538	0.393544052204176	0.352557619578932	0.377823549681452	0.366504015481052	0.349146729510143	0.364867015378372	0.388077128239005	0.341886536452422	0.349000998318549	0.343531750239243	0.345322554037921	0.339240457482562	0.391187456655496	0.385578588661571	0.337986203518524	0.393629639938726	0.345882916882538	0.347423643383621	0.366664443750883	0.374746389817965	0.367131202030536	0.353123325866023	0.356797690200038	0.336484815337555	0.342394017376961	0.356725996475836	0.379359807178522	0.35306078501824	0.363677983419648	0.36084694179512	0.352280065325292	0.361462447486093	0.373603750196181	0.340399328277804	0.344054660008336	0.381533714327542	0.375663453645204	0.389678705131798	0.364696056834634	0.380095587426387	0.37677963187351	0.39439420869211	0.395854942070501	0.364538977980488	0.350393676121373	0.370757487452364	0.360481514225565
0.357785981944694	0.387761421760156	0.412589082916589	0.391968168839929	0.355029654874693	0.369514119355119	0.415061369786076	0.364601233815624	0.396359734688756	0.398296895800533	0.348771055884478	0.350268468347093	0.40751052843713	0.362780470948525	0.379710715487626	0.371433881058357	0.359309116864359	0.387374425462679	0.36520396587177	0.398963344894044	0.362696137026832	0.374730532891644	0.365430575442913	0.399194667362273	0.386544176119842	0.380126268850088	0.384473053060549	0.3744018627784	0.362467114598071	0.364203005577099	0.358546398951901	0.388621805488689	0.389774445431727	0.391364394534396	0.377298349838029	0.412878479356132	0.414930055717744	0.387442719571668	0.368208947831805	0.365777967309962	0.373612237458187	0.400915452806132	0.411418401838571	0.353846719529733	0.390478075138548	0.401634568416159	0.375883690424352	0.418514790423835	0.356718095774535	0.40318874767949
0.391366707731445	0.438446957899166	0.373511499707309	0.424379927715914	0.371328890403549	0.413227109344396	0.376833296906667	0.424783488167427	0.418480380624074	0.408511624477199	0.379901599198837	0.368599934963262	0.42757227091538	0.400435434090209	0.382822965248139	0.393633361365071	0.398295080620337	0.364671459324464	0.379696872324955	0.396055750476079	0.429080949358678	0.374205480447904	0.428669972777315	0.403601595011585	0.404035985999962	0.41869700351071	0.373598774535745	0.426045756690136	0.405519129202318	0.375160758708631	0.369622814721403	0.429601120852944	0.412041307162698	0.405520093627783	0.371095656582008	0.416900303078517	0.366508275198424	0.437857389767696	0.375439258617646	0.367859186833073	0.435173735760055	0.412907878328053	0.377712162621556	0.382936137791431	0.414690573406552	0.373244834542692	0.417843190421137	0.394711892014801	0.414633696112625	0.377660754231112
0.408610979030903	0.414230225384483	0.452546306683885	0.458821240805865	0.378013663519549	0.402151049684227	0.392346149878498	0.45258903851419	0.383875842151907	0.381376546854071	0.452909979323819	0.389684175988208	0.401695524073372	0.388822091247328	0.398713340065053	0.40603704459957	0.41694298046423	0.428956783477546	0.411048286953493	0.383600500850375	0.384037702769878	0.448801260164342	0.393120207564841	0.426248060462287	0.450287468970495	0.446053571021079	0.415990484714398	0.440279936483364	0.441434414656554	0.456681345996736	0.40438178284573	0.392596250963683	0.391511601063138	0.443763403269908	0.441079862855312	0.428623505370431	0.440097954181145	0.445155228190231	0.451341320570604	0.428866667798376	0.389684722691432	0.405049640935256	0.435455097010366	0.454872273939975	0.446667949027959	0.390144586742383	0.399625727042562	0.402708683952365	0.466312590084126	0.379432493327928
0.444477261637567	0.416674982226804	0.433834009659692	0.472247764533856	0.492437389484619	0.442478764543981	0.440348327905465	0.405826588638262	0.459333142880014	0.413547877252579	0.404373663911629	0.413719798299372	0.450766807865448	0.394051781767144	0.468186996529286	0.398439496117661	0.454561222500453	0.40898052812953	0.421665750408238	0.405474664256652	0.441284431110913	0.484609828996737	0.397978976878508	0.428619422421791	0.396958107471521	0.400962049725817	0.449762565397828	0.39665543717764	0.479507486024327	0.413075181595948	0.41486512540157	0.425504593136268	0.463877543073159	0.477307221119392	0.476293658608475	0.446602884053467	0.443096322392423	0.402634269876027	0.473356827236382	0.432927525127616	0.483777829993902	0.461799846453528	0.434200688213192	0.395496147068224	0.487271225726894	0.442125614687662	0.460784525906537	0.458757087755457	0.397235482855772	0.406515267795662
0.519301260732743	0.436711287649759	0.500912963608037	0.502035743263415	0.425003112177932	0.444773353309879	0.498715786408474	0.488409759253457	0.49753657603999	0.411729737307498	0.491131621861244	0.442563494093129	0.483707498532633	0.443622985050208	0.419399931893793	0.501473170360753	0.416948784024827	0.480881577859926	0.49504286649033	0.511007889522416	0.41592095655024	0.429738331615073	0.422909518207617	0.440703045988389	0.436193306181539	0.453773512385636	0.428600881938415	0.422030596404133	0.472495131533315	0.438143082942825	0.481393824765234	0.463782286380962	0.469744575331871	0.497679108684421	0.479467166635778	0.479973328260273	0.419094102604886	0.487465667150173	0.497308087277179	0.476767088362767	0.467821512573771	0.451817468778873	0.415151651614934	0.461273466189906	0.454403469908157	0.453678430314506	0.44797185723453	0.462958040904046	0.440068389233341	0.497989527708415
0.469228448434123	0.453565404102962	0.54509745603556	0.552578608677589	0.528357765619947	0.467240449759467	0.528328803610642	0.493579333484963	0.445361351645412	0.45523172372925	0.465649327708504	0.50134438234216	0.433981804527396	0.49062374570961	0.52964904796091	0.528067446107855	0.486212510845019	0.501289071627087	0.528267530466619	0.508332882148961	0.465153027069359	0.525242359498654	0.439820145426294	0.512543014679899	0.531580772413987	0.496420162277354	0.539388080454006	0.472546695555734	0.485296643479284	0.512180751843948	0.445332304288043	0.461225988435267	0.44590664682124	0.538210578341918	0.480269405156568	0.467760378138467	0.475098607264352	0.50270314600709	0.447102240196063	0.443845595271741	0.461999176704407	0.523845012440792	0.453566301548485	0.491143157323811	0.512342087021987	0.437146265652231	0.485891236348533	0.543368594748288	0.511276407582876	0.475219970360238
0.472307088050223	0.462139291515533	0.477958060920834	0.549282591979906	0.587739315938304	0.52245492280314	0.486512263583482	0.489477056962429	0.483225654805233	0.511209411419262	0.557244493400315	0.521628852349257	0.508375629433784	0.483380567642852	0.509244293675018	0.536354541042212	0.507790847674803	0.548408406032304	0.468912428113438	0.56309436130377	0.576240722683351	0.476812011557046	0.594856461935743	0.45921882571007	0.564869058764431	0.508296800448531	0.494514875463736	0.522158075528296	0.55185197966466	0.548183018133995	0.482498100651561	0.518435039903414	0.576857284130262	0.461111573114372	0.501447861863912	0.517905571932488	0.569426234133911	0.493325905704255	0.503176312607009	0.500858865088388	0.571539940830702	0.505488082449026	0.482778342367536	0.490876488071566	0.523119866464988	0.488222630631453	0.510448090760915	0.577998654229295	0.461766639754666	0.546173931117062
0.610404817186515	0.517967152374281	0.503680172789155	0.620940928347705	0.49977614227998	0.5376153062875	0.508445168100752	0.500515481934845	0.517579848130161	0.553905444739957	0.593216859778517	0.499529185958852	0.530998406253233	0.592528509277375	0.486876197313482	0.529291751399125	0.523547890477955	0.539800098759963	0.615118414959127	0.516355775395626	0.573559098817753	0.496438013476728	0.497362225049475	0.592800840119697	0.639752646715155	0.624100231408851	0.509562163405949	0.510381195426449	0.585160118220363	0.551028936916047	0.493414999550034	0.591315503062323	0.511839716868004	0.573193838705802	0.57010539953509	0.634901190617984	0.551988545727959	0.516334638335753	0.511565561308727	0.563946749189079	0.541078726188559	0.566244222164105	0.508624904684826	0.626481208575565	0.533635255187276	0.565320530967733	0.590243672802096	0.526516755628587	0.619139513905587	0.599437388914254
0.659505467365952	0.6588444811216	0.523461313240652	0.591787623498931	0.648230599753081	0.592852847514526	0.583195171663956	0.659928902157379	0.546008634377049	0.680770831613303	0.595386173949138	0.576279024798442	0.52983974551549	0.53310850651456	0.590297658668064	0.532114736273166	0.575031838529305	0.620974243386309	0.684396423379514	0.560178652795177	0.616192315356616	0.561497634828607	0.52983922432894	0.629229858490716	0.522463059232352	0.589086730139968	0.653689376471833	0.63630356681098	0.591273271851753	0.611787471080992	0.604138226353259	0.671574410151852	0.617329182971952	0.600448096333247	0.629525176982378	0.672112422301582	0.653498696996635	0.662536376896194	0.627979635728071	0.644820108990979	0.608430620524913	0.635075720359786	0.614971821206436	0.687540569719121	0.622380753390635	0.615897350168702	0.653438845952695	0.554874489144056	0.674198571847175	0.66757268362443
0.617940501877003	0.699052433786577	0.598178402303897	0.710342215811229	0.613056168817261	0.607474779792436	0.697819327107736	0.636869124126733	0.730571624197664	0.577278411243226	0.576512059647325	0.566956029855854	0.587316612433476	0.7255988858147	0.662219029359559	0.644952257564498	0.738346121223403	0.672971894762531	0.587225553293462	0.643394418173414	0.595207588150263	0.688576751821818	0.575657282590414	0.565146718411264	0.6943013925985	0.645174337517593	0.728005871142233	0.617279635755147	0.719372581217914	0.594039369745551	0.616267397263275	0.576464977525491	0.670270146620999	0.648134412283801	0.573312719586558	0.59706230713564	0.591459591548481	0.591812314471456	0.564852210393865	0.731467602924235	0.565080070776065	0.646109919101992	0.629778397903873	0.69089352251466	0.609505868354737	0.598695200812035	0.635361439280577	0.55632119033188	0.68076399595117	0.574935428044416
0.633449513040063	0.664507925425037	0.666376426119179	0.632117629435496	0.778514621804967	0.706861998897654	0.708809322763142	0.746762235734519	0.728149536156712	0.762302015679551	0.761356252073926	0.662599554389691	0.726366654790737	0.714161083985804	0.782065063821729	0.768585388796098	0.66833061126079	0.651112961410492	0.752202127821697	0.597272919694156	0.690754376885794	0.75233999276022	0.705028331892003	0.60149147368075	0.723107066717873	0.776749684351727	0.764376311629993	0.626674508168796	0.640621234260705	0.64780075390706	0.701180314661374	0.752376763654546	0.707664344292639	0.623306608018544	0.690199525717795	0.619929067735226	0.725703801023032	0.627128920389548	0.676755984780369	0.605552348301364	0.74737382555872	0.74557748916908	0.7597420422885	0.631281399707008	0.693413456183188	0.621438850578907	0.628617435837335	0.788291640220145	0.605829619522472	0.777314954350767
0.739569831786211	0.787375816021401	0.716090924318857	0.756111873475576	0.797158773162053	0.854732392184757	0.814952173484468	0.683836869530149	0.86193853200943	0.703208309624555	0.859681745803604	0.803886070084467	0.696459138323422	0.746313242017194	0.686871809668503	0.736838151186022	0.64629532951786	0.659674370440981	0.664921269019845	0.668287426227986	0.727993510871517	0.745418989869287	0.719205625124384	0.868597594257877	0.759431690044286	0.717112437994397	0.648234010147982	0.744623648998542	0.74733577114652	0.824809778355573	0.699652576237826	0.691012562787831	0.734272892919919	0.715693339596356	0.697089659104733	0.702277257864429	0.868178346156281	0.698849621722745	0.674227296081074	0.810402277797329	0.709484815349351	0.808268271970267	0.721335611667527	0.786319695942378	0.819558224775972	0.701550587018198	0.838976827155381	0.78123619317069	0.648690514459857	0.655070802730254
0.891219037594016	0.722094837565445	0.828313845401097	0.708082826868776	0.90956599993143	0.86197189708991	0.768803039240697	0.889629173687736	0.770831976500295	0.758745614373779	0.7578205829697	0.833776976690836	0.923450188268553	0.811424654052307	0.758761219063399	0.944360314044447	0.857385416520749	0.849922606172316	0.910005454166285	0.753910049330459	0.911920094557265	0.703051905923899	0.839223545221843	0.76384830667171	0.904630134044121	0.803157834823575	0.74849684226477	0.933415487410491	0.75520711535904	0.695283786276172	0.79003927727041	0.949472719921884	0.723588363734499	0.706895902792701	0.796380823530812	0.752365363000894	0.796812926242623	0.834220820697276	0.725443371717159	0.863403110316109	0.900091666808938	0.902023731390362	0.812614169407694	0.838829491938534	0.767002896457984	0.899875914467157	0.866034286419382	0.772186989942021	0.730956445793081	0.762059665593088
0.862891311337493	0.975859903048004	0.994225775037867	0.87866688640521	1.04243598763959	0.873285744571856	0.966539074657204	0.903661966935832	0.86386391298403	0.917111859807273	0.890564137704557	0.959016061800947	1.04650319505829	0.908244754669235	1.04424915703667	0.86464875637469	0.801681505710479	0.945581112966065	1.00900965969901	0.849682537530982	0.806927707357587	1.05633701232403	0.765903658499736	0.906674354298898	0.807677530655701	0.79600682576665	0.765679924824246	0.932684766627966	0.892257079985494	0.897586363469219	0.978229697485069	1.00820954792766	0.824419845599147	0.853620038647015	0.890086890438767	0.811423593075141	0.840017673712532	1.0113629331628	0.923104628763993	1.00518999067082	0.784853995458871	0.820197376242495	0.776584873412062	0.812675463047941	0.814115874704907	1.02135826866759	0.975315761625783	0.838190057900055	1.04324896703715	0.94590094804937
1.12968172498274	1.00972582414703	0.834783880040952	1.01598465902583	0.952543789917782	0.831197588157239	0.964440794073661	0.8430450463743	0.919028575110306	0.890094474320784	1.04143431792855	0.889837376016191	0.909565630864827	1.11794560658797	0.849277272568281	1.1005884013213	1.04118299892287	1.06994519266364	0.898766733389488	0.852428029178373	0.937194059844921	1.09710100122115	0.852913619047647	1.10171806202122	0.903042238733516	0.829465456655643	1.11013032662354	1.00764122165371	1.05846125137915	1.14849208706326	1.10892875889397	1.10691773617813	0.88749165070265	0.834281909010853	1.10710502646575	1.01747992990067	0.870869737828043	0.829344530623961	0.884238992847347	1.0965437732746	0.96545321833423	0.99468886879664	0.865185595998057	0.96212559837938	0.905395901902888	0.83538830834153	0.984479078020369	0.91656733788256	1.09677641666023	0.843271127902128
1.00684387822424	1.24457317332668	1.02942875386805	1.0036416283271	0.964581004151851	1.25138566465486	0.987492336613571	1.22779937321405	0.94211555824508	1.18009240844201	1.10481460284081	0.920718163675363	1.21944476271263	0.939957380187312	1.15810490746347	0.934415580139469	1.10016937721378	0.987963749465293	1.16214891122548	1.26474413710173	0.950805334410264	0.981931271075226	1.00911604521188	1.1620576737303	1.01637267735495	1.06630329932542	1.19707388067059	1.09490796513495	1.18315773652293	1.16994949994314	1.22981256427473	1.17954449202376	1.07587603976705	0.895342863015801	1.25895061992546	0.939671092827077	1.20574023732235	1.24215849293675	1.24103395289121	1.1506667143431	1.11775234413894	0.942579669374076	1.11341083879065	1.03998564356012	0.91508608278352	1.17274341970677	1.0043570931672	1.01301091723791	0.92828549722236	0.916712821854971
1.0986284307819	1.23497287969923	1.18192366908438	1.31205264948355	1.09650929627293	1.13631776514219	1.27473981792934	1.02059265120024	1.19052526628674	1.00797953631054	1.14752585595444	1.13375453293107	1.28547180354697	1.41590630960353	1.38830728293236	1.3655195811186	1.35603673698505	1.22556426855948	1.21133402729701	1.35524968077669	1.25024326355704	1.19272629943012	1.0086979371011	1.02892313746051	1.09520264800697	1.25723030194562	1.24151386018698	1.05662959311493	1.1742089399329	1.03611702394426	0.995655541022416	1.18642509535444	1.26162619346312	1.03271615674103	1.07026796348122	0.997183882965133	1.2081406105333	1.18378265701866	1.06074591756932	1.1623006414505	0.998352351732238	1.03800025243712	1.37679414724677	1.10122404551029	1.06342975817232	1.1139411520471	1.03783395655578	1.22032641505177	1.09636529519274	1.2467439942864
1.31282116770709	1.530630560177	1.19437019622703	1.3483527041398	1.41041319645855	1.47207876907109	1.49326199206837	1.2541238953355	1.14901887256661	1.45800370124305	1.55893960230056	1.2832855365029	1.09595159557867	1.09091691408217	1.56323995367713	1.17853394341232	1.14433738570139	1.15280324613322	1.09512877495939	1.20599592195063	1.28584492725543	1.52151077941992	1.07942325199728	1.12633452064006	1.11138082812432	1.5358398990226	1.30033408056531	1.48407694212548	1.29899990827319	1.17944742177658	1.48077338435269	1.32729270745987	1.06466115796874	1.56568086231102	1.52440025244613	1.36704173973922	1.46859100283307	1.44686742273646	1.41934263738582	1.07434101428066	1.37821915578047	1.18154826444272	1.122695780582	1.30365081122323	1.29682862769731	1.5159180752211	1.26501583154857	1.30502236448469	1.15680595882346	1.09072447811319
1.65353122616141	1.6942392669552	1.21092143750763	1.5842558907107	1.21745576576663	1.47989938773647	1.47136617135052	1.66030227775789	1.37691058360118	1.58804741780057	1.36736334494009	1.3417837061573	1.26576273720639	1.33333517691455	1.48232225534672	1.53629593627262	1.5235703050103	1.20307855536322	1.21997215599434	1.3969873522624	1.31948477773236	1.3118005351173	1.64967301532344	1.60332737450809	1.18692730630047	1.39048967295847	1.52193246810459	1.752633480844	1.36983439687109	1.23447111018995	1.31231407736148	1.47519510580871	1.50655747635235	1.3505648356696	1.45295113738572	1.55919177599868	1.59686859129823	1.34587101104457	1.58450172231717	1.63279362602996	1.27936031163885	1.45353017546969	1.44645328809122	1.30404337715197	1.37433497241318	1.67182591959709	1.37217760829859	1.60273438409398	1.2627294091822	1.39404123940708
1.48789361320358	1.84792302479078	1.50501985884538	1.74903053737458	1.64384930216986	1.91611304635366	1.66071003496873	1.58077952768059	1.83137299658826	1.84475145944348	1.68392408743264	1.72544981996273	1.64103785746622	1.78765262189668	1.85114917712475	1.5096224305873	1.49502916985077	1.52563808561558	1.51593177721477	1.55756216896979	1.45302532382233	1.89467028059368	1.49206542506314	1.6010490090622	1.45040738551908	1.76127773280954	1.35128385560554	1.4182307386951	1.67885122516439	1.61896172609764	1.80594716730241	1.48675134168047	1.93664581778038	1.41310887575459	1.5514715141248	1.7378506959623	1.53810105745541	1.63884276606904	1.7336883600115	1.621237410377	1.50781120042947	1.37093485137636	1.37806667425701	1.43450561643628	1.75554823811325	1.83600365173031	1.74945385528254	1.39201547689495	1.61927427096492	1.49971765994898
1.94635729583648	1.61655246137953	1.6079034258041	1.64329869391984	1.83278444574661	1.52942561639671	1.64884771954836	1.6170082061587	1.99397712302546	2.13518356948917	1.94480345099381	1.828824846801	2.09827497160369	1.73523496276406	1.87258719015744	1.87930175432336	1.52219373803347	1.72905918794254	1.70586953007643	1.99892391196987	1.55019011350923	1.61375336687297	2.10176145904939	1.6910963095832	1.96061938911228	2.11017276782389	1.88225449964602	1.80739286493421	1.67271334324386	1.9422154134014	1.76866959299339	1.46815865545047	1.64066368171123	1.68225288683645	1.69925126419451	1.67851993659077	1.7058439287116	1.47734364286924	1.85485774417434	1.92724665487578	1.61302554402952	1.67925642498905	1.74873282810039	1.99407306411472	2.01395220493277	1.76553720370234	1.85417468920215	1.56850246863105	1.60905331255919	2.02702785628285
1.69202853931138	1.81645465418437	1.67364135089397	2.12092944541618	2.16010896852748	1.65608392035109	1.66403522196753	1.70349701610322	1.65904083645461	2.16717234899451	2.18408051226773	2.3042492518952	2.24848729952642	2.20999708098503	1.81333938726304	1.63823452969	2.14101412155226	2.08122392195883	1.7385721948167	1.69064741103444	2.31221465376932	1.9376463420158	2.25283549204506	1.95943264514022	1.66118330007521	1.68205387011142	2.16943293554726	2.02011943943431	2.01755241404087	2.37845998831026	1.9350110525086	1.90683840353454	1.86460067055945	2.02924603114215	2.07267602732045	2.07198488129525	2.32149854306299	2.27008898836136	1.84867515572763	1.67626773877804	1.94709500857209	1.66201615391344	1.81488883163068	1.64575816270672	1.91184053108513	2.15353024933399	1.96752862655295	2.16782839380845	1.96404800849083	1.98538351281117
2.54981910194362	2.08649750005502	2.32254014612962	2.41740673882864	2.39107932122013	2.40560302339771	2.58740203132947	1.87648523028226	1.94291185898571	1.97724818871732	2.14358772654555	2.24338354148516	2.44151045342669	2.32920985593779	2.48649250885874	2.4614054525082	2.52298770857415	2.15901127016874	2.51472080450232	1.92757923529419	1.95374529301059	2.28131311343509	1.97097259436304	2.50903697723342	2.43005721384888	2.42695890271028	1.86210061173765	1.95504233674825	2.02959972481032	1.93591997977796	2.19231824861634	2.35690811961162	2.29526734824721	2.37809198205795	2.15883533270415	2.32671176484378	2.44275074728743	2.31213853017483	2.14966089828394	2.19991951362166	1.85462335339703	2.27913414783527	2.44583223310505	2.1625006533014	2.23518787433602	1.93154188124151	2.4027647548602	2.44872594853019	1.86576520010607	1.90070725141422
2.14135972678666	2.58308972705366	2.51101110741524	2.40210950984709	2.65116647214633	2.85990284689127	2.73764106055484	2.26421426008754	2.17678603974104	2.62979791332587	2.08287923906296	2.16076915876529	2.61132295980871	2.15145091328247	2.76973607390426	2.31455150591594	2.3453229619235	2.07029884464922	2.20983575080087	2.17795743171705	2.30741621529952	2.61873622503138	2.5345203507681	2.15445285849145	2.54451133572278	2.85744841869315	2.72811555062045	2.78693074491156	2.55671779444034	2.8333014089618	2.58693399872279	2.18469057669298	2.51566316957832	2.72658110589683	2.11821423998596	2.80622286905093	2.68554227901676	2.24695118317439	2.28721227775181	2.00196038640527	2.75311825637609	2.849793358118	2.44517228089733	2.12092496348531	2.74880518608389	2.15401228551809	2.53414812573154	2.24941240625635	2.84080906878424	2.51269551493604
3.00288243284415	2.66712294337501	2.65780799515289	2.99625630113894	3.03710490314449	2.95160959149888	2.5118522709175	2.77540045670993	3.03349731365049	2.73879989446415	2.72221134692003	2.43068523295573	2.80880646863993	2.3231101440828	2.57614368662539	3.03926422146542	2.87290325912155	2.94237144399694	2.91906596258631	3.1186297636429	2.991830362736	2.30421209648953	2.8474550094936	2.69174830333857	2.28133847328816	3.12320863461518	2.618131791752	2.94435535563097	3.12856964035903	2.6868044916403	3.10945333306651	3.06925637342265	2.73971202974169	2.36070452907977	2.60993216597301	2.78979516126846	2.30936586795024	3.14262508389927	2.48129246912064	3.09865236102468	2.63997182238829	2.44852711508522	2.52222940245693	3.04416909623168	2.77520603885804	2.64450963125737	3.07099689240505	2.30273215630723	2.4639075022616	2.8277364412542
2.55738971091012	2.56824903860047	2.85491159064167	3.39482386305627	2.58282621537494	2.52917443249091	3.3957688653704	3.16790612248619	2.84783871228552	3.39009432332769	3.20058876677924	3.19665111891227	2.94381079548614	2.53378144697715	2.82811711372024	2.8403228900023	2.80112696398363	2.53803395504549	2.72554791441321	2.75592631734554	3.0389477867132	3.22760468524375	2.92505207177232	3.12419636046978	3.37290608677488	2.6998716997927	3.22244049840157	2.7570778645855	2.75380350856937	2.9412791364196	2.98927481785902	3.15917372664569	3.31863972666785	3.37728044909877	3.15305797438205	2.87831262211783	2.86284556214606	2.67808278305291	2.99583053842382	2.95763344086972	3.24676719725919	3.00536145279733	3.4015593013061	2.77872444083131	3.30199325743021	3.37870982169323	2.75970917530686	2.58512570679469	3.27804418747511	3.35698510570278
3.51392329446664	3.522152410583	3.40209425483733	3.02492167389889	2.93142190779211	2.86535660763604	3.64566547157646	2.94964375406442	2.97696994379067	3.64125327404029	3.27215486336819	3.65012612145242	3.4623093771488	3.64935479023248	3.39011629565009	3.60140785307317	3.55627173644954	3.35801024899436	3.64167301967732	3.2768128143346	2.89719407407003	3.0074091105247	3.44879854895277	3.63047702579664	3.42666331947504	3.65797470201407	2.91250798971387	2.82000096670126	3.20989420864222	3.19428825336326	3.61730535832784	3.28223011561641	3.35905737926729	3.63329214893415	3.17734139572829	3.36916617104809	2.88603696618046	2.88122510734955	3.64033997936503	3.5604056769632	3.66919783984142	2.90676777570442	3.66127433846487	3.66482931816545	3.19876792098058	2.9693591121462	3.60072542458264	3.1039391446002	3.58715704252996	2.96895065471513
3.27099584443063	3.90756633243167	3.50838289613299	3.54772955049993	3.28700282369089	3.95950707491976	3.91099707009469	3.47981751714796	3.7171058505846	3.92382832777582	3.8642515233023	3.43929147689198	3.89096619679079	3.91144100945271	3.29978801750978	3.35413441132493	3.9093784485452	3.45153822725855	3.93282148938876	3.52629809537384	3.60217939142905	3.34222393444757	3.48397319421269	3.62699782642521	3.91364888546429	3.73104988939767	3.37997529429919	3.22565537258316	3.88661340937818	3.84690164792228	3.77243845327878	3.91917346948306	3.79672553996003	3.89284278543813	3.17532686579891	3.54919035920642	3.7436324700551	3.83977482383939	3.89131511505954	3.9083149162874	3.90576778905202	3.35947077916357	3.86804247331515	3.79162806567259	3.3523998993499	3.89786819346947	3.24012916023567	3.89474269696352	3.87747517696625	3.79183437173299
3.99486808755379	4.18103487276203	3.73003342833595	4.21748566722431	4.1047385676584	3.94086772599935	4.14721008128184	4.02916604068282	4.15155916589736	4.13114189679618	4.16879563005417	3.87488955693882	4.13326365913163	3.82311259797485	4.10443128843979	4.18148319307551	3.74701243212254	4.16725401269761	4.20039844917219	3.86324917034173	4.13139635219706	3.74309946248019	3.94839159333408	4.18616743886898	4.09576444638531	3.75380439895658	3.84439370677097	3.94920196128371	3.7685714159042	4.15639858145179	3.58209004180338	4.20188965677281	3.64375578842194	3.76464932784387	3.95680537322545	4.14184855027139	4.16081115235272	4.00421369700706	4.13360125802096	3.79566034572656	4.16690422494481	4.1714173975618	3.65671112540178	3.68209079163495	4.19916194937484	4.20672714293891	4.14648622198861	3.81783990054322	3.90849890460159	3.83292803201533
27.7035602555447	4.50090126159503	4.35276507157801	4.44236582475162	4.47452409044591	4.4916450834201	4.38299484492015	4.03139700098004	4.48718045734006	4.27232720771002	4.4675385551011	4.34555512017189	4.43688366598352	4.46592367658089	4.49183359092376	4.37605592732081	4.39829470840585	4.31679624113751	4.4503079968562	4.07092695894133	4.50556438452928	4.37262900488743	4.42851754458257	4.44095209560522	4.44134002511682	4.4196761957813	4.28139450483223	4.40910130392573	4.461872071071	9.73338647880217	4.47186960889838	4.45384331803371	4.50594583981203	4.11005249377242	4.0832243010262	4.08693621325663	4.37725398817098	4.42947122298008	4.37995108635072	4.41794670950322	4.38688270175666	4.28870836421548	4.43541165378268	4.02859007855567	4.33755087486869	4.22753451573818	4.31303742803292	4.34536030677149	4.14880688584625	4.26143047481295
4.81719793096826	4.5541324231494	4.68302122696326	4.7792253181789	4.70979003568781	4.7996499506405	4.61682244824747	4.81761339908339	4.77673122792469	4.78707432129541	5.82202362495603	4.56881860839524	2.37339536467256	9.47576091129752	4.72073373696931	4.51708173964968	4.67381799165965	4.74476365292739	4.73948655210285	4.70100874403135	4.67721575420695	4.65388759646443	4.63963992417753	4.79521261360964	4.76578730013147	4.80822208882802	4.98315148435514	4.7397282142216	4.77819615003708	4.79955148779006	4.79943683571336	4.61688947532966	4.77886886202502	4.577763359108	4.68357068185922	4.73648818625806	4.59414020152478	4.63007264893636	4.68956526067661	14.9344369487665	4.75774750530698	4.7060869872965	4.34956440564458	4.67622483358676	4.71876963735878	4.62396053227354	4.69312792898645	4.6181795528928	4.5286204574766	4.75791598116792
5.25712709321332	5.12842808324454	5.0066083066209	7.88881902260931	5.03432116410242	5.0528001948003	4.92785615055689	5.03360581461878	4.99314443006846	4.96729863328461	5.07096215521292	5.02838610305827	4.01086805599099	4.96905194102774	5.06243478342438	4.86542861733665	5.0396053553401	5.06856677845682	5.13149404990241	5.13815272202269	4.99527269846293	5.11653978953016	5.00352030718298	5.00407442635661	5.20246354533735	2.34812173050728	5.03947723516619	4.90817785278911	5.09172273831834	5.11753651933709	5.10502116810685	5.09552073279801	6.52661424568832	7.70919994140882	4.91960775668034	4.9973894454671	5.07441057102173	5.0447747271138	5.13780956637248	5.1061674945256	4.91940270442844	5.98853709033098	4.91804910811885	5.04039962089722	4.98357227576544	4.99212956578543	4.95662082014264	3.43282306481956	20.9367392829239	4.99780840403514
5.39959076230526	5.32262448375157	1.78752432618525	5.14956069913514	2.2464713697996	5.43557113697965	5.46667446273418	5.21150956985121	2.22111236094186	5.46324083608997	33.6631986244164	33.9209063150412	5.47042295666571	2.02297246541843	5.30820806900708	4.1866155779633	3.65635996122497	5.16373273228862	5.35484474184194	5.24932688629016	5.17674636862538	32.581588684294	5.47959347142131	5.52104305678316	5.23715621540951	2.6016455784275	5.40522015297444	3.8630166134776	5.46514985276251	2.13850916943039	5.33295294275949	5.18343548508923	5.36892090905847	5.4738724062102	5.15479851326926	3.16584863859834	5.38214493010497	5.44426961648242	5.19797794684774	5.2475299462033	5.43322090215202	2.497111440431	5.39743880974832	5.14266634121215	3.4411904483968	5.41437505360077	5.43520883622825	2.39677966626297	5.48664601761225	5.4556067431778
34.4409296412182	5.8756714447019	30.010947963534	4.7690192673357	5.53122902756742	7.08124566359636	6.26774274125343	1.99397211214178	5.83204025121014	5.4706109882827	5.44859095354808	5.54027402459791	2.3731749535537	5.78629766441589	5.55614287296179	1.77997720656535	5.48996220830843	2.10389758086921	2.86747919033422	5.44918621935883	5.82678395983062	5.70684339871685	1.95458005061663	5.6220716574865	5.74309303998098	34.5871799789819	2.82841152113726	5.95276159044199	5.65930666855088	5.50901569434177	5.44088619209096	5.55133598780787	5.80860359897898	5.54556139923115	5.82673109451166	5.83991227901427	5.64285444220435	5.3834412112463	5.61992883603088	5.56074401287584	5.74406479196406	5.83722027639399	5.71808541135788	5.41949151904413	5.40806277317196	8.07591447104549	5.74467482690038	5.64691725201758	5.41312255146711	1.74829757606273
6.08717249986137	5.63872507830852	6.18119339699641	5.7117419490267	1.74482733979233	5.7352901775667	6.20875478557121	6.06193635414261	5.95424650975009	5.75865106581829	6.13092303875886	5.66943663973999	1.6063095117336	6.18131980430503	5.89928948533923	6.1782774520237	5.75385789178043	6.19405616742794	5.72843769907389	6.02474868313853	5.86235719214386	1.75423786228564	6.0106507119842	5.78517233863603	6.01478374904408	7.64732623611803	5.78366129500631	5.89072474432142	5.68605201781523	5.6654240747833	6.53541464627223	6.0329323073824	2.80712914808201	5.85258915162852	5.77513291557611	5.68892025808358	5.8392573901298	1.53255008980064	6.0983471394394	6.11434966493204	7.63957169448528	5.77041042588255	5.89646029115119	6.32227477202157	5.96261370332382	5.0174759491969	5.82473185077698	6.21767701665229	6.01773948070865	5.96516109183889
5.89666551799955	6.16794484835551	6.51524222169979	6.4096063584989	1.43940091973621	1.70435010521384	5.98045885393884	6.2634989782496	6.44500556000843	6.05989361868824	5.92302539316632	6.33267665259549	5.97702069441064	6.882634526685	2.882832950178	1.97969621977196	6.01069598043513	5.96544948744051	6.00905195991604	5.97377276108818	6.4650332623447	1.47042319879232	3.35824110908002	1.87049455289018	6.22283491612516	6.11267978627506	1.71072051504257	6.50965411794805	6.20889595598294	1.71915379429028	5.97052064728656	6.56301530688731	3.40615889126956	2.8250045547197	6.30485424749284	6.51293931876698	1.58734196097078	13.8528777410787	6.27633020124419	6.4258592181392	2.33139978590747	6.08289595970414	6.16947724711583	6.00775041618165	6.15803902057819	6.07270017441723	6.48596352698101	6.07682604083517	1.7401932936755	5.99463771601426
6.5916695873826	1.52543572697292	1.68785944000375	6.36547782348295	6.25525138809572	2.09562327333894	6.19953703026572	2.15959493554347	6.50427524166424	6.17805430864036	6.6121466024139	7.70462715252678	35.4434326552977	1.96192007414142	6.66819691807898	6.36560217847035	6.59011792096449	6.21870242302128	1.42777950920084	6.30738174885718	6.32863483161105	6.58967993329419	1.82408882349215	10.6128673986857	7.09762116506937	6.50378824190861	6.61686301691309	6.58275677648443	1.5311289553198	5.21705848328812	6.36612367594915	6.33309808248963	6.76824980290287	1.60406845122661	6.26705172933021	6.80675044186324	6.647464227218	1.76102408152908	35.4028730406046	1.49903512133045	6.70241806235693	2.17127289343965	1.6975219764163	1.61254306587501	4.10329322191744	6.46193814470261	1.81211848398347	1.54312907398836	6.3013750498	6.50228972212378
1.66155794313027	13.980812269032	6.51250967244119	1.64615185775778	6.59407094825476	7.01708782065556	3.5036338238127	1.48761239647945	27.6287424138945	6.57825059429794	1.61169164756749	6.97953197916697	6.66857318845857	6.53005838141106	3.2062480255706	6.83711794935074	1.46951136041798	6.67537194796517	6.82956846299133	2.73271368450259	6.78601086875973	1.98302033514906	6.70235369990874	1.5104980847553	1.65528711621627	6.8108717578424	1.58917215066032	1.57927665997739	1.70423843511643	1.55724058197317	6.97427141858449	6.59764396161069	6.89620556886953	1.40102059618405	6.79077223827329	1.5323902262242	2.95296881434493	2.3182207613903	6.40629375249464	6.51923478218112	2.45177274762046	1.9486214307668	1.88196453599797	6.66729048989562	1.8104825488267	3.09025778574127	6.83540692847466	2.75917355776948	6.56972082814067	6.82829053141745
7.06510321698931	1.58305621037059	3.42929330832894	2.17261692313236	6.86823256219153	2.51910459276075	1.97727200334924	2.17360061884432	1.69981936829877	1.76441623770515	1.98122088907884	6.79156032773842	6.87342765231784	1.57659969467863	1.67044005459942	1.8558853782913	6.88952920361882	2.10540265300498	1.63160668770241	6.95010968381804	7.02440292857709	7.12044667108384	1.78713399217034	7.01337173322433	6.795985657284	6.90028121228233	1.93515329948564	6.97604930824408	6.84102128680569	6.99574123381978	10.1187625209372	6.99797813342754	4.39314865591587	7.15558557456044	6.74783163635359	2.26822177940094	2.95024673857849	1.54499759571847	7.13206876646951	1.35508920651574	2.72117126375337	6.68318032109722	7.13257389705579	7.2098240011701	1.98986009955502	7.10187217435151	1.61212563482356	4.90833389448255	7.09008051203855	2.17419070873145
6.92772334514854	6.87733121661548	7.07330583224714	1.59613980348063	4.25534932406257	2.30355596055985	2.44284309806527	1.61670547476794	2.63709009858106	7.05717622566078	7.09041563033165	1.49189119982533	4.80299723327499	6.86681599295598	7.2693653358269	6.85033267246389	2.37234797274133	7.25285367209898	1.40645953363562	2.23474986124751	2.84299208090816	1.79767023283086	1.61127676001164	1.49268925118274	2.20485728566024	7.16818028601827	7.19238891197637	1.52659425567819	7.06248738646146	1.64420569048324	2.11047102329274	6.86226928118387	1.64163577939076	2.32855805876253	13.8971599798929	6.82401216088416	10.1687268860682	1.66517229602599	1.81327727619248	1.84016111478021	2.13011014396147	2.82018431728699	1.40811295777656	7.421562249568	2.22131812612182	7.00433084649249	36.1319963451262	7.0938760714557	7.00589107417052	7.10362524706121
1.83424282835882	1.77972514068142	2.65633718686162	1.49538470357875	3.34737006584335	2.04881144400074	7.17553156615647	1.56088891282216	7.32521503071839	1.90404617628774	1.66886005294222	2.02214512405721	7.11444187803481	1.59755462988805	1.45633660270085	7.11860709191182	7.1465745106098	1.75649177164289	2.07324494290041	1.48890926692683	1.64867906034336	2.62412241454546	1.4698707020697	2.86103529541448	2.12791302425751	4.71505983598681	7.50715297198266	7.1769655224351	7.41887957184679	7.37927096686459	1.79692945410091	2.60211288459601	1.66592712732441	1.49414667017033	3.00788277622331	1.93615387997627	1.99269370724422	1.58503032174722	2.4486242248977	1.59700943828073	28.9534319266656	7.4762409458285	7.39062512683565	7.17504889696906	7.35744376985777	1.47490799574659	7.50671556726023	7.2056090861057	7.2273803242205	1.56498494329174
2.07656543098382	4.75368230616482	35.4068366283892	4.09486806384265	1.61926495443697	2.47857616119774	2.2333589405845	2.98645683748128	1.49323321038903	7.36609114632661	7.4669260721757	30.4578205475095	7.37246990538487	1.34378078255313	7.58774578964652	5.29234610404595	1.50910248628185	1.76910866398383	1.74258942202446	2.38959608601455	1.38282146771198	1.81275452431879	1.73614027270835	2.514393804129	1.90588806839995	1.75622951509062	35.0949369507905	2.10638561164016	5.02419606233216	7.39523651267133	7.44486955716568	3.52817614961006	1.66481056088074	1.42293357754635	7.36467988516213	7.37006648143741	1.48342373853206	1.33290451420964	4.06761694736575	5.11537906120457	3.60736121219999	4.74602414105831	2.73767964122464	2.45681029183336	1.96903049104023	2.87564888018058	2.32139886236541	7.71132305586924	1.52018116713662	7.13446610280743
27.3861172111636	1.51389104544862	2.956075468148	7.54223025223403	2.33471877930813	7.47442576352908	7.285765973449	1.45173898812231	1.80428444550431	1.62397068210841	1.53139265797157	1.64881974717734	1.81886697785441	2.27992530525143	2.64825661609803	9.12458729751238	1.46530995686361	1.56405591673726	1.45333608116664	7.74973797600373	7.28562536467171	2.34402156913184	3.14535455255076	2.62405658050906	3.03177208833206	1.69740113649304	1.44860805525221	3.44543231059356	3.19409508031196	7.62295032760484	1.55036530016317	7.53366674846192	1.67202899731058	1.68464377662786	4.23592297619873	7.33076764227729	3.6038089510551	10.8065337923464	2.42058940012933	2.00190408891139	2.62727123293314	2.98961755093074	2.17498077372308	1.38651880066767	2.32011637273093	1.6039137067297	1.49258277343121	1.66113695056297	27.7379077795001	3.48354079796272
1.49937330612496	2.8221769145091	4.99374496234782	1.59565826944166	2.23278386791227	1.39870226673078	1.83410223889373	1.43565713000541	6.46037969545385	7.78180654186283	1.51560571044249	36.0889778306343	3.68568854108393	2.91691721547369	1.40761655550404	2.51219900737159	6.24412260724975	3.21437273974728	3.0818829215357	1.61213146375678	1.87042482819558	1.63773538091734	2.79489513487029	14.1449863643888	1.86551725579779	4.08221482961772	1.91622908081898	25.9482642487593	20.9003469537125	7.29380332055692	1.80492701539247	1.52433372613078	3.77713449869988	2.18317337905433	28.6965596810315	22.16423406811	7.40236945243401	6.21951969239782	34.0680948639463	3.18897980940231	1.53538720114156	18.5567415574631	2.32963189558856	3.374140674999	2.22441693061486	3.48467868824653	3.15733149994643	1.99896752688211	1.45070645449532	1.82399002886191
1.6303634361389	2.26846007649654	14.7655273919784	1.9936452492235	14.3644742109757	1.49877822694136	2.01509067430459	1.5786177619145	1.82967289607768	3.14246729659863	2.19110972893116	2.22397503511045	2.02800412631294	34.7904430430223	1.69214329138941	10.0894774995024	3.47441923195379	21.343379177738	1.72158854231528	1.5801964976795	29.9961829913431	2.34195843453477	2.84096318193091	29.49834557743	5.17605220936372	5.43666538403902	1.89975696272285	13.8276606809778	1.546747058462	1.44764131073114	4.11930632745245	1.49970973955027	3.86665509160281	12.6039367012637	2.33829478207156	2.7909733780516	36.2999969852574	1.32548173981219	2.09701092068059	3.18263800909177	2.02787818789497	5.28106999537898	9.66762392262028	1.87181351859517	7.38299294260069	1.68743961209858	3.56070489407219	1.69766834006116	9.45384040050654	4.17176832669502
26.3812074382067	1.39493772615843	26.2799305491916	1.47278785963767	1.71110706456997	10.5315922719779	1.59655151115233	24.8556504082008	20.8982938015259	1.47219925992068	1.75269473919819	3.88889240682432	2.58018758005643	1.53193184139002	3.68993628570986	27.8191240248256	3.48450072078484	13.2258297519918	1.61435667116697	1.66546845641431	2.48724942192922	4.08244936819782	22.9778140622023	2.46676047717653	29.4905739818361	1.3873297934798	2.17929404883279	1.72596448431848	1.46692795926499	3.97017751307511	6.99766602135204	1.90681139379232	25.5010593637211	2.90507544891001	1.94509358256751	1.68290977153124	9.50354044698945	1.49020330362512	20.0071198038701	3.50478450810507	1.38980198173939	1.59511514325147	1.41053646994517	2.03574418306752	3.02440698726465	2.68102974694813	2.68958376455513	26.2931772380607	1.77389218553355	26.97610855712
20.3221895181463	2.75844853105551	29.1212982993128	7.82005611117591	31.5653372172728	2.63226500466262	27.8653463068098	2.72513337197641	1.67795611693754	2.9887482331554	1.6036567858421	14.6379873500473	2.4222843766258	3.27861382227914	19.7104336050915	14.2712157719814	29.2750348172158	27.3367958287967	28.1767410051195	28.7161381048076	2.84704696650483	2.45301522846393	22.1195307566564	3.7717011769703	1.6085136921364	6.72750000166272	1.51972734738209	25.0774901709666	19.9274368943904	3.80858859795309	1.47814937682257	23.5111709230682	1.69744676278744	2.0272018783747	1.84879103816093	26.3318418790913	25.8746477288841	29.2110194031271	1.67691817135135	2.70947186625016	3.13494152395034	21.7225593132868	4.20806728891062	2.38654360283639	30.362683581596	2.37535292046552	25.0667485785369	1.94014028976812	1.89967143166798	1.67009661825895
5.01932352136023	2.5682503298234	2.23298970386203	1.68314209338323	30.9796927399559	28.8930997700571	26.2990014526481	4.06411705858832	30.2270044579233	2.11246379348391	18.7196269168024	16.1240807936053	1.75365994194759	26.5342178028484	29.0280839526533	1.90296268142631	3.05699780707797	1.91852363636031	28.1657842386613	3.20966338773062	25.0991827272136	3.2706631903544	29.3459068971604	2.78084573747762	1.49117850435839	2.09128687249772	22.2783208139762	1.82958645586436	1.57442524104641	6.72067203016624	19.0763029348756	29.6822911706429	4.70817145228664	25.3340164988321	30.7122595082628	3.42319359455869	1.87396078490095	31.4394442391771	3.70410640593372	1.61538884905031	2.33204178108703	6.46153212061618	15.5289156024526	6.07721682288276	30.2617703829715	23.6167618878208	5.93134344150172	8.07654434390358	1.83245783159389	20.7810414378713
18.2446115327192	7.18855424670092	28.51871795594	25.9469524366688	5.91639758492952	1.75429541500109	2.8623122809121	17.2126214365796	19.3777359504441	14.8289437092963	22.1675036136601	6.17971288345003	16.2076262899265	28.7084128242122	1.65843289712943	1.55685249032765	25.7635589688735	1.66691572121573	3.4459276369848	24.3474649055311	1.69685590716219	14.9539671631605	13.6483981616305	31.1993121391065	31.5605370045462	31.4198199557071	19.2636757029032	29.7249819598788	5.10868327442605	10.3322220624466	14.956188464344	2.19642032009834	30.3537390896777	22.839795849778	10.5391549347347	5.97605437496755	2.1970096584507	4.33188738458103	17.4611767543377	1.61131678966123	14.227774053265	1.91703056678189	1.55939703292873	1.59579808846178	27.3610835110133	8.98245450388734	3.94804723096853	2.16923630320689	12.9822235272099	21.1763928147794
2.39088475598014	6.41611614226598	28.5159920040907	10.7396810445832	21.7409370911135	24.642277801607	30.9803824028573	1.86231140659789	31.1296492378041	3.54165798336977	24.2440064628505	25.3727549047264	4.59829969361617	31.3106308491944	3.99122902650629	11.6642816912935	2.91010092487945	28.0941730377275	20.2600946095252	29.1820197730987	30.2044412308901	27.535591924106	31.050840798317	21.6705048049935	20.9083057477979	1.9309284515574	29.2917094020497	2.72961608158273	21.3246372980023	25.577363688071	30.2817739797524	25.5397060646329	31.1727435170049	18.7666706593639	31.5202474802602	25.8023668396492	30.2061331626767	2.81227678226383	7.75760906628823	31.8182480273102	31.6824741957472	28.8940524735588	13.6641982096536	5.74871202783032	7.837289989965	5.40823832304449	1.99708589466666	3.52046613344307	13.2855667156958	31.8944548537916
2.32759996647681	2.09720456024945	32.0563519012497	31.3924551840991	16.0794014622419	2.33434749721446	31.0721651425435	10.8016524259904	2.8812662112011	14.7872145419325	30.2596538835986	27.5563273926036	3.86249954218656	32.4269764586342	19.3632690906238	3.85350317331463	27.3655250165744	30.1041558988524	1.8617593391021	31.4167443269572	10.5890422654101	29.5160149108984	3.19755050146584	1.96346292757373	32.1861895628971	31.3174011617991	2.12690615359545	9.56678584596498	2.52060982623189	5.21230733752194	11.1089085212778	28.1689649577369	25.7587568817325	2.15062739547992	21.06557721976	30.4175445430189	3.2293721912829	24.1715476098023	3.83131769152999	28.4575310936606	27.9914143410943	24.7858996991255	3.83120103064196	30.3385376964987	31.3734233322032	2.10550564400491	20.9804371066515	32.5047501665189	30.4902239995119	23.824742360049
3.45149050828307	28.9849135134028	21.8165234979802	2.93185475510602	20.2969741943006	2.15423637198163	27.7756887697893	18.7679334688903	2.23064823704809	23.0272564532185	31.736497049062	31.1728438014152	3.13609014633537	2.61560298016321	32.4404133117266	28.437052838485	30.5855301081191	32.3591684715339	31.5047912824138	32.200803761284	32.4232412247087	28.6819032253501	31.8070956232623	2.92401344697429	4.58393568427633	3.86127460193935	28.3415833957465	30.1839341810949	31.8902164431867	4.18450860822688	23.4062884491502	19.1436170694756	1.90746115569705	31.8518297964446	3.36886930049559	32.8104095270922	18.8767100571176	3.61456881095938	32.2832190798865	27.628550532496	32.6354007868237	32.3959311235279	31.6424871634193	32.488135089796	13.2516258015095	29.8874766160795	8.54136418654388	29.69766827079	31.4773827758155	2.97651769032294
9.7212315172897	32.3548583869288	31.2264848569463	4.13308303112017	30.5013283525464	8.13956223970858	32.6094482912676	28.0404079598093	31.9087474897475	31.9530267037263	32.6549435418323	15.6242588195785	32.7394092206846	15.8879646970218	31.9525581135565	22.4971173430789	30.0219954122107	23.4318485751099	31.7892565503945	4.17558918097135	8.61340687047373	26.1205248255657	10.0129350350868	32.5743925728497	32.7358869578883	30.2195819015957	32.0058861188973	31.6820126828985	9.52643737352181	2.88616202205167	16.7186471323341	31.8372858839771	27.0945055477729	32.8319013486102	29.6999381639672	32.7715179567737	32.2613440960752	27.399043000849	31.6062247562895	25.3552496293884	32.9547351450021	32.4684756505618	31.5055077532713	18.6913445092186	4.87530694614998	32.6581646542728	32.0865060797273	3.3931765535751	29.9014304049232	28.2677756034797
18.4849931269632	32.5665224991923	33.0613539346779	32.3101910356679	32.6384410940859	32.8497523205123	31.9163577664869	32.9738900460871	12.0455825221724	23.5731437722848	29.9564097021823	31.7221724060065	29.0504296630988	4.63253518511084	26.0238301365625	5.34130001628689	31.1559318811808	32.7542337614226	29.9051722794941	31.7855486475701	4.23360618803801	26.3742351762014	31.963635042703	25.5787140957332	32.7598554096286	32.7135458466925	31.3326553013809	31.915341744938	32.8934290880172	32.5300906034028	31.6833430695253	3.71818277931328	32.7890729763618	29.558603903552	32.4981915090294	24.0178821801312	26.4787934933361	16.7356199490119	15.4912809622798	32.9662519094231	2.62254895988201	23.7204690832287	32.8442985073844	32.4385882018649	32.711042598199	28.1652296495735	16.7600021135639	9.15831830684035	31.0771575151186	16.0990645158433
31.8934377934376	26.4853908099149	30.2409668496786	31.8942466833268	11.0467132929083	27.4463029778431	31.0748519346148	21.9387132386049	33.2894366734252	28.9000681978598	33.093226836891	32.5649273598186	30.6835680158601	33.0666457045482	32.5095871849786	30.8033505445802	32.6399274345224	32.1367695386214	32.1497614760898	31.3395170414527	33.2040868588586	33.1200805792118	29.1879268628699	31.1545997711548	26.5798762290873	32.7136195823992	25.7210208335317	26.5656919402518	32.2449601621807	31.5773612232936	24.6650440564973	32.1020564068262	31.6458157720457	29.2941516725563	27.0143170075966	32.7554882395284	32.9993659664613	32.624165885145	22.8101940684821	23.4968495423256	33.0063057251362	32.9785914301329	31.5848084528376	26.9239758371345	20.4120603446446	22.4329512633593	32.912111276029	33.1813000859644	32.2776955579401	20.5356573545006
31.2172142563327	31.9481512332348	32.6790780089695	33.1962449195768	26.634537596305	31.1634569695866	33.2868840156777	33.2183279897714	31.991514255647	32.6895528495594	31.6977446828036	33.3011281211185	26.7780230922984	33.1497456366831	33.044268765223	32.9227229516773	27.3138403626072	32.8657274097868	32.6671467015587	33.1058861190592	32.7518837642542	30.7153994781823	33.2306016178052	31.9268612103955	32.2830094635188	27.76922941213	27.7394936446535	33.3985304603569	33.359310807901	33.2157578206385	33.1666031308762	32.0770666032314	18.3369880733404	33.0772528809556	22.2138613113394	33.0457182519523	33.3925664331581	32.918380341489	33.0643877904422	33.4105503165996	32.1891488265534	30.3369077741252	22.5751396598906	33.0940636362458	26.632720477697	26.7237443961867	33.126123516375	31.7978090500247	32.3904424865535	33.2428089108765
33.5714894654815	33.3215274671896	32.1828007629268	28.4698511292508	32.2363851277493	33.1506349267467	29.9624075992864	33.1152168508032	33.484029956521	33.5591802631726	25.5304979443805	33.1793512520987	32.5352103661551	31.8234593881215	33.3890229138463	33.2290888310159	29.0706486980745	33.4722497473077	33.0439982978836	32.039682026796	32.124158087626	33.1477288361272	32.6608022949696	33.1666706067482	23.0798632563516	31.9065263616643	33.4997651717506	31.2786952993858	28.6847185786358	33.1798194558003	27.9430804189085	33.4781431765091	32.0096874519425	28.3593942892365	33.2676324397765	33.4576863395029	26.3210269917811	32.9160373366082	32.9625334480275	33.2926782299117	27.6778573256412	33.2353933740451	33.4419203941073	31.8829735250069	28.4152259250759	32.5987372855853	32.5559311661379	31.2903645589336	32.6476723755136	32.8792687653115
33.4201778400468	33.6392276998163	31.6376633472187	33.6961937176232	33.6324716698247	31.9808721414015	33.7693647485281	32.1950301491575	32.0240175542036	33.3950208986211	33.3566985941574	33.5823002859966	32.0646399667019	32.6157909464379	33.5559311477248	31.3393927810006	33.5284057928288	33.4531068841323	29.9929007561772	29.7760373888829	33.4856141081628	31.2684275420608	33.7072956392931	33.5717385351364	33.7083714097342	33.3499217672333	33.4824212486917	25.9292023342452	25.4626070048663	32.076336557798	33.4189925924008	32.6531821618514	32.1497929157402	32.7296358746228	33.6373204275435	33.505708430848	33.5105621304129	33.4168875253541	33.0851099489944	33.5169622382704	30.2101375741267	23.5314691141464	33.5324083271818	32.3748142744248	31.5547579670605	32.7682792272134	33.6703627092799	27.6949672943727	33.6299844379848	27.0787649664027
32.6075647259269	33.5874642420139	33.7565743612005	33.1734936622163	33.3414817872194	33.1642086726679	33.4339365671069	33.6560210161359	33.5980134182663	31.0515744501992	33.6610821957256	32.9746586499047	33.0187457283864	32.0906936345883	33.1950415343826	33.3518969731644	33.7892120781556	31.8628515248991	33.6266827641978	33.6688952349109	32.2159894880274	32.7311901777012	33.4218619980331	32.6542499950888	33.2131993099499	32.1086397584767	33.1947484256209	32.6769614259294	32.7863112442716	33.641252712435	33.6088123811593	33.3380430235511	33.7345119441341	31.7929052830414	33.2943715783756	33.772255272666	33.3847583818473	33.2563241499536	33.4241666445952	33.5207501275264	33.5708528695188	32.2502056738315	33.6261941084304	33.7436560428382	33.201700598868	33.3736890517965	33.5136890327362	33.8266277108395	33.5367327744544	29.6773841821952
33.6794881281494	33.215561034697	33.767611098334	33.6986030463775	33.9322305714852	33.6564425591636	32.8707504594791	33.8855735961433	33.7863014349089	33.7582269766124	33.4335757303971	33.3336581018211	33.8168559306288	33.8989014094765	33.8956166586189	33.5956766341414	33.8197391496446	33.1539965826043	30.4409177558264	33.8409185962457	33.2408563515372	33.3982729833042	33.8311454384225	33.4272722037312	33.755987117901	32.7635856265269	32.9654921211233	33.0070965832388	33.5878028672978	32.8447337731669	33.8000662448311	33.6648800778269	33.5096325482331	33.9523279251353	33.8406860449379	32.9257110194125	33.7206354630805	33.3985088611742	33.4063938571734	33.7826242087023	33.7081240557069	31.9535638973668	31.0104421799077	33.6214986715665	30.0520844967826	33.7542908324053	33.5170866880853	33.7595574900991	33.7997088389794	33.828472584965
33.9239469604248	33.8294144947456	33.5027645865198	33.5785499643482	33.8974334842174	33.4714454270705	33.7109511298364	33.8566148064736	33.7163389278995	33.5281316264234	33.9464922036062	33.8845428621264	33.858429820168	33.8001775037203	33.6819736778393	33.9524789654134	33.7594628678633	33.6923373213361	32.8200576174043	33.7741503936845	33.9654856906654	34.0363061619616	33.1400177205366	33.6634549282157	33.8340522230779	33.2406819163671	33.9975756656032	32.6384037067013	30.5654943611438	33.0235347514071	33.9395227166525	33.8069880578526	33.6873357514377	33.9237897197492	32.3155773294107	33.8920339391876	33.9488522828333	33.7947767192529	32.7323448799188	33.8180582277592	26.8031920066448	33.7767792338215	33.333672175125	33.8483570763407	33.6926918693661	33.6456559287428	33.896032897691	33.8479866725121	33.801523492389	33.6744668732974
34.0742989627279	33.5777486072834	33.6965474118707	34.0458530758602	34.0236791144065	33.0394430864677	33.767071538585	33.9719420596224	33.199092026394	34.0687684384354	33.2973592033272	34.1026154632152	34.0260352364753	34.098601980508	34.0775232877964	33.2794243107268	33.981391249653	33.6678106118769	34.1562884531699	34.1263969575685	33.9748264720245	33.8463084018825	33.8660589036844	33.3597253009867	33.9851603814476	34.0084340760575	33.5526470541707	33.6958759295367	31.3399115549467	33.996820210462	33.9859139127268	33.6087230994942	34.0142476584338	33.2623834967665	34.0363163468517	34.0947054524194	34.1091050775181	33.9991780958351	33.8781488929433	33.8063547273222	33.902935299434	33.815591178743	33.9453816506923	33.8772456548139	33.9711169942106	33.9125464602824	33.8663188790429	33.721506789712	33.9796471602966	33.1390228562372
33.9595125396687	34.1152721786799	34.3377600942761	34.0660007374488	33.3963529283221	33.8946390995905	33.824666314503	34.1602286619843	34.0470677852502	34.0689209493802	34.0537300654299	34.0835201044264	34.1466481336019	34.1201123307644	34.2804497380927	33.9458670220608	34.1957089479765	33.8314877601722	34.2537352231557	34.107713822128	34.0534690916537	33.6737585211158	34.1759868263207	34.1239901722459	34.0034276141822	34.0259368831428	34.1744589547224	34.1715839908401	33.9714969611962	34.2948573194384	34.0982121686474	34.1244198759561	34.0484162235176	33.9627600429277	34.1041379531576	33.9993689310321	34.1476677204011	34.0224498299746	34.1976926630834	34.0307187701449	32.8964166525186	34.0730546166259	34.1376353721662	34.2511225053385	34.0736670363746	33.9256316682169	32.6715607116731	33.9644178666745	33.9772893430975	34.1184220265368
34.1196228581301	34.133887672688	34.278855615194	33.864196298162	34.2246064595721	34.0863719138848	33.3789430258591	33.9562306082892	34.1879849837425	34.2068475476655	34.1103681534318	33.5068948875703	34.3674057928726	34.1662434812074	34.2438976342318	34.3073267526113	34.3726770985729	34.139789673547	34.210571393391	34.1993278830228	34.1576849479102	34.3961331656391	33.8983667280684	34.1315387144413	33.9402578031507	33.8486403951687	34.2403449633844	34.2605773567897	33.7364661118685	34.2189318040256	34.2517408566226	33.7187889234113	34.2719214222334	34.103443374433	34.4162096198393	33.9979885717346	34.2287364807841	34.2795008052318	31.6710506598833	34.1030238874871	34.10266276757	34.2357875919872	34.2619343232631	34.0039286777323	34.0156090808948	33.9565002172791	34.2097016391083	34.0256191277781	34.2771262041057	34.1456086204092
34.4112140331021	34.4596110422786	34.3356836081126	34.1855005056229	34.1376922213308	34.3189155248284	34.2279439065332	34.2183572322369	34.3402004235978	34.2778367607702	34.0714064413191	34.2909367436848	34.1496779594351	34.0334022726731	34.0386051893969	34.3998823148578	34.2676594804555	34.2101572583619	34.4736565346978	34.2464405980888	34.2737515494019	34.4865261223803	34.311101308515	34.3399602278724	34.3675831232097	34.5026015094267	33.4256137017189	34.2280088971227	34.2567991189121	34.3444540549803	34.1844110628028	34.3117794430943	34.085713660909	34.3534893452618	34.3690017784553	33.9545001562793	34.3805460575708	34.3307330870541	34.4750169030682	34.4013034802687	34.3135536762871	34.4130107056287	34.4276126383286	34.4377025292177	34.3624892635568	34.4164257888331	34.3395194359727	34.2174184634123	34.3228150169226	34.1777888176206
34.5133189907638	34.4942566953988	34.2784206586303	34.3986911178933	34.0134488870198	34.4206321788604	34.5591821052426	34.3109876086245	34.3120943920725	34.5544027240631	34.5047183616204	34.5542710355215	34.1037608729225	34.6531345505719	34.4878654957984	34.4201494158941	34.4467179942603	34.3466730026192	34.4412487112824	34.3627239235292	34.5333098068014	34.4546777759622	34.2416812791508	34.4108390003757	34.39682799829	34.3971189484413	34.5007643731738	34.3665843850904	34.3951100464474	34.3473615400703	34.2032650076822	34.4553089676257	34.4345764678152	34.100186093889	34.223522682641	34.5617348966687	34.2720404034838	34.3655732860785	34.1725700332549	34.4677294388465	34.3702005054183	34.3473775082876	34.0960521337886	34.5615071712408	34.5553111230677	34.4178074602991	34.5220344657815	34.4448579031302	34.3574787476421	34.1527378300287
34.3203513765031	34.3595896533378	34.514065878335	34.4970530392122	34.256457410883	34.2923354911067	34.1023070955068	34.5744304508208	34.7312935791235	34.4576567124797	34.5694651529405	34.427173759906	34.653644937592	34.469367493621	34.5618359649166	34.7502292032803	34.5588662735273	34.4955577512532	34.6642361673849	34.2848174290192	34.2055454447687	34.5583410157601	34.6456121635571	34.6988646518367	34.5439715502297	34.1630085535691	34.3863435132089	34.2285844165091	34.526954665366	34.3231790007246	34.2877576686992	34.4546863878611	34.636986479927	34.5023962314806	34.5223435195076	34.7822041543234	34.5201494504348	34.6289329511776	34.0746594119276	34.5934078860677	34.4314843473555	34.5393124291478	34.4612749198064	34.6388052034081	34.4075804488606	34.5413869777497	34.2630256774861	34.5723533151467	34.1556777090592	34.5449677741903
34.4178790057116	34.2536541712127	34.7133595142187	34.5986199073903	34.6803738285854	34.3487589796493	34.67545360608	34.623998701777	34.2560307127769	34.6561396368289	34.3381730458241	34.2632820797924	34.332621071788	34.6405639144523	34.370862684351	34.6710520194554	34.5184505447992	34.6929959882206	34.6157832793276	34.1551221491919	34.4979541381529	34.7449428373532	34.5122481101088	34.5244003415245	34.5081739406871	34.6878903903431	34.1718813079523	34.6855950171858	34.506275350233	34.6248644288611	34.6167098857926	34.3318275799414	34.3474190501155	34.8056431302858	34.4960928875313	34.6744918571206	34.6287788259463	34.653915166759	34.3670456823255	34.6827581453224	34.7214380071246	34.3706866216562	34.2934541925939	34.650527137994	34.3978776507228	34.3120653977228	34.3264395505133	34.6476737303017	34.577092475558	34.6274433257395
34.3554947477836	34.4459422835495	34.5066171218416	34.8225228327542	34.7685619090405	34.3024586656168	34.481997416957	34.7112706633593	34.5923117684341	34.8009156332121	34.7256794735815	34.4868518587484	34.8358147352434	34.7809897048503	34.842889706093	34.7129312624229	34.5866599819548	34.755145117024	34.8377698555976	34.3580508091856	34.7923743550546	34.3325071973772	34.8234010507667	34.4479606222407	34.1294553053556	34.8046268650886	34.6402600433027	34.8885618278324	34.8521652373524	34.6713369791662	34.711268384036	34.8026219170749	34.1667206742776	34.6821964744533	34.7596250296373	34.4648873173092	34.4653710592919	34.2058630635774	34.6954847795997	34.5052428359686	34.6322734041336	34.6832274530015	34.8138933353166	34.7271002305156	34.6410486892178	34.7728315926027	34.4491077430522	34.710159459978	34.9137743861879	34.2921174017349
34.7560337376687	34.9637290973919	34.672675604913	34.8748686790036	34.1535879192918	34.8589406392802	34.6263003322077	34.965438373144	34.3151470541024	35.035036501552	34.9354092950171	34.7630756597191	34.2732038598208	34.692069016287	34.9872011291009	34.8328442499787	34.5307214484844	34.7921674490226	34.249162172546	34.8876491258651	34.8061025595168	34.5054224587585	34.789985584205	34.5039816741589	34.9971867318638	34.3821718115054	34.6642788502221	34.3868455920232	34.4327101625471	34.3484637505002	34.4234591696107	34.8273449330905	34.3751246942818	34.4315117663672	34.826194773115	34.8170261666588	34.7462067651189	34.8501609273747	34.7538060222527	35.0376204264924	34.7620555704215	34.7660808542637	34.3900078468576	34.4594682150513	34.8613737460635	34.548503829716	34.5516048810093	34.6363561291919	34.3646234428586	34.8825087427318
34.577391633058	34.4066979232418	34.7767192275879	34.5666136043302	34.5013645389687	34.9215017650382	34.5915508558431	35.0212036915349	34.8360639925395	34.8419985752558	34.5911941170761	34.8250289548052	34.9782928393761	34.9327446469873	34.613225069082	34.8801873281954	34.6787353495403	34.6327358835271	34.791136011932	34.8370166268915	34.9863962917955	34.2985993210351	34.7937613629745	34.9281244442444	35.0344795045873	34.6046204298944	34.6670159886869	34.7614191721951	34.4544231106537	34.5720749230541	34.7489870576856	34.7976756106878	34.6106867107917	34.4794025585176	34.7612950738366	34.9762142742361	34.5057340304647	34.6592987583386	34.5654238716108	34.8032152318554	34.9950810142769	34.6758748202708	34.43748822516	34.8195693328265	34.770678441247	34.9502088394796	34.7443180167886	34.4122296235561	34.5012306725248	34.8727311346515
34.8115690368029	34.9043876108794	35.1513507171257	35.0931983896227	34.3784000924782	34.7157054099951	34.8071933704136	34.6793974776621	35.1880172331614	34.899837012649	34.442146433843	34.881145967684	34.8334162029117	34.5498882026826	34.8819488965627	34.8085784235608	34.6498685977315	34.9801736739841	34.4878958716173	34.6646474834343	34.3862807683549	34.6963073180346	34.9655490489228	34.9903697967291	34.6040941574389	34.7975161789172	34.550249753334	34.5575464813601	34.9422418386272	34.7172325047474	34.3348643581129	34.6889652184653	34.6041815696738	34.8313255303677	34.199391273821	34.9139718829929	34.5655560099396	35.0776315002114	34.8678581310505	35.0607722229194	34.899595083149	34.5710202000787	35.1889967649123	34.7115645921379	34.691809912111	34.5889216174093	34.432688911842	34.5007978847422	35.0260307164675	34.736185212082
34.9667196088687	34.5781115209459	35.1758279063064	34.914061795751	34.6654107257573	34.5601817942064	34.7634934649978	34.594961767362	34.8420326229996	34.4150761117253	34.7858392906627	34.5736072873662	35.0011244458236	34.2002524727353	34.6678160717944	34.8286202775693	35.1631640911062	35.0627099371618	34.2946511583826	35.0194546468927	35.0642962078292	34.9019431630594	34.6966318307542	34.9428201598802	35.0651952791763	34.4102643080111	34.5154715383098	34.3456499385688	34.8177340132334	34.4370414301642	34.9243198692643	34.6962979060313	34.9581233787525	34.7688348670963	34.5246054957068	34.6089108209102	34.6090541839016	34.8120871390606	34.3115830368465	34.6086875378564	34.9362726052093	34.4460105833409	34.3571904332724	34.5491187433492	35.0258829633655	34.4655950667967	34.979968559268	34.5797852110301	34.3690098169335	34.7752176474893
35.0559793923373	34.8464161524057	34.6006044474972	34.5184656278209	35.1774080434573	34.9295882192192	35.0786913670749	35.1197807893153	34.9310116479019	34.4072157045982	34.7251854244322	35.0759739180334	34.9367786216868	34.5015626261714	34.8170278198462	34.9217503148964	35.0786555205226	34.3615429361009	35.014427418436	35.2583877164832	34.4424933099416	34.8255499281568	34.6690886825949	34.7075290929171	34.6867205793576	34.9788840454852	34.6588722448927	34.3048061849931	34.6938350627255	35.1383352986128	35.1062218951257	34.7039441239088	35.1747452355912	34.8471010007064	34.5932820135978	34.8524003289952	34.813096067838	35.0764363955683	34.6678584979685	35.1620943236205	35.3276100491882	34.3208317750369	34.6697419680542	34.9853761262199	34.988231924595	35.0852326583026	34.944330591076	35.0692157156407	34.6094244931736	34.5934559914627
35.2425165747947	34.598308886097	35.2252513258923	34.9016690466623	35.1805797544051	34.4953328180559	34.6281192235279	34.9739789645258	35.0278457770544	35.1731429976364	34.7601901967273	35.2080404521721	34.7839718140542	34.8856135604842	35.2846912926653	34.9912141028872	35.1120399345836	34.813063250912	35.1293887342917	34.8524587908907	35.3416538880334	35.1991575965138	34.7693957144258	34.7456341450505	34.9776119970645	34.6127687518374	35.0047619454996	35.1818234897401	35.2381490640724	35.2532497466429	34.900645760208	35.1544171540433	34.4258046301456	34.6168691337875	34.8149885402951	35.0297972380558	35.2363304199129	34.875323633478	34.7409352569997	35.1691423840325	35.2764175158731	34.8733196296398	35.2106768256042	34.7087705337482	35.0584947943651	34.6420860648612	34.6346958972418	34.993968058433	34.7510348422787	34.3661758688267
35.2069162676442	34.7079731129566	34.803874676656	35.3462696304523	34.9222428129378	34.5957454398025	35.2713479782889	34.8047534427176	34.9007085000482	34.9377856805341	34.718817614989	34.7905074834759	35.3296175488815	34.621647222854	34.6952576829194	35.2886392216195	34.5159477331176	34.5772809817169	34.758568607354	35.2000828870567	34.9025322387058	35.044778392135	35.1063913197108	35.2423039197267	34.7947741148405	34.5622237941766	35.1657942521926	34.6987140801152	34.8287470522851	34.8249349324466	34.8443069229826	34.9404332489149	35.0900249196024	35.1685572815126	35.0020260714475	34.579841579793	35.2435005460956	35.1874787301568	34.917966659071	34.4421449864732	34.4891915944607	35.2363136215924	34.6354660480411	35.2446436257548	35.2825875755916	35.3708679422241	34.9385306864067	34.9132112106715	34.6607728010617	34.7683054127214
34.4784483522545	35.312972749401	35.3506618919964	35.4334560667932	35.3307355918014	34.9646707142742	34.5816831361122	34.7147297445587	34.4572078382607	35.1917094516517	34.733626260906	34.5624856528356	34.8868154933429	35.0474965345271	35.2067534734013	34.9846118700191	35.1814140815751	34.9265712449425	35.2041810821428	35.2086178146622	34.6548635704705	35.1240777922242	34.9661079287474	35.2021931641477	35.2137956298417	34.7762790898675	34.5406717324233	34.9024615050707	34.8349663188103	34.831006067769	34.6102662968854	35.2280365321984	34.6764637700942	35.036789576385	34.5783722652824	35.3966228678269	34.9643638092762	35.2058615146757	34.5933264679272	34.9794328164276	34.7605570069157	34.6677890981881	35.1277855022811	35.1238816397292	34.6422598393975	34.5957890115821	34.463739040074	35.0555327603203	35.3876982276015	34.8842926110944
34.505773610115	35.469542586377	34.6295192141648	35.3467602355194	34.6715444398703	35.3039820536722	34.9220011814676	34.899989913471	35.0818500015802	35.1848729217436	35.3778137163048	34.8967790987423	34.9153553307494	35.1779313653206	35.1781851717738	34.6065250075368	34.5539142434095	34.6852655756361	35.3439379748122	34.9165908551014	34.8451228816239	35.0266835005313	34.8711411640567	34.3726587118107	35.0518968904123	34.9350396906347	34.9516801449963	34.9855525408531	35.0502510754289	35.2794122540414	35.1701424945321	35.3423628103599	35.2802079503727	35.2699108462451	35.3846615066208	34.6964443864498	35.3135836287828	35.0357523777237	35.0085889563105	35.2326231842661	35.3280130855272	35.3043267221852	34.7849243720266	35.4721056785597	34.900626845078	35.0328481062212	35.071877885162	34.9668883243769	34.7363862820527	35.0742951792018
35.4528713325767	34.9181137658027	34.873298755061	34.8372679025538	35.339351681549	34.759792511806	34.8248814726916	35.3532522877696	35.0152024956665	35.3957881893296	35.071537409625	35.1280704222361	35.2071031345229	34.6745207566291	34.7733557930298	35.3283199990242	35.2823038562165	34.9582101449758	34.9141447679736	35.086078458137	34.4737519859694	35.2082022892786	35.1093466783801	35.1410921356791	35.3142741474395	35.4364010456251	34.7758897221816	34.9640852070656	35.0578518942754	35.1652350639563	35.2611525434693	35.3431020575138	35.1878612742854	34.9741639506909	34.6252825682323	35.06943370303	35.3089293706352	35.3941456349917	35.4004431765474	34.8601513601892	34.9171150766566	35.4773500240488	35.4086899089681	35.1508085632627	34.9978343243378	34.9761871673364	34.8276230968648	35.0445436499473	35.1909425971287	35.4588774936891
35.4144299914237	35.1669666769998	35.1619108974941	35.0816906545509	34.8664862020244	35.1657139577573	35.0371961078123	34.9043334292898	35.0768589780122	35.433058469723	35.4442900650114	34.8871397675157	35.2719913872818	34.5969740413089	34.8319316716226	34.8292607940005	35.4440306822797	34.9712218764998	34.78686556765	34.6800525052543	34.8416984902645	34.7526546658907	34.944750947602	35.2791446660917	34.5950372604395	35.4066630903334	35.3506062563239	34.9178547070905	34.7444575124473	35.3407503761769	34.822325892056	35.1326187982163	35.0432295211453	34.9928977985219	35.0496357567144	35.5315456894075	34.973579724807	35.239023640325	35.0279419627842	35.1510101685045	34.7071618065028	34.9876809876342	35.0887028326013	35.4790425721672	34.8624265682623	35.0036538273383	35.1455779833664	35.2667368043255	35.3304651280418	34.9553077786622
34.823867627614	35.1037316312218	34.7008769727911	34.6843696572452	35.3228901331978	34.8262714285798	35.2144485435854	35.1649866552531	35.0861672562476	34.9774532504624	35.2888404139622	35.2351485394385	35.1629351133116	34.8069794363773	35.3838322398251	35.4612918468861	34.5048039926199	35.0930108593395	35.4261952797643	35.4168199969777	35.364281495227	35.4318534160922	35.3896972305027	34.7532508658335	35.5483819857815	35.2211547400245	35.0096643127662	34.6659847432885	35.4748477419097	35.3731468732522	35.3191147061144	34.9058854568871	34.8407909426695	35.0040208094562	34.9370826509233	35.425063577155	35.1161232110198	34.5039523259861	35.4621463951669	35.211696024521	35.1017629757055	34.7642273351291	35.3830562265873	35.515770461178	34.9641888138094	34.7274240815984	35.3791791721694	34.931749768969	35.3581616496578	35.193216816371
35.1155723147071	35.1807913283347	35.2267155543025	35.279874880767	35.481822549739	34.7820737642543	35.0738761207513	34.6822150359417	35.4132315602473	35.1453289569038	34.8542396942754	35.393727343813	35.3103461896692	34.706300507547	35.2614802791806	35.057357345406	35.582803432032	34.7144432281858	35.5291773846329	35.557266495703	35.4351937943178	35.108278879499	34.8211452467804	35.5209666788905	34.9349900363226	34.9693465783859	35.0535208099829	34.7349140954986	35.228646706432	35.2401312142479	35.278961476828	35.4107337150025	35.3760824428965	35.2936697130282	35.4634171801182	34.8486322935089	34.7439853979509	35.1533918841854	35.6023183419318	34.9650693917235	35.617839278761	34.6616637535966	34.8853209912353	35.6035498824733	34.8858182497378	35.0885961132418	34.83166185214	35.3938412534417	34.7784239369366	35.37969609773
35.3410695300455	35.0584059031711	34.685287674818	35.4767993663744	35.0829773407521	35.2439944911618	35.578888481212	35.3718644961182	35.2809964142777	35.3114343851647	35.3336417099027	35.1906879375438	35.5014357787999	35.3004962245292	35.2765115775624	34.9238336550275	35.5882443376133	35.242413065813	35.0849414297193	35.2772256031305	35.3061547649798	34.9701612141707	34.6524669759205	34.73825643491	35.3197900378586	35.4587709187925	35.2873160402416	35.2905902673171	35.4407610135224	34.7053387070672	35.1715078808478	35.2582901388002	34.7081527149537	34.6964584618407	34.7887949535086	35.5199813894848	35.6044623259668	35.5363412038649	34.8746785946588	35.5440859486367	35.0651954932875	35.3991219901795	34.7147776265219	35.0548430343277	35.2510530724421	35.2763866706637	35.2675137300638	35.2427434413688	34.6242072236837	35.0188802125425
35.3849498442972	35.4181444433165	35.0602740596783	35.4110156560809	34.9269884471036	35.1939596952445	34.8948818109914	35.2085763321977	35.4788943154178	35.5380360990884	34.9345681985908	35.0884303232636	34.8003837293318	34.7720954978376	35.241960591861	34.8481393530574	35.3779880228035	35.0300584197965	35.073589621606	35.3072489789248	35.54240469891	35.4435892621579	34.6065263828499	34.7368467757946	35.1666061861546	35.0376646675113	35.0869227488309	35.479541685669	35.5732989694199	34.9036377795575	34.7540818431563	35.1040616549638	35.4739131216426	35.4378954468037	35.0570411014895	35.3820277592599	35.1662168614734	35.3707506060394	35.5730517361619	35.3204213098096	35.6945983147969	35.0397098626663	35.4352258389553	35.43381225557	34.9866049439506	34.8600487911464	35.1642675624769	35.3136214448742	34.8065921591497	34.9955919494948
35.3654397899197	34.7509955165913	35.2309868959472	35.3684306415319	35.1581907659076	35.2547348648985	34.9189806325313	35.0293139734323	35.5482466696243	34.807149502056	35.1273375541185	35.298132020486	34.9591679759661	35.4816230314691	35.5336180853849	35.2243789043831	35.646097920507	35.1157079572663	35.1629406064475	35.2366922329613	35.1858003125798	34.8701361470942	35.2671673254344	35.5100136445758	35.3302789202903	34.8727137616688	34.6423015089084	35.4633060303316	35.2032225663242	35.3945635876336	34.9757651612789	35.5631289359619	35.3589357129366	35.2685676905277	35.1458366281466	34.9914467936834	34.6316689529081	35.2788659828237	35.2413738397916	35.5415324744596	34.7974523016252	35.2471535014846	35.551302266759	35.1757528107621	35.3210096676817	35.0481391097638	35.5855433738167	34.8625697641413	35.6657282061505	35.2132478437574
34.9873301815825	35.6553402840777	34.9227562813397	35.2892081316923	35.5386180039994	35.065467520277	35.7135248715951	35.2621812655128	35.5572653240504	35.2000452206615	35.1189456226925	35.3112960625934	35.3245070659581	35.4208168712441	35.0852313777936	35.4258091787948	35.1218175494779	35.5535420696298	35.0916165250368	34.7527364635035	34.9133009291487	35.7317345920851	34.8106647344065	35.4346063693538	35.1781217314913	35.6780563125027	35.1336271890171	35.6143000733516	35.1237676236203	35.0176684624492	35.0514129530845	35.1531040542425	34.694015630551	35.0353965547648	34.6766637408396	35.1718905366953	35.1393581502273	35.2017938145431	35.4896470621708	35.4574432536802	35.6312383419767	34.9156610817448	35.1253202109674	34.9149884945266	35.0514730060555	35.4247968350831	35.2049000940384	35.2232479513739	35.2446115933184	35.0823818488197
35.1828467027124	35.4654829101901	35.6942794551078	35.3357849413253	35.6241908272005	34.9129875487586	35.1083429195131	35.148997259952	35.3885572048323	35.508491935964	35.1184180353546	35.5594466113937	35.4931543488477	35.7296035271436	35.3487809823844	35.5459115632888	35.2685463332676	34.9373735116883	35.2946573330594	35.5080044527736	35.1954855386991	34.786756559436	35.4448583710088	35.0905746637393	35.0137803799497	35.3078189113239	35.5436040527785	35.406732822789	35.7565177785335	35.3365377291231	35.6048123034124	35.7056646056053	35.7617005659927	34.865744616593	35.548136887647	35.6110510581406	35.2997377884673	35.6027230778208	35.3525418980273	35.1571289347724	35.5961521695718	34.7097470012628	35.1492099381131	35.0985450630888	35.2100196625337	34.7368406011006	35.5020843839719	35.0556946199546	35.2543563440532	35.5234211750075
34.7884800827975	35.4406433072719	35.7121822724829	34.7929309805049	35.4125665526761	35.6362722014002	35.2675642273472	35.3214438239966	35.6560482679597	35.6936658358508	34.9729158013609	35.0061105355247	35.5407581457624	35.2607631877767	35.072329632363	35.419300354717	35.3757012607198	35.3475858566818	35.7146317582664	35.1996486333036	35.095785722759	35.0266600439732	35.6328189034406	34.8367669133582	35.1204916751248	35.6667812834338	35.3653241069924	35.2425238783017	35.5808175575904	35.0602062615267	35.6066095240433	34.9385973781957	34.9463679919821	35.1487343652705	35.6136470636613	34.9702006295476	35.4660206800971	35.1502595782212	35.2202149680592	35.6829111690807	35.5017758211565	35.6512283311184	35.0211103465216	35.6209675927404	35.0469887645553	35.5335463327525	35.6229597276906	35.1726443779125	35.6880803468831	35.419622504586
35.287181243494	35.3112288759481	35.0077689158395	35.6610466042481	34.9565881447118	34.7958952789273	35.5095522769926	34.8708192705124	35.7513636056709	34.9190727591671	35.0583936274498	35.5036115503039	35.2647022748471	34.791960289878	35.4557787478309	35.4855127323252	35.5611890421593	35.5829307439096	35.3242422558263	35.1946586132102	35.6595350155621	35.3581020452205	34.7567234515886	35.2625359162926	35.5595176934329	35.0489210327277	34.9367919531045	35.1112707615824	35.5440886805871	35.5611999232277	34.7944205352604	34.8831904248892	35.5177593763662	35.0394231896164	34.9255369937021	35.4071067354653	34.7789541595005	35.0752866894385	35.1409177544463	35.3384669275034	35.6274874756906	35.5318456887446	35.3349239880688	35.0455442324075	34.9264052486862	35.42758812888	35.7339630440018	35.6659080422193	35.6565183149787	35.2619073223733
34.8184037268717	35.5778679744182	35.7497206597629	35.7027989588295	35.1282312288733	35.4850849967515	34.9272688089935	35.0283104739686	35.5706701273139	35.1122588014507	35.3193262949621	35.5908477021505	34.9423100654717	35.1203710983338	35.7561812700844	35.2960290208441	35.4925377266429	35.5844341101722	35.2050871402309	35.700761958684	35.5232570787812	35.728340997902	35.1313266744271	35.5356968898257	35.1441269890908	35.2224140466072	35.3790316685393	35.456239420331	35.0678644961643	35.5239229641896	35.1904475442132	35.7186945535886	35.254994330201	35.6277649271023	34.9011786130431	35.6826759391727	35.0030298043829	35.6353978700922	35.1709010300503	34.9877893526989	34.8731914817802	35.1039198017457	35.0947385228891	35.4061445185697	35.1371116302897	35.7588898032598	35.3545405753279	35.2834396973202	34.999064950948	35.5651419199124
35.2017466788759	35.6175311007064	35.6586417556992	35.2456148027561	34.9991896700705	35.4512696280132	35.2490471526463	35.7627634112615	35.6265345056866	35.6850210470425	35.2822190766369	34.8806291263174	35.3494168101812	35.6644281165508	35.4232619478835	35.2993604602291	35.0947049187465	35.4915776565254	34.9606049454589	35.5573314415509	35.4279707865834	35.3967431987973	35.2001139243754	35.4331538243053	35.2377610202034	35.7259112386831	35.4456585217671	35.2226204414944	35.4297619535272	35.6104352537476	35.6561202267914	35.4602616887778	35.7803271773022	35.577226885738	35.3120041687546	35.4128424744569	34.9918609693271	35.7065807624212	35.3957423270056	35.0548121455115	35.7816251943602	34.9215574977911	34.9681408863188	35.0416134487014	35.7963360535909	35.0485230335506	34.8518325089928	35.1509120913185	35.6412082923271	35.7375653010553
35.345383066795	35.2196122377558	35.3430638222944	35.2085649995743	35.4788180738437	35.8280327338741	35.7305787430603	35.6054136525342	35.1386746114932	35.3207229755075	35.7133601967614	35.5584817721463	35.2014748300872	35.6562408924125	35.7585411173056	35.6771534249798	35.2715077002086	35.5934489945952	35.6688468877475	35.6415674872786	35.053409655232	35.5099473910479	35.3110295095777	35.730243400097	35.3281044669192	35.1170774198104	35.7382682026967	35.4413346397076	34.925525221273	34.9249008911683	35.0826001587463	35.2554242527382	35.5468417300499	35.6912250358665	34.9391398381819	35.645835123459	35.4609056171118	35.6855285301304	35.2244941258321	35.7350739931006	35.1261656495029	35.6927436282937	35.2699040517612	34.9691825508096	35.5142411823522	35.4080658214552	35.7589784677351	35.3167371718397	35.497758414105	35.675168764153
35.1390702407133	35.5455399896854	35.3176191894771	35.7221131939266	35.3632293222716	35.7317981554841	35.3067121480423	35.4535266313884	35.5495062898263	35.1506385825848	35.4858395730059	35.1403337764991	35.1871474012119	34.7374929740368	35.7674272161039	34.9019979520274	35.7020234242108	35.3595363693163	35.8208338991477	35.1922456958282	35.5754697269572	35.4914306325962	35.0040152587064	35.571265974251	35.6944877227889	35.7215376461254	34.8460827668628	35.456059160416	34.9436955704466	35.2272959719814	35.1581395774935	35.0015325739202	35.2375697857416	35.4290390674786	34.8776018743646	35.4632444173784	35.8162340383832	35.0796944727887	35.665993077912	35.5121924212619	35.137587425893	35.2737723878472	35.4583128124353	35.1329096227415	35.5895358421695	35.4224504087631	35.201929022962	35.8290472090568	35.8004845657105	35.1457087773167
35.043574969742	35.4190131368427	35.6126776143125	35.5513612648219	35.7999971608104	35.6137763815592	35.8337590270904	35.2167812704981	35.811489972233	35.5158439885569	35.4210198002486	35.3077734503893	35.1071584494558	35.7985072752835	35.5356324472053	35.7599755821922	35.1902969922523	35.6269491405866	35.4576362341913	35.4396918426593	35.396380805789	35.3946373780544	35.2708083521473	35.3323108867997	35.5172354373001	35.1907115530842	35.7447018691231	35.5620925771961	35.2982127893985	35.1538524350101	35.7458346435702	35.6218077050229	34.9679534413452	35.7211789963352	35.7407209430261	35.2912747384999	35.5368664500826	35.538582444378	35.6531772579632	35.8017298477508	35.7414852834894	35.120895344358	35.3542727241576	35.2547121621479	35.2756036306238	35.347222564452	35.2239301878398	35.5845958159281	35.3054357217089	35.5704006859725
35.4898151802267	35.5051542752273	35.5687191686841	35.1388443197404	35.07437937011	35.6531092921071	35.0923060139393	35.4884199535201	35.4273250213326	34.953667175989	35.835842559687	34.919830319249	35.4986174292171	35.104032174648	35.0342611837103	35.330994908693	35.6297112034398	35.6132886222143	35.7070320177528	35.7721433933696	35.4246832449798	35.3453523575407	35.6332576858093	35.6144214890238	35.0555458004595	35.452887125248	35.6302751873481	35.6127483006688	35.8503619584287	35.5130537313594	35.3073658738783	34.9625648380674	35.8611461770048	35.4029037076857	35.6676613158952	35.7744680105535	35.5929131207191	35.2093404500825	35.1908977370973	35.2420322189862	35.8139726037079	35.7399397295462	35.7787855481921	35.8679152582935	35.5403754280726	35.7505868868477	35.752395837017	35.305656005542	35.2250386652501	35.3566822423828
35.7375517974658	35.0569145627655	35.7253923472353	35.6412469824062	35.706656303155	35.2998983640524	35.8588299405325	35.4366587961122	35.5817678127369	35.6367916768518	35.8234115764156	35.3751761189033	35.1875108943552	35.2632941184938	35.7791126489255	35.8460244079799	35.757922086274	35.0467440660318	35.1959601314399	35.7544123728734	35.0567375044208	35.6714700114995	35.5769024334803	35.5030119762796	35.6638214216873	35.6001563845639	35.2010148384212	35.5151876378461	35.8571235563498	35.4754138977849	35.3513961555024	35.476294043524	35.7731976261592	35.5061126164341	35.0991841516253	35.3677073174094	35.8261136927215	35.3920610078326	35.5109358640356	35.7228230228812	35.4802949803187	35.0594725213714	35.5828021085094	35.6248416602042	35.2862915579515	35.6337947026031	35.1818720870443	35.5143349035045	35.5446411192772	35.1687361292576
35.6828539502213	35.3978571251634	35.7735840546413	35.4848412160933	35.3172624151202	35.8408364974217	35.5396229516079	35.7448746371404	35.7018628586812	35.5864177382251	35.7148429463423	35.7630558929172	35.7994751714385	35.5537710869604	35.8035139906006	35.6167641964195	35.5838842063429	34.9960490526056	35.606729449032	35.7141201616855	35.3222427636948	35.2302902546813	35.3147758841734	35.7282983152993	34.9947515759562	35.4639840021127	35.6460228152097	35.282283494258	35.5890219806719	35.3493356496777	35.5406617450075	35.7597084804377	35.3331217560475	35.7932635030311	35.3863761941585	35.749070734122	35.6135635497794	34.9646531056364	35.0673544141191	35.8023052882779	35.6509560522441	35.8387751346908	35.7159794060334	35.0699719487704	35.8180505442986	35.788859560888	35.6468012595494	35.7986438965466	35.4065999435229	35.5258337879282
