# Supplementary material for: The Neural and Computational Architecture of Feedback Dynamics in Mouse Cortex during Stimulus Report
Source: eNeuro. 2024 Sep 24;11(9):ENEURO.0191-24.2024. doi: 10.1523/ENEURO.0191-24.2024 (PMC11444237; doi:10.1523/ENEURO.0191-24.2024)
Supplement: Extended Data 1 — The file code.zip includes all code used to generate the figures and perform the analyses presented in this manuscript. The folder "./ephys analysis/" contains code and instructions concerning experimental data and Figure 1. The files "Figure2CDE.m", "Figure3AB.m" and "Figure3C.m" simulate the model in the nominal setup, and generate the corresponding figures. The file "Morphing.m" allows changing the connectivity strengths with respect to the nominal setup, and plotting the resulting trajectories. The folder "./Figure4/" contains instructions, code and data concerning Figure 4. Download Extended Data 1, ZIP file. [file eneuro-11-ENEURO.0191-24.2024-s003.zip › code/Figure4/isolatePFC/v1Int_a0.dat]

0.325712797567577	0.321377147940837	0.339585166063186	0.335548308816144	0.352300024692949	0.332191263301659	0.319474973857514	0.333540045490348	0.316050211477659	0.316743115525293	0.316290471454392	0.340233021967495	0.342750170631834	0.316295531570166	0.341462201405006	0.344190618238535	0.31197176158061	0.334408850971402	0.340411503146251	0.323222357677307	0.332624424441233	0.313628122623628	0.351094872049905	0.331160070588073	0.353437283251599	0.31460205036985	0.347867543568538	0.349272278429516	0.353978766752642	0.31903434920073	0.341452025108456	0.316274310910531	0.329457129273506	0.350739154581356	0.353222069658597	0.332174860250666	0.318987291407337	0.32651642364595	0.334182349960435	0.333466251733873	0.312103040097939	0.352103056191405	0.342177547250364	0.347011060105481	0.337272844491986	0.349658036956117	0.333259547183976	0.340388135244398	0.345524083217514	0.339343584127206
0.333853525515688	0.349728674815603	0.336330107300667	0.338036504674302	0.348252719820437	0.327273652788616	0.329858306436312	0.33257802286581	0.369623273131146	0.322151015752551	0.338627911681636	0.35273409826282	0.357563529363156	0.357496077994913	0.365121903081873	0.327510432708399	0.365462967275769	0.357017888766213	0.360036018965848	0.339326349548182	0.360893397555537	0.339387978623954	0.369269594735552	0.328397661367458	0.322951734734889	0.365320621120316	0.348147722058185	0.341328686039763	0.332440672669692	0.320424947735878	0.333992479023084	0.368246440785044	0.33142461084205	0.36476330625051	0.334938776912457	0.326565734608329	0.337539529686993	0.367065677532745	0.322695528237575	0.333461995352815	0.33078543365344	0.333594443420407	0.341835152491364	0.322696599921335	0.353755917552827	0.344600336125005	0.364132382949853	0.338487275038663	0.321515391752664	0.333197638660339
0.345022127746985	0.365256814925818	0.353170627867969	0.371366369773946	0.374240807680033	0.339814756087886	0.379514239690696	0.369412505201959	0.383991252064226	0.34829091103282	0.349327406342851	0.343031423589079	0.384811015049821	0.344734484243229	0.377627979413747	0.331650113888732	0.381312259921631	0.373622761229897	0.351618953559831	0.3436989501687	0.372758338195039	0.358616947640095	0.380663948901718	0.372906633527032	0.333888141660319	0.337024230349629	0.364134509358412	0.33985239090339	0.336638011102926	0.356064951600486	0.343323707667534	0.332400340324217	0.358394960163225	0.339117079523086	0.350201391813612	0.334743749203477	0.332734746738658	0.353895785629664	0.339360793171762	0.351235406000667	0.352099193282739	0.355115920734118	0.354077218258588	0.385744030283945	0.350567088590805	0.345324417160408	0.354317102548712	0.36804774545847	0.350459207608007	0.369407628144098
0.377654191388985	0.365517102119712	0.344846242677413	0.347709454723594	0.382388648818596	0.404772534546906	0.357443950023561	0.356839180404736	0.379475114651366	0.400462954478222	0.392998228615601	0.383032252083679	0.351847402285048	0.40819821119184	0.346192826423525	0.358056228104157	0.340348564038987	0.376939654730356	0.383970279773671	0.366305691283088	0.348874507117545	0.365747979806946	0.350816644762343	0.367684662701971	0.360631303615418	0.354318533580477	0.379135459518189	0.378732217349871	0.394577355501606	0.377835477748735	0.365594262943417	0.352247672766725	0.369002347397753	0.363469154278137	0.340757750243419	0.33948438868695	0.342091918703386	0.373112207354295	0.370624106518788	0.371323772586185	0.352844332695772	0.367888301655237	0.400849870995099	0.367704674872579	0.343347280498066	0.366773071102478	0.390177849213997	0.371470529795641	0.361806792805097	0.350142491741743
0.365450832087038	0.408174572847326	0.421962724298355	0.391782202424635	0.416890366076157	0.367810746274678	0.411962232032995	0.361734606720355	0.390449662124846	0.382076128645922	0.361242411223074	0.376509815227166	0.383655944646654	0.375258913819021	0.38413259478729	0.367481188649116	0.361988579107796	0.404748568580437	0.375055354405318	0.421747267232435	0.414795097226944	0.363769648482513	0.404337170908015	0.368585244071164	0.376722766862863	0.411283384924684	0.401374168797065	0.368774430898214	0.424842226050964	0.409400745646548	0.368508488710301	0.385663193171632	0.419803116184642	0.414715599853956	0.366572265692297	0.368474122619192	0.377282771667976	0.414062777983434	0.360012176611961	0.372646895130512	0.418690939277664	0.358065369980178	0.41374924727436	0.361654518085257	0.386712497064261	0.355059821306328	0.411147360411939	0.398395301576071	0.418636918502716	0.411491443154287
0.370583373239873	0.438630288278627	0.409416114115469	0.370137501153807	0.396509881536784	0.394815531617031	0.393791548338005	0.427871589982317	0.417759369983461	0.437271742272484	0.374356819622239	0.418856949723735	0.374296197325876	0.407741474293378	0.432926204016908	0.440588639046135	0.393006217870588	0.410222758851999	0.387828298497711	0.389617936414114	0.39476909938795	0.38677200384069	0.426345130021468	0.376720043264903	0.368717249129763	0.368659122884012	0.409702819230648	0.420402078279064	0.429417772580574	0.384672499593803	0.378996618296546	0.399710813425187	0.379836333701266	0.416909499224644	0.408293493750744	0.423440944825634	0.41617548745194	0.366863699451867	0.422950809908332	0.384592117962466	0.389476701882099	0.393413350280524	0.417798180054731	0.447821267656089	0.443603879231559	0.387592407881925	0.427086863296956	0.421526640923814	0.406287492793746	0.431917539606311
0.408107620436609	0.435720052790655	0.430915078330013	0.407782880546598	0.411959076456892	0.46074326263069	0.464610077950348	0.460357880721133	0.408221483434268	0.458824554822203	0.409655019744225	0.384401004860351	0.445323209797943	0.423083172784454	0.43903303297146	0.408624653103329	0.407543913240672	0.434041762444402	0.465353315818272	0.464754931100842	0.466681642151298	0.461693005821967	0.402617302821854	0.411323808714067	0.463223015256704	0.433970339824897	0.451372523351137	0.420349892779357	0.396735116661017	0.430292965358439	0.437359493752418	0.412913263866604	0.429833975491022	0.465723054133974	0.417773282112287	0.436663065365327	0.457977970048729	0.386609183703747	0.448248763565573	0.437706998755916	0.465317240701379	0.397686905835124	0.424362441140334	0.418654516060459	0.468048680660202	0.443921510975889	0.442233433308896	0.398566927580743	0.422522958000105	0.429722105946713
0.482264620873549	0.422650667075423	0.493128963811549	0.461456749104927	0.420808068954499	0.424715076857194	0.417928440115105	0.47550341749253	0.496815074149781	0.425315497922929	0.443565485431788	0.441848946539148	0.498401659291829	0.437691479546859	0.453549456726444	0.422821545753608	0.483685326557626	0.456013924590856	0.417567281628111	0.405995697215957	0.429673207399635	0.463399379120631	0.436656973580966	0.430147704731922	0.410125978925627	0.439141041487108	0.42137186979277	0.41200367628449	0.439580602119767	0.44119077660378	0.410904036242918	0.467587665434593	0.45175640248724	0.484936436484258	0.431911008971728	0.407932466673252	0.456746582723996	0.433390589080352	0.474229104677547	0.453350961999314	0.475163376277367	0.492009805853729	0.468031656605964	0.40830500970239	0.438942081206181	0.447984109145843	0.432528154159134	0.414009635065071	0.438736888602737	0.415869475207164
0.49377844226577	0.427912691458123	0.530076393806067	0.489561620252264	0.456855165535175	0.462891284761763	0.437697121151627	0.432301101893597	0.509102252778156	0.51981998658309	0.524511052512639	0.467347430065301	0.523872856726997	0.471734128597001	0.508479981011344	0.453713812295108	0.464907174855696	0.485430123115066	0.478247786028554	0.452569049071901	0.518061173057452	0.431223672464687	0.528989277638693	0.449210240066324	0.512026328344442	0.512375869012213	0.516702732684358	0.502992222606987	0.445754225977961	0.512510525345884	0.519707488703756	0.476760660177955	0.455595833951791	0.514673611617022	0.527551693605426	0.464291433343484	0.508367388807277	0.478976109643234	0.434797550402095	0.437769863280269	0.527002863049322	0.473936122090181	0.438035757693649	0.51152836516777	0.465820071056021	0.498435814994523	0.474274740250057	0.475180528513665	0.434013085256313	0.431920341033767
0.448257266014266	0.572485926853622	0.469897079965249	0.479542897085739	0.488332553690034	0.554127341401592	0.511374415328151	0.47461419899537	0.528490930846125	0.547976319375364	0.535913779418987	0.485242312455146	0.513397302988272	0.57500784922942	0.489789073873522	0.45407167392544	0.472329371829742	0.46923031511307	0.565355743437622	0.527011448571026	0.497064636948093	0.468585429222645	0.522166513468348	0.469690565574024	0.531490289569635	0.509605462976747	0.514369677724639	0.522516645273385	0.506458760883738	0.522729221587649	0.456866267435905	0.517983764968791	0.456058226370336	0.563417624693865	0.490327254148335	0.445197585167912	0.563596529318917	0.536414379116803	0.464266823870991	0.549630000786236	0.546357339567194	0.459092977949417	0.54148496373785	0.5248071859048	0.521557659108852	0.501895058105195	0.536178412843809	0.495353697848801	0.578823074765288	0.541429172104764
0.534689037749229	0.572219169659457	0.579469277598801	0.486206445141844	0.6072216992095	0.501995247565063	0.494778498610453	0.5122586890587	0.579532063695507	0.574697071967136	0.545512746826154	0.59137077704435	0.592208265109276	0.488790586308468	0.51189392578242	0.563156343084639	0.604733832382996	0.594935655360575	0.512087067305595	0.521623912134573	0.516896061048783	0.554036904919658	0.567245360742961	0.573441536686338	0.537470633345839	0.479406987869679	0.588155824534676	0.51393526058018	0.545304521564517	0.580879527826409	0.584894702000136	0.57595590744481	0.600648155237042	0.490404828910199	0.556407013414301	0.608718896497009	0.528721278119478	0.501503282086852	0.510890651202597	0.508372120233635	0.493535120942521	0.59652318947715	0.505212371753827	0.564934409435476	0.541858286529823	0.560542776475608	0.548083134336333	0.609388322897276	0.577588902184884	0.5737824354613
0.647330749096978	0.56655535767221	0.653338595716249	0.580946419924663	0.554832919645968	0.666297878759957	0.625314359617734	0.532161347605688	0.571660101160546	0.531616841273866	0.519600259015485	0.534136972358254	0.637001911489015	0.649216818972512	0.630241256179485	0.616073608376004	0.567334535022473	0.618640518724648	0.616442825233193	0.605425114526115	0.592356628160161	0.611445005111442	0.533888417797333	0.52801480981085	0.567847893135467	0.610210620170821	0.648705718037751	0.53508456510257	0.620792829435101	0.540645536079566	0.524146638603761	0.601958172943356	0.515106718224179	0.632520266942298	0.537009267772631	0.594276413637593	0.628129201526494	0.565893877752045	0.587708895073588	0.633622259166543	0.603789206131896	0.597835764931144	0.600577303922025	0.545183279276316	0.565684989028278	0.632892495922738	0.561881418434889	0.550139427898299	0.614284156770454	0.629393525664216
0.702339984038123	0.698659764036558	0.551863117821529	0.6725551126143	0.611021643141256	0.570193766026202	0.575246974368084	0.636322365120047	0.544184991175065	0.585053220524414	0.632116820667406	0.603462158565602	0.587651143062068	0.539429415615081	0.68171227674211	0.624987365913094	0.56050751213754	0.584617587839038	0.592115875348889	0.549489367993366	0.5693541958516	0.59693095060507	0.54066494972519	0.592260214627904	0.709891765082935	0.653484471204655	0.698847767005898	0.55204691395569	0.549740099486661	0.673670669065201	0.703471781646656	0.590106382879158	0.612275648557772	0.63387990595067	0.601152886026073	0.621554787082721	0.591747424767207	0.544434022061854	0.548056568161211	0.61608808954892	0.596243132837341	0.610193256272852	0.55817330858217	0.600640259273823	0.610570484412761	0.657539765108094	0.636305430642603	0.678675268969175	0.599157233460813	0.588681868626819
0.752187551605119	0.586102232291611	0.620795289245871	0.683293580093233	0.655503975246142	0.620502971514373	0.669616694141797	0.704969805882438	0.608836519493747	0.651773531863614	0.660565812207081	0.638652708608874	0.585640103724433	0.604459431189108	0.716046374233899	0.605349623167119	0.727871433083725	0.775549704488847	0.595166207654875	0.731770026800159	0.73391867704363	0.602515297030985	0.598440447363081	0.63316697075398	0.628111821559011	0.728117011196785	0.636134932871626	0.729391023041106	0.584713421313975	0.654515811264129	0.77032638723991	0.615175676985865	0.740824668698771	0.746490656281538	0.683492925820031	0.57925929308555	0.757791381634109	0.611482781383824	0.768028251275977	0.677900563700523	0.694489905383564	0.757929898635422	0.672072270419337	0.755260535499809	0.627188970605939	0.70951243186178	0.755612485088122	0.694388972952045	0.746579273089571	0.607276132605298
0.77633807335805	0.737698421660534	0.719962659110201	0.757069748006391	0.667260394100045	0.666903401317541	0.827598414348516	0.720067794639564	0.696720609990137	0.748463479312488	0.707619558960298	0.793237994195377	0.759804595907597	0.785037488813973	0.639015129111579	0.762591246669349	0.637682537563344	0.7102427744786	0.644280416061745	0.816484773582149	0.726649817925298	0.685946122216286	0.78860565523959	0.654956749726606	0.701110802049439	0.635896566121805	0.63114062494008	0.699625466026162	0.732035198756788	0.640488226981121	0.701404828575182	0.640130760313597	0.670093980199912	0.750472283156441	0.769271968636626	0.668056247047445	0.670646515556635	0.785372148816771	0.755614439432122	0.74693683388142	0.694814210046066	0.769684758689197	0.784988207191758	0.723960400923405	0.734992067270284	0.754352434606048	0.762162040147609	0.756038464906476	0.793550312170213	0.668284237341453
0.682447414287985	0.722195638594286	0.767298453216336	0.737804580444403	0.745269432793227	0.814259277581595	0.765486046107866	0.703396417765414	0.858833891551267	0.687976022835402	0.683816432689039	0.710217944258819	0.896153279385612	0.819235971968662	0.722587402050858	0.850806945395608	0.868053171452801	0.866538766289712	0.911509030937632	0.839009604728425	0.712278224946608	0.742383221326491	0.700228584151163	0.709576734858921	0.702892516106954	0.727709206255998	0.753297197148184	0.766794102548391	0.755330126636036	0.71796474163259	0.894266705596725	0.853057039351237	0.744763491321212	0.756618554722589	0.840403150696388	0.75918269688979	0.736054019188201	0.798686046272548	0.754208782179506	0.716568499761926	0.899847418568547	0.686871721824164	0.716623927685356	0.684754844263011	0.894178144050234	0.750423820664651	0.918587553875682	0.718791481100019	0.899934941907917	0.91650004614513
0.853621004006494	0.738031727873095	0.775880152192669	0.727875817258336	0.777493489561696	0.812728821526427	0.911044732445762	0.995736962911344	0.923099964439031	0.755237539786556	0.86802573849193	0.917601467741207	0.97134055466612	0.859991544998851	0.84891250132306	0.927636754822357	0.785753197890457	0.769717122736796	0.90863404453462	0.845919451903266	0.754450176713506	0.844227795643748	0.90920568562394	0.880883901609228	0.882236862087996	0.85631068043882	0.816546274799878	0.859245082969595	0.890808375333608	0.857095761198365	0.754164623278963	0.968620959711761	0.88973866615067	0.75159256636118	0.894854109095091	0.804138177735702	0.813269093602473	0.899229616539139	0.787587508090208	0.962446591697875	0.900775117750273	0.797390393599937	0.747565292624069	0.769526842625835	0.750196402650752	0.741940896106213	0.874568643087384	0.757756755705014	0.890576532817444	0.879981083416042
1.02593554483038	1.0086097520366	0.815920825602128	0.868279980874481	1.0975936978741	0.900574892181862	0.848717663244583	0.819830942439973	0.879329147497552	1.07903680488015	0.999098064722423	1.01293210311854	0.835359447372417	1.09941305449763	0.809584491649343	1.10485622438536	1.05999116565958	0.793057237510161	1.10062653469253	1.01853260747991	0.826618926779553	0.809061666089633	0.98467678980283	0.91788135952246	0.85664871348138	1.08018160250959	0.855386616695512	1.02447816816813	0.861119343692488	0.864207401252277	0.943500288265081	0.910732309747695	1.06606900433153	0.97320508943698	0.954679733174804	0.818391875263516	0.887625583734961	0.894517584080508	0.936833346159407	0.862816108448906	0.905006282777776	0.955783015717393	0.818579970774946	0.940688888727399	0.851412761244236	0.892593650678375	1.07948757889663	1.04154115836217	0.989481218869839	0.85000501249337
1.18935727320017	1.03623432355678	0.88656834301427	0.968724084560106	1.04390228662304	1.19510743666821	1.18468225389492	1.16251874582511	1.16443848126961	1.20208901148385	1.03758444037575	0.921619809849448	1.04691838190802	1.11408460415913	0.899621995423248	0.922567649264833	0.915300391040886	1.17987036875495	1.1408842128401	1.05149354530716	0.908981303705088	1.12327309497925	1.11008382861069	0.891986934548926	1.21621721079054	0.952982176174432	0.953813623040285	1.00753245404315	1.0989952186803	1.12291808894781	1.09834682752816	0.929453107528155	1.06599481130129	1.04476379523024	0.912458211473073	1.02506503953013	1.20697602381806	1.07709861501817	1.01131121498983	1.14442772381863	1.1068949263206	1.10264396035043	1.10822649831663	1.15426649007294	1.07305261471281	1.16708172682799	1.20560105797644	0.940616071989047	1.08003096978778	0.944384771171361
0.95112572020979	1.29001169936842	0.949228044954935	1.08037256161427	1.16992268876462	1.03965681979191	1.31170225580245	1.29367400480991	1.06813084942813	1.03060287101125	1.26037502976315	1.11937824595362	1.03341644802068	0.953989345384519	0.997764022232486	1.30980438570773	0.955605793113521	1.33806701149465	1.15005873964508	1.07624633518595	1.2011651833075	0.996149446706764	1.07082983468224	1.28643045836511	1.3346820448967	1.21198121900649	1.22151944271603	1.0936662374731	1.20433332094748	1.17578284920459	1.19030134996625	1.01105241069302	1.09508935493987	1.2426980577525	1.15907109224248	1.13522912515284	0.998798380844277	1.08423820245164	1.17816052834211	0.998290175841995	1.10519302971348	1.0173705593053	1.24396363687852	1.23226496752618	1.17968396524692	0.956513628882829	1.02808990408113	1.00190355312256	1.09871554868018	1.10054148881111
1.20324897915401	1.07159492409318	1.47932333042495	1.34355575666906	1.134369607886	1.35802668092391	1.46388953801807	1.07636273478516	1.23431936723816	1.14508382469788	1.05928287742852	1.20278539835485	1.35107426100301	1.12390613381628	1.29285405122203	1.25870040252554	1.1241442693646	1.0812869792978	1.06211738849161	1.37095847710912	1.39939544803208	1.28890040560173	1.11269170303916	1.30284523373882	1.36576278655973	1.19895014320487	1.07069138238221	1.20271157478126	1.26381435494777	1.09816854609917	1.41242343438443	1.13466839598551	1.08381320483766	1.17273882632121	1.05908378322061	1.08922626590718	1.21172008098995	1.48293869341533	1.11076034232333	1.0758570393536	1.38282953334085	1.12639542642408	1.25897330328096	1.05337549138618	1.12513014272698	1.21668747241941	1.44620465146012	1.34509901981902	1.21754767168492	1.33957365018223
1.27296591908454	1.33820659237338	1.21947634812134	1.40888963622548	1.46492432983257	1.38262541200292	1.32876910161516	1.52026719458298	1.25813949243133	1.50294280838074	1.2313514904508	1.28251975624796	1.53457161277864	1.4588579220759	1.32209574853383	1.55058442371792	1.28637275118549	1.17549006302471	1.20449267399449	1.24377810098732	1.16941102156584	1.50987011747852	1.60083548145328	1.39251668576663	1.55034439852885	1.52768570212774	1.5075384482502	1.47527901887928	1.46719926745462	1.20826958255982	1.50188243856159	1.45086855169637	1.36543720007572	1.51030142821188	1.21238368071072	1.60237244615642	1.6140032008817	1.20660638840082	1.37114067375275	1.62360257506162	1.55874321333624	1.22786070305685	1.37997405805591	1.31167268317567	1.20039199773448	1.43826261261779	1.50850419402052	1.46439002788163	1.65368784942287	1.18595614666219
1.77843789459737	1.32776671379978	1.50117347361416	1.27502903928412	1.40924455603612	1.52136864062339	1.77384669368714	1.44293478849065	1.34737182129398	1.61302437949273	1.42048592307623	1.68945990736723	1.38103307880665	1.66978636517772	1.36983627466877	1.36546842783425	1.80730310377544	1.33329115611295	1.30878749277498	1.7543555148741	1.62215770199559	1.63875906957924	1.36237821487013	1.4765852751662	1.55643186077659	1.71937824981324	1.29555756892978	1.41358581360302	1.44116803125469	1.57739653596336	1.33436007725704	1.55360108624606	1.62323702477496	1.77903910947303	1.55806451130045	1.34741238651721	1.71011189819506	1.65767429582982	1.52327125229916	1.74648921548921	1.84559112385875	1.35585610937383	1.63108629272308	1.64402404128451	1.44230015952522	1.84820120759536	1.53558010556322	1.60866800524986	1.51611374709981	1.36247451713586
1.78411065870839	1.44903271473816	1.61833506890745	1.43534390478199	1.64650701240859	1.82072370055207	1.89717692521986	1.72614646680215	1.72612822138205	1.71950420617328	1.47930094906003	1.97405174966531	1.58728348878191	1.75945170987878	1.77086520861299	1.96998061126739	1.49367462336309	1.48553291817665	1.75821502148183	1.7910771434048	1.6026088230194	1.44410308971966	1.6341922955541	1.76097644976564	1.66596669643896	1.75102199062793	1.72328466019779	1.64676074299579	1.54558854709058	1.79731211923942	1.76844756219587	1.5285639117624	1.99744502402654	1.44129199257379	1.58010207482996	1.66638253954151	1.8773449977147	1.97644148546268	1.88185183893099	1.73964944474	1.64260622316693	1.64883521580684	1.49537661623085	1.97495588117921	1.91442359435556	1.51760258819296	1.40478438207343	1.80445305926106	1.71518035197552	1.70115861358977
1.78578253170204	1.84374058023102	1.71912516482712	2.14166589809793	2.12215553095568	2.19685680846542	2.08187654530709	2.16403032236833	1.98854496338655	1.92966697309159	2.14950219922019	1.88827513173401	1.69267153642728	1.743559097393	1.71068761420015	1.79422777822105	1.7022147581029	2.03067539395814	2.12198122675236	1.77224786748466	1.78891789167102	1.99517480765586	1.88436020277694	1.84410342586279	2.20123250213656	1.95368207772394	1.64632798555545	1.78441542006457	1.90975558620659	1.84115826292653	1.75165251734483	1.65373700821661	1.7850445121278	1.73075810730045	1.89075852368774	2.12937980953324	1.62457428683033	1.67763675524337	1.59771317159491	2.16311136703472	1.85250640920233	1.59727147085586	1.76830724855462	1.74137712616727	2.17969891786006	1.72748120715489	1.9326763630425	2.02074018600798	2.15497546532716	2.07796679857574
2.32645476337302	1.93927554363589	2.09411063142757	1.8449498836	2.45269965081533	2.03716585344572	2.08077347409237	1.88977155144861	2.10860823559203	2.04825418930494	1.97206852578025	2.23037066181953	2.3806719596232	1.91600735545382	2.43936178308998	2.13261743045178	2.26642991650405	1.96564485631103	2.03979087176307	1.90904105204058	2.33161170638995	1.95597190416796	2.08425374697247	2.05355980634958	1.80103381984234	1.76089833022494	1.75761544571786	2.12678443721632	1.77031302203766	2.13824378720143	2.4420671097105	2.39083806493792	1.85485262463247	2.37987826000431	2.44933786299519	1.93845346845816	2.22460025615559	1.92001556930401	1.83904991028392	1.89900691864557	1.85678068156109	2.3566310168808	1.80251767855059	2.27109196100711	2.39189649123546	2.25523053048619	2.05062737094206	2.25747744659196	2.16972448620557	2.39682496999439
2.54252263675218	2.55003571839146	2.57042911647925	2.40105132247642	1.94429944701827	2.64727722379331	2.38048857148243	2.42734141023111	2.70686307003816	2.41258546513486	2.18587342826729	2.14812997035461	2.62125841710298	2.08332671286203	2.23148366448735	2.01834199697505	2.03400394593304	2.18542111329164	2.67775163790691	2.49673794211051	2.25865570403151	2.27528685528964	2.30322010197881	2.67588528080848	2.0755109991533	2.52858701565624	2.48093571793202	2.50093455605491	1.97727797640269	2.44377844952023	2.46701955055564	1.98353215687474	2.60052130539275	2.3336049923243	2.36683816335931	2.58476679003554	2.43976153144092	2.09527136526125	2.51752707604488	2.48398714782653	2.22702617565603	2.06743009802095	2.10650336768104	2.52018531963091	2.4628169856816	2.01265021437151	2.5370059332946	2.27703738861232	2.19621283901054	2.35817951133064
2.84962431417883	2.21043312920406	2.250480682493	2.69841694199889	2.64868090521776	2.36751999282222	2.26552092229293	2.25905338464094	2.93326955155743	2.23818378147211	2.49179643367414	2.87519259291322	2.38525795166407	2.86763188000414	2.49281159924632	2.83417929242922	2.83864466499105	2.42054255145907	2.89535287240211	2.42021534446387	2.59870913966062	2.71337027448384	2.30326226761954	2.68448300398594	2.20813376139652	2.60738425497896	2.96213422279043	2.69860530727491	2.56572159048381	2.49102259533055	2.83684423522879	2.77294553719186	2.68073714681815	2.48942253770746	2.81275430986024	2.22463819131361	2.95069549720327	2.9495406621994	2.82303823903669	2.95290501548659	2.45561565635399	2.79375982662238	2.4503173885598	2.87188463763623	2.49861785736518	2.82905126616009	2.37198277532861	2.84393059014309	2.28663820221439	2.89264651331282
3.12038850145996	3.18599341413566	2.91540089880364	2.60414877972631	2.55735968779808	2.58915713600831	3.11973344715101	2.72945491721509	3.13533504839559	2.50361487808808	2.98674526791536	2.89897182528676	3.18368984054246	2.46293760492746	2.81593656095255	3.06541011097457	2.93569286819507	3.14876512714054	2.58102357481145	2.58302577201034	2.63471132177182	2.83275450475464	2.94177255591709	2.91193083077374	2.74573218080723	3.18382673118474	3.22026563677025	2.54659747712749	2.8481439279467	3.04207600380619	2.87370636437927	3.06504658984915	2.63549516829225	3.21091091875872	2.70922485394426	2.66120214684633	2.89006458743261	2.82251821503314	2.69906350491831	2.5747529703055	2.9352097162565	2.8064004200897	2.75662252284493	3.19225646870297	3.20086979658855	2.66090445358688	3.01932958773503	2.64640956910897	2.69327074749417	2.90141789954903
3.4246924516778	3.34019697441068	3.42295793146376	2.76487643047375	3.44738403510591	2.91258023266958	2.73409012814025	3.4108994847255	2.89647740483185	3.46365222431835	3.45327428384872	3.00657762262452	3.15401782927146	3.28722511456039	2.94294170033567	3.05031707396289	3.31930593367316	3.3386643183599	2.99076436485084	3.40670424680743	3.38816117535376	3.44180491536343	3.1433491508523	3.31983742491995	2.97873178113821	3.44985229813141	3.08308546766434	3.28410432966887	3.27566954763554	3.10072160593103	2.79734744317623	3.00623424759889	3.40368674136521	3.39677281554749	2.89860581187703	3.28867792609254	3.21830579656817	3.42076227746198	3.1803519425886	3.37076855000867	2.94315987347265	3.43548217586252	3.40507550412207	2.83003833444656	3.29151840929767	3.32126303323729	3.3319699336964	3.19569919458174	2.86989331559406	3.31816692169995
3.49804518423146	3.48771763806117	3.44152241253874	3.4816006218923	3.20480988410127	3.67136809613836	3.69330048235323	3.27418780771927	3.6969588320603	3.66342682688889	3.30341834941391	3.59603919790882	3.38340727843494	3.49723939575734	3.2950282951356	3.15998715332727	3.56106423238203	3.7160572098856	3.6617965944646	3.13867677360035	3.677661677789	3.66957951149502	3.21052994474691	3.41622504589212	3.61367731154202	3.702063845894	3.70566178438166	3.63127422125726	3.60571034165976	3.70762670342027	3.65455492122146	3.73018938963708	3.59488781242008	3.34192691678312	3.60532239118649	3.24146636575225	3.53471524096611	3.21779840908832	3.19874710845163	3.65631657143311	3.61327392325783	3.66561433081311	3.66949780802735	3.66304781331041	3.67513183047575	3.1654741014078	3.18426529644961	3.63949641542788	3.64459233571182	3.4986798331542
3.91086066067856	3.97731603308973	3.59528468501881	3.95616253186519	3.94659081617105	3.95266295713902	3.55978022629184	3.92910401829219	3.69932001683617	3.45518468149346	3.62381259612324	3.93025724827771	3.91069886503123	3.93363640804243	3.83011360831695	3.84235570489561	3.54294256856964	3.53637594090877	3.61422779483247	3.71101789195616	3.91901785116822	3.92940476315487	3.45331976659508	3.67221643478818	3.98224741058622	3.83877568165898	3.59611112362691	3.66359204907644	3.93628608346679	3.85215114398562	3.91175927518807	3.67555749261971	3.93303063944697	3.94327992396619	3.97526841006205	3.87929410544485	3.97254798548822	3.61158990549575	3.76112146459444	3.75918906074001	3.87686494904541	3.9612525311666	3.9655420803406	3.90039592988461	3.9444191713023	3.907751834163	3.50272896066357	3.92048929365696	3.95931244144635	3.98337977596299
4.25010110687827	4.24898883691599	4.12951340196766	4.22212813458775	4.24146376833398	4.25050620728326	4.17019977395046	4.26987378508604	4.07822309696633	4.23735270166838	4.24325374447509	4.24124198179425	4.18722144139997	4.22063724227693	4.15007272737913	4.01159461107392	4.22206283576972	4.19630791356008	4.18863111495767	4.1772129888705	4.17381456147495	3.9926570488617	4.27312030246647	4.14048322793556	3.8977120151474	4.01459169818346	3.81120342552716	4.0046728053384	4.01870167275253	4.2601485457965	4.06095085665382	4.19971036172209	4.27376626229972	4.21043337386758	4.03682835174988	4.23792641062777	4.21820336506209	4.10035780771304	4.2058388419354	3.89011975274562	4.14040389836068	3.82017746096539	3.8502355266877	4.2661080304807	4.03516691507721	3.995371912497	4.0711128463416	4.13682935398055	4.04054871410271	3.92386427846718
4.43512203358794	4.49019931905001	3.97334660593989	4.27134316419573	4.56126089138923	4.35414894030618	4.42122896713616	4.2636446076669	4.52911549277539	4.12553817943205	4.48200592632454	4.51098115101415	4.50896676071313	4.35459263139685	4.5497500648571	4.60607938173801	4.36018956445178	4.56357308857012	4.31669410499392	4.39119639764053	4.50892604238855	4.51456925979475	4.32414953002836	4.28628269527747	4.52329868239712	4.42875026511601	4.24106562435884	4.33320181347159	4.56841296086951	4.55809849312515	4.4679317723002	4.26917747180294	4.28748454208164	4.57434477784	4.50857189201252	4.5381686237518	4.01677366103767	4.55172553308364	4.50914875535539	4.50822755782496	4.5546205448651	4.562848676258	4.47444492680707	4.51570395333285	4.34283501976115	4.24701466079726	4.34162016916914	4.5485202314612	4.40632713363377	4.04085383104213
4.85239218314912	4.71936724058784	4.85130235758526	4.88910085896548	4.89340944494826	4.90544974047136	4.75261569176832	4.2222300323536	4.84056748520936	4.76189835753097	4.80994969099367	4.81649513911755	4.54567041308509	4.8725491537311	4.38158556381743	4.78721729751119	4.67341676585542	4.67287596130206	4.24405686151768	4.59941854920558	4.90853159878956	4.79716071601681	4.89119440820499	4.81480364504908	4.89920766385699	4.80065932700657	4.91293628292868	4.58331329572217	4.8198868556356	4.85963588832725	4.83676948995238	4.81236907013313	4.85576892749981	4.91737739441831	4.31077857305944	4.79648044117961	4.24297924246963	4.42780369211642	4.79160103320149	4.9033547788082	4.77369677052038	4.75609820513072	4.47786720986267	4.77919515076667	4.90385933506277	4.79055989678316	4.87052641243541	4.76192644217817	4.63874060392002	4.70479435599519
4.54963207346561	5.24481411530033	5.21898315212739	5.07545561096985	4.73119553955798	4.94650136281245	5.10781846295488	5.04466398731864	5.14696554754009	4.68252576021313	4.51809836380864	4.54302027267172	5.03189894338579	5.21750471012259	4.40607090083479	4.77555684553275	4.23943829040946	5.14953255539998	5.19938159076131	5.1780342400161	4.76929047927621	4.31271778672992	5.20189974415623	4.5476033593553	4.6406802789553	5.23577397853996	5.20659752672413	4.45241518359601	5.15567625205407	5.24961995615681	5.011723385335	4.52442961207679	5.24242984566768	5.20748820689153	4.85943832332094	5.21573202528861	4.70002320679864	4.51781723295145	4.88243569051372	5.12057278798684	4.90187644410465	5.21039667660045	4.76813586424385	4.69977613937816	5.14081898613636	5.19890180887978	5.13538259337506	5.22973722466429	5.1846924866747	5.21429924696484
4.73050382941066	5.51207941095847	4.74032777648544	5.57257113163472	5.56385642975426	5.59275852894353	5.24437985034041	5.05260402123864	5.59941448088773	5.57931644383756	5.09826160645033	4.84136459958778	5.26732788783111	5.36938667459772	5.26011533218599	5.1751600040106	5.60099730843837	5.24033813012793	4.91399539189174	4.91914417088479	5.02018581074559	5.17214256857703	5.47062622093121	4.60700326763041	5.50319153803435	5.62687943807663	5.49880791477396	5.31657781514932	4.72840526573296	5.54163390246511	5.55622570896926	5.30103920424294	4.74528162339984	5.35299600868063	5.50758863289221	5.57620509346576	5.16809608520063	5.5371403005597	4.21457394620992	5.39660151477782	5.43086251264963	4.94998810646836	4.87182577515253	5.25801210517777	4.94333214594585	5.59345989494604	4.93790356918173	5.49921111442813	4.63993483328785	5.57554735159618
5.95008164900703	5.96469659108082	5.13985559477717	5.63293495916661	5.1885690171579	4.33512391630544	5.17163413350919	5.96794478393466	4.83168722024647	5.78943215107076	5.89538226004509	5.65469709479055	5.79251006008427	5.17250358922126	5.99601758395235	5.90346650297001	5.86530493669553	5.7328669294288	5.49139946481358	5.03773191436783	5.98328571559234	5.65598615875363	5.28491211842975	4.91133499123052	4.78294401225026	5.1597024325999	5.73763782106526	5.67447689222979	5.70406660106539	5.98041081019425	5.09789088383465	5.04364753674217	5.24306075406357	5.40176514224888	5.41850935334589	5.75213470287786	5.38335525047785	5.5772488852723	5.88976821351667	4.93292989997849	5.40903798004621	5.96382202847031	5.46426938449081	4.9957611684942	4.80446499540313	5.86614014183515	5.92406686089328	5.61139402310898	5.17947180236244	5.34120027991078
5.81887183641861	6.01997101621789	5.49223914239094	5.46176723737936	5.62958760098712	4.9397676189484	5.94290594846109	5.8744620148562	4.79988497480866	5.34061352837392	5.03482167519219	5.56678656532127	5.40113835474417	5.71307507632501	5.79373031527448	5.556728565597	4.37805591234694	5.58459425140874	5.34600491924451	5.94717808881468	5.70634037700356	5.57024657390142	5.46086958902466	5.09068858832547	5.47152972648896	5.79956487558955	5.40209780791234	4.94657811222923	5.55738830289968	5.19005776679952	4.99196591488631	4.50815522285776	5.36425442763817	6.04752342607727	6.00663277692686	5.14939847374283	6.19246456156369	5.8471116908668	5.78405017279085	5.6831706998233	5.57357460966647	5.41404955362755	5.55894219762725	5.70164514887558	5.46881470164887	6.16002999848433	6.12123586842238	5.43490037762955	5.77372694953668	5.47427252996848
5.49090352745411	5.27963758302739	4.24966589057245	6.10989583846152	3.50954402891457	5.48147049608002	5.87126622156777	4.8357564746542	6.41405842060058	6.41701577463558	5.30197284895946	5.56450764377629	4.72860136781852	6.53764813998173	5.20565818349198	6.27790859282994	5.90236175258252	6.35858726478466	5.75718814196575	6.00790937964425	5.71259668232306	6.23212815897454	6.20466519697606	6.24930799479779	4.97739914863201	5.6737625595901	4.84064872326849	4.04935993395164	6.27030403844258	5.72091011395161	6.53972576653152	5.329901430362	5.88978340318524	4.0081783981472	6.09165130414198	5.67729265676646	5.96453272362547	5.99168615070235	6.24086949272901	5.35590963698177	5.78825455301184	5.63186507520771	5.45110334163072	4.67264279009682	5.76295786851369	5.9091126850037	6.07957060786438	5.83206706642312	5.26813604553835	5.87938630679339
5.65209022745077	6.06332284527467	4.8607690323921	6.17504899725027	6.44506798925909	3.64445080817776	6.27703670893049	5.05116863594375	6.00488105767432	4.65604740154663	5.17218680149502	5.90504884531515	5.65461182297908	5.56055622994811	6.62855429617518	6.27327420545458	6.60163808302181	6.43611920157476	5.95602431448246	5.8646530231724	6.45754558618728	6.40886205647973	5.98661725301378	6.74959728885153	4.56763133902748	6.31182591024039	6.34337434385485	5.7722494808398	6.54325537689374	6.15901758299271	6.00724653563476	6.35672566238505	5.35044133686522	5.10271706547954	6.15506810887639	6.52604584414553	3.31594402505753	6.39685045592598	4.84136156337297	6.70113939755709	6.19593878849996	5.46950850490771	5.68175339880519	6.09089510965663	3.80622094386085	4.41792249893759	6.7146440216502	4.57816051413694	4.97981596517966	6.52377954773111
6.55527584875149	6.78348222536903	6.67223001685833	6.78111645767125	6.57075615231627	1.78648557693623	6.4213479457402	5.36720931257558	5.32351289146775	5.54426536776887	6.44041285255793	5.01874407929561	5.81488689951857	3.76389413259622	6.13296449164974	4.62637127094442	2.77822067710973	6.3208991506002	6.65908707005474	5.40114477038332	6.6186335518739	6.8289136845548	5.29168155437357	6.48446852267298	6.05595455617127	6.14500748551267	6.45819987511307	6.64226693723414	4.3624124839598	6.61737293720236	6.89352668934584	1.59606089958598	6.45579977551266	5.74987071699137	6.48052405009958	4.55194836932284	4.01586112635282	6.09168775387432	6.53570910907373	5.93023105855752	5.76376842702026	5.52550236053479	6.08152678108626	6.65241403137848	6.59586253915355	6.54563704418279	6.64386564069654	6.53034499910546	6.33426021331744	4.32759233463126
3.52221912405162	5.32791404856093	5.65490124008217	6.9878430311883	6.54742659775549	6.95868960347926	2.50007174811218	1.27605237424273	6.04617566793525	5.85592284562112	2.60548300302483	3.86266677921667	6.44038232739834	6.17928635096821	4.7907747093641	0.445468888516077	4.50558431476802	6.33085197473964	6.68584048397444	6.93837127218038	6.59319145834945	0.799385911462534	6.888546002075	4.45196459532319	6.88602163438464	5.73098684901707	5.02861873206591	6.98886470348433	6.88237691753011	5.95959434134917	6.92570001121025	6.60467637000764	0.759762170484195	6.50131227204825	4.99591196827073	3.70531451746764	6.15748361913185	6.00958768923426	6.62099967859479	3.81192901924897	6.73515790980931	6.96220272253661	3.43022553472618	6.29998416001803	6.94459020451935	5.99399699047606	6.89132021113035	6.86768813796843	5.07629159895823	5.93689169692227
7.06929161573033	7.16575642448758	6.31767579170826	7.00341065479735	6.85836168553723	6.49269688222986	1.61611942148483	3.7614423560589	7.23161957342019	7.12401560597678	6.16631025951313	6.7694470044163	7.11597210149856	3.92987683349084	6.91332327406915	4.99398275240883	1.80088727021589	7.24999420980738	4.03323244524752	6.38200756636218	6.53487435174496	2.61726660724257	5.16945908628164	4.83726217178193	2.65625928807369	0.0588021790301348	5.89374986124239	6.32266178341189	6.03593142736054	2.78649609884686	6.69788942470079	2.71784155667406	7.11188634343783	6.95998571949742	6.72512432203192	5.21403070094669	7.14388079884622	6.9723068279058	1.79872421550565	1.43858500693167	6.59446756074028	5.29857319362273	4.77007833814725	5.47703736324291	6.62396861526259	6.153873598614	4.34706264481041	6.67616068006666	6.601019581242	6.19615953713113
6.26959989969649	6.23858788734654	5.28100007310126	7.47957691845667	6.42222809346201	5.6232264506066	7.19568211217902	5.62089282368117	0.0590570311771339	7.17369425949598	4.47866442490194	2.26435641239614	0.0606104941221979	0.0587677775755301	0.0557203096180889	4.34165153550006	1.45780066693186	5.35401309218355	6.28596242596188	6.75515087703344	0.0604175906386289	6.89998250577455	1.8694296847528	7.26899702410964	4.66437690571704	2.09124596064886	6.87368505814988	4.92284423571973	6.73203342838621	6.77550686364795	5.45285154429625	5.75646624836354	4.00436776169773	6.74564219725011	5.6703716633917	5.51078062572976	7.30309256590969	6.75753701460693	4.13185414436335	6.70287172800458	7.37043987825802	0.0580716254735584	3.77778777325782	7.2878789479494	7.07939109553163	0.758342179425579	0.551038072744751	7.31799570179627	1.73014273045029	7.30179016159959
1.42621202802038	7.37426712959162	5.44923547246733	0.0590190125437395	7.16602242284583	7.31753832555604	4.92936746994247	0.652085758496909	0.349523610705756	7.39355889781502	7.49073595738686	6.95104915684793	0.0563898989064558	6.31297210198749	6.95142231859499	6.03643651006915	0.0567689157750852	7.19925640532492	0.0570991483994096	0.0597382727441354	7.05669981801803	6.12113818075272	0.674172338003066	0.060307543528269	4.75019004161231	0.0588985481487315	1.91692301937755	3.91532608500829	0.055945376446257	0.057675781762178	6.09172103399184	5.72103807382569	0.0606728656666134	2.7847403531439	1.88713483550507	7.05566928472719	5.88331869470029	6.53966008073021	7.0655008555343	6.38900882754887	6.75476917600588	0.198939150868238	6.42720492671816	6.87707349415977	0.0584705515097196	1.74710757171193	0.058001757909115	7.4993124025785	3.31621572713636	7.5209064083867
1.47639873088596	7.774993870384	7.04666032986875	0.0569723810928156	0.0598507144509817	4.20488769257134	7.21398841862923	0.0569266808959109	7.11971505984371	2.22776612555109	7.10298581014055	7.60818706974518	7.2308142595102	2.31270650150482	7.38319300930663	0.0574940590041147	7.65836221641468	6.73677813299892	7.03663362645132	0.0568571741738439	7.41205065185802	0.0612522267695201	0.0575493707858364	0.0563350234421549	3.47137828802709	6.63711779519788	6.89144658389824	5.32026058737152	7.41975807506549	0.0566688852745953	7.73171320955502	0.0586714767321041	4.95835043741704	0.0593268095057282	0.0591154115355397	2.24781762343675	0.0587953622746663	6.46251929089957	5.23043596570835	6.30407215294565	0.0569963129148298	7.27299965478418	3.48560200128609	0.551977926184736	6.83793506855299	7.66392099303092	0.0588144727243739	7.50637797466825	0.0591910448843189	0.0583915557316449
3.4624180647351	0.8253452716916	5.69853377344564	0.0588866733807699	7.29083590933585	6.8781792854053	5.01280730983858	7.20203272633703	0.0598029456892598	0.665501230035946	2.01457186781389	4.69404085403296	3.69149785765526	0.0576184682612889	0.0597159148976225	4.76593902420585	5.4446461486841	0.0585885810112602	7.66212631901038	4.44793886099715	1.38560673204093	0.0594045627888175	0.243097464513824	7.58093128823761	7.51409040300563	0.0583817614814165	0.0566532635660878	0.0588563407109489	0.0580128251685344	5.38097699556897	0.0612265648356157	5.54779699630381	4.1571084254438	7.37808655080325	7.70139808757758	5.57047403874775	0.0573044946081173	6.75123693279197	7.80504942187381	0.0605646159132562	0.641293431677995	2.87184847924663	6.71109362491861	0.060392944458878	0.057325810203	0.0579448126564875	0.0592657053431712	7.30990577038567	0.0562115702569774	5.96165417117995
3.13930895269898	0.0588816609466976	2.57764758511197	0.0583980714857127	0.0595745497776731	0.058801974056942	0.0573440836413177	3.72937924031308	7.64140870677065	0.916791081136143	3.90792868688749	0.0565070538063766	3.38299494592976	5.76857753040509	0.0597733689341874	2.2490430638926	7.13338435241421	7.24622366907682	0.0584429331887164	0.0578441142359966	0.057875710284101	0.0599825454444818	0.058307591834312	1.44770869552806	7.22902657179893	0.0618386511734425	0.0587764270792294	0.39105082981531	4.55767849864742	2.9244180560363	4.45086127715645	0.329875501955183	7.28257216289573	0.0592783664361432	7.18460066470109	5.11401946102805	0.0583591934960024	2.24424747153904	7.29193643658217	0.0594148581904182	0.0597554503723025	2.96479044340603	0.0606794012215919	0.0591133715908216	4.1307311091046	0.0598379579795617	3.30667823104876	0.0552157569615398	1.50503187822615	2.96839967405121
6.0334430020675	0.0565073863554838	5.40410279101536	6.37576045260419	0.567047898500778	0.0589714479960894	5.79666439814193	0.058563170189172	6.99876551062454	0.0597207790111339	0.0588714528032673	6.48280756939021	0.0581264711380679	4.57872570332808	6.08868997621464	0.0570876699990178	6.68441005253402	0.0577064904381985	0.0596664413781958	0.059953526449542	0.059225870859504	7.20243748464934	5.4397605758909	0.0605777176345854	2.9846449049828	0.0604608593808638	0.058374491532316	3.26018005825943	7.5119217316587	6.70980290112448	6.32604947620792	0.0569135098177986	0.0590056922852699	5.31450293968718	7.20371956098669	0.797477880526494	6.75790464062434	0.0577869985041224	4.00417745864162	1.20342720289413	0.0606359279011309	5.92371894250588	7.37361334016046	6.24286949353132	0.0575497875329971	7.27597044703001	0.0578278639584003	0.058161738376585	0.0588233442360596	1.21928629936015
7.45971105975927	0.058869702359505	0.0595220065404249	0.0582584736891828	7.14302880881271	0.0607212148795046	0.0591290947443698	3.77813818211922	0.0587816629905243	0.0577180120828754	1.27827599443372	0.0582297753009838	0.0560414574973504	6.93434304457229	2.77904984921841	0.0596392388063949	4.50830370987292	0.0586389144087017	0.0572359465000653	0.0579243678750977	0.0595527984420658	1.831233372295	5.63602027722034	2.23395215345358	0.220752690686811	0.0577792354335017	0.0594265114753021	0.789996627362743	1.20374470745486	0.0590009408394775	0.0600930221688845	0.0586694931036601	0.361670659583443	6.49413620350332	0.0589291490124559	6.12223634517062	0.0577895587297742	5.8679534523508	0.0605319910154854	0.0560036458311088	6.17710699477497	0.0604774382748873	0.0585927704374254	6.72351925241138	0.0599679648548497	0.0602057924965949	0.0599548401410623	5.76091822456824	0.0606131696911845	0.0589035353319614
0.0598795136864542	5.70717815005479	0.0568109336512246	0.0596662531873482	0.05848659780288	0.0571341639638134	0.0600371572506772	0.0593505711684955	0.0584259690588649	0.0576022750250846	0.630061828065912	5.64185268328193	0.0582383047305778	0.0624163639713645	0.0602952688788802	0.0591106269621864	0.0589381085166179	0.0573646330639824	0.265446381093713	0.0647485112976077	1.10559355104407	0.0569029334584131	1.14870213437857	3.63605016128826	1.97390319443398	0.0635232881481068	2.67157797569194	6.45741464645233	0.0580144518363087	0.058928441637403	0.0593215325514309	0.0576603279194464	0.057612600993464	0.0584807587772826	0.0596306674904242	0.0598591491929405	6.32056287777288	0.0580169129231607	0.0579870994589773	6.07076669043519	0.0625511572875725	0.0584443392203929	0.0589330326292828	0.0573919986436506	4.83619942851269	0.0609813030481537	5.80056207918406	0.0580625952191949	0.773771085015	0.0611291895008783
0.0580185106767492	1.98097367230183	0.263911221249278	4.47053202580402	0.057552997045503	0.0578629836874709	0.057026305844581	0.0593790248383577	6.33961155522051	0.0576406950843003	0.1648278079058	0.0585988289015509	0.268503591110983	0.0606791198361995	0.0571020128953743	0.0573809677440893	0.05950492693713	3.87707294484428	5.50630865555794	0.0597797517693759	0.0581865137166031	1.41452271766495	0.0588998814227417	0.567784453546415	0.0607827046660461	1.0150841519084	0.0583862614021336	0.416981221752661	4.88214223931407	5.70679837291003	0.0624496625497092	1.09549479451394	0.056396895498	0.0569944117264148	0.0603455624030781	6.25275051945522	0.0608623053025661	0.0612680290650717	0.0599277985653292	0.0612474395499288	0.0587344154356273	0.0590514872865394	0.0590688831665996	0.0574209510007216	0.0564516620954827	0.0605988265939217	0.058098443888773	0.26230768062241	5.32756393156951	0.0590154695309365
0.0589960339660617	0.060655595489943	0.287987905774208	0.0635596420112936	0.0578053780025852	0.0600594167704818	0.0574104339365206	0.0588327809860678	2.07381813829844	0.0571547718184633	0.0622361359790726	0.629216095141044	0.0581151319198842	0.0605554008603854	4.74584912147516	0.0603461611600868	0.0596593771734749	4.72619942503622	0.0631178128655425	1.62252047706334	0.0618184571238132	2.27473826683373	0.0594648889159542	0.0606143430401894	0.0620218175627	0.0603403121228887	0.0620946440210064	0.0586780465407606	0.0644920944398188	0.906377260830836	1.85105886693486	0.478809130722452	3.91742730861905	0.060494970868804	0.0619879924536325	0.0605940812126739	0.0598920669200467	0.0585590580784672	2.52585368295454	0.0582589749236087	0.0579682228644132	0.0602030383975087	0.0580624022285129	0.0587763727678077	0.0589894892111937	0.0628445304242257	0.0646885401117705	0.0611598379362164	0.0610052514754267	0.0607045607955496
0.060650266219566	0.0585495308003499	0.0595433536941694	0.0572647852423269	0.0576074315000629	0.0615819093538987	0.0620534574658083	0.0605662840988268	0.0596138913612027	0.0603677021863938	0.0585959915900533	0.0608565907909951	0.0622628219690268	0.0622559679269932	0.0646136960822502	0.0604911264340724	0.0609054968688689	0.0584143882018479	0.0591661562663725	0.0604411611793306	0.358059010332061	0.728881588275669	0.0581704299302144	0.0569875589298348	0.0608618288271884	0.0631767736430925	0.0628384112343181	0.057473962268926	0.0600522316807484	1.72988408568398	0.0592506894267886	0.0600991892896629	0.0593226878661176	0.0580586945359077	0.057316574515951	0.0583359029897267	0.0601745761437309	2.94023771828847	0.0576744716566564	0.0605116589120065	0.0605341180293986	0.0592572631503337	0.062205956810096	0.0571420460315992	0.0571067049923897	0.0606698441486115	0.0608002042151199	0.0594812555921667	0.0596247390804274	0.0588031773846254
0.0646245606594423	0.0643290214565969	0.0583398385182075	0.0587013593965144	0.0662198640540986	0.0617471427232963	0.0610202504431038	0.0603852522724959	0.0612710202523053	0.259456938537549	0.0589356937072361	0.0589965458187118	0.0600887084474897	0.0578942860310873	0.0596478746323618	0.0616487631778851	0.0621843858624228	0.060076326608995	0.0594647464412308	0.059140013656898	0.0647078974821269	0.0593403559983848	0.0586861031476223	0.0641125798292398	0.0607115511246347	0.0630491023519337	0.062486400319139	0.0591567387747085	0.0595450942305528	0.0596433789109367	0.0640905002192426	0.061392259312595	0.0584083245992644	0.0639033508485535	0.0584249625151159	0.0595921162405339	0.0592469515695678	0.0609004980780679	0.0605807229355734	0.0604366075430241	0.0629810321142683	0.0688628139139319	0.0588540639066564	0.0607364860990119	0.0606010518712237	0.0614585755686807	0.060554177426373	0.0571690197950163	0.0620317149597516	0.0634125433441373
0.0605766489201385	0.057586988613158	0.0624285559898708	0.0565027985658602	0.0594764554805706	0.0619086588391794	0.0596368264191243	0.0598018203080029	0.0648046083133488	0.0597898210559633	0.0623766347028422	0.061525156447497	0.0610074756608458	0.0607187141784599	0.0600302930528437	0.0583235239377854	0.0611982640744827	0.067274254257759	0.0630057774009329	0.0594549014498933	0.061072857789965	0.0607339035557265	0.0593516857617975	0.0599445709317159	0.0647391427898296	0.0578387336747849	0.0613580682634353	0.0609952837799429	0.0610061592862566	0.0641710809335783	0.0601897701455277	0.0610872353178881	0.0611566065786756	0.0614991352293015	0.0616867059746339	0.0614358225048618	0.059703179945781	0.0613277583849189	0.0631588980948873	0.0613681347825217	0.0590637545168671	0.0588537049155957	0.0583721836313652	0.0649885045946656	0.059398971530111	0.0580311276951635	0.0617123514603129	0.0584760154155125	0.0653571536551772	0.0584129736701272
0.0617692730232851	0.0586991026672191	0.0629986524216734	0.0596715553449186	0.0609894352167058	0.0674805885012419	0.0659362844726582	0.0602508658226029	0.0585906231774075	0.0598486900031104	0.0707716312897802	0.0585496582121251	0.0657345879537838	0.0575600307125645	0.0582979301600513	0.0613453051554057	0.0606877539867417	0.0615242874152843	0.0639403518306255	0.0648459760916487	0.0613259151329103	0.0616105699196296	0.0582685281455785	0.0577304612249686	0.0595422260707744	0.0592457051484922	0.0610865235343349	0.0610003599283507	0.0595231390927646	0.0610371708371085	0.0594848767981972	0.0594461489800245	0.0589406475374073	0.0592312071361822	0.058332928198628	0.0591471479195309	0.0643023435151285	0.0604507832641065	0.0603617288754924	0.0572173142549004	0.0615341571367625	0.0601128564421001	0.0577154368419991	0.0620413551682132	0.0623672762885655	0.0603449986268625	0.0598266826398263	0.0606887459222437	0.0584336454648839	0.062593662618272
0.0626073905021382	0.0648245070697394	0.0598634423570312	0.0697350326987332	0.0607135614747042	0.0657336808448521	0.0649587808092158	0.0604173123133191	0.0643685253549152	0.0582641642296119	0.0593240202052071	0.0682116336122254	0.0642716617331713	0.060864655920524	0.067814507692213	0.062884976991621	0.063117728079853	0.0593138600599306	0.0617240671421051	0.0588651572356036	0.0601688045892396	0.0598102436712018	0.0606139355043837	0.0673742043342295	0.0625792377628893	0.0593679106946468	0.0636076579706397	0.0599505172269384	0.0628341080508899	0.0616088045040106	0.0607708844182263	0.0587606540394689	0.0632786705800217	0.0648198777461237	0.0632138132131896	0.0650083211182546	0.05939953858254	0.0612869856350038	0.0602787856585221	0.0574440030879498	0.0603511941811343	0.0681915889901214	0.05725943027903	0.0667856893263632	0.0686430750832586	0.0614341675044766	0.0671271081439879	0.0682155145965936	0.0641106784987391	0.0644359553765147
0.0660468733434724	0.0627211670266001	0.0723377926335608	0.062664415833957	0.063633039309025	0.0586657718517571	0.0636239019096324	0.0668600642782747	0.0656449725745487	0.0602191226194477	0.0596397160636107	0.0657241927204391	0.0602833025597679	0.0642793919704682	0.0595327922773148	0.0648226410403586	0.0641152194054492	0.0597480679089185	0.0589595969773898	0.0586871417322883	0.068896091823961	0.0603173005093198	0.0667583019659257	0.0633079631519659	0.0634454617906405	0.0643370115318102	0.0647342657473401	0.0693714534742771	0.0677329909458762	0.0622183639659731	0.0586867069557853	0.0601750900120963	0.0634079202979321	0.0653605078783604	0.0663353562062666	0.058526243182099	0.0602335526474984	0.0642377123569709	0.062157181945371	0.0596897109829681	0.0649226692744099	0.0575195848349605	0.0659502904969885	0.0637047650343386	0.0658054891395487	0.0690829490109603	0.0631034009786496	0.0613412283447736	0.0586709486405565	0.0666454983239724
0.0675957091058353	0.0701810148469181	0.0623017469984125	0.0664962429574518	0.0610568569109287	0.0666801396804148	0.0633600178612892	0.0691054942072033	0.0605716089888943	0.064118696006449	0.0600257891803746	0.0615977695630039	0.0641667822738437	0.067493109538253	0.0612818153249192	0.0618325455736473	0.0625213323136419	0.0661509679003738	0.069116008926157	0.0645136704219914	0.062204289024442	0.0579114856862253	0.0670726545800862	0.060535175241735	0.062543463504528	0.0618291674196267	0.0596269733499085	0.0577609157283515	0.0603228748989443	0.0664776133112835	0.0675651060569497	0.0607192163765377	0.0637201835512887	0.0642822331407883	0.0631594138949038	0.0579566735257441	0.0641017361860054	0.0612635919256673	0.0691162682936057	0.0649761516819216	0.0627716607847785	0.0690960083527713	0.0602145347699658	0.0582214491898623	0.0675762212662556	0.0666465716550057	0.0713544926101595	0.0592529713202583	0.0600230509772447	0.0605137167835042
0.0676593490258662	0.06911812442113	0.0701883384492149	0.0684331116542821	0.0639201717811772	0.0682755672837935	0.0629840291146933	0.064640928663498	0.0731790685267317	0.0690675506202628	0.0612481226989626	0.0638246254220322	0.0700794018893944	0.0751450796974459	0.0711304529438959	0.069350561078732	0.0595700893532563	0.0716618598313934	0.0584058709670057	0.0651894175638947	0.0613692175664581	0.0613170360509863	0.065364688150568	0.0599727446687117	0.0682151992581309	0.0635357151013086	0.0673993418342049	0.0632257197884595	0.0676074176265128	0.0622081417294347	0.0603852456385146	0.0668249396491494	0.0639198601773571	0.0665003004973154	0.0610638532251948	0.0613056623053031	0.0591683561424883	0.0656199422284692	0.0673761624340696	0.063607813632625	0.0717584497569255	0.0619447496093302	0.0595806115585994	0.0689650620667148	0.0614985823272314	0.0654496723805663	0.0707805581766311	0.0652451304329178	0.0627677007828073	0.0656950671078089
0.0671073489346206	0.0713313419613174	0.0648192547224988	0.0602400112030025	0.0685061078473314	0.0612220001669257	0.0649340757627443	0.0730514483447526	0.0660859090034558	0.0618317813182052	0.0606709103227425	0.0640884598386658	0.0648597607816002	0.0695832423274555	0.0701419133935015	0.0650096513175801	0.076506854333835	0.0617693301500578	0.0616452752246751	0.0649813071847636	0.0613819109888259	0.0603888290034132	0.0642314066630405	0.0611445166769118	0.061393132964608	0.0686629535575995	0.0620481503203365	0.0631342285511684	0.0602395875493225	0.070461558603873	0.0604883714070568	0.0616319233740822	0.0647302718437553	0.0609083313206599	0.0646176495019775	0.0582215587946075	0.064572593225768	0.0734103748936118	0.062048853838676	0.0614234863623045	0.0627000603802566	0.059239249180975	0.0697719177239005	0.0639942031487045	0.0621634164620742	0.0613648262661614	0.0700927000285937	0.0725206885201653	0.0626175633683095	0.0600840790146445
0.0659318624008115	0.0648632580170252	0.0695356785725436	0.0709762922693895	0.0652213594612078	0.0633559415472404	0.0685139161307169	0.0677142422474812	0.0746762462068866	0.0715351656750068	0.0725743388141466	0.0614827043718794	0.0745336201618342	0.0748570539353731	0.0666494411961362	0.0684015215091242	0.065868326824432	0.0692393395303248	0.0667519288716793	0.0726197457658667	0.06240953941173	0.0679400499907511	0.0791636474185688	0.0736127336579575	0.0737511650889688	0.0634901483023114	0.0609618481169331	0.0720239141277134	0.0637982271043435	0.0719979535768061	0.0760695362858702	0.064090872867246	0.0673723491505457	0.0694281759585804	0.063072233593817	0.0631213008671233	0.0705345016696404	0.058890660100534	0.0732743988693113	0.0756869551424939	0.0605518581655955	0.0702539633130634	0.0652593626342363	0.0720549341805548	0.070541674495736	0.0735189979757793	0.0739661268672546	0.0747735448401745	0.0626707945806889	0.0589371399537862
0.0705287016001138	0.0676912575554151	0.0625874358810963	0.0612670310390717	0.0683572785944514	0.0667378183704253	0.0607145894654376	0.0669065646799401	0.0741973761421695	0.0727613941382016	0.0727228644960353	0.0683441737902486	0.0646361864056567	0.0672138011589541	0.0675253870091544	0.0683264106291823	0.0673222127675987	0.069708229910174	0.0657313921857288	0.0632677080805107	0.0651524345975696	0.0751216930236201	0.0639205025712587	0.0760317553621012	0.0644675652371377	0.0703868581840599	0.0666528635488447	0.0706125450511237	0.0710785139341541	0.0630956378709903	0.0757906353010269	0.0701265217253844	0.0754294810966056	0.0651926095453117	0.0692045105445688	0.0645256159045924	0.0605775249379022	0.0823313084680665	0.0753612349278215	0.061058436186917	0.0637635471089444	0.0675826749657914	0.0690684143227976	0.0598003596854629	0.0685389408336982	0.0635607821967314	0.0805882368577783	0.0740213207411692	0.0652165833626194	0.0671185217618996
0.0805203845337017	0.0735936698233553	0.063091674858934	0.0664109136001431	0.0627572569816138	0.0728411723228176	0.0629661040360893	0.066298763332079	0.0743604215325013	0.0628723233121127	0.0754135640159365	0.0714451376247678	0.0684285165906793	0.0681920537385796	0.0747538090478095	0.0713982942430003	0.067184381492483	0.0692139812130559	0.0671454053999141	0.0675690551099191	0.0706164766327245	0.0755480789522521	0.0658347937989141	0.0716154787974014	0.0667405429778218	0.0706835655911836	0.0664487917898551	0.0672806789068748	0.0750813561380431	0.0729509503134454	0.0626426737399726	0.0674882430244537	0.0676200929347539	0.0695924837711597	0.0719690185555633	0.0774732876260537	0.064384138985238	0.0849552691081401	0.0692923071732795	0.0656259500594352	0.0697588275519675	0.0669202751537193	0.0754692495325393	0.0651449127101345	0.0764089766728624	0.0720139268512211	0.0710849551662997	0.0691555526147271	0.0736691095831415	0.0639602102059312
0.0660944904148214	0.0809053348468194	0.0657729305362356	0.0829801294376794	0.0766097519642953	0.0737938527185739	0.0682657675912514	0.0763953149207114	0.0731358785657682	0.0674426284599788	0.0784298998096495	0.0726744868427519	0.0648281186743018	0.0655729466944744	0.0743187313590837	0.0782229401526688	0.0706187850750311	0.068719370462168	0.0632231590200354	0.0675396974671185	0.0784344970838715	0.0693718638114394	0.0636787855408452	0.0741296110948966	0.0684952566889196	0.0734825342830024	0.0679456768106835	0.0627350105782497	0.0721918277828959	0.0725852627157528	0.0652771290164744	0.0699017993815659	0.0654483118127469	0.0776092640127456	0.0757490041954267	0.0682827840448607	0.0691828135817901	0.0640159325041493	0.0807769351431415	0.0683841355531026	0.0660561967368935	0.0689469319553822	0.0702772052611762	0.0643487630942922	0.0776480081855639	0.0688769255191342	0.0780607246643549	0.0741635264947765	0.0684295262710484	0.0710045786201169
0.0701117305613876	0.0873473339440042	0.0836987196257771	0.0768040808963369	0.0750376954743387	0.0772613218637065	0.0715203795336236	0.0666750049085803	0.0805186097268767	0.0870303949417895	0.0854933783918446	0.0672022243640745	0.0782501294329282	0.0764185678939566	0.0683164518394621	0.0764549088726721	0.067646871397196	0.0783302707326424	0.0793396724600333	0.0743245092298666	0.0630179369737936	0.0695167206353397	0.0670885070360295	0.0800608913400417	0.0736952890093175	0.0672338762898762	0.0691499505310486	0.0762781472415978	0.0786165721565041	0.0770012088546778	0.0752807513234791	0.0641147220819668	0.0785518043813451	0.0853280945529181	0.0814787887560135	0.066253866915909	0.0685803476017054	0.061063873407887	0.0690275777905778	0.0745301743150009	0.0732532475124578	0.0764679496467049	0.065615995655892	0.0604714220126785	0.0677436356688079	0.0695113352953201	0.0704707846827461	0.0772960382496875	0.0751096259683781	0.0694514677419222
0.0723049213811156	0.0721571691916956	0.0802169718959297	0.0736176323658563	0.0652642897227627	0.0806069426230803	0.0839978941122569	0.0734763004953399	0.0772599484804261	0.0703613164677365	0.0879750402745955	0.0774945131459801	0.0729437110286706	0.0866919067649722	0.0770976901909057	0.0706911175084222	0.0666634935728283	0.074268570495336	0.0719562825096675	0.0876343178477425	0.0826592101641608	0.0881077338790497	0.0718939700898676	0.0720046376995029	0.0834200978734053	0.0818416116862236	0.0770792555955325	0.0701359260473558	0.0699700301328313	0.0712808550102039	0.0667425100398412	0.0909861413832571	0.0657278099660556	0.072641623803962	0.0705139473332104	0.0747272123126458	0.090693733032119	0.0658345121003832	0.0816051479443551	0.0686185619953788	0.0754649846261669	0.0840084860114614	0.0872946296020102	0.0804371255783106	0.0661722655695191	0.0872644028070509	0.0670578754512404	0.0717012038664465	0.0710311592463859	0.0712850610246031
0.0788914389973044	0.0713516847485184	0.0709931093062002	0.0816525782765479	0.082352245208747	0.067628715277509	0.0753444653325387	0.064594861497165	0.086835315441094	0.07903462830911	0.0756235684326608	0.0920409100723021	0.077145824266735	0.0680085862068032	0.0700912762958641	0.0701875321354697	0.0688820646121391	0.0727310552209079	0.0746341456358204	0.0707119854981257	0.0668293237144669	0.0829619657830093	0.0831078631139739	0.0855914640025923	0.070346290667565	0.08347970478785	0.0769685575333901	0.0721850119336274	0.0958606982780497	0.0851124528363751	0.0838672943151748	0.0729670424752006	0.0756940255452159	0.073975396068583	0.0904630856771265	0.0681477245483629	0.0727647223018415	0.0792962579062181	0.0668280624665133	0.0848509319190952	0.0704063310406607	0.0784209811653716	0.0795072491940907	0.0810381427563873	0.0948234934227246	0.0815429190176847	0.0785818704526832	0.0786023801131587	0.0754823186721575	0.0708983399056386
0.0650152896457138	0.0823940379493	0.080495168347686	0.0745500584420087	0.0670500941089249	0.0727884200975504	0.0901714699517383	0.0918224270300693	0.0789477309585955	0.0719880705707819	0.0757914337781251	0.0702280967680307	0.0779427666966194	0.0734533886824245	0.079409321421204	0.0748075259695611	0.0752886401960151	0.0904261249597632	0.069262266748284	0.0759421373946276	0.0814252912389674	0.0792533687511545	0.0801126443480095	0.0693216446718256	0.0682992768569903	0.0876313024707731	0.0660628920610204	0.0934674377564537	0.0697347422673904	0.0672892560820288	0.0747646140552194	0.0810422835509076	0.0740462930739553	0.0691979980287726	0.0667542626631969	0.0701232341660267	0.084682932675594	0.0773966457792076	0.0706491496552656	0.0872822080643817	0.0711491280861101	0.0803186357731519	0.0890860433553562	0.0860436566364379	0.070037698635738	0.0730557457590686	0.0775926658695579	0.0866393943212112	0.0819047327318573	0.0893267134218612
0.0696791373266399	0.0740315044694052	0.0817850354793548	0.0843292237761441	0.0752327369460666	0.0730226085992497	0.0804167283989203	0.0708914736340065	0.0911818739281697	0.0715414364241483	0.0973343707116195	0.0816942726786691	0.0733554255121091	0.0744192862512787	0.0754039829719631	0.0815807164235437	0.0901563470823856	0.0836515372576982	0.068811087562165	0.0682453737421547	0.0924501266266698	0.0899465191533503	0.0874453002359522	0.067605249367527	0.0795249650721526	0.0890842922712261	0.0702762467283097	0.0967673506368739	0.0729054563557925	0.0946187606767709	0.087613626524601	0.0723200554875657	0.0750464628246298	0.0853663453070498	0.0822399525916784	0.0887766367013016	0.077636415876888	0.075533816244694	0.0782303588647166	0.0916509584899306	0.0775652061272219	0.0996035730384505	0.0820850273411258	0.0707967078920596	0.0843500785935185	0.0683299226335065	0.0846335778705385	0.0936834800668485	0.100845302574726	0.0716004042024529
0.0931613280813085	0.0724578170986899	0.0857074818524764	0.0897749762833553	0.0978056561499169	0.0946528622693531	0.077432377845251	0.0792664805529417	0.0854349172923053	0.0861444645543849	0.0881284347314088	0.0941728519641747	0.0924213154935109	0.0915886335316251	0.0775905508640041	0.0843417315873588	0.0787565620020498	0.0810979921343054	0.0835351781314579	0.0690655936256723	0.086508522371063	0.0759663556223063	0.0743394898542786	0.0849325249976649	0.098763824981279	0.0898230958546689	0.0690382894982066	0.0764183283025041	0.0903551287181847	0.081128151677415	0.0724124547599866	0.0800197421844912	0.0872166132033182	0.0865150517133122	0.0798864280476016	0.0888170714408295	0.0828035064992411	0.0756314059709973	0.0756711291124152	0.0739594634775646	0.0753521846952497	0.0953824861375888	0.0970621698721803	0.0909205108148538	0.0747023083630091	0.0731927583374263	0.0871305134294882	0.0794274051787878	0.0939082104849515	0.0739279360150837
0.0825617483772634	0.0978007550618833	0.0926380118657591	0.087305464937082	0.074100197596606	0.0746309754204362	0.0773818577861514	0.0787585209216748	0.076006673957371	0.0916465500443746	0.0773891638034108	0.0784005572365687	0.0896651801967352	0.0768320447394337	0.102648984620622	0.089925494494582	0.102430824999267	0.0775932269996874	0.0930823020963405	0.0800976252754408	0.0952485379955064	0.0770584673709188	0.074819063222663	0.0734109402820039	0.0809090407116276	0.0767606403308476	0.078148039882677	0.0964440267268347	0.0886417926726558	0.0721159878858634	0.0908213338077677	0.0815281536712783	0.0762212392743575	0.0827412827167177	0.0705334353458806	0.083380992618572	0.0989049258503438	0.0795337561082312	0.0789816470350979	0.0914163701384992	0.0881099411066771	0.0797027529166548	0.0854769607663555	0.0993112804891573	0.0836342055312252	0.0787231719925225	0.0980511852952008	0.0799037668297862	0.0897338131588117	0.0758573949197717
0.0781145346666056	0.076664073026453	0.100662219510654	0.0779835878716845	0.10362853397488	0.104226457561274	0.108120170994537	0.0832627204894227	0.100614040076695	0.0995042685456087	0.100135575180074	0.0856335174592188	0.0802930835218541	0.082545102641184	0.0776382849392003	0.0989845128365834	0.0827298364498804	0.0747627183027972	0.0777601333693769	0.080237400452823	0.0820973795986498	0.105063261937027	0.101132912556589	0.0796491843536923	0.0978832301480385	0.0876834956475482	0.0790861333351841	0.0830835727526828	0.087704739880567	0.0811775231703606	0.0947311842023073	0.0848577294402422	0.0908810778541358	0.0890992165730878	0.0935264060064397	0.0878564317105354	0.0925635544341958	0.0782185376876779	0.102166688108392	0.0787854181873879	0.0770687319817794	0.0875437319974937	0.0987484031920088	0.0860988029069323	0.0881029498613954	0.0885226304732023	0.0992247915990694	0.0990276555852405	0.0837110862562071	0.0738531288799704
0.0938062825601649	0.0787035043382404	0.104200139424784	0.0989483693323089	0.0797831830963108	0.0790566956612106	0.0833990914890587	0.0771358580389756	0.073369514635238	0.0991060847808734	0.106833423900974	0.0977199810855697	0.0945620527530138	0.0768302893110062	0.0786197374183724	0.0842327888964656	0.0956409581801489	0.0784619125181776	0.0847629494594476	0.077225067487227	0.0996691622569615	0.102024726762316	0.0878939512498321	0.0780509144964499	0.098806915852961	0.100910613731061	0.105153033205079	0.0966707626953003	0.0854926994442069	0.0933933294243278	0.0938991729462953	0.103539511313046	0.0880950713968677	0.0885574709337767	0.091634153180409	0.0864140926952102	0.104342079988583	0.0860580511225354	0.0928601303424	0.100169748379566	0.0923765146010766	0.0946257966735892	0.0801906790987229	0.0916934696629798	0.0821248410743532	0.0711998001889988	0.103579508728528	0.105906380505538	0.0865085051132917	0.0792800505748925
0.0901717628321589	0.0966852395594114	0.102666456910871	0.088804882840036	0.108460285160777	0.101549505711819	0.0760153937292739	0.0894731826230349	0.113696798430895	0.0871820638636939	0.0913689397775879	0.100411741087709	0.0989221174022083	0.0846346881018198	0.0893586062843466	0.0917634322289521	0.0817005448897541	0.0963664807197813	0.0949676596823068	0.0898682690887755	0.0934130080011664	0.0981183519772078	0.109441347900804	0.103023476867497	0.0947856136756066	0.077041481583341	0.100733014855556	0.081430697000404	0.0833954615930758	0.107723646764659	0.106352550055175	0.0821875414364044	0.0811519074937366	0.0880500520697022	0.0925187377137125	0.0752210098972771	0.0908933322756807	0.0739417723263205	0.0950421279003898	0.108245357263906	0.0814149738562662	0.0956979198055091	0.0876715652003534	0.0925457223790145	0.0857109991076231	0.0821729229784057	0.100240472297858	0.10365706853745	0.0903003608478625	0.0791711221917789
0.0934387333598057	0.0861180021434499	0.0798419666854801	0.104829021735521	0.108267469608314	0.0859918590300793	0.0805943471013316	0.0976198868272375	0.0997101469259765	0.109998722089566	0.0987434419587738	0.0963746478169994	0.0804130925417636	0.0945816534563375	0.103880603590528	0.106286744621288	0.0848305590313145	0.106438307400714	0.0810338973665669	0.10601834355367	0.107420230094134	0.0879447847067629	0.0883891710301777	0.112982397247863	0.0987492544458277	0.0831226650275585	0.0905414216104921	0.0857946806994825	0.0925722007012915	0.106317995457627	0.0945748833866748	0.0824971291223781	0.101918774216174	0.099602908981043	0.0877644761469628	0.0902234932736436	0.0985654005313852	0.109877468150965	0.1221849441642	0.0860635075209095	0.0868608623626932	0.121068841546592	0.0959689994123862	0.0989579922466266	0.0778097084735845	0.103229668377505	0.0860808566163362	0.105846776019086	0.105608859295525	0.10516762100446
0.117431602719603	0.108041202274625	0.0861244735919818	0.0978911553645955	0.0897186380675805	0.0844339093707354	0.123204959273647	0.0878661884683826	0.113846468980294	0.0862262975208848	0.100444203309351	0.0852212706575375	0.0988528450239103	0.0964056528972063	0.118811598827343	0.0911911939510579	0.111832026714798	0.0849875610986405	0.1103124138075	0.0862169908263116	0.126674164322995	0.0965760754806717	0.0950803573555138	0.124931619785547	0.119047509118545	0.0880850827882298	0.0881741054987661	0.0899317197978555	0.11439899566118	0.106058235746254	0.0927878795563437	0.0911278958647491	0.107143660025977	0.0897956382764883	0.110984312116293	0.106867872119482	0.117638473119256	0.114620450574068	0.0841958260015458	0.0994426565636727	0.107373649232959	0.0808892406794818	0.102717368734267	0.0953543933448343	0.100085240639857	0.112303783345561	0.0879442469972884	0.108630275290497	0.0812928299968359	0.105367417071283
0.108449563333699	0.0994977274116739	0.115442261806094	0.109841354766309	0.103702758713674	0.102019311486724	0.0937353815783774	0.093112445652563	0.10323800311233	0.0857528489620589	0.12061399810631	0.102187995561844	0.0823022899396104	0.105909941339374	0.0951684857697624	0.106046914139865	0.108093944076256	0.102746335402495	0.0907488907256719	0.099973119405789	0.122694678463208	0.0998057597961587	0.110463125785695	0.101951597051131	0.101954598554194	0.108692943525724	0.0990994758391117	0.116451820484378	0.11343451930076	0.0903340595327252	0.102774998162352	0.113758286892191	0.0845744636264214	0.110402192135322	0.087070620672211	0.0918186383059574	0.107124097707492	0.111186466244208	0.111662647244668	0.117787222834517	0.0874768574787975	0.0840571185217917	0.111760486462374	0.128133254928676	0.109536690025073	0.0986229493614513	0.0994119241118692	0.0832681953196962	0.0916964366245583	0.120342108012727
0.0891937402542289	0.104162880336774	0.119785750113176	0.0966922086618283	0.119337510158442	0.104132701014442	0.112294416837235	0.0900812041377031	0.10646265876165	0.115771078106069	0.117887647804015	0.0995814420137749	0.105449668821094	0.0921900580122248	0.123838140967613	0.103814215893102	0.117677704707464	0.0977615634442036	0.114864052046385	0.0859953537753352	0.10488385275479	0.104661581277215	0.0956678079316612	0.0943615383253528	0.092822708290662	0.112403896539077	0.102261432702025	0.0818013180854795	0.126825359119685	0.130971034961635	0.118431025151777	0.109300820657685	0.0934752045991195	0.119160970349233	0.0933415973013481	0.105942836962896	0.0977641277712446	0.112023404681307	0.0991670389079432	0.0947177382426374	0.100015816866923	0.0904774760629121	0.0963502185721629	0.0969331543862041	0.104125405924984	0.105902835710096	0.103578659860386	0.102263622696789	0.10181870824489	0.0949639477303865
0.136977074584492	0.114719771564083	0.0955199243198989	0.1200469631248	0.107750055634161	0.130307275945425	0.0994745488685723	0.0973285734387257	0.0942586913037508	0.0927052513077778	0.0988522558447619	0.097301671268209	0.0916016809226591	0.13580464761355	0.12466266573862	0.112333618559817	0.102829360509776	0.13007655155201	0.100876990663594	0.126072176766842	0.10148907642512	0.103775312826355	0.0906077914177878	0.0917416277261313	0.116239740559442	0.140016006018207	0.0937636529431244	0.133372332055446	0.11573304082192	0.137329289596905	0.102484011999822	0.0879312835213846	0.122489506459992	0.09367161655406	0.129090733177377	0.0923906058153575	0.120428564427531	0.108540705382351	0.102300763977767	0.111343157885504	0.0881902256422965	0.100935173612046	0.119213928159329	0.118926084168857	0.10548795067881	0.101051550951532	0.106248173393545	0.104324712821016	0.0987777384356193	0.127297546147547
0.0948197635729303	0.112486620889351	0.100012149766422	0.0955489914588786	0.114942613344356	0.10448736027597	0.140277114099531	0.141066949700478	0.112062400553098	0.13170405603762	0.115088081388804	0.101413482165785	0.100475116967874	0.123947980260801	0.132586228418391	0.110794817251046	0.107061237873636	0.137358501107773	0.121182187250944	0.118259013374178	0.0954694744746198	0.138599918896115	0.105719672590651	0.116045711024877	0.101974727266363	0.137730334095349	0.123651448295609	0.110569254380604	0.0952970268348842	0.10021506102819	0.112037713701783	0.142009077494602	0.107934817278477	0.090043966278662	0.141968145177344	0.111564436742923	0.129382293002573	0.0892885083401664	0.15090880544738	0.13926634686996	0.115516722292349	0.123969584169596	0.125940708257783	0.106834294775378	0.112876304116	0.142368037537542	0.119321579253854	0.125657551192737	0.100159911098812	0.10655910542697
0.0919485660628999	0.145891670300103	0.106801340464413	0.121876282112898	0.14449340699187	0.0980613035903342	0.120789358215326	0.120934766537326	0.132939599377191	0.107072819799054	0.108330155349299	0.1218776180134	0.101460097597996	0.11901442166872	0.117170404437759	0.0957474395681053	0.12898696360228	0.122559735570804	0.109866137273086	0.10642030462296	0.0890780375427329	0.10736928635277	0.10614274958443	0.0921864853142545	0.0969452375260164	0.107255645488811	0.125053330975715	0.104010383966439	0.106100830336452	0.11421971331652	0.118975371092981	0.140766193255149	0.117387899029596	0.148390592644043	0.13296618490704	0.128234061878129	0.103155438456714	0.121462859512058	0.118059518932879	0.109858523136415	0.146033725830202	0.134444653104222	0.144117623130452	0.122065574012901	0.116900110109391	0.116507314224098	0.125719295156645	0.111547611002995	0.137203986924512	0.104761503963773
0.115717433730742	0.134579749896377	0.143083733257187	0.11645835848828	0.128451113612365	0.10620977742612	0.123604702654018	0.109316962042438	0.115829238747944	0.123111862532199	0.113348176449794	0.119713423631104	0.119959372516603	0.115338669094161	0.128204182281707	0.110576346505291	0.113460377261403	0.107294978559269	0.132810541543263	0.127240471830117	0.12904642846421	0.106133229710323	0.129689562319781	0.142196804381222	0.119007596709971	0.130631929280272	0.107544891650176	0.0987161786436474	0.11196025026298	0.115263570908386	0.11109913663329	0.133922881357902	0.138143212621445	0.1101007643433	0.112778815216294	0.101258364034062	0.123972678176406	0.102680133461423	0.144744914850983	0.099197514171582	0.137751596429414	0.12998946043438	0.115478309608993	0.108383078454982	0.119779963441135	0.138841973512909	0.111974335071441	0.142871208687393	0.0989893378050478	0.0994367575379859
0.133313756699374	0.120081130751627	0.142734158887989	0.118253919415964	0.111356721430394	0.12168377785897	0.144395151939095	0.108459784965654	0.145555724975062	0.132508812391767	0.120995108180911	0.100108649711999	0.143914807290967	0.158957800792915	0.0995655466996555	0.116401809046401	0.134815362453893	0.135783504498085	0.104416091021132	0.12573305312106	0.110946184119696	0.107960945077232	0.136119942593124	0.1110140715258	0.121470388083791	0.121706970849626	0.126232166997645	0.11715278167232	0.0979734905318893	0.133762813268186	0.115915509355149	0.109830280823659	0.102393225564526	0.116857840409516	0.13138619817475	0.132760652664085	0.118996178068125	0.110224541935936	0.139406189973859	0.128169264167865	0.1274644847074	0.159501120063241	0.100837786427695	0.145494220407429	0.120055210392447	0.104144063566621	0.118782919829509	0.122756468043352	0.106997807972675	0.133964197898868
0.11684821308901	0.161338651362647	0.116891112319418	0.103428055081791	0.17758086331963	0.123875847276473	0.116346082593998	0.138492846135713	0.126252898930327	0.111705562382585	0.129794255247723	0.0997601269617583	0.120824749938268	0.141830631890651	0.166404858703744	0.158435586928502	0.107500763788953	0.117221044056069	0.136518037183432	0.104999412391583	0.124730093219232	0.140360896660328	0.103901594319455	0.111390200756288	0.113621184390324	0.0977356446714414	0.120432793332447	0.126601435788828	0.104129743511215	0.127693532648235	0.113406345544444	0.165863481645916	0.141718565852306	0.122145827617691	0.156103466881067	0.159798429511905	0.0986011729731268	0.12401785503552	0.132637248760936	0.126497112105385	0.151141197116097	0.127025675132721	0.128075279171466	0.128583995951356	0.117891937632375	0.122240936520722	0.107757488910167	0.138107141940413	0.129906957536178	0.10935638424235
0.0994573276685152	0.126992539132932	0.156333436547706	0.136966828671352	0.110570027689092	0.169394816597822	0.166253524296408	0.139826459531701	0.155405584007715	0.169655282497111	0.104732883047081	0.10948242926488	0.122179967860513	0.143682563209838	0.129264797818848	0.124309995883488	0.101174540093274	0.112535588479162	0.134401708640824	0.113949090626554	0.177098038373009	0.15321705855817	0.119898626330145	0.117730949293583	0.156111969916052	0.129071127500685	0.122670797077203	0.124859978626727	0.116134019878357	0.131097779916055	0.11753279530866	0.103038893433784	0.130745947288451	0.112589509987771	0.121408748524819	0.13307012196748	0.161226180025818	0.152611686307669	0.114470807251339	0.162342783926899	0.154074442954374	0.149795460561476	0.12642606305638	0.106648209910172	0.135853938056793	0.129911247361704	0.168206529076383	0.163634825843906	0.137260623324981	0.160230776455855
0.138380923797152	0.14764223736653	0.115574566455895	0.147408948269108	0.158072677050764	0.119319833126416	0.131798092651221	0.128240659989677	0.109360646244684	0.113029608819069	0.150233386427477	0.133101212281384	0.150553614684535	0.109176010744966	0.105808662218505	0.153287947019497	0.131940740927529	0.114952368228336	0.116465005967914	0.135204822968751	0.164842428175603	0.133527629105583	0.120292935014191	0.132602776601401	0.131764478175907	0.12940591627829	0.13332404996104	0.164115325278932	0.128641589270761	0.132915604287268	0.135056385231118	0.121368461942784	0.130440669716307	0.140144357939624	0.1680421824122	0.167238683556227	0.152169993349369	0.149034226244801	0.107645612169739	0.112674241656109	0.121856965429167	0.114026198990213	0.127418920305572	0.146109435941196	0.109258222689999	0.156613625551956	0.166782388250074	0.11127558450894	0.152319565527289	0.143007169453725
0.141248291841269	0.110831280877835	0.126947912158162	0.18649175854988	0.140727061007779	0.121291884404505	0.110369020607039	0.159026166866339	0.162330870958705	0.124197992715033	0.150304428994883	0.156948952888641	0.119142676914302	0.16530705342089	0.155023264650825	0.121997284095817	0.15268989603014	0.15793607729987	0.131866607133553	0.133370763503841	0.129725618622047	0.120831389052061	0.177222517219773	0.116264076896204	0.159641857948139	0.140693330793406	0.167240721550924	0.122768311782441	0.174409434895403	0.161884490001	0.182645645167896	0.169822125564848	0.164157660163251	0.169586997062788	0.126740016280015	0.148274728024408	0.144176629474382	0.18367483651226	0.167199704892036	0.129831671085898	0.13486593543546	0.11302147591643	0.139282286931817	0.138173034778209	0.149940756452337	0.149224559294919	0.121261202639084	0.134346331086269	0.140752109948046	0.147818645628517
0.139981748682469	0.150707281111291	0.160170541871282	0.180900233780043	0.182575690295487	0.161989548431527	0.146083100087918	0.158094755587914	0.174248331953327	0.14927106594612	0.142984795105666	0.127733467487549	0.199416558003174	0.169249006042035	0.133934444071251	0.138426657727425	0.154560786319779	0.152930760572766	0.127736566943072	0.133792654297939	0.140966954980529	0.136289056741057	0.172197408140638	0.151601842051418	0.116368645917167	0.145518412104047	0.140139104633014	0.190368373202066	0.171306654325402	0.182883403261077	0.190253041055459	0.161531696555087	0.181441826908608	0.163837034469807	0.184781225077065	0.156167185474172	0.178626413462073	0.136699805398534	0.147915513086592	0.210527908556017	0.147435632020665	0.129427074639138	0.123496542708469	0.168908305702732	0.163571388427451	0.133701395543186	0.133589737046739	0.138261646873581	0.152070785504092	0.13426026900949
0.17748264411461	0.136862388386713	0.155291137475301	0.146785224298803	0.155808747488691	0.201774767384514	0.185509316633875	0.132581018546053	0.206969940311107	0.147753361977341	0.185307361793548	0.166567188739676	0.136401256765372	0.143373794395278	0.152617030002968	0.123904196013943	0.174094589362728	0.209322529596388	0.117925819821562	0.138507057716	0.189349943313042	0.138576200736126	0.15437939882084	0.142996069743377	0.125413583349477	0.142824573485835	0.223401072203399	0.158553161490454	0.151424207430689	0.208424638153202	0.21600490846129	0.122602884398177	0.17745842176828	0.135195897153247	0.183135830613916	0.165528086027577	0.130523193634122	0.173572440928316	0.126685516252886	0.15414591918353	0.16924948804568	0.164124620854056	0.166504995937432	0.198318242484857	0.147677639088655	0.144568136329683	0.13480613474895	0.145484962052279	0.183649032128059	0.174932795653998
0.131059767205172	0.208494443923345	0.145304841441331	0.145043964226724	0.184840281184972	0.127846215321588	0.173824596189547	0.218471598345048	0.145155552099314	0.162105659904406	0.191886449416542	0.229371748443623	0.174166996884447	0.132831076669042	0.200204456153059	0.130284155305534	0.13398171551934	0.178971348011737	0.179074444601581	0.204548322694537	0.163303634047144	0.175864346327874	0.154406486219009	0.167716190326201	0.193984603692113	0.185838930881258	0.136908848000497	0.13371607647773	0.187016160473316	0.136859242017357	0.153943238463307	0.165694019874179	0.167878387074992	0.184967063026491	0.188860012752547	0.146285867368913	0.190464813225103	0.157525269621642	0.155122343217002	0.1257515361376	0.193521904068241	0.153568346623155	0.183209515963475	0.21856685647717	0.145428352123225	0.167916585472869	0.185747542745361	0.173374892943261	0.140856392727039	0.175347423618414
0.183381829590785	0.17043365468939	0.15617006153027	0.194033245963199	0.152577308036257	0.154742071554248	0.188029002822851	0.159172380608176	0.147677175212572	0.216370205150113	0.14915690211802	0.170328459026871	0.170742800252654	0.189828121500224	0.173076892391391	0.130596928054691	0.22251275690735	0.1884822476263	0.184672149124969	0.132940139132265	0.170766593201192	0.153507942034848	0.17316974516547	0.18212852744549	0.169598884787363	0.17106919621341	0.151826138767076	0.134390755937105	0.24816186552619	0.13013791747988	0.162360880708528	0.199921087312497	0.149122825895595	0.205118694105405	0.15435832450918	0.15301126887846	0.149128239700177	0.129145735019452	0.142504539392957	0.216175819523981	0.162314329822707	0.166699403684683	0.204591080093223	0.151131725388651	0.173302148712834	0.181161792111284	0.210056977055492	0.200147793445697	0.20411370045229	0.152493335798738
0.191960073075375	0.153386617826404	0.155741988643993	0.14536005774253	0.202851911958159	0.218004436593537	0.156745839209333	0.167598203159054	0.186491411051336	0.233507649599002	0.170636105901822	0.179827034273875	0.200105220591034	0.190646463741364	0.211313760724477	0.151776049583194	0.190152737454238	0.245349599629524	0.205448778629072	0.277877486718461	0.191898673424753	0.216260152647076	0.216645155147442	0.191648327311568	0.12983706643402	0.14963354148694	0.218157991706362	0.218413855463507	0.160080545773649	0.179601114088034	0.19248645988211	0.218444544320859	0.193520206481038	0.229259650695476	0.162771134886842	0.153097640713805	0.181957383918666	0.136455948436765	0.18993486406949	0.160505587527811	0.243426350355783	0.169542702268044	0.190367596550297	0.149133475332936	0.22208593106829	0.217474337821915	0.181402140054126	0.16289926478239	0.193739439254919	0.20861347633221
0.169390226823214	0.170772289801836	0.15799644089015	0.177901960645166	0.157671781705495	0.229911965908969	0.221116749355162	0.192228505644351	0.232963104790938	0.206107117730896	0.23290877186735	0.172721259989906	0.16961413040029	0.184652090883144	0.175556924346164	0.238320429365518	0.15243612250242	0.242515939018356	0.247990316163265	0.200183714456095	0.177419977086746	0.267375311298523	0.190380859952713	0.23471624198612	0.178504674320676	0.223421408001173	0.223089933882603	0.234163887605942	0.207876936026427	0.166637721101758	0.162619813193415	0.129763492016409	0.237485159597648	0.180349186261924	0.185646914651694	0.185258489606052	0.242328337311608	0.198610697773832	0.176508469814065	0.199875737382519	0.19276269318257	0.243894727012742	0.146612150524394	0.204923651779488	0.171824418363905	0.147087930463822	0.246845149112666	0.178220762788057	0.13632372615667	0.187340796658191
0.158867037656608	0.22537451744392	0.208145861462309	0.184710738779142	0.268607239965956	0.180513410563611	0.172376325446238	0.208873775632959	0.248330965328703	0.185308329105363	0.189927217464713	0.171007650127538	0.173355095752964	0.215865016888476	0.174545658277695	0.170459542344075	0.162721471298259	0.246882960448037	0.241950047998005	0.198452401895948	0.153791768021547	0.221157012067616	0.251535786152986	0.212118023271414	0.229643621513169	0.15830360518575	0.253447460515041	0.187695144030716	0.18686274454403	0.203673336128105	0.286664981410246	0.188239389153219	0.186570589980845	0.262863753573864	0.21849232745899	0.219186113130253	0.155349451694654	0.202178731086944	0.140042104428969	0.216012546555825	0.167087483883788	0.20624824388837	0.240445807181559	0.172247356463563	0.177672176529338	0.162167706803559	0.190282103742452	0.224724832514518	0.17306438454509	0.208194864036694
0.204569064980193	0.205638057295038	0.25252079395281	0.256885445661348	0.161714716991016	0.231750456433454	0.173237922971137	0.216018000013614	0.186528332577045	0.165439638920053	0.184157499168168	0.182124854222033	0.28717838618422	0.179344532676714	0.235664584595805	0.261039944041276	0.249682485345351	0.172707042741039	0.242523184831995	0.176130908385343	0.286605697664345	0.161741829597537	0.213214683932887	0.19870140663302	0.14381652458988	0.152325958578083	0.198673387787966	0.264218267789462	0.169559348102006	0.267484199717442	0.149651976704931	0.165669439866036	0.232046240282038	0.245590404562824	0.256482211243489	0.253927401315183	0.221503585067811	0.230985296001869	0.168986919654864	0.151230262664049	0.217986482810353	0.185650604496228	0.234250044594243	0.213881832986393	0.20612280354579	0.225430336782384	0.15248507655029	0.179612991981391	0.176763083050526	0.216868770444357
0.161561712052255	0.220703950957204	0.149686966984139	0.244855466194974	0.184655689247355	0.203578433133665	0.177551451698598	0.274345619459654	0.211829932258883	0.284667945230893	0.281579295584098	0.209625194789914	0.167927332095918	0.187544076837682	0.257495798831862	0.205656182668698	0.229521992829063	0.30097529273719	0.259425936466329	0.222424379952781	0.214470624298402	0.227745973898122	0.274450307570164	0.196252407996827	0.212081016302716	0.178496314294859	0.203442495310204	0.264768359433743	0.207823402024367	0.317121612135259	0.218198896215473	0.165310421558468	0.223644713629017	0.157900394633543	0.242523463399894	0.233160382565413	0.238947061661209	0.212586221008497	0.219937281912922	0.276397184974923	0.196489332854577	0.188733445288004	0.205304809127007	0.198095884940553	0.196863649410914	0.17332271602307	0.250541311603946	0.204809048129995	0.167335693510577	0.23252393153918
0.280202180557547	0.192518438422404	0.25464063294012	0.268450915867844	0.216151708742911	0.271810932652331	0.230178726156098	0.275438768953761	0.22412336524146	0.206015190758761	0.276472863605533	0.18995163015948	0.3211725663664	0.322409455954833	0.215199317088022	0.236667436882023	0.251469033645919	0.182524124991825	0.231571386631529	0.193246643634918	0.179563651238107	0.216289043311619	0.195502794312214	0.308533451612317	0.202157125900838	0.334586124813083	0.227343507717939	0.187643949983447	0.200999214126993	0.192754711572193	0.196000445939194	0.195973133942764	0.237379130687326	0.281232761589356	0.203299704433821	0.263541287244046	0.206519331715901	0.321316487452859	0.239171740687656	0.324061083246395	0.26921964440122	0.225434335977093	0.229043740483741	0.21624953557603	0.189687375300333	0.185001829296837	0.185585781000237	0.208035114368213	0.251006819410726	0.2045123884544
