# Supplementary material for: The Neural and Computational Architecture of Feedback Dynamics in Mouse Cortex during Stimulus Report
Source: eNeuro. 2024 Sep 24;11(9):ENEURO.0191-24.2024. doi: 10.1523/ENEURO.0191-24.2024 (PMC11444237; doi:10.1523/ENEURO.0191-24.2024)
Supplement: Extended Data 1 — The file code.zip includes all code used to generate the figures and perform the analyses presented in this manuscript. The folder "./ephys analysis/" contains code and instructions concerning experimental data and Figure 1. The files "Figure2CDE.m", "Figure3AB.m" and "Figure3C.m" simulate the model in the nominal setup, and generate the corresponding figures. The file "Morphing.m" allows changing the connectivity strengths with respect to the nominal setup, and plotting the resulting trajectories. The folder "./Figure4/" contains instructions, code and data concerning Figure 4. Download Extended Data 1, ZIP file. [file eneuro-11-ENEURO.0191-24.2024-s003.zip › code/Figure4/isolatePFC/v1Int_a1.025.dat]

0.327258184907007	0.346080921684921	0.318410393693757	0.322008860588313	0.33865613406199	0.324375355472458	0.336800573420253	0.320289461471202	0.330096044204498	0.351337869903205	0.359822290861057	0.33881686158538	0.323353271300783	0.340205818455397	0.344871175992378	0.358414676270275	0.366812940231238	0.338218235307894	0.320315566619209	0.36905019753452	0.326526634236214	0.344283574203105	0.328860506996302	0.346193793575566	0.344710456983144	0.358721103261123	0.321460604141674	0.329862917571848	0.351815063779767	0.326884157983211	0.332243235617815	0.347476486943914	0.321755413032018	0.320665237176967	0.357743482835888	0.320173283958798	0.318339586694077	0.36629585992355	0.342694602919107	0.32553505853999	0.322438467709145	0.343584151559037	0.341635320844874	0.320597105157474	0.359344652317409	0.332277139824238	0.345984509309239	0.34709687184729	0.345824500360536	0.341431104606683
0.345980882732878	0.359475107745816	0.373590987622564	0.37249441346874	0.370470317211928	0.337140217901799	0.35162001807151	0.336591653507777	0.354544435055964	0.382331692623567	0.377028818341324	0.366503438970082	0.34894348341939	0.36938104473868	0.344771084809337	0.341163951779195	0.350439849157286	0.330587280922	0.345940569896992	0.344722985950796	0.381382202260198	0.346941583191914	0.362559547018103	0.362401233862709	0.365249697245909	0.372039513758827	0.378289729434581	0.349616132185358	0.341459584920365	0.329657404494172	0.365255361659749	0.383430664619628	0.365462367805442	0.373782409349328	0.359989322344545	0.345284602236892	0.347060107500653	0.375020924451429	0.361187544508515	0.381333865649581	0.352818945884483	0.351032019960777	0.342590796399968	0.365584658217679	0.337679986182516	0.341371210232266	0.350872986639939	0.37594283129951	0.345152970267991	0.328425040787789
0.354715668556793	0.38555358891621	0.394667125837481	0.359789292975618	0.389213847949333	0.348529886538046	0.391343675276052	0.35873134217941	0.360382637385685	0.389945577508858	0.374863913091317	0.338867508376767	0.378561145680686	0.384358696715492	0.342919916401569	0.379638658930517	0.362850807169119	0.362884896907973	0.355085820080867	0.385954280459285	0.384416965379614	0.382470677924906	0.358335900900469	0.34887825527987	0.355691188940693	0.340524785840162	0.382148753850855	0.354286347356568	0.367443070517122	0.375351976720042	0.390913715112569	0.401451773823212	0.341016503369565	0.394273393148667	0.37742475004918	0.363287057878978	0.363952290636978	0.338208929525009	0.350348621739116	0.343974954062666	0.349833257838674	0.342465751615941	0.39110146075164	0.342855671675476	0.39080027146378	0.373151595107	0.362141852872142	0.362810099728428	0.340299927682085	0.367734135295577
0.365612744098324	0.387869594562054	0.388643061158434	0.389473318058762	0.382813865800803	0.413155021509142	0.352986307848918	0.356206611280491	0.406840048541556	0.358123090695178	0.386267199843251	0.39716939036415	0.411624128209016	0.394978051013017	0.392809185255132	0.359704427963702	0.386262051377937	0.380774637351837	0.376794914595123	0.38991167252184	0.388013607039061	0.359518920719914	0.398241886204156	0.369579773525914	0.387685234056287	0.353813363876392	0.391927328013232	0.369396847048867	0.412906654299164	0.391071104212253	0.392694584674755	0.355868603331552	0.356429747677461	0.37756108837085	0.357554317191808	0.385876642131286	0.384563987307286	0.365446921118121	0.375041706861126	0.390377362883817	0.381119939460344	0.412872008754398	0.38961832149303	0.418918840872759	0.361779219174855	0.376020919916789	0.388020225055111	0.402228838550503	0.380849193538697	0.379896947058664
0.403375375036409	0.36591133619155	0.371012558667844	0.401885246383262	0.396943825823617	0.427339784939574	0.397118337133479	0.397031327637853	0.403371292909546	0.428969186049482	0.402173925470553	0.386769960418251	0.435116355014884	0.413564044400929	0.440070225868602	0.397045923252934	0.402590468962401	0.426811925334566	0.379159307649228	0.397789454386175	0.365229770092496	0.368670797593035	0.391624023453598	0.364312592708534	0.384289579256925	0.427873907672104	0.373893799637829	0.436163956427625	0.377984850362184	0.382040676474744	0.403070292585423	0.382528666476767	0.392456198857274	0.390240003717174	0.428318053237669	0.437183736762702	0.434823134698221	0.404971405440214	0.394143731285248	0.372437442728264	0.414847970087328	0.437922716593274	0.434607469268054	0.420364947391009	0.417754145417744	0.435090070350287	0.390123415934848	0.403972932456202	0.423416264176132	0.399641231633318
0.433667070645427	0.383902671127236	0.40560492530547	0.448156404440092	0.450682518330034	0.392990419360644	0.432049620992423	0.451576629691682	0.392150396121743	0.395502551339627	0.37928827386014	0.389833687204109	0.445351565548662	0.455211603154883	0.458288901167273	0.38816572904533	0.389021127897373	0.438667808331103	0.396430510876378	0.456756504731015	0.386072087075892	0.379519565504572	0.411963608101522	0.385041721059718	0.454008243621133	0.415367384624886	0.4226005915624	0.415212671161015	0.392472139451098	0.414180764300863	0.398118923480725	0.421349894212985	0.382939971303797	0.466104831856244	0.435143028560777	0.463024586058845	0.450437778703905	0.411575595313266	0.452457948908677	0.410665334821336	0.431897459487219	0.388203353452482	0.386176451251916	0.42231936441848	0.454335716206991	0.422971892741435	0.424441141125737	0.458700592512485	0.428930389389852	0.44739262353174
0.451187996335045	0.402719126033751	0.433442194268294	0.427285462761246	0.45412134993328	0.471588119499492	0.402536798483965	0.450609682325235	0.471075555125983	0.411709223457718	0.434130416661535	0.462589060429078	0.480512041693267	0.439178909423913	0.403809688229601	0.455909730945441	0.429872835223024	0.47029191724578	0.401831602448385	0.418785970902767	0.407287412138414	0.395497164604224	0.449771259484252	0.44032967024385	0.409146899146977	0.474532138845068	0.482209049771894	0.400303943972127	0.451503374440971	0.455201068107404	0.413218025153922	0.407163644229497	0.461398915964451	0.456542882322272	0.398709961600432	0.406838292989735	0.461290872636887	0.469377055161391	0.488897647959134	0.450543674067652	0.429534559307899	0.476134865022508	0.42256618937371	0.462849652564396	0.406417320501899	0.448892257253339	0.432664893652056	0.48400403225261	0.404425015463111	0.39692431090449
0.436049853894847	0.438586205645418	0.433052087827714	0.507631594419605	0.430883390834149	0.519600147262079	0.513731726519206	0.438973704842123	0.439728558122706	0.43363926961071	0.489259287542378	0.48198752878563	0.422037456855436	0.495337385742897	0.44481847779699	0.453254803364761	0.483792238272839	0.482909850387987	0.452033843552148	0.424246873183521	0.41938779222126	0.422605609403632	0.50525095075031	0.430535772694144	0.423519146272526	0.508386381836907	0.446491506248421	0.518621624213151	0.490418414564245	0.492135345703264	0.485882408918941	0.445903595770785	0.438075346477385	0.449050025934703	0.419451166683762	0.475429315552752	0.48785146378156	0.43829973431331	0.462430583315156	0.511694623835711	0.4824645318593	0.48704972826864	0.478236822219707	0.507635196598354	0.52089982000689	0.414454358823597	0.472846605822694	0.424085533406306	0.421914000894667	0.511703400697643
0.512928267673137	0.51360944923655	0.46561756928203	0.439687189122316	0.446659717791278	0.530656640597808	0.525056744931447	0.452865504393094	0.486033670609619	0.479424799715439	0.480723536888628	0.541739631990867	0.441329011762167	0.549685422523273	0.480148750950782	0.528534680942871	0.486086333700074	0.539741418724128	0.557528089960764	0.474290087077918	0.478308608867839	0.483461469264495	0.534633591080581	0.546823449835467	0.538338738676344	0.48499176400932	0.530177340675143	0.436399246617067	0.464331723580526	0.52425875232278	0.490303707631284	0.480644636933051	0.449039166679543	0.454639010649703	0.54720906270609	0.533852087447072	0.443387805435087	0.479617464165239	0.512831603534725	0.461107349173148	0.506535072560017	0.442974211022765	0.519384345110758	0.449220901097311	0.538571353006082	0.49351355552729	0.531228408804586	0.536190689393015	0.490438330966954	0.493088318289107
0.468377231225645	0.530013239288113	0.500547467027764	0.482215780064436	0.55761977298282	0.503885297032261	0.523506991081465	0.477518728087536	0.570941814913892	0.461328048973658	0.500939395773531	0.487553143613116	0.476091227019281	0.50125077198018	0.531905843351451	0.582652567302252	0.502771042632001	0.52212990412772	0.58799681145977	0.481416488717992	0.538580158475787	0.501420519242186	0.583109337022342	0.58635238869894	0.522274111897694	0.520056331137442	0.585788948309932	0.495467597929187	0.461681038155551	0.474177249851557	0.478066102628127	0.57123534384613	0.48226606311899	0.529153264148614	0.561931699619555	0.511777157942328	0.514173531998062	0.476313968575147	0.526679387027184	0.574184245635225	0.575005679478873	0.555611225729444	0.553023584382236	0.530458321275523	0.479435114060124	0.537404745642529	0.47540719174275	0.567125684042882	0.48390823239277	0.482847415056098
0.626704105274577	0.500054118422175	0.507858535908411	0.541315673711372	0.588911514780421	0.591801769393642	0.61505190775486	0.617587298514541	0.534772436934035	0.571052266874941	0.614337372063888	0.578116507191455	0.574861602901668	0.500715354423774	0.547961890781036	0.602783588121962	0.54566129887046	0.618749111026688	0.51513198804571	0.622520466214005	0.528749239198005	0.564753936140902	0.604232329846717	0.522932393515741	0.516973493301336	0.632142591465717	0.606401932326039	0.63518196241718	0.551187642076183	0.613984518720928	0.495054524621899	0.511477907355019	0.592693245109908	0.540670864544067	0.541123032320029	0.580281168397576	0.594915038807456	0.506462301207185	0.611469375697173	0.501634332853221	0.53362606297723	0.601845830919593	0.606003502202429	0.577432481195817	0.510698165725241	0.589288682882459	0.547472775110443	0.559666148159651	0.60092174821959	0.5242974839367
0.649815405227917	0.648214594914298	0.558821898887571	0.536714257556486	0.539477660522756	0.546192131634307	0.521717020360896	0.648953184998469	0.535612382420168	0.556317019945327	0.585455651938614	0.600153793893793	0.551598159740234	0.632548652956273	0.655352652218626	0.550876646572156	0.555761032414455	0.580675563570741	0.585622099539431	0.578196161464646	0.561676712274725	0.592357287493198	0.681566225849767	0.605435606443979	0.528369153333743	0.607435846059423	0.560044358602723	0.566941375393195	0.539446058137105	0.635493527355937	0.549747250608431	0.58744604041011	0.64984330528308	0.618244003931809	0.680593542755914	0.549379530334377	0.617777645615204	0.54348505930364	0.606674084370805	0.614418635122436	0.558310953364005	0.676122764119514	0.563586053731496	0.569812167824963	0.568078615664928	0.592750254536558	0.599143211805949	0.524725463160313	0.569221235775714	0.671876593356699
0.648301656882413	0.700209093911116	0.723423780221629	0.674112807839907	0.582030189548917	0.635127003026359	0.579312482935389	0.62399982394401	0.589688501867267	0.729025610126494	0.632029367773622	0.635498737329125	0.611527865028921	0.591939017563644	0.647288592315455	0.609184242948068	0.694063936754547	0.58249490695348	0.561118855748382	0.664587536322772	0.604171169212729	0.714310416914013	0.610058313800607	0.662630920344354	0.675177193006545	0.672096559494548	0.637617938370736	0.624611247126052	0.648741826304116	0.576498387947407	0.692934621757905	0.696014151119322	0.616994010075954	0.648852711021707	0.6877022607003	0.689763192490181	0.687809061087185	0.649011195854766	0.60202488138587	0.582124250748429	0.560958227669489	0.715084213575031	0.584962326203195	0.617433624204885	0.666996029168224	0.61080109150243	0.572623364394056	0.676573119297614	0.597468950753218	0.599269015763252
0.633151077528939	0.601420249408426	0.633893191961888	0.638102394336238	0.650943737547093	0.640215179331808	0.736692449314325	0.750547323619839	0.646243045802088	0.712656350788061	0.631100317668424	0.695640157885651	0.783071044473887	0.606350662249925	0.658633281723723	0.607291139019502	0.717795105941244	0.688014079147965	0.694735344390734	0.796054099253487	0.737671553353671	0.792084983582401	0.624785459522017	0.69036549494924	0.634800624849956	0.690582879417396	0.649133741917775	0.787541321485376	0.638486728055164	0.636588468351067	0.761583579011111	0.796087359795019	0.60444815554854	0.754818599149927	0.667728545319613	0.71269228742857	0.706689659438178	0.766465346701009	0.605079827844692	0.709630984202182	0.672852001734943	0.688798355821833	0.711864381769747	0.636273560294506	0.711312928655639	0.661913073468542	0.725985592234853	0.697282171280557	0.747801021763141	0.631438956429463
0.769955564495185	0.645159488768058	0.829092686636893	0.667385904796494	0.731769695708207	0.686744396567148	0.707086026551268	0.737625095169773	0.653336291833805	0.797580577409063	0.82521484439116	0.66818009984701	0.675557507341098	0.80457223613857	0.809418774836187	0.756863055758893	0.869696315658145	0.839985806015368	0.765711946262242	0.870442560481008	0.690362516721038	0.810122463580726	0.716801331748368	0.792305842059058	0.662588633142614	0.647883774399867	0.707167976862199	0.832260532635645	0.783466641381373	0.653176682623466	0.816779304009332	0.767179423920721	0.778039889784394	0.728896908178941	0.739664291381606	0.712338550817667	0.791388958553223	0.75068020026543	0.788349189674714	0.645501748370903	0.880092396140058	0.842472385324271	0.871955667971512	0.74438382809945	0.708312617475116	0.657973247586018	0.789164991463759	0.813196492498828	0.689263087271229	0.713894747353144
0.926339427595073	0.944472965999321	0.846932643995517	0.726882436159293	0.760730020731371	0.863600100781696	0.937403505443948	0.939376516493644	0.84169049428753	0.935359091570127	0.857294870733067	0.952996002904031	0.856828177981191	0.879814658066	0.948481926925303	0.731606577689402	0.808117284375732	0.815617543666539	0.831378401136259	0.80439941760645	0.712701144042582	0.7951083490342	0.874780871197015	0.782453537388671	0.794385300894324	0.771671844762626	0.747360219807042	0.943622506942301	0.757357753437183	0.735850190339279	0.807382380620194	0.771680685944922	0.860559140961505	0.710390117334594	0.778324026888343	0.945954279503849	0.8016302201174	0.800706781499266	0.80411072002638	0.732163234351925	0.776582109398271	0.764245873254965	0.911223974413573	0.761654125675562	0.873820977275484	0.904382374182508	0.804066029672373	0.865085740641655	0.886678773512648	0.89524969188575
0.787265112765476	0.939705935236383	0.803478409395159	0.82102366588547	0.784011248969791	0.78092548313224	0.869198083389779	0.849431975385918	0.851325379372559	0.87737193607418	0.996536510658584	1.03467694145444	0.950650979741711	0.832441834956943	0.778235556195201	0.753912814083296	0.927582806247032	0.821869439646221	0.945057755118052	1.04978121794641	0.77494692998116	0.760979347705071	0.868254564673456	0.822355010255641	0.772345706168667	0.887087841124024	0.847424912168768	0.921487339093882	0.819623967827388	0.818744525313066	0.770097679773528	0.820493230805747	1.05162613505411	0.930704673868796	0.790098339315765	0.878198581107878	0.912206468094327	0.762071424947893	0.858416128331597	1.0063773896102	0.789940762118669	0.842014916469368	0.833111496868057	0.853992113355254	0.825171085852727	0.926611159332752	0.819303568649202	0.929601945042125	0.858006108118976	0.906277055166473
0.96158760239677	0.981084662221427	1.0788035145924	0.855763491455648	1.01574536133653	1.13392050332729	0.996092614510442	0.995947457050556	0.827264068415223	0.973200640431815	0.816212961130056	0.924979337910264	0.934817911771137	0.992365895490015	0.935758099194007	0.880884878786412	1.10352201844357	0.915396125357603	1.13864885278699	1.05755761447558	1.06740960921595	1.05557002898392	0.991302129124137	0.852009530092154	0.841732792332076	0.875630490198206	0.90415208177922	0.896300743120578	0.826200301963449	1.12878779987853	0.94827662473648	1.02738147047567	0.99087641132141	1.17154233312948	0.95554605671722	0.838055337170884	0.945521673982961	1.16448996006605	0.934005181093437	0.901255387303331	1.11672039647322	0.980458388203854	1.16289883391933	0.86264617092928	1.13881314949066	0.941039122572422	0.971811186246551	1.11106573327903	1.04706224266317	0.958126086013434
0.93407554628936	0.943125421821019	1.04079929775732	1.17407008870886	0.994386826424754	1.17418026099371	1.03882105099179	1.26180548595498	0.953148271297309	1.12874203132897	1.22212720282444	1.22281243797229	1.26164049540145	0.956785201496821	1.16149942325714	1.14828210496941	0.90711428302662	1.00488085337517	1.00777705444344	1.03369691631672	1.12438047337916	0.891450069548225	1.21981461722629	0.976184102427792	1.13479819505664	1.20965924275669	1.08695488662902	1.11717906640081	0.951981848053028	1.00939701566989	1.26188717280407	1.07694932945809	1.20065793858039	0.975351963040382	1.21102064836035	1.10611214501225	1.11319630228575	0.958225279531793	1.23475989381603	1.0648176265104	1.03518499933874	1.21971856418057	0.918930774197729	1.00961781983581	1.09283815280281	1.25117800233435	1.25020544285977	0.905850777349668	1.1084454402819	1.0179054901272
1.24465267251042	1.33035696523127	1.04539949012116	1.21971053434806	1.00249952047454	1.1236926655994	1.17074816626735	1.17873029768746	1.26467956608093	1.26940577446169	1.18038364269098	1.24144703689211	1.02239441330305	1.01848889618993	1.19852279896508	1.3749522353258	1.1721034707763	1.04168522294379	1.37694399710384	1.42624932662765	1.31424671364187	1.37909945444608	1.17347075882876	1.10147669115445	1.06863027826567	1.22521339023777	1.21919078993369	1.23374708503025	1.4082839469908	1.05438690624645	1.19689674118398	1.09246681434317	1.17125301645571	0.98951485219325	1.07691311884067	1.03820785480982	1.07387976929113	1.04298033279371	1.0028398089441	1.14336871846329	1.04779884823203	1.00864026453235	1.00122682177045	1.35767910622482	1.23243497500705	1.17245328679971	1.16013741711042	1.00264975108266	1.39983941734986	1.43470053575241
1.11235951479431	1.15075543264846	1.31600427929556	1.33842996805627	1.18817811577399	1.30181503291007	1.51301182715305	1.17288651205748	1.33777859256734	1.15021099489459	1.34266652232863	1.41434099208375	1.32434482401693	1.09993155569361	1.55273004687806	1.21001740711827	1.31367227973405	1.07360366693575	1.23354494762906	1.28855264025101	1.14782422794957	1.56552816163045	1.32170942431707	1.51521792183799	1.08109969646611	1.17112843445731	1.31723973782289	1.2489045058014	1.43997733802051	1.55879191236041	1.24614191103495	1.54807453523443	1.27872231658481	1.32222325000243	1.17779598138769	1.42303950865765	1.15112205785116	1.11831229699406	1.25773460466348	1.39544438363417	1.19302823658866	1.4838873332806	1.15097133466163	1.47329072342016	1.19301417185967	1.40246567289192	1.44534577244049	1.12890119166146	1.30682697054043	1.40367411250239
1.65061214548752	1.3201749314216	1.47373890671777	1.50269727872436	1.41213755977374	1.68965423526535	1.24317298428291	1.57370988563266	1.23798734699385	1.70869902465328	1.75206920454865	1.27586732025262	1.3158675094225	1.21302857864447	1.65810688388093	1.45697810688997	1.33601002593025	1.32433299183151	1.73456323266157	1.25479432918549	1.6116537946688	1.38318381187725	1.39601406723238	1.48293133965041	1.59112587793359	1.49869252734389	1.59442142553316	1.31185494849852	1.38170393407852	1.22100990963296	1.29564360228046	1.30471967196316	1.46409098132814	1.5636168852811	1.28114572250055	1.46696226520823	1.21725846762558	1.69110425403441	1.4456943091218	1.60452169863608	1.26068631140213	1.58869506035865	1.44908225955637	1.74625938709899	1.40520704885766	1.22138960944566	1.33047767195171	1.66690580710584	1.37041432501303	1.48068888711311
1.69616432166321	1.81304413286182	1.79465739031292	1.34169965323757	1.63227036835938	1.40263131505362	1.9260055457973	1.83494752634372	1.77564572326808	1.32417895966586	1.86713557805145	1.33008307070778	1.7374126124159	1.52072180833381	1.70211706310656	1.78635827937845	1.86141667323497	1.65375298510015	1.68683308537927	1.92486051593248	1.51990718554326	1.82940790910812	1.68798133260596	1.59362317343956	1.93639735694015	1.54384122164225	1.69197054272751	1.47621307809622	1.53965473799373	1.61931747361069	1.78239588820507	1.80369895551396	1.756874270137	1.59026619258804	1.4549274297455	1.3683034191727	1.67294192988927	1.56525323038372	1.90178379301181	1.48512990827722	1.3729752515308	1.68036182417233	1.87379150671452	1.93055769526604	1.41437235343779	1.53637323224303	1.61151775228385	1.49544818169636	1.40072899667303	1.35500065282039
1.77427651730358	1.84732134524276	1.69404170463895	1.49475438546042	1.47382881996805	2.01458915156659	1.92992400465033	1.94545256669221	1.48196263769348	1.54078847336225	1.82504951577337	2.06886726029855	2.06596151702227	1.99313408225714	2.08079040016668	2.07066495543204	1.55848031925617	1.70299476238652	1.6893626760537	1.52477383945191	1.81968345441134	1.87053791959198	1.81974633925482	2.12479381470435	2.06377168889454	1.77897594904185	1.61814555166867	1.62431060877285	1.47306662138767	1.48172201062751	1.86012980539721	1.522931885745	1.59350356202892	1.57503842175031	1.96479559396193	1.85879966461285	2.09694644708075	2.01385766603102	1.94715358635951	1.78983536515586	2.05979819224617	1.53477730153484	2.11287249441771	1.49075000418048	2.05880349711393	1.7432661649474	1.6632974086282	1.59093296321705	1.51829100635596	1.90577264745291
2.29128604819417	1.80713045063398	1.63645230811466	1.88871053017151	1.76144163452078	2.07844855696707	1.90553231751403	2.1108688266148	2.27902211843182	2.2043814843596	1.71360063257704	1.6666753136882	1.71972749080448	2.03364158914183	1.67405361733651	2.03460456611764	1.91965897724839	2.01819146503932	1.93097917949736	2.0187612777585	2.18060098893446	2.03235894677618	1.76914603617036	2.26597850342783	2.12631207940718	2.1117061238438	2.29022836624587	2.1910824361264	1.64940967433069	2.28505452507608	2.12638261487542	1.90341050089168	2.0370843664403	2.00643244024256	2.21798580638738	2.26635695263335	1.72209631700744	1.92263357217417	1.6759325204684	2.15930277719139	1.77013408948601	2.14704695201541	2.18959071969562	1.6972500882774	2.14939704502806	2.22860126003206	1.69166744995672	1.9632491889143	2.19542242496781	1.86151471492124
2.3905220527728	2.17386527466386	1.8806048729548	2.27124343575303	2.09342493928459	2.46475631613024	2.00385695587365	2.56636422727288	2.35704961820119	2.00463318532426	2.42541456304454	2.19537016971708	2.43544852847011	2.02018231662013	2.45332564943185	2.47465065158646	1.84374758536753	1.86288281996857	2.49887014226291	1.96608510741453	2.4961853854767	2.58061494240512	2.53473916527569	2.35807831459827	1.9254837070874	2.56984731827529	2.5330588181037	2.50708877182801	2.27854380189343	2.46309532294557	1.98546530219544	2.49269903383386	1.87103801716914	2.57481457506113	2.05117341612792	2.33280104762328	2.61466842580984	2.42188421388518	2.41551644950775	1.94988132161914	2.38827819932186	2.2601433025321	2.14097536467443	2.39655210085002	2.47196097052338	1.98963253817679	2.20631287427122	2.35889547130309	2.24140144910222	2.31073651281206
2.49956525680146	2.38704305778629	2.18506933799975	2.38616702852444	2.1006195705356	2.51309964109025	2.77515686367081	2.10345985260996	2.29311311362973	2.35239587102003	2.34220398350062	2.08694801265858	2.46792707341248	2.7951083698202	2.71242958545544	2.64031487434868	2.07998012860188	2.8190887210604	2.82993775296846	2.00940807522608	2.52661048318223	2.28256507460989	2.85943265433665	2.43683665533049	2.71980410670668	2.67911008599187	2.35526318066367	2.46564616845801	2.09567184183785	2.2012744221611	2.59476527493744	2.18027082240329	2.00666002273028	2.37570118599364	2.19128903177564	2.29525405140446	2.33299205073749	2.10265578023584	2.07328044691637	2.1206563855606	2.85873660908382	2.77079469341032	2.8851194122489	2.36354362405191	2.78956212077686	2.68265389707835	2.04232251873714	2.51038041787352	2.37234421374045	2.12690172090916
2.73990821158517	2.85520270462835	2.92611217726271	3.11061067192978	3.13735022532114	2.58980972770089	2.85281018098276	2.52513617992552	2.88715488978609	3.10056478102222	3.02114777362974	2.68707238513953	2.85916451845867	2.35908176202341	2.78635311522056	2.41043862636115	2.41016940914813	2.43888271042181	2.97442492255487	2.78355215003404	2.93685414526219	3.13618533751258	2.96565548791539	2.34196612365751	2.43716202933147	2.53486088701417	2.58869630615773	2.74917511051245	2.32331257523859	2.80718905143176	2.46696579979833	2.48225986619809	2.7518370207523	2.38395070038439	2.51054077217302	2.38265444765382	2.50308495039785	3.08644755861207	3.14097345417981	2.51671422590921	2.47711522219448	2.71549697727479	3.11511066646163	2.38036183050445	3.00648327781627	2.79697266862837	2.99897166398641	2.39999088799657	2.60048374324127	2.64569887520497
3.21168305985824	2.80700118366665	3.35482424995998	3.05812769855417	3.37854005508345	3.08577508634944	2.58229115023242	3.32418715200633	2.67690176480434	3.3177155560531	3.31076468057249	3.36164783414957	3.41886081862294	3.17072938862181	2.63709246428034	3.24378245366094	3.22301259225222	3.28529052418793	3.45648362125616	3.33859908566775	3.11185859600448	2.71170745318184	3.23373115947294	3.01462411543553	3.38893479362359	3.02982993075728	3.39291268059038	3.4080065572469	2.88994916898841	3.05533835023491	3.40869573205474	3.29697893668925	2.90399183598946	3.07416533759383	2.54288393833368	2.67243798828112	2.87292838253201	3.43013265214085	3.05807710108244	3.39105894522264	3.2848176990985	3.42763228273908	2.57529880323534	3.10565557845556	2.54029656549094	2.64574061204494	2.53869018603705	3.40275226366676	3.14013168129334	2.6001620802473
2.94068948078619	3.39538613714733	3.24518988844975	3.73699884454815	3.58354180355986	3.68673350828379	3.55534121918833	3.11009296098321	3.44684721394541	3.27779969629081	3.2225368042786	3.65649509373688	3.18352647929902	3.44635513931083	3.08147009252182	3.54777433390702	3.03568038781217	3.18119747864526	3.75949589986541	3.58267988546337	3.08417765910112	3.59007630347304	3.58050197624774	3.12745719997606	3.56371165963709	3.59132620226865	3.6856663819645	3.33521937068017	3.69017988917302	3.67054415805509	2.98308153923214	3.23985931390512	3.21565009135535	3.60708532255312	3.12993128733972	3.57556931859173	3.60918123546779	3.54347504568314	2.95601682170854	3.29909106794149	3.32464954150754	3.290633084655	3.54502703300576	3.65285194399588	3.46975792289921	3.67835417207657	3.41773320878661	3.58633304681896	3.1680279623974	3.01314955883632
3.55676787757504	3.48056528840527	3.85967144791401	3.69592071460891	3.90675103448311	4.00527663920365	3.67539115302628	3.34470196106437	3.57480816029746	3.2238171634779	3.84517471765521	3.56961363353221	3.45300869663333	3.97124571513659	3.4170682765195	3.31955504171042	3.63742364559813	3.51876139964373	3.35401863250316	3.96168521994287	3.92845887252921	3.88137655485106	3.97011160808297	3.93990036359475	3.98001446993573	3.74496981623087	3.61216754946459	3.84056195052058	3.26013467564113	3.77377526106414	3.34733645026635	3.46124631771155	3.78202111143221	3.91512201815721	3.82542938798918	3.38994272931756	3.83048162215983	3.93387400634851	3.90809166894898	3.78766554266431	3.28649586292496	3.9458875813345	3.56895310376855	3.92968267130751	3.93069320976087	3.84159444458794	3.45132918356262	3.83009003229102	3.78376949520628	3.88208835399027
4.20211407076704	4.03922044041025	3.75658665227186	4.23601221611219	3.79358688553491	4.0449470716893	3.64711825563923	4.23429186148486	4.12840843180641	4.18050126386259	4.18806169304537	4.09463389512138	3.73757049756194	4.19765022640776	4.26950982341836	4.20274461319125	4.17283496678105	4.2096899808159	3.99147299183915	4.2028306154879	4.2257507796797	3.79927928399713	3.70098116670985	4.17761663374283	4.22177417831269	4.21351148461694	4.23342008841035	3.76312818329018	3.98986232151749	4.18732670704648	4.04699536629756	4.06507433185892	4.24737182343043	3.60174638374295	4.19537524435939	4.08402940804162	3.71616871921043	3.59407075309194	4.06478568343364	4.25561841255538	4.23426162927906	4.23915345355448	4.02482471651223	4.03174682540398	3.88698731581019	4.18962827163954	4.08924585888975	3.96685078587262	3.72474814837336	3.73274797356056
4.34632899216856	4.43454329924729	4.50804790610204	4.32396022859069	4.29046095806961	4.45280359182015	4.49182961000439	4.0150568170709	4.38742594704691	4.46867660478331	4.45511165460618	4.32443981428566	4.50282875270505	4.31522052014143	4.4563212984233	4.49587482263238	4.21999994470124	4.56337862159168	4.47157360917439	4.4999277130628	4.48501204763732	4.55105516589278	4.06102371055366	4.50972963583962	4.54424456027406	4.4177766812343	4.08296947512281	4.11615893082455	4.50050169993159	4.06501013127259	4.46903739768157	4.50928908923506	4.34550529031282	4.12871515114126	4.46129841015283	4.32697374908842	4.4470979302478	3.99621780807693	4.35001323194657	4.26599241124459	4.02186169002552	4.4971621936692	4.49217248922059	4.48510690129659	4.50748062649985	4.47791330407525	4.48136836077235	4.48571751520464	34.9771806040627	4.3045945085589
4.67069580229699	4.73259195076401	4.41766769026059	4.5173688956411	4.78029985700846	4.55462234247405	4.69917423298265	4.64500511691534	4.83448502902367	4.84391534093199	4.76356110919398	39.6104930380205	4.92348996518838	4.71843236349763	10.1995752286871	4.75866649154962	4.82619304133544	4.61021195481703	4.71540205038438	4.83058167391468	4.8191636940109	4.78243847567415	4.77238182792805	4.62831812204668	4.72333142807361	4.68726248646083	4.79712985586882	4.8311448823412	4.48957921973669	4.77015563732841	4.73789564007265	4.51181591873385	4.78289662724293	4.74501962455936	29.5033241246363	5.20173168499711	4.51201738012161	4.79838583029902	4.77447025266618	4.7558776230418	4.77573040683936	4.74285341378953	4.51281098942119	4.78612186920506	4.4801747560454	4.76969178978097	4.73183082367796	4.8079453717426	4.57857502186774	4.67653567039611
5.12669458290859	20.4171100194908	5.02835685622898	4.98288618553433	5.15798762921352	20.7888131339595	21.5357230980073	5.09086248513614	36.117743169087	5.09857489171245	5.13482886520019	5.09239544323759	4.92440071508401	5.17464496828845	5.13554694410638	5.09284118956349	5.12975034498928	4.96892407702004	22.4127371025504	5.17125689986684	5.06432900093531	42.1132556492193	5.14036989836669	5.17741699900412	5.08151213197471	4.89983243540138	5.07687851903455	5.1311292241493	28.5387102099189	5.07647619644587	5.08290757723887	48.9394530887822	4.99483820517821	4.93508851306901	4.92939886039349	5.04028049205039	5.12279598619278	5.07197834668353	4.9863432902566	21.3012946053155	36.1185673566074	5.04385219636701	5.00563818000988	4.98392566226958	20.8463706694018	5.03062319609758	4.95558531480807	5.09614667211576	5.10637853161354	5.13859574744262
5.42059352796741	5.5137854525647	18.0040790807962	5.5461913828565	5.36021079319044	5.29531373482199	23.1020971959302	5.46915639477931	5.354832404833	5.33786924102978	5.46882799636568	5.4531016919556	5.51725727282059	5.40729897321031	5.35316394471147	5.48372546622216	5.525102728187	5.27122572672307	12.0699143010812	23.2260173043901	5.25614982266673	5.47889996139776	5.96744952839197	5.37031889497608	11.6287833158947	30.745625756224	5.28485083183253	23.036085561142	5.30281786389029	5.34726163347031	24.9937118351596	5.48771391334599	40.1088914576777	5.46920477687683	5.46105673975398	5.48174822809564	5.38852046576661	22.7958362447936	5.2787557429173	5.35961944780951	5.31440723464938	48.9717972946775	5.38340091006044	5.52539223631944	5.44148706209049	5.28026133455272	5.50945663806654	5.41946819072412	5.31422257552049	32.6911485324643
32.957227550168	5.61796218400563	5.86070744833599	5.52676503175513	5.85543528023424	5.55826654361051	5.6625775429955	5.5671706284023	5.5606463908823	5.82817693781629	5.79171602458759	5.70522454309074	5.84032060758739	5.85469002118806	5.74376068522125	5.49902483783498	5.71232095419091	5.79049753445893	5.82618921938849	5.8074795646392	5.87737249352016	24.4949734607063	25.3009424147733	21.4150871164524	5.89279116521845	5.67244818499639	5.62068142249747	50.8927171471554	5.55541385088232	5.58554917572441	5.86190938912691	30.9579948252721	25.475522004763	5.80166936331856	28.0382384253604	5.80475624353524	23.7972869293442	5.55168604964644	23.8380908735058	5.64887911930061	5.85623071539018	5.86781975896998	5.71254675162253	5.82161778328641	29.6493979066961	39.0915849671195	5.58777166554932	5.76894170746619	5.72363581279277	5.73833194995978
31.1315126346299	23.0383954187978	5.78995670466157	22.5435164269845	37.8662100680848	5.79924689374554	6.21127186086198	27.3199695290193	31.9242638828831	6.22763965639275	33.9801800700764	5.90696831749425	6.1049235156532	5.99640045189766	6.53537942619811	24.854571451807	6.01379651589327	32.1205676864769	27.8514308076597	6.11372623799539	27.4113729150128	6.19061895727592	29.351337840879	28.3961678641017	6.13748578931454	6.07063240261722	5.75036571100918	5.83554020976631	5.91768421395984	33.3780118264972	5.88231868599018	5.98022122569845	6.25048119427001	6.04826222965526	5.86411641538698	26.2667345906001	26.4707022398947	26.7309857322525	5.92979743063449	5.87127664251885	6.01783761991115	6.14142693218386	5.82731476065321	6.41702026930082	5.99721815445624	47.1750816703929	28.1018051828293	6.16181446628226	5.90993546507124	6.06062238668399
6.41692502432232	6.20551506381448	31.671680909558	28.5657354395535	6.3099408190661	29.8209968180733	6.37870271314796	28.2962155574751	6.5745992074144	6.09067318459873	33.789200655757	6.53974760061385	23.9565696898827	29.639376337065	6.18981029523998	6.33622658357029	30.7366822007944	6.08419192880678	34.0926709663873	29.409829032642	30.1578409828559	27.8260876345003	26.8112556348331	6.40631240039759	25.5056554633728	6.32908010427108	6.35524182387837	33.6763874454206	6.25623949918922	6.31285954776195	30.1821768999134	30.5096195595059	6.19281986376506	6.55564231040592	6.32112937796377	29.9574814469137	6.29305641684972	6.4121650467896	30.3292897356026	33.0129401014722	30.7300735957181	42.6641661357672	6.48088779634885	6.04082124597915	26.498935884923	28.2922829225946	31.5555612978886	32.3695681925336	25.0999266349231	6.08831004418886
28.4755329921077	6.3879601134098	36.9139399861194	6.5584808962452	6.39617748644053	6.41799163312405	6.50977006988327	27.3624289935854	34.4571921796744	30.7179296181614	6.51264459701617	32.9111746974852	6.53957623915742	7.04067756399524	6.46706034639851	6.45191619386122	29.8286167402527	31.7243212886967	6.6610328603551	35.6208121059818	33.6435092661008	26.6558424162626	6.47707666333462	6.80903965127464	6.4668634726549	6.66494790086868	6.50127869112556	34.4297646991315	6.57769585210291	6.49751951600608	27.2176626753625	6.46641698620072	6.48393413239011	6.37864298844209	6.80301125066972	6.38072955012606	6.61702081891522	6.58212425887708	6.45499204464011	6.64630243375474	29.7806135120192	6.65690301565222	6.47259966310773	6.4658870404607	6.34803195293609	30.2974980359788	27.5533259781272	6.8001896523314	26.0859855576236	6.36680951127487
7.06163727228687	6.91032490297602	29.5300983465243	27.6348259870296	42.5038367153419	7.70892566255551	6.86409420068429	6.99851637236261	37.228494289301	29.0579539906093	6.89696619320963	6.75492816453065	37.306589417552	36.5332036942324	34.3452578433228	29.1556459389962	31.6274017714688	34.6099719915845	6.8144993838814	29.8727050599863	31.4317419147695	33.0606031575418	6.92900196090867	6.70116223762418	37.1432996345373	6.83326195368913	6.75594860784917	29.1767607940119	33.3901307066408	6.80578823662261	33.7614014720055	6.61947581489856	6.6657886143995	30.7343659665165	30.0743431338035	28.5198026069779	6.8029586511658	6.6773677181996	27.8814872249205	49.6098682611718	32.9093626102415	6.88090394099307	32.5781505321269	28.5943907145094	6.62486580868093	6.61024186785591	28.9309913851382	35.1516326689212	6.83169823413197	7.21797608010499
6.98165817960853	6.86021879801286	33.5231796917076	6.97710185758799	33.1123483685949	29.8642824970486	7.04273264683845	6.96739173889564	28.6302875818373	31.8523149384715	27.9416957863732	37.284866975057	7.50262815818597	6.94946823124646	29.8287134763279	29.740604126423	32.9384214853012	30.8834307978647	7.0403964485384	7.15460284174427	31.5564192874482	28.7273089416703	6.93783780037316	6.9287200032198	34.3056765084204	39.0436225009213	37.4837792086586	6.91911154796155	31.0859095107255	50.9413103407829	31.5152600612752	30.6078578181247	7.12843523063078	6.94115604003557	7.15354931791672	39.6464621825207	29.0949836483741	30.587178062984	37.5199971992106	32.0377233437119	31.1271183564646	32.4810958125307	29.021015353656	7.20930622543075	6.91578348309411	37.5157715815231	34.555839692373	35.9714301079099	35.2280403255316	35.9344775627211
33.5845356909487	7.16301357213688	7.25610081287873	33.8327427001093	37.2736136440704	28.6081274012119	35.9327169597789	44.0374888150787	34.525233953821	33.5468227770989	36.3175564237468	37.2848085058868	29.721640543448	33.2488670339523	40.2601219995339	40.6755143995708	32.0639013424142	34.2116923802682	38.5344052750812	7.34287399668094	32.4055688012191	31.5812768443164	35.2528441170597	29.8599063873586	33.841700672838	28.891228929761	7.17291627567108	34.6189544681773	33.4020652865443	31.0921335231932	29.4626415155572	33.370617174292	30.4827430125016	7.46092041852319	30.2948608506441	34.4320634976388	37.1230495389642	32.0839126875071	33.2443641607995	7.16548891537035	33.6638456757142	31.2352667363605	35.9176418598793	33.9004019725747	37.9851226977206	33.8609846295548	32.8851907982509	33.2202435326869	32.7123843790298	7.20346279393823
34.1528512140665	33.0024655707201	30.3067427439563	31.6210110005073	34.3300046645663	7.47882701143913	30.1958584695574	7.34918479006414	34.4181585853385	39.2633317890253	30.3651343798023	35.4540236087835	30.3065031589658	53.6152784980254	7.51143683022587	48.3837301767519	30.1930902689851	45.5815821194669	37.4798894037462	33.8945851634469	7.44632041569503	33.8781217518988	35.4044019351882	34.1670140415983	33.4171067264106	35.5798987231545	33.6840867608333	7.48284174804737	32.2390296811629	7.61266306843531	32.2794500677297	36.2634028703658	41.8440200335549	34.0036383927736	7.26919504508718	32.6411377692312	30.7336464940049	32.1589560044199	46.1324286701273	51.6113608333169	33.4886948210467	7.31414263576006	7.37100490277898	36.063783461396	46.2815489606635	46.737440010555	37.0999169247943	33.9750260278611	35.3068163981352	7.58124501672597
34.4328116437163	36.8141295566671	32.9386976315147	31.9173673185371	30.7908571510987	33.0288563166384	42.0098724416365	31.7334089057193	7.59445049175632	32.1003884545686	41.8364221573675	35.5924642616365	31.8106370678572	34.4759191512443	31.7357005481638	35.5027447201735	30.3321034958738	31.2985825591442	32.7560596262681	38.2456610505238	36.1852740184942	34.4257012916568	31.0879243019471	36.0764313141489	35.6656929899862	32.5613888691657	36.7790167076998	30.9786452706288	33.6481674145995	7.56436193997319	29.861156241272	32.2784891661328	38.37521550367	30.3638655658501	34.5261190121702	7.50677584858529	37.2007961466681	37.1887891093676	7.5662077290152	7.48906598462568	36.0941992200647	37.7766584133309	34.6804101861475	31.4239293760607	31.9318112776287	31.3828849625098	37.3319911142526	30.9797100636911	38.4528953903646	35.6191624449225
40.7695402441787	7.68450120251015	31.7066074265317	31.1745622997403	39.7826883840765	35.7752460362402	32.2547117998641	7.60099296280809	30.8973889985438	33.6847374795698	42.0492475854669	37.5336365921992	31.9793757030365	34.9083144281576	7.86779772091452	37.7195126636779	30.6698831306857	34.2842138661435	31.2547076069744	43.1734833799319	34.5013245360765	36.3212453598294	31.8376407363711	30.9760594712543	39.3086221428608	36.9805649792047	7.78336646720962	35.1226641843396	31.7771987541918	40.3565162212463	39.676544858058	42.9146082324536	37.6610820888769	33.8877982400679	35.6320210429909	38.0656461655171	36.646383572172	37.5360701109756	36.9312478452925	36.8685966098017	37.520722842293	31.1122262775312	35.5224306512099	38.4372601572942	41.9550937399983	31.2999894822583	30.9029815321872	7.69052958780339	31.3465892727633	35.4297201440065
37.9355182866882	35.2116179280697	38.0512488581927	37.8145937947881	39.2420350402969	34.8240900864054	41.6781372234215	34.9677442585677	32.2902254737662	35.2242151153724	42.4233042670078	35.3285104089926	31.251931702756	7.63169556051418	34.2093115317608	36.2437605720521	34.1681552122232	37.8278055114547	39.9694616665327	32.7106898853559	31.7918820562434	40.828715794926	39.4339020703062	31.2241037432001	37.511911106177	40.1130432077994	33.8855522647275	42.3545997524254	31.7819480999282	7.78922204302561	42.7119406473699	36.2218097957507	33.5026024602783	32.4144588583357	39.6093001251356	34.6611983117301	32.2785761448556	32.3472380774623	31.7755721513367	32.6336968076095	32.647414814073	43.8694459992668	31.0587428856737	7.85316830324884	26.9641400580538	41.2329347564113	51.8881995757085	35.5863676208836	37.3175670076867	41.0367536911581
32.627423529856	32.6392259851881	32.0390412532626	33.8307535883838	41.4755991201279	33.1535066773503	37.7926085994826	43.5751234069188	35.4305059313442	38.6608383256684	39.6732334737729	36.4279868056368	32.9821910639739	36.2667236762837	47.5158311171684	37.1971892242119	34.9953294785217	40.5401341639695	33.9798918840423	33.361129510971	41.7606307526364	39.0839368478136	39.558248774253	35.6706987290228	38.3140588858153	32.738992117875	38.4334079955367	37.0189161042716	41.1698795527579	36.1379432717079	43.3854982780734	33.1908586326738	33.0292348786144	32.1389939415512	42.6392739928526	37.6698821129512	39.4036892980888	41.9650673265148	35.0903721854196	42.4181254622365	36.7000761561248	38.3149169952139	32.027731978561	39.7936345490017	32.0934379844679	31.796714911147	37.5910454338602	34.1423919360146	39.2081120932357	31.8649614224752
43.810445318463	42.7001564864437	39.2549703273789	38.9221540510383	32.3646915781658	41.9379281726167	43.6606030278967	39.5842913868608	32.9907033683059	33.1610034236166	34.3088905739283	32.0100508799636	32.3890953259849	39.6461941879333	37.5668444979418	43.8978245595334	34.9071342543169	34.2941498013824	42.4320888036275	34.9063414382731	32.2871088844637	32.9532147591529	43.2823485245851	37.5297684977811	33.2757451446177	33.0689735177454	36.5798064814508	33.506732723853	42.0562907491252	32.256958931372	34.273721151091	36.6719642537091	41.3176719514227	37.7919975320513	40.791660042286	34.6183432307551	40.4455036551948	36.7373503103527	43.4671462246152	42.8275441479624	35.9257554864484	36.1813122915363	39.2109181578175	35.3876069925586	32.5186129792585	40.9563976936828	34.483572454778	37.9521043499484	36.4035008956313	35.9742865776421
38.1680992967354	34.1627142802248	37.9238147785831	33.8585995009486	33.1040147762532	38.0039127526452	33.0900983933546	39.4303941684246	44.0548265725206	39.1737855958013	41.9701323602241	43.3282189794148	37.5229550976852	41.3351593642722	42.0387232862274	37.2962639562192	42.7863673268629	37.5392876254513	40.1586974723038	40.0863812918744	34.9201308074907	43.8195288775723	33.2954889186903	41.1016646310872	34.0912186888242	35.0260208267529	44.217379934449	37.5728867875798	32.3117397739269	33.4948917106892	35.0422268102996	33.8442906063707	36.6178126569204	34.4499448442393	41.9911932313311	41.8887730715678	41.1137039852915	43.5320791455521	38.6359399435059	39.0375702592401	39.1224551305236	42.8845774610296	43.3102377122695	33.309805981554	38.7391323650718	44.0555892643168	42.7614147227973	44.1819177836001	44.1370824770071	32.681035087614
44.4049925317249	41.0210114120142	42.9384016770689	34.7377616458321	34.5655669423259	37.6479027378707	36.256612248892	33.1244545637091	42.3625543792126	39.7636062023502	43.8698026879158	33.699355536156	41.5631523947425	36.0044677611265	38.8410911682606	42.2056032713531	42.3415893011168	34.4072085170495	41.5544116448726	34.7051458533401	38.5625018229527	33.7020200961304	43.1515339025449	34.78600819802	35.3042828299593	43.8635787592201	42.4475707023208	42.0693226107812	35.9476422776569	44.010424366399	39.0330536639025	43.9915895489369	37.7141434126339	39.0499997065132	42.9403653625818	38.5236079129954	42.5423521720427	34.0090772029615	38.7993914073598	36.5829878850226	41.0963495327862	33.6374281025126	44.2067648746712	37.8264383465889	37.7404818322851	41.4675053164686	44.3896813973481	44.0931292380187	42.7464104900972	38.2433639283154
43.795030865186	44.0656849717186	41.4450476392875	36.8860438642844	37.69620655602	34.2802310299827	43.0401529600832	43.4508596972911	43.9876128529757	35.146207739861	44.4055197395894	44.1913744008419	43.393130501083	41.8539830992507	35.4872674769051	35.6103478163257	39.3401501841405	37.1292923752584	34.2388151378443	44.3533007910849	44.9650486381227	42.0418729392405	43.6407683297872	42.3877163335269	36.2161917134653	35.5100135119346	41.6391603928404	44.1355882549976	43.9711464724442	34.8118557777341	44.3625249005931	43.5928553397515	34.825804484484	44.1612208033016	39.3603437693159	37.9374887326773	43.9555047152942	39.9449432821249	42.6979351404529	43.0617920135682	41.2022896857101	44.0780335883556	44.3287916363161	43.5057113941222	34.9522488052269	35.2573155519761	42.3044464685426	43.7935460193612	43.6618700859865	38.069698079355
40.223304791228	41.4103153384299	41.5120043833032	38.0195770269123	36.8523707227761	44.7686218261699	44.4472886171706	44.4616750585242	43.9772070966982	43.0456603681761	38.7264529878285	35.6400789395942	42.4466220638167	38.6137796380125	43.2128836497629	41.4738669708114	34.6233762405337	44.5594435497386	43.9245653157588	35.3429434725591	34.0784747387874	44.5812573866964	37.1964069446111	42.2574318789214	35.1196182060484	38.4841520375434	43.6067338936108	43.8912182834172	44.1250709569815	43.737686939566	37.9739280366256	36.1161669621211	42.2351294481953	37.7111470391677	40.6949711323286	35.8881582783333	39.2472938538968	41.0714800069115	36.2643640390617	44.0977044780133	44.5271309990941	44.5233666424803	42.8017994927172	42.7385567343257	45.0228446756878	44.1668720631001	43.866072460487	36.7544610150173	40.7989877841427	35.2372891859434
41.7589529871118	43.3522746946043	37.3319859570809	43.9513646567971	37.3887505613848	44.9615707038172	44.547378663882	44.7504725212059	44.2048599393416	43.6578194249432	44.2290303805669	37.7062468449022	44.8485518375441	38.7756884710822	39.5176919070447	42.7026151782993	42.9689948070315	37.6582750332499	40.6859722458176	43.1562124121553	39.4138032161426	40.4237491001481	44.269062299916	43.0132909353578	38.9227449404018	44.7633881362892	39.1267653959576	44.7914606622979	44.6833631994124	42.8274242165783	40.0078346506621	44.3510110470201	39.0921974157137	43.6008365590256	43.2001497674453	36.2185301078132	34.8071393189599	43.7894786626057	41.8269081499525	42.2213640061148	42.998459325762	44.4168664550274	44.5240228952094	44.8432067867791	39.1158334602728	39.4346841928581	42.9675867209309	43.108021180623	43.165566100316	44.8242901756113
39.4553081377777	44.2598099801876	42.298947778197	44.0014948230941	39.4988318916943	44.3736876671064	43.7251414403751	44.7131682355967	38.0987501272465	38.2308267375791	42.0840876413353	44.7048104434334	44.7793031876056	44.7224706659105	44.6512271849838	40.6011746577662	44.6138202172472	44.6351337194119	37.0018125849778	44.5422659254002	38.8200752092755	44.7634378641197	39.8492415556907	34.9778927980533	44.6775564229984	41.4218002496804	43.6754904386844	42.0205015707067	44.8408666930368	44.8475247511502	45.0007061536749	39.830832729986	43.4421895731467	35.5381381749303	44.270278003957	42.1839933091952	40.3392476635575	44.0575986487889	43.2257972829447	43.7167460285093	37.5108243802379	37.8147616915304	44.434123279026	43.027225288769	44.7940672957062	44.5813379698628	41.9214285500064	43.9706509624422	44.8248188267737	43.687768544391
43.5792124073211	39.7229358064935	44.941672020846	43.1980621894623	40.9395717885455	43.370232975402	44.9495602179804	44.8757383675433	40.9506878709297	42.9109835749477	44.3102765921055	43.1831420553275	45.0935046280384	44.919487936069	40.337294002539	44.7558328023717	44.5058153348305	44.8135549271758	44.7542194706927	43.8388749933782	40.3721145697828	39.8512740341174	40.2851904839737	44.9042821521494	44.5511491307396	38.9819910810685	44.5636543970021	36.6285036347387	44.6725236505585	44.8167918755569	41.0080951050857	44.0683881513594	42.8944936336661	44.6759926347986	37.9440551028196	43.0750267378492	43.9116695668454	44.9522632202382	44.1381557844709	45.003032298806	41.5933796392365	42.1957105197187	43.1428293594371	44.9354685173506	43.0490287376433	43.7699935163731	44.1420240308399	44.8185952770449	43.5473390352007	39.4977469053665
44.6274425138568	44.0130459536777	42.7328411260582	44.5669386580571	44.871549637666	44.5869865303473	40.5280701392535	40.4897827365597	44.1262343896565	44.7123409231672	44.5245463862501	44.4714937967237	44.5692375159182	39.5579484218386	43.518675569867	44.5620858718336	44.7290372807814	40.0673266758642	40.3584629216116	45.0110891444035	39.178652701907	39.9678632886733	44.9475257996393	44.8811333195769	44.0272426069818	43.882322559267	44.7764748692446	44.7939792314303	39.2527366361591	43.4824573917669	44.3847416796395	44.7313050920948	44.5816137762001	44.5694778256051	45.0419295320763	44.6330990570679	44.2608532460492	44.9893485594805	44.8445539148165	44.4554232259355	44.1433313995751	42.6826790551091	37.735714547969	44.6670621696855	45.0035406059464	45.057564429681	45.1821905807281	44.5880937583188	44.7129163104981	41.5843545032376
44.8318148721373	44.9332559854144	44.3591956206235	40.9851091863796	39.1300232853061	40.3527323969973	43.2958886121358	44.3696725934374	45.0142224148536	45.1600943600376	44.4371565895784	41.5884649353978	41.6801875292508	44.9616226080117	44.2908387403159	41.718139857981	44.7137582817715	44.8949955339583	43.0443192304902	44.7891971742461	40.8000869310225	44.6273957420861	44.7415218541422	44.60279930164	44.0203056338698	44.1984662735926	44.4930238697837	44.7963275558971	44.9132310608224	44.962810872665	44.7875006416603	44.1365552821176	44.1203968467686	44.8255771597511	42.1296601047105	44.5264353213526	44.9124338803244	44.6885043249518	44.3187298751607	44.9860500415685	44.6187428899939	45.2277648769636	42.2300025449573	44.8196919551844	41.5645811435406	41.152779818357	39.9905030986036	43.4360140947217	44.7082648098111	44.7741535061777
45.3311187250286	42.6243795044013	44.737314678244	43.2591544481634	44.9206902816578	43.6210688926631	44.7087818446606	45.2067093134507	44.5770638760512	44.6106793417338	44.9715348504188	44.8520645172849	44.8750074638483	44.4240065018581	44.9101289455913	44.7863700515781	44.7462529748157	44.5707000404521	44.5695718491165	44.1855238745751	44.967576752741	44.8930192738448	43.6733852026998	44.8063532312675	44.7298735557593	44.1981736173506	41.3794413302893	44.7837097326605	45.0244994207874	44.9031620495028	43.7272278256219	44.4723737530915	43.9821836725215	44.1649362236942	44.0075290892235	44.9651716752512	45.0081635564662	44.9331930248664	44.8159278990839	43.3868680399822	44.8346695156525	44.5990077146453	44.8340915724319	44.8636955394514	44.3084466259353	44.6232600676199	44.3514106417251	43.1798801825514	45.3231224488789	44.3677198551892
45.2481493903669	45.0951345756278	45.0383892661525	39.4839919312928	44.8930965918932	44.8392761133395	45.1065167525722	44.7638588279149	44.0312417593919	44.7350989187183	44.7958639611135	42.9814143127217	44.8651221973673	45.0640689335135	45.366876417285	44.2671259119055	44.8580059096061	44.962479259246	45.206778998736	44.841049070663	44.6084189362155	44.3235139779567	44.5265085804805	44.0415281636803	44.8516732632657	44.4517594281659	44.8615142333826	44.764036925176	45.3025392775948	44.9717582602003	44.7419334420584	43.5719572767237	43.7963342776385	43.9987951396317	44.892759919016	45.0196069864265	43.3587014952897	43.6216905820538	43.7699758663224	45.1632414300992	44.9774861883641	44.9626614161199	43.7522296808977	42.9401206523343	45.1930168814654	44.793138558244	43.7139713443085	44.9513218969055	45.2345799139561	44.8610247164342
44.4503755395193	44.9216654133014	45.0933450761279	42.8772351813454	45.0961493838922	44.9845389460872	45.100706411008	44.7916984986879	43.8648117477665	44.788571030947	44.7909080026414	44.8895654648954	44.6192637532023	45.0564327077564	45.0247111864402	44.1990983090391	43.5418339812368	44.9427558032638	44.4230171875595	41.8245256146101	44.6190332247569	44.6910907248283	44.9459511198121	43.9380103031353	45.140212867576	44.9863790783084	43.2544808448039	44.9992118553274	45.1053943082137	44.9055559250309	45.0962168649001	45.225581853746	44.6996068264803	44.470881527618	44.8625209790439	44.9599598351609	44.9169573690266	45.1126169064861	44.9694297282323	44.6775174441451	44.9033042499769	44.7988494583277	44.9301273463224	43.7956720968337	44.9123494074417	44.8592281286419	45.1289585435125	44.9383149424032	45.237187096226	44.956333106182
45.0095970906464	44.5050538758072	45.0665662829888	45.1219067321406	44.2230693844773	44.9971408850198	44.9450704060722	45.0045423694298	44.9097371929221	44.9574478609899	45.0852033427169	44.9175369770311	44.9820757938981	44.1052640435494	44.1161840043902	45.071062668012	44.5741117689225	42.6358948288953	45.0058881284873	44.9927236491987	45.0830502492098	44.8865782640033	44.9975556233438	45.2504868357197	44.9073931031974	44.955709009816	45.1505848858779	44.7896748103776	45.0639925711338	44.6531840974707	45.0585400019937	45.1362596815249	44.2399048411882	44.8684720972252	45.0044545878255	44.8052954700653	45.2900414009713	44.9996564063517	45.1702252270389	45.0357077407852	44.3633850814786	44.6725212601528	44.9234851075921	45.0906436496936	44.2908758175272	44.7069260971706	44.9340472614754	44.7216197861418	45.1182162987337	45.0379062035568
44.9573255860689	45.0415145942292	45.0814976824706	45.1347539261064	44.9793655654924	45.0315478966828	44.6586579250198	44.9250280872402	43.7366101545643	45.0867238296797	44.5862252251474	45.2076305891782	44.8487319794943	45.011534850753	44.9558628584383	45.1128189430951	45.3605522020129	45.0605578906283	45.1155195743241	45.0740268065387	45.3034514442984	44.9717259258959	45.0836281475114	45.0329747948658	44.8545588145634	45.0852654521535	44.9851478998271	44.9636396891127	45.1912218057272	45.0026413278808	45.0169343673865	45.1449665990464	45.0468178515572	44.9733333834599	45.1314250438474	44.9698750567935	44.8195946421071	45.2824192993363	44.7821095127344	45.0151276034461	45.1433364606298	44.6394226730424	44.8543484957875	45.1577944752414	44.6534128342122	45.0170104379111	45.3565375015999	45.2380967866041	45.13947893696	44.9270987562366
44.8964813618434	44.3360671510085	45.066495639687	45.2552291824102	45.0885477473565	45.2030593417241	45.0807415432575	45.166030220271	44.9830432648883	45.1958427138368	45.007754417625	45.1645379249604	45.006120333404	45.1804522531473	44.9315999454208	45.0006279945455	45.0680810148679	44.9854841685104	45.2824744751866	45.0361032338343	45.0233836935673	45.1296891676276	45.0549390518394	45.3622609366337	45.0807135187319	44.7602004136161	45.2326628373431	45.0635303529949	44.991330414309	45.0741085670615	44.9205692543174	44.9881582550132	44.9964381661744	44.9836536155098	44.8477728119417	45.4565628339135	44.6833555165697	45.1761576990092	43.9555284820555	45.2507639021388	45.0400990692495	45.0477025040173	45.0993466612668	44.8754104648098	45.0362523885201	44.7161752577453	44.9992878452409	45.0636853576295	45.2170819295134	45.0629161506932
45.1951947026641	45.1154086830182	45.197750254829	44.9292421184633	45.0349444191925	45.035957799297	45.1290043533464	44.9880087961397	44.9502836004918	45.0112987836378	45.0771303494584	44.8636212786172	45.2502932261974	45.0563785268127	44.9558616308787	45.4600599115965	45.0982233634141	45.0103068867733	44.8226467950847	45.1695889636295	45.1655911123474	45.3152481081186	45.0867856685503	44.9583031734286	45.0924745141095	44.9763175460716	45.0221455069826	45.0389299197658	45.0864483519915	44.9907609286806	45.1096302984667	44.0972610843994	45.0489735317404	44.8575276813515	45.1125643321355	45.0217941712752	45.0549218904121	45.0421342026368	45.1138657916187	45.161552039716	44.9124989464366	44.6094220456275	44.6919463424944	45.0372972184232	45.0238905818326	45.0106412043895	45.0690765105215	45.0548550182748	44.4496261404053	45.1804011319944
45.13009116994	45.104602236055	44.9984500815242	45.0407616202008	45.1216693743241	45.0146901754003	45.028494984223	45.1416332812471	45.0257006908022	45.1449370234316	44.7564588551886	45.0734783860099	45.329598758168	45.0889119017284	45.1273916394482	45.294375241422	44.9258566306621	45.1523571057428	45.1298888476017	45.2284807521138	45.0515729671724	45.0471023280696	45.1189432495903	45.3443239514293	44.8620330172815	44.9768400604526	45.0734712063044	45.1603192163198	45.0508040686934	44.9777800992134	45.3984768018185	45.5054982221212	44.9898555356824	45.1324577245414	44.8565797953132	45.2121130842674	45.1387126050809	45.2230194568954	45.0452301392578	45.1513347714512	45.2225315068962	45.443690407653	45.1943667977408	45.0857796232141	45.1053839803603	45.1135738714255	45.0718416819931	45.3030076067302	45.0744112046315	44.954835932683
45.147727951912	45.1625141323206	45.2432022000375	45.126133922276	45.2496086704713	45.2088736973225	45.4192165908163	45.1341113701831	45.3877088111516	45.3940831443701	45.1729187349391	45.1713372618935	45.115695883497	45.2015473513672	45.1833591281703	44.9857221319427	45.2055576657402	45.1849602285576	45.2158078069292	45.2566770379019	45.6216018442618	45.2561507693453	45.0473984082128	45.1713648763413	44.9369490582722	45.3044545365074	45.2288918032087	45.238563945038	45.1272972774127	45.3194777839401	45.0048779953352	45.1567824114378	45.0508164189178	45.1180162451922	45.1454862391023	45.0026719871889	45.2272102982016	45.1899839765894	45.117044712767	45.1501607784157	45.2200000754015	45.1162376293713	45.1564893165079	45.5563121512908	45.1020676980496	45.374920882408	45.1139777918059	45.1610469538259	45.4585410766864	45.1744647799824
45.2223664986268	45.2528328290148	45.1400148468496	45.3966182509605	45.20749845063	45.1628761185288	45.2844926706024	45.2321827932969	45.2192631791861	45.2830374089495	45.151793423615	45.3364318397976	45.2738826149427	45.2897119949631	45.1336378074229	45.2363524416363	45.1840572312918	45.1425269242147	45.3177568609864	45.1158714128018	45.5051995734274	45.2656971263671	45.2574533280262	45.2319124634551	45.0105260811536	45.1324741607422	45.1941373885608	45.3516929883254	45.1659716865758	45.0134352097078	45.0034356933561	45.3080911208106	45.0869665430665	45.2173546025404	45.2181497484444	45.3121432387972	45.2951122332025	45.0860107590071	45.1478091541381	45.1369717208158	45.4163394354673	45.1243899678866	45.0728737000548	45.2127198675042	45.2674012073556	45.1354815625577	45.2538534947711	45.16741273178	45.3127484367513	45.0497957635422
45.2549301984688	45.2488067745629	45.4339288708472	45.2684228367664	45.3784555920911	45.4362163019857	45.3069561415039	45.0900469938921	45.076633598954	45.2659107589384	45.3500251122335	45.0212605667542	45.0328804399846	45.2789418734838	45.2101920314615	45.1822830439431	45.1501755762603	45.1414422406056	45.2535725047902	45.2355970703696	45.2122673873424	45.4124421636665	45.2310509728724	45.0491747814089	45.3455214515368	45.4829116785264	45.0279898629114	45.2264102150392	45.3944748459223	45.2960286441755	45.1763216721395	45.2796332268625	45.0212129847163	45.1626359528655	45.1796936968616	45.2205110349611	45.3701791101448	45.1546287201773	45.2483742495937	45.2183539135344	45.3190278113398	45.2562263527013	44.9771329613509	45.3284618944084	45.1912478310503	45.4987428972871	45.312258162301	45.2752461841014	45.1265623753796	45.1476747855216
45.0683943481895	45.3416428831356	45.1805278473804	45.2962098279773	45.1642554076036	45.1873776882258	45.2651094046092	45.181897716318	45.179979283075	45.3371018810149	45.2404593180254	44.9554560060159	45.5057028759688	45.3205299250718	45.1461377840252	45.0759969041668	45.1852691905398	45.3528766385302	45.2079914001791	45.3537367363915	45.4007083837661	45.4577297242184	45.1616144597426	45.100988803684	45.2828946371264	45.190769775751	45.1500384711773	45.514425663281	45.1614806254448	45.2448946149721	45.3759333216702	45.2763320065419	45.2253231837457	45.0895661363119	45.2121931126611	45.2584722331089	45.1878678940087	45.1854636207618	44.9783651554082	45.1137392802844	45.1827063631534	45.4076106747774	45.0650390973809	45.3692993290314	45.3291076935236	45.2457906288205	45.1773496787205	45.2786601160929	45.0999045282969	45.37863560096
45.3520893821702	45.1116978060804	45.1677267843789	45.2292772075996	45.4480714642769	45.1364507687274	45.4956204042065	45.0157508436412	45.2050177505933	45.6520239541413	45.2905042070984	45.2592018851564	45.1234326314576	45.2919151432063	45.2663632797283	45.2575459785884	45.2138274455354	45.2507472297369	45.2004295927958	45.2470103549142	45.2608885553006	45.0978448435262	45.2390638475584	45.1662581650281	45.1787625899209	45.3154513518637	45.1346797665624	45.4376890867344	45.2771124863435	45.170127430513	45.2635600440064	45.1341884595082	45.1253135040754	45.3429311602006	45.0431530710327	44.9926007811345	45.2986453715259	45.2454165163853	45.3887941718548	45.2948703166987	45.2314170906087	45.501696912179	45.2629894858044	45.1471105031255	45.3090641867363	45.3379958174645	45.2180345855574	45.2381501800671	45.129133399568	45.1906733241436
45.3050185709983	45.3086407677272	45.2657420145041	45.1377059028692	45.313555153187	45.1752914361937	45.6335823049283	45.1732014437186	45.2297796586707	45.4293313391988	45.1489799581313	45.1110229699858	45.2753334147232	45.3626392623231	45.2441099387433	45.5569605164999	45.3030993472078	45.1977986135895	45.4848622990098	45.3599574981179	45.1015990571413	45.2921593149934	45.2364494767705	45.1639105811738	45.2345568771086	45.4901015236967	45.3029700319425	45.1352918174075	45.2534036997844	45.1041426412723	45.2471124776332	45.1987215413158	45.3098430050593	45.3241605581027	45.2854572997801	45.3000931510557	45.2315462269195	45.2673496800463	45.4378931369181	45.4573617962372	45.3203462792447	45.310622457995	45.1629960167965	45.1770011396978	45.2092646889613	45.519831340944	45.0654558212782	45.218467145529	45.2736270518835	45.3353744240767
45.1292523632681	45.3084681201795	45.4861237575569	45.4491656321049	45.2619457978674	45.242732821946	45.2590689751744	45.3491914124034	45.3465537852566	45.2870489073202	45.1370037452322	45.4328421764662	45.1984005314322	45.4325041681028	45.1724725456832	45.2015808747763	45.109681573095	45.2110603919082	45.2515811789496	45.2677746175436	45.2802298047217	45.2789894346911	45.2153610668563	45.3383497074042	45.2367942190302	45.1298339346872	45.355260531469	45.3179142980782	45.2942936352158	45.2700386550438	45.1712468799895	45.2837501594097	45.1261871669517	45.4527590081505	45.4751996479773	45.3789528564595	45.2125508130643	45.0724601419047	45.6286916051178	45.4144664437204	45.1394555180847	45.1323530521426	45.3270222574473	45.2873234430984	45.2066946722665	45.2946288370634	45.2907782144406	45.1828758066479	45.3134632486536	45.4744596263493
45.4072180276731	45.2052874580611	45.3579549936836	45.2122251623324	45.2763155181738	45.2317075440596	45.5728145696829	45.3782043429051	45.2941113729733	45.1737114271055	45.5841971851358	45.2102853705624	45.101777572734	45.214273074497	45.2397413852081	45.1479512873801	45.258060384793	45.262105590643	45.5626702868502	45.1283126470931	45.2117395065121	45.3128828247059	45.1776534271941	45.3829104865145	45.2374048955806	45.088141140973	45.1680785885378	45.2290497438803	45.5370946248064	45.1809198058253	45.392337505811	45.0663709102088	45.2918768622358	45.2857920472895	45.4971487402887	45.141773474519	45.4194486371628	45.1343770599474	45.0792333744924	45.1889784000357	45.2882771223354	45.2660638295373	45.1369508784025	45.233328232655	45.381377266461	45.2165177122259	45.0648911575208	45.2169427706545	45.2393439442841	45.1258602560641
45.3510183296455	45.2022517157389	45.4649434203305	45.4497503612983	45.0621457970263	45.1863429334108	45.1136309606366	45.3691267191768	45.2487376781873	45.1529694933672	45.2067274554289	45.3066699434049	45.1099362510847	45.2452861452531	45.2175793937903	45.062360395862	45.2612862475983	45.2867546479424	45.6671374391072	45.4944748434916	45.3684560625499	45.4101847081622	45.4116807559339	45.4482146978409	45.4022885558091	45.0983535792009	45.5058281570496	45.4084915731332	45.4150438428672	45.1922778396883	45.5800007028311	45.5746734083837	45.1823523221077	45.1681031723753	45.3446034299397	45.2694478703748	45.7843744215086	45.4081330168958	45.4371288685203	45.4183602312981	45.1230515267272	45.282722467471	45.313347100941	45.1802912770353	45.2233955620429	45.3051510836912	45.4023365459826	45.1322040695707	45.2118909511563	45.3870439147672
45.3160245793323	45.2717240338141	45.5590495916114	45.1889323272566	45.1551834275951	45.401981359433	45.0308077647289	45.1038544329245	45.3184812036422	45.4296378763386	45.2860351300357	45.4871428692948	45.2727087386249	45.3141034185684	45.4119769101308	45.2600229602646	45.1880536058704	45.4742780145299	45.2405888043634	45.2124189801847	45.3667712824894	45.2783743280472	45.4703648252735	45.4825059358069	45.2713876049338	45.2950945987249	45.3922980743316	45.1886605011512	45.3024560582831	45.346857997933	45.2276309358155	45.0991774966632	45.317411052325	45.3786986547438	45.3658059960186	45.1825908997182	45.3661451455084	45.2962788871434	45.2056886616276	45.4139799812621	45.7342647865087	45.187708100725	45.2611933833556	45.4522867297917	45.5948900648001	45.3368692314727	45.2246925860102	45.311593965753	45.308830583159	45.263779833035
45.1884553828095	45.3780919421299	45.7403333138874	45.6506018620504	45.229020760488	45.2863395031387	45.5071150896139	45.2969703699413	45.2927569303286	45.3320996093762	45.2395498865249	45.153520784858	45.0640896174125	45.1129543546837	45.3025174203957	45.6097747327234	45.3981637548829	45.2395599339251	45.3784924898854	45.0627220551722	45.2269011327177	45.2010154686285	45.1098189222132	45.7819870796179	45.2740999600331	45.4962749909643	45.0772981424409	45.2279559865121	45.3598278694399	45.3800830442044	45.0996245165641	45.4215648317391	45.5744034137301	45.225482668114	45.227074159097	45.1070339959699	45.4215235063691	45.2194963130501	45.5952974464036	45.4774995713726	45.3496206099164	45.2956599528705	45.4178876515998	45.2992641597187	45.3131061643187	45.1699078563208	45.3036401252757	45.2546248457085	45.1593995219642	45.1421127265356
45.6935540286085	45.2932058535235	45.1916570361911	45.2483681472459	45.085662406753	45.3184295885083	45.2779037216662	45.1348676552895	45.1137807875694	45.1833769677144	45.4007969403602	45.1554848725415	45.4742728632861	45.4301742801753	45.4325555483912	45.3289223728935	45.2003436895158	45.2917131355022	45.3040149109715	45.7082461565679	45.0871924739823	45.5473752708164	45.3106761202629	45.2893288701059	45.3721830200579	45.0806796389431	45.2154061519846	45.2543437074315	45.0635645724685	45.1888275576791	45.6877473808285	45.2986438393109	45.3902284834531	45.2821618941429	45.2570700493867	45.109595599411	45.2481940673998	45.1828581393333	45.0644985641428	45.2518683224727	45.412105467591	45.2523424930431	45.5879251967252	45.1753242337797	45.3768092338948	45.1977306734724	45.2186315381796	45.2219854293063	45.5136910472668	45.4326088313185
45.4652458473855	45.2625083608857	45.3213143668579	45.1852860314399	45.2185805468029	45.3710487091469	45.7031332512654	45.223682223754	45.1583253761639	44.9942058739128	45.366096133189	45.3414350575731	45.0774732995749	45.0780992859168	45.1463856855386	45.1821616799183	45.1070983223038	45.3863088917337	45.2582712775057	45.2233125930031	45.2938131194326	45.3053133585309	45.3643372549627	45.3484753810493	45.5805778539575	45.1274120966608	45.3434627578061	45.3961430562425	45.1533630936516	45.3285775653426	45.2226510356597	45.1155542744588	45.2085203118691	45.3180824342	45.6646647827634	45.2782234014712	45.2624271427127	45.1180579164512	45.5008647219042	45.3756291527638	45.3993878438286	45.1834767855725	45.3892582631069	45.2857380848682	45.2134164930986	45.3271874579915	45.3351438405586	45.508972686353	45.0551374255934	45.1086879520181
45.0001423998903	45.4188728809783	45.2655070220911	45.2020675409451	45.1882918631478	45.3737153429283	45.1680014937712	45.2649576987577	45.419901866084	45.3896101738701	45.6718982461876	45.2531381474048	45.3470595632831	45.3390061907817	45.2015032673362	45.3440203280727	45.3636874888863	45.3580876998792	45.2467018515963	45.2078687474195	45.136063180462	45.5495294667109	45.4781893587329	45.1515121253651	45.3010385565288	45.4447834027396	45.1761575654695	45.3618380503235	45.4460976588336	45.1861916085399	45.3109270622022	45.1879792588701	45.0660034652784	45.3602572368288	45.4073517482084	45.1411553251575	45.5227947284369	45.2407178604492	45.2869733169347	45.2332479374612	45.2109966376987	45.2276693583381	45.402226150646	45.7135364779373	45.3561637607174	45.3918726409359	45.299858307037	45.2660357987887	45.0792381774334	45.7373840652883
45.4552377526169	45.3254497568141	45.5563161046195	45.2035858621745	45.250827762962	45.2608127911128	45.2441987270116	45.3856498723621	45.3957686664616	45.3182225268949	45.4490916017407	45.2466885358068	45.0585247917441	45.4839485130975	45.1337248936619	45.1982222785568	45.3670158515788	45.2567214893127	45.332424003741	45.0167051499662	45.2312358696027	45.2912838286505	45.2914087155585	45.0856120456991	45.3832099100066	45.451600727527	45.2438100715372	45.2662158371077	45.3575295135625	45.286772808115	45.2068915699255	45.1392127872386	45.133145006149	45.3453086947506	45.3123659237952	45.0380453742206	45.3710507658932	45.2611678465148	45.3012303567185	45.0769118753526	45.3089500264556	45.2096923421527	45.4150318153428	45.1065116879001	45.39026854237	45.2281810069024	45.1823150765905	45.1984373576292	45.3492077340715	45.332100646036
45.1180888140212	45.2049854569646	45.1333870254098	44.9132740304607	45.1735968125064	45.3487416797509	45.2742475043246	45.2060649455423	45.29555270704	45.5186579669168	45.407840873357	45.4788600600473	45.5535676718222	45.0957885943752	45.3832674218173	45.346135303727	45.2783990720902	45.2690796949656	45.1052714235161	45.3555723564878	45.3483893607466	45.3652282823692	45.3433590805252	45.5727825527728	45.3441153175168	45.1652370060971	45.6461806892756	45.1553136409198	45.225938128167	45.4762400958028	45.2300701215244	45.2713157479112	45.7367321313023	45.2246274842535	45.2480904541932	45.2525956307034	45.2393396140375	45.0751501932907	45.4110982273117	45.3432583744939	45.1557171370585	45.3880342927883	45.1579304879908	45.1832800755731	45.4100855159435	45.2423673256308	45.1802588752744	45.2214400806429	45.0224503323864	45.2295686958944
45.281797639881	45.2030224052517	45.0400080193683	45.566581725212	45.5393118819783	45.5199488271893	45.0053856440849	45.2926467474528	45.3247669026146	45.338915589822	45.1940226498509	45.4059385730115	45.3353950165822	45.0875288490075	45.1877975427406	45.2823595083323	45.3060430660406	45.3259528566885	45.223234409603	45.6438416019731	45.3841050910375	45.1100389369336	45.180186365729	45.1434030623613	45.4777926799212	45.1172083822053	45.3935748513573	45.6290509156339	45.2408666933734	45.1825557466206	45.2965900886537	45.4155161986011	45.2851740003762	45.2872807035337	45.240033557149	45.2302670624448	45.1737764964269	45.2858637430871	45.3764008352158	45.4305618914531	45.3874059349242	45.3008087256652	45.3134750597742	45.3411099399113	45.3525743624127	45.2405964183395	45.2481237590947	45.1780446022134	45.1334784238505	45.1994369122127
45.4886947745365	45.534481352603	45.302834430792	45.1994265931535	45.134745949861	45.525051072705	45.3307862360773	45.7004087183474	45.3243960884296	45.3326870371188	45.0180797272648	45.3325795039311	45.2937964092583	45.1216739752935	45.1742819283397	45.0240250396406	45.2967972566278	45.2549576319897	45.3723677879843	45.2659090650848	45.1103161442049	45.4755087955784	45.2566761546379	45.135491324101	45.3513770938958	45.3475355641228	45.3559378225519	45.5504410320922	45.5041079525765	45.2981158179527	45.5518608500516	45.422624688446	45.3312724769953	45.2207809878543	45.413135213662	45.260023898652	45.1005724690541	45.2264998492355	45.4050754121144	45.248834108422	45.2319774958404	45.4362348652651	45.1859267927919	45.4480432210498	45.0505901820554	45.397907020811	45.2815371532465	45.2544511619463	45.2886558020745	45.3271568298832
45.191392640072	45.0566727689229	45.4135376680178	45.2387232111732	45.2113262343711	45.1866992140993	45.1438416796727	45.3005348340997	45.3425267629401	45.2541564451115	45.2176255531484	45.5418719557852	45.2285538432842	45.0815443642543	45.3783724150857	45.2607529126702	45.0964506650345	45.3602919045391	45.4832581351166	45.3605384963094	45.3521513809981	45.4675669988773	45.2076713751959	45.1723270946631	45.5132994271046	45.2740219103196	45.3250153492963	45.3645976337555	45.1598316085137	45.2172837492043	45.1921787350385	45.2744477657678	45.2036050908025	45.3435603059881	45.2851037430666	45.3005388428427	45.1146881135419	45.6243730007116	45.1539125954527	45.1969875956155	45.3760548972759	45.236196254027	45.2917266063345	45.5608836040271	45.2032220411794	45.268123272395	45.1722134246117	45.4494767911103	45.2719015141198	45.4085893799773
45.1707463213588	45.3283180880695	45.3420042939252	45.1632926944771	45.0374340365777	45.1114645952584	45.2371406577686	45.2538860157955	45.315594826162	45.099722312124	45.2372892698855	45.2511710632427	45.2922644041907	45.1904174724719	45.4055826485871	45.2791706942944	45.2197806484307	45.7297874333206	45.324185791761	45.3160065737672	45.2987179571282	45.331893343377	45.3889576137926	45.3317590686006	45.1027266601624	45.5743960942654	45.4557637565135	45.104935330576	45.253320369362	45.1595984545606	45.3043528178285	45.4700509111164	45.7051400408236	45.2418490946708	45.0748111533943	45.3292655141371	45.2227026569852	45.1936210528111	45.1449188620891	45.0971745419223	45.1916729933919	45.528205115514	45.2107087493008	45.2328443053204	45.2728831326238	45.3530132756462	45.285712292163	45.2327463265186	45.0645964593268	45.1616991352837
45.2150433091802	45.1906964989022	45.241536031447	45.5060999844689	45.2479794797549	45.1252448526226	45.0643528341577	45.201625736182	45.2867670231499	45.3012386943114	45.251487923762	45.2575637821555	45.3264518249478	45.1726826038086	45.4130273853401	45.3255003531668	45.2359249249999	45.4399632970638	45.5310236914	45.1808736410579	45.3542843809848	45.6421370935512	45.4721492728234	45.3807986301748	45.3596216944426	45.3053280374984	45.3955641413901	45.2585162962726	45.612761112589	45.4033923522002	45.6160095598627	45.1669829828521	45.041787702824	45.2553055789677	45.1632488198327	45.3893316117148	45.5207727562506	45.0137307836834	45.1863686147466	45.1204876673596	45.3451770076959	45.271610531208	45.5031122213262	45.4827241491148	45.2863214847726	45.0995223574872	44.9159903640265	45.1957580351765	45.2551170305224	45.1659845836483
45.2395462563019	45.3829716515256	45.0496840311974	45.3271333441901	45.3435566505152	45.1122508430057	45.2163551966691	45.1642381790807	45.0832810877377	45.2835805350048	45.5429136703211	45.3606798951048	45.3161433051561	45.2515378969726	45.1469202818504	45.4566751161746	45.0369256908029	45.322095519454	45.3365545050253	45.3167404328136	45.623851689811	45.2930888994732	45.0439865061673	45.5049335243641	45.1799203706594	45.4630537565878	45.142283540502	45.4075885702975	45.3189705857507	45.6276126600412	45.2951467981038	45.2525904691442	45.2002799747563	45.1718597586351	45.2317289357315	45.4273064393331	45.4374621938187	45.2877441983993	45.4226225935701	45.4004287094219	45.182366924283	45.3160922045957	44.9758061211624	45.4791027947539	45.1193842237997	45.2127199158497	45.289058115388	45.1854729859451	45.2208300658373	45.538379884013
45.1648896354516	45.2019048203492	45.3922439620453	45.2812248958329	45.238290640135	45.2405547449137	45.2682952632612	45.27289336088	45.2335939348678	45.2804447351176	45.1844491256409	45.1556009433451	45.3695683082257	45.337583692852	45.3337557041091	45.2804779631389	45.2602456406891	45.1986605986669	45.1674190934705	45.313177594445	45.4244944657963	45.2900159106755	45.4201550625446	45.4064961135651	45.274373427661	45.6712222229351	45.2064343645219	45.1440580933281	45.343292227525	45.589396132155	45.1235449777171	45.290860950534	45.5453631719118	45.3383386228485	45.1603212418459	45.1393359095983	45.3930753988117	45.412692963309	45.2792965635119	45.2283285865024	45.2394209403312	45.2539009267811	45.3209538470423	45.1666578160952	45.2778523551157	45.0909949970571	45.1869579854747	45.5476983983195	45.4588065879602	44.917790772788
45.1404710732261	45.288233133742	45.1424273414115	45.2579447470557	45.1299402798329	45.288832955368	45.3609779540536	45.0748510862841	45.1765872878514	45.3880562386675	45.354422867945	45.2621551439024	45.2882107338735	45.1816272088597	45.3975888186675	45.2471628119596	45.2599817038061	45.3122260608492	45.1546272768516	45.3423168693876	45.43442807841	45.2321442295927	45.432967757973	45.4572358151876	45.3336550108522	45.2892941324994	45.1780596273886	45.098671201331	45.1687063835207	45.1570942330708	45.1937796602586	45.2257827701574	45.158659893813	45.3130703098019	45.1558940628133	45.5011216431741	45.477071866446	45.3280648271218	45.1701137169603	45.362820804967	45.4488350914449	45.165545831021	45.1516978158968	45.3496618342981	45.474945565988	45.260748833609	45.4300598321232	45.4084482392394	45.3501292914447	45.2546662151618
45.0979873766383	45.1736675532402	45.1683207934232	45.4731196926127	45.2801706379714	45.3414654698179	45.1983162168309	45.4614968966926	44.9612950634386	45.2010014290657	45.3631053784387	45.0710226514618	45.3092410848674	45.3734022392439	45.1058445804638	45.2154874369171	45.2444541531873	45.2162002462185	45.4430194679622	45.1460875583162	45.1106583929795	45.2336149995522	45.1141137218691	45.5496926746323	45.2528063399936	45.2576344158952	45.236187372072	45.4134874065345	45.2329352630225	45.1211479721817	45.3467672852855	45.1845590372988	45.1439189625644	44.9815914884867	45.1714626596116	45.2120118437139	45.2213517633268	45.3357256294916	45.2443522714421	45.2828793414821	45.3135840457941	45.200152566919	45.339487858376	45.3762609190495	45.1411645662861	45.4086916715667	45.0975733942447	45.2306487165627	45.449144017709	45.2804073881251
45.3039200388324	45.2304570724911	45.0799521256658	45.2613787527848	45.3543542914756	45.211385058872	45.3257532006554	45.1616878378993	45.2755495720518	45.2464189341285	45.3583067840163	45.3566934450396	45.2989158349457	45.0123033936023	45.3198520519385	45.1170680905458	45.4917652509806	45.2704977676561	45.2457323792742	45.1663552584418	45.2059470577668	45.2769030398365	45.3320818464245	45.2238121933302	45.2880489119874	45.4059283081925	45.1628693937425	45.1791703833073	45.2259909556961	45.1365658010723	45.3802875437203	45.1465330377378	45.2733434191301	45.3596499788039	45.3087223864376	45.2423054922504	45.1567515773157	45.1226042069273	45.3104904038769	45.57452848616	45.1471168185524	45.1251057324189	45.2131036874653	45.2443008142401	45.1859476247218	45.2795009497991	45.1911290775138	45.2475768309928	45.6239248623105	45.2520851152983
45.2813583668375	45.281898145661	45.1209163527032	45.1970544143791	45.414704914617	45.3452436754382	45.4446374854461	45.3369315031112	45.2448625765362	45.4626963317796	45.1225991478265	45.1390027162493	45.6370595658994	45.2229910320822	45.1981615869295	45.123832115634	45.1870516394691	45.2865988516021	45.2048827434423	45.3036881614187	45.4128477863717	45.3225047032051	45.2672676330782	45.2095756176966	45.2015298295845	45.1984054640737	45.146049269507	45.2844022274701	45.2179017361588	45.2920182883534	45.3280727776204	45.3703822814502	45.1910930468343	45.3887840721743	45.2053626395883	45.2517659795792	45.4468212642243	45.2844490810863	45.1273328529626	45.3217635997204	45.52685768629	45.3037987631369	45.1634410678171	45.1749437201919	45.0764656533217	45.2010427660659	45.3036999771698	45.3003058277373	45.4818477637652	45.5115836641683
45.2877047666184	45.3538725178191	45.3613723068752	45.3307089422418	45.1949200829068	45.0775564976072	45.4130642860145	45.079958885891	45.3975785108961	45.4446413071838	45.16659096564	45.5240781917256	45.0421120729919	45.1394956085931	44.9915761529224	45.2487576180221	45.2890757502607	45.4414131402837	45.1454919684863	45.3500785743127	45.1856674223896	45.0594704182935	45.1861126352988	45.2109850661307	45.3084578501565	45.2489599208414	45.2964678134718	44.9652572029145	45.4691905453519	45.4511596239537	45.3502280945568	45.3867419692635	45.1985090577211	45.7196573076383	45.060919270095	45.0816353009863	45.2591720135876	45.3369937387967	45.1814170580547	45.4775113631492	45.2940586516383	45.4616713006222	45.2006267124384	45.014629745676	45.2431650493974	45.064344166872	45.2990389833769	45.3806326436382	45.1415240385969	45.2443755207254
45.1726823560978	45.4100048548215	45.289383278608	45.1767442863896	45.2066458415235	45.1749627946192	45.2792245099596	45.1946552503786	45.1375501526419	45.5479174920837	45.1283374065623	45.1836964083261	45.2487929260061	45.2696829333088	45.2421619180962	44.9871252388911	45.2778427331312	45.0466764090343	45.1732002963025	45.1785147745091	45.1216869736462	45.2028120144193	45.2214671399811	45.3122433838826	45.178740118412	45.132559217932	45.2229916869581	45.0905744939971	45.3029107392452	45.4849957158998	45.0825361461247	45.3531783178636	45.14108984921	45.2152410864739	45.2396111031494	45.4622216644734	45.0946232009626	45.273864343154	45.3642366743504	45.2164556230846	45.1851762242652	45.331558395426	45.3366498699863	45.427566841989	45.310562022964	45.0375479442464	45.1961181581561	45.2923766637946	45.2543768205377	45.2579845118558
45.3221393837948	45.3403392757361	45.2575027168478	45.6300592827282	45.1089436457746	45.4915426249418	45.382408328027	45.4724975325577	45.2372387340023	45.6331915050965	45.2352329886719	45.2436189617537	45.2578152191545	45.2555197334212	45.2056154787886	45.0384107853924	45.127193428883	45.3050436181679	45.4160018707459	45.3572346155142	45.282510702375	44.9870229171699	45.0880417968239	45.207764180738	45.3643304869928	45.0130336313524	45.4023035691362	45.0327739115305	45.3997320248003	45.3416649283719	45.2134569316082	45.0810903326493	45.3366509071805	45.2608954102628	45.3000060969609	45.1209633735259	45.2751973515232	45.3165347431084	45.1754261270683	45.1215358112393	45.2112490053318	45.2666058982693	45.2995693756823	45.2490658511878	45.152455840138	45.422929756143	45.3039898809829	45.4142543476984	45.1629054546086	45.2954350256568
45.482385909194	45.2061083537336	45.150112821978	45.1081124746792	44.9707813647004	45.2040240880848	45.2067714582091	45.1281726237206	45.6041748729905	45.2714446813055	45.288753524154	45.3753390290221	45.0925539544395	45.1594595143477	45.6655219307234	45.3408757743231	45.394955425769	45.0426729756026	45.0535316883669	45.2430330989457	45.2594593398066	45.1818606611382	45.3967304605772	45.2534629389143	45.3365575986242	45.1140856375818	44.9284230911125	45.0751970441466	45.2736728715265	45.0455989767373	45.6225559512138	45.2522142874776	45.1723761514597	45.2025871440107	45.3297215320876	45.2528633393834	45.3455230296996	45.3282117786471	45.3845801518623	45.3054165536685	45.3117018600541	45.1184065289538	45.1881544441308	45.1791147892041	45.2624228301142	45.235647079087	45.152763276243	44.9864618007661	45.2777327769818	45.5314616129347
45.5416905621132	45.5129400090046	45.099407332385	45.1909986411508	45.2667330511455	45.214457866685	45.4888429336756	45.4139847383481	45.3939921062652	45.4878670172993	45.2074064066244	45.2686472547129	45.2360083124139	45.1574580581478	45.2737558976924	45.0971640282777	45.275163689127	45.2511895315987	45.180268456155	45.1471724820691	45.0960198451693	45.2594445009242	45.2374391959591	45.2119684350726	45.3374634557557	45.2392116329738	45.1300508355404	45.0417391866437	45.3616959314498	45.1151547405213	45.3693876354712	45.5683595615798	45.2925769085791	45.5816488647801	45.1323724687037	45.1434024574437	45.5518665537215	45.2528219030852	45.1347304611482	44.9745957808291	45.1345929535824	45.1851296927263	45.4173693795284	45.3261818732079	45.1482348580325	45.4076135832289	45.2991400312985	45.2596522584201	45.2732515414346	45.3784962908787
45.1381902069358	45.3427359383208	45.2860877157017	45.3113196451624	45.1767454594991	44.9860004363705	45.1369581269249	45.584290530432	45.2625402451342	45.360645350329	45.3729503930324	45.1804245125301	45.4701568252247	45.1127080374375	45.107248715797	45.2296389978818	45.0906210327067	45.0368575106114	45.2612075145081	45.3495304245438	45.2184583132882	45.1708255736187	45.2972191825181	44.9762658267273	45.3504798060935	45.0283744687806	45.3871109034937	45.3749264172227	45.2214149208593	45.3299074599564	45.2117166787598	45.327998645541	45.0615904259855	45.1153152275697	45.1871882137378	45.1480038960696	45.0526290546775	45.4029242643404	45.1250443274793	45.1109608106478	45.4150772821288	45.2558572485541	45.1318536946897	45.4996739218072	45.4276715416059	45.3506673504428	45.4085488608236	45.6255269780335	45.2105578478753	45.0891188003349
45.2641835514101	45.1529293658779	45.1748698904426	45.15117745055	45.0630107982001	45.265516417844	45.1715089181001	44.9863917823409	44.9567641647075	45.2574811719401	45.2399219794786	44.9044951848148	45.190176330654	45.2621912752914	45.2940977672308	45.1240265190756	45.5113788966619	45.0712312415824	45.318617465551	45.2355358302139	45.1148389802768	45.2387898046715	45.2760421321432	45.3379482029721	45.0856316811626	44.9610727957974	45.0584929700787	45.113765388812	45.201202840257	45.2371751024502	45.1636185235697	45.1472534459227	44.9922651714075	45.2699503359272	45.2630228947395	45.1196354044903	45.0276576198419	45.1602341344549	45.4724174362767	44.923359064958	45.0300222102095	45.2080603151547	45.3727805042838	45.1182052192308	45.2692660482807	45.1835574200129	45.1931761826221	45.2405794187653	45.1827025402646	45.157045692183
