# Supplementary material for: The Neural and Computational Architecture of Feedback Dynamics in Mouse Cortex during Stimulus Report
Source: eNeuro. 2024 Sep 24;11(9):ENEURO.0191-24.2024. doi: 10.1523/ENEURO.0191-24.2024 (PMC11444237; doi:10.1523/ENEURO.0191-24.2024)
Supplement: Extended Data 1 — The file code.zip includes all code used to generate the figures and perform the analyses presented in this manuscript. The folder "./ephys analysis/" contains code and instructions concerning experimental data and Figure 1. The files "Figure2CDE.m", "Figure3AB.m" and "Figure3C.m" simulate the model in the nominal setup, and generate the corresponding figures. The file "Morphing.m" allows changing the connectivity strengths with respect to the nominal setup, and plotting the resulting trajectories. The folder "./Figure4/" contains instructions, code and data concerning Figure 4. Download Extended Data 1, ZIP file. [file eneuro-11-ENEURO.0191-24.2024-s003.zip › code/Figure4/isolatePFC/v1Int_a1.05.dat]

0.344879413499323	0.32844954544721	0.323440050867525	0.326783542083118	0.357217084826493	0.345824003286014	0.347591415170925	0.364949841621619	0.344978744517863	0.336579773987967	0.327238511166212	0.366822615182712	0.355415870307689	0.327337146871147	0.339815247510604	0.358706819608719	0.341619689572647	0.326043571376114	0.338207085755355	0.357149050032969	0.344959842173413	0.343872302332142	0.320784276837435	0.32032492351391	0.321822315054582	0.325246237756014	0.322272266999967	0.331060496961512	0.353056841199451	0.33213643997557	0.332003139910626	0.365899287100139	0.332109165194006	0.350719766469342	0.340700884804017	0.358529413383983	0.32129422079171	0.342923485268541	0.343876362507943	0.361434973633954	0.326796111971957	0.355426984042219	0.319239571935928	0.318673242371062	0.32350280977366	0.346603337677596	0.328860124438196	0.350511704198447	0.359125357220451	0.34036429365611
0.361725595165262	0.344014916498663	0.361160715930588	0.378428961472691	0.37442987333465	0.350934612981531	0.353650439802495	0.369160100894382	0.34127500493742	0.357848645430157	0.33644088626692	0.382690563609158	0.361757263711711	0.385433515093909	0.374954581901648	0.378239940572362	0.349622550903161	0.344408077315061	0.342454854127586	0.34166663439172	0.341807390200682	0.335519809770322	0.335648379510679	0.341123743265722	0.355060498836772	0.373135938891631	0.377243377891455	0.367771382508474	0.339824540496757	0.380179962502839	0.34959096603249	0.330168455029806	0.356145418575538	0.343394156340799	0.332572046862093	0.355453610411767	0.360392506115544	0.341098226326401	0.336029439495529	0.340301562509722	0.387526324863952	0.34459595945074	0.331883561236292	0.331686149810263	0.336169265199109	0.331425230177462	0.364397168620992	0.334257136669157	0.359257139996255	0.345197765942337
0.350573993847166	0.381267221159525	0.344136976832331	0.388804711046384	0.349158179139242	0.377941801419987	0.356140602016474	0.364192957089623	0.388454641721489	0.366688997967498	0.368814245791647	0.360960363887184	0.35266387393503	0.346264775654586	0.353242560421617	0.392598245293455	0.399132982743269	0.350179225673529	0.354517365999349	0.38063193182386	0.343591843985935	0.38069898516343	0.350055497966145	0.360665041262509	0.343920304571908	0.377002411389869	0.347817690849361	0.389486838124781	0.389666395768578	0.392801695171797	0.35867034977155	0.369747688873164	0.35852386932218	0.340368941206952	0.345428549054651	0.362471679586079	0.350348113293649	0.351252323356854	0.3924871939792	0.36982390839097	0.378236298240101	0.344193786815415	0.345696399659457	0.33792447949877	0.353680968545582	0.394142850096597	0.367143279193692	0.345066125416748	0.348093279358127	0.356528225311108
0.359976678748713	0.375473576310292	0.400756087055082	0.412526944228284	0.401981047505273	0.367247584918016	0.37782497741934	0.412475219491547	0.404907090536284	0.390951942362782	0.381550173582755	0.360609356946849	0.423196538937829	0.380381654724764	0.353665666717611	0.355406265631964	0.413229540597875	0.396955246415236	0.385079241761685	0.371295568332365	0.412450959631654	0.391213392546833	0.392687739358544	0.396641676332404	0.377484716209845	0.401849430404252	0.394306649003393	0.367240951970077	0.400506401988004	0.417733082007848	0.358453690908786	0.370747151805288	0.416111360092699	0.395933437028908	0.418766123447653	0.35775733118568	0.369957431218745	0.357554889375237	0.414076902823345	0.374537264356982	0.390708810688488	0.399266022430173	0.357867868887871	0.37557059800843	0.417980307772829	0.374052507782353	0.358977230351072	0.373503568296987	0.385251068407231	0.39273875039743
0.385442115781065	0.442521710850859	0.43639903439484	0.39121357658002	0.400195509763536	0.390248272524302	0.411101179969965	0.425667643072833	0.436119592064207	0.438993183458328	0.431268467045393	0.413039375535026	0.388921366801065	0.423948368478388	0.426963841882189	0.384109695348499	0.389727209128993	0.407177835790914	0.369014068244544	0.384294428392142	0.375266935149544	0.386484009916672	0.383380296752418	0.3852795007502	0.368160823248723	0.384295298249424	0.429898731855134	0.431223369203063	0.373256159214995	0.421234780695347	0.42308188864636	0.378431864603781	0.392293574502406	0.36697592117345	0.406895546932351	0.372625502454005	0.40256481460576	0.41931017690607	0.373449134245535	0.385242296262035	0.372140584398484	0.400973660170344	0.369339140571153	0.415819571948364	0.376836301554406	0.369976851377124	0.380833168997285	0.373728229900298	0.371116960861172	0.413511705342726
0.463524614285914	0.422909294422491	0.427838351921614	0.427413242714747	0.394359834284916	0.385586875187772	0.380741468022107	0.431540569057092	0.391168087407849	0.440394737630174	0.453179432721098	0.425396116942798	0.413852301760739	0.46213896858556	0.41547659513369	0.40540273753125	0.404182118635761	0.381346839706236	0.387111439548531	0.409822470634791	0.402755486196928	0.424334279537576	0.395859196396832	0.456425939328018	0.457947230593883	0.457254607192967	0.379461309880224	0.454794958435655	0.380314545768931	0.401432133741283	0.42403151224349	0.418456918670874	0.388965102717077	0.377978156475879	0.392176121195462	0.404782684783648	0.412504837261858	0.446118618409844	0.451137481454373	0.445592559720149	0.39721289473722	0.403089299188247	0.453392549638037	0.435058246336738	0.412118503373233	0.438815913296992	0.399320355840018	0.445576803512461	0.394941668388404	0.41301149552362
0.471732219561576	0.427290375834272	0.489036788235021	0.395640585231416	0.412932851557025	0.471154079181166	0.41000662550121	0.429888329969518	0.443274584172645	0.412593168541208	0.418244149007573	0.465299098818394	0.430198334253543	0.41297316623924	0.396688572372041	0.471880616113183	0.423269681570124	0.445895113323979	0.405394346011578	0.394546983920802	0.456789860343928	0.466093517021041	0.437218125998187	0.419793202826355	0.408459057898358	0.469608114393222	0.48589607753966	0.403290773460006	0.439690432836301	0.412570671756281	0.429909374639256	0.417633536856293	0.446894782441862	0.480978386182525	0.427044884192056	0.403189327998044	0.44048509735186	0.424944836837799	0.440248412765355	0.426262750625559	0.398668812452813	0.425169105227185	0.46159164793472	0.473512819429669	0.471566232149946	0.466489067903265	0.485556764989666	0.426462790961011	0.421782643002115	0.485362125675089
0.487227024787116	0.462334181967019	0.420982715252351	0.427536474965382	0.439533496881038	0.464917821849786	0.437231115021835	0.505202245742853	0.469591889444651	0.463682669939391	0.497119160293613	0.471839171580039	0.500998049414073	0.473172908777323	0.490809993171946	0.436253814175793	0.521484098263955	0.475682283823898	0.453489105563846	0.425047499842219	0.496801598608192	0.488683323978934	0.50490697394016	0.474866612554264	0.46087544668551	0.501539903396959	0.499638274345207	0.488791783413521	0.508705421171756	0.491553042279162	0.437983020668137	0.521616127362119	0.430110003606298	0.510645022634153	0.430832876947891	0.449667565044353	0.511697315862574	0.49337171969328	0.413563177807703	0.434205061875926	0.454799271101158	0.441850384349296	0.419769583209549	0.519377305946339	0.465642097103246	0.439740018303393	0.434682076868561	0.466746720038767	0.475666682767785	0.465568601605023
0.49826594819051	0.529638950795289	0.512964566292756	0.45364891395338	0.465709545222236	0.535896994986912	0.479332335455319	0.494666547491768	0.459032193215703	0.447645892866572	0.451894614164478	0.50351434624287	0.478741287115004	0.442133790388438	0.487367425204294	0.525700648936074	0.472023264537752	0.519481132283477	0.451419369183804	0.465778989123305	0.488506025517979	0.443667134022439	0.45229353588376	0.482179502060839	0.447729117951657	0.54003083792012	0.497765968111068	0.531234975258852	0.50284074158077	0.450503719321134	0.500058824755602	0.474828245350551	0.444142314424392	0.502707911502149	0.501874597665205	0.4876881886074	0.437231862907433	0.532806881911824	0.479536512824412	0.491111621106493	0.453145285333288	0.445959599245725	0.445504689073505	0.460377929735043	0.541457919970337	0.512357835868623	0.462379796660128	0.500159743083351	0.51602024023987	0.525494341064841
0.511617956367764	0.486690083385614	0.546610540190769	0.508022913780762	0.470369416581163	0.537481470177527	0.539080380682891	0.565168519971794	0.559771248238218	0.591521525831689	0.534068536904745	0.527158480764442	0.478186620972025	0.530065191242408	0.520908453528206	0.534130389865335	0.498244455911116	0.530536626778866	0.586332649490835	0.477158273287639	0.560382072730339	0.543989329780445	0.519876144602165	0.497832131150237	0.46940561827684	0.549795564377808	0.54289854418508	0.534376467112513	0.547307530739509	0.482326265282759	0.529952774573746	0.474924000328344	0.572524191727155	0.505238378700148	0.512286938493678	0.586078371136883	0.527689848810236	0.49728758215366	0.511785050833155	0.500385101390824	0.493754338219198	0.510050268662389	0.584252791432099	0.558070201059112	0.516665858538166	0.464646342522258	0.577027333808535	0.58431283705542	0.542735502901371	0.480909144620155
0.621014897290807	0.57823353558099	0.61471676876394	0.588189272179669	0.526639253751556	0.59252564405025	0.632640732922223	0.518091396168654	0.506386867967567	0.512594200409866	0.502009901469199	0.587474805103036	0.637121582113843	0.496595891536509	0.530129236146794	0.633647626233818	0.587738675261401	0.601901294952477	0.585674369983027	0.58739383089629	0.532890042965032	0.555420501537857	0.625219379239938	0.612611515128887	0.536956901269057	0.549094326377344	0.523115512040496	0.608694051202721	0.523792252013128	0.628088638017709	0.589686373396031	0.512615915167409	0.498690009540893	0.529317646001288	0.526675849918906	0.497349586088976	0.625992470999495	0.537762152853458	0.556060992130487	0.506010464902169	0.563516028852395	0.511484149858688	0.49807320515461	0.50752108123738	0.513600548985108	0.551718476277541	0.510698196647624	0.529684715762917	0.561927530448473	0.552493068803124
0.619811048408138	0.561750577348833	0.659716039769789	0.617810442132699	0.639590282879992	0.54622675346258	0.680905839867024	0.62748169385675	0.57382281210345	0.621944826926545	0.693420424060283	0.628211747206963	0.662676798446645	0.572098486665715	0.526810560351558	0.543518424701308	0.594179265212856	0.539624896868699	0.582677462700499	0.637439325483239	0.557026756640369	0.636604174526453	0.660789759304026	0.6756336454394	0.621608774470834	0.542657274169068	0.543411067219427	0.575862778861112	0.553077850576057	0.66689371237236	0.537892911041836	0.533736951622164	0.526003488054696	0.598941088666319	0.545111643277347	0.649953709937192	0.691602094963801	0.681265197282918	0.55804820104422	0.671183624176407	0.594737148445108	0.632560365504005	0.670006305381779	0.669726584743231	0.64764655395263	0.535060823828823	0.659655247477737	0.608176359074042	0.550411682157145	0.694486086453197
0.634449804942594	0.66948801982154	0.687402625695766	0.621707013547823	0.585507420253025	0.675700197313196	0.632002925212537	0.625381393435672	0.569586252247488	0.716089392008415	0.750156469997267	0.653057634009298	0.718161452357765	0.740078695651246	0.620828431551989	0.640197513133579	0.635015324971113	0.620647529921962	0.606200338398192	0.560291826086519	0.73639120920332	0.572681263819359	0.603047503052076	0.604182681645309	0.648661549287236	0.739585159626099	0.696400871982173	0.579348622564175	0.617833786016638	0.626515302680877	0.684413292042768	0.582826555065583	0.617302574148637	0.58311553282867	0.671583240368324	0.722800556411996	0.566976382587464	0.567989448539934	0.596873416219395	0.622970061329095	0.563674041787873	0.632986893390904	0.56170236744339	0.606573973398487	0.710474466993913	0.708513487291022	0.682475831892122	0.620293858639989	0.650263418033512	0.59505242471283
0.669705110831851	0.639101024156203	0.692074104429237	0.777654962041094	0.722932925113511	0.689196100111117	0.646286958070013	0.697851368488417	0.633276285349797	0.776576695787673	0.663714104540165	0.64336170035842	0.767956520430644	0.62923758287558	0.762679115240947	0.710123150688634	0.660522031691514	0.659919684997867	0.65631969122314	0.760578241193277	0.737476286879609	0.814786743146511	0.717503202239214	0.737194264958076	0.599812808893834	0.680659378374448	0.602610582660232	0.766944226620005	0.6195777136028	0.604434607725753	0.602725683260879	0.789501575934375	0.611038201199336	0.728875376326018	0.741594626053021	0.65432306844777	0.804331626871707	0.789435682645568	0.71651585983054	0.703699873663285	0.715956119933374	0.638551644802696	0.645937978681571	0.772229866689883	0.757271152219206	0.635625309565007	0.705603437263237	0.741712466037504	0.658295035423082	0.76481768223661
0.662028280983432	0.780379697880039	0.74512079206437	0.739252768580281	0.727185655442623	0.791391916764245	0.772639118863402	0.862111978424896	0.744996007308122	0.84537946687853	0.80727082635598	0.742611124188547	0.648693334134227	0.669140380986712	0.665742176289851	0.711849177434987	0.841696324168986	0.650890931699496	0.866653273604658	0.725948675582405	0.854077613067536	0.860546485304833	0.72000810760233	0.768116266065968	0.713066840238775	0.776660400629503	0.744596541008193	0.801359250145654	0.879201907164962	0.793396400455721	0.787323640533035	0.782208398482212	0.840907361945476	0.867379850808032	0.716872990726337	0.874554338184177	0.777786501321936	0.763710654140108	0.668760086389646	0.725161733408228	0.814500179566773	0.78816560904493	0.775421227396839	0.865461582794035	0.763562400724774	0.858274869716752	0.780596739391674	0.764071349894721	0.696508192660697	0.8129903541193
0.859083568865743	0.817715822326125	0.942019652661561	0.74815957878836	0.830849312192887	0.83822083818356	0.71845457400344	0.776025933868469	0.775855248874005	0.727383957744283	0.757626080647395	0.790015307619881	0.756944243016411	0.768880741356264	0.738834820209723	0.92768830918815	0.903651344855833	0.767738089152871	0.824259769386744	0.924235167357511	0.810608848352935	0.790009055615632	0.951938269731875	0.881929217700904	0.797358061612287	0.729689741674909	0.752595398502304	0.881285886136208	0.754148693290797	0.925027529534258	0.885760242458772	0.818179919946252	0.698864036861324	0.979052828357795	0.703637994626167	0.758970177177539	0.842193260186805	0.847929937010656	0.773549352229127	0.758943652886773	0.729299906824701	0.959287241235658	0.707212480563388	0.816572471565682	0.885946676998091	0.696968198768484	0.729423657695826	0.825073137128767	0.743132655434244	0.800469495368902
1.02489778558825	0.793702699204033	0.932682125323388	0.849582366078703	0.924861946069404	0.862650065127092	0.778027362681876	0.90342236176964	0.989657469020801	0.797355706613898	0.809431309309509	0.980420068244458	0.848095311848728	0.759998634795816	0.917472445170026	0.986489728653118	0.77914388656674	0.858596140189657	0.880435222520632	1.02426709533083	0.858047646210403	1.04915599722988	0.860847292955764	1.04760400039519	1.05033907222612	0.864723619715326	0.755828774982049	0.872232391450087	0.977258688761096	0.767830156028946	0.995400798814092	0.965590828400757	0.914563899137268	1.02697442678452	0.764626510738431	0.795363898379035	0.802545082534048	0.90774308173843	0.933392845426899	0.778773496603285	0.827575179183311	0.87462553667064	0.810086659030954	1.02872148050019	0.988877144660646	0.8405602093093	0.875459924248965	0.965078149190257	1.03626902556783	1.03852611948523
0.857764753185533	1.0562838481667	0.982204204803904	1.13855291893373	1.05667973451806	1.07728265776481	0.838749380619118	1.08311107562427	0.853752138082616	0.883329246397035	0.873824926606924	0.966203242372882	0.863929137914245	1.03764938213399	0.908911409352237	0.881483830746935	1.00656930947931	0.876410938838321	1.07950118566815	1.07015012885421	0.994545616518965	0.861189559995139	1.08027347576393	0.988935130599705	0.940824045439643	0.884208245139871	0.874453872919661	1.05541956780145	0.982334274018609	1.06220639642089	0.834240483405725	0.9522562919026	0.991758901702954	0.85193156257639	1.0056386631833	0.998898275236482	0.969512527016863	0.962377897044594	1.03621755236984	1.1448484071955	1.12869843976602	0.871396427447031	1.01799163580504	0.916972040166996	0.91926543440229	1.05986784822653	1.16669138136577	1.01270033232115	0.995998029284332	1.00360821226306
1.08437901989954	0.90635016163823	1.21488761694953	1.2335899686342	1.29224823375771	1.05365534270194	1.05006403314743	1.07048597661115	1.01459691479002	1.08892835244345	0.93386041040438	1.09589531071975	1.23599711676286	1.00263771933892	1.04223095196013	0.937021411902169	1.05234912681647	1.11535534243739	1.11441791335562	0.995120078997554	1.08650652090328	0.92911707249003	1.07850821821565	0.954639984918257	1.01886700336398	1.04732683450936	1.20890879345889	1.20148991669158	1.17666755735524	1.29087829051498	1.09482648814191	1.226266505065	1.16818245360869	0.966570118143668	0.917120349958082	0.987413498612677	0.983987274046767	1.19931134171654	1.09608837673366	1.03798451667805	1.17784141503194	1.01456801023346	0.981441036160537	1.04592168748342	1.23352138290715	0.908811470081709	1.0013602357921	0.989771146386896	0.926361404761121	0.992082891135194
1.12807202521264	1.31703743525508	1.07908598582569	1.00197639823707	1.26277580796174	1.11657589254469	1.16472128147719	1.41557963824802	1.0464014146581	1.1981026337117	1.31309987165915	1.07472451333019	1.30031402765773	1.10079699175403	1.20780798058142	1.11282856741495	1.32198927898452	0.999604390718364	1.04823485636494	1.27477551059702	1.35210640274594	1.13650121211178	1.18647425296776	1.35715222885111	1.39768019279035	1.34467670174707	1.04466431942381	1.3625653131232	1.00416489433309	1.13755852362133	1.01783489370466	1.13782591273797	1.39531613712061	1.06521856680815	1.23525079888594	1.03701206392839	1.04296646436006	1.06238691012443	1.33645558442138	1.40627568021047	1.07977436664933	1.0919738632094	1.43816173157403	1.36284552290954	1.18460891893491	1.18732762751172	1.17587910541356	1.20144095183962	1.2199482544856	1.17258074262742
1.54267969363182	1.40173867020561	1.35569981259939	1.46788910030154	1.30102719531438	1.23568587679031	1.32257703946695	1.49528769605323	1.45400751712932	1.28536354791714	1.48550291592359	1.43443147594846	1.28271893621701	1.42059733782109	1.36487641609342	1.150734472214	1.18060194586001	1.09554888102178	1.44413931758982	1.09989862086452	1.36828175947791	1.30387587988698	1.4175774480145	1.17275912820337	1.37123913271092	1.51373937954991	1.14170309406852	1.50681194774735	1.56790226613401	1.25413093906695	1.35456360698821	1.2182841664638	1.30096152800632	1.13440396767985	1.34107689144859	1.19802980618405	1.44142685329677	1.51014941176601	1.48462104670561	1.55433150845114	1.36665740071056	1.08096668044457	1.46457434420329	1.25267171824172	1.27661446310313	1.33896878305651	1.27622918919731	1.48545929887343	1.3916419932723	1.10336732593984
1.45846580542905	1.34127000831412	1.47125374799818	1.2524290877468	1.67991020052643	1.61519081793323	1.47617636118735	1.24280465180992	1.42541157049735	1.42130047335392	1.27663236504745	1.68209837928445	1.66359660214896	1.66651817456055	1.30116664516346	1.56984659792177	1.48435658272439	1.2814634842596	1.62347916174333	1.24319498660993	1.41428034358348	1.56169631005465	1.55358372442529	1.35936757310124	1.28624014866714	1.52549382336618	1.40029405273523	1.70669578351541	1.73349078718941	1.39364248073425	1.67549020325837	1.5844982285161	1.36237486996873	1.3929523739436	1.34783817635324	1.3961725968199	1.55657604100318	1.47952018284769	1.26590794680909	1.53978642403482	1.54866927733712	1.60940883357768	1.45929490116373	1.26552836999125	1.55513435138547	1.62186134760515	1.31534952631841	1.69874851385364	1.35585100566887	1.21604434136683
1.58981292960406	1.35471636941892	1.35329272489904	1.65225057792207	1.44134191996644	1.66389746824104	1.83217232317111	1.41892257612554	1.66952838577726	1.80601000886718	1.92979414891895	1.34411400405271	1.5897444937938	1.86875144079364	1.88764334788852	1.47770101732682	1.8753537191884	1.50893824792043	1.77946419835586	1.74344069911397	1.83806238384878	1.54196213702439	1.48559192414789	1.58931078095342	1.6120248519575	1.37780349093064	1.87031467245798	1.60768452201032	1.35134292787414	1.65257669497245	1.82398596567526	1.59519012816212	1.84980655191876	1.54259404523891	1.77544013497882	1.90687072494999	1.67103408140272	1.40359077683112	1.35832083692595	1.92358152800896	1.42362773476728	1.54869656014013	1.45503324281355	1.94884570128514	1.86242524017329	1.45931139365808	1.52446789729082	1.9129149773755	1.3531137295122	1.41216356442424
2.04990850586875	2.00153116909355	1.87760839519195	1.76933533355608	1.79059482136175	1.87980909743084	2.09425017100715	1.62184838170761	1.59508277497868	1.57730525766066	2.09196730122115	1.76815239750487	1.81773673478445	1.84903399209639	1.5561954433982	1.51852748207841	2.10699191143468	1.82502558032036	1.56547751717026	1.95521503766817	1.90120849248354	1.71042914621732	1.72637776679077	2.09662974447897	1.78536469635132	1.93469895990268	1.78073697528481	2.11371227933771	2.0339107734837	2.08626672544243	1.50906325304849	1.93634468488187	2.12498161856881	1.73678511383669	1.62116723312495	1.59577988657767	2.01739124244378	1.62901473972702	2.03983276818011	1.59625638396672	1.77012434076759	1.82588337445772	2.08637092464875	1.54505265015449	1.80451590107771	1.65515062577776	1.79704962644964	1.96353264534057	2.02729943484762	1.76570031975549
2.26057521402206	2.33890669960719	2.11713133666764	2.30608420197619	1.64114879013627	2.18629278020587	1.70000403129639	1.8729687085929	1.77398088890211	1.85058092976496	2.39119518035129	2.03910484513284	2.03540064249137	2.19855291302065	2.0156750508233	2.25346337026438	2.17117837881058	1.6049634198479	2.0731143918503	1.62427723823207	1.80509002775368	1.80495958152905	2.01317542342039	1.66832079604873	1.97082862383604	2.22939352090126	1.87380313719921	2.28358520035686	2.04796111419664	1.7051095682139	1.7457398068077	2.34673063031968	1.91417422940075	1.70623498462927	2.20677303881536	2.10325256327323	1.66712044956519	2.00335352083214	2.3435610490657	1.71993447224695	2.11992147201373	1.9979842637036	2.01077249949658	1.85748577028429	1.99248770609005	2.13416246341578	2.26697177847997	2.14598069912185	1.62336401127553	1.74435378293809
2.09772501069857	2.35398908690616	2.5615120571952	2.36276161500667	2.30430921707379	2.0331640579905	2.08692648631969	2.28736695977322	2.04249959664698	2.48096238958865	2.47854114899765	1.98031406433796	2.57324344858465	2.50148837137504	2.38627055010692	2.38701459613537	2.08011987083734	2.45424031442373	1.9087094105703	2.08939612061154	2.56794430223628	2.55822814611976	1.87689572306291	1.96816385244762	2.09582171982954	2.11088063364178	2.26033982409158	2.11158491330104	1.95390537366446	2.54000357323989	2.53700545378055	2.20916901596475	2.07041587050958	2.43661332176485	2.50958871529698	1.89083950789936	1.8846781092933	2.39237117258455	2.02390558937356	1.92334311802998	2.3121904928896	2.14397987369631	1.94730035332775	2.63612910563141	2.07901359091373	1.85887384995262	2.25196820514945	2.55732644562062	2.38785616068122	2.56347380201613
2.38437825437788	2.15090212295839	2.7010315475233	2.48216740785973	2.29297167831624	2.26163351333375	2.32544089705921	2.20960294742105	2.69932156564941	2.25135052417654	2.85259549978045	2.81977741395904	2.0779474905077	2.51802576174022	2.38364247104428	2.74420245919669	2.55565488234901	2.74401704721122	2.44841376898668	2.30552720957942	2.3196660946545	2.63048898455092	2.91257940464243	2.88478605708133	2.24464352761499	2.26917684635056	2.76263851388699	2.90489364236873	2.1694472540173	2.47068697902769	2.75088012717889	2.49832660112832	2.67360489540545	2.04253330910212	2.84081636629704	2.11530444135444	2.49193903535093	2.69684160046438	2.33029994696538	2.7087015770515	2.20887235849803	2.83723341302195	2.71378918164115	2.60083640394644	2.4670506204079	2.88320693159648	2.64213251540571	2.73802668513476	2.50238416021539	2.38951738638755
2.29879798581286	3.15697331266048	2.62721270862512	2.85198009115584	3.16535597349767	2.93035997547483	2.75199529765817	2.85308178044312	2.88960490175449	2.94793895317756	2.54541331548852	2.84773598585324	2.5733837226064	2.48602695133931	2.33621760820512	2.59731133249427	2.420290126164	2.44363499659078	2.49851581538337	2.98034502317475	2.84586476101158	3.01387657402082	2.89495761184005	2.56189241855773	2.41471264161118	2.88661862316348	2.45747138795992	2.53593021634775	2.6408763710387	2.86692327641039	2.63033732277465	2.37529957490233	2.29240435326402	2.29628702424798	2.96269936115064	3.09908269432066	3.03696664472599	3.01963886266325	2.99647604448186	2.37123688667256	3.0180759329282	2.35474653971165	2.65646844924755	3.17547761111131	2.69219310719143	2.42153644856648	2.40308429903232	3.14461771371278	2.61217444904669	3.14835583049694
3.02672626524713	3.14333553303359	3.18009486138669	2.7683765200123	3.23951580379495	2.65481786676562	3.24331632048768	2.83883515171808	2.58075347177598	3.15864975617131	3.04653944642876	3.42443543819947	3.31581197966516	2.53087249420038	3.39415253417157	3.2988765504211	3.39836447079739	2.92741807117269	2.73599131480019	3.16412836421878	3.19737753215396	3.26538663787295	3.01486457086118	3.47202449196195	2.72818367331407	2.58190547218991	2.95909860412461	3.21948531156293	2.53686439489538	3.18803989471704	3.3862628992421	3.12714738083154	3.26811154417236	2.64893449054708	2.85870978540131	3.1581318091507	2.99392182653785	3.11044292093958	2.79221301666887	3.34423553146531	2.75362452879977	2.83423695099842	3.38227142108348	3.42386779202739	3.2410553308516	3.3467427320918	2.87613121191669	2.90214206836827	3.25643253616131	3.4735163379381
3.55045645124207	3.35435164016172	3.07805274872896	2.86611853014583	3.62216029889974	3.7307523029623	3.34823202192978	3.20867075900939	3.49556253590485	3.68346334521405	3.79239443819977	2.92326677089066	3.63785882318765	3.58295956938513	3.73253693926216	3.37166113903843	3.56462140676509	3.69914222501878	3.0644913121462	3.71325785417891	3.09481403515034	3.33063408688499	3.00729776453981	3.66289255769175	3.29445907122091	3.70568973714846	3.40749544632945	3.25311366900241	3.01995809724833	3.30736204533304	3.34269874277391	2.98290050795926	3.6900542862385	3.60793596519109	3.09766360633495	3.46057241333742	3.62086014308971	3.65533442666699	3.61050437558917	3.17423832718803	3.24648724524787	3.54943504279062	3.2477598357902	3.55519285280916	3.64896036594547	3.7304495206029	3.46705498850364	3.72529049388104	3.780789661478	3.48760543675919
3.43851929158898	3.62993070517866	3.95770040913749	3.47198187459673	3.28793816210575	3.86093204358117	3.93724157682405	3.81411184542004	3.326442158306	3.93005965496518	3.56853976414283	3.92056435148615	3.66909010350701	3.90667364166629	3.30147406955224	3.88720817793614	3.8184829049088	3.97139715243035	3.981223843892	3.75359225932987	3.37501969168652	3.66138584430691	3.69932359668912	3.18822397010087	4.00501042635165	3.39670327854121	3.77812127614344	3.21962988279902	3.38910660852651	3.77085012467401	3.94502599119756	3.29757005733449	3.66970166742146	3.52044791895689	3.54224238285346	3.93330825657726	3.95129385916608	3.94865444389214	3.71100822552996	3.92368188518143	3.26474829911449	4.1451457877808	3.68295508713112	4.02706556744442	4.00848150803056	3.7005439890493	3.97091595882577	3.47211031298594	3.97302365997951	3.69205749119899
4.20941701810492	4.10517745784039	4.14223206140544	3.86243573061754	4.07698931698396	4.03793448988515	4.19709296071253	4.05296918610242	3.58112117777875	4.07801980347952	4.02915500417109	4.20353320621509	4.21468396978428	3.94569131352706	4.22770770103769	4.21634010401077	4.1820900631991	4.44046821701256	4.22385207750029	4.27536263359734	3.78199736563371	3.80298978962306	4.31593977552543	4.21260130387337	4.23110107704689	3.99014838598049	4.25973893468197	3.91879116381203	3.82734108167539	4.05306969422519	4.20841293957726	3.98377777376495	4.20622133349149	3.93020631511887	61.9344775348496	3.92765188737574	4.22117151244416	3.77218001249211	4.22909372470625	4.17142633341869	4.1008469223581	3.76415966309112	4.25972318837045	4.25132908216461	4.20435104900424	3.92121990908098	3.91986005746998	3.76536507756594	56.8759355417148	4.28301266601262
4.53688086941878	4.50289116916835	4.51434179711627	4.46819350766641	4.57128151014805	4.6206578906889	4.19800726051208	4.50135812114589	4.34307569046285	4.50900974293159	4.09146623853126	4.3843790307347	4.52081330161369	4.20810882229828	4.53355650613122	4.22292419824092	4.48239686576929	4.49103415171563	4.446344833254	4.2988038550355	4.47633538097727	4.47401593998055	4.51784264326999	4.47033546453969	4.05931737752283	4.51634090550028	4.52500876276489	4.51342521568309	4.51227289973293	4.42755770522112	4.22242269326698	4.15495000982249	4.29073129695419	4.10712434245669	4.49202987750507	4.57269825135728	4.50303754029231	5.25211040914171	4.13786614656778	4.51091120902834	4.25321561013533	4.47731110522875	4.4844177557421	4.13179133191536	4.2492807192954	4.48230264191517	4.05495169452335	4.05986358595065	4.11391144077324	4.73813642031353
4.75009543804743	4.55487761820625	4.78613823046881	4.53519350415569	4.8602271492989	4.68122400954657	4.81847478591565	61.2364607182099	4.44849250351653	4.73218598916774	4.68153362489892	4.84630153512021	4.80309527250243	50.6814353082289	4.84449463382811	4.80845887022226	4.68011980478277	4.77899598236098	4.81284346203732	4.76518269725675	4.64561027242982	4.80962679971034	4.77878004656031	4.76644595363667	4.79402052231	4.65202868152235	4.78026372487385	4.72905981686532	63.1533679102073	4.87903195051058	4.73870904206102	4.81813084303804	4.76357337798665	5.2764759598278	50.8696693720202	4.82508771334275	4.83013207719661	4.8101695988005	4.87633256174179	4.46864992680025	4.69209674831802	4.75303451466763	50.3837138573456	5.85368383968107	4.80407086757018	4.810888558676	4.78430592394834	33.2663727616335	4.67536974547061	4.84460822503727
5.17952269211553	4.99235497282678	5.14058860504885	5.09461423549987	4.97136849262753	59.1694360122549	46.1059383809146	5.15165397330249	5.02655174103794	47.4329781484672	5.13127905841583	46.1629076544129	5.0316829384536	5.11109286500418	5.17939969405529	5.06280310616751	46.1810556741351	5.14352873153016	5.10954322317579	5.04414947366751	5.06255593353482	5.16445935232952	5.12698956682335	5.17667200923416	5.01918178435126	4.96881186493228	5.03168922678367	5.0009694219821	5.0522483041936	5.0913150097105	5.12767082060247	5.15080105506835	4.99208405840451	48.0056433019213	5.14581618819077	5.14523254320305	5.11503549637007	5.06319411538195	63.4375899695512	46.8232782678717	5.11967944451062	4.91049635926356	5.0861777116628	5.16346665349587	5.06068957698683	62.2983602993367	5.10736193404636	5.03593791749839	5.09260073741939	51.4462052671051
5.46135884246303	5.49447685823182	49.1590441766914	5.51407973801775	5.35744971949145	5.49693042074351	5.52576156014317	5.49116145421717	5.48469563323074	5.48936741326343	5.37641695293132	48.7580029358717	5.34502313224002	5.54597788261619	5.47845492914399	5.485135162844	5.44432385278862	5.33856193123568	5.36246959207963	5.36637000934117	5.33283097740777	5.48964421363491	5.50733565906716	5.41905789036817	46.97183681671	5.36784389693389	48.2020961355887	5.99029554027739	5.35454396510308	5.41913884149705	47.4819008700225	49.2542844739305	5.51153584627106	5.28800441697151	47.9956155858099	5.5232213850149	5.49688567775117	5.38919957460957	5.41578921363271	5.48112300446229	5.44423371482937	5.3759467339915	5.38838749408113	5.45276494796966	5.41125206465863	5.3559292277308	5.43611059923956	47.596501646711	5.32729397893287	50.5063142887414
5.67784705645052	47.1746270354517	5.796272416965	5.67483287112601	47.0811450218814	5.8067796299413	5.73138286188703	5.70571322926177	46.8443708647181	5.884559796274	5.87499129617074	5.78258731885941	5.7600824471189	5.85103529858452	48.5597501460174	5.65609869198742	5.60473317375285	46.2252442518295	5.90708436265067	5.52461336114326	5.75969902626028	5.62298959901466	5.79454467042063	5.73565201947897	5.88543671658716	5.70060145608659	5.5650577738275	5.69775375475558	5.79689486701168	47.4522757838	5.59273022994895	47.4859920533442	5.58277037486046	5.84308745949534	59.0570080624877	5.89875489373516	5.82585397063633	47.2963073952047	46.3272351656185	5.76561883656005	5.8554355586292	5.87107442990203	48.1134322129705	46.5771376936593	46.7373654801158	5.69808524478521	59.0823303352915	49.2580832241439	48.2325805287505	55.5090036802069
46.1589397763177	5.93746256015475	62.3980117287862	6.15125280730294	47.5495527651749	5.9100242012997	5.90185586030314	6.20234203381789	6.05131996676801	47.0623392738266	47.4084846380324	47.6670945246516	47.2482776671484	46.0937084078978	6.36398439420072	48.7258308433599	5.90762215753884	5.81908527147154	47.1268858064645	5.98715001525411	5.92800810610505	6.01513188307165	6.31822332545394	6.1934345148974	5.86448650216915	46.8677533415753	6.25624723238481	48.6062117669446	46.8797798312788	50.0856792071797	6.27224684974783	6.02670956420213	49.8581368621813	6.12514588493848	61.581679889677	5.93972738716111	46.2997481686297	6.34900178981876	46.744437952165	6.25557271717136	5.91834770894298	45.5908711897896	48.6340768792319	6.10257153070923	66.3443618729135	5.8282635666979	47.1890495428361	47.0897213140625	6.00123586861062	6.098500854797
6.56054652768816	6.29920394682273	6.47237204885437	6.58898146150563	47.3119246523474	6.25929961665067	6.31488007594256	6.32948709117731	6.45650623463936	6.47957749102531	46.4295230440535	6.33145778436356	6.37809991471718	46.3061163008671	47.4846100141649	64.3094860490283	46.3253810115715	46.7220174872821	6.31712269381718	56.0163478325887	6.27197945041327	47.5393998893343	6.35752170778567	6.17782072975455	6.61368501658118	46.813030979188	47.173900102578	46.0720491160021	48.9889746085526	46.7674145795045	6.10021246992876	46.4550186892659	47.3163236202526	48.5932841684949	45.8947186106123	6.468999718378	6.48740624420836	47.4672160541864	6.51648717016653	46.1407133328242	47.7745744783623	48.9471387848351	6.21292635350699	6.26530153774946	48.2333255037423	6.28147796288241	6.37272769889	6.15609042982519	6.31631269911088	6.27302067791888
48.0642011391005	6.83108613904821	6.55826618715124	6.49367078979939	6.43592748385305	46.6951562522236	6.49991151030849	48.0301764086929	47.2659168334884	6.60507109323138	6.58312983934606	6.73724496181326	47.1076791544735	6.41833318628096	6.60966970271823	6.47976379272306	57.1273176615887	46.2478281150029	6.50417477327561	6.54248961892291	46.6166988039819	46.839460259102	48.9075827228007	47.0977608178937	47.9170398357807	47.6101065198829	6.43869668016529	46.8591440541373	48.5133747608986	6.44889032201028	6.50178963876575	47.4146745170791	48.0293536762441	46.323868922231	6.50438403637288	46.4057943894531	46.3779510864476	6.7420587308306	6.47781908201336	46.5036468615774	47.2897020311025	6.69448663462927	49.7831709360187	49.0087607799447	6.43399778281393	6.53386654040221	49.5142938497694	6.46270067768866	6.56490055317851	6.44924752734528
46.3937517147182	48.2798682881786	6.7223812801944	6.78593327551612	48.7887543897921	46.9229216802327	47.5833245383344	6.70005611854875	48.3692285317956	49.9930216590518	6.67930951537458	48.7370757619614	6.6728905593207	46.3143085877115	6.69622887663539	50.7129172774531	50.2492285244254	48.6354321011135	6.83493308452816	63.8820053284687	49.5819393088456	6.82959277198664	6.91151813895344	46.7452468125613	7.17853004476105	7.07973372004373	6.77626713447636	47.8444305634333	50.850806195763	46.7212942245973	46.4521609592753	6.68444932515639	6.86200517687208	52.5217454575298	6.91167652268583	47.1072919448266	6.75652904874931	6.89944388063276	47.2992455262259	52.0545055552036	61.1284519053481	55.9471216612732	7.00297957962786	50.1753006152222	49.3293662752145	50.1551879723969	47.7293280669467	48.3628480439146	46.2260474215068	6.94521306716659
47.10730615924	7.13471774306679	7.03989359383195	47.3576377432424	48.2313958556951	48.4301938818954	7.06886572887467	7.80204991219235	51.4333053569629	46.4596827813315	49.3801261310774	6.97637767978361	67.0873698584482	53.9897935866829	7.06328672029798	47.040157533181	21.2604753639949	50.0816908133517	46.905504874327	45.8792929535269	46.4781328384144	51.0376668269076	7.00842193417389	27.3236691736424	7.1222515094283	7.00424460356248	7.01623952150875	46.8400269477457	7.0125466299457	49.5934655375716	45.9969652515556	47.1123571902159	7.00333006916044	7.12761416123336	48.6706333833562	48.8397698906479	54.8270443936452	49.6183121411339	7.16804451747547	7.11063962518531	49.9780037319041	7.14620999002686	50.0631747586424	51.4053085340508	49.791958368243	46.2158051491855	6.90863564466723	7.19368606157608	47.907496314937	47.7473574727842
47.3474698046927	7.28285223753662	49.2438145260794	47.7301301874681	7.39139855948739	47.3680222207163	61.626644390545	49.6565067955225	7.5577541871132	7.30202792690176	68.9264543354461	47.4594730085961	7.31131153211008	46.5617846352398	7.25203412113153	7.38062441192003	51.8759575195	7.35347741478358	49.1967473063467	7.3601913539616	7.28819509279734	49.0551243841769	7.2657487183184	46.9486824322332	47.7132783530488	63.7319364708011	7.2334837405329	46.7546277754009	7.22088296672924	46.5568683524588	46.6832583375613	7.27314485562056	49.1660507408879	46.7626960919797	53.4475039807266	54.055994747137	7.31548757369241	50.8473245513318	66.0315499171194	7.2877385370343	7.30629576110071	47.6539131394243	45.83432919964	46.7707016191123	47.3130881060544	7.58850439397978	48.3728547584842	45.9645893948207	7.22903046547914	52.0530547881906
46.9636148382485	48.9931632665038	7.48053338799	8.7860042547328	49.6356831300936	52.5229268614681	48.9351094070941	48.2114978565811	48.5568348125086	54.2824289449438	46.3727417813593	64.3806604671959	7.55690318541304	48.3723752352362	53.3434095967667	51.7165954354935	7.56453601070313	7.4591914702419	49.5475750019456	51.2043969357813	7.44749200165404	7.45847260519036	7.48108653398046	46.7225357536145	47.0732135834599	54.9403509818597	46.805192417623	7.44353740830668	51.3053987089321	7.54412167699798	50.6633597518362	48.4361334755747	52.3807924572127	7.47115208378627	46.9488441429257	59.6486082225048	53.0729869108286	48.8755954286951	46.4597132687347	47.1008297871405	50.6321900085854	49.1991533790145	46.6830740745438	7.91725528147333	51.6677668451676	7.4963380005834	7.61416443536331	47.4218174340787	7.52677736241987	52.0976149575571
46.4456574382474	49.2583197426839	52.8746899007183	48.3282466734615	48.1869123689472	52.9272130708585	7.6904629992483	47.7961982275401	52.7900899936597	46.8769279436195	46.9228868132097	47.3027487260663	54.8741077786739	52.9627195283304	50.3350674316305	46.7781713672032	54.9965824696714	55.3330638478979	50.5705843795507	52.575213885336	48.3842808320787	49.4631216182178	52.2852709307366	52.9231686658468	48.1006698949611	48.8403036447505	54.2054174561438	47.1505994907021	46.7286181329654	7.64407960915378	49.7878235394721	47.0271413586171	54.0204288250394	7.74906868531327	48.4543853787027	52.342657658257	51.9895333094174	47.2360482049231	48.1428101249331	50.4962830626589	58.0126288863944	49.4165029374321	7.6615228877758	48.026335971205	55.4642127023215	46.4794164110149	52.4132276614682	61.860326925259	52.0854722103933	47.3063009554062
55.3990754121752	51.4251018424591	46.9368968082749	51.4887685212252	46.3305198866752	32.8928577741024	51.4000368527369	64.2774444190494	53.7634785883695	55.204294963793	53.5066554209341	47.047443523186	46.3560573636246	46.9029662980102	48.6785362516358	48.9408751174314	67.9051286327252	46.6937271872721	65.8531940298329	46.9508141766615	53.9778123419074	46.674193075341	48.3778495796451	46.8972562517294	47.1054513690616	49.1128864888419	51.5750048391977	49.3990857347357	47.699063790405	46.6807908897707	47.4427579066543	68.6570698912272	49.5832487368379	52.070405406528	46.9913150273684	49.881324380448	49.443403633475	47.1727441656269	7.78153610173765	55.5241029106488	59.9758174816482	50.104618022192	52.1476030813117	54.1037664938849	54.7155482824643	53.5967825884051	47.4274544614499	48.9674245067321	53.4756420579271	47.5124974230717
50.0258428743672	47.8508825360748	47.6829243957637	55.0172808769248	54.0308838287518	47.4457437574903	48.5172106609373	55.2296907484114	47.0533791923228	51.8018779965547	48.7176967483095	54.4268555191217	50.6882558259905	48.8437774304048	48.6169111004245	49.064489393929	48.981771926772	7.92812241987544	50.0027092944468	49.8321907691633	47.4482760177978	48.2852857706186	53.9063661353225	63.8602591171302	47.461996804549	50.3264764879308	53.0597999776816	55.3444545641677	49.7012848314326	54.8165737764606	46.6176657194411	64.2962138928987	54.0893163538629	46.6718465207718	53.9708285014374	46.9413997276223	47.8044108262346	46.2972511156027	47.7889005297042	47.8286871931677	55.7926138150427	48.2407155812314	47.5062077388493	48.2972652944487	49.7884037544955	48.710618626157	55.75017663006	46.4645452842193	51.1251186555969	47.3367889648854
48.2172053551813	54.6053708238105	55.4275404723142	54.9851892321283	50.9634524780802	51.740712728019	51.5311389243767	54.3843890559095	47.1537192017902	52.0150606035408	56.2150698174869	46.8105856181317	49.4669953570782	55.0174239775247	50.0243256411599	52.2449655162187	47.3322353408303	47.5703529200033	51.547947443566	47.356046586157	47.3086454378344	47.9959429919639	47.1156462850269	50.4822418125688	46.7919462069332	46.7098853105407	47.0149432664	54.812010753218	52.9179900666219	54.0018238726908	55.6191149120843	52.6170122291541	55.4792503187602	53.5948287100751	51.6134161979793	55.9032968032731	53.7585483885087	50.3965420616069	48.4183498299431	51.8458014021632	48.1751587076993	51.7052830957889	51.213945677983	48.7329493330488	55.5229689945537	55.2744467753889	53.0733369242074	51.5118949238944	49.8111604449401	55.3630456047307
53.6033813016443	54.3693792660758	54.9931471583103	53.6304864232521	54.8939764273772	51.1587909385512	53.5327834251945	50.4771855294714	55.3991748718956	48.7901157071474	55.5069985952227	54.8896872178469	52.6775359395905	48.9224050362979	56.0275159182362	55.3631025336894	52.3491624252847	48.1049836840894	53.0814506007824	55.8309490874369	47.7150971944358	49.4862498216973	56.2110584519471	53.7411077244146	53.6375139693319	46.7744817787399	51.0967627566475	52.0838685769539	55.0364383503801	53.5877511074905	54.0814170455771	54.0283460660999	50.564969674095	56.3670428400439	47.4406034110509	48.7377837791681	54.9464468226817	52.3311383079395	47.2967982882109	51.0580197689384	48.476298118455	48.5193337528993	54.909265938072	55.4568436086887	49.456718252997	47.9707060246586	54.6915431400887	52.1982558167657	53.3026180491684	47.5650623706722
51.192974027118	48.5271536550436	56.0517338286762	50.935522580376	55.551651163348	47.9532849076503	55.8543070297593	55.9173516660359	50.9720050943855	54.8018557644928	55.851494622554	50.2877868632232	50.0217232220527	55.2269585517549	55.8476136604727	55.676512832351	52.4164316411947	56.1465282155815	55.9673110855574	47.2952902358293	50.241909284918	53.6874385494641	48.4151669601262	55.9551368160377	55.2365568694182	51.1068505908892	52.7252112321129	48.9472140967242	50.2869046325775	55.4606550038477	50.2728591534052	56.3548009098866	52.2302946246958	55.8501493936761	48.7237328481752	55.9557082341069	49.8745129204612	48.9835241516292	50.0556519507086	51.4724927380107	53.4638037551967	56.3393591969824	55.2999233875214	48.2092475033751	52.4192424184886	47.9377376966638	56.2091311279779	56.3333563212736	51.0585622532644	54.5147237670307
55.8834104504653	56.0118066262808	52.8585723765394	49.665553257699	50.0362261795859	50.2551694528292	55.9557150318041	51.0876997536147	53.5383962522545	49.1061106358078	53.5438688714703	47.463280905493	47.1174806371888	53.1779755113796	50.3694943446148	56.0371108164025	54.8404384642065	53.1660914937071	48.524585057288	54.3461665158307	49.9408615596814	51.3629643506749	49.2655012455686	50.2292387089194	56.3675725833269	52.3026787831548	54.5622378781459	52.8197636643182	50.3656450321894	56.1392481450314	51.3363885133162	51.5636824920325	48.6414815220767	55.4077057674137	49.0788679157894	55.6121795796619	53.6278681937664	54.1892335933546	47.2968298696606	50.8741204565831	55.3315400861652	47.1537005976371	52.6649968423233	56.5917785138043	56.2791907794617	50.445449837042	51.1603972227548	55.7770318413476	49.6675501990869	54.010775033663
51.4306503585864	56.1572201692494	54.1292852150407	48.8067926565967	49.0339788594038	53.2958831587843	50.3216392824559	54.7626642391983	56.3754192268304	47.9071330191908	55.5776941071431	53.8496598852577	53.8882400132688	56.4075293808192	54.5365518002552	53.7247718749746	56.5256105008176	53.1915338172514	54.5942044177646	48.7069068124583	55.6100989353308	49.110696943438	56.6111207672622	56.285695601116	50.5990473849282	50.6438914111064	50.2270983696061	51.6315882811581	56.2731862299014	53.1550901100873	54.9535323921938	48.6688197057322	56.1822182417929	51.9588483655367	56.243942078073	56.3622349484133	50.6065929472459	47.8779911376894	53.0009546804403	55.7610468889076	49.8401333837739	55.3189939475715	51.1673397749757	53.724977326772	56.4379452815803	56.643049724618	50.043097773133	52.6741975428264	51.7982061926718	56.372285793116
53.6287120687064	56.5606816797308	55.7584022469632	56.6027455388835	56.1009449957738	56.5847725673246	56.6869853205176	56.3809369913799	56.4784927473262	52.0503917462628	49.060983294046	55.2900996003767	55.1519724796459	55.0710673374878	56.0380025334741	56.5842951714309	55.7693866180729	54.0263158216929	56.3116679380589	56.2490155800933	55.0408600002991	55.9534190588797	56.0123213081496	56.5491866862968	51.5616971541157	55.4422406817235	56.628515142117	54.0761552510537	55.9600307023807	56.6181072434112	52.7347071105251	55.5954943335046	55.2508174843538	51.7992272144525	49.9266268001392	56.5639821511345	56.1130418210423	56.359055692816	49.5286578844746	55.5631932651974	56.3269611986344	55.1703969258192	55.9045357297576	56.7235423541929	52.5806250438448	56.6576951540845	56.0395812420161	56.2792677886229	56.3981433768633	50.5575527974199
48.3722653357045	55.8624146247118	55.547602426766	56.5356264717165	54.5051154507536	56.5919455438369	53.9833812542164	56.6372196209384	49.7694610266996	53.745818707177	55.8724963199437	51.2544981613238	56.7151578820592	56.3743343753108	52.6861807084091	56.1148353412564	56.2187273636199	53.7591116546564	56.4650269383021	51.8372299840576	51.0389964489631	55.0940582902714	54.8906835467316	55.6269704892334	56.1887758369103	56.3261988486554	51.7206056178901	52.121315644693	54.9058779255613	56.3804223859915	51.0772890044749	56.7835518760105	54.5164284332814	52.1819788551395	56.2755942589502	56.6181467184739	55.8015576654999	52.5928893623397	55.0986182595708	56.1064598167612	56.271271031499	56.8020584456309	55.7038243082826	54.9057659726655	55.3288020264593	54.5026537052095	56.0408652254002	49.7056123230431	56.4147741968349	54.6221446008239
53.2535478574587	55.2590401769178	54.0678271492496	56.3450776106118	55.779348884326	54.7904281510436	56.5889358741599	56.5295895148639	53.1986521615243	55.0584455622081	56.8386796676519	56.6448212770363	56.4975534480606	54.0557517119056	56.6270470095115	56.2079149345214	56.5882986538295	52.7625859561991	53.288352585656	56.7770127430343	56.4294258440773	56.6670219502515	55.1656433822076	56.7600147031349	56.5452147030382	56.586626787488	54.9139110364472	56.092618735344	55.3135081777204	49.3889877005162	56.579728735448	51.6443130417572	55.8809931144399	56.6437803502937	56.3939708877004	52.8987550442967	56.7948246225163	49.8909608008064	56.4033602348813	54.5945289256518	56.6686751863944	56.5154273832751	56.4862884232373	54.3371772744791	51.2525171715937	54.5036613948732	56.7818988094684	56.2417788412409	55.9330024714318	56.7254477313785
56.890996008916	56.3421670359627	55.9842389456298	53.1558945045791	53.3847559243042	56.7766449397335	52.0581184532324	56.900799777957	54.4826655145418	52.416230530104	56.6856605546695	55.6394150919455	56.3112334544039	56.7331487983571	53.2809578878717	56.7228931558708	56.7375807731944	56.7097717797709	55.7646351092479	56.6480281133	54.7331100700418	56.0561233150296	56.6990178320262	56.7000791528706	56.2424789385444	56.1607967337842	56.4685207617757	54.2701827077411	56.4958612632925	56.0767032294492	56.5785553598986	56.8159113838626	54.2725744134541	56.6620905423333	55.8878880586381	56.7099343264314	52.1296098553216	56.5930967172761	55.5287883933427	54.5444082848105	56.3983173207625	56.3734624809664	56.1624837022679	56.7062783911826	56.6827288229833	53.6799430743371	56.4994240216707	56.6332797638364	56.555786430391	55.859226101099
56.621572068422	56.5132877944733	56.6951835605188	55.0996783177107	54.9516410059672	56.4900079905354	54.3953408921101	56.4797711850322	56.414500939089	56.922002575463	56.7223903931458	56.7469268002848	56.287320554962	56.754742637397	56.466390828291	54.8207761586414	56.7886882066392	53.9294847936061	56.9906000013744	56.7465570769625	56.6301746100886	56.82576784203	54.2085221667621	51.3195582570489	56.5427929882117	56.7604372960892	55.7974055240365	56.9070647960776	56.7464624068998	55.9432031674392	56.4451882257974	56.6385552483766	55.2298272759342	54.5258885814291	54.3927383228463	56.7570122995146	54.7763532448537	56.6198961622471	56.6187264767843	56.7918777595382	54.9904579139388	56.7525254469148	56.4605611215751	54.9870488584761	56.0367448583604	56.6686159064927	56.8225584199731	56.6148929179689	55.980304828018	56.6830078076985
56.7204620843046	56.7624241069964	56.4644675430228	56.52129464305	56.7439971747972	56.4907507305649	56.9056391950596	56.9012798867853	56.6861706899353	56.1815374641503	56.5770851091004	56.5190811360586	56.5929676979689	56.8096972440965	56.3417845694183	54.3571915232231	56.495729491209	56.7196064893637	56.751902764454	56.8482155117596	56.3736451489342	56.8448027128114	56.7769893312162	56.8645458800659	56.7570828535117	56.5138476777286	56.7332036413685	56.0511731953988	56.4558644741615	56.5576374023211	56.7670157633868	53.2511198897526	56.6360730829407	56.7319293655167	56.8680971179698	55.006588919188	55.4536738342142	56.7445745423567	56.7379238646898	56.5271937473924	54.8000568506517	56.968102603053	56.006978912041	56.808024523236	55.4802773079417	55.3241315835408	56.5456148445377	51.2178341715303	56.6357416467005	56.8679682808387
56.7236448081508	56.2303963921051	56.7809670068608	56.5332662733744	56.1253833232276	56.7819215616541	56.8467303957009	56.6300108093031	54.4011003558985	56.1241662374774	56.5667190765561	56.734364027158	56.8071913952989	56.048003924369	57.0094993462713	57.1178926986669	56.8093475587167	55.0316344339042	56.6335326725486	56.7000995164498	55.1747252642861	57.0040757344508	56.6664735505553	56.4144675354582	55.709874221877	56.4388136970897	56.3100987654834	54.5844164435073	56.7442087938497	56.7344850214913	56.4889873602388	56.7230477854432	56.8313469219243	56.8978989788855	56.7862500191158	57.0537976013992	56.1308730323513	55.4876485080935	56.8305475503413	54.6876838849538	56.8110555468825	56.2197453128514	56.1767272144504	56.6058017936031	56.7390373210341	56.8529945217468	56.1274770855348	56.7674451574255	56.8208476196662	56.4202376904275
56.9713775276856	56.8363396771635	56.6333999822085	56.6253325819003	56.7041293717573	56.668109162238	57.0010085832733	56.2988568020534	57.020623254637	56.8009249693824	55.4743232596647	56.7519715330027	56.8651308359918	56.5347065340369	56.9770330623247	53.1729686277532	56.6692246073988	56.0452401570983	56.4237316160169	56.8587511454296	56.6663294351791	56.7677647848682	56.9427659884193	56.73970072574	56.261438247497	56.724427561031	56.8757163500401	56.8038567725836	56.8087825907789	56.6894750272986	56.6435385458007	56.7021030835806	56.5568704902868	56.548826033645	57.0589306099886	55.8975109504777	56.2479466742196	54.5058263184885	56.925962292963	56.9112088606528	56.9796686261364	56.3298584419118	56.7494492929484	57.0847081642039	56.7488111037468	57.1258333650519	56.6639383111462	56.6827898922897	56.7579552360553	56.2392146766779
56.9310792867171	57.2229198140859	56.9584809585658	57.0950834165626	57.0119067857693	57.0443844953864	56.8323622239675	56.8896234613655	55.4459763411762	56.6310790666572	56.9346263881819	56.9572760040002	56.9012771890791	56.3052672325054	56.0424023532103	56.9438883253296	56.4963387490988	56.7729910124126	56.7809305246753	56.8619509693728	56.8634124253126	56.8817164914236	56.8212492593267	56.9979129752885	56.3983225119951	56.5725600498558	56.7818754372346	56.823187051441	56.4607338864168	56.0141862769985	57.111381988514	56.9477802211479	56.4455691027904	56.6920968202843	56.9830557412292	56.5828294980638	56.3809258040894	56.8367348679058	56.8367564275509	55.3451881024874	56.7279304970686	56.4294951047619	56.9377189637766	56.6181624120658	56.9755196053395	56.9654847890422	55.8761673720158	56.7226859525721	56.7162871145321	56.849058112977
56.8064814695082	56.4760929364266	56.9861213403263	56.9871149096449	57.0535430455625	56.8787399934185	56.9380874964639	56.6715732408099	57.0940693680154	56.749869321068	56.898399140221	56.7552459681258	56.7964008587996	56.8813781182545	56.9612009115274	56.8986387999129	56.9089597991917	56.8530083317161	56.9327579494588	56.818778445026	56.8542526268953	56.5786407075433	56.9534222459697	56.9222248997135	56.4527285428368	56.9621092053826	56.9865893013713	56.805790367297	56.8289916681891	57.0327360461168	56.9095825335868	56.7982821148017	56.8572249163911	56.8420900894169	57.1195435001331	56.8427869879982	56.7453710444061	56.8451941884643	56.9777254582372	56.8937873413379	57.0017676409658	56.9739634576275	56.5126205937409	56.8317241830955	57.0609567159954	56.859997256577	57.1095444259316	56.8061881281837	56.9387324251716	56.5516358299939
56.6673252788984	57.0850399679091	57.0388899578382	56.7718631284941	57.1355675927817	56.6145434100118	56.7929850528556	57.1022916021801	57.1583600346522	56.7694731492372	56.6151943765109	56.7960263250396	56.2551563409295	56.8862555853347	56.9090649821952	56.8993808630287	56.8183457753733	57.0932525213948	56.8181231606548	56.9425032111784	56.9406233505638	56.9253223239934	56.790938203403	56.305487045318	56.8275082832354	56.6676707117132	56.9101901644112	57.0028798779892	56.8472256486186	57.0244042009197	57.0511505115158	56.8269186631002	56.4115252296771	56.7200230751781	56.7539040910178	57.1323321392609	56.7304318572192	56.7711357002573	56.5444244648748	56.7583813752475	57.0971746425286	56.6893107680853	56.6843668239814	56.9739824293275	57.025354677273	57.1035993234704	56.6647677959616	56.9159103968023	56.5856462371021	57.0565539532074
56.8349169965332	56.8485239568715	57.0856489419828	56.9038778964496	56.9636874688499	57.1966521296248	56.9931145478447	56.897092478538	56.7194192949718	56.7572621239478	56.5859236834036	56.7868358926684	57.0637164580164	56.9337874560567	57.017130401011	56.9599942228385	56.084189017564	56.6688753868656	56.8641845661339	56.7752331066405	56.9808772274547	56.8144651248652	56.6783156644025	56.8262465339469	56.9076856714241	56.950520432516	57.0186763295134	57.1278069072898	57.0405391126622	56.9582697995696	56.7050366054648	56.9754508286278	56.7895486934453	56.9497592430691	56.8158766556653	57.0068855941247	56.8694907808622	56.9399694528002	57.0577596320737	56.7211640127368	56.8608303576482	56.7404778322407	56.8237450576602	57.1468287817589	56.8550655767726	56.7466538872397	56.9295469401822	56.9227066469273	56.9230015586505	56.6267881869325
56.686153783857	57.1143946055698	56.850881376684	56.9780957172185	57.1218594386318	56.8549638697812	56.7548829896825	56.8523334016879	56.7284771832767	57.2634191245241	57.2752589384061	56.8431684341258	56.8858177342164	57.0341023424975	56.8894630030615	56.8631413418787	56.9422742569445	56.7371618527087	57.0785762478261	56.7200246060031	56.9704979267173	56.9079777475363	56.6271898260783	57.0801975652533	56.9833587653858	56.8919713123697	57.0274462811423	56.9147254631451	56.8859326244633	56.99141084574	56.9857750299839	57.0030596613363	57.0151191101825	56.970815880756	57.0013300355689	56.9608117019239	56.9633221882307	56.9613700883008	56.9636811702858	56.9287488042177	56.9577382656209	56.8427160911362	56.1718749827666	56.9925870597952	57.097567282738	57.0123274791477	56.7652594668618	56.9612771401885	56.9187903279269	56.7727488107105
57.0698296188043	56.7861210716648	57.045182832821	57.0361650984014	56.5729874790293	57.0906070941841	56.9048816617467	57.0399782690947	56.9065200175034	56.8780278609409	56.8008149927694	56.8446172804759	57.2681989229608	56.8084093988698	57.2627208925982	56.862965716717	57.1115165693042	57.1166782954378	56.9873891542358	56.7125799040328	56.5950127626886	56.8000952919799	57.2150658402889	56.7411663825314	57.1503566341081	56.8906309592314	56.9374538091518	57.1953992126923	56.945019250523	56.9604387723112	56.7418034889256	57.005587729001	57.1185677096224	56.884171963913	56.8515423677919	56.8186907487557	56.7838454440585	56.9858662994775	56.749752472599	56.9818009316371	56.9851536318886	56.9821120789474	57.3377515739502	57.0384315732933	57.0331543479356	56.9034416944566	56.8842251777799	56.9545712663921	57.0241659576331	56.8244865761649
56.9089300439705	56.9905797724503	56.8074807231502	56.7102845669057	57.1120525523409	56.9578599597571	57.2073868943089	57.0077192867094	57.0387931253442	56.9037435854792	57.2492160787098	56.5965809635105	56.8952926867909	56.993229976723	57.0707638397432	57.0223624951907	57.0216445622108	56.8994572643674	56.8777234709625	57.0734443153595	56.6798372652421	56.873474403653	57.0200131474464	56.9679779740858	57.0005329376564	56.953157641616	56.9655041024728	56.939394026054	56.6609671589442	56.9622145802221	56.9219851237069	57.0149838366311	56.8951013032088	57.0418925902696	56.9548505358759	57.0194327610832	56.9583154695901	57.0741012392096	56.8046793087862	57.1244152078805	56.6623310942322	56.6645358511567	56.9543557253049	56.78530740334	57.147984401164	56.9937246715073	57.3269053708265	57.0281463690397	56.9990523797895	57.0369920248409
56.9170569020693	57.0531851802582	56.968965273607	57.0446278333463	57.2374704626192	56.8513483219601	56.8719423252071	56.9018739533977	57.0901137575215	56.9603768686136	56.8296953199321	57.1087406673453	56.7238169691105	56.9505054367581	56.6907617288317	57.0311998843033	56.7861284880111	57.111435667987	56.9983307784	56.9291100242611	56.9547696234991	57.0273190094658	56.8155994385042	57.203238239812	56.9653821662964	56.9269133258412	56.8076961909582	56.9598615356647	57.1811538880328	56.9051504647299	56.7675665900961	57.1479127733027	57.0850842517594	56.9255551470749	57.3104297300482	57.0849023894123	57.0554163727059	57.2128442356566	57.271925393259	57.1573693441517	57.2544524286923	57.0594818753768	56.9832097044332	56.984584408603	56.9015251057993	56.93322486798	56.8735657736937	57.2273669790944	57.126205176076	56.6721731434333
56.7648268275811	56.8567893345639	56.674601896082	57.1883677367275	57.1039076471183	57.0559317057568	56.5517466295121	57.0342800046372	56.9448979091902	56.794607128506	56.7499739919184	56.7971912264236	56.8882429730193	56.9762822401892	57.0967046218956	56.9442766163535	56.9464517937539	57.029108993619	57.0895273078395	56.8974365850424	56.899938596155	56.7907072503664	57.0435139784674	56.9337944373975	57.031545208123	57.3005665747353	56.8862552017401	56.8507183467777	57.1028493118312	57.3663765351835	56.7426094488816	56.9469095753514	57.1259885405937	57.1156535771482	56.9747558707692	57.0961526673892	56.8403570190441	57.0720109666382	56.8464382828813	56.8023314535684	56.9626940353279	56.9775882590163	56.9468340784664	56.6425536805478	57.2759621335094	57.0855915390122	57.0414905524213	57.4418284997393	56.8896992426148	57.0323916226822
57.0086242639807	56.973806244828	57.3034725764376	57.211282475332	57.1328923648992	57.2678062562699	57.238077109176	57.0827314258916	57.0344850807669	56.8585800656976	57.0335546655124	57.1766113758547	56.7094991449277	56.9447195625224	56.7757431131159	56.7174273735353	56.9950045986674	56.6682383753099	57.1217258181274	56.9119446484906	56.819160902938	56.9867376035376	57.1089993363507	56.9772712304201	56.8626263546574	56.770171459145	56.8752388919306	57.0293266491276	56.9175245951293	56.791214067607	56.9902920313164	57.2887186384882	57.0900117616024	57.4717781398505	57.0698125311516	56.6904374271835	57.0679474097782	57.3172123421503	57.1330026255858	57.0647496700149	57.0554785156708	56.9511182059692	56.8899795395941	56.6333447983498	56.9783762729626	57.0695280255803	56.6373192223706	56.9971837927016	56.8944836690283	57.1655661900945
57.0403247134563	57.0737357053505	56.8552907501586	57.1791201326502	57.093911526172	57.3532597708775	56.7273326511216	56.9984012916382	57.1321795862444	56.9810199881687	56.6898405395172	57.1185400684251	56.8600778214316	56.9860680525139	57.1844026835893	57.2384530636318	56.8875755618577	57.2493703221317	57.3882001726943	56.9810736464729	56.9353918390338	56.9335560865587	56.9137883626068	57.3115635610698	57.1549283978744	57.2199172777641	56.834909233211	57.0110503672647	56.5913836735998	56.858622143244	57.2585220809964	57.2687722901825	56.9355512487612	57.0747441585881	56.9926542454105	57.1670842253205	57.1218822624478	57.0414779784294	56.8806154495756	57.1256158989217	57.3718573810773	56.9318878760397	57.0875188683454	57.0662567379219	57.1178504061152	57.1482809333963	57.0823481445443	57.0323596698282	56.8269964424169	56.9704116663028
57.4457660317332	56.9212178229392	56.7683995495441	57.1119420682647	57.0139121755357	56.9193571002896	57.1679936845837	57.0117872057238	56.8468868015431	56.996180459189	57.1773608743678	56.8878502520444	57.011543567986	56.8731220371339	57.1274868946174	57.1531420041009	57.1084916853781	57.3005105939783	57.0613576816932	56.9978358800217	57.0195011883883	57.2395038929508	57.1709574360096	56.9931016304228	57.2570550120184	56.827973950764	57.4006795405063	56.8749537272941	56.805175511524	56.8871373307893	56.7362221040302	57.4340465930806	57.1261255822787	57.1400339142541	56.8509579977209	57.0972502525679	56.7409654223656	57.240028831734	56.9499602211487	57.0852213545711	57.0339317006485	56.8482738656311	56.9544584685688	56.9842802944619	57.0260973589043	57.0774756590889	57.2069860744517	57.0580025485211	57.0608400250274	56.8372170318872
57.2150682700369	57.0809150135836	56.7612052200169	57.1133550930886	57.1260737964733	56.9765204894685	57.061881404071	56.8537142848054	57.2248347829026	57.1262766309682	57.1114779411542	56.7612643638101	57.0000211282696	57.0011796547469	57.0927030326723	56.559557468947	56.9893308917568	56.9420143134544	57.0448546789472	56.9886632638627	57.1228551184116	57.0765505295709	56.821901962305	57.2630428617827	56.7452347360354	57.0947939976923	57.077793475658	57.0587642257749	57.0491326104027	57.1436877347461	57.1525717001116	57.2377700464846	57.0208438576092	56.7648808180259	56.8922146540309	57.1530295798835	57.103398895664	56.9802346891451	57.176036735094	56.9952458050946	57.0231564566255	57.0114895097063	57.0616078821108	57.0348893212505	56.9388532647522	57.146098150359	56.6348265868756	57.0289081558647	56.930074354728	57.0117325741057
57.1972533239967	56.9072162019247	56.8516199557365	57.2204157773878	56.8252134584329	57.0696343520476	57.2127332364501	56.8251479863809	57.081341805181	56.8119176777334	56.8815789060787	57.0265413343494	57.2867465806236	57.1475140797402	57.0024843951049	57.1715983098288	57.0267097674864	57.3602383616083	56.7263574011474	56.9564466751788	56.8349357429664	57.1610183656797	57.1420339766393	56.7984791599273	57.0467828052744	57.0676816693697	56.9752159933207	57.1270314874447	57.0498987907083	56.5405434176668	56.8815288181306	57.160598117292	56.9363439265787	56.7858294072475	56.989331543338	56.9816657557918	57.0469540476172	56.8551646598089	57.1776917461113	57.2485262758958	56.629867676667	57.1026811729926	56.6272111698835	56.968569555193	56.7098614770105	57.1530871997204	57.111505581121	56.813755474873	57.0697889078236	57.2367565769313
57.1132696486596	56.9743091813105	56.6934558037995	56.8822931794218	56.8897925872071	57.0946960396373	57.1470177214199	57.2038182717292	57.0133852349927	57.1420425247727	56.6883459500978	57.0811606277478	56.8910968294415	57.1116965611545	57.0181668318515	57.1927033151241	57.0546226158877	57.2390801915254	57.3315006058766	56.6904105614154	57.1746643579871	57.2700718718604	57.0585991131809	56.9225092121198	57.131219666883	56.8865954897889	56.962810825327	56.970263719121	57.1360887464481	57.1068071037808	56.8519892637022	57.0425307144775	56.8376961851536	56.8926076349396	57.4381691727007	57.085619741833	56.921515005111	57.1265964938884	56.941128468196	57.0038379856541	57.3234700256514	56.7249736431875	57.1979665332397	57.0585038150324	57.1596098869795	57.1228756275142	57.0635959114247	57.1207274580097	57.1243321301811	56.943948364561
57.0927473347764	57.3583184914903	57.0429775985531	57.1506297415558	56.8996904629872	57.0080316413675	56.9348467460877	57.2090431980246	57.3077655720466	56.9031322096903	56.947797377484	56.9969227064194	56.9394989654287	56.969139264753	57.0840182374163	57.0591498185892	57.1251848328949	56.8772818887449	56.8333437526064	57.2594937516113	56.8688449509234	56.8252713807779	56.9568036285623	57.0580435550723	56.723208476821	56.9621091016893	57.2228102315029	56.7311641162421	57.0906548711025	56.833047103702	57.1911157463541	57.1589493432656	56.8247216694423	57.0853234849926	56.7971556750076	57.1815516694841	56.9792322918793	57.1556944148364	57.1106256173925	56.7269073378373	57.1352248463452	56.8562419987093	57.140962709492	57.1608882635734	56.9952331691295	57.3165391054176	57.3694890284844	57.0912644286841	57.0495113226573	57.0131871644542
56.9386992689912	57.1025805586476	56.9435246759555	56.8999863657622	57.3508749547215	57.0470495356789	57.0420670897856	57.1711423049582	57.1601284149581	56.7684654404528	56.7679736451832	57.0501136153741	57.071320767203	57.0425343736858	57.2025049097523	57.1841827055582	56.7385656473216	56.7690646536009	57.4600868413415	57.322081515242	57.0814428364566	56.8011383332	56.9639866867614	57.1559760101945	57.0015159564519	57.3131782242303	56.8936053272031	57.3286667457597	57.0739694979055	57.1798584300531	56.8312329900564	56.990140593277	57.092680224151	57.0701279203629	56.7417984345985	56.9338809951833	56.9190385059407	57.1408029658938	56.8802215641104	57.1992009750541	56.6890841065203	57.40370367101	56.7185197371274	57.4173297894887	56.7457127523881	57.46511175194	56.9979936917176	56.995349785254	57.1155022716904	57.1940857939456
57.425495512485	56.7752301137383	56.9948816577961	57.1025031805717	56.9232797414018	56.8417409338673	57.2872432435153	57.0417278075957	56.8879362487473	56.954343183831	56.7969688206715	56.8274775352573	56.941280196096	57.0116055537144	56.7315237286801	56.7620954819267	56.7179641715329	56.8037264305534	56.7876597416412	57.2421002017506	57.3375804923384	57.2783763732283	56.823992044574	57.0518185243331	57.3203610471973	56.7876531523105	56.678467097551	57.2743246988468	57.2232606430408	57.0696798680589	57.1454985813676	56.9340942426261	57.1397615512496	57.2784356091811	56.669641711626	56.9598839932582	57.0154545921595	57.2401930131172	56.8772122444739	57.1018990874325	57.2167766924696	56.7325148200259	56.9858879369557	56.9326089041234	56.8908933899167	56.8756429904219	56.7892028092559	57.2936307369181	56.8378815620275	56.7666967679475
56.9040257042474	56.8299226482239	57.1041480123118	57.2148684621727	57.0505874689385	56.9918111962851	56.7885002299254	56.7466030273236	56.986655147974	57.0156989165483	57.0789618397359	57.3823804227058	56.6084634831221	56.9750359071747	56.9353109170001	57.1108612650547	57.3269325617344	57.1298699244522	56.8956198019331	57.0880447726525	56.8099077491455	57.1587709060505	56.9094436608326	56.7692388001665	56.7424773628782	57.0583318611372	56.749436549123	57.1512652591474	56.721037530926	56.7444895589041	56.9417702929778	56.5401177342628	56.6694138879374	57.1857667516016	57.1741881932177	57.2572581452576	57.2001946201357	57.1422712901644	57.0389169996135	56.8343082641523	57.1906836651734	57.5226489280558	56.9019643216339	57.2000676080982	56.7333431511027	57.1827191799713	57.1145349275212	56.6898467490032	57.1470137418022	56.7224583047105
57.1866098108952	57.1543377627959	57.1809264422246	56.9166811266209	56.8790819307664	57.0194452299604	56.8435800707963	57.0758342652638	56.8668237375199	57.1471959245773	57.0390801378574	56.7387360298033	56.9786563573028	57.0228530154168	56.7513137685578	56.9571274219173	56.653638173565	57.1638657117413	57.0122525941486	57.2464439214651	57.0464315939711	57.31310850284	57.0720225913106	57.2321560803898	56.9972800226514	56.7450264793465	56.8714278286102	56.9410391478345	57.1986172172925	57.0331435744452	56.9608461175549	57.1507898008727	56.8673844061591	57.2461309781642	56.5338153163564	57.0456365412952	57.1280427710506	56.6548499125568	56.9686989301724	56.9496447607103	57.0431674623741	56.7060982880344	56.9896839823157	57.0924981378266	56.9531405102354	57.268781834976	57.0248944138372	56.8559293982709	57.1108112325986	57.1567186119347
57.0154891419639	57.3004031190905	56.9945400585292	57.223782567552	56.9255448972096	56.9192567989883	57.1432448942076	57.1764771037407	56.8812876524166	56.7977182083868	57.4460913084623	56.8723881049456	57.2094625950951	56.9782071504562	57.0907381223884	57.2534619017065	56.9397208077132	56.7261573217364	56.9282309213074	56.8189203715648	57.3890744801444	57.0194116956545	57.2522064812162	56.5109299406529	57.0121240319138	57.1540084150461	56.967164954481	57.1113109901708	56.7505188678194	57.2496856141234	56.9578467464175	57.0546076034641	56.7554314591908	56.9000624839757	56.9163393464322	57.0287412802255	57.0960231705798	57.0799015328242	56.7369199709179	56.9720021080838	56.9813168083757	57.1205300435153	56.8456362121602	57.3814144448615	57.1173319935274	57.1797980347479	56.6843732449582	57.4059684637771	56.969166802219	57.2575452032146
57.1580910707331	56.7609041819925	56.9061102721416	56.8142243692539	56.7642291898852	57.000130640316	57.0358469590632	56.9731251548174	56.7940198683259	57.1298369118307	56.9285183265573	56.8628406103581	57.380874413586	57.0960623306923	56.8318601476488	57.2645077641123	57.0778944120785	56.8866272993676	56.7204833781425	56.9863216339573	56.6955068059938	56.9966498912716	57.3375794662692	57.2388797396105	57.2440367164603	56.7488094333515	56.9497297178065	56.751935676341	57.3923992810374	56.955994098465	57.1063062234841	56.9074967686292	57.0338558583817	56.8594501237739	56.7985540631014	57.1512032743225	57.2658605889247	57.0236890934922	56.8607679154379	57.0237243048666	56.8124246005358	57.2702850751443	56.9463549481371	56.9892694367906	56.8650681642764	57.0501624168446	57.0935492686847	57.0916651963653	56.7541509209704	56.9190071569159
56.9631807711672	57.1428910199411	57.1319231100762	56.9316613268488	56.9176917315869	57.1228435768188	56.94618833413	56.9653377216556	56.9431767701801	57.1477688710191	57.1323226596822	56.6733954847935	56.9357301022626	56.9014764202159	57.1284646469652	57.3442196973073	56.6078663618435	56.9901145119289	57.1890648444271	56.9896908091072	57.3047044405172	57.2965479542683	57.2036739920964	57.357243926632	57.3380537981134	56.7462933210408	56.7471255740134	56.7796026323166	56.6920343498497	56.8302080708893	56.967425979408	57.3600213829874	57.2987360772209	56.92929510371	57.1572406786482	57.1416861914109	56.8056736693117	56.8083452720287	56.8805663714483	57.4757864704179	57.2053490674673	57.1882807249905	56.7769519846875	56.8218760467458	57.2501419772673	56.9489753640724	56.8005675890239	56.8272085596482	56.9362458516801	56.6279532814968
57.0902602081429	56.8017274803809	56.9542393749914	57.1457775759398	57.0176424688036	57.1593130255029	57.0693785842016	57.1129332238337	57.1989939422658	57.0011033446316	57.2453724462664	56.7927893291042	56.62367077636	57.0156941441497	56.9387462626178	56.9437553821064	56.7702866225428	56.7967637497036	56.8174787518841	57.0038332676094	57.1521538541273	57.0236239720115	56.7782383601809	57.1672466405159	56.912814382468	57.1372345991709	56.7800809263911	56.8194942916843	57.3048275113086	57.0555846350004	57.0616911552032	56.8799994237105	57.0476924944334	56.98144802603	57.2193599137883	57.106519616909	56.9893137664899	57.1576631734441	56.9431535582889	56.8495789266553	56.829282060295	57.1138755289545	57.1520121996623	57.085286930769	56.9671615416018	56.7812637021207	57.2739442272355	57.0676054907352	56.7289957020181	57.1325939203984
57.3183455526833	57.1007667181261	56.9712642267162	57.0931661987039	56.8934611015481	57.1864959967792	56.898189373865	57.0662918593112	56.9766843922443	57.0315677387522	57.1779426099449	57.2449863640786	56.8006997267036	56.9378396694379	57.0753820962022	57.1674027987285	56.9300216685984	56.6521293720622	56.9155342299278	57.0997635018626	57.0576126014931	57.3181002034021	56.8079073958436	56.9007802827275	57.443417681088	56.6811736116673	56.9078418056809	56.8405715824413	57.2890744051901	57.1722052625698	57.0690724143154	56.8457933661889	57.0587262667792	56.8492301300525	57.1556556065374	57.0436477847933	56.9005548813442	57.2074040619038	56.936429771601	57.1261788423183	57.0520698599615	56.9241776937466	57.1159981483512	57.238757567894	57.1715443668197	57.1773405773179	57.2022870261789	57.2280939270552	56.9156907114282	56.8544247368438
56.7231930035462	56.9577696080932	57.1388357610618	57.0779042693617	57.1729433241154	56.930899712218	56.8781307128116	57.2833227036495	57.0947890394188	57.0219314566473	56.7292827306068	56.8883130945268	57.1970234116529	56.9706771122989	57.2606950059434	56.7979780732584	56.8002533801343	57.2349175748337	56.694250760973	57.0036517368501	56.8956640751191	57.1739285263659	57.0880578287104	57.1204439044113	56.9869300291699	56.7024625268467	56.9206714070113	56.8675836286795	56.9407302678128	56.9657123747702	56.7090107544524	57.5139246518418	56.8169780507774	56.7499132642087	56.6099358825286	57.1038202498707	57.0065112316605	57.1965215126721	56.7946441265729	57.0409433265972	56.5804087119986	57.0643560999308	56.8329036472304	56.9066656191098	56.7401886665821	56.9523745096672	56.7820349062781	56.876797409356	57.066523789842	56.9456049891654
57.2839548155221	56.7863222082979	56.9432198891493	56.9566533198857	57.000836766561	57.2034276386319	56.8836137974662	56.8235681141945	57.1671577729078	56.5093752596241	56.7860687312558	57.3738065409733	56.5981521486622	57.105088672616	57.1765233010021	56.747317579775	56.7314196019068	57.323314676075	57.0346699018789	57.0581015868347	56.8424463796513	56.9925292710667	57.1744933756	57.1355871536768	57.2604271473715	56.7838583187394	56.8623598769448	57.0943375653617	56.8941244478203	56.7005228707449	56.9987758752922	56.8725176283452	57.0574706423839	56.7311597313139	57.0923945059934	57.0803725651502	56.8529853179083	57.0351852220476	57.0404801442888	56.6978165706818	57.0392028193286	56.8111905498459	57.0362359037762	57.2908776847254	56.7803449601945	56.8703587550093	56.7936526983918	57.1446197190961	56.9606508210333	56.5980687864375
57.2373614157904	56.9296445461385	57.0815259225188	57.0991748582009	57.1992980606543	57.0548857991008	57.1277514260863	57.2456701928542	57.1526917626605	56.699155645692	56.7044526737455	57.1232836616857	57.2354871226554	56.6574973086807	57.0308855527896	56.9687491783082	57.1081380115872	57.0825523415867	56.7167493860196	57.1581396572084	56.7698097272681	56.7469457814283	57.1138549894753	56.9479750783402	57.3287322520154	56.6501301412235	56.949193142349	56.8115989248146	57.1248465691518	57.0014345690329	56.775056144349	56.9142332986557	57.1857428364435	57.1286219133663	56.6195235898754	57.0935666555349	56.832244180058	56.9404960205947	57.1378374873756	57.1549890435133	57.193770188942	57.1482594930731	56.9675628463865	57.0006038005185	57.3232888128274	57.4351735978919	56.5007514121169	56.7353905518437	56.8758437895827	57.2105048111773
56.8299506198895	57.0195071611552	56.8260688319792	56.741382368596	56.9156392759181	56.8361834305645	56.6713940690362	57.0437384576385	56.7225389384951	56.9918363042079	56.7729432063497	56.9821498861039	56.729955006153	56.8164019527624	57.0445292617169	56.9810641208185	56.6775819764174	56.6098346890191	56.7834329762453	56.9219961519773	57.1137279284566	57.3247364654385	57.1209464175907	56.8753858267766	56.6987060086009	57.0683026707508	56.9730916824371	56.8701356319847	56.7934405921122	57.1371775659013	56.7571788370715	57.1862951953129	56.7900055992667	56.9484301675354	57.1658140626376	56.5547899535514	57.1887997452735	57.1330088974037	56.921323877212	56.7050152358621	57.1834963625711	56.7089671931068	56.96375878963	56.9823811442585	56.6826849824481	57.1731715641622	57.193768617256	57.1479962044557	57.2569956919784	56.6150276554428
57.2427398982865	56.9213273287157	57.1697856274376	57.2490065002985	56.920249766189	57.3416117710096	57.1331225429031	56.7939001012937	56.649556628068	57.1844128139731	56.9131750465742	56.880843471265	56.9881703135716	57.0215863341969	56.8575213730371	57.0611465579607	57.1074200632521	57.0862668172857	56.9607984971942	56.7032175509925	56.7334393177456	56.8730650094643	56.9985873740172	57.4299693739968	57.3974505601087	56.7938137816463	57.1190465202844	56.5712351272021	56.8983818670472	57.0998902037205	57.2117370042992	57.3393413153092	56.9037378939083	56.9716302534403	56.879204334136	56.5933703076688	56.6982539306595	57.2580101100527	56.9876188450518	56.8074474360521	56.970174002502	57.1362335691102	56.9595111305317	57.1162183052681	56.8383592997922	57.3858741125789	56.9140281788125	56.8105508102427	56.6339701482958	56.8180535276324
56.7381444109156	57.0817854687364	56.660414894839	57.0317943656349	57.1876470140715	57.0404921585181	56.9101450419657	56.8247501632988	57.0164466202421	56.8874073099073	57.0849985925637	57.126530713788	56.9201264572335	56.6718805233732	57.2218843362097	57.0723219758171	57.2012433857629	57.0614908650469	56.5953244419398	56.9644200566718	57.0850612914151	57.0005030685849	57.154402764193	56.9673054729277	56.7084496076948	56.855949649019	56.7959840959607	56.8211307473709	56.8018504869262	57.0976821690529	56.9225492853291	57.5064613157736	56.7496005800375	56.8392040083506	57.0937885356389	56.9211990059642	56.8755549983331	57.1231656031117	56.5618861647108	57.0216777636455	56.8540819818023	57.0640038898041	57.158829571677	57.1044506450545	56.727628266422	56.7757866163112	56.7806915462833	56.7819731014677	56.8557398768946	56.8042091916248
56.9360832391309	57.0238639204464	57.140466890327	57.07211791293	56.9843825295244	57.0218617862457	56.6810576787452	57.0847410251292	57.0911347572206	56.8614255453159	57.0283920517991	56.669306283062	57.0342925501493	56.9768553226788	57.0571365201616	56.8263093825079	56.8915603329964	56.9190871278843	56.8694712054337	56.8916177989287	56.741083002883	56.9640615083933	57.0679714721368	56.739276244638	57.2383589238022	57.097820373395	56.9758364732794	56.8260296280499	56.8464804233258	56.7003008926743	57.0755370187628	56.6443068866898	57.107649755574	57.1038412203954	57.1108489264684	56.7089442592419	57.0669774750488	57.157376107137	57.1052268756965	56.8193354150696	56.6373754254428	57.051370284972	57.309937289738	56.8338494935242	57.001394225757	56.8748044562954	56.9099525450588	56.7235240666563	56.9482482926169	56.654505498968
57.2408573177901	57.1011263312007	57.0839833901318	56.8969777410403	57.0175012465787	57.0381148911586	56.8158462929194	57.1332632304059	56.9533594935643	57.0352725336065	56.6839098241741	56.697349092525	56.6594929880016	57.0764802723242	56.6649544957991	57.0232685297312	56.9378542093593	56.9464776179002	57.0421667229279	57.1791210872559	56.903956506837	57.2228506310669	57.0995206710973	57.0974555390795	57.2522926235334	56.8648688983139	57.2629952822026	56.9680314501871	57.3509997616314	57.1477491366248	56.9877864507572	56.819918204274	57.0073452644692	56.799846543303	56.6861039175435	56.8584602974815	57.2631642306334	57.0051204142709	56.8171047562724	56.7583350450006	57.019538260564	56.873747732533	56.9202810187832	57.0085983092866	56.9741621845986	56.765710131352	56.8978292860858	57.0383682547608	56.818876064303	57.061773877058
56.952489486246	57.4775248993988	56.7099024243035	57.1085367116203	57.0863784908033	56.9668016968259	56.9108291851236	56.6083799025085	56.993741930418	56.6592991039225	56.7741840324577	57.0559468229213	57.1745569660855	56.8917447833227	57.2941429839049	56.8908814836265	56.71844554615	57.3024178707026	56.9303185097782	56.7854288983255	57.0134636681091	56.8787460512672	56.5682799363739	56.9051632100833	57.1458491630678	57.0559187652786	57.121531249937	56.6514174259216	56.5098448411718	56.7429651845637	56.7990332772385	56.6737196034822	56.661808705961	57.0679335807146	56.883720598708	57.0233647047752	57.0846955127534	56.8351825628556	57.1401273068287	56.9988887470899	56.9465592903581	57.1087510322769	56.7233060788735	56.8289592501721	57.1098919347539	56.9511248204681	56.9787781858349	56.9716751776795	56.9263437944711	56.4872105369078
56.8992582697696	56.9847505465543	56.8562750023871	57.0752720182026	56.8983693095105	57.1352070930127	57.0969322823587	56.8939528001824	56.89491330819	56.6922788844454	56.8829566116267	57.0022104796806	56.7573620810313	56.8046425886268	56.6605031360573	56.8960821721199	57.1151916253531	57.1153724511226	57.0512897349224	57.3004748503791	57.0061169204553	56.570374410403	57.063032303251	56.8878094149975	56.7240937064231	56.7587061502766	56.5248204820002	57.1439810086527	56.9757386877955	56.9447433603957	57.1382552964796	56.7929234849332	56.8224756800998	57.0510823918678	57.2714789924914	56.7435418929765	57.1368853891787	57.0831331586862	57.0520940034453	57.0256151349855	56.5807322767504	56.5125576348414	56.6767399615072	56.8454592241851	56.5369641838958	56.862231956186	56.6099089392297	57.074577176972	57.0265245595789	56.8445861454628
56.9994500129641	57.1632836269299	57.0777562849433	56.7343131777909	56.6419536610334	56.8579864884725	56.8265723130598	56.8163526073854	57.2681137982265	56.9688917889835	56.8724706898513	56.962450169641	57.1122294203725	56.7555424187885	57.0895006422649	57.2192289496522	56.9387915941647	57.3830330438675	57.0787230247822	57.0465496148958	57.1092667949152	57.2693674769169	56.9481464423494	57.0492737093434	56.8243656378455	56.8771731239053	57.0784551094099	56.9947907800327	57.2824845487622	57.1760228170549	57.3167508532354	56.8599792174613	57.1528374785231	56.6272110530282	57.0872752051818	56.6434810661961	56.7622667305329	56.9907301158233	57.1106780991947	57.1563443359199	56.9473137076446	56.7019560756677	56.752856821449	57.0849619192767	56.7976990632735	56.7096892632435	56.9245170432988	56.7425982158637	57.0196283986275	56.9268506517959
56.9814337698978	57.0135629307007	56.9229641787363	56.7682333485541	56.5366449416185	56.7082322838666	56.9784788094119	56.942020250873	56.6437898773403	56.727799260618	56.8044487567664	57.1705539951701	56.9078062785602	57.1212888102742	56.8614603127253	56.5683248159002	57.0929093507365	57.0765137305876	56.9899436510113	57.0383272524295	57.3879522760402	57.2875613305736	57.1463960643747	56.8392785767184	57.0604885464098	57.033144531861	57.1784546395334	56.7020113155232	56.9106787536602	56.9555486652676	57.1066851131214	56.6386076575494	57.011757251498	56.5790514232855	56.5820857660852	57.2874586352767	56.6996239070361	56.9704732597169	56.745969276926	57.309048177324	56.5580582370912	57.0800945126847	57.0985684842295	57.1359243896655	57.3498499916641	56.9071376247475	57.2168083359485	57.1218117301877	57.1165617282208	57.0482301296637
57.34111897132	57.0877482940196	56.8709060533914	56.9940806276347	57.1014841330076	56.7873820223885	56.7048453958139	57.0790310579183	57.1056613685617	56.8115410805026	56.7625039512757	57.1982928692046	57.1222570138602	56.8843979419345	57.0234953495661	56.649289724191	56.7725441691609	56.905391518159	57.1318821917652	56.9972128725085	57.3570640804798	56.7470196023375	56.4575915929495	57.0573487097526	56.9319749164842	56.8728050838286	57.1252918447422	56.5925203469586	57.0630706105791	56.8350299455627	56.891120477212	56.6440693790744	57.0031472441066	56.7589721279648	56.7176898712466	56.7366201285397	56.7261468193271	56.6297031826847	56.788789513608	57.0297131637979	56.918055257275	56.7489339449927	57.0969585333629	56.7797024543938	57.2139270214483	56.944138267712	56.9112104157563	57.1492758929662	56.8073207340237	56.6577369227555
57.0592417083829	57.0281300186016	56.9775696972001	57.0661495143723	56.7633952605448	56.784684840178	57.1338066111559	57.1063597725719	56.6610288054355	57.0154948139578	56.6452892911623	56.9792910015299	56.6924038152839	56.8103098199626	56.6074073507749	56.9412439495488	56.5665139906931	56.8985916596899	56.7874015237978	56.6902298831259	57.2114465959429	57.2822526983089	56.9788888145094	56.6710896116511	57.1232845829366	57.0582912947041	56.8840216751292	57.1405685293297	57.2500972641751	56.7228673044112	57.294491631349	57.4446576996574	57.1903593409823	57.2987041203045	56.7222051365859	56.7115659885291	57.1957357985113	57.2850945642275	56.9927548127583	57.1713295508455	57.0937496665164	56.8198180109087	57.0508490564904	56.8508493963463	56.9640941309048	57.0522407557465	56.9677076976464	57.1949898006064	56.9470471239772	57.0522329174098
57.2464861207234	56.6983169427978	56.8869686112529	57.1076135544221	57.1177823716291	56.8079585329619	57.0340145466124	57.0573251404747	57.0748273299598	56.7189664527934	56.8489305150352	56.744790465727	56.7377997634659	56.9547764493469	56.7929759575626	56.6567414343755	56.9314221258132	56.5278536773235	56.7180613247567	56.8031273897628	57.361427388158	56.9989798284852	57.0313430897291	57.0489293248935	56.7657455587222	57.2045359195616	56.6965273257759	56.7499105324528	57.0274433099776	56.970949264269	57.0993391263739	56.762745083768	56.8738440997417	57.0285232369096	57.1307623159432	56.8496514402608	56.723496793277	56.9986828460958	56.7471558424667	56.8933337146959	56.9297381774378	56.9000022174513	56.848111617881	56.9218441246306	56.6611902596442	57.1478735952331	56.9351635266837	56.9142580137487	57.1541206827408	56.7680229318338
