# Supplementary material for: The Neural and Computational Architecture of Feedback Dynamics in Mouse Cortex during Stimulus Report
Source: eNeuro. 2024 Sep 24;11(9):ENEURO.0191-24.2024. doi: 10.1523/ENEURO.0191-24.2024 (PMC11444237; doi:10.1523/ENEURO.0191-24.2024)
Supplement: Extended Data 1 — The file code.zip includes all code used to generate the figures and perform the analyses presented in this manuscript. The folder "./ephys analysis/" contains code and instructions concerning experimental data and Figure 1. The files "Figure2CDE.m", "Figure3AB.m" and "Figure3C.m" simulate the model in the nominal setup, and generate the corresponding figures. The file "Morphing.m" allows changing the connectivity strengths with respect to the nominal setup, and plotting the resulting trajectories. The folder "./Figure4/" contains instructions, code and data concerning Figure 4. Download Extended Data 1, ZIP file. [file eneuro-11-ENEURO.0191-24.2024-s003.zip › code/Figure4/isolatePFC/v1Int_a1.075.dat]

0.349028273006402	0.325651217267608	0.345068999591417	0.364953613421602	0.324894084644798	0.361619061535146	0.337809940371753	0.360362446194781	0.318645060189032	0.328571392030607	0.354480149712897	0.335084617598463	0.348174729202897	0.367881249050264	0.344964200616732	0.322902901987468	0.356172488035697	0.329874444227718	0.363751672779005	0.36029026578292	0.339973956687372	0.340460641507034	0.351464409318712	0.327889841006288	0.34343838657952	0.331691124305802	0.372020633918725	0.33574511182408	0.335899691398774	0.358350452475361	0.32982823581576	0.348356105094195	0.356328044360335	0.324216672097887	0.339125128189043	0.329222955546992	0.347483425040991	0.333620528804277	0.360312709927322	0.330665564655906	0.33628294532432	0.329345859757645	0.369504568174259	0.367556136584805	0.338868072012297	0.366625196699492	0.344691078956691	0.35612924111978	0.33339976536334	0.32650889795673
0.357030630238819	0.338923675594974	0.333491234476075	0.337161250109064	0.370630207802962	0.358059184910019	0.36003783808957	0.379232899713992	0.357146896980239	0.347890947496508	0.337606382892506	0.381323914664619	0.368697305422816	0.337734561325244	0.351441468528999	0.372355534628618	0.353441794303961	0.336280742479307	0.349666770173021	0.370590410763323	0.357192439240587	0.35591039936149	0.330550976165947	0.330025005528334	0.331679102769669	0.335458493200206	0.332188718921077	0.341792482855521	0.366030347267623	0.342993324500187	0.342875659155781	0.380274391979926	0.342999900261403	0.363453606634633	0.352405946704761	0.37213866127431	0.33108681134693	0.354897558123663	0.355903384995642	0.375371508693769	0.337148352664496	0.368745162709758	0.328788033186696	0.328198130508653	0.333530476232771	0.35896827972326	0.339371222399937	0.363278704184997	0.372842355278906	0.352084163783195
0.376032020287412	0.356376196319369	0.375331850106408	0.394512485063407	0.390054245738475	0.364066476108534	0.367017015313398	0.384198262778519	0.353408594634353	0.371714395179068	0.34805376493532	0.39924008642564	0.376008362894361	0.402275344323637	0.390668891796711	0.394293375770772	0.362564015666732	0.356881392632673	0.354733368023903	0.353823919234512	0.353970803858081	0.347007942066154	0.34720649295194	0.353278039596419	0.368631620948343	0.388633511978172	0.393233678900892	0.382707345824186	0.351765656783166	0.396422880866967	0.362556994654892	0.341117939338185	0.369841170070088	0.355751369118646	0.343781900314537	0.36904327779081	0.374505945110335	0.353267605572632	0.347600705913165	0.352387242265819	0.404637005109271	0.357087446546826	0.343069987670532	0.342836616561378	0.347818371662583	0.342476910078591	0.378932834953562	0.345637752077816	0.373230471684091	0.357763001169689
0.363986298581902	0.3979422667778	0.356895511535405	0.406434481965567	0.362416646424229	0.394359330702134	0.370130813839036	0.37904330679115	0.405960165844487	0.381797759162693	0.384158265501428	0.375530490776586	0.366289843124588	0.359165226531448	0.366973744512539	0.410509746464775	0.417754028173682	0.363587970268557	0.368330829290942	0.397245145004795	0.35620392471347	0.397376791876068	0.363392830814284	0.375126823489728	0.356681731090998	0.393243924495625	0.360995426606533	0.407101473457306	0.4073051469468	0.410822698917989	0.372978328025405	0.385160701707884	0.372812982675873	0.352707071096627	0.35832478337985	0.377110049999702	0.363698009608318	0.364737094390236	0.410444250754486	0.385292411001404	0.394651518901396	0.356889425143947	0.358578200038218	0.350009004155238	0.367372548530833	0.412378789791417	0.382261377323427	0.357958441173767	0.361239209713626	0.370598428270803
0.374792104150655	0.391832906942018	0.420018813419295	0.43306799280642	0.421340970459257	0.382753613243933	0.39444844062974	0.433008657864252	0.424609892168602	0.40906606371149	0.398611661735498	0.375444887051808	0.445076468990836	0.397379605860824	0.367696819800677	0.369716327556804	0.433765541859582	0.415751398376825	0.402562852691395	0.387274133097657	0.432973386813118	0.409324266759562	0.410998686265241	0.415374424509537	0.394058947020245	0.421205585741687	0.412818557287999	0.382732513617057	0.419615946518324	0.438896834945572	0.372994997745385	0.386646775147891	0.43708139058389	0.414672744559672	0.440062581760134	0.372227672478398	0.385755984640162	0.371991068608797	0.434880079064146	0.390813960636437	0.40874030373156	0.418275345633991	0.37236314625085	0.391952797814498	0.439221374213283	0.390297729604399	0.373573583350062	0.389662933359918	0.402704153249581	0.411026710888336
0.403324345226751	0.466969558188365	0.460038210296697	0.409705738686993	0.419697295580375	0.408632685257057	0.431769197542792	0.448111485248321	0.459750711897859	0.463056708293204	0.454304828639098	0.43398094240489	0.40712770686326	0.446153476150639	0.449506440134028	0.401803553412341	0.408050691579517	0.427532323408897	0.385074774059032	0.401995383997511	0.392085869898822	0.404493810197531	0.400996372816218	0.40307880025663	0.384088681942431	0.401958899213481	0.452778336329524	0.45426893317361	0.389685202106204	0.443105758157324	0.445215364273313	0.395403998850639	0.410939518242402	0.382756624251672	0.42726457271441	0.38909039776244	0.422354015237156	0.441073481793194	0.389997592469151	0.403175765613117	0.38855054177696	0.420560184589439	0.385449481759898	0.437025545212356	0.393761402749744	0.386061655462696	0.398142128178198	0.390335138246805	0.387432221859881	0.434553013160752
0.4907852998173	0.445355835927598	0.450747825293501	0.450301338835973	0.413467134144779	0.40381222703918	0.398371743937474	0.455013213036119	0.409985828548414	0.464891767540554	0.479198230991124	0.448003005222357	0.435250182205016	0.489186809450355	0.437102636673156	0.425842385776191	0.424527031604273	0.399032541429935	0.405444735118956	0.430745552610243	0.422926162637036	0.446866374735975	0.415146491366632	0.479858431761431	0.484584763310708	0.483706912877984	0.396899133333913	0.480984419055212	0.397935294810794	0.420906463375013	0.446581402601454	0.440305278209914	0.407521166694451	0.395376294982018	0.411081757322125	0.425048554379521	0.433775953079785	0.471299035051159	0.476797722487285	0.470666413701334	0.416781389931834	0.423227111825588	0.479458844806305	0.458814412247702	0.433276356314666	0.462267827543735	0.418991870995208	0.470571716395273	0.414175237544572	0.434413390180191
0.50035447813325	0.450598825203751	0.519715469814486	0.415258076704029	0.43452299995018	0.499566059700493	0.432654516217775	0.453546515170922	0.468504426784105	0.434245612203684	0.440397976326067	0.492988406322515	0.453830993931276	0.434579268696986	0.416457648338337	0.500490485713005	0.446078120097608	0.471428578979557	0.426111056773945	0.414128419295647	0.483442917563214	0.493884475738703	0.461709875585013	0.442172272915905	0.428917384439639	0.497879778430925	0.516024847704592	0.42376628894263	0.464417743042419	0.434140648340469	0.453446746775008	0.441410036174517	0.472464814345626	0.510543146479031	0.450296339597448	0.423451855197211	0.465327609806823	0.447843435607849	0.464939929225809	0.449448293809924	0.418619576085532	0.448241622721496	0.489014120143875	0.502356245472758	0.500175803577655	0.49423771713527	0.515817200291107	0.449569656356898	0.444466903503103	0.515539440929255
0.517944162702365	0.489987138547019	0.443919623307181	0.451143872530744	0.464605581182035	0.492979734154727	0.462111003716293	0.538161557839606	0.498207605949612	0.491494862529412	0.529078686256373	0.500747739639986	0.533321499648199	0.50215791401691	0.521999530608377	0.46099326089973	0.556348136399594	0.505014880868359	0.480224354812757	0.448492561025136	0.528750972601933	0.51958861691206	0.537857854648677	0.504006160191624	0.488423005904831	0.534002896613486	0.532065303668975	0.519800529841691	0.542193065406151	0.52295257316343	0.462962180752789	0.55669095191899	0.454191312708992	0.544235550422506	0.454867010677104	0.475941823637564	0.545385906270275	0.524883654165141	0.437640096047088	0.458540153831246	0.481754702507753	0.46712015599922	0.442465835457022	0.554001630331547	0.493799477446967	0.464793423733805	0.459148021061928	0.495060892358004	0.505036950667585	0.493659778246297
0.530631132995888	0.566053348630059	0.547128983995122	0.480735869479426	0.494200233964303	0.572958689283263	0.509485643161482	0.526706790615084	0.486709981979824	0.474023352171132	0.478710680065328	0.536528701247988	0.508827490812578	0.467814837986305	0.51842842137405	0.561450519303459	0.501168078569946	0.554441552095693	0.478298696646479	0.494394688747671	0.519699706910379	0.469550784991494	0.47922734369945	0.512520642654931	0.474150040532877	0.577611968540961	0.530064001247679	0.56759934044962	0.535687594743286	0.477194911012173	0.53250595681317	0.504391861089117	0.470143474019071	0.535656264317896	0.534608103458666	0.518807563669827	0.462326052610289	0.569521187634574	0.509771708451042	0.522560187109519	0.480239847484553	0.47223761630332	0.47150469573584	0.488282602660554	0.579072681124246	0.546432376856722	0.490447948788789	0.532778119779143	0.550618766677973	0.561382272261814
0.546004913460089	0.518063581117602	0.58536723850088	0.541949820377235	0.499841781488656	0.575033409240032	0.576893636600526	0.606275282219368	0.599948448091381	0.635749821401808	0.571239308343696	0.563398216441017	0.508548666621845	0.566717213998603	0.556349993752731	0.571303979915621	0.530960091100642	0.567193524761579	0.630021346711017	0.507409824503263	0.60078023087506	0.582387143365259	0.555249078019221	0.530559968813532	0.498725821953319	0.588874009553191	0.581016799746863	0.571602758028068	0.586108148567737	0.513136218871867	0.566507867348734	0.504884754054366	0.614369087903281	0.538789433654867	0.546743672759443	0.62976271169814	0.564159823521445	0.530056416164253	0.546160381817858	0.533408271128105	0.525973500430429	0.544362648610276	0.627601960469675	0.598143263204255	0.551698991882358	0.493319414235797	0.619515992083359	0.627751552806128	0.580806849639951	0.511404683181209
0.669484396766482	0.621193832229342	0.662425062389075	0.632567550172392	0.563336525037839	0.637198486676074	0.682472442441181	0.553672329245984	0.540531432263772	0.547498480497384	0.535468833650581	0.631570136941714	0.687642920697368	0.529526673793469	0.567115414773839	0.683457617421566	0.631785772051922	0.647953407926171	0.629460855826079	0.631481831258864	0.570092536111868	0.595525691686841	0.673982836329504	0.659923500809185	0.574706370348327	0.588362481309457	0.559281493047771	0.655475238516987	0.560075890640565	0.677497985268316	0.634058655330678	0.547619801242028	0.531925680884062	0.566284616263626	0.563338124918055	0.530286489156407	0.675001158946323	0.575731851538006	0.596280003808516	0.540034412801158	0.604540705825087	0.54622221256844	0.531245903022688	0.541618747130145	0.548616071607576	0.591292881647642	0.545391422484443	0.566513489952274	0.602937752386386	0.592348873205557
0.668119560451465	0.602926734387652	0.713446302314651	0.666163707002015	0.690635602777466	0.585563711855165	0.737443154264502	0.677032476206218	0.616706337612303	0.670644279852441	0.751558538715598	0.677782025016008	0.716697494612342	0.61477965965693	0.563727240990712	0.582567550492964	0.639256629995495	0.578125057332855	0.626652032252473	0.688145363623912	0.597692278581402	0.687288266060726	0.71454354404616	0.731294611227705	0.670326591191664	0.58152097847645	0.582221763584111	0.618854968834412	0.593377534550685	0.721585542190708	0.576125132962375	0.57155058516802	0.562877641830116	0.644972550089858	0.584324128418723	0.702153759110815	0.749621494791423	0.737812487754201	0.598772047564873	0.726175956207459	0.640308772740233	0.682749635110599	0.725145474844358	0.72444708002794	0.699780627727355	0.57297385264333	0.713172319358582	0.655154998877511	0.59024933742978	0.752844225482792
0.685101518596157	0.724482473104301	0.744953004668871	0.670985685069227	0.630123357001957	0.731702100604044	0.682390990007981	0.674764532141429	0.612054830424297	0.777301638492752	0.81588831394165	0.706190676477294	0.779809677178825	0.804367998993774	0.669757354862656	0.691782899785354	0.685766841486938	0.669743589332663	0.653351071531634	0.601712811382954	0.800170614366532	0.615766483713318	0.649712081873482	0.651077586387191	0.701079755510467	0.803947672745933	0.755160407833705	0.623059099050369	0.66655298125411	0.67614084517098	0.741398537516558	0.627078648583385	0.666063743656448	0.627518139824567	0.726992076984655	0.785005220726838	0.609199698156594	0.610367250753973	0.642866272726964	0.672221709717194	0.605511618725047	0.683580884359383	0.603328285650235	0.653813427853745	0.770895484858643	0.768715266628897	0.739312676637423	0.669220907559632	0.702766108093437	0.641020590664907
0.725268305540533	0.690595662770512	0.750355925396978	0.847382928896853	0.785149331879383	0.747413046209642	0.698768693218083	0.757033173477091	0.684005171371109	0.845921003068847	0.718454178616335	0.695375938944989	0.836017541330678	0.679881211219982	0.830053130960957	0.770965255136425	0.715162995063323	0.714206788459491	0.710148209629695	0.827875536806143	0.801674654765338	0.889512612873302	0.779339706631241	0.801323681371115	0.646504201932648	0.737803067546678	0.649833136041542	0.835203270369262	0.668728343543672	0.651731011553269	0.649913364815305	0.860563669615991	0.659259651527077	0.792089108688303	0.80654076232852	0.70774981738692	0.877344888089793	0.860414432662559	0.778277825288261	0.763738709636382	0.777500409905809	0.690196465752101	0.698463295924247	0.840956056712539	0.824368273164212	0.686794476333493	0.765811442374256	0.806310236063255	0.712221185487248	0.832517718408233
0.717072471979692	0.850495901624594	0.810527630585634	0.80415700239491	0.790361983895176	0.862985257060834	0.841877437749926	0.942981986833964	0.810377146903749	0.924355386527215	0.880673621420516	0.807724101763229	0.701997989962082	0.724791474101637	0.721196015422939	0.773025653269159	0.920158837327144	0.704399619767817	0.9481824965855	0.789256258724413	0.93375688046745	0.94114723621133	0.782247661838464	0.836536571023484	0.774592372737578	0.84644121916818	0.810086771660904	0.874355831204101	0.962600270597556	0.865436216279289	0.858732136969537	0.852608006233797	0.919290203745746	0.948681173003706	0.779050092980642	0.95743902462535	0.847531226844442	0.831606623939144	0.7248341278254	0.788402827291538	0.889050441259311	0.859216767023928	0.844890293081262	0.946512822240387	0.831529646563988	0.938758076623105	0.850565269679599	0.832104514419351	0.755914613697157	0.887694826920743
0.939770446648941	0.893097654060109	1.03389326944039	0.814478142311928	0.907853163984053	0.916362790734993	0.781017288332993	0.845944313083289	0.845708321739335	0.79108583519139	0.825102218785424	0.861804233701382	0.8245695678821	0.838038775448158	0.804002032518539	1.01757996116612	0.990510404097752	0.83688679419084	0.900696463431525	1.0139022597782	0.884836567776046	0.861585467477048	1.04527777255012	0.965910937455758	0.869923486907649	0.793431688730584	0.819385073593481	0.964895640377299	0.821324467668354	1.01453583585885	0.96988512510095	0.893450524575696	0.758884673851914	1.07576155422771	0.764176622799203	0.827004775274421	0.920850031910757	0.927083704207954	0.843236229014771	0.826691397470655	0.793401079092416	1.05337928088751	0.768477822151223	0.891697512860202	0.970420145147046	0.756738277117443	0.793230571343151	0.90158410199722	0.80881844958493	0.873179215794299
1.12830871573332	0.866243231600821	1.02349317612603	0.929218819872381	1.01435725605835	0.944216181246086	0.848425261284526	0.990638156524323	1.08795397337867	0.870514478357839	0.884118409092684	1.07741400185892	0.927581859330128	0.828369587738233	1.00630567173317	1.0844129744712	0.849981958961339	0.939875519613807	0.964225594755786	1.1269036887239	0.938815373478922	1.15547063621883	0.942068095651648	1.15351211064474	1.15717105709279	0.946592925380099	0.823581324039503	0.9550321162981	1.07353577326378	0.837383899598398	1.09415294548448	1.06088185822923	1.00303374763561	1.13026430689904	0.833654540940636	0.868516483069258	0.876253475244154	0.995346142248406	1.02417665283767	0.849618382369246	0.904468916207755	0.957680497650576	0.884724551147241	1.13218126922108	1.08735805783512	0.919575231078711	0.958687432879703	1.0601832776313	1.14040315711153	1.14353684246187
0.938804364765492	1.16389550058705	1.07976688659591	1.25690638660481	1.16427658988635	1.1876723504127	0.917361514286913	1.19463344473852	0.934350162418644	0.968322145081027	0.957369903403282	1.06174671344073	0.946045482929865	1.14245001949432	0.997112839380026	0.965948913818041	1.10736910667047	0.96017083620959	1.189939963042	1.17950794177647	1.09390687689901	0.943042811341936	1.19095904740804	1.08776609030916	1.03266631248682	0.969059544994907	0.95810423759108	1.16257342963882	1.08034678392412	1.17074142499845	0.912446880388449	1.04602239380616	1.0909555409082	0.932378410961018	1.10633342045723	1.09850325960823	1.06548768670105	1.05713678748421	1.14114252746683	1.26409891743707	1.2456873529361	0.95445743222178	1.12041381852699	1.00618482225733	1.00883465249131	1.16826144979826	1.28860253137605	1.1146454039479	1.09552023888418	1.10407997547565
1.19596629899899	0.993999840646123	1.3437128378218	1.36491432662787	1.4309520019125	1.16122068629433	1.15700265507664	1.18038240952236	1.11655460478	1.2011792867727	1.02563685787768	1.20885635493243	1.36821125451031	1.10356339801971	1.14788837561379	1.02908503980228	1.16021804978191	1.23089542903354	1.23017595284195	1.09497680004424	1.19843371274523	1.02054871205058	1.18931849481579	1.04898840701864	1.12176826425618	1.15458916283535	1.33730308558209	1.32858261698146	1.30072018599898	1.42968854389277	1.20786434737097	1.35642565802359	1.29082973905013	1.06231791406904	1.00643064127887	1.08622037029016	1.08265444199195	1.32634649679076	1.20939947845457	1.14352825234525	1.30225832511284	1.1170195811822	1.07945651768237	1.15264209713531	1.36434061838508	0.997580264602526	1.10192012022428	1.08867862230244	1.01707176863444	1.0913398628621
1.24642352872978	1.45922200059703	1.19018196266044	1.10288906451108	1.39877214070278	1.23307313230601	1.28740257458919	1.57025889020546	1.15327860417936	1.32545677267211	1.45481203531789	1.18526382760764	1.44077369552117	1.21477571311772	1.33626424104577	1.22866146911612	1.46491651788238	1.1002565420557	1.15522084715156	1.41179891024124	1.4994927070241	1.25558233582324	1.3121764176955	1.50494620151613	1.54968402395149	1.49058088201226	1.15126193678555	1.51100818588442	1.10570175729234	1.25653558066451	1.12078237950015	1.25720692946675	1.54807389555728	1.17440643784607	1.36721865859741	1.14273350894598	1.1495922214732	1.17131292366113	1.48083019149755	1.56023980535213	1.19125977261484	1.20497970334182	1.59587930087971	1.51189713399118	1.3098860974469	1.31229657840905	1.29989493918337	1.32870519038852	1.34960398799234	1.29636111155747
1.71482459855137	1.55644529081347	1.50426711015083	1.63007395858009	1.44239293656932	1.36763972995043	1.46692279786975	1.66123730216217	1.6149674642603	1.42441356685298	1.65077741306397	1.59308465517883	1.42183008940417	1.57672216356898	1.51407065747489	1.27170470580185	1.30594674483995	1.20978622024583	1.60419454271419	1.21459403776935	1.51841440030071	1.44545910744576	1.57388886240016	1.2972127976677	1.52188011543602	1.68245420590278	1.26198502632482	1.67402170784565	1.7420466171062	1.3891442889022	1.50316206129193	1.34856956327764	1.44261545966039	1.25314617932641	1.48823831404758	1.32568102031935	1.60095827280482	1.67793009286349	1.6496563036734	1.72783732561901	1.51686708126264	1.19282050401259	1.62692575325779	1.38815994231285	1.41401656393256	1.4857093020262	1.41389235554694	1.65014008872069	1.54422536333434	1.21876706412917
1.62138962339973	1.48778249315905	1.63544421238051	1.38842524820629	1.86973420622649	1.79747970781264	1.64097523350304	1.3768668937475	1.58385057770224	1.57844804591078	1.4154810711521	1.87189728284965	1.85123617143044	1.85432709624061	1.44284088524713	1.74675097935566	1.64982984580593	1.42114177283943	1.80743750884803	1.37725907563716	1.57109348537216	1.73776613305228	1.72863612307921	1.50938962736651	1.42626544374726	1.69696314123045	1.55527248674987	1.90103875043408	1.92843802482281	1.54792775225511	1.86494983906802	1.76259235452591	1.51221644771798	1.54684537571881	1.49634768324676	1.55042124976139	1.73125765830845	1.64455176816917	1.40254561617936	1.71253405804045	1.72255783649034	1.79103509784315	1.62157939512633	1.40298026421755	1.73047602483518	1.80441194921613	1.45916282370489	1.89140592761329	1.50508573769114	1.34671180160962
1.77012432021703	1.50413382307075	1.50238800280116	1.84141948225908	1.60237085863898	1.85384868013009	2.04137846753894	1.57765493948443	1.860125992035	2.01098125462072	2.14839219856459	1.49267262319891	1.77020465303276	2.08180190568657	2.10341994480677	1.64383295895691	2.09010443573883	1.67850304139804	1.98241056407533	1.94343322814138	2.0468134700798	1.71630771695088	1.65279001511197	1.77054656058433	1.79632362196171	1.53075153386576	2.08507219771963	1.79055656491838	1.50049171825207	1.84104459135108	2.03209516190149	1.77714206487686	2.06079470912735	1.71645384059433	1.97910742623621	2.12341018647594	1.8625013895322	1.55974892936875	1.50877569039292	2.1416360783333	1.58203736129566	1.72398927721803	1.61803153822221	2.16948735267972	2.07507030790606	1.62262533601045	1.69663274707132	2.13146926978181	1.50296594586721	1.56965501450639
2.2839323122025	2.2323386536726	2.09437837946719	1.97404548049545	1.9987166072956	2.09694376301423	2.33291612376584	1.80850000282424	1.77800935701198	1.75743947798859	2.33191607069472	1.97391868764326	2.02828758679695	2.06320342873545	1.73386160480782	1.69056998289363	2.34455492321358	2.03695506300567	1.74360056750906	2.18103662776054	2.12181872624428	1.90812339977442	1.92488387148875	2.33641889846541	1.99243964140408	2.15892304284127	1.98694404604062	2.35476589701816	2.267611827217	2.32464158720738	1.6801070086086	2.16075319116909	2.36565917117863	1.93795049028106	1.8063865248516	1.77843084206932	2.24998894273269	1.81574982777509	2.27454616199136	1.77842544944162	1.97508564610729	2.03720564053023	2.32458530007574	1.72120193892591	2.01330617563371	1.84519674728876	2.00521721655457	2.19079714786063	2.26040488118477	1.9699401645762
2.51992472004745	2.60130715863778	2.36339516140601	2.56494903721166	1.83101208303516	2.43870018555063	1.89680947279234	2.09278585936171	1.98119690584073	2.06710980329322	2.65177291622253	2.27780656905437	2.27454926488218	2.45378882273349	2.25232750926508	2.51108548379153	2.42243694781351	1.78975511301782	2.31564143514423	1.81124652506426	2.01674820992895	2.01584726559836	2.24989215100206	1.8609861430414	2.20196433130195	2.48561140581223	2.09263086992978	2.54237880727734	2.28713916124872	1.90299550027581	1.94894866597889	2.60692722666679	2.13805842289262	1.90397304680991	2.46145557230891	2.35026274617542	1.86025879576688	2.23788394412545	2.60594367980671	1.92016767247831	2.36711403536002	2.23217663693496	2.24708600814952	2.07471197683076	2.22588133084056	2.38069386273786	2.52576778119743	2.39586060165785	1.81149312011757	1.94776732300343
2.34727695425112	2.62825099367957	2.8413455425424	2.63782629867867	2.57390061143226	2.27499568209046	2.3353298120153	2.55552483372488	2.28465713257687	2.75765321304442	2.76245246174628	2.21535166405599	2.85102663356376	2.78423976772621	2.66435849878568	2.66361149827266	2.32673048869718	2.73449282347249	2.13557674334039	2.33722451228932	2.85016027194964	2.8413008982647	2.09817118647452	2.20195482122813	2.34442806279414	2.36222529870882	2.52684659776458	2.36309255163815	2.18505433047747	2.82372602147486	2.82043673431548	2.47066467713864	2.31624676342478	2.71625040879632	2.7940813651638	2.11431148361029	2.1067636743918	2.66799194881631	2.26381650221259	2.15029554323984	2.58287948434955	2.3985136132108	2.17910737257362	2.91786463525829	2.3254432814214	2.07863888209927	2.51737554029928	2.83757999091324	2.66309800416787	2.84751291820342
2.66821477595223	2.40967333535037	2.99977442950382	2.774774243017	2.5686718661633	2.53440115165449	2.60320898832523	2.47506683647315	2.99813171325872	2.5215409998429	3.14551082018801	3.11946243628707	2.3277486699746	2.81303757432733	2.66753163771153	3.04914902465056	2.85347075587134	3.04491544250163	2.73860244541476	2.58095527064525	2.59637822138786	2.93307457827889	3.20622947545912	3.17828615256399	2.51425695651657	2.54070229676819	3.06270819439796	3.19413777942785	2.42987948237067	2.76107194933352	3.05256240206231	2.7906899412742	2.97436154812656	2.28720333439539	3.14382671247959	2.36914019664864	2.7857353227972	3.00248676678849	2.6086142837148	3.00943781544457	2.47522136947934	3.13488145407533	3.01699072159173	2.90235760803308	2.75958153547899	3.17576127023739	2.94505256680163	3.03843005136432	2.79347842902797	2.6747747819034
2.57867114906119	3.45319149884305	2.93996360499914	3.17800420586792	3.47151191492156	3.25181988935317	3.07438861980318	3.17796435447973	3.217156046488	3.27391579456552	2.8510542749612	3.17534963436261	2.88245163809186	2.78638170730631	2.62067120637302	2.90761912051119	2.71326433922084	2.73922594590967	2.80118841594419	3.30149911600328	3.1726587218289	3.32444570380805	3.21924245999627	2.8688790382281	2.70605524386938	3.21192586509653	2.75527353207498	2.84201859446677	2.95511697815162	3.18995373531801	2.94565663803952	2.66396068539785	2.57078368143937	2.57541660761797	3.28654672928167	3.40691389329674	3.35026118355922	3.34481240837583	3.32281230128511	2.6593212207221	3.33734994342401	2.64223513188901	2.97038624477373	3.48297226728162	3.01124834457964	2.71495429578586	2.69556720001323	3.44015354688079	2.92579322664685	3.4557010950557
3.38012071172138	3.49577784345168	3.51907143062078	3.10219966825092	3.58073167339772	2.97698349755024	3.58521051173183	3.17737445551996	2.89595733995466	3.51033451660627	3.39814983052346	3.73220887324483	3.65187346922245	2.84131211027605	3.69021831421263	3.63120838796106	3.71745572057168	3.27358334541631	3.06910849460029	3.51187222871591	3.53976479277257	3.60005177843421	3.36151927681551	3.79958385042241	3.05868351857441	2.89943131011282	3.30725038644476	3.55915827027305	2.84691719237506	3.53692028726321	3.69411402703483	3.47648344575689	3.60617414469781	2.97140793619988	3.20231422317964	3.50571942853009	3.34301429914098	3.45933685744853	3.12867780575245	3.67408054583417	3.08951663484888	3.17380160476002	3.69057873080753	3.71708344732226	3.58176177325647	3.65729671555286	3.21873721843278	3.24781303349349	3.60423732533773	3.82138487102517
3.89426126544992	3.72608666708593	3.44707550476071	3.21758603340039	3.95805531555344	4.05455455238455	3.71731373193796	3.58207528203902	3.86618286972991	4.00385461825357	97.2556066879152	3.27903918804464	3.97800327273035	3.93412581421536	4.12683679010287	3.74202346673406	3.9157355183115	4.00818901391627	3.43225208526355	4.04228604168064	3.46366503744109	3.71121168221958	3.37243178986253	3.98023151224621	3.66742300108107	4.0150397770059	3.77489220123261	3.62866651653933	3.38480012604347	3.68182414645096	3.71837695007071	3.34682262394687	3.98688230680247	3.95234129001568	3.46906556347855	3.83191365734947	3.94003340231938	3.95606656912207	3.92466289599377	3.54849565600204	3.6178919428225	3.91003650915615	3.62371264911667	3.91286029616376	3.96912208370706	4.04620032968114	3.82660283171986	4.11646618806629	4.7427428020372	3.84760712378101
3.84193581363431	4.03123339335652	4.25862183495368	3.87761644691422	3.68598996860296	4.22255427827919	4.26049116377017	4.18335265434329	3.72440590932557	4.22575492288763	3.9697701361347	4.234971125132	4.06420667423351	4.2293194339372	3.69785103435114	4.21315683864384	4.18040103668861	4.30092096218788	4.29544769346178	4.14233743503187	3.7769509063826	4.0519612092318	4.09138270494111	3.57921078887804	4.40672460535124	3.79920449337602	4.15420418391565	3.61190943964929	3.78975881227051	4.15401964732146	4.25734131378266	3.69546408269272	4.05774404350741	3.92531514026398	3.94595275439446	4.23119380967356	4.60325302189648	4.27004992932212	4.09697861600265	4.23335045306043	3.66084882343649	92.82500641755	4.07644901933254	4.64662347710569	4.42002202560147	4.0956110310581	4.29757878942955	3.87656902929539	4.52086211424482	4.07726175662152
4.53562736836437	4.4873195584476	4.51129419489315	4.29068218259717	4.47424930213707	4.44887981289921	4.58926323681942	4.45526005352503	4.00955472798683	4.47861326583326	4.44027736666722	4.53748244892687	4.51432085501391	4.36645412575548	4.58726972828472	4.87291246005068	4.48575568727266	93.6409103795875	4.5199910189188	99.1543056808999	4.21147084688573	4.23228715003414	4.93972699050642	4.49931320382286	4.58919327781149	4.40082848158774	4.5833553901596	4.33826516697305	4.25681016805842	4.45872591250696	4.52353687838523	4.40403212807063	4.55983409362046	4.35289453906722	82.774900814563	4.34904824699672	4.52931385610019	4.20272292948863	4.54344713416868	4.52209987701236	4.484665970329	4.19632840080284	4.70455073135125	4.65984019375066	4.55934654417845	4.34768589785558	4.34600249249906	4.19447513895859	81.6448482293083	5.02180044603133
4.8326592997775	4.85781732327566	4.82002003121761	5.08371110114854	4.88032227633455	96.4815013735649	4.65133296630664	4.86595180289835	4.770791330498	4.82354238667546	4.5481842507419	4.80211114017528	4.82404923698393	4.65189543802481	4.84550166830226	4.6768071212703	4.86047086767502	4.79838717105009	4.83646906168504	4.7376134276496	4.76669252359867	4.86074820102867	4.83454276807533	4.82233835804292	4.52058009385372	4.81823840781774	4.96003035543593	4.86293781558564	4.8229928470791	4.82151571421958	4.66579934601716	4.61119615133812	4.73114326514377	4.56619317018331	4.79119289404064	98.7708978257649	4.82389921187525	85.37138752996	4.59736266697938	4.86005885523478	4.70494309368428	4.85490494425687	4.86003203584395	4.58652280535963	4.69373328689262	4.86121484977022	4.51435025411216	4.52344762013623	4.57252048055852	89.4120362048799
5.17497970722425	5.02289428346464	6.54852726498342	5.00503209056277	5.76192031306443	5.12813192219074	5.15144255567706	81.157605481401	4.93769687065977	5.06259115280882	5.12178662736883	5.15001043266373	5.15677785765053	80.2326571907611	5.15719110476818	5.13208551192958	5.13004414016465	5.64029845658034	5.23495008660549	5.15397445846758	5.08036499219354	5.11448364308562	99.0444165242041	5.16052219814084	92.2188140638581	5.09064931729523	5.06342615267948	5.15659078858249	80.8623859353959	5.2092993285753	5.04588325962218	5.09324219517229	5.13792933008852	86.7403695383391	81.0853073891243	5.15837014858519	95.9406945687941	5.09034333436104	5.19238725290537	4.94522702287564	5.13115826347788	5.14748689314223	80.9068892031881	83.1938073031507	5.17026177085872	5.20832826953925	5.11779702992485	83.4438452321281	5.12845806894006	5.18070912811357
5.54596091354566	5.45441987788219	5.41413049106609	5.54281691807969	5.44705645418389	80.7964310077073	79.1408843083616	5.48953181319293	5.32071063202961	80.3997269687608	5.43794692038054	79.7311028924527	5.72665845775539	5.53012733718024	5.47762488435753	5.49820294481647	79.153876214399	5.46033366752048	5.52620689682886	5.51009367341306	5.37622056106536	86.526583510807	5.54560143738198	5.52273666554777	5.3507679730613	5.44986157824586	5.48253138060501	5.47089420644415	5.35640636713612	5.49238815185221	5.49376967492782	5.55804146316953	5.4587498421808	80.1278246746283	5.5326445195047	5.50233308510161	5.48759587939024	5.69317682485605	82.1364374446621	80.6449783274612	5.49873953441519	5.40543239956545	87.4653001267871	5.46959172721044	5.40001099037079	80.8411532861758	5.51827338290368	5.49927081187396	5.39741397532802	80.6468002227698
5.87932420829311	5.87383245996554	80.527615687681	5.81203362789243	5.62244346569664	5.82539557415926	87.8473560076114	5.91387695782368	5.86485789184198	5.84126912557498	5.67222334221548	80.7614090454271	95.8332355478821	89.3273515221412	5.85540029209478	5.78422560993228	5.89159891515693	34.0244444423695	5.63484330174576	5.62754276161204	5.80149797014985	5.82135170905472	5.81418992863776	5.84856999892996	79.5365333667229	5.62790408110182	79.531410013084	83.3493362089495	5.70814150226673	5.68822381286418	80.1047766646957	79.7402519670062	5.82699579946328	98.8774793895375	80.1308225764368	5.87431103592266	5.81903197196931	5.64741335533685	5.67690992833449	5.78114235258372	5.89297117161068	6.21374156510204	5.69728874446615	5.87140458835994	5.6714216225856	5.65293945963321	5.69255507567935	80.9912300104204	99.4929357500937	80.1726756552408
5.95601579092277	81.1733378955735	6.0505698025464	5.93441024256829	81.1472391635946	6.06507344902407	5.98803936453016	5.97442704611556	80.7680984479888	6.21195034157763	6.21899770061804	6.02770287982197	6.01286507506479	6.23009567192106	83.035000683591	5.92494693622926	5.90411003711329	79.4017267904511	6.21926115853595	6.31821883096379	6.01909569191971	5.90369224631435	6.06592229460361	5.98009497675246	6.26477452068691	96.4663520076311	93.9065646297977	5.95213738485368	6.05216856345243	81.0687352753453	98.4015671453937	81.6696130138898	5.8614094003471	6.12163098700094	81.92508423897	6.24184730494616	6.09723101983086	79.5818247253405	80.382941417195	6.02287166497886	6.19338685744939	6.16603328604497	82.4985461715734	79.0324877708658	79.4312085246353	5.95192250268255	79.8854846147366	83.4561913940801	82.5175885210602	80.3867187823277
79.8419043054458	7.4407997830887	80.9749049562292	6.40274194800288	81.6555722524631	6.27411506966679	6.26553467470129	6.47971179170395	6.29255377098731	79.8662124086052	81.4542642307894	81.9664696707196	80.8116867364337	79.6708801142632	83.7426034469318	83.1834074854891	6.28256706046991	6.77043078577924	81.2321232808749	6.24103673290306	6.2145497293362	6.25090400894312	85.2174316593852	6.46771877408883	6.1822529815456	79.5883645045799	6.57693401341205	83.0630828969502	80.0257460681817	84.0136561774638	6.56855192429642	6.26124976629883	79.6907551730642	6.36705035301137	80.2452431970353	92.862286092291	79.7816520949079	83.9059596573375	79.5476106720927	6.59602155074999	6.46654220331953	79.0878364452836	79.5667492682796	84.1804143913593	82.4576990003772	21.0369311587568	81.1718746609541	81.2475099857314	6.23240432902512	6.33484238713162
6.81457879648678	6.53521947530968	6.69394212145435	6.85019860146688	81.5448326867501	6.49793809955528	91.3189815275274	6.55888006061786	6.6842000655511	6.7087531223805	79.8670616881488	6.56497564824407	6.59658620310536	79.1098814221387	81.5065951734476	81.0002923351823	79.9362540802643	80.2905271168843	6.56146006484382	80.0434445144227	6.53701959489515	81.5505112384943	6.57221426845272	6.53239119270328	6.87714622741659	80.8543177868588	81.1725885944807	79.6744286113574	79.2052150424629	80.0366728674648	6.54727135362247	79.8713608089864	81.2786629133943	82.7981102968131	79.3952251530166	6.69925530063658	6.71692890660571	79.3646353501579	6.75193739690626	79.9195227822244	81.8741421234329	83.2771429185665	6.44854096657467	6.50634223081928	78.9100022402072	6.52239343543121	6.59965785350252	7.90109111765782	6.53915295621356	6.50772369112831
82.2446706156433	7.03971603504669	6.8075781558172	6.78405983419702	6.78411202511919	80.1851730969287	6.76834705289915	82.2451588765118	81.4279376930375	6.82009261862095	6.81550037709807	6.94565705673959	81.0067477953056	6.75412522466529	6.82432097095604	7.05138023641443	79.956770834485	79.9107925588561	89.5617273041374	6.84574354542157	80.0444105002652	80.3468985883319	83.1303348726581	80.5382570809352	82.146483465682	79.2757471286953	8.06784575131026	80.7479260799368	82.5316658970642	6.76922680378491	90.2465618451975	78.9203079691087	82.0221289162207	79.5884223808079	6.82520117743917	79.2661370838822	79.9679782316003	6.95012512289499	6.80458651359832	78.9816742561531	81.3532964447357	6.90897383609833	84.0416721623199	83.2575593827567	6.71698476985535	6.80475268157979	78.6965509515446	6.89416048483438	6.82310197264588	6.75584755418211
78.8279458667104	82.2864204567621	7.0501667265187	7.0372325247115	80.0842668280209	80.2486773341923	79.5240729173212	92.8793609216469	79.9513683504753	84.1618677235811	7.20753792309599	79.4357680915817	33.7699952301808	79.3659865274919	7.41740078742956	84.4414571572859	83.8905296178362	82.4468800213208	7.05540022594678	81.5626024696887	83.900256039825	7.06635506113396	7.12359032192582	80.4526862147963	83.8463761085367	7.27571769883262	7.02306143556976	79.6748852467734	84.6713525259285	80.4142015642729	79.8923391698443	98.8636462391573	7.08948946592086	85.6101843644658	7.12799263652872	80.8909319073168	7.03709136185482	7.12686550332343	81.5160809663304	85.3507478154704	80.7850291270185	79.5271667818689	7.2093417743727	83.9886504904178	83.4235143928225	83.9450149289708	78.7183066853653	82.1183982946644	79.1497207067635	7.15633693563805
80.7236208588663	7.35112964230056	7.28434251478777	80.7770827260008	81.8557557170943	78.9454976189358	7.30591052338588	83.1096901095472	79.854112837009	78.9525354905764	83.4010923605572	7.26622592139372	81.0604298419503	86.0316641125596	7.30198283273802	80.6069201673552	82.702162321693	83.7965041005096	79.7174837577935	79.1834071874767	79.4903024735158	84.5176957142019	7.23747254853157	81.3244834066335	7.34311212814083	7.32738325754177	7.26503395076552	80.346083674374	7.47602042841689	83.595398839688	79.0108704968811	81.0735157866187	7.30147833442093	7.35705569016655	82.3570929455864	78.784989943271	79.7721544703764	83.5966508354134	7.37788775771044	7.35433925446782	83.7220818687635	7.36282298941921	83.8201303557193	84.9570055592647	83.7413927747718	79.2510527897319	93.6990603606026	7.38622179395111	79.286500373399	79.6402878624078
81.1801028549914	7.5475303695694	83.4927747483798	81.6232839975806	87.5484772511991	81.1869072400419	79.4818388370193	83.3593112627245	85.5881383013312	7.50690763943567	80.9228256705875	79.3721676660202	7.55967368880644	79.6965810399487	95.5489491366684	7.60537986430153	85.1610435046511	7.56406006719562	83.1462574810714	7.58603697175148	7.51540094402136	82.9317375263152	7.47958418985386	80.4024315613357	78.7184173781722	82.1476616878812	98.4125122103158	80.058742895737	99.0872505886052	78.917068765595	80.0010844053109	7.48971538516682	83.0915119078053	80.2207420502315	85.8821846878791	86.0349477173388	86.8652583109001	84.5138923870097	81.7614996837433	7.52730643299419	7.52830394949804	81.1662109476349	79.0202379416685	80.1661985542133	79.0890183942278	84.8974956231195	82.0488421948617	79.1370825563661	7.49781076206387	85.1322583935939
79.3625827206782	82.6361311215768	7.69644674909419	82.5872642831707	83.6428450132822	85.456769851566	79.4036351653999	81.7898625776877	82.480061882012	79.9776746535382	78.5449087008367	80.3245582288469	7.76449351478467	82.3938730182307	85.6758180541367	85.2080663622264	7.76177897762812	94.4859793634326	83.462498912008	84.5659800354231	97.8643100377658	88.8019820513483	83.4470328065332	79.6412549457088	78.9383960937181	86.3727196662695	79.6342469019604	98.3055549992913	85.0031906953884	7.74007528111045	84.4173855272763	82.0880675499253	85.4130732403529	7.67894913053745	80.7759326634902	80.2532172571414	85.7708276680051	82.6371562090115	79.7909301017585	80.7151413964173	84.2773998433084	83.2312163075711	79.8017361741199	83.0827493395291	84.9754937911129	7.87763397058781	7.81916933516808	80.864648089415	7.96578936743228	85.2614143411392
78.8480684921421	83.2296517318686	85.9079004917974	81.7848922285652	81.5379677449041	85.7832203244518	7.89177481768413	81.3911427125275	85.4998745432303	80.0689648168827	80.4598263879195	81.0099362676435	86.3083825513457	85.7450070567385	84.1364203926226	79.354268875367	86.502808874179	86.4042646211872	84.2002923707358	85.4625389182423	82.1553596678396	83.3120442073807	85.1924905656371	85.5962379546557	81.5222875007013	82.6539351608649	85.8439977572419	80.4376386784167	79.617131495685	98.8606153455026	83.751571429794	79.4780761460799	85.9305432763733	7.90712543091761	78.7544162236101	85.3931047452404	84.8787872536966	80.8133553312155	78.829391566133	84.2625130052627	79.9133368601093	83.0315709655343	92.5331933162422	81.7670075295205	86.5341977503041	79.6228469407156	85.3280980709	80.2429156874723	85.2711566021754	79.2702243800604
86.5265326915335	84.9203524329323	79.8583935475203	84.8707524246441	79.0587272028826	83.0674837576414	84.8630547136452	79.5688126115983	85.9197142042769	86.4582224725063	86.0516515906853	78.9278947339981	79.2426257169627	79.5660369998245	82.3524200912265	82.5741487501754	81.7381274395373	79.3477050196414	81.0417854408774	78.9262979752818	86.0775139494248	79.6527421015119	82.0869280926957	79.8732753815893	80.3723321272484	82.7051340183737	85.1690342526648	83.0257126237351	79.4619828149784	79.8908814383672	80.8342108130627	81.8087383610681	83.5688773059017	85.1207652972172	80.1298997721632	83.8022360341677	83.0618233856315	80.7285969878102	84.614094861846	86.6487950098578	80.3671681159035	83.6616172933725	79.7616364751299	85.9540440906697	86.4301420377724	85.9768021573555	79.1817965586603	82.7685870263324	85.6362354362442	80.7930031081259
83.622383488515	79.1460905707824	80.9291364741064	86.2547866529252	86.0812794772826	80.6642698575578	79.5150573746902	86.4912209553066	80.3411988466915	85.1003008502987	82.1464068482956	86.2361901196899	84.4038475800041	82.2124560461195	82.5489464042732	82.9396820116458	82.6408802141568	83.7713044191441	83.7877269126478	83.5908391744533	80.6746953334642	82.0903222282031	85.8651178208263	80.9552380385612	80.7600233192737	84.0448724123222	85.5685966264837	86.3756037735083	83.378593397272	86.395294256833	79.273137557165	80.0986505966076	85.8899552342474	79.0437094627786	85.9877632264015	79.093039820012	80.0444590473731	78.9762388731806	80.887994357411	81.4880221072965	86.6858801274896	81.8120964496085	80.8876924230139	82.0229922832177	83.5510247477962	79.251315267689	86.7434464899037	79.0823031405564	84.7387148233446	80.6879664396534
81.7491436345579	86.3440434638439	86.5328687027143	86.5229303288031	84.6446144616711	85.2256281876351	84.8104083081765	86.2540574541911	79.3883077370731	85.1512513783776	86.9447275985626	79.2380197822957	83.3227024525415	86.4829117280058	83.7223343024426	85.2249616879746	80.5374288529246	80.9712071213438	84.7524469047054	79.351103286178	80.4371660856064	79.0165743407513	79.8022207791936	83.9309626357982	79.4634862028808	79.6138935147202	80.1136696255124	86.4144278886665	85.6619388248787	86.1955410853947	86.6627288616958	85.5276275010195	86.7520221602051	85.8877907171915	85.153036266443	86.75377888603	85.9102969330984	84.1180749261753	81.919764835656	85.1278371503233	81.8404785903972	85.1424696838008	84.6546968855713	82.32480560858	86.5637854308736	86.3767050334927	85.647524774971	85.0639195077483	83.6836288271543	86.5865503174865
85.841526235666	86.3437859816202	86.5828821276909	86.0987708001173	86.6198097014716	84.381930931824	85.8697225489174	84.1467373696932	86.6067488384891	82.3362855427526	86.5066014342778	86.5802726427928	85.4965612420817	82.443337576801	86.8269355894726	86.4118705727448	85.3759390569169	81.634334712798	85.6039928414735	86.6821537406962	79.0568677008521	82.8177357714563	86.6685044025102	85.880173892215	86.1166214162395	79.1789044016219	84.628689759219	85.2224549204927	86.3766635716542	86.0567972582692	86.1141602778463	86.253452740974	84.4092110545981	86.890312203312	80.3662701577134	82.2103705929277	86.5469788124231	85.4610654394231	79.6567078148705	84.5496851256852	81.9843033488463	79.0614573448657	86.555035358604	86.6175013256145	83.1978753331416	81.7320638609371	86.3410463802432	85.3453806445274	85.9151687796788	80.7370191735131
84.6180417704499	82.0057023648819	86.9518710074813	84.2702478579809	86.5964490032171	80.8442292484915	86.7758548888009	86.7756519219656	84.359148016878	86.6017439166017	86.5285004335884	83.7437891497503	83.4787806072308	86.5809459261531	86.8987910418674	86.8004016075435	85.3976184881453	86.808347849007	86.8368621877953	79.8302638499926	83.6207444016686	86.1206479738143	81.5353782964803	86.7626512194176	86.4704002879766	84.7382477315222	85.483769622241	82.1488186537413	84.2099219973936	86.4854249689031	83.8773146625783	86.8400449294255	85.3293067976056	86.7542408851787	82.1629554021364	86.8206975247382	83.511366776574	82.4272751427823	83.8246877759355	84.9934404703096	85.9594385824025	86.9160800654308	86.5771604605894	80.9735488434686	85.5855457364857	80.7703125830387	86.7011878056619	86.8120583949722	84.5527029401991	86.1229392881599
86.8000823805081	86.8492616574367	85.7107204662988	83.2045786830969	83.4102999483576	83.9136277527412	86.7884513996927	84.5678609724296	86.0191103527042	82.1486012072403	86.0614471280394	79.9893750735338	79.2386517379847	85.6844254014387	84.0458672083579	86.733279146776	86.4259371945646	85.9428264235422	81.7306229050378	86.2754167871547	83.531029262012	84.9772777659006	82.5135079222641	83.6814976886421	86.96406372148	85.5811871699254	86.6505821437944	85.8794015672157	83.6986547715951	86.9163614146289	84.8800326673368	84.8357796172132	82.4190715456524	86.7693304815602	82.3539166914197	86.5322905538649	85.9920514418411	86.4603768477775	79.5384420758127	84.3806507898705	86.4990413308056	79.6194065209244	85.5584158818201	86.9691217202129	86.9416570832438	84.2648272943879	84.8722015147634	86.6963808379906	83.2992145844081	86.3548025855215
84.8921701336134	86.9585172877125	86.3406720204084	82.1737389211766	82.3497558875625	85.9818789609474	83.9663684057159	86.5445970435695	86.817153921167	81.1675700141196	86.6835032624821	86.2161445227776	86.198815127313	86.8300156992805	86.2777186684515	85.9070174803034	86.9854094539328	85.7893034636222	86.3662249865991	82.3303181772514	86.7647694052032	82.7126910670769	86.9493298352506	86.946615599349	84.080858581831	84.2777055542072	83.8807899100524	84.8669689185517	86.8665970787986	86.1268756985342	86.5269401245786	81.5923384318241	86.715971907222	85.1469421085438	86.8887873218025	86.9054649321367	83.8059681615011	80.5530248073637	85.6266396997131	86.8885133645978	83.2516225968714	86.6205890372192	84.3959511610081	86.0074355678462	86.9366166281836	86.9784826888395	83.4602011289884	85.5626914809045	84.9977478862116	86.9483808893531
85.8990644990312	86.8820393311096	86.8594896419614	87.0496053124197	86.7926260704468	87.1150448240752	87.0010853752809	86.9592500319046	86.9821516712504	84.9439104294654	82.5508225753248	86.7397895217058	86.6077310878588	86.5055124232852	86.8343791152963	86.8860307524277	86.8124893328531	86.1005103877399	86.9494116582261	86.8469252571625	86.7347529474551	86.9805720363649	86.8684539638491	86.9540363258588	84.8386240520591	86.7889047611361	87.2157783913646	86.1803904102221	86.7657407144733	86.9336818433079	85.7395598787228	86.6632453088923	86.7890854253793	85.0382556839065	83.2591223040984	86.9570546942526	86.9706514191018	87.0394648660184	82.8807665389301	86.8456146326899	87.0415542266593	86.5240138401731	87.0173308750577	87.085283134647	85.6186541423198	87.1388423938487	86.9473762638217	86.8261335781346	86.9171178046406	84.1379772157684
81.0847094258498	86.820740042626	86.800208915639	87.1335308719464	86.5107507074909	87.0921435381593	86.4579537471706	87.0205135230259	83.194376913026	86.2849313331502	86.7706404538658	84.4595273317024	87.0504014618328	87.0465152322316	85.6229850116115	87.0137352784935	87.1359406120848	86.2350791121777	86.9186793642232	84.885072215598	84.427222232939	86.5242786059987	86.7139432348691	86.836026234076	86.9846389701753	86.9507403769846	85.1686440996806	85.2704212024376	86.5333575275745	87.0488535790788	84.5537518311555	87.0592719682709	86.4817223338648	85.147984437782	87.1332855076517	87.0080392590234	86.8232463350103	85.7695822710512	86.6794768863569	87.0429713534329	86.9448696158298	87.1201029784348	86.7929387560644	86.4155800310529	86.6886086351522	86.2658697352713	87.2621591332021	83.1483035102906	87.2119694090578	86.6093124136188
85.9510492007392	86.9789926110975	86.230025821684	86.7860723803569	86.8749291587315	86.6343513294861	87.1334246711144	87.0565535069343	85.7789637042099	86.78942460035	87.1677459445667	86.9477772919504	86.875151654936	86.39346131235	86.9029462803198	86.9483663776216	86.8381157612802	85.7712318318095	85.9105349215911	86.9101982686434	87.0391464673403	87.3405862092363	86.6679233662868	87.161180159666	87.1904887095716	87.0863071127044	86.7119305435167	87.0087361164262	86.7455419256676	82.9753314766938	87.0871350482847	85.0286219949257	86.9280200195196	87.1376784022992	87.1057212283953	85.5114086465483	87.0215338241035	83.5839142548042	86.9462205534126	86.4812129009274	86.9697786438966	87.2292616249009	87.156814171552	86.3554364128791	84.551512677543	86.2849115875405	87.0149017050817	87.1765075145479	86.9928649715375	87.1157352528228
87.1085531912733	87.1321610087666	87.0408454930703	86.1781938543392	85.9934047381251	87.1495774250253	85.2276182939588	87.2698041923874	86.6479907957138	85.4125040076593	86.9875294467214	86.849090397623	87.1012387365051	86.9560348972388	86.0211895320746	87.1247849223849	87.0575229691439	87.0452554393091	86.8736460986967	86.8710246245886	86.393133824703	86.9099381396595	87.0570559001833	87.1188079667763	87.1088960646954	86.8867201079593	86.9924587274833	86.5837548317615	87.1308463624314	87.1036189488255	86.9634830763751	87.0915575298272	86.343584299621	86.9641181565222	87.1355245298998	87.1618070321514	85.1087746968904	86.8478610957351	86.8975870530983	86.4908672057356	87.202442128889	87.0552381424034	87.0373661340849	86.9996875270745	87.1714313601694	86.2269342714896	87.0605376309809	87.1266507060361	86.9415361060201	86.940399317592
87.0422908420291	87.2412871803538	86.9587847208235	86.7769099602042	86.6169384792331	87.189509408405	86.4684089596522	87.1758344717407	87.0580398502428	87.1784327091261	87.0616730840122	87.0042259166456	86.9600951147335	87.1538057466606	87.3364294483646	86.6711033475941	87.1850289275912	86.4091215949276	86.9860745811703	87.1020404531855	86.8809368538932	87.1828772500093	86.4013617435407	84.3427845931577	87.0876480888331	87.136358250311	87.0735442789269	87.0598604212214	87.0630919944633	87.0899203031648	87.2186342181988	87.1125896361576	86.9300711298931	86.4237848825451	86.5015931569866	87.2904281914054	86.6700539243099	87.1011035596281	87.2138028772964	87.1627266315821	86.9228285072714	87.1896092408226	87.0598412354684	86.5879684365003	87.1936032399283	87.132076009871	87.1449285305519	87.064236496484	86.9656050153907	86.9928259877257
86.9644683458619	87.0774166678805	87.0358843713614	86.9919483273681	86.9587300904021	87.1582118988975	86.8664520994351	87.0078384208868	87.2387289451019	87.2325236897767	87.1009827616574	86.9063479409057	87.3205450999315	87.1130195969045	87.1872418791391	86.63323511868	87.2675316451033	86.9829873762708	87.0303365413129	87.1556090663275	87.3361481010036	87.1038353939654	87.1950124487934	87.3075847709288	87.1106519559987	87.0879410484424	87.0451374705597	87.137708193029	86.9553787429337	87.0871431873821	87.1093745877104	86.0488948568318	87.0652117282839	87.2362084898859	87.170865284184	86.7500038432691	86.7888406943836	87.0087004716994	87.0670212612222	87.1670169004265	86.6791301365287	87.0931049141574	87.0167389131225	87.1212453640038	86.9202576646884	86.9722895045752	87.1357679091342	84.1658630479548	87.0088721819568	87.1856040841946
86.9985817118288	87.355547581109	87.2139483395252	87.1701679798096	87.0864928468923	87.1581047768749	87.2799911885975	87.2939997065073	86.727913379683	87.0878313698686	87.274509975319	87.3301595708008	87.1677660613546	86.9720921988291	87.1680908246039	87.4323400448634	87.0446245223401	86.8208725352988	87.3751923276948	86.9803080183898	86.7974201405865	87.437685885652	87.1971807051586	87.1733928353993	87.0166408368656	87.0158557538808	87.1423579562401	86.4665498542008	86.9850194098528	87.1409057790401	87.2249894639182	87.3433239492419	87.1366274233492	87.3349577797323	87.2670472109229	87.3313883410509	87.2961188600313	86.9785674455993	87.1112713661786	86.3713028906903	87.1317088193316	87.0840890725123	87.3242250366451	87.28118657042	87.0035825737492	87.3396419648008	87.0912501982426	87.2451604192883	87.1582548105167	87.2961169924674
87.2872726032007	87.1239064098598	87.4398782362683	87.0937562692911	87.2937801221091	87.2956514537657	87.3580511074538	87.0987294438458	87.2306220004312	87.1418695784893	86.7252988880418	87.0061233480006	87.183934336131	87.2618404810179	87.258357117719	85.8374311321073	87.2083411694336	87.2343816198234	87.3075350102185	87.3235970924008	87.1969814415719	87.3142721325303	87.3911622093845	87.4262104215493	87.1426574927596	86.9328145769454	87.1351197498886	87.0992106816092	87.2149117671922	87.2516923336171	86.9953560918277	87.2027377206864	87.0479195305959	87.1516720652901	87.3447214836316	87.1715458144758	87.1476769376018	86.438596894346	87.1993048169754	87.2573626773213	87.1108851178345	87.3427399457532	87.1834675675314	87.3848190535521	87.2867813139752	87.1036152420727	87.312543489911	87.3601972634207	87.0560783657596	87.3235239810885
86.8731067049728	87.3255518364891	87.2131072319451	87.2593028898196	87.402556717921	87.3257471701265	87.1014700063285	87.2066326435022	86.932496025802	87.2771941914085	87.2170344283529	87.0863397430287	87.5121619357643	87.0613707337246	87.0065818515885	87.145657877202	87.1055650785601	86.963975632043	86.9944180808331	87.4361835453326	87.1586808747504	87.1346922563183	87.0464043518705	86.9180363550296	87.3227727124999	87.270696391302	87.4243797731363	87.0806457209148	87.3249458417857	87.0627572360561	87.15135703344	87.3630333782461	87.2006275729744	87.2427641341348	87.212167346399	87.1802405610476	87.272496573614	87.5751352996089	87.0313486140032	86.7763124231889	87.2003620487201	87.3479002896446	87.3799315886939	87.159210040355	86.9354307778284	87.1499550408191	87.1152809080802	87.1910570399492	87.3381702181153	87.1270901087092
87.0327949058959	87.1703110279466	87.2688667747669	87.2445967300233	87.3503454953194	87.0356326045454	87.1197825348671	87.2285290916402	87.2959110008599	87.2839278189417	86.8733943725031	86.9255624067637	87.0196532710904	87.1100401781123	87.0592050700727	87.2446507113169	87.4534555017362	87.0388028158996	87.5445645333521	87.3169448265593	87.0872030036566	87.4186942232299	87.2926461202098	87.208275785704	87.3707453061627	87.1569268441473	87.2619468145477	87.0150717221597	87.2814121979545	87.2932162986247	87.5670166643582	87.0439011184428	87.0717425766308	87.1034066379619	87.3270985094107	87.1673739075513	87.3390413481387	87.1360500802342	87.2880953038134	87.1610558703617	87.0621892895748	87.1981634249412	87.3792789160519	87.2488766073768	87.2894428069374	87.4658754489943	87.3672779683059	87.0545312127252	87.3272318713425	86.808555279476
86.8818244683326	87.3545561088307	87.3374347431933	87.5637182657678	87.1998683709404	86.9139756604648	87.5026939671047	87.1679059332335	87.4459242531098	86.9265631571386	87.4841684679807	86.9717228333537	87.3672800561302	87.2844664400532	87.0973079615707	87.1184758865048	87.4172323910406	87.0093687813606	87.0952548117224	87.2426490296087	87.4024919226683	87.1833761716895	87.0721317634068	87.3601767602266	87.1679090235323	87.3142382649933	87.3117987243216	87.3485910461835	87.1757749981243	87.2555008069973	87.341543237538	87.044106598485	87.4432034481655	87.4493641773741	87.4444682017309	87.205067534001	86.9946979671769	87.114144683638	86.7701050063034	87.1091528776265	87.3187746811644	87.5085089678447	87.3336005641606	87.2464129332543	87.0992273844914	87.3109868163706	87.0658019814161	87.4445149489088	87.2670495723418	87.1605871425782
87.5935989058445	87.4943672912984	87.4696939349886	87.3806348392293	87.3647109790318	87.5090642470272	87.478932915436	87.1672400674195	87.44279074637	87.1956115867863	87.5197565938903	87.2136073450467	87.0744646388998	87.5247791421897	87.3663468459804	87.3220704954969	87.1168029887672	87.4985231697126	87.2377126912406	87.4435636967267	87.244400571337	87.4259015981099	86.9529790687935	87.4955879877649	87.6214815409886	87.0970617052193	87.4284336590651	87.4482693323119	87.3379154441556	87.3900145475977	87.1755900097219	87.2147342306645	87.002186243432	86.8837177762025	87.0758306710105	87.3442826598044	87.2905993648095	87.3953137840667	87.4585699595984	87.1780274115808	87.1281605282099	87.0280922790662	87.0067996705899	87.2275313043705	87.0534445951874	87.0676212581547	87.4879205603531	87.3193673082428	86.9301408882607	87.3245494635369
87.5720853536826	87.1279096384801	87.1004961171081	87.6245520055157	87.4125762049238	87.4308549505517	87.2120400457988	86.9896946713019	87.0540159590141	87.5174326938354	87.5833009085333	87.1269181820855	87.2616146120952	87.1429997935911	87.3757598209065	87.0782028178129	87.5510765792351	86.999080589903	87.3222227724775	86.9375672157306	87.187647098694	87.1590732174561	86.9113637760944	87.3424537847122	87.4392335095023	87.103361810572	87.3634246687371	87.3160387538972	87.0869838218434	87.2771109724343	87.3847349610579	87.4134250382452	87.540166516797	87.3757422563306	87.3500422572832	87.2440950612279	87.5024308510041	87.1846161129894	86.9758041720427	87.0543944905421	87.4292759684714	87.0450338637068	87.2596443841699	87.3721806805977	87.3844465513017	87.3329600199032	87.4106577195282	87.4361116228604	87.5312427656918	87.1644765537814
87.1402063139712	86.9182480726796	87.4281492423286	87.2265587796115	87.4437770464539	87.4776447833284	87.4772698058204	87.2772200929117	87.0981950782278	87.0665018811592	87.124104242413	87.0575504473514	87.6609145279469	87.150014339648	87.5465812319694	87.6095820105248	87.3026873027246	87.3215970672617	87.4270271835813	86.8757787651726	86.8848973582649	86.8578945841684	87.5384690732816	87.4698458986723	87.4495437596194	87.1652107911443	87.3870134975857	87.4587236875951	87.6471177983558	87.1107515129823	87.036089036838	87.3934962993681	87.4884006447444	87.0836924156105	87.1309228979351	87.0178133943615	87.2774998069281	87.2078728192659	87.5471945677102	87.4708785937732	87.1960689406225	87.6091093802351	87.5170163945235	87.1327237359494	87.2979956655809	87.1490681641231	87.190682244251	87.5570416696586	87.2059716296493	87.5282095941231
87.5901972674235	87.2933964985129	86.9202780985783	86.9778007886758	87.5955606099289	87.1258209774399	87.2978170038662	87.6517083117779	87.386587597069	87.0416237422828	87.5105872918583	86.7909361156376	87.0710410244311	87.4353398840819	87.0124073552205	87.5787952806733	87.3383691343519	87.5225385235875	87.079366096474	87.5705948208964	86.9687023785874	87.5841403160549	87.5851892094973	87.1984710336804	87.6084127468146	87.6448831640746	87.5283255831761	87.2688385799342	86.8720278188674	87.373605594139	86.9114881723805	87.4300444008032	87.20154805572	87.127136827125	87.5710293186537	87.363341523366	87.1809581365965	87.2334243496485	86.9650636736191	87.4540743241316	87.4190133036704	86.9580425410384	87.4503265678041	86.9505712212004	87.2150853271272	87.2125932968239	87.4599383877263	87.5843084290669	87.2387529062968	87.311245556758
87.2409604513998	87.722516244151	87.2053090413796	87.6043577679526	87.6568083044683	87.0272364401963	87.113830117116	87.2138349251682	87.4801809862303	87.0094703399384	87.3130388761712	87.2799483872586	86.7355343760697	86.8792541638003	86.9398080496851	87.4484945434973	87.1663703053488	87.6646044293636	87.2190788955181	87.2639301776114	87.3098266196897	87.556842218823	86.8917253987138	87.4912935244278	87.1708012928596	87.6262139534787	86.9709462573809	87.3295912045356	87.5784820837212	87.6097321077561	86.9217487039408	87.5961478845686	87.5108099913414	87.1326783909621	87.4290229264239	87.5043243420764	87.4098497714038	87.7510852137079	87.5843519789101	87.1492213188028	87.5264578243361	87.4695825858899	87.3153106630507	87.2497622380437	87.3226406900313	87.352486497291	87.2371648588161	87.3698614975847	87.4864231319489	86.8504156434316
87.04377641234	86.8806623879548	86.9439886474472	87.2011356021296	87.4475798622496	87.5449036082599	86.7899338008373	87.3913834749811	87.2648864375196	86.9411646431302	86.9722347315931	86.8032282053825	87.4363415794269	87.3151143442765	87.5186146067013	87.2688135437181	87.1812215306108	87.5923657829909	87.3329256671753	87.1136003982457	87.0065720948416	86.9744055751844	87.6132128897266	87.1733150129376	87.3619384870231	87.5210073267172	87.0132533618887	87.0600963481078	87.6457751657289	87.6495269823721	86.8051762102226	87.0672342885354	87.4435078261334	87.6397763330759	87.1016863871891	87.4729582877056	87.5186464076377	87.215107735988	86.9533454962905	87.2294814140467	87.4504988780967	87.562554249487	87.1366769938116	86.8668460990451	87.5081328180855	87.4356167122423	87.5709713648933	87.4751197889343	87.041738772661	87.3612722000259
87.1893415706597	87.1430112556921	87.5471940287327	87.5924481436199	87.6908679779195	87.7103161521835	87.2637427707422	87.3189063767659	87.3508079212018	87.3279023260925	87.568582557439	87.440366576285	86.8591453384782	87.1573007866708	86.9684679165792	87.107609933171	87.3165919910634	87.0666984514168	87.5450772741724	87.4394750966777	86.9905461203796	87.3277172812019	87.6239034627342	87.3052304682801	87.0638057618859	86.893233557377	87.0627454802011	87.5198419500481	87.1428218781978	87.0778571280462	87.1880399101594	87.3036999072337	87.6757371581603	87.7219086616212	87.6547017042045	87.0485719260651	87.3911883679266	87.5491571716566	87.6553125417884	87.4161454252906	87.2680160847342	87.1527021292901	87.3862292008289	86.7345624446866	87.4248787094996	87.5242119273317	87.0326221903195	87.2263646687752	86.7490474422851	87.5406398833348
87.6246532709913	87.4011047164304	87.0679879335751	87.442675207707	87.5074555405442	87.3866003017789	87.1411118449546	87.3353749771195	87.3867027715572	87.2226702088215	86.8967558559761	87.3467297925508	87.0696362262905	87.1369389655331	87.5423630232384	87.6499126139388	87.0616079603338	87.7523707501987	87.6623501890282	87.2090246195405	87.162888179188	86.9081716970882	87.0022489679041	87.6021986233215	87.5790364068366	87.616119486018	86.9983183199059	87.2762777216687	86.8583401400386	87.1129765380453	87.2836806331444	87.3451078077685	87.4311907147776	87.481460232254	86.9725685807567	87.5084826055217	87.25252525031	87.1638354774104	87.0717777105605	87.782157707353	87.4501754458647	87.1404824440277	87.4132343930362	87.2394618166628	87.5756865125178	87.4170541569699	87.4201962091737	87.3627051251174	87.0313877175773	87.1761603339441
87.735582195806	87.4296959061776	86.911465162685	87.4801306658812	87.045771636241	86.9718619751507	87.5590850184815	87.064507875752	87.1239416174392	87.2166760439765	87.5914482085622	87.0547565267173	87.237860210123	87.1127611208112	87.433429149206	87.5053337092327	87.6517036115439	87.530364204949	87.4631676775153	87.2007131145304	87.2857277215921	87.4943166071378	87.3990317351744	87.3724164868846	87.4218623118633	87.0459628497435	87.3746821880213	87.0624987350531	87.275949360405	87.1032554462669	86.8713767536343	87.6573375367277	87.5706309344714	87.4083429568804	87.1257266404689	87.432688737365	87.1433884445273	87.2353934609673	86.7896284652078	87.322998858463	87.2428357788393	87.017550320554	87.1960911987202	87.2066670358432	87.2175739984382	87.5451146474472	87.3719272157953	87.2869586897974	87.4575472458151	86.8517271023046
87.6751749624675	87.488367198362	86.7910752730219	87.3507579918674	87.532279554532	87.4549864359266	87.4412514590859	87.0139465036368	87.4481270256934	87.4643153645818	87.4407703773497	86.9436194066535	87.2918495973193	87.2056715654342	87.3759555187075	86.7283258993585	87.2837184837923	87.0866498693302	87.2990278264564	87.3268470526314	87.3571109208059	87.3861757430552	87.0257117063722	87.4847282185738	86.7914098245587	87.3449112446178	87.3140504499544	87.2780175734358	87.4097348810554	87.1720343774015	87.5975880177545	87.4450509305127	87.250869831668	86.9415796566129	87.0834624538517	87.7309353637823	87.6623393204634	87.1295442462689	87.7243928893371	87.1540656713845	87.3772137216283	87.2311927803141	87.5914991785485	87.5703290183443	86.8407951576282	87.161309030258	86.8640898534738	87.1861082216876	87.2742019347119	87.5126765338843
87.3873509627076	87.2226287521743	87.0410710749338	87.6155226433546	86.9691658951857	87.2905304377622	87.6014221671587	87.0245138571584	87.4945516927391	86.968994434566	86.856610506679	87.2568355057321	87.4493828389248	87.4753567655252	87.2874398753355	87.5581671509401	87.3567412378269	87.4472071762648	86.94396431386	87.1342693741911	87.0391017826626	87.5088039975826	87.7287202672031	87.0594387778888	87.5226300128136	87.4879767056447	87.3096691693944	87.4002955199868	87.265968521722	86.7678853702666	87.0985270203684	87.3224575370756	87.2297847029008	86.9367024917596	87.262635794655	87.2152223535849	87.3493337608114	87.0195818605193	87.4978461664936	87.6409087311841	86.9816890756034	87.2565736563287	86.9107314723015	87.2789954851813	86.8596865947572	87.5477633292416	87.6071650651531	87.0650723083022	87.4012251292834	87.5983063963982
87.4013316986448	87.1804563574984	86.7327272094032	87.0829565199635	87.3135791686205	87.5093692608267	87.5062686678258	87.6856416774871	87.3456739963645	87.4685044304599	86.8047825220134	87.2127360824716	87.2730140541457	87.0978969442822	87.2888153891708	87.6016789248479	87.4860311383102	87.4720323443042	87.3537849089682	86.7055198583869	87.5469186935316	87.628718032921	87.4023599491374	87.1317714875188	87.4581325316966	87.0675745261759	86.9101292996456	87.3353719623862	87.2820708823248	87.6505404009491	87.0266706692396	87.3820521742513	86.7859149171266	87.1151947590028	87.5284559071166	87.4064247339768	87.0943815206526	87.7033876430985	87.4198352057836	87.2447020129169	87.5374167590461	86.8704438243438	87.5567973000594	87.5975778389024	87.4930613503898	87.3965098224249	87.0554801902845	87.3460158018403	87.3669125502119	87.1139553708985
87.4034408470571	87.4394949510048	87.2594389683225	87.3640806824824	87.4031602097036	87.2261610882326	87.1231022964357	87.5306959417407	87.5453123559483	86.9863575449865	87.1470597681618	86.849619012904	87.1325880229755	87.207628016952	87.419294720239	87.250086662174	87.4686990438595	87.0466935542982	86.9984322432339	87.654298200443	87.1225245151916	87.0640892287352	87.2822061098565	87.5376696606357	86.7781508930778	87.2010564156543	87.6065103361955	86.8899672195568	87.3508492302182	87.0377200431596	87.1417201479755	87.6533334350455	86.9892460011814	87.2439806231161	86.9604143607056	87.5435072811588	87.1296048795352	87.5213190054513	87.3508006720326	86.9598708400186	87.4419767302389	87.0335965854122	87.4424247908429	87.5248726443377	87.5033264630086	87.5840347632481	87.405987145515	87.4486407955611	87.3643131464439	87.4777356068283
87.2535110767233	87.3908517028316	87.1389276489497	87.1170218356176	87.4764293258618	87.4308260366431	87.2576574609677	87.5694479369309	87.3886836895287	86.9707081071975	87.1029780550194	87.2658936809303	87.4430682947441	87.504679684348	87.5658518161734	87.6852393104053	86.8727103380448	86.9276398729833	87.7444400627105	87.5036774233195	87.0092605785008	87.0896533350424	87.1546873624578	87.4145583560114	87.4108363633198	87.4727449830886	87.0997100342326	87.3599758566374	87.3871559211591	87.4965508334457	86.9917078582217	87.1882340500414	87.2916567619767	87.538158893611	86.9818647832759	87.3666403398485	87.2303719942779	87.5163056289519	86.9749279500222	87.2428958696194	86.9069331472605	87.4163514120712	86.9505494379404	87.387259590914	86.917309478518	87.6785083686996	87.1991126055246	87.0334968976142	87.1459316934803	87.563819866463
87.6297044744562	86.9005894115527	87.1794845921289	87.5291529620326	87.3042635378262	87.0146164759778	87.4893968461618	87.093054268606	87.1577618986619	87.480792389603	86.9486985737242	87.0579366714719	87.209498510912	87.3259452360905	86.9019896227488	86.9683633698178	86.9683414320727	87.144769031926	86.9497440029236	87.3991976111204	87.488788156077	87.4607391913966	87.0603226980538	87.2989619050698	87.6042440125317	87.2392923953617	86.9322565804226	87.647694281351	87.5582707687339	87.2793938259682	87.3673432344049	87.115554078022	87.3006242207954	87.6712186884108	86.7841179658814	87.0004644009634	87.2305503756091	87.4821505183711	87.0784151529293	87.3235520890331	87.5602485527085	86.9018837495684	87.3886543113371	87.2823124639532	87.0559164056133	86.8661973397143	86.942710379291	87.7450201852094	87.0261688731154	86.9202504003377
87.1009699803317	87.3148697907584	87.4240858617028	87.4470576613343	87.2521843702762	87.3790484509957	87.1310103663115	87.0242352784587	87.1926538569431	87.0468369323041	87.37090104457	87.4025875176494	86.816430815146	87.1146402197583	87.260024898225	87.4531538089662	87.6899034048491	87.4227629453976	87.1570306266392	87.380766627348	86.9714017203651	87.5982669848292	87.0844221316868	86.6463668462906	86.8760886114931	87.2727929699199	86.735882816302	87.3718508794587	86.8907033042392	86.9102189579785	87.1355151889315	86.7781417378761	86.9313938305515	87.4506378913489	87.5276051034032	87.2957135497116	87.6495589307801	87.355101948443	87.2628335862107	86.8988849509144	87.6060128626045	87.7409889746839	86.9289722932402	87.5792194152927	86.86580023671	87.4949876929014	87.4439523068344	87.1265354461654	87.4364356635094	86.787207558159
87.5510648926615	87.485821588027	87.5482322109661	87.2659355770613	87.0662200974767	87.3552881222905	87.025201016853	87.3275647926034	87.0683823299177	87.4568280118666	87.2578947735721	86.9174664047869	87.2242136222484	87.3021457053163	86.9175650415939	87.2308282918426	86.9168510843258	87.0885415214003	87.182223798038	87.6250114944271	87.3076275698406	87.3951812100758	87.3791964711555	87.2926267448243	87.2501877140143	86.9584308199441	87.017833156909	87.055052613189	87.5691499649274	87.2493967930364	87.2280176175101	87.2679145931506	87.153999240408	87.6356402201342	86.6976337682187	87.2844373717219	87.315862939838	86.8853949310341	87.1233977603602	87.2325220432249	87.3198809781663	86.7684324128867	87.166674859821	87.196858530056	87.1371984227351	87.583722998977	87.3361218373862	86.915904612895	87.3459518068654	87.4549159722251
87.1852503726302	87.5340507806247	87.1930118710024	87.601243015178	87.1565790023286	87.3679153345513	87.1884138616655	87.5402316793163	87.0614806883712	86.7427604833641	87.4577042423272	87.0034425874789	87.5661060930562	86.9816075580834	87.3826877732636	87.5181689733303	87.2056328080591	86.9264998508855	86.7887632149643	86.9680667009845	87.5149339389875	87.4246124935593	87.5995228219532	86.7312996811291	86.8657246934452	87.4452436819773	87.1726801908664	87.4526452040047	87.046569029025	87.5060106575891	87.1508142858336	87.3203843665596	87.0088712575843	87.2274726804173	87.2864431013201	87.3384324895749	87.2808804530361	87.3952884455738	86.7787223062486	87.1802628466619	87.2038607967054	87.3378062149995	86.9527119374191	87.3904212905108	87.2572613465217	87.3897269098965	86.952327856525	87.3750503395731	87.2772204237688	87.568710802668
87.3419008367376	86.9194125186749	87.0721738247975	86.9912518078801	87.0422122612373	87.5111563143785	87.1762164342925	87.1063495799145	87.0121294117029	87.3799132809226	87.2534488793033	87.2413406704466	87.356031388109	87.4693582117322	86.908345016362	87.4090369803083	87.3531943035315	87.0703166423244	86.8657485587102	87.3486275299365	86.9722898158258	87.2087712893658	87.5335023448961	87.6278507429092	87.2090024779733	86.8972210463755	87.251607259378	86.8957179698929	87.5780129246856	87.0121395248886	87.4529932107333	87.433130514727	87.214881340193	87.0403174838633	87.051536358409	87.2806968992556	87.6224983388103	87.2223716369923	87.0846510257082	87.3113693440563	86.7783219285112	87.1761343519057	87.2636271309141	87.1149940598969	87.2826405004423	87.2437480015397	87.4004688272379	87.3638990454013	86.9268422387568	87.0011101668546
87.1679530368196	87.4820576130239	87.1848635714134	87.4336349946624	87.2318353627725	87.3095321019389	86.8203320301429	87.0584794811083	87.3142059639173	87.6019705622948	87.4941112494635	86.8283487041533	87.2173697169068	87.3337681476776	87.4746602273519	87.5058414651894	86.8976340703771	87.4880990110138	87.3676037193056	87.2455134000098	87.6522955589988	87.4799425382197	87.2587552528038	87.5342076579949	87.383715672364	87.0131850540874	86.9098598380465	86.985544104635	86.9278012037273	86.905660239675	87.1456269485919	87.4652762808261	87.4666637725061	87.1018658735757	87.5729602134658	87.4598367725193	86.9778447281797	87.0760311151336	87.0601542773354	87.7298570291249	87.4098641600144	87.4925550001658	87.0230257147167	87.1366128915747	87.2552621081438	87.0000538141922	87.1878028967862	87.1291417576113	87.1256321843865	86.8239552831431
87.2989615353201	86.9690925231516	86.985300957022	87.443177218762	87.2186921091748	87.5311675208256	87.3355618688743	87.4781929920807	87.5050653390824	87.3261601712416	87.5505458779562	87.0290398039357	86.7306471482667	87.3158235538153	87.2280396702353	86.7782733332083	86.9694853308532	86.8949632355295	86.9483069902715	87.2133090244905	87.3908278794668	87.5543164462119	86.9296352348667	87.4913998750753	86.7663480497369	87.4662179585761	87.0509248076957	87.1575500524227	87.5085956837828	87.3517725173931	87.401748219705	87.0739321255517	87.3452649724274	87.1863147635777	87.5820085051463	87.3351439283861	87.2327990796258	87.5409575817474	87.223462518794	87.0191392963969	87.0221799530924	87.2534042535943	87.5222729060042	86.9345883480917	87.0125780445641	87.0104334167671	87.643570745511	87.3878818140319	86.884868546833	87.4661896369997
87.7666683662193	87.1152151126453	87.2815523159296	87.5509684161375	87.1886939310939	87.533294645394	87.2775723407659	87.0852662909597	87.1527201868242	87.2755116095096	87.4643285314742	87.6492190028823	86.9199316439802	87.2267095704181	87.0080777331033	87.577628063016	87.225165450586	86.9443592743831	86.773123528712	87.5111126266061	87.5426916715793	87.7151277289497	86.9713598539	87.3244595164837	87.5290477902034	86.865455427819	86.843120257875	87.0377529161504	87.221130426185	87.2919532767457	87.3510095624248	87.042489201759	87.3460688025202	87.028803424607	87.5403959823007	87.5369823508194	86.9715483953387	87.5586793801353	86.9059757247693	87.3170106017591	87.2580484086389	87.0829484934324	87.4500358352219	87.5784930139832	87.1720772755584	87.547753207378	87.6908958032232	87.5908426237345	87.1425596313341	87.0633869158281
86.9161951065005	87.2509386874645	87.4600823434888	87.3855223034717	87.4037917574777	87.1662067177745	87.0337906238225	87.6530424765152	87.3213899883715	87.1750117459935	87.0598144612993	86.7336977010268	87.3954264879191	87.2158002127304	87.6394114161503	86.9960136378146	86.9447378484447	87.4869455035265	86.8514093437941	87.2836980236739	87.0628990457793	87.1366362048649	87.3922640284114	87.4773968239078	87.213202083518	86.8550447792793	87.0910383716581	87.0150023019127	87.1990577504607	87.1537228174885	86.7757902191621	87.735806304206	87.0486614071409	86.8936260396229	86.6841230144893	87.2948150334589	87.2890170330059	87.366440841484	86.9682914272834	87.2624404107977	86.7180311232003	86.9725877291896	87.0156849881489	87.0843425385164	86.9267329344251	87.3524802222035	87.004582401125	87.0359829499702	87.275262749345	87.3107744994771
87.2281102703354	87.222102125556	87.1092296581993	87.1486562333993	87.1764722918618	87.5994041847735	87.0398845973587	86.9965500772775	87.5156040464916	86.7840373313136	87.14979626185	87.4751280250862	86.7342266402172	87.5607745319506	87.5512442355083	86.9738076235399	87.060546656058	87.504438869176	87.3839340637942	87.4107185966881	87.0487724194746	87.1698876950462	87.5407655240506	87.3418528450902	87.4250971867502	87.0014031060364	87.0380108735855	87.3568565703892	86.781997446239	86.8391310305018	87.2354367884977	87.1424641643214	87.452790868029	86.8616052790544	87.4886098334227	87.4877332784049	87.0345478787693	87.1259578701581	87.3209964554481	86.9186364828244	87.2876061713118	86.8121102212134	87.3649854829348	87.358934791167	86.9493667278617	87.1306815046902	86.9893653497597	87.4992785759038	87.3129190051804	86.8803750864163
87.404231047503	87.2185257714414	87.2639456273176	87.3602847882441	87.4318046519582	87.1773909986439	87.4760550469873	87.6224544642884	87.1161823254415	86.9200942038289	86.8464945171302	87.4814061815774	87.1999954970826	86.9482985365566	87.3374264211066	87.3681692681823	87.315167029839	87.4304827772768	86.8925524202494	87.4840432176394	87.052678370046	86.8987019507501	87.4397288788883	87.2318372667665	87.3343218844936	86.8801922572568	87.2382598765872	87.1135281893388	87.4632543634131	87.2460968886913	86.936949311682	87.3295968166173	87.5513468933827	87.3175855210104	86.7913447677384	87.3043073107209	87.1221648075823	87.1566891197124	87.3886131231795	87.188985448038	87.4483221071306	87.4097440285317	87.2511480926284	87.1481554300235	87.4351633740023	87.4541762839429	86.7139841339719	86.9303140786054	87.0475140428902	87.5369664963792
87.1977600664968	87.2946954506525	87.0767525903297	86.9827670856342	87.4051240656814	87.0109868548112	86.7163064707609	87.2432119930944	86.8595026080582	87.2629012991086	87.0019668355768	87.3624057376903	86.6971845273952	87.0641764351483	87.0935347554418	87.2925249934832	87.1049626506495	86.7929350652231	87.2381953673397	87.1895914813169	87.4627768810427	87.5681330408954	87.4716376458528	87.0788986620429	86.8614384885052	87.4197686373558	87.2592691207741	87.1956722679764	87.0056485635956	87.4973075073688	86.9267642152817	87.3361541501878	87.1810678885224	87.2136763353844	87.5181792692547	86.7298461659853	87.2246027211498	87.3732179358886	87.3908491560684	87.1886468263088	87.5506034249896	86.8545613413574	86.8380863613139	87.2070504158131	86.9046503928823	87.3204739315556	87.2888805373141	87.4835177081481	87.5986469107516	86.7348447436169
87.4606500416554	87.1072626996294	87.5095681236599	87.140910208509	87.199234201678	87.4110281590964	87.4718567432261	86.9985756729131	86.9230959395437	87.5098805133677	86.9737607528395	87.0860217785173	87.1904204563943	86.8802542384311	87.1105650384617	87.0593409167667	87.4043885124632	87.5409754878841	87.1297139705453	86.9560441260722	86.9628598334446	87.0630778804457	87.2106043201111	87.5995390838431	87.5135843956013	86.95722968256	87.451294956966	86.8067589009312	87.0818481835417	87.4526967638884	87.4145631394758	87.4853627853441	87.0529458515112	87.174208344531	87.0626373707561	86.7161408339022	86.9989882615162	87.3331818422882	87.3562526926906	86.9737015025539	87.0874370312579	87.3136005317952	87.4481376853513	87.4639281110506	87.0175779340439	87.5940118585909	87.210282716226	86.9524132424817	86.7304628571909	87.2835578652276
86.7974899542576	87.4052393008723	86.9204959584582	87.2116314703389	87.2567913967637	87.3784775318412	87.1144239565133	87.0029286018536	87.0708322043258	87.0841052511338	87.3896240322486	87.3088457857954	87.2202472323751	86.8273261400927	87.415201552481	87.23293304948	87.5382151775139	87.3700792738456	86.6270098175516	87.1829499011554	87.4434845299754	87.3475802235823	87.5338987340806	87.1597418321519	87.0190858186793	87.0498634342662	86.9360455308784	86.9771973036798	87.1186941702651	87.3527235109429	87.124157991977	87.7722933438354	87.046895680074	87.0136251712502	87.4460379938699	87.1172632952807	87.2931041246125	87.5124971798381	86.6778781230776	87.3340925816882	87.1091126340545	87.354522605689	87.5991915012141	87.4614545206155	86.9057646254728	86.9759991307371	87.062341476146	87.1064340222157	87.0682289939231	87.0465224544085
87.1461355965771	87.0880698751772	87.4504588715408	87.3827081243577	87.3289198136582	87.2350428649655	86.7603956331097	87.4519143636067	87.4258117970931	86.8175795588256	87.4283544105492	86.9669401295802	87.3936966933111	87.1780502482313	87.1245417944997	87.0206885053312	86.9939991877639	87.1823216903019	87.1838984881013	87.1341443290812	86.9897643709904	87.269055237267	87.2822282028942	86.9239271480176	87.6377584515932	87.0608300385375	87.1505943295674	86.9971292026666	87.033307591195	87.1396670910521	87.255904088263	86.8741958353382	87.3268931612519	87.3419174333842	87.4690645514766	86.9815824656802	87.410609854212	87.2019766977133	87.4012989909856	87.2114017238803	86.9576701223437	86.998382195352	87.4502955133771	86.7124461528503	87.2456309811772	87.1368228742627	87.1207565982604	86.893167479879	87.1478755193551	86.7832366714943
87.2654335019877	87.2998416682288	87.3117061337036	87.3539271716104	87.2636368460771	87.3165788482561	87.2024455950601	87.5533540217021	86.9579632863251	87.5124322949199	86.8261223803565	86.861503088837	86.8294677675384	87.2208035773692	86.8375464424741	87.2372246175011	87.2491119744528	87.2625650717362	87.3277130036619	87.3743544456466	87.1951934593624	87.2731566049426	86.9856352064631	87.3177639285873	87.1852894698874	87.1334313104272	87.4088614252661	87.1752835776863	87.4619582637612	87.4999281431044	87.4415728842852	87.1083562400378	87.2212371944741	86.9544004004955	86.8532207663563	87.0489654581698	87.2926519634293	87.250494410276	86.9987790005453	86.926503536461	87.282202237223	87.0694248148576	86.9214282667769	87.2097516390672	87.2338081281042	87.1064935224514	86.7437825949039	87.3466390846724	87.0226570837299	87.2820659041149
87.033903447711	87.5136130665019	86.898852641461	87.1590982387822	86.9922806913021	87.2048909542102	87.0704298242911	86.7340973892008	87.2418527066778	86.8975116452985	86.9662722105278	87.2377958198276	87.5832133983062	87.1542069029623	87.4320129404122	87.0825838884942	86.864959686786	87.4714849191379	87.0063527209732	86.9662855717653	87.3492050897279	86.6996572166979	86.8009030918106	87.3220213004891	87.4633748539328	87.2008840335423	87.3176639557513	86.6837908595436	86.749823495515	86.7559605753136	86.9593630917349	86.89329693961	86.781455807391	87.4005637344176	87.1252630672438	87.301829168141	87.3562667106413	86.9745531975006	87.4801744338127	87.4265888572654	86.7769109479444	87.2139244724784	87.010344330231	86.8289796113297	87.3446665918027	87.511061151186	87.1670592188735	87.2499793798294	86.7740043477782	86.7021274369164
86.8747212261727	86.8252406425798	87.0245738167786	87.3898974055766	87.1012905983085	87.5371348989323	87.4656111811914	87.1906302453262	87.107998669585	86.8409872775145	86.7061204349398	87.234506385062	86.9648013850585	87.0159744366159	86.8708070328654	87.2759751932594	87.3807434939941	87.2909609724058	87.3822601312855	87.5070154745673	87.3674977315452	86.7505601971653	87.0699596842204	87.0676625298662	86.7879038471159	86.9214147039131	86.9289875666914	87.4212597204234	87.2634215615449	87.1861330468824	87.4424927579943	87.2428898796654	87.1134807435419	87.4719032912744	87.4208539714335	86.9022385700117	87.402458568371	87.3461434556486	87.4935224222284	87.1921677590772	86.8059577612143	86.6829762494629	86.8894818968678	86.9366943341746	86.7785000642266	87.0042984250744	86.7376915455833	87.4038227812153	87.3819100215912	87.1592739147051
87.1925734134611	87.3390059433732	87.475243459388	86.905646220215	86.9054472864118	87.0763893668625	86.9792985491334	87.1016666563649	87.3678433863108	87.2723871978781	87.1696319493181	87.2574236041353	87.2872947886395	86.9179915437245	87.61705793575	87.3700011747894	87.0170964470824	87.6358835378811	87.408122498991	87.5501979167268	87.5424102929739	87.2401259228692	87.1889095847022	87.5910081076574	86.9261706386466	87.198190500173	87.3985855395702	87.029040631044	87.2510455114302	87.4981551899912	87.302479058347	87.313389644779	87.3584210425257	86.8858993049429	87.4288109590135	86.8496754223108	86.6927221616836	86.8303347917317	87.3485982904947	87.5374541666569	87.2176385512585	86.884339441582	86.9682140919435	87.2768588336153	87.0016467285972	86.8528233810609	87.3262490442148	86.9493177107289	87.2009749404906	87.2301454552206
87.1867859010944	87.1975275696327	87.1678224004819	86.7922866150264	86.7768063304398	86.8395374411623	86.8143615954561	87.2687464482025	86.8783258007032	86.8866768356738	86.9845903013334	87.5652431878814	87.0944242842868	87.3409532292211	87.0198956577231	86.7476160227406	87.5358108474975	86.9333507362358	87.2091876356182	87.2157708540497	87.332274678057	87.3915372988066	87.5082555046901	87.0563407118298	87.3814845040265	87.2922015771506	87.3248892673544	87.0419332148243	87.0638720780127	86.7934465766853	87.4720895085326	86.8201731916514	87.2545045774161	86.612726577604	86.7595570949016	87.1559457648895	86.7549912368868	87.1752378562177	86.9088886925187	87.3549982262782	86.7406295793836	87.3051110229584	87.4609742426173	87.4094636663985	87.56197444604	87.2412433763596	87.3930315909553	87.3903352853358	87.5014905734506	87.3867241573708
87.5305529401864	87.437793089622	87.0843931599396	86.843050271633	87.3284229622502	87.1263829162803	86.8511311947106	87.1073396287329	87.411006068746	86.9988213806111	87.087339952859	87.4555059082217	87.2179020911623	86.790998309469	87.3436283514991	86.803569172125	86.9451120647021	87.2795693513605	87.3967748723039	87.2173281524794	87.4752230898221	87.2158798070809	86.5897500174455	87.3673387702057	87.5045106089793	87.0818333467435	87.2973460728587	86.9980195702394	87.2874843982081	87.2927451603189	87.2777649740546	86.9393147029972	87.2118469685687	87.1225682812356	86.931311469095	86.9039487479024	86.8969888722355	86.7438543712546	86.8763148618851	87.0175730815185	87.2126051967669	87.0990298397211	87.2721914414327	87.0101393356057	87.2761890852632	87.2206002654333	87.3485846133556	87.2221496022499	86.9915446386323	86.8429268794858
87.3676260987254	87.1990460929293	87.2822532418824	87.3892005672583	86.9424611652449	86.9537367695558	87.1776203162333	87.4447856751181	86.8327602735736	87.4119893522593	86.6704677162821	87.2428185392829	86.8744087585458	87.1599988430275	86.8697660787424	87.2404673993558	86.7684122810187	87.1309106705646	86.9335428625114	86.9451893847112	87.5142698245505	87.5133992243201	87.1905683525624	86.8464301289325	87.380926459626	87.4456254147483	87.167764341749	87.6543751278283	87.3355997337201	86.938862690204	87.3235423789555	87.4384364870543	87.5830256554557	87.1692453281078	86.8746396748198	86.9518952794022	87.4272322316555	87.5111399430524	86.8518745733374	87.5705568444558	87.4668909000978	87.2166017374192	87.3796271690132	87.0005645688367	87.2551435734283	87.2338091126084	87.3269590422889	87.4708525707991	87.2467003233813	87.3626107902508
