# Supplementary material for: The Neural and Computational Architecture of Feedback Dynamics in Mouse Cortex during Stimulus Report
Source: eNeuro. 2024 Sep 24;11(9):ENEURO.0191-24.2024. doi: 10.1523/ENEURO.0191-24.2024 (PMC11444237; doi:10.1523/ENEURO.0191-24.2024)
Supplement: Extended Data 1 — The file code.zip includes all code used to generate the figures and perform the analyses presented in this manuscript. The folder "./ephys analysis/" contains code and instructions concerning experimental data and Figure 1. The files "Figure2CDE.m", "Figure3AB.m" and "Figure3C.m" simulate the model in the nominal setup, and generate the corresponding figures. The file "Morphing.m" allows changing the connectivity strengths with respect to the nominal setup, and plotting the resulting trajectories. The folder "./Figure4/" contains instructions, code and data concerning Figure 4. Download Extended Data 1, ZIP file. [file eneuro-11-ENEURO.0191-24.2024-s003.zip › code/Figure4/isolatePFC/v1Int_a1.1.dat]

0.365192366512455	0.325607839300822	0.352629102864821	0.334290739692343	0.320971054838415	0.352120018209246	0.321054186898686	0.352770657667195	0.330058575657936	0.324089452888385	0.350048101975921	0.342729961515101	0.337084557294815	0.328251040079158	0.339102865808399	0.363978445706132	0.323744555765204	0.334930553290443	0.328612370196491	0.339329889341355	0.348826242014397	0.348168618745844	0.330701660754436	0.344920577213737	0.344831746183115	0.359459718716477	0.356585214884117	0.363461297622015	0.322925170991136	0.344934034937992	0.327605025419169	0.336545558375535	0.335821632922922	0.362498116489935	0.33004383777989	0.327848307513084	0.328912803216051	0.331979661531419	0.322794428644551	0.353663332269581	0.347828387837943	0.372995628407908	0.32781477150133	0.364567510860831	0.358309940810255	0.319891455123508	0.337324213996986	0.349342363766844	0.356547884688185	0.372138150036884
0.383200733250947	0.333481185724902	0.329263597626193	0.356102055223683	0.343174532747351	0.3744057067148	0.33857602443863	0.355591533027589	0.338419648220565	0.356986887192064	0.331529060554194	0.372719393791894	0.339508852680184	0.375925939751299	0.360884890629297	0.359535282457268	0.356956857223736	0.33993937889501	0.363449306845179	0.37977665229416	0.364246402404739	0.364470384016444	0.377065333548123	0.352033866557025	0.337931785648083	0.341120183488462	0.344476011129787	0.351994816730913	0.372104736786572	0.351287650135714	0.340880059006449	0.350059609824561	0.35872163304413	0.347895626675686	0.381440608693603	0.34035146225868	0.348678048550172	0.373588921413	0.340827961953295	0.376441510193018	0.376940818931344	0.35002031478309	0.331062400119765	0.380715947495479	0.363544120005244	0.344561069417238	0.365000420984847	0.351437707228924	0.34593460561416	0.371299617326997
0.370446605233072	0.342756309503547	0.373544419681045	0.349260981590399	0.355167901908837	0.343095968304071	0.38886702580003	0.395778899754934	0.386677145025914	0.363645868508982	0.370622526518431	0.346832831688837	0.339064263798108	0.378691481927116	0.364604139383136	0.384431021504545	0.384131562094885	0.389324594752879	0.347883522899538	0.38600892648295	0.350701496714845	0.389285071206911	0.360388993366514	0.355163481007211	0.380541312330988	0.364185254123203	0.358787632391107	0.401574917155797	0.379585597054698	0.356991378124362	0.361528341004369	0.394780116977803	0.374513244381891	0.357984150206897	0.38340279894023	0.399630183982643	0.342641348341705	0.351452067610884	0.367287912898851	0.362405008847475	0.368841234348012	0.34992192347716	0.373835074555791	0.37543853149483	0.354399405664932	0.339409150970738	0.393159533157515	0.343791736055746	0.367443069725525	0.346198248354868
0.357625527097865	0.394466530644559	0.370807843890712	0.394189795322503	0.401312252653024	0.372209481571308	0.377680474863402	0.368920517434239	0.381094359035375	0.378436621643613	0.410694082736266	0.397513814889823	0.405025677172309	0.400049975734669	0.369332662838175	0.41555219493966	0.405591867278351	0.390531494613164	0.35933632043817	0.416656568767544	0.359683770780092	0.364607953303755	0.37874534058557	0.37946418329994	0.365364790801691	0.361597086927613	0.399994793734635	0.401575909977007	0.352047511034383	0.352891049820149	0.360557297137559	0.394699023204457	0.386995832578491	0.390184845424199	0.383233025340593	0.382760227031668	0.36096964587916	0.414821205758143	0.38643043098304	0.386304588567515	0.405295205680835	0.408853605434623	0.400952870971478	0.400663778076977	0.391445674356309	0.351541815145212	0.406647952781372	0.395053877649202	0.367782643418884	0.385463177068229
0.377825122572173	0.436044117467847	0.408232885602564	0.366483026096559	0.412194131643496	0.378574496437689	0.371045773868891	0.408824571693296	0.397810537026604	0.411626783814509	0.397952380940948	0.440523042179674	0.384724604545773	0.396217232033312	0.366928956104256	0.398958212453599	0.393243989555932	0.425435042535271	0.420694869305144	0.372926002035814	0.391909871712768	0.427478700170638	0.43817620485018	0.367897606480106	0.403660798346006	0.41319329207988	0.442663759884253	0.391239830253743	0.362429216305385	0.416135282942958	0.370932038986116	0.365310996440657	0.415947461700459	0.439682153944344	0.428022749441851	0.440962363377647	0.371384225282326	0.394625946188186	0.393304474754316	0.390936378516271	0.423156015899875	0.430879834474019	0.384039796916408	0.410554351524139	0.402805433844822	0.365522184191642	0.386991421580884	0.389970494139222	0.399481499000481	0.386920874301234
0.415703636165246	0.391470772256993	0.400220058953147	0.458282883795536	0.429456928436491	0.425914974132475	0.412865923104027	0.405303472887661	0.452830518348476	0.416086516418329	0.439185239048603	0.450122578373212	0.448007385660379	0.411204371102315	0.43301598957783	0.424672486856062	0.39423894815126	0.454520458423787	0.395346724487401	0.38064364003161	0.399784634942145	0.411856283815939	0.442499153620336	0.457375962223176	0.419307835763168	0.404743161649672	0.428001311936272	0.383805502192882	0.411847036084468	0.417385888452018	0.404285698747835	0.442704665926783	0.403768241854682	0.400059052482087	0.414714423543338	0.448858472424608	0.430670149678723	0.4133958900005	0.431901474625829	0.440964812301642	0.462039015773655	0.384670214877426	0.422793638686885	0.437651772776226	0.414337054521002	0.397387073846149	0.395950676796275	0.385094295812561	0.400308836219402	0.396881463782887
0.431062226201201	0.416527606023052	0.400255094960546	0.486872838543601	0.43535746399999	0.434916045861839	0.448082255456426	0.443714918030062	0.440571837517165	0.454330537912069	0.435970444146409	0.41198108819936	0.416628124233479	0.416223586617472	0.454207528563425	0.401957208400848	0.40853038056556	0.454576498859378	0.409188596073133	0.492664377687577	0.431170775574719	0.413370436195824	0.453812940477192	0.406909197023808	0.431957683971762	0.412440319234099	0.422666362512359	0.397951832406772	0.405216104572425	0.428146340359651	0.39648065721762	0.46755621939221	0.405790424389808	0.483390050379921	0.46342905209497	0.438076335817757	0.436687980483629	0.41953133235012	0.397244698751836	0.430030742300038	0.468532624161983	0.465658097838051	0.480418426939196	0.46919254774044	0.486120570762311	0.399007287439323	0.450462909595661	0.408664086877295	0.427031399321224	0.47422260171196
0.459414179175793	0.522649494224006	0.467695147654959	0.431197126732854	0.507464453373402	0.489692673763696	0.437518515403824	0.436065024126209	0.454137428993494	0.512361353586181	0.422682328988141	0.482175744738042	0.476784401425986	0.492072443442737	0.500050956446454	0.505246435741576	0.488148069702065	0.447549692078137	0.457131384846593	0.439195342984989	0.511696375426156	0.437200026931324	0.518146944090941	0.427527399005846	0.446764197635199	0.450895395524998	0.497087197064936	0.468690178020509	0.450807815978956	0.437260331851422	0.480166815862947	0.447594161186546	0.423381229255547	0.448674383024357	0.479827326398622	0.463915033205389	0.490111377799047	0.504632945235723	0.515299880318267	0.420069961974861	0.449258500490383	0.473467211145376	0.44726470049928	0.486527261542123	0.500760894070891	0.442712270276864	0.427014248837761	0.502154227870814	0.450112577084754	0.440356966777459
0.547977503865448	0.54457746062575	0.455045236848888	0.442832994475003	0.513566011223589	0.513304155661044	0.442810678908632	0.535649561100103	0.438789287837765	0.52621305626894	0.554905221225325	0.467123291152405	0.497317408349307	0.545727910174959	0.531013258147155	0.444272484200601	0.47465600748188	0.45641531008454	0.515321972764734	0.508628708814079	0.523151510172643	0.499335266459888	0.529179205363634	0.543765099358421	0.441679346381853	0.471278738843265	0.452086300957178	0.500696914987835	0.479988222887517	0.553898200156249	0.487360568595801	0.533112320360837	0.449260066451386	0.470137968450452	0.449591274868851	0.455742648545877	0.489704563964524	0.526992285757873	0.466540772096453	0.554492498878734	0.475412704634454	0.481990454538002	0.497702849454482	0.440067956733575	0.541775270791031	0.485243112502854	0.50820943729608	0.502890143469148	0.469487606205222	0.490878915861843
0.562016464496011	0.539568225693169	0.476357257656886	0.594485770667879	0.487075227348901	0.524401100470352	0.582996218161178	0.505256349277745	0.47268079914266	0.55166461822007	0.583310101587918	0.585753076162223	0.574356638099523	0.465155314878483	0.531926212940534	0.546986776547319	0.502184814018142	0.501973649535184	0.584476610618162	0.485909445645114	0.543506614384953	0.526474814421938	0.505587419818161	0.473752384654132	0.502289728540664	0.538963647326555	0.473538930027764	0.509881576985726	0.498224204385052	0.591811789670238	0.535101631456594	0.5142522231241	0.578859877356864	0.50148773799856	0.511473486029685	0.509186925988014	0.547529487803919	0.474823559171793	0.494911522670073	0.526605938651863	0.571365902831351	0.562096580137432	0.5475198136844	0.491854495970174	0.579683829764801	0.514726213740332	0.464890566139888	0.47790823230764	0.565832686414213	0.526655355866443
0.602985985959388	0.627091202523971	0.592083913988408	0.526928328839585	0.574816880234984	0.520639601824597	0.520753961677655	0.574678381590173	0.536770092297385	0.597835143631954	0.543778338041943	0.539145964718728	0.544660318998605	0.629648049986431	0.50794567189119	0.51547300994302	0.639798050577618	0.489605069198005	0.506685302027011	0.626279034129141	0.632612926673415	0.624262289553832	0.586112452870844	0.526836336241836	0.582606791917073	0.529067593375446	0.545988012841805	0.548827282752305	0.616164740711047	0.553557490032615	0.507723372128239	0.574712410710422	0.515365250213317	0.489052380218823	0.521613908377499	0.617097457108438	0.574678346498853	0.563837217322359	0.5529388835542	0.533350921655669	0.570565025460588	0.609412610974988	0.515562104367868	0.506583458082534	0.580127771060984	0.497831377111449	0.499188471902262	0.517814269405497	0.491883692533395	0.596381709285879
0.622753149128079	0.625111404476128	0.530239479240795	0.666241592348943	0.59059151527615	0.549398221466729	0.563503809024909	0.675445789053591	0.671914661445426	0.529963870870255	0.587069052748563	0.575368512280225	0.654480349673747	0.666701121628831	0.630062114853232	0.529483609395386	0.579875062517443	0.641751607185095	0.680292616419657	0.548627821467907	0.542054732795321	0.657080903242902	0.566277773149715	0.591493434189982	0.676505809575603	0.562303857512563	0.655550295062841	0.528592065428756	0.574196950862572	0.56406176364335	0.552447577910867	0.667803991218122	0.547598708464055	0.614770784024002	0.598464197376331	0.686069240029811	0.561465971711815	0.551941100553511	0.653301800744089	0.555908423401639	0.61152992832027	0.581309566661803	0.519377438866283	0.578031823645229	0.588248998267837	0.549453074257567	0.550932108072724	0.610990139674613	0.600090422419784	0.661412730998856
0.679838817103076	0.611246358107724	0.575422544041196	0.725442815237186	0.64154229908431	0.641888756337462	0.643032282927539	0.575983078278521	0.566751267798501	0.611141005432068	0.562581757229473	0.701265588372214	0.590182033253736	0.685567333414837	0.710073323626161	0.589029980215768	0.717984771665093	0.616372141717146	0.650495448383307	0.614996523078051	0.660793236289658	0.596798041634741	0.693332162070253	0.634491051613041	0.696108712347545	0.625296325881952	0.603908158489002	0.613674744194693	0.581114367512661	0.661716335510277	0.672907539523434	0.639694169430327	0.583145355826367	0.595707994955467	0.753288737825686	0.685491779510153	0.691470766859094	0.693362242107459	0.587000802254158	0.660410528541464	0.616226435316986	0.64841137569968	0.598551758557157	0.621177337170977	0.627972022961443	0.697813673317171	0.584410776640309	0.716785245557234	0.707598247190537	0.571765748533766
0.633202628932347	0.65452017665402	0.636150300742481	0.631241092166756	0.605900288537437	0.613899427086186	0.722001452758266	0.790763941252303	0.643895026163374	0.685585303335563	0.753431017343782	0.722764728853878	0.79606640184341	0.723637689043842	0.624660829173435	0.702349569585656	0.678811950673685	0.610829236522386	0.738598840858429	0.644749738953051	0.670737581254833	0.773323065607326	0.773678296769037	0.687126824579494	0.811030390397619	0.602252405948397	0.665553244853653	0.652126461660919	0.778683367469059	0.745877204844927	0.601143669005635	0.776340654616847	0.605607711217763	0.658197925309839	0.778352611050902	0.686977856446165	0.759525564118091	0.772855266548581	0.612145529606358	0.674577702226174	0.693954576477005	0.698230399463168	0.766464857509414	0.770584181720713	0.792355651753325	0.716779605169065	0.645396596131244	0.654079454426024	0.633093872311429	0.642416451152365
0.780581770236818	0.683554641206119	0.692782903969342	0.76862499562961	0.751777898880528	0.773021343689809	0.749567861831721	0.703605946016239	0.821901121312228	0.725956420433861	0.858051941519707	0.812400322723317	0.800961294327753	0.675771374279922	0.845724830610314	0.722849821217874	0.758732627595277	0.730445329087106	0.689997745151276	0.783203364046589	0.683808095786771	0.727441466998469	0.711767282286258	0.746706160889319	0.730069682130689	0.713479018313675	0.707597006151843	0.84390324935901	0.748122062640113	0.650518787372516	0.838813868512018	0.830080014174327	0.841011551990803	0.682451357926636	0.717842996199753	0.868334756872483	0.836824473381904	0.716839340002148	0.870372229415701	0.77840474036843	0.751226302302822	0.667469655454354	0.71992372963111	0.650517408637652	0.767727719611111	0.741091490370875	0.684121688129857	0.805407403595305	0.83631108881554	0.83175848943658
0.738795163127503	0.824267938085624	0.730458541081976	0.728744923653094	0.720767909158124	0.719331498099168	0.698378578736918	0.764047002296724	0.828392097575187	0.877786522125219	0.827988548533395	0.756309609852202	0.707659574536583	0.794389788110606	0.869052169052325	0.803251116820155	0.783726346359579	0.903283004947731	0.868934528922153	0.958815707026845	0.774397719149751	0.806157257775568	0.923094237515105	0.835795064626828	0.747778129379301	0.700984556623382	0.955710723723301	0.804509043306241	0.739361400824751	0.857458225438531	0.925529476169019	0.827807030959218	0.899281188805511	0.936446558755794	0.734776442706766	0.931195404564942	0.729658443655971	0.937280614460085	0.904235726366142	0.754444941370495	0.772502496894937	0.71725718571054	0.721739063750414	0.834241309258183	0.882863271054176	0.931304022003408	0.817876556442087	0.726091470002348	0.935353127017618	0.786342751801164
0.905984776897576	0.807878838540451	0.847309098254334	0.855460973987367	0.84689849703393	0.932967340285849	1.00632938415431	0.894119766457041	0.799586865145941	0.847085214816945	1.02233613768076	0.963869444293275	0.799220959990803	0.800965435236401	0.856129773584937	0.932915818323041	1.05625263742198	0.953637039005591	0.90161906802931	0.764551091663775	0.876312847070686	0.816138703472832	0.936606230882897	0.867908032816946	0.955745241146974	0.965333971605959	0.817246071208215	0.774262346024434	0.942360490627793	0.866235236892115	0.915200304722667	0.763898617506999	1.0237363169083	0.748624926265515	0.938016793900187	0.883331319670631	0.825891615838096	0.848601875250308	0.820183526739311	0.863919626367137	0.861444046473492	0.877664874100208	0.94595643426086	0.812972857457537	1.01934021601252	1.03087331608506	0.978668869210686	1.00851333317507	0.788335344020225	0.778626162573634
1.1082867935667	0.93999300854109	0.852893790236354	1.07302628951302	0.911383370466766	1.10194768993441	0.962689786977564	0.951601515505558	0.951641702753917	0.861223953884163	0.938994456399919	0.919666914492799	0.885663786143842	1.00017769230498	0.864742960152665	1.0874837774896	0.878680391506505	1.04479377140007	1.05317543830225	1.09432290906977	1.14753308543494	0.89169005163061	1.08057108979392	0.976477455007513	1.04454176831458	0.943641437388898	0.946734653542868	1.03885566854413	0.831553117793923	0.909344115883844	0.846753128000394	0.966347759771787	0.919562529980033	0.964630928681194	1.07616674992157	0.920182287991739	1.00019733694524	0.912280899692646	1.03274834813362	0.992797484546628	1.02945680200764	0.84443601820646	0.883241594376001	1.0910859440868	0.887617053797789	1.0231677944299	0.857060878086269	1.09854029419015	1.15052604341455	0.879788049076501
1.20935980100172	1.15284373889749	1.18365939696566	1.11628809321717	1.0364908793222	1.20313534878956	0.912392171480539	1.23409521112634	1.16740665570685	1.2491337232484	0.959233391724773	1.23979231924413	1.19610039243542	0.989853979642837	1.09974400771882	1.21743753734983	1.12129414795922	1.25703910979049	1.06089473648509	1.16564139655892	0.998042966397268	1.06133464842839	0.920442212356455	1.18912456113727	1.28958929546361	0.989678056264716	1.18522732662225	0.997409428445841	1.00275317530324	0.994256742234173	1.09914785431239	1.01651905966425	1.08091913616902	1.19541069033597	1.0391048795468	0.962755032890869	0.980744223379934	1.19951807529801	1.12162262916474	0.98399178086486	1.14836668477668	0.941489320893878	1.25113007296559	1.06894631551527	1.0676146038528	1.24531161618864	1.09253932384284	1.04392247068944	1.14001387622893	0.906030357350975
1.38831193097558	1.04400846338918	1.13786982951535	1.16808850988981	1.02496575339091	1.41012975726721	1.15124779894274	0.993589952171269	1.25237279311627	1.07035093517951	1.32321767992948	1.08500823700364	1.0015931773652	1.18868052362834	1.24145838268332	1.10275851899433	1.2145074290686	1.31018590659455	1.36305871227841	1.26857397627024	1.39736280144444	1.14538977589283	0.984756640327445	1.06408160196408	1.07756647092186	1.25022404332823	1.07661880202874	1.01130515771233	1.02658437435479	1.25977612761051	1.22057548726124	1.07591748965108	1.02134689877691	1.13123542848918	1.22176870779233	1.42528589590496	1.10935823986037	1.31266699219398	1.16475307506874	1.07704118051632	1.31864607773218	1.1873058383142	1.29230772053703	1.32934617381706	0.992095553410569	1.05066476956305	0.998932041771362	1.41400903690049	1.08247595317796	1.03669751792814
1.22999736535298	1.1622966663754	1.18335524216496	1.12212373277779	1.19629752832873	1.3709317307029	1.24434696686526	1.41730001404136	1.20012022177593	1.27727468065034	1.20361255201329	1.24779321671596	1.30440645234454	1.57642245924712	1.17488868473146	1.45735710943376	1.42955246303233	1.51229887458755	1.38077173029557	1.11048734581467	1.16537729087085	1.21350413516183	1.10142311132332	1.13731948601414	1.30270063117729	1.39846288200109	1.09529751218533	1.24191897192329	1.12413847712109	1.19807663272108	1.50592226207243	1.3254813144973	1.11895162759946	1.11510747826534	1.48893486254359	1.38747794032398	1.27869961305237	1.4981003374281	1.08120475432045	1.12817914691319	1.53372613330706	1.40425693362491	1.27192156184844	1.50589484035546	1.46663597744824	1.11794239351841	1.48383873432081	1.39472821949659	1.33270583910782	1.33555009442448
1.68028243844007	1.38691747572359	1.4409168944987	1.70520018709701	1.24986676085566	1.22877440882923	1.38616034093034	1.56919293957997	1.30133927746278	1.20637041340685	1.54225093399199	1.5436943262566	1.28950715598671	1.61527758725424	1.41179630845601	1.72892518303257	1.23990541476308	1.68113238464965	1.60181416444162	1.22421127233803	1.66118965702446	1.5274140101677	1.39161732104129	1.56120130216137	1.58401509552688	1.69914182857123	1.70360985411095	1.4497802334294	1.62377804121081	1.35243256748645	1.42695992411818	1.27249892670181	1.64128084015699	1.59042340387317	1.43150804053025	1.34389745001626	1.3299228823142	1.25722680457387	1.26603011654034	1.64801523017181	1.7001368307219	1.47966161534446	1.40359697188814	1.44867193827064	1.76533032201436	1.4957387381974	1.37823137621994	1.23449993577715	1.4915933618537	1.21691317313276
1.64062963100425	1.75329198360088	1.83584980302238	1.67989687814857	1.37682225896658	1.62006141524065	1.5269341935417	1.71528957688479	1.39374732172094	1.59222956985627	1.89655399653887	1.69077174245828	1.71789216856451	1.75531126488345	1.44718471814167	1.45625641864623	1.76493334231424	1.65778990062387	1.78374011883396	1.44520559980301	1.49577258303852	1.56738851905819	1.54967887007843	1.36197657090154	1.81871684811781	1.81980914720479	1.46251982033191	1.71129711308932	1.46064326820607	1.52735500472606	1.93653075791	1.47454511162728	1.41775724845003	1.39301857557049	1.53000401209576	1.78067974715672	1.45584897083108	1.65290883214644	1.91308735516635	1.63026679323881	1.40837166339337	1.52297257299075	1.52610376557875	1.64211493549356	1.55421603667942	1.40908601246229	1.88758944729702	1.63172935378127	1.82120009740583	1.35930962462727
1.50549879926678	1.64688458249491	1.4587110918559	1.6171044255842	1.77380521788553	1.81476632569199	1.80254460717058	1.99267941854152	1.50608049894316	1.94756021214591	2.10167642191892	1.81494226368344	2.02620654980585	2.03181830126228	1.64630296757564	2.07146771904291	1.6297192253679	1.9587672596545	1.77687117913307	1.80306113790545	1.684348314241	1.79856321288624	1.67998279880126	1.837963601431	1.84646063624469	1.54353885593301	1.92681037486632	1.95824417969957	1.9258103644361	2.05398288494143	1.98678061814399	1.95309528500296	2.07905042730551	1.48366299787987	2.14853005605636	1.93899230479402	1.61566506984593	1.53235811886927	1.55010252703545	1.59986888114374	1.48993173476833	1.53905033402201	1.51403962695813	1.99315685450304	1.82053060692018	1.49272234280964	1.64437531811141	1.91680258372663	1.62121825945128	1.75089267412686
2.35797745403763	1.9476092936975	1.99619800325251	2.30176500902607	2.12945141570532	1.74791121954002	1.71460386900275	2.08601369269697	2.13894675728635	2.09291386504131	2.37793059119412	2.20071500939041	1.96011462170045	2.18223807956156	2.07519451900305	2.28455666086933	2.22618810265775	2.0643305052387	1.75697752448467	2.34160496505066	1.61638744588802	2.15119477902341	2.25748588848173	2.05201021869504	2.17963764079605	2.21426192540268	1.97198106747716	1.78992363395925	1.90143424796038	1.70059085172047	1.69493384004663	2.08890266341873	2.3786403327141	2.16609944018721	2.11447386556329	2.25809900159505	1.86331707293644	1.87633061084614	2.18988560958997	2.1834182517404	2.28022054944624	2.07057245988091	1.87251471882858	2.38453171433209	2.22163501641648	2.15480333136593	1.76118730192293	1.68875739020509	2.17715997472815	2.33782472754443
2.09893992912416	2.06327829028108	2.07599982890107	2.28232938506813	1.96677412423057	2.61566121974471	2.09210636532915	2.41050292259123	2.6281797602002	2.39651765601028	2.108975874286	2.25625400158383	2.19644174802157	2.6418005205445	2.4791912396038	2.08830180163926	2.27886766276503	2.37609207652319	1.81505796886513	2.08313800952685	1.99021842371353	2.03131931139664	1.95672192578882	1.95075306501033	2.63040246722351	2.38469414238221	2.50110354635775	1.98715193035773	2.6172768431912	2.40206861916106	2.12199014606058	2.50946971520109	2.27093418409594	2.17107767302472	2.53327976059833	2.45519045313128	2.38813306415512	1.88243504298371	2.65720072601665	2.56038026597893	2.09938197443897	1.83154973463789	2.00754290719402	2.60460876899574	2.47781217622545	2.35798064698889	2.47591029135673	1.81337480667844	1.94806284406113	1.84448799285965
2.25200828528509	2.05250683189517	2.11453229625603	2.45484837714652	2.88528638781963	2.41311692955025	2.0437831110445	2.1319445445544	2.49017135546223	2.79871885321319	2.50179158913632	2.79187806014836	2.48969064484782	2.237849243959	2.48898071466157	2.75976394858896	2.21871834979308	2.79064585104679	2.32060051571845	2.51204201613354	2.15544266370728	2.23590934694612	2.3959910334726	2.4780185368962	2.78143037271544	2.80935376775229	2.00584010468889	2.88819231232171	2.72374744582571	2.93133912831431	2.65956992128641	2.46432049140261	2.26709827296454	2.56820939333344	2.73760601658464	2.54813145892965	2.56005648339226	2.3489073492299	2.73854042598749	2.15339030108296	2.6473753765446	2.03133169970658	2.79099061860811	2.91652302838207	2.40562985142628	2.10889937001576	2.75810337228721	2.80825858151744	2.80615261947743	2.56904595909284
2.73569339809637	2.32140589213213	2.60757475480401	2.54582995127625	2.53338652737974	3.03783638684565	3.0313059378783	2.75107537184163	3.04038008794075	2.86524210759375	2.86046112697914	2.85360078715543	3.0652190854698	3.10314353598108	2.99570760708268	3.19434207522587	2.91471871167139	2.43436368722544	2.3689079403587	2.87576292024115	2.54857037397139	3.21192999468246	2.38427987593353	2.47507585940096	2.41256064623178	2.59089405149951	3.08305994919911	2.90500699677794	2.51905165830128	2.91611760893419	2.96043959236195	2.33221906261707	2.34635878656972	3.03049284686356	2.24497340088201	3.06630388790141	2.89948828977931	2.85302351910502	2.39292272717643	2.97287798470232	2.96081937892692	2.24453353273122	2.84869277559998	3.19666017530312	2.59250203040543	3.07485590744887	3.02071923147473	2.86058891997463	2.40010357188018	2.6937616739748
3.05111471474893	3.14460573190095	3.47945774580756	3.35228824421459	3.09478029408454	2.77865964008319	3.45640844257543	2.94936684482915	2.92710368893833	2.86925377642089	3.46747770162891	2.86984785199538	3.41926804739125	2.79447565233214	3.32875086609221	2.98360423941545	2.86354511514657	3.20290383293088	2.56392017442799	2.94444671189905	2.71118228987566	3.27811379409153	2.64924654330581	3.0018338908173	3.312254116236	2.97240872409656	2.90474072935593	3.04278998080162	3.41775745996302	3.28473095684732	2.92388794469816	3.32175179194765	3.0063582278129	3.07883150208247	3.49465579982772	3.32712572145818	3.30313030319076	2.80877317452083	3.10002395898778	2.7016783497102	2.9207711598607	3.31064240650344	3.05828582194101	2.80844404892518	2.74089231515584	3.44800369923074	2.88772326598403	2.64403584161664	3.05252739430422	2.84092140583096
3.0526214791788	2.87035544035675	3.18823762666361	3.4898530487938	2.92380092847457	3.65292018716664	3.11761521146905	3.85210180891537	3.27606771896669	3.81923743204874	3.6761962534695	3.60683745154982	3.0497300908764	3.83765549784869	3.27461709106568	3.57124045988676	3.37078944538872	3.30577143847516	3.79314020556084	3.62834151517741	2.94332064221835	2.91723790898168	3.03488851219648	3.55602430920118	3.23082453414233	3.18656861643332	3.24580359849815	3.26037641187086	3.44798535460753	3.83201782231438	3.76952396505824	3.06377506760416	3.41559291780912	2.97744733881519	3.69583029698523	3.73549013285677	3.43847678739149	3.49377726247044	3.13590484664192	3.37466926013578	3.08413245898618	3.40219977888335	3.27696335595847	2.91302807640582	3.29906038147892	3.18651927798887	3.76546117347168	3.85925822669237	2.97935852001547	2.95081949620703
4.11044199733453	3.34379737934987	3.7879781060017	3.65238264300088	3.73304912888057	3.29247279279214	4.14244590979031	3.84381628113226	3.98379570681135	3.7176110948331	3.88203493033041	3.68396480100299	4.44968806948313	151.33500048815	3.63205142696105	3.40429064399897	4.23248050279066	3.88009923625714	3.80789198334318	3.47023077853057	4.10778028067761	3.31524033663145	3.7871424591847	4.0857588286778	3.48348957787609	3.89453141052276	4.09432524705148	3.26136438251621	3.79463926725776	4.029845120024	3.41024040096907	3.79140867278648	3.63123209277791	3.77375336096818	4.21410065251487	3.26111792493205	3.4065503317392	4.02562359328268	3.89992102584784	4.03886606756479	4.20605486338933	3.46203732164933	3.18704548797337	3.90887226631398	3.96024185210317	3.52480370879217	3.3214510659459	3.99517427907593	3.9550272177272	3.81499323903078
4.34637590413896	3.55836835151732	4.01635585844697	3.88775341555214	4.17749197234266	4.30975751521937	3.60826689701052	4.03136019655141	4.3491197143128	4.1061571848581	4.22729759257465	3.80845994989327	3.67649929160124	3.75954367831911	3.64122640282205	4.36627827779422	3.87778739739216	4.04046365216797	4.99176106889383	4.01193260175739	3.87276228126594	4.21543483403121	4.24282933443448	4.22797551768991	3.88519222081073	4.44343722928673	3.82287497740169	4.84180476559448	3.734997954763	3.79969456234736	4.15131832649278	4.20838269133637	3.86615908796649	3.97956241935818	4.16296382081255	4.266572142631	3.98133263401672	4.73058162531851	4.24539108664055	3.78009901937357	3.73454071259668	4.1395655497676	4.05348147490489	4.26987758793167	4.17175295401128	3.74846725449006	3.95030995532766	4.52564284514643	4.28404034084822	3.94546316396834
4.44212185683064	4.42874734092245	4.02069903149073	4.36235551017492	4.64650754524817	4.39497548182771	4.55726562616643	5.49883132809365	4.56582928889537	4.5808129521786	4.56909833911247	4.19674472837613	4.46827994544108	4.01726350001418	4.38000567665601	4.54123172790857	4.18178213834076	4.52734577909449	4.11116759614473	4.30429651165369	4.25929448407505	148.508221232149	4.54737442596822	149.940965146742	4.09345498907134	4.57635391918344	4.56815075868493	4.15121132790045	4.39663092873305	4.62814434349593	4.36007217010163	4.22762931235751	4.47168129258333	4.49853152902247	152.895969607071	4.43881367333038	4.37036450071583	4.65315655088948	4.53417714989233	4.60068365205555	4.43209089432487	4.44039382621844	4.35573418396268	4.59964003378174	6.93737036221197	150.82226934873	4.1388647529065	4.39799901354751	4.17709307926268	4.43731045825797
4.98945525161006	4.85869565238747	4.84385344619448	148.338800073903	4.62924695398247	33.8648907293694	4.86158692275395	150.822147343436	4.73998148483104	4.8665772640715	4.8596550734256	4.84455986643893	4.66544684953217	4.80830196616853	147.881425514232	4.83636196550423	4.83771287604294	149.948882361936	148.459609987248	4.90797393887238	4.84003817149109	147.227562343558	4.86546384558908	4.91018759635754	4.68518016974599	4.66050705782882	4.8287186595929	4.88141251220831	4.62151654607879	4.80726457219828	4.68472169630259	4.87899855604303	4.83716965191846	147.966854421093	4.81222547361454	4.53864459756473	4.89250881157558	4.83098345997307	4.86933447608978	4.80445022223267	4.65165129830663	4.80263450387988	4.86925593708689	147.509258975596	152.048571221574	4.69929216081046	4.75314189971547	4.74332709353721	4.57725682009415	151.6066202475
5.18387706054735	5.19696946284169	147.32912882601	153.026792149146	5.093044703501	152.868662966504	152.520613084164	148.089588477535	5.18956459291156	151.536774493376	5.11250711313298	5.154159728755	5.02861732493763	5.36492619413409	145.861343301682	5.15028334897183	5.05362827670698	5.13802234159497	5.19170292947258	147.058872423032	5.06353612881165	5.18370842917679	5.13320303911522	5.37969986782278	5.10883090043899	5.17997592439843	149.400585254848	7.04488186729858	5.213855919929	5.14835879132266	5.16504103399867	6.16434198516614	5.14840813910711	5.1674984979222	5.12872040893857	4.93980476783283	5.1878690286113	148.142333358219	5.10999214434102	5.16358856017475	152.107801471595	147.042991887397	5.20083324610064	149.655622860337	5.18636365238456	5.21914957014505	5.21299994775911	5.10316691030786	5.06687250838941	5.21390042692644
5.48284765638594	5.51069993491497	5.52205076437323	146.941108009847	5.56548073640645	5.47437590907375	146.105118736141	151.791119751652	151.792412596049	145.720088976746	5.53049669925031	147.002610685413	5.41334743711305	5.3650185261653	147.53676438017	5.52919130585784	147.403600773693	5.52925329755397	147.072165645772	151.921589089912	145.22092961542	5.52272249880945	5.49962610828332	5.51928069040349	147.380521472969	5.42079387231435	5.46241212437098	5.54085525989403	146.988508854698	5.379895750589	148.645568526844	25.6128215245906	5.48581817908599	148.903117019494	5.45607535726133	5.46648815613171	5.47652656506643	5.516887124603	5.40152188264167	148.02293729206	5.49933792233469	151.227147395506	5.51521851122918	5.42466115648252	151.887021381119	5.51647311338676	147.247283927613	145.286945837501	5.44379698470408	5.53701196282946
5.88730437753548	5.63789641358272	5.67384362639977	5.84981049497203	5.8392660832628	5.88587730340749	6.60300948230384	150.168602130988	146.471577559928	145.818392593807	145.419580183609	146.518127130312	5.86277692824518	5.91554902920161	149.040387289847	5.89949532502873	34.3317249503733	145.460535291193	5.93245537937527	5.88563618494812	5.72154873971537	5.75366153018423	5.80584249925145	5.81887992481335	5.71791472188375	145.401121793064	5.83530328051732	146.267039643415	5.88699537824891	5.71344321315577	5.71615134617482	149.54453865267	6.26809678715545	5.80923591029464	5.75896174924247	6.9336016282641	5.69933928681556	5.83695089430302	147.121940434817	146.622257513976	5.87847268204551	146.260020850779	5.80800014799573	5.90373412631557	5.85905601866874	5.87217595829548	148.146931470967	148.804415242367	148.07347771473	5.7506889441285
148.98603270241	151.525760308423	146.502092585839	5.97121446952645	6.16602324151862	6.05940595410956	147.924378509463	6.1171094882748	146.643040386742	6.13301202787429	148.453735681977	5.98117984997695	6.0896831514407	145.657305775024	6.08071470402201	6.30486174846078	6.18536184446123	6.11804775434875	149.698937729229	147.694385397262	150.128061809745	144.968894311151	5.97549018936715	6.13931225157299	147.358574302256	6.01951462172441	6.15715713454376	146.144424930291	6.05022433631062	6.28091439682922	6.01935586487915	6.07434243487505	5.99106699193436	6.13722482287781	6.22427643517021	6.27723862274333	6.18755884444825	150.783559873593	151.060453090847	6.1179451376715	6.24016268679438	145.276770645633	144.890563410247	6.22910034931924	5.96377285432797	6.24873342078164	6.25800442139659	5.97788035795814	145.97890620851	147.590476862025
6.32859103109475	6.35093736867721	6.56089405013195	147.17495223205	147.915287195534	150.598465844146	6.43608840354788	6.68131663443872	6.57783582055098	6.26039642081782	6.256105427795	6.49220519146159	147.726367408878	150.215543152241	151.684679487997	150.877556875525	6.58680333347541	6.31985358367892	148.4496961047	6.33597780897488	146.82930961724	6.39853801960706	6.19955382115943	151.547104433706	147.863067905304	6.5365782178793	152.101661195447	148.957770558636	6.24047993421009	149.803236264297	6.2975756047991	146.30269749755	147.592945558954	6.31391224737213	149.372660872536	145.803319096311	147.153754316988	6.22513423412396	6.46077213125946	145.510935876745	149.268035338622	6.614192163756	6.48226672439564	146.965006538923	150.515789640565	6.27122887837343	146.562687728964	6.39594559298014	6.31020018668597	151.758852276844
151.580467676288	145.475173027089	145.996519683653	6.5216552023924	6.56452506780993	6.63116782272121	6.75810107890941	146.516349063896	147.325206143514	145.367733026704	146.066346160557	152.075020570591	147.922225110883	146.596652546477	33.2972917483345	146.980300935493	147.575941093774	7.13311468177468	146.494130121872	147.843987047305	145.398785364272	146.778616037914	145.734045325393	148.014287277811	144.785399320486	6.71820619720165	6.72664289737332	6.9831167516461	6.54561356052029	6.80316465981172	147.519371769314	6.74520298795036	149.392551265163	6.63041449875092	149.811506213422	150.922303243677	6.5781687366764	152.056348960327	6.86436664918427	6.63539202217145	6.85030070328778	147.800152460116	145.278911564424	6.49437099265292	149.991279057757	152.377427796961	145.185347225549	145.651967526655	6.47702873992757	151.095846644364
6.85607056069284	146.080630242673	146.762256069797	6.9882765973379	153.381321542164	6.85329623381109	147.246351373945	6.84231630304291	6.77993174832099	147.329102196163	147.881257480132	6.94027075177918	146.637348818486	150.90189994556	6.96428022117603	6.85914201960997	149.338853013818	147.367610401003	150.541405021079	146.717595074924	6.87242995473553	6.86575886062487	151.903861725052	6.83419556210955	151.028016751795	146.966019151009	6.82207574999001	153.193866441817	151.484419186391	152.410747929158	151.754757811682	150.535952611037	148.64751301065	6.88237869922022	6.96884706389393	150.217560203872	6.98634815178383	150.492058270297	151.223015673127	152.912810074683	146.390221376853	146.055233033789	7.03625044561528	151.962309139253	146.53358212243	145.105400256034	152.65789232587	146.788855559209	144.963572003777	152.302885476432
148.917747354638	146.059636787806	149.984610471364	7.22323476825851	145.379900397742	146.633467140135	152.049859829758	149.589096223601	153.856592933131	152.943030701025	7.09915810004267	151.463513528055	7.20740132265673	145.132995241597	7.16893049441118	151.594743654702	7.19934229072489	153.915410966997	148.282602968974	149.898619505463	152.071803365314	7.09238445569231	146.205264885508	153.771859095659	151.645590797113	145.492926068087	7.1480882258831	153.548554755551	147.846239637725	153.068433420642	7.13504235990954	145.46916523964	146.020386228592	144.849314089151	146.348270621341	7.16086162075157	7.2286527279621	148.499788360146	146.625768062115	7.16600995785167	7.25592188646104	145.154432184273	145.775120456476	148.1560629631	144.565881492177	153.538901203848	152.488127963395	153.186510616332	152.417467205197	7.11226524434351
145.670949462551	146.399810718639	148.099078272507	144.689956028439	146.574227501662	148.23301281832	146.829536285326	147.680716482511	152.957085726528	153.055480287171	7.42829799985309	149.288063995289	153.895194025344	148.022778881549	149.156019521674	153.593497488174	153.575382660565	7.41152919633797	154.755546805878	152.225151722713	150.294411037929	145.447648261808	150.704132385331	144.509317805662	149.988464472532	153.146628705618	145.563473181855	152.850193663367	154.095976691176	149.495230234198	152.069907232708	154.231597453247	7.37382399155678	145.312379348877	151.884336441136	147.177305346722	153.45972033469	149.142869157242	7.33880035869003	152.9680617263	154.174982538675	150.37012520998	7.44582761721238	146.8892978654	146.969530938659	145.052407200897	151.238234149755	150.530947738239	146.701635904337	145.887476846406
145.912652077103	149.089928549594	145.787266221356	149.139219971544	144.690278157425	153.056413433279	7.65168542019715	147.908630415587	154.185691518703	150.816908347103	153.645653096352	145.48437141113	150.953329556673	148.277036488927	152.135852632128	148.506466823925	148.511089267829	150.749705520328	145.412962528386	149.579586399163	153.128326331786	153.941037920386	148.116460552328	144.649293786667	152.702339038276	153.036344399396	150.828985381345	148.57985058156	146.247747398711	7.63204139313024	151.039597069376	144.699110947505	147.833477723564	154.713220932997	144.663031843577	150.352973367322	149.031564621641	153.11808296858	149.240565528889	144.368377300243	152.537310597197	145.949233923642	149.973124420541	153.919031493041	151.45767973003	155.159305465428	152.874256277648	7.60961056733154	150.460631681847	150.944212948283
149.752234758651	155.165381397497	150.759557645937	150.540548676109	151.525667442135	147.545860270396	145.031222037142	153.870394705163	152.076909994086	146.916813581776	144.014548429895	154.214264350943	151.572439480923	144.508681592192	149.321812229252	145.445117368652	151.590899318579	152.906184246063	144.47058785413	154.442575131264	7.81996950158907	153.375690418671	152.143631434438	153.520260029315	145.802985571391	154.676442536201	154.594340490775	144.512713037706	145.208134796081	144.916354685041	151.267373780072	154.889683830339	152.296889127014	153.8328497262	148.99131535252	145.245713394919	154.683381912982	151.594392578208	152.447260972444	154.196245562736	152.89950684214	145.708678883416	146.145717533319	152.748780775425	145.141723677281	154.47056839127	7.80119236636676	151.643200889336	146.165458915921	153.873164007162
151.906507581188	154.145628153397	144.58466818527	150.731044717117	145.941870837873	153.792813676965	144.791846557995	145.014686321568	145.448755827807	148.777157139428	153.625759238891	145.521777480077	152.337597697	154.399478555811	148.005218179699	147.937421896701	144.648916407957	145.841863284263	154.783889414739	145.832914024218	154.164736874187	150.680531363281	153.959384236077	155.059528682563	153.420367394329	154.393581560233	153.694575240838	8.1425816293672	151.897052111878	146.371271838548	151.025981588073	146.571201696273	147.660719593952	146.722470718023	144.613911182941	153.173760012477	154.701810053923	149.300652447678	149.047477088578	154.767802818177	148.639612278436	152.234874381559	149.993307578125	153.471386126689	144.922054575835	144.92423606959	148.056645551975	149.181421340726	152.199133591951	149.241270220233
155.314410046651	150.012271230968	152.030247314022	149.403104302123	153.368108842896	148.723848079126	154.48853161405	147.057636054723	145.16670431357	144.904563782955	155.00827099715	147.131974599963	155.130939361681	153.085421935215	153.944960199698	148.094441088197	144.578691165515	153.723660587261	151.469638828864	147.28116916585	152.737885874357	153.692181713477	151.902923895709	147.276429252356	151.981081689078	145.860233115511	148.764283426186	146.561821946358	154.749378442747	154.320020869183	147.607560458128	154.471365276902	153.721304718229	155.24845494794	153.205191501773	145.367600857521	154.926785685117	145.25811696221	154.002186360162	152.09923292496	154.153712287865	151.9970611345	153.49673435388	146.83627858745	149.317915435515	145.030880294292	145.647064178816	152.0391469908	144.833029294149	149.024126915324
144.591574998192	144.692478467649	154.577364803933	154.842122677554	154.901528873873	145.960774448204	154.677712357168	153.811260353172	148.759311714746	155.054188285892	147.697883420226	153.760206614387	147.450848377465	154.855574545594	154.764010377346	146.159956565877	152.915403998983	148.453985701655	147.250718749375	144.582153852415	150.979450039399	145.599317134527	155.305086514368	146.820668597316	145.359667915799	155.177572042876	145.779066022134	155.592462132556	155.410319757005	144.728528542116	150.930239297492	146.153574605756	148.99106069051	144.955391239507	155.005257233166	144.889600105165	146.374606805291	148.509230441212	153.798176139275	152.997631701411	153.760351592893	149.314958305567	150.458968991741	155.114069870366	154.587347639	155.104435557057	154.766116795368	153.605898374655	152.797005448673	149.187647865082
154.306614356071	155.304862926254	155.527601593339	148.029701321832	154.467635135575	148.642409221169	155.250930118673	154.898470779132	145.204435464424	155.338823381532	150.302656497921	155.368463838113	152.498951901844	154.845210201849	151.755300101704	151.539692780191	154.588066015898	151.929895521849	155.37925868096	144.868944368439	151.907505171862	144.73077285756	149.704589127266	154.98719104582	153.52841816587	150.563608417761	146.573143144421	155.005881654155	147.20826810989	148.889028488729	152.570228357945	153.813799653824	153.358588974866	155.295470171223	155.428796464449	155.542781088024	154.81958852589	153.518031818447	145.836250171937	155.576409120373	146.203224509454	152.910566893257	155.548921385432	153.380134027235	154.170933154312	146.571119205465	144.597229422049	150.468986156286	154.85706050693	145.449022829362
153.911192357056	153.405749705416	151.049588595602	152.796247711465	148.407955478107	148.934174402395	149.580395405991	155.377772922901	151.11864815587	155.756108015595	152.597168126108	155.57193088039	154.963155572786	152.056107594986	153.155141590469	155.735891967495	154.480025738843	154.614444145251	152.296373868309	149.34577250039	155.021288061827	149.672729583018	154.711263936459	153.387652383075	152.840579106616	153.186801616358	148.947957931819	154.969935752732	154.988357923451	151.865520713764	153.310765051264	154.83823760733	152.358794881522	153.200626663719	148.930864318406	155.244883030513	154.760843317095	146.071864780879	150.19889205175	154.783297500402	153.907650398098	154.870066656945	155.33552846284	155.35615922344	148.831615245742	154.408511461294	150.580712704248	155.075706138596	153.768791918089	149.869798720892
155.151237403325	152.484918917563	154.564508281593	148.139121073927	150.788842227183	155.677573160569	153.053350364755	153.275942575004	154.936790566304	149.791846487822	155.151719321726	154.521921172937	154.089916772094	146.707376566204	154.858644641333	154.975485464707	155.050926685463	155.155971807878	154.102768911384	155.114009911842	154.167470091267	152.176305339055	155.437762169544	147.002537726268	155.320752296866	147.253472416592	154.35842767966	155.837616905958	147.516018484373	154.192351812139	146.416761027266	155.148162632767	153.547375323388	155.369877831343	151.798987381967	150.6725170317	154.920832158595	150.005470684879	155.50825066413	153.983873190399	153.988925256615	155.398052370813	152.539359912601	146.937647031258	149.508445081299	153.129943576642	146.011760207223	153.732677494244	154.221677009941	151.922359778067
152.62242924659	152.557087385449	155.659202487196	151.861180432249	155.278092840652	155.508096178047	155.635984230187	154.746186314538	152.13415308036	154.158568062195	154.288327975159	155.732547704934	153.321305866864	151.454946365377	148.576910051309	154.533847936372	151.732917486817	150.445880416288	154.488047818087	151.631419328784	155.011702666774	149.735924732442	155.384526774111	155.339760542067	155.56565507725	155.635634377637	155.62009779933	154.777000350829	150.580679392603	154.029676097675	154.390756503405	155.627899125181	155.432605453632	146.627399516897	155.813786211156	152.272637239151	155.703499537794	151.924032055827	151.955824835768	154.783206934837	155.545490872295	148.163032495656	155.366164169454	153.88737550692	155.536566026388	154.776268142143	154.168099546158	155.243257813805	154.690516835463	155.258512423191
151.60117081669	155.730478826914	155.683189838532	154.970509716023	155.60817326869	150.289148221747	154.314560732718	155.663300042427	153.902569810949	155.5573358149	154.583648681579	154.162449713368	150.82863586811	151.340176013493	154.56768752626	150.320421537852	151.35717174462	152.609465614093	155.70159630578	154.278380251674	152.771842642687	153.475270473076	155.209252589802	154.540547205231	148.52969749106	155.001095301918	155.310047196773	150.867928971817	155.059783943017	153.207599785494	149.723724178888	155.053566407449	155.363433882251	153.401996114948	154.825792901935	149.672251012947	155.385135550573	155.223870681014	155.276323081286	153.037612188941	151.670911358707	155.432632968756	153.432292694627	155.472827824844	150.840265918864	155.814268217414	153.211303864022	155.613954983968	154.614028751434	155.553685058036
153.501268305907	155.68033576723	152.806448288709	152.93571532515	153.091699597363	151.245284753265	152.852849130647	155.088999670386	154.460647223058	155.896337091625	153.541159699421	155.497558986126	155.36989004484	155.873198252414	155.858829774559	155.851148770769	155.485304172741	155.613737428252	155.818070094222	155.486620372038	155.195901780022	155.971986992267	153.049605125915	155.510269550417	155.275836589648	155.013811670295	154.534421100417	152.333558406339	155.337261583202	155.586006286525	155.785486418182	155.199643222818	153.033293902711	155.682035180116	152.262804513356	154.404509537084	155.287103057273	154.852225851643	155.762289286115	155.811892645613	155.866924496279	151.695902063264	154.935782557443	153.596156013286	155.999484998319	155.675922250599	154.083694771106	150.3823997215	151.712268001108	155.609260320461
155.779451540105	155.762661178078	155.652844581746	155.646960884286	154.755985693847	155.972959876931	153.43663620671	155.405816400981	155.543787235756	155.506259798293	154.849704166069	154.350187182815	155.869389097494	154.074641518689	155.474934268377	154.699933893461	156.092767684762	155.39508031679	155.641648186287	155.995303490907	155.742106034106	155.003952575283	154.57284149513	155.649757993923	155.816725125796	153.421877056484	155.968425291892	152.855349365291	155.540431735539	155.149434103883	151.446733281767	155.440658867177	155.522910114593	152.494491995694	154.353880964926	155.810877139451	155.799080607378	154.468390062072	154.690829194743	153.391869620479	151.555354254245	150.190120259972	155.619717267432	155.723856643362	153.071605494424	155.443269118976	155.627665324904	152.59660056268	154.847933402302	155.955828950818
155.337893635921	155.869113659567	154.042708236013	155.613891525643	155.521367991986	156.010806088858	155.163833865341	154.984977411752	155.111915523118	153.502590283791	155.556197261097	155.593201124645	155.749120927097	156.055836340059	154.172470435539	155.330507930509	155.794764201339	156.003996927916	155.192468388736	154.826980315586	155.809743703762	155.287673183391	155.955957202056	154.81807283009	153.916289410762	155.785207564018	155.5389812838	155.458414920103	155.75425585401	155.808920221678	153.349677381268	154.141143194216	155.035452171578	155.2245460128	155.823094840657	155.936961087627	154.059095050788	154.663346081129	152.692717835023	155.296229577753	155.266138048763	155.229793249727	153.331344485901	155.971942221483	155.764155278351	154.775953309869	154.386505935958	155.16051375706	154.969768127564	155.859497369833
155.638027288704	154.734685002584	155.157444408312	155.937071584786	153.183199521154	154.607424675181	155.48370312148	155.191645434485	155.902529992125	155.885726544405	155.827519445311	155.902313573482	155.502263573157	152.008569530817	155.873475554919	155.128319356396	155.595229093328	153.668874651523	155.371626997563	155.335845249502	154.737653654916	155.375244537386	155.577584328465	155.919643963697	154.160214577117	155.568538039549	154.79903838815	155.992305818124	155.738086382068	154.219482157374	155.780499297539	156.036460523145	155.7401618467	156.078796185109	154.802239443206	154.381722856398	155.70223009933	155.4721141533	155.725103090689	155.031558859861	154.890124023596	156.028026579519	154.334898914952	155.831152236631	155.872706809753	153.974810085849	155.265252214048	155.18441680515	154.832512817415	154.268563272604
156.030017958473	154.536660878074	153.429059058754	155.028122730699	155.68809371574	156.086876987141	155.688892818196	155.628763769816	155.94863753928	156.032286159699	154.262610931221	156.107359822503	155.856448906711	155.602243331405	155.575426953674	155.687346940374	155.300143467604	156.085577028071	155.654093742628	154.495811150141	156.045802647347	155.346803642167	155.90099297769	156.016673590736	155.816598106151	154.475786775687	152.059235393708	156.063682668423	155.810169008854	155.518387833762	155.450858731879	155.911251443807	156.024429031684	155.959426004713	155.540059254723	156.016127278406	153.870634951232	154.394052961822	155.968756651357	155.645001351963	155.509868729202	156.069821299357	155.492721834805	156.075813557224	155.949125444061	154.698949332135	155.789896216183	155.956636751621	154.23140867315	155.464077735973
155.773245101663	154.916197055963	156.048359626859	155.434604755993	156.006588373155	156.015307038558	155.808153265545	155.508598090656	155.890576531329	156.059071955827	154.829253044943	156.085385018586	156.180398575386	154.756689181304	155.699809748301	156.167834818008	155.976279323493	155.246929806009	155.594645384572	155.840199266119	154.723235455465	155.872707757815	155.438935319175	156.039820096268	153.322784655975	154.645902529151	155.837849331308	155.859527159337	155.539534676264	154.264961688636	156.150885054622	155.883510885728	155.627698910018	155.702591631424	155.780050959917	156.034504493929	154.782138601317	155.792999130495	156.150132191817	155.693173485283	155.850269948254	154.578256664656	155.654339956304	156.139303496361	156.134365715648	156.186323030687	155.996750003836	155.575482574244	154.984107973838	156.002186828892
156.12600605408	154.293535278831	155.309046002455	155.818640524721	155.757582360335	155.932410474925	155.96803987707	154.90124174288	155.885931907037	154.764714524982	155.638624284574	154.818399321334	155.211497241403	156.013869813413	155.162224663456	155.435614434575	155.899124889136	155.758324884626	155.296313928921	156.131600978169	155.036864043757	156.172942199957	156.096911905817	155.464649969302	156.091018349978	155.088714486328	155.986028624975	155.564354396746	155.137252544858	155.044982146031	155.582039307976	156.174384228377	155.885578149426	155.792177572097	155.866388538893	155.867734924932	156.105378040884	156.14831886839	155.826155343706	155.984484301455	155.765027371415	155.201823262045	156.08622740941	155.959462595703	155.381894605026	155.771726234143	155.879554656315	155.259132760352	156.051597839574	156.095695107228
155.986993522469	156.107100843779	155.984799786535	156.03179714467	155.916706014111	156.198455325007	156.105490373261	156.067206855515	156.044687257864	155.604204742597	154.959819069856	156.029461512126	156.120023848207	155.716285897162	156.109268748322	154.778653560715	155.214742727383	154.839264398183	155.967608003183	156.166867047614	155.289683912738	155.146116241225	155.616197963712	154.775428587647	156.052665078552	156.031759419836	155.188778375541	155.997146104463	155.503715556922	155.881749303903	156.058180668982	155.941391623734	156.065622292186	156.114998231871	155.788817558982	155.474339252442	156.17076095013	156.153408106919	156.138068026364	155.14514182223	155.895788360422	155.501517716381	155.662338307258	156.142841882324	154.566485483701	155.614481300624	156.21006054589	156.177761212929	155.497903549308	155.734466928748
155.762806353478	155.637197803798	156.032879858269	156.119674591148	155.99914346325	156.183962737133	155.978408045069	155.271419400749	156.11073212579	156.172454978147	155.249644876714	156.17991903714	155.925790929164	155.789305944543	155.992631300299	156.118740778469	156.110143939979	156.060023425419	155.848087702116	156.187713092186	155.801728200579	155.702059622946	156.021922672782	155.940910407827	155.524201999961	155.41721425632	156.144902436488	155.703702081331	155.978522006401	155.880109618168	155.740693019285	155.785191264406	155.987185612366	156.182539676842	155.673512323303	155.959640615335	156.13856913247	156.18437493026	155.942399806566	155.758373499645	156.185151883558	156.179056600888	155.847806869301	155.960939608236	156.184865802477	155.899576097797	156.195914389718	155.854642228888	155.685363153193	156.098925531178
156.224485128691	155.887655650898	156.103806762825	156.167693205288	155.802008575868	155.306134959261	156.087197472799	156.057783961826	155.404903356324	156.003039143075	155.858413974279	155.907252928516	155.970087635711	155.601474001335	156.119492082962	155.716767447075	155.684247110528	156.000140048879	155.893010619684	155.905662134212	155.596139569869	156.073842175777	155.921103050716	155.803529912533	156.23476924256	156.104683287267	156.086462840863	156.214863267572	156.103242715996	156.163709541481	156.155702709842	156.110565626141	156.014368816985	156.078474582979	156.002529244943	155.486304016934	155.237561821894	156.069150172697	156.194585012988	156.06032295174	156.138358604234	156.056568841157	156.12249252493	156.016379622792	156.17558884602	155.748923089383	155.821373304873	155.989067634094	156.200424400219	156.147936175201
156.155534317	156.212976440003	156.210249823094	156.195104519134	156.222176186964	156.181791891032	155.830434116121	156.084245634815	155.710391895731	156.118824562058	155.855730976413	155.665412799	156.181225293258	156.061665604633	156.015899458014	156.218628081226	155.865367827023	156.199675331953	156.22241426466	156.231523154543	155.899827641155	156.004373951038	155.718372820197	156.14078140475	155.736704537374	155.764193902444	156.034335594016	156.13413534395	155.833305284187	155.889289426914	156.151772074395	156.178998580198	155.585737267244	156.11601540488	155.865838694017	156.043203651567	155.958179313756	155.913535760476	155.994792167245	155.96589983327	156.174556106181	156.215937146295	155.778821787239	155.978625396066	156.107492213745	155.717435638524	156.020636068977	156.120897001978	155.938839318264	155.803370050665
156.002289049105	156.203658921263	156.158884287885	156.190091602344	156.184359972784	155.720446245931	156.106540443851	156.272452584186	156.109353370609	156.041770716204	156.211224549295	156.109620026989	156.144410224885	155.965287844545	156.144527406454	156.001944313594	156.241359699213	156.051034683113	156.246549747655	155.887921025286	155.883073617276	156.09233448703	156.258501734108	156.238365626691	156.060542853243	156.258802814078	155.995913822074	156.158835702041	156.061980980613	156.152968214708	155.839400483896	156.004613210045	155.972661028781	156.020224359668	156.215306613197	155.937758828047	156.126459408524	156.22052848691	155.907231887489	156.164403334315	156.255298940508	156.101767263751	156.084875903377	156.185698336164	156.196649432072	156.162400483249	156.210969910348	156.069428216445	156.20213274194	156.251048828442
156.274113600842	156.250160800175	156.125592177623	156.239810977724	156.189246320945	156.166617690254	156.069251556671	156.024005727188	156.207408886648	156.089779330003	156.097949210392	156.184469033063	156.107322344872	156.237795364213	155.996709658558	156.082356440165	155.88951360341	155.677148458428	156.173180711695	156.101414385523	156.18528461289	156.243743041044	155.973590177528	156.204503901889	156.094913420677	156.279914830957	156.245456931408	155.973097063237	155.877185686877	155.493140482641	156.165826198795	156.237301173357	156.076690859395	156.251542257357	156.168486587264	155.874338883019	156.076579578655	156.078894387283	156.042228182391	156.230459659306	156.186111274875	156.113261024734	155.994709954516	155.989535482267	155.99059319587	156.017441306233	156.262001400168	156.11887750042	155.953815948693	156.227215477078
156.068977299732	155.947918967542	156.2206691999	156.253321013267	155.906636125238	156.054842847548	156.178488098915	156.235539712361	155.934232761815	156.178965376009	156.211305962546	156.246271599407	156.175869311237	156.278008657083	156.008033120774	156.205206324428	156.187829107933	155.963005573562	156.280727159158	156.257878571991	156.19242909497	156.257256253902	156.077002509259	156.151950011112	156.021619240368	156.04079075397	156.207015124334	155.937480607997	156.174466468279	156.056863032707	156.246894391821	156.097668505179	155.955545806787	156.248186947436	156.082749583544	156.228684559135	156.244176876016	156.082564969098	155.898588229389	156.075873401623	155.904485307525	156.238666451613	156.232582182336	156.193546297821	156.120599390602	156.216031024641	156.20644737065	156.187064050507	156.057402712801	156.191565926749
155.988840943204	156.255468311768	156.217170748429	156.192510965793	156.077361187837	156.25175602857	156.25862366019	156.138459202566	156.183712091444	156.284595590505	156.256525061465	156.215965948442	156.258783399595	156.246052887834	156.111155536242	156.229144276507	156.103578666464	155.933869209858	156.181925129358	155.904121080558	156.24365265921	156.080354389499	156.185132463357	156.194897985438	156.295007347429	156.091430161377	156.155770515052	155.959149203353	156.273676580677	156.13740027111	156.271230491858	156.237208107946	156.085659624173	156.286441271502	156.283566894555	156.094094053738	156.234277354452	156.232062911859	156.203304866173	156.226019298545	156.27132865365	156.019009518336	156.168735920561	156.193192741747	156.02933610721	156.104687658493	156.101094436959	156.245271991173	156.249442480717	156.081485148747
156.245317463838	155.934750678058	156.228505501382	156.178602828265	156.255407366574	156.29548453101	156.263524089476	155.992483876613	156.092029845796	156.16955603929	156.276263010585	156.152768806994	156.233085100878	156.265160248789	156.168042019076	156.277910706294	156.226675781285	156.239933062451	156.217546032856	156.264771127131	156.232232241153	156.228843195651	156.08338328554	156.237156507823	156.291374482878	156.118735218718	156.20208505899	156.115212173597	155.841641266173	156.277029452808	156.29998326844	156.208725665709	156.235071688081	156.088690469763	156.138232088601	156.280401214458	156.273261957012	156.233555337565	156.085780812936	156.150552883388	156.207497530063	156.044798526119	156.23852256165	156.014755006429	156.195606327827	156.223137214791	156.284233065448	156.192102251082	156.275924718434	156.242428440691
156.081094782785	156.154207019218	156.124367831981	156.252789965253	156.236457277732	156.232893451712	156.259998121187	155.942392464999	156.261013612557	156.270442098525	156.258826438033	156.277941129269	156.246289191066	156.201505988419	156.232788902235	156.260965385618	156.190292796966	156.226102967381	156.260643210614	156.193866657979	156.157018376942	156.273147803325	156.278009103963	156.212907081146	156.200581272381	156.255526588356	156.095605936769	156.190170496861	156.188137652789	156.190439010612	155.977973783973	156.2295342315	156.118736218891	156.159114079485	156.295364437279	156.148875540738	156.281303528179	156.280382282897	156.134831361333	156.254850364536	156.248328106661	155.961214729765	156.194363646655	156.122761395464	156.189535265519	156.267204074129	156.193483005829	156.165362720405	156.059965168959	156.194098910351
156.169071449146	156.156436926112	156.155303156768	156.203611414677	156.299346991298	156.220668235521	156.295302319757	156.268092944899	156.147913074674	156.251089498703	156.119685547746	156.301929599133	156.298889271631	156.213957836311	156.291874842957	156.267495654425	156.158945035978	156.18291667638	156.18777078809	156.262674928758	156.061563849887	156.156916945632	156.215322022081	156.268098188673	156.271154771621	156.202144736931	156.283022490244	156.300229248802	156.155253075546	156.198930616751	156.235373756208	156.151295018889	156.199015326362	156.146843502618	156.165092122908	156.278716692487	156.180020954933	156.266122821037	156.131282178362	156.273878612422	156.221156490876	156.128799146195	156.118586642015	156.1320985773	156.296528868558	156.275981759724	156.252668179632	156.088045022765	156.271193723075	156.214590892375
156.295591195142	156.253555912959	156.1730789674	156.19753851955	156.209445840955	156.147692413781	156.216360314346	156.283404497852	156.28957008973	156.258904608825	156.247964236482	156.224598751858	156.197587664717	156.284646292072	156.301953700633	156.229308122102	156.167722291185	156.251418011431	156.172834411676	156.209986300736	156.223609705865	156.175742251539	156.209157341512	156.228814553198	156.101126385227	156.194549212654	156.198906660084	156.163029863099	156.229652637913	156.25121212292	156.1785941077	156.233590898461	156.267225051111	156.284609017774	156.259453919622	156.250752671677	156.277466330715	156.243135288759	156.160263848391	156.21342227755	156.272972136414	156.237210726323	156.27145783944	156.07120241601	156.232765722266	156.238553082142	156.237155644874	156.297400046532	156.235483000336	156.232459813516
156.260987184063	156.293171146693	156.30630346596	156.230404222858	156.271299812826	156.315955990571	156.286536568907	156.156638813275	156.266036837059	156.269191955921	156.272316988915	156.284952105403	156.274323355667	156.157259830994	156.319127334738	156.195009593113	156.254840694072	156.20794957585	156.072575710233	156.243837541562	156.164908969744	156.252750419148	156.195677573662	156.273153154076	156.285555466727	156.174201156433	156.261958134522	156.164370528335	156.260432073118	156.122225811799	156.231414468685	156.268372459624	156.285060562651	156.306210905373	156.268487830783	156.212855428834	156.274063391898	156.242190147075	156.275541869804	156.286512875454	156.262244927112	156.255593301028	156.309074920526	156.254908609542	156.252432047469	156.305430847125	156.167171581386	156.25708149452	156.270273206688	156.292474659757
156.289181177989	156.28025518829	156.29037027215	156.250195340579	156.310093115874	156.207892844777	156.170030662929	156.303845837089	156.277034144441	156.214571999554	156.304033591825	156.231129056377	156.252883158016	156.249961055033	156.307300315224	156.313406140269	156.317217786887	156.224857438105	156.31250397011	156.286122490265	156.234496859683	156.28557283285	156.27582827321	156.302131255539	156.24975093429	156.277142199544	156.265432486597	156.14957034508	156.275318863513	156.268539247559	156.291368105805	156.208260820065	156.310331957739	156.311062578793	156.256130720654	156.313792820718	156.314271541176	156.147453543014	156.269965970991	156.269570787687	156.286783553761	156.320528751045	156.265693202645	156.205840792197	156.161164213438	156.246896783457	156.31229396471	156.243025848616	156.181359879735	156.265068966973
156.300837718855	156.271701227448	156.237744185317	156.30926814158	156.308599111508	156.311297847828	156.162453981534	156.296322860111	156.3172755331	156.250798374161	156.309451708035	156.243211276106	156.319396680831	156.254161698918	156.305066491264	156.308896125664	156.315736614675	156.308449838164	156.23270138303	156.20560634538	156.312800318093	156.301596432146	156.280691269494	156.274919594984	156.251676088073	156.295218751712	156.253381739155	156.217284161851	156.174593535218	156.267628377867	156.315744043904	156.306409640064	156.243108088453	156.202902667661	156.243293378743	156.199975986465	156.300301330655	156.291161630042	156.277986329951	156.193514454584	156.235115883009	156.311456640559	156.267332670097	156.26370337034	156.296904087903	156.279775073345	156.260640515529	156.291758824974	156.239404886208	156.286125441894
156.298584890446	156.305346137579	156.289606349275	156.280316576788	156.239909856536	156.273579628896	156.305759681567	156.307209501431	156.310353834324	156.248815007289	156.31000666319	156.240600123566	156.293218269988	156.263712888212	156.212571594494	156.314165862716	156.246478095814	156.23845240762	156.27334025439	156.287776726984	156.299891883245	156.259946851292	156.292756454441	156.267620195466	156.25915396363	156.246396193966	156.188302278101	156.3205612476	156.323421299582	156.313768116404	156.284724625893	156.317900931487	156.312811996271	156.222982988311	156.293217696398	156.21970433403	156.241506092923	156.306785777125	156.248292076305	156.280403960033	156.295819276423	156.245220554037	156.274432171463	156.251045722601	156.162500969482	156.319613042529	156.270089174571	156.299207464126	156.246577408856	156.293683503114
156.307469679057	156.309699945846	156.232125367452	156.309024752516	156.311521010501	156.312047210399	156.293654387506	156.228574752076	156.259362966659	156.311232879935	156.285893866601	156.231339366946	156.295874094723	156.26670071295	156.295804100287	156.28956871523	156.331046583426	156.2752145971	156.232155612496	156.320034099546	156.244475950534	156.274682445544	156.31521567873	156.315987485771	156.238271251056	156.306551633406	156.306694110487	156.221070753592	156.211650088261	156.277240195762	156.318854280406	156.297782880032	156.279971425894	156.291210110055	156.258435146806	156.314480600247	156.302525823465	156.242455912953	156.310958826508	156.311141877043	156.259934766837	156.288708514959	156.273101120802	156.284730932455	156.287758543637	156.317121292202	156.267800244141	156.327885593146	156.299700984142	156.27099545693
156.261406842804	156.253511633911	156.321298789635	156.320090962501	156.29974516192	156.303388830696	156.297358405081	156.325920524067	156.304905073728	156.313279992435	156.322353848082	156.312573947628	156.26742425538	156.318783408292	156.319383935703	156.275786591995	156.292570492766	156.281491917541	156.321801131217	156.213378593787	156.26812205521	156.31447466205	156.305437684973	156.259439557951	156.31797404801	156.308055122825	156.305064297579	156.280336871432	156.269405292325	156.311758310362	156.318921649106	156.277376359591	156.238611680773	156.224205884358	156.312330936007	156.319351954612	156.25734105779	156.300114694743	156.276620133637	156.266563718447	156.271825180113	156.288837730192	156.267139653205	156.257918526574	156.304852359472	156.264932781788	156.291522043331	156.2668057504	156.332181996272	156.314470416346
156.267989375742	156.308540363547	156.300088895284	156.317299093123	156.273216190947	156.301033914789	156.24602838928	156.327783477886	156.317379757359	156.294484572376	156.297256819564	156.292470373601	156.286134165143	156.303721811488	156.234171634416	156.321345579379	156.293314924511	156.307847440542	156.288435907396	156.3308397582	156.309702528004	156.231329678803	156.319688484056	156.248074532555	156.26724253495	156.310941771095	156.288877026389	156.305990112812	156.312326254944	156.301082078359	156.295988807037	156.245272977989	156.265985076944	156.294760548385	156.284633547953	156.280919252239	156.25985846764	156.324748649875	156.327652886457	156.251802481012	156.313756931653	156.289604624937	156.309364336255	156.326366876889	156.298341346993	156.321862559974	156.303979321895	156.294494964251	156.290032663204	156.306236158068
156.327918935447	156.293035408121	156.283890243674	156.32305740039	156.322142411212	156.27173728637	156.312657022079	156.285239172866	156.290652771921	156.323041033246	156.313763215269	156.295426148387	156.291182134301	156.31943807613	156.327237503217	156.325855064335	156.316649860379	156.304524627381	156.328313981086	156.294906154361	156.328249526789	156.306630478917	156.324361396502	156.283487258284	156.287537156705	156.323222476429	156.319217192323	156.298836181213	156.310906328699	156.333208802217	156.306120181754	156.320044719809	156.311683040956	156.303605978365	156.32706202347	156.283241841377	156.312584631974	156.316829787254	156.277777487373	156.326370206007	156.274808350994	156.318852902457	156.309738544084	156.285265908445	156.32094493899	156.325293728667	156.321604795468	156.305175286597	156.274744201525	156.32176814882
156.317882397069	156.309539607854	156.291799142848	156.332254718678	156.302161358387	156.30156690208	156.302249409699	156.315791454146	156.308200728885	156.307314817351	156.298982615377	156.296090231863	156.289139247058	156.25487086735	156.270219392069	156.335769766892	156.333948513698	156.313487793133	156.320244237343	156.325877137635	156.325515597012	156.323954827491	156.293960730031	156.289094188994	156.324420997769	156.312002184464	156.279689377936	156.270666099723	156.33080368599	156.266766168665	156.27998748566	156.31930003262	156.300161190283	156.29869740394	156.308840592986	156.321360547282	156.306500935603	156.28475422594	156.311450659378	156.33036975558	156.270089965815	156.327895876579	156.274971077395	156.323438099715	156.330884522754	156.32511088618	156.280389045037	156.296908346972	156.311153171518	156.331529902108
156.286073937038	156.310189609843	156.336211681922	156.326455757018	156.322732282915	156.302884694516	156.262923219621	156.281886987492	156.32948452003	156.298977771534	156.313247247671	156.2883835503	156.292138412763	156.273040453553	156.32989862671	156.327852312454	156.32618849211	156.329074411949	156.304003895165	156.273761197815	156.320830736465	156.32552396971	156.322393696441	156.32930992538	156.303262339781	156.325169892027	156.320834176422	156.287637313828	156.322780578686	156.33057837561	156.323731474911	156.302496996886	156.311919715192	156.319046857609	156.281052852329	156.327159256747	156.321332014852	156.292552200841	156.324950380016	156.306321475636	156.32246273302	156.316885746357	156.308663279604	156.317795978134	156.310932023755	156.315975213278	156.27175652533	156.292289365565	156.302697847044	156.33037740708
156.328749519347	156.316499284843	156.32194244393	156.312005092087	156.298099180717	156.328912375779	156.330346412943	156.309290738037	156.307193127474	156.333991808278	156.318926236671	156.317058446955	156.324856407461	156.323351819206	156.311009094024	156.332180108544	156.301434433619	156.329151957051	156.322047072836	156.275511322016	156.32514244832	156.334201040922	156.270384705316	156.32307423299	156.327526343887	156.320518280036	156.31090536157	156.336389231272	156.33460495804	156.32149256448	156.313111738641	156.326349830496	156.328282602551	156.322228991191	156.310952396271	156.330004786556	156.329286333823	156.332825677688	156.325612192535	156.312589810217	156.304724295203	156.326061255855	156.324233518414	156.299038957921	156.320409793225	156.322544277766	156.288100485633	156.323902984455	156.278846527472	156.326662237638
156.329873086855	156.313225103918	156.290165404493	156.330272532815	156.331440300891	156.327475221724	156.300520624706	156.312769157883	156.327829045938	156.304675371409	156.317520060883	156.306655440971	156.312020194132	156.311737307032	156.315234825695	156.310125882148	156.330249446049	156.281168154223	156.320200700136	156.324362654865	156.322321326955	156.302214683481	156.326344444656	156.327987228159	156.309750383842	156.333179632258	156.313509086458	156.321080182417	156.33754042533	156.315419407743	156.290283991699	156.327367428954	156.325506187953	156.313489910832	156.303559437725	156.329381282571	156.313172422063	156.322678998576	156.3299822491	156.314221157184	156.311316496766	156.299034283657	156.332440513443	156.293805958129	156.306423768619	156.307497502147	156.294827711125	156.311710950575	156.321095628032	156.301268881538
156.339519824853	156.333445253607	156.305157321566	156.318811854679	156.331063645384	156.31720928886	156.321645887929	156.325542874371	156.326919584906	156.335613820581	156.311911649964	156.33871988072	156.332767483537	156.310871326954	156.315066485408	156.327274717353	156.319411251161	156.321845582944	156.321721103539	156.328201633796	156.329897483307	156.336363574764	156.314293329103	156.301383303377	156.326341165903	156.312001276395	156.330737475839	156.316815234187	156.304546371796	156.307586280564	156.340055412193	156.30859095376	156.292680133709	156.310784162377	156.313827268859	156.317305911455	156.317177452168	156.315520762675	156.33438885996	156.318663475961	156.325643252161	156.32303848367	156.336115359482	156.331835075822	156.32947208428	156.328796934576	156.336621290959	156.300200667978	156.327833994784	156.330104469131
156.339205141318	156.320499751645	156.328885673675	156.329748897738	156.324433245916	156.329613040235	156.327693792247	156.328356972309	156.327267433694	156.317165604479	156.314818885511	156.317304660353	156.311812212976	156.328718594304	156.320110426411	156.326368060678	156.308559510379	156.323560024578	156.3276896812	156.320651660219	156.306364794792	156.29884876282	156.300207119927	156.33054128198	156.319104225161	156.316248699469	156.313702977213	156.307819226216	156.318053334241	156.319567964211	156.313953652235	156.315939139633	156.316246493288	156.329084086276	156.339651199361	156.328436035529	156.29954881973	156.313888031691	156.302247830612	156.31628798347	156.304666367497	156.327222536177	156.332105570644	156.315610254762	156.329449747093	156.300348065596	156.320418554526	156.307073897013	156.327683396203	156.309952262455
156.324751196331	156.321638446707	156.310838026998	156.330985389289	156.312671468703	156.321623125821	156.336391366291	156.33123681279	156.324991848771	156.305370878388	156.30721017226	156.32668735599	156.306967899752	156.325186923489	156.318737771965	156.331512009871	156.329616593404	156.321649436115	156.319067833307	156.337439206574	156.330665891996	156.329723857622	156.334105771918	156.335597454583	156.337124941474	156.330722399531	156.32371802487	156.339418943222	156.338351072293	156.318461817365	156.334388593868	156.327898969508	156.334323679046	156.329397941683	156.328178414003	156.341308181386	156.329404959596	156.322594405587	156.337523094894	156.333096408166	156.292316098964	156.316004781228	156.322173295141	156.299191643099	156.327831919374	156.303841873953	156.314672663104	156.337229884579	156.328750331263	156.3401555508
156.33623848549	156.318595844425	156.335183762011	156.324765627048	156.317767720691	156.3324977287	156.314395259657	156.332690380307	156.321257239289	156.331999134614	156.329889920428	156.304990038534	156.308495832589	156.328754578056	156.317376917978	156.332446628377	156.338618870911	156.319918686552	156.310366813861	156.336870156389	156.32244068794	156.338703824128	156.33545245575	156.334456954825	156.324089612549	156.336109965217	156.330204666964	156.308831966831	156.331357638107	156.330660923009	156.311459084093	156.334602546113	156.335919692281	156.337812200596	156.311067481148	156.303142292653	156.335653623529	156.331167562502	156.316500326375	156.320816501264	156.300677448001	156.322822517174	156.33336240859	156.315603560189	156.30970172049	156.318394732674	156.315117703044	156.322122706638	156.320285638965	156.34056321257
156.312966688806	156.342434282116	156.3230916029	156.336620737953	156.323475379559	156.32887834619	156.312237393845	156.303272546846	156.324731519908	156.341364295952	156.331059674468	156.321619987151	156.317029897897	156.324559642633	156.324896896384	156.335626899533	156.325118389676	156.338434307402	156.33289655309	156.324834147676	156.338975474708	156.336948206982	156.32150699906	156.31059336038	156.33218768599	156.323768620295	156.331474267826	156.316868292517	156.337826212008	156.329283591977	156.306517895004	156.333908484278	156.337866759363	156.324970525532	156.332877465224	156.310987823981	156.33369861822	156.328806535615	156.329913781315	156.326717682552	156.311866159247	156.315435152049	156.318459648309	156.316990507135	156.312713523876	156.328057287244	156.326077581406	156.33579758237	156.330617545751	156.324022364172
156.339006918914	156.336693055908	156.334766780361	156.332933729356	156.336159159581	156.337803949	156.339258457127	156.332779897538	156.335581511883	156.32679034689	156.337618368314	156.331792983768	156.330981723366	156.327276461913	156.340621498111	156.318966878488	156.326316829309	156.333707491505	156.327569700059	156.333069626378	156.327109100336	156.321776810639	156.323900073042	156.339705431021	156.319524808652	156.332573464529	156.332153682758	156.331152506314	156.327000312026	156.341567342063	156.32931654119	156.327497939326	156.331798953745	156.320088991593	156.321457592207	156.332839675742	156.341156556158	156.314592884033	156.333226444347	156.335949117432	156.320873496752	156.331412850459	156.330421886838	156.337507510819	156.337328682565	156.326871152247	156.329642225937	156.33532094007	156.324529680108	156.332800911582
156.340870674199	156.336336703038	156.321385445629	156.333900673992	156.336608073495	156.329625166809	156.341104044673	156.32834985033	156.335703840581	156.334028997313	156.327940142845	156.330187069719	156.333400897108	156.324926067992	156.341334439873	156.333265824889	156.330750627669	156.328252329209	156.328909698147	156.322690465646	156.341807155427	156.320508348544	156.328054630256	156.331713689139	156.336016282952	156.332258645865	156.326716862999	156.328164147859	156.33069525573	156.314560675115	156.333868870677	156.338671381763	156.330132248482	156.337899924531	156.32982670723	156.330729958492	156.327804475475	156.326402463172	156.334994514403	156.333542282186	156.326250682283	156.320299473677	156.336279959174	156.335958205665	156.330137497854	156.336283865237	156.331036177672	156.335895515818	156.333721874166	156.329313946221
156.329656123192	156.322934032118	156.337148852551	156.323557964254	156.343469117273	156.331374273027	156.336545405548	156.338186298782	156.328165450031	156.331758254581	156.325091019616	156.342090703036	156.341852248027	156.338643990896	156.340757775154	156.336928537579	156.331114759975	156.32529657795	156.331684510209	156.327441113878	156.326537576626	156.32203815169	156.340478938215	156.327750238598	156.335211984773	156.329605834925	156.335492081169	156.323442277593	156.330778859079	156.335979133394	156.328946583351	156.331522347357	156.330441853465	156.329676812525	156.322515326433	156.337928671219	156.325221234732	156.315882731281	156.324577318944	156.336954303944	156.33799230499	156.342428788401	156.333607282329	156.327579168658	156.320910385228	156.339546787727	156.34139028296	156.332518387238	156.333144509077	156.32025760495
156.336224902877	156.343840242046	156.328811050533	156.341021930244	156.333362859876	156.335970908695	156.322520105733	156.313948759998	156.339201217339	156.327078322321	156.335116443752	156.341301274677	156.316824262013	156.334328219646	156.331427728737	156.327641152994	156.335024982353	156.32285831774	156.318946426059	156.344454115118	156.336080668126	156.338332734658	156.33747910968	156.3299735353	156.328578167108	156.333547650375	156.338304103227	156.329532034057	156.333618573239	156.343435907527	156.323571942938	156.310912968845	156.33914205983	156.332138032962	156.335814583367	156.336630289187	156.338436714352	156.338909044584	156.336112467863	156.318832148454	156.342698115734	156.333884217552	156.332127764645	156.322790464142	156.325058595422	156.318746776018	156.331379164184	156.33069609768	156.328424491998	156.340461329481
156.324801223079	156.331437784949	156.33965740618	156.339518240885	156.341524438582	156.332189764599	156.336945584868	156.336569447423	156.333154176823	156.327996616457	156.333059288448	156.334937451782	156.323290736905	156.323096596656	156.335800254849	156.344908896971	156.342900136071	156.331030799108	156.318759671124	156.329086428915	156.333102030365	156.33316885854	156.331021095819	156.330217677141	156.337611757058	156.331805117504	156.340314691188	156.335549374573	156.330194531886	156.337048279108	156.3380319829	156.33500876445	156.337469186609	156.32827627804	156.333580320972	156.334483793935	156.327003990681	156.341830219116	156.332713762321	156.338667410272	156.342694972882	156.339402763758	156.337425648323	156.329659829392	156.342326151231	156.33776792242	156.334253148821	156.343023554187	156.333536996791	156.336209652409
156.341035539139	156.339592001393	156.341158397078	156.338941709033	156.336925289326	156.331252451585	156.329612689052	156.329459230952	156.328779350492	156.336676074179	156.326750845028	156.336034228263	156.346126124038	156.341924306193	156.334945364755	156.332789181276	156.334456505339	156.330509549571	156.338544695119	156.339998868236	156.33087923243	156.33802702507	156.331342281066	156.336893964742	156.339817490432	156.32332615543	156.342763312408	156.334889034882	156.339428055801	156.328110629701	156.335318025077	156.325227786748	156.335746622178	156.337373311661	156.341023774707	156.333041397092	156.331523483808	156.33913162266	156.337399457695	156.342808498349	156.335049928396	156.328452313238	156.332767984894	156.320238805996	156.343000151348	156.325267224943	156.327785016118	156.337737744701	156.336491262177	156.337729362219
156.341555729118	156.337403421647	156.338478914306	156.340788040786	156.322111624977	156.336487819893	156.337908461003	156.333083782999	156.323233842701	156.326973276324	156.325509715204	156.336415426619	156.343735272681	156.340616815669	156.34312073881	156.338419976256	156.337646073264	156.336592370986	156.341227030442	156.329125239904	156.336789663881	156.321213861814	156.32647463184	156.33340367336	156.330121244205	156.334855677361	156.332863187608	156.320839909627	156.331582215118	156.3325164936	156.332715678371	156.339992364155	156.342572488072	156.331555877149	156.34363049127	156.33617398785	156.341213247921	156.329203193881	156.334908436956	156.341745105071	156.331657328807	156.333437050886	156.337277200554	156.324394362497	156.331054061148	156.324934418546	156.342441088659	156.334708798737	156.338611254539	156.333529409487
156.332270055761	156.34479859112	156.338917285636	156.33337830349	156.328655672423	156.344191485635	156.342134871709	156.342539087628	156.343068903447	156.338816038688	156.326761730437	156.34045718748	156.341789152166	156.340232733569	156.341326344978	156.344013145716	156.341349867265	156.336461984787	156.326830824984	156.334750024281	156.33517219374	156.336293413082	156.332148931623	156.338585403381	156.339256412287	156.330577842923	156.339130278111	156.340222377428	156.332555824599	156.329446509016	156.337405656403	156.344011259463	156.320345565	156.341148494193	156.343365962272	156.339966744546	156.322388446282	156.336775600232	156.338986685639	156.331577043548	156.323562569491	156.331644472123	156.335824498948	156.327076578862	156.34210080455	156.332759468491	156.334732744781	156.33870001695	156.339276810591	156.337269831969
156.339651670051	156.340334427902	156.339711609539	156.335885602658	156.337431774654	156.333939892468	156.332360059121	156.333102121695	156.336766047552	156.33716465449	156.34157036533	156.340718852397	156.328107743502	156.338724593603	156.329725701084	156.322708780041	156.339275146518	156.337537934278	156.34016982873	156.334461896472	156.337261639252	156.343714968458	156.341598489775	156.335547192224	156.339589213705	156.335292406144	156.338387478206	156.319116795486	156.340061237288	156.343835189963	156.336041296775	156.343656707099	156.339992416115	156.319846336174	156.331350614633	156.331948550705	156.331349973819	156.334746900885	156.337460834044	156.338908953673	156.341165351723	156.340598482504	156.329901949547	156.339564281661	156.338442840914	156.34294518203	156.335113837361	156.335743372266	156.33082349357	156.338899403992
156.338339213613	156.337877554332	156.339500461791	156.338964748672	156.344052722251	156.339447706151	156.339687561093	156.3310890266	156.33896452094	156.339037364105	156.345560409486	156.336026396874	156.337407421015	156.334551042064	156.336858897829	156.340366767374	156.334582723175	156.339704136719	156.340131401414	156.324080917902	156.335764071933	156.341049988262	156.345629746368	156.338529986883	156.330271801697	156.331173598331	156.337059785903	156.335722733814	156.343683924936	156.334896589042	156.333521303065	156.343979366162	156.333468359505	156.3414915536	156.332506497931	156.33260989139	156.33544169712	156.333331671421	156.339098094313	156.34491693443	156.333802351383	156.337344178302	156.332656452954	156.342643112071	156.336871544675	156.321069582892	156.338209986074	156.33422824314	156.332490896245	156.343008219047
156.337816979689	156.338997506542	156.340457178828	156.337535664904	156.337751320713	156.340717418567	156.329375595211	156.333467144897	156.332975240098	156.340859721779	156.339235133961	156.342528502225	156.340977531351	156.331206947847	156.339849196168	156.336957330073	156.33634169013	156.341577711871	156.340437430642	156.340651638105	156.330080988497	156.337646997273	156.338478337258	156.335874170981	156.338338106753	156.334810586129	156.33916716407	156.344146879107	156.335379996263	156.344469203404	156.337038691221	156.339123008389	156.33838287576	156.339545703417	156.322681082649	156.328766068315	156.34433835741	156.32426696037	156.338613006191	156.338844499555	156.340960011216	156.3259389152	156.341373677871	156.328642218991	156.345031589859	156.331550427222	156.333877960971	156.343572422567	156.342626492329	156.33954601352
