# Supplementary material for: The Neural and Computational Architecture of Feedback Dynamics in Mouse Cortex during Stimulus Report
Source: eNeuro. 2024 Sep 24;11(9):ENEURO.0191-24.2024. doi: 10.1523/ENEURO.0191-24.2024 (PMC11444237; doi:10.1523/ENEURO.0191-24.2024)
Supplement: Extended Data 1 — The file code.zip includes all code used to generate the figures and perform the analyses presented in this manuscript. The folder "./ephys analysis/" contains code and instructions concerning experimental data and Figure 1. The files "Figure2CDE.m", "Figure3AB.m" and "Figure3C.m" simulate the model in the nominal setup, and generate the corresponding figures. The file "Morphing.m" allows changing the connectivity strengths with respect to the nominal setup, and plotting the resulting trajectories. The folder "./Figure4/" contains instructions, code and data concerning Figure 4. Download Extended Data 1, ZIP file. [file eneuro-11-ENEURO.0191-24.2024-s003.zip › code/Figure4/isolatePFC/v1Int_a1.125.dat]

0.326016037978095	0.368884299186432	0.348269127272336	0.324405078294564	0.326100793913999	0.366223969665045	0.329904261668918	0.334762087557765	0.332460255070851	0.361877930251655	0.34898515756516	0.347530733445262	0.364378785336881	0.334025791684203	0.344442187805008	0.36820170863856	0.352171152702612	0.371913347819585	0.349977660880192	0.365209221344418	0.323288029622288	0.337052981990973	0.337831754999794	0.351856866971663	0.327388528463666	0.321822103412957	0.354182665558715	0.342852777885202	0.327026924954479	0.348850029443907	0.321778368197347	0.364911094804914	0.344637949458763	0.347391643016379	0.326935096124714	0.344464389472427	0.372250243276751	0.349527618792249	0.363013920496956	0.342071900257618	0.342711779121685	0.322014366118116	0.340600879963927	0.338623995572471	0.370064027937146	0.333430026784874	0.342109353041754	0.353104729230069	0.334635650486795	0.338197825002661
0.37943292996029	0.33578460984882	0.365535876916256	0.345340952627854	0.330707156454848	0.365042577729563	0.330831577752158	0.365710404789843	0.340681779421946	0.334151739789221	0.362690716516766	0.354616778478477	0.348426731955938	0.338744068342508	0.350681991313388	0.378154830006308	0.333757924294656	0.346047625865515	0.339090740327991	0.350884689768054	0.361383562739016	0.36069877231757	0.341401883854807	0.357064830316527	0.356950779363729	0.373151641511784	0.369970965056252	0.377549838992163	0.332825657918574	0.357096254534921	0.337966703849778	0.347845966098055	0.347047921446398	0.376527688627817	0.340659790794501	0.338246249579361	0.339420443498013	0.342824895110603	0.332688980186552	0.366762754354278	0.360246359833193	0.38814822959482	0.338260239067112	0.378812010993398	0.371884095819079	0.329507665784457	0.348714468811612	0.361976938675719	0.369896820429829	0.387182741526953
0.399738924338503	0.344796349060341	0.340085715662758	0.369657907010611	0.355430408246044	0.390050338386344	0.350391255806656	0.369121749719961	0.350168354084234	0.370640098339898	0.342587439161891	0.388078862302012	0.351409840586725	0.391690617369552	0.374926524341933	0.37350299584063	0.370685153310124	0.35190793926655	0.377856569508483	0.395938800604116	0.378800423036345	0.378950745465073	0.392960993763786	0.36524250424927	0.349684043508796	0.353219591101783	0.356856876058578	0.365172623789307	0.387504924717722	0.364407198843926	0.352924976315644	0.363035563497072	0.372623125481164	0.360681505535641	0.397815854413264	0.352348589941256	0.361560102724392	0.389140645540643	0.352839795504429	0.392300058424297	0.392842202801269	0.363077402208917	0.342125025664505	0.396975689559268	0.377923444526175	0.356942524732219	0.379568369636511	0.364557355484723	0.358478419767175	0.3864850937568
0.385963322471114	0.355308783005756	0.389421168805186	0.36247308408672	0.369000257190677	0.355692837347888	0.406447089943254	0.414128048417458	0.403959764067575	0.37837122589059	0.386134766031096	0.359791779364784	0.351268382419019	0.395146707030968	0.379417838622538	0.401445954252189	0.401126020987091	0.406890300062919	0.360950345240783	0.403237279361633	0.364062268718513	0.406912732169015	0.374811443447657	0.368965630145	0.397152173984277	0.378978064850139	0.373055494146163	0.420597141028314	0.396073942479339	0.37111309136548	0.376104725701044	0.412971315331706	0.390423808779964	0.3721288034768	0.400306910182804	0.418410421104185	0.355188096001921	0.364850482991961	0.382363039795978	0.377066000519603	0.384229494701893	0.363211229413522	0.389674480243472	0.391508554173276	0.368132804254195	0.351627857749145	0.411227865439945	0.356505627689545	0.382584899311434	0.359126633048276
0.372080184204084	0.412982170518968	0.386690044306465	0.412720266831921	0.420525245395215	0.38815158032467	0.394302741242512	0.384529920390832	0.398083268766025	0.395104935834502	0.430991561576363	0.41637887259497	0.42479199006784	0.419146268743237	0.384974559576853	0.436446151780543	0.425368812864088	0.408545770152332	0.374013589470347	0.437704803756485	0.374386426772546	0.379855433341962	0.395604228648682	0.396251154484454	0.380698549955161	0.376436227695586	0.419046664646886	0.42086484333756	0.365899198707426	0.366884495228706	0.375362687723264	0.413199497909859	0.404651759383083	0.408309267625176	0.400508029192949	0.399945031440335	0.375825288633296	0.435550337332784	0.403993690053999	0.403873047764076	0.424998642331826	0.429007963381445	0.420144880550782	0.419856146411258	0.409600907886603	0.365389463701497	0.426542644322831	0.413643097969684	0.383239477061541	0.402982439641462
0.394815917255094	0.459641864057083	0.428634905476508	0.382173472516655	0.433058994202226	0.395614914333852	0.387289849124983	0.429264618569519	0.417018599387473	0.432408168932584	0.417179595390747	0.464566236682834	0.402478165166087	0.415289890677937	0.382743779363965	0.418267196527977	0.411845363316888	0.44772129269707	0.442540971973783	0.389383858604748	0.410476397688481	0.450073943282513	0.462130479608359	0.383732059969281	0.423508934078115	0.434126245636706	0.467108180077408	0.409666378045317	0.377667838793815	0.437459803095311	0.38710525729629	0.380899085222558	0.437260779698487	0.463732966105882	0.450685670215402	0.465151611732628	0.387652643519565	0.413453274386395	0.4119913525445	0.409381475369646	0.445217244328502	0.453807260446975	0.401682562188687	0.431177995575743	0.422605926961693	0.381066870322424	0.404961569414241	0.408284731298867	0.418774407388212	0.404917107446757
0.437229912376667	0.41028394158446	0.419990279867042	0.484826702804843	0.45257371913077	0.447817167357558	0.434085940434602	0.425742565880912	0.47880616829666	0.437678287737452	0.463559151995774	0.4757346068887	0.473439686447876	0.432241324224464	0.456671348307706	0.447208525991234	0.413299334163882	0.480619261192034	0.414634344673791	0.398319914373745	0.419512900180088	0.433004577712308	0.467208756999355	0.483831461598926	0.441266326198322	0.425166436751534	0.451519938603292	0.401770112783544	0.43303303220126	0.439068756593987	0.424562324063172	0.467379482922878	0.423959985417518	0.419774101272587	0.436272472929038	0.474317518619772	0.453976188356454	0.430827997734641	0.455412878763835	0.465450509904642	0.489090077948474	0.402789007020332	0.445264070290257	0.461831642967481	0.435721855880714	0.416846496492094	0.415275744345439	0.403234985390166	0.420080127503263	0.416446163174463
0.45476924877112	0.438597508424084	0.420484080523248	0.517250335448888	0.459517605616314	0.458941755078812	0.473653766993521	0.468954228133646	0.465333308783747	0.48075348077339	0.460306968906034	0.433474245076724	0.438616514707814	0.43825333991153	0.480620736299868	0.418591681045615	0.429538568570729	0.480934174076663	0.43030175040283	0.523738339977303	0.454880990056782	0.435017613362051	0.480098994510099	0.427845544551623	0.455719331812012	0.434783154373172	0.445428932347056	0.417828303311412	0.425888266888806	0.451453933945516	0.416149115833921	0.495565080528907	0.426539374790333	0.513265266140422	0.490916184377554	0.462602138107523	0.461093826464891	0.441895268160889	0.417009582896125	0.453595986395682	0.496557868238777	0.494109708695777	0.510020486092859	0.497530984871064	0.516339878166571	0.41903635744839	0.476448248190941	0.429786190522746	0.450353175402443	0.503117090381862
0.486830220194775	0.557799538495613	0.496114453099374	0.455221327529864	0.54052190419794	0.52057046612716	0.462398362501196	0.460674038966469	0.480815609526249	0.546246490164851	0.445733651560894	0.512258589513281	0.506219181721978	0.523350712566364	0.53233123504801	0.538164886515446	0.518966368991141	0.473470786501793	0.484268793209175	0.464128159032277	0.54548158951468	0.462025737254607	0.552686468355177	0.45629885127315	0.472579919547293	0.47736112243031	0.528835292716696	0.497070195997336	0.477104391235154	0.461869880416481	0.510070590032197	0.47347251036844	0.446538095487463	0.474779803344243	0.509685122492492	0.491861074608104	0.521165626681721	0.537478586875639	0.549385964294221	0.442886796057727	0.475493259101231	0.502510394095016	0.473141496301622	0.517232689990393	0.533111898124662	0.468115461471041	0.450519168924641	0.534629216852966	0.476247052549514	0.465496703586559
0.586457459694835	0.582712563610259	0.48223236636308	0.468601581359919	0.547858523387594	0.547422306726415	0.468663533238695	0.572696247063132	0.464082577564507	0.56208908319078	0.594295667759085	0.495800348727123	0.529698311507691	0.58394893690778	0.56759057535774	0.470268061518818	0.504180347728914	0.483766364884666	0.549689020709693	0.542444132157863	0.558638490783888	0.531904194652652	0.56541680516538	0.581795750489628	0.467229936195286	0.500286874376982	0.478934940098979	0.533412527927836	0.510088848616674	0.593203035217099	0.518330968699822	0.569776531151595	0.475770185322741	0.499030654714872	0.476227597384103	0.483069399982783	0.521043618652845	0.562916223646765	0.495114222970748	0.593822903583509	0.505049642586038	0.512492711905198	0.530002142506178	0.46543559466499	0.579598088535336	0.516200798236014	0.54191022616232	0.535752491638062	0.498452450043242	0.522415276801447
0.602619596707293	0.577406879487338	0.506604896380848	0.639239687904312	0.518430575401235	0.560370870249953	0.626344774242779	0.53891615171128	0.502337825688491	0.590899817765428	0.626719009866031	0.629443163607785	0.616475060593022	0.493905066371315	0.568784119209073	0.585733305823002	0.535388057702935	0.535159726404553	0.628044421566497	0.517143807953006	0.581770669611155	0.562711642854419	0.539071665935143	0.503467395890741	0.535626230713844	0.576763096569468	0.503258715248672	0.544004768511595	0.531039917027086	0.636087738838841	0.572329543482366	0.548814181563963	0.621560826639276	0.534556341968701	0.545914186456408	0.54324940700016	0.586199329627123	0.504637100160448	0.527282588893794	0.562819236914147	0.613244900541596	0.602683718231336	0.586278900137926	0.523743251281122	0.622378685438674	0.549498597543864	0.49354831868749	0.508082315304961	0.606973598834082	0.562995524613141
0.649125688813954	0.676230596661686	0.636908914094483	0.563403904673178	0.617396788328042	0.556555381227834	0.556551607582309	0.617262066133697	0.574596312154697	0.643437037664041	0.582290901537216	0.577157911251852	0.583435772463999	0.679220146198668	0.54218595373364	0.550655994039366	0.690554057682566	0.521584793782898	0.540777564896948	0.675498771706907	0.682396347433172	0.672843174307424	0.63015583762105	0.56333918733096	0.626015327571054	0.565951899491784	0.584817904025064	0.587998495516365	0.664003203796834	0.593437008725652	0.541884718772427	0.6170957633225	0.550609603065422	0.521031769594353	0.557614051451776	0.665063805013628	0.617043382389018	0.605035275112581	0.592665301335567	0.570737031277261	0.612670849934706	0.656244144238026	0.550715625434198	0.5407447840813	0.623321898403288	0.53089422270738	0.532337903004776	0.55324601126451	0.524215552316505	0.641697962856638
0.671473401242385	0.674371968733761	0.567555123469157	0.720768589235506	0.635375340537442	0.589115967717396	0.604889530777938	0.73112774724584	0.727265794569813	0.567242701543747	0.631600546821236	0.618144045724772	0.707445349741262	0.72118832813758	0.679922331989025	0.566626674389239	0.623387856243477	0.69314500003739	0.736371093882489	0.588393353842768	0.580848438264908	0.710095832465417	0.608021389547999	0.636470013795505	0.732380014711589	0.603489399878199	0.708593219216517	0.565683281025031	0.616932728737029	0.6053842833383	0.59254092437491	0.722576056684243	0.587209211177173	0.662536574546665	0.64440244750408	0.743137432557402	0.602703980855299	0.592012220049776	0.706158888599973	0.59634408297405	0.659152440391747	0.625101012314251	0.55534528157129	0.6212550512784	0.632838486735935	0.589146218218905	0.590898758618571	0.658395514763665	0.645950786603993	0.715446131544474
0.736411227964051	0.658911437910228	0.618803381005629	0.788189477747562	0.693079943596919	0.693633900695104	0.694606957538566	0.619190479239525	0.609003833040983	0.658972975350019	0.604325305460553	0.760422724470106	0.635432885270398	0.742635762933189	0.770585375374261	0.634058352591873	0.779485739536638	0.664775358905033	0.7033091450735	0.663148742604594	0.714936497796319	0.642792183353049	0.75161300717538	0.685227214135366	0.75470870991557	0.674971906025845	0.650696470113901	0.661643437504811	0.624977202251039	0.715870920309452	0.728751110429455	0.691096817761192	0.627307790853479	0.64141552943453	0.81947282820317	0.742798783925686	0.749613880085201	0.751727859324539	0.63172563239063	0.714159612036645	0.664644841986086	0.700930623436922	0.644828101741256	0.670232468211058	0.677757152648216	0.756659096985901	0.628822162637139	0.777990667348853	0.767681998116135	0.614434523241458
0.684014303407448	0.708357587302607	0.687410622288648	0.682083853113463	0.653362416673885	0.662322747043697	0.784221777735154	0.862137840720639	0.696077166849559	0.74293880330522	0.81966591113903	0.785192530747432	0.868131655550996	0.786099031624797	0.674215068985697	0.762103179056246	0.735544691750457	0.658795511120713	0.803081039925621	0.6970177527381	0.726432550505904	0.842217692264383	0.842696312733668	0.744783020054045	0.885410651138127	0.649334634268407	0.72057936538833	0.70554534841419	0.848489204421464	0.811310153315993	0.648009235792832	0.845738316294627	0.652926987256511	0.712309461334322	0.847942733511937	0.744707778680444	0.826874136900362	0.8418041938467	0.66039335589208	0.730817349313898	0.752455351720582	0.757300609362717	0.834660563265258	0.839390319468834	0.863568373919018	0.778570625253978	0.69785521677285	0.707829510111307	0.684030920038728	0.69446976050946
0.850658412478434	0.741274263078711	0.751872766364996	0.8372172236495	0.81860183295136	0.842327938891258	0.815904538195078	0.76402368275938	0.897243960610802	0.788997309800285	0.938397559777652	0.88695005567697	0.874032773111907	0.732398752723412	0.924523080842442	0.785628795515371	0.825864667781678	0.793951294755566	0.748379857985723	0.853623455340443	0.741534376525526	0.790739259003867	0.77333492320151	0.812706695786147	0.793773056227677	0.774906982876981	0.768178648947479	0.922266046734459	0.813937802048154	0.704000443587238	0.916660144561789	0.906932377310838	0.919219977908501	0.73989666251356	0.779927892018966	0.950457723442396	0.914450475627409	0.778981384280678	0.952838462208875	0.848696738956436	0.81765830237433	0.722971938945126	0.782343858226471	0.704137121972899	0.836167079191568	0.806219555892955	0.741989125454144	0.878715354876229	0.913957926690282	0.90873760293209
0.803729300122908	0.900558720351926	0.794514127227411	0.79250270531774	0.783437210507881	0.781827936551973	0.758274771657222	0.83251508584458	0.90509494701258	0.961208566947793	0.904679347604541	0.823740853103299	0.768524757241424	0.866759294599381	0.951380553271143	0.876542113233015	0.85468409265645	0.98997523230927	0.951227542095372	1.05319991265209	0.844384430124755	0.879799962212628	1.01197745281439	0.913389775239597	0.813821478425079	0.761334227770902	1.04912077356373	0.87854184623329	0.804647258271735	0.938355714833104	1.01533888791555	0.904293849346378	0.985600913866624	1.02749337943338	0.799152562454332	1.0216970687976	0.793586113565083	1.0284415723824	0.990886677704789	0.821634124444884	0.841863329377943	0.779627281646385	0.784636896420007	0.911849025544564	0.966885216753892	1.02140172960977	0.893155824621444	0.789686920362785	1.0261846107831	0.857592757761556
0.993082025977608	0.882197546264098	0.926843665278675	0.935890660208626	0.926383537323681	1.02392003249566	1.10712220419954	0.979567743044932	0.872846750264992	0.926736660544995	1.12474690046982	1.05892014973995	0.87265308311424	0.874465759871545	0.936887916211163	1.02395006103059	1.16325371305824	1.04714064623476	0.988747436368097	0.83353912122214	0.959247809836664	0.891465662065796	1.0276327659193	0.950311271332462	1.04970449000874	1.06078319700773	0.892881730258681	0.844110482407582	1.03465793840344	0.948382145247658	1.00369170951401	0.832514894161968	1.12648802145921	0.815346497333035	1.02943733816671	0.967612538578591	0.902649221130132	0.928421567449491	0.896506748983669	0.945536392910601	0.942862274769095	0.961278609065636	1.0384693097106	0.887977089817891	1.12144447412801	1.13498904679786	1.07547481768615	1.10959911624849	0.860244551655586	0.849467858282044
1.22267129577529	1.03235893126208	0.933693243194577	1.18311803397003	0.999727216099062	1.21590566096489	1.05788093014288	1.04513655680202	1.04565339515993	0.943042439350576	1.03089239441067	1.00946169482276	0.97094285910303	1.10043229664367	0.946757829419177	1.19905521180143	0.962797515044101	1.1506864666588	1.16047823300692	1.20734251312995	1.26692293724654	0.977731129434515	1.19116558979164	1.07343855457672	1.15052413840478	1.03624558540444	1.0401421355873	1.14398644679023	0.909596153595658	0.997599733674695	0.926672992876186	1.06190622202195	1.00911742921636	1.0596792728532	1.18658486948979	1.01000120951952	1.10028008245373	1.00085279223234	1.13715163500787	1.09166180556193	1.133551693954	0.924034547680566	0.968012987480222	1.20265973553042	0.972796568280297	1.12599826085873	0.938304807575178	1.21165967700366	1.27029357320462	0.964232267472315
1.33818903861843	1.27342354463708	1.3084470466645	1.23230149926451	1.14203321512446	1.33031417366942	1.00122873413195	1.36517349400983	1.28997519245041	1.38296333985459	1.05409049500492	1.37186598493441	1.32224897477834	1.08899772982733	1.21382690028418	1.3468021758216	1.23827257604714	1.39149338562827	1.16925027040765	1.2881402129962	1.09846501496638	1.17023058721835	1.01034423154837	1.31472228097026	1.42822310544827	1.08868495934368	1.31064789478928	1.09783817928018	1.10319567537925	1.0939118187537	1.2126505458186	1.11921973713962	1.19233016489738	1.32172884709041	1.14485192734288	1.05802633249691	1.07832374393852	1.32617893098031	1.23856343426216	1.08215399033069	1.26843333675676	1.03406314637205	1.38468929086436	1.17862749660367	1.1772040657006	1.3784564246136	1.20509104048806	1.15046370580516	1.25933532086715	0.994093633374455
1.54039391593929	1.1504008239008	1.25727386078154	1.29148677645027	1.12867118115091	1.56451782673195	1.27191496220273	1.09372112482073	1.38715218390937	1.18065244873202	1.46715409579036	1.19708485512582	1.10253787773195	1.31456050114229	1.37428307133252	1.21757351863251	1.34405438420753	1.45224535140079	1.5120338786154	1.40556575666882	1.55121285915016	1.26569223437809	1.08336478261488	1.17365589979855	1.18834159693959	1.38407204010398	1.18783472259045	1.11385540160038	1.13079210624229	1.39576076637409	1.35079566502192	1.18676330962177	1.12508130259567	1.24989699369941	1.35247062906309	1.58218525180803	1.22510197658416	1.45533794521232	1.28756957092522	1.18775897435915	1.46126548661828	1.31290732129075	1.43214108745338	1.4736897895503	1.09208460385518	1.15827066135623	1.09974399795185	1.56928796156162	1.19420342991407	1.14268741428554
1.36189304425941	1.28538498027145	1.30925146954682	1.23982624985232	1.3234905642558	1.52154552517111	1.37819010117578	1.57373751894194	1.32840946656423	1.41498351815343	1.33150241948665	1.38160402143885	1.44635581869252	1.75275243614164	1.299071437986	1.61898755879219	1.58775281007684	1.68038446435808	1.53264958759975	1.22673595694194	1.2884789808827	1.34313294412842	1.21613276942713	1.25688190986482	1.44437655877991	1.55252711966488	1.20910175961815	1.37507895913216	1.24163305475953	1.32569280362988	1.67448435093906	1.46982693445528	1.23581187287266	1.23127971929855	1.65455853839986	1.54052298446537	1.4172078728221	1.66489335576436	1.19288021410026	1.24650373947281	1.70589284757811	1.55905431234097	1.40958811198298	1.67325853440965	1.62983253031346	1.23508512047328	1.64894101159355	1.54851570716603	1.47844502183684	1.48139345870262
1.87016574610675	1.53997249625534	1.60118241680165	1.89909912579143	1.38486876519943	1.36072514412051	1.53979704714287	1.74734708295613	1.44363649050485	1.33519412459888	1.71590764252209	1.71675303609941	1.42966676702697	1.79718859159864	1.56876084692878	1.92514636718067	1.37428180156072	1.87172878271198	1.78285383406088	1.35617681608668	1.84992420875966	1.69932009060327	1.54556605910285	1.73649668190212	1.7639160976671	1.89339545149609	1.89739702668904	1.61162532332747	1.80807926321512	1.5017836135517	1.58518654323898	1.41024965610826	1.82818939115127	1.76997207482743	1.5909790625447	1.4913473956237	1.4753160495941	1.39354035496711	1.40341137749066	1.83553792484195	1.89336097631292	1.64492700322011	1.55955922729086	1.61007637435086	1.96719952202973	1.66398405513067	1.53105854727723	1.36755225239928	1.65882898650953	1.34761866720264
1.82764814171003	1.95408107217865	2.04618961292627	1.87227674251179	1.52924919662517	1.80444125947222	1.69996667548799	1.91155172857957	1.54863082586548	1.77296428150275	2.11226112375226	1.88465664357571	1.9150905450163	1.95665275398837	1.60918815849758	1.61872554263786	1.96802463127349	1.84818906637626	1.98795524806497	1.60757764521803	1.66463098550012	1.74589688082505	1.72532573670951	1.51253967620385	2.02751944942418	2.02820263758749	1.6271539143389	1.90780407010278	1.62504328192674	1.70029838431433	2.15711846941558	1.64052491605723	1.57606722252362	1.54808336249086	1.7028573715551	1.98476763851528	1.61965136137945	1.84169405401687	2.131321086626	1.81566999355703	1.56472914882314	1.69531466195559	1.69889380496471	1.83046369891707	1.73048432357616	1.56595351483408	2.10460319569169	1.81811697375064	2.03050209872486	1.50987611011549
1.67687684973092	1.83669610148629	1.62263497132548	1.80265041168752	1.98003671784797	2.02617830875506	2.01210346545789	2.22264891518785	1.67768587894321	2.17394171038649	2.34004544358403	2.02523674272246	2.26130386622571	2.26729599767129	1.83546393218779	2.31102654233954	1.81733393247947	2.18561979891404	1.98333617036454	2.01239402142278	1.87822417368561	2.00717663993497	1.87282964780281	2.0520830837442	2.06110929111037	1.71961268547975	2.15029292610863	2.18474774676068	2.14864488863478	2.2911678251756	2.21683201727515	2.1806171291417	2.318332737842	1.65160546648997	2.39327488099955	2.16407487857166	1.80121453418278	1.70588280395835	1.72637393206332	1.78289279987673	1.65864407765137	1.71404744366296	1.68585760796848	2.22315003188517	2.03195786073273	1.66206755352272	1.83407481278123	2.13965672223615	1.80683135166268	1.95381799151491
2.62372890356445	2.17615571184509	2.23040511373879	2.56874121077911	2.37893293718457	1.95109340132836	1.9141461108013	2.33096244416985	2.38821684325843	2.33854087291684	2.6486245421646	2.45692286302948	2.19066124240989	2.43681355024311	2.31904329597845	2.5454023388569	2.48334449974621	2.30689522714944	1.96209148725441	2.60517485089769	1.80320224169183	2.40237534417907	2.51824458422232	2.29308800156057	2.43355807352173	2.47203103556151	2.20418800022704	1.99941654597752	2.12496962776083	1.89833746258044	1.89186163443383	2.33298685782085	2.64655120106848	2.41853363793022	2.36206323328672	2.51685734599217	2.08172950058745	2.09665482811175	2.44345497793824	2.43751800621869	2.53959929044064	2.31434767317828	2.09196940608212	2.6490680493837	2.47980784174203	2.4065649939489	1.96555817079145	1.88412163350144	2.43003902885726	2.60294406504769
2.34892609499554	2.30804656982263	2.32261347031007	2.55308144778253	2.19978589202338	2.90213754070838	2.34064909084442	2.69010240353461	2.91290163881953	2.6745979300068	2.36044659119938	2.52319337618959	2.45653982648021	2.93356815499252	2.76439511416153	2.33663859096775	2.54866522107845	2.65307177868292	2.02875989788191	2.33151988991609	2.2270176033557	2.27323523426681	2.1886222582363	2.18276022308184	2.91397235320516	2.66445609283868	2.78367120351506	2.22204302743523	2.9022685495338	2.68148156269611	2.37478820554797	2.79753323732541	2.53886786039927	2.4275031142609	2.8225446274162	2.73756948987787	2.66641231557027	2.10517517472208	2.94212686184258	2.84983264553398	2.34869283366625	2.04765623483558	2.24671394681066	2.89353917877365	2.75872331269686	2.63422044230353	2.75937566383376	2.026692783177	2.18047565711559	2.0624602591947
2.52342625544264	2.2989826399582	2.3681319386541	2.74698614124985	3.18998890242498	2.69937498572198	2.28881203411102	2.38831617304082	2.78747436978485	3.10748676891796	2.79696658404226	3.09514453760778	2.78542601713792	2.50779108349845	2.78368880791058	3.06307380932736	2.48487697026971	3.09629746205357	2.59901910557199	2.80968918612839	2.41347165979455	2.50430085774751	2.68384328135148	2.77323395213377	3.0891231341083	3.10881978841366	2.24539989519223	3.195542038615	3.03123596113216	3.2385413738821	2.96474960797008	2.7579260015649	2.54084274337226	2.86710560030144	3.04403963850968	2.84833306189362	2.8592689799922	2.63082653978301	3.04150977925179	2.41244143400035	2.95024762968463	2.27469785109641	3.10023175379221	3.21181940177896	2.69268869175426	2.36226562240228	3.06848410181046	3.11101906961031	3.11235987392881	2.86864427589299
3.06052257256436	2.60367688487334	2.92032027379561	2.85442018596309	2.84097066189553	3.36374060060795	3.35290448171322	3.07248526393703	3.36462189507044	3.19443208629288	3.18889321874969	3.18301128118987	3.37742861591174	3.4191045981829	3.32592560409135	3.50557244169929	3.24471792949728	2.72873145151009	2.65704881428498	3.20483884182736	2.8566061420018	3.53491583697417	2.67343405952627	2.77509487541668	2.70576736562123	2.90246005660748	3.40400645552925	3.22957413556193	2.82351012678018	3.24264838265164	3.28242156948127	2.61583721643636	2.63234528218417	3.35732807387278	2.51628909205467	3.3858234211569	3.22906194845201	3.1784352265128	2.68367478341772	3.30347222678227	3.28776604752912	2.51629792892727	3.17824145699437	3.50898828828342	2.90442576517006	3.39228879191777	3.34672729968527	3.18955080770679	2.69102040059008	3.01215337411439
3.40248337127171	3.49904111275041	3.82121561914055	3.68972714240947	3.44102294924661	3.11657953552695	3.77930111095764	3.29528663924619	3.27443157835852	3.21329723398781	3.80062347728106	3.21389741286047	3.75575088194076	3.13183127617049	3.6717713644474	3.33420363525354	3.20834099790012	3.55631827012543	2.87876179798952	3.2936695106301	3.04014811203296	3.62956674851216	2.97389942700506	3.35386780478333	3.6521825274624	3.32291979631461	3.25056575167693	3.39523224565216	3.7456565066569	3.62681768849868	3.27005167162221	3.65547337552479	3.35809413585961	3.43044343238386	3.8236615287285	3.67655524237978	3.63706456282485	3.1487167677382	3.45643228516254	3.0293681734605	3.26894912354847	3.64943298304736	3.4112299215128	3.14912994917886	3.07564494859136	3.76563080503865	3.23335207242997	2.96823192186623	3.40332010017526	3.18233956138807
3.42085131742066	3.22424097686113	3.56511094402781	3.86443849539947	3.28080033112716	3.99625373123886	3.48931059597038	5.32266472864973	3.65718541329773	4.43103859450173	3.99612200771084	3.96046938070505	3.41623356945701	4.4271487710351	3.65421141549191	3.92192064869197	3.75175587541941	3.68529964612496	4.18520386660295	3.97846516416752	3.30269482791214	3.27482012335193	3.40211924282123	3.90588376704603	3.61176764007962	3.56337598058829	3.62157611112641	3.63772139059759	3.82521458415493	4.47977909022394	4.28164597848056	3.43350448600624	3.79551164081634	3.34078048648833	4.03065899536645	4.06959409973521	3.81513733498026	3.86850341751701	3.50942166519358	3.74937707736352	3.45486704687568	3.77897530537996	3.65818170990479	3.26940498426251	3.67805554908433	3.56111526030501	4.0924873696256	31.2611617678607	3.34233955471731	3.31160874906442
5.62320500181788	3.74440319980824	4.1787856685007	4.04970663862837	4.12296736566073	3.69243136980189	153.320877585054	4.21625717730006	4.31419783266204	4.11366700426041	4.24391493361446	4.08290057627904	151.076195425969	150.642828415616	4.03705701587348	3.809467702098	152.782902061325	4.23270449837722	4.19008154239724	3.87420299968632	4.75986518193668	3.71468798458038	4.17514768118754	5.01134057776448	3.88906265523675	4.24806730132546	153.288545092093	3.65954528590371	4.18021586485349	4.4688636422162	3.81277077464549	4.17710022859409	4.03476437349545	4.16770726207375	153.11117161507	3.65892284434816	3.8117888663456	4.41716887482952	4.24582729854517	4.51534630300857	152.602037483124	3.86681697367323	3.57954884363309	4.24262350982895	4.30493819305414	3.93103019716766	3.72238607776664	4.34233512813214	4.29416545990986	4.18647333920009
5.03092606011282	3.98917186476279	4.43322411651457	4.3154662097518	4.53595662361229	4.79475984361699	4.04171147305887	4.4421063418749	5.12450807756669	4.49005655964864	4.55739287900962	4.2456271696788	4.1099634323739	4.19353431055529	4.07551402617049	5.71890581419655	4.30734044739275	4.45218448449312	150.824376700343	4.42796059889441	4.30450498255542	4.5702667054162	4.60014005103938	4.60149043215582	4.31888975042838	31.3826636394696	4.25309067802003	150.932008940157	4.17352502080851	4.2379400085624	4.51635469407259	4.55076816440926	4.30106723115246	4.40824284472547	4.55122846439896	4.60051260729406	4.40304890442809	150.416496742314	4.56539500458877	4.21230137365655	4.17113744680299	4.51865311702181	4.46508783360668	4.64484666457018	4.55893556452936	4.18502161792505	4.37673420636227	152.340206556669	4.66696559561087	4.3665814822268
4.84076884039445	4.84210069548109	4.48736327298767	4.78856550014813	153.228458323907	4.81079279976703	4.86656438554165	151.101356008707	4.88635114666633	4.92301617313298	4.90643547022128	4.65669018461033	4.8323082437566	4.48377157981743	4.80775669101254	4.95889229642954	4.64207056231506	4.86769416848128	4.57177506842017	4.74158328641464	4.70499493664172	148.49684910113	4.95130792977068	149.581381567868	4.55549779173478	4.95232153574544	4.89017938813947	4.60333676162868	4.82300284888109	151.817187765918	4.79671161911025	4.68050833478642	4.84096260370555	4.8792698386989	150.359922078438	4.84798252693546	4.80231599382496	5.91175527219243	4.85699540748998	5.24469082340959	4.85590040074526	4.82879191372496	4.79017374803473	4.94516831131986	150.259784246049	149.421510212139	4.6065139213156	4.81824820887334	4.63736810643153	4.85118868477508
153.273147079331	5.21239076327969	5.24021602428714	151.523769691224	5.10186043998543	149.863254144823	5.17754684088451	149.94585661834	5.16390885409558	5.21262962710669	5.23794748640151	5.25898176701739	5.11125569091731	5.20637797990722	148.321567461845	5.20035133977063	5.5582589770449	149.725559644358	149.985416270177	153.433896102564	5.15985897651781	150.564613363683	5.28740004574236	5.23894044260667	5.11958446464428	5.12705172711162	5.19428882709121	5.18879702642858	5.08265202504097	5.14521033472341	5.12704706599132	5.69732189510943	5.19406800200275	148.714457113014	5.21406361342848	5.02797565431494	5.21476537927493	5.17151642511555	153.675832676857	5.19058086113708	5.11284680456706	5.19662270924348	5.18387644508042	150.444168143228	149.323690337191	5.14554336841202	5.1724816716345	5.15828140261233	5.05481220256099	149.860391392714
5.54695931543338	153.5305933461	150.823950764103	149.210124069794	5.39243373072086	150.280584585696	148.910966584802	148.632681836927	5.54467329770361	149.904583474731	5.54429862587074	5.62847344269328	5.50390047816273	152.041068628162	148.033509503572	5.49297182153372	5.74980961309253	5.62356798175677	5.50325303189181	150.70741106965	5.53062195022159	5.52109601392747	5.43388591247841	152.453815372144	5.53756901479344	5.52121681027319	152.399180671395	150.70594629773	5.56414046947985	5.46962373108295	148.594282447922	150.331791843991	5.53973751700204	5.52594402395021	5.55102954138957	5.43584992213678	153.690897147925	150.218809609634	5.52188343710441	5.46146640578875	148.958030132639	150.077910897385	5.55250966298658	149.240100103585	5.50123303459539	5.55033284204181	21.9858405659521	5.5489978832166	5.51026136552463	5.55023373817459
5.90945162809848	5.80161692703374	5.92628685039951	149.783316908115	5.92246205806299	6.08132055973069	149.155183258608	149.374868087271	149.071307290504	149.331549882766	5.9328870896679	148.548960052983	6.84625402724934	5.71397615239434	150.927955727507	5.85247252410461	150.862849752164	5.92933322172885	149.913376951636	149.49857207589	147.323091492706	5.9387267961562	5.81967139777809	5.87558877152882	150.894478700673	6.30235851681761	153.364636714838	5.93480910082667	149.39446663178	5.91607236845057	151.723445770015	150.130777594821	5.87250442503179	148.127161211695	5.75076661981738	5.90665759212233	5.90738569817769	5.91854860808139	5.82615935346218	149.091079132587	5.90671678315804	149.056771007648	5.79314435424584	5.83563139984307	149.721456753554	5.87385779100716	150.607988995187	148.43237703244	5.73018267599101	5.923599217194
6.21212436352425	28.7796884541356	7.3838340034515	6.13245913099716	151.621469442308	6.19104902740729	150.156776899905	152.85618349361	150.028355364201	148.239770370121	148.419059603025	147.765395189361	6.14266220929504	6.33753839184227	152.111561861362	6.22036029630027	149.580681308374	148.406375399515	6.23765763849145	151.970118657598	6.03933284323241	153.631887198461	6.07702670450799	6.08743955048566	6.24619969786587	148.51389436757	6.1223316322494	149.493099528633	6.20522922854841	5.98158543180121	21.9684612569266	152.50952556218	149.272449041595	6.08135958127471	6.08732968497724	149.892064288284	6.06757530321932	6.1027010484259	150.459263513401	149.914119342558	6.22403226012737	149.594059740871	6.08001416421043	6.24764667312786	6.22101172790831	6.16341715957983	148.408172256666	151.895473842607	151.493793990048	6.02211262739126
152.11182447213	153.616983650036	150.075829829849	6.72365491421915	6.43399134500788	6.33579660778947	151.371590339305	6.37201741562568	149.945374046136	6.37996458578463	151.713717734315	6.30048450133285	6.37313955048242	147.10719890844	6.33573299286013	6.61273431941804	6.45837315015662	152.297294092368	152.615591047178	151.306360538152	152.8225176223	148.093567615744	7.01174720648363	6.39780928798118	150.638826682457	6.29237050092579	6.40578610785736	149.609573102992	6.33336127730763	6.58061057848273	6.39682018040617	6.33481134228089	6.41705993913241	6.40221298572391	6.49619059159294	6.60405415808404	6.44551921671075	153.222826699084	153.377418350597	6.37474240627361	6.52003019605848	148.681795939253	147.574467191334	6.50797063303593	153.793386485306	6.53605928737804	6.53093131555201	6.26964229926904	147.852303437598	151.034981927123
6.59453572952213	6.91960274676475	6.80531048256945	150.551119380744	151.378462152133	147.511232728182	6.67517312046219	6.96619214185023	6.83413952128339	6.8024464179138	6.67821672226664	6.72578295784971	151.08098073993	152.902845940165	153.755547056359	153.300699031886	6.85135041028495	6.6714892987968	151.652951732436	6.59602485399642	150.308464223343	6.63119489307166	6.66062710149148	148.308195210642	147.116650206654	6.77597094828029	153.924668846479	152.026243875636	6.7123599780616	152.646791314867	17.409334868589	149.963520817906	150.90538354279	6.5565549202064	152.42422113341	148.022419670546	148.36253952083	7.7633169112707	6.69323156778218	148.397036740144	152.251728430418	6.88205153838654	6.71492913596209	150.398583744061	153.054624508174	6.70436722614081	150.162702447731	6.62678612049277	6.68117592984287	153.762406775564
153.626061913776	147.834315248036	149.431181127198	7.02203951057384	6.86822426705848	153.860575688649	6.98033648090625	146.671962953185	147.146208410128	148.296685380183	149.502292754867	153.915243989176	151.257781957391	150.154240215889	149.614502932868	150.602425109644	151.103498396656	149.898860399637	149.833557533641	151.184401944922	148.943096565306	150.141830873016	149.011669792216	151.469833621152	147.370588358459	6.95081836206798	6.95484685195384	151.350110852279	7.59979950820072	7.02343028602577	150.904256678383	6.96158086525836	152.326623137566	6.89997891133162	152.585231759225	153.321864801978	6.88417758761341	147.950312612274	7.08779121684759	147.666086303229	7.07087658192644	151.261931400749	147.790546702	7.84979430924451	147.247885346734	154.093128281304	146.732579759021	148.663900191212	7.11602137865532	153.402568921455
147.794729417989	148.071906752404	145.996462327678	7.21789334110918	154.598597174162	7.32905056449796	150.595675166824	152.014222012273	7.13782126379917	150.796043310418	151.316440400186	7.17854866042021	150.124298996873	153.353676199637	7.18855442538785	7.26672486301729	152.333022054705	150.83451850616	146.957134645872	147.222896592995	7.14088802280706	7.16085822529308	147.653695808363	7.18861761234654	153.339103691057	150.487050844889	7.29463117855484	154.471906351937	153.615574430907	154.08894582471	153.785536447016	153.042880767763	151.828161617666	7.15918389992813	7.19088387186794	147.98760953877	151.825270516712	153.078431874652	153.502958365331	154.37428974635	147.31022340161	149.635931219978	7.25855407401773	153.873386260434	149.94336372465	146.96520596231	154.240724263593	150.523520231609	146.955533273776	154.01951120173
152.139767022925	149.293528459327	152.803673853237	7.4620173646848	147.110563979638	150.042963948905	153.89903884053	152.504812150927	154.851351171571	154.365742847522	7.48709620463578	153.579875629709	7.44621722267225	147.431311056806	7.42287986610927	153.6540765091	7.42379829458762	154.872279296704	151.630523546318	152.683232345468	153.942976371631	7.41978194068244	149.801520191264	154.813105558785	153.697087554635	147.475458338727	7.40971967084933	154.695537627599	151.217969071933	154.445125321932	154.450085019687	146.350331746124	149.347080907397	147.907893948149	149.703360923824	7.39152648231449	7.44834461724682	151.778950103186	150.062160915128	7.41195214341243	152.05192684882	147.915452980688	149.388242422684	151.515223586425	147.465067249323	147.629529327435	154.152912027731	146.330418762067	154.136114064201	7.66033013493631
148.845950108424	147.266953305962	151.556805997542	147.614581745369	150.009697506825	151.500233092525	150.181644822317	151.066813502986	154.373242891937	154.441119062991	153.693840586118	152.374503941455	147.108757042448	151.330505078682	152.187115323688	154.702074167284	147.194458047037	7.6624894809743	155.35778592132	153.963807229854	152.898936729144	148.818354119473	153.213909796042	147.265802068204	152.781708788892	154.482877366444	146.593207939395	154.328785762065	154.967511348805	152.52995326618	153.919505098536	155.056078038305	152.696568176014	148.117951348344	153.834530223915	150.527557436882	154.635130675448	152.131845907043	8.01147794737579	154.384530341721	147.740813088265	152.910673583141	7.70114559447519	150.395717614052	150.391666643804	147.351706987005	153.497812599658	153.047258446817	150.04864139049	148.973684439752
149.112400631358	152.088745294343	146.310669708096	152.255965509851	147.443023826197	154.421612694668	153.685251627128	151.186374310257	155.043241635075	153.285953050026	154.723632225067	148.221159194878	153.347543366986	146.884169528298	153.987825658229	147.07772306571	151.641309343786	153.217118230025	148.724907397717	152.596312234211	154.480923153748	154.891640626881	151.481026602233	146.432317115103	154.232006890096	154.441303946789	153.254396020673	151.921998215049	147.154342876751	154.344844637922	153.377198084952	147.109292291651	151.205391969123	155.324181421348	147.294960146849	152.978089284201	146.069989309079	154.471417413517	152.28009732903	146.286165805309	154.182933969722	147.563592873573	152.779594066929	154.888856328881	153.566517198906	155.582748746072	154.33655826595	154.624043473356	153.047081665206	153.32952516091
152.625064852059	155.591200131701	153.234492069389	153.040688289503	153.638678479571	150.859187280124	147.492798604605	148.151154121781	153.922186293918	150.361622411758	146.532101058883	155.032504700295	153.639806373106	146.728669449487	152.273796762876	148.61205323207	153.641665360981	154.36340224104	147.236747077317	147.431166111262	154.151173775746	154.595757350165	153.967822800442	154.68155281624	149.336401364115	147.729184883381	147.250035793113	146.621930244728	148.221694074166	147.5381871583	153.458487742059	155.430507096561	154.048221299591	154.827188043554	152.134415367948	147.000098468229	155.306189745377	153.642301565613	154.138400529085	155.04026813295	154.352524110091	148.839198684916	149.736831419074	154.285425016418	148.218569443059	155.179041286094	8.59203803092994	153.685878396104	149.620124539688	154.858220677178
153.835514225672	155.002722302442	146.78511918493	153.215237789884	149.444447652611	154.801856194043	147.894112151212	147.128297213014	148.406181983488	151.899062676224	154.718362869467	148.806519603557	146.799684127148	155.14327214744	151.356361702897	151.188232782788	147.354958366098	149.332321184342	155.361081445333	149.062952578478	155.019552281716	153.172732070477	154.904982986346	155.52927849993	154.638717754628	155.142298632319	154.769643111734	152.252867073565	153.832961808895	149.586729247156	153.404723714232	149.875725646161	151.067927756723	150.15633168273	146.348470005858	154.496120813412	155.324152198944	146.560933089169	152.09751917066	155.352689991618	151.708004619202	154.016984961446	152.72700791125	154.641948421561	147.958051222577	146.795305045983	151.366101088145	152.203385191549	154.001556771962	152.315138501635
155.675627644147	152.69808042562	153.939786650112	152.292788913292	154.583194537647	151.958236701434	155.185703760841	150.463859732045	148.181010594062	146.363378526747	155.484786685194	150.502475822107	155.567837773015	154.429186059185	154.911921346542	151.28374628788	146.895510344086	154.771726025038	146.611717572915	150.654330692784	154.270595386703	154.776273300034	147.30044465803	150.822390549908	153.907504014383	149.123915994747	151.877554734334	149.970763975446	155.351394160838	155.095144759642	150.903309779653	155.186461265992	154.781295404438	155.640173422904	154.51054055026	148.701734059509	155.440051096982	148.058280701475	154.917027587703	153.923657628281	155.007752589779	153.844839956268	154.669847249583	150.311795646396	152.319530099779	147.739744286441	148.599687274573	153.909290829496	147.713137738249	152.074668953884
146.005010755801	146.491313944719	155.237007282338	155.396077735686	155.431458855679	149.279131998915	155.313665409528	154.827359150503	151.856269202462	155.516801070815	151.140164309014	154.798706320159	150.833331090277	155.407623107329	155.349386520917	149.401610150192	154.348848348527	151.732769504802	150.402732323993	146.973627601164	153.386937287331	145.84302025234	155.668963920013	149.952839379073	148.473850180951	155.600717479789	146.88666462891	155.849092314428	155.737794525214	147.56648605291	153.306329783464	149.510443925308	152.070485194628	146.607361354174	155.487384177081	147.824098333841	149.433863669372	151.764699674769	154.827154543621	154.402779106177	154.820277170631	152.381568153261	153.02127367938	155.564166933332	155.245327692527	155.533234429898	155.351821907572	154.74124270322	154.339242222552	146.641414019488
155.100620840912	155.669094410983	155.807683102632	151.314975957647	155.176584756835	151.76973519843	155.634358438918	155.435035417684	147.949517453363	155.690030175235	152.983483973918	155.706433401981	154.172679168896	155.409651605255	153.746747582188	153.642917411789	155.254394848824	153.889826973783	155.713834058155	147.089254977786	153.87233938969	147.432787027796	152.516799761655	155.481873389119	154.681753019807	153.110593005484	149.93573653375	155.488343103497	150.296106533091	151.973301068022	154.199130119711	154.840907528629	154.602422816055	155.660238262233	155.744909856161	155.816701918659	155.391541394524	154.69728367264	149.011329066866	155.836230569031	149.112090297666	154.361173902406	155.816742151293	154.608368459347	155.031890964775	149.614029093978	147.150532073685	152.96163445264	155.406039293309	148.310870983358
154.893876601891	154.628915136014	153.42767036029	154.289018318513	151.442892790782	151.958542197427	152.390938696382	155.709122168733	153.468706876833	155.951659432166	154.191757988246	155.834381832772	155.471620146564	153.941153105093	154.47024153862	155.938382023826	155.188641265889	155.270981935401	154.027701960098	152.265660522045	155.495897044536	152.424506887063	155.331744991149	154.608767996234	154.330236766194	154.534611350164	151.965196548289	155.469256184401	155.471969172991	153.843374436008	154.563703614567	155.401417928505	154.094379862418	154.535556188248	151.935880070555	155.636196772186	155.348781679478	149.040707694627	152.923692524969	155.35813244265	154.888223480195	155.403982490502	155.690898218488	155.699822742642	151.775969761153	155.156311322561	153.067384104932	155.526396264843	154.817947132727	152.612333258962
155.561648441338	154.162348956012	155.247602866471	151.340674531791	153.257603448633	155.909180306407	154.460389153262	154.552930170358	155.447919577424	152.616062979815	155.571119912023	155.22658492568	154.966033158887	149.702324318817	155.397495623477	155.47254831287	155.514811072919	155.579489450968	154.993635762258	155.554626127413	155.028763994809	154.002768248794	155.746572232218	149.934212706228	155.664479129455	150.359576611421	155.128571730503	156.014531139587	150.620658854353	155.018921143339	149.490397322903	155.573853228186	154.698202844056	155.70041918426	153.76930819755	153.117304275892	155.4493650976	152.807904023361	155.795777032048	154.928424100662	154.939484578231	155.723060565852	154.202966357338	149.888361183675	152.400390545562	154.484603048476	148.94016248685	154.783923856612	155.052478690354	153.887824299809
154.261282119896	154.218187979469	155.888454216599	153.840462113833	155.646871527935	155.794901600295	155.873509983184	155.341340882781	153.945019709421	155.008783469268	155.094623642152	155.932841159194	154.57440419996	153.633528600867	151.609115416116	155.218267583143	153.819919567963	153.064454381548	155.20411254753	153.693645258267	155.49578675155	152.4876720143	155.721426413908	155.67877481935	155.826521097139	155.875499098823	155.861286035673	155.370711118343	153.093398566959	154.952321892726	155.139697903711	155.871529906161	155.744157244837	149.425708063581	155.990087158646	154.088292764213	155.917331919039	153.856158092568	153.885624342479	155.360471267903	155.816994533414	151.14027347776	155.695045294007	154.867956243963	155.809895242061	155.353920066125	155.016775456268	155.619906041796	155.291815532389	155.647608673735
153.735229530513	155.934619757701	155.902650291378	155.458770840572	155.854673172654	152.963489846611	155.108637304603	155.891925900345	154.873418262444	155.824425771078	155.239411212979	155.023998400272	153.258863195097	153.59003168929	155.249222377587	152.90873295066	153.589026904212	154.19197106941	155.910578456035	155.069870854044	154.292997679727	154.68316318829	155.614348530687	155.217525321185	151.423604194686	155.490453150522	155.663745879893	153.324102681598	155.518837715481	154.532860929393	152.458315858135	155.513230943492	155.699662959366	154.623369586268	155.38735053092	152.380443087	155.715341289391	155.620062448044	155.653559663473	154.454338654855	153.704969743499	155.731264776674	154.637789829731	155.768606999752	153.260321058546	155.993108368045	154.555026090246	155.863662249428	155.272408667065	155.821441375665
154.658964220769	155.898890284686	154.334076687119	154.415745101132	154.451542228263	153.489473417594	154.328510788463	155.536168620079	155.18192417246	156.04417722798	154.712317980284	155.787806525195	155.705325513702	156.034729082994	156.018239762165	156.015919699142	155.779069537783	155.857157442343	155.99119363992	155.780754088981	155.59991923208	156.096045192939	154.441053931991	155.792483591425	155.650202578258	155.490540023748	155.224049059642	154.102606053589	155.686812457149	155.832315641402	155.979312892532	155.598899687495	154.460949400334	155.903094956875	154.043117515829	155.154116576061	155.653016635727	155.405409104761	155.954146774822	155.990303932812	156.025597274916	153.762213365306	155.450688301819	154.707484873126	156.11378655712	155.898289031474	154.999608588439	152.916060846412	153.774242327198	155.855805253895
155.967581237293	155.957392602349	155.882049803759	155.877213750801	155.342128507264	156.096381981282	154.660713401028	155.726854237651	155.815213732994	155.787892583916	155.402571020516	155.126386537008	156.024947144744	154.983196275394	155.768155183001	155.312363378818	156.177558379227	155.720207588047	155.875953773342	156.109659356243	155.940475155216	155.491447956267	155.246373036623	155.881056895728	155.991415687112	154.643377060798	156.095203503387	154.379718260694	155.815637794332	155.568360057802	153.569512882702	155.744494531246	155.800313274785	154.186583650229	155.125123952687	155.985737056274	155.976929711548	155.197949156873	155.31849109675	154.645165935786	153.649561595723	152.78833225666	155.864286805847	155.929431477946	154.469021585416	155.75430614151	155.863564258699	154.230034719265	155.401563797908	156.084103412843
155.682355102074	156.026432427375	154.973378593997	155.859670789507	155.795571111675	156.117240408304	155.580405730143	155.485234079301	155.551755968205	154.716300073554	155.818663447941	155.844965076054	155.944400439689	156.146487037227	155.024970738026	155.687704730972	155.973588079567	156.115452590155	155.598328007678	155.39117716011	155.973566999099	155.655835886567	156.083961792415	155.380598186096	154.896180052826	155.972423403633	155.802411755508	155.758215703478	155.946587922481	155.984255206756	154.616256531249	155.026462358745	155.509493324334	155.614369367529	155.99357974564	156.068941640007	154.976498952703	155.297170288131	154.295163535928	155.661225510335	155.639596288149	155.619499573481	154.590843881321	156.093044865234	155.955783378262	155.366081476512	155.157095152888	155.592846688212	155.471972818003	156.018427901731
155.856647235928	155.323657362642	155.582878210542	156.07267552373	154.52258411763	155.25495421991	155.77209703385	155.58662093746	156.038665959144	156.036273486772	156.001310929086	156.046047852464	155.788737684207	153.905295202319	156.02368598377	155.55735864411	155.84519526183	154.78483112557	155.699257941008	155.685531048328	155.341493210916	155.707895090978	155.817627025262	156.058786056767	155.052658497582	155.826261777578	155.374474436406	156.107833543529	155.935710566137	155.08251574944	155.963919745962	156.137487205107	155.931319996099	156.165398646537	155.377780067277	155.149116423533	155.912953692168	155.758083507628	155.927939103662	155.490665739662	155.429653642909	156.131685195155	155.120293521805	155.997550238228	156.015610595279	154.92231699171	155.644343919569	155.592053086695	155.396500462971	155.098068710875
156.122488823756	155.218358279496	154.66343980555	155.507238306012	155.912336547696	156.170802749673	155.902918153944	155.867788364535	156.07522107121	156.136048892057	155.081709012172	156.186208449894	156.008919546319	155.841568873968	155.830517965356	155.908777343134	155.672717255661	156.172034294015	155.884388002668	155.210962075216	156.143508999855	155.686682731455	156.045815809263	156.124653147682	155.989340276341	155.204795090495	153.930372171433	156.157174940179	155.981767421487	155.796614223505	155.754076939167	156.051519517418	156.128480268768	156.073880442685	155.809916709229	156.125562757942	154.876202831611	155.142720787938	156.079131952484	155.877256205199	155.790155883788	156.16058286894	155.781589711181	156.171882759494	156.077557905823	155.318704174202	155.968982347876	156.082702814113	155.070989923841	155.759201545212
155.960690540756	155.449622039847	156.134862639291	155.745884351448	156.117045395323	156.123949053582	155.983749975534	155.787599241374	156.036424210077	156.154774155357	155.401263002008	156.171352365045	156.239955366205	155.358913478354	155.91287652325	156.231268755477	156.091200337052	155.632249223961	155.843497468241	156.005985976073	155.317441437006	156.024225154461	155.744269309103	156.142282669898	154.604138949817	155.287658969095	156.001105655393	156.018947131697	155.811554183491	155.094677660598	156.218070263601	156.03404667056	155.85586985995	155.914941003124	155.961013228261	156.135369480394	155.364275296299	155.97150065418	156.217417175808	155.906928457538	156.011396123711	155.250634765302	155.883133937533	156.208591580212	156.206752321898	156.239759334613	156.110584556835	155.8329191677	155.465229088947	156.114082618984
156.200032358204	155.102984102413	155.661398321112	155.990333253863	155.948763381432	156.06409529835	156.090108990126	155.432282814216	156.033885441721	155.344655952457	155.869365107264	155.376008961865	155.605669724996	156.121618966469	155.576278541797	155.748598039345	156.038623558005	155.949916608093	155.655914599972	156.203161517416	155.496501102789	156.232035666491	156.173683022511	155.758927040348	156.175181248035	155.532068386692	156.106105520167	155.815389522339	155.562797245571	155.509640124327	155.837937224673	156.235364246149	156.032837634417	155.979565005318	156.020235950876	156.019933681167	156.187060431692	156.215082768331	155.994006797621	156.09991803112	155.953910659515	155.602868097578	156.171971876319	156.083473480192	155.726046430364	155.959211764734	156.029233038127	155.623716812851	156.149512687755	156.16838144623
156.110045995929	156.193888091573	156.098030602272	156.136157641794	156.056814529564	156.250240788909	156.184034372866	156.156829225791	156.139538223252	155.856075463589	155.441866223699	156.121913601751	156.197345471038	155.919517558221	156.185898503424	155.35558251314	155.606611681725	155.39579761249	156.088072998188	156.227765625399	155.653070237702	155.574355520935	155.852753289078	155.360089131225	156.137214791033	156.130230736152	155.587570507642	156.10910579645	155.78398653089	156.034936350293	156.152005687316	156.071297138404	156.156699399049	156.191319165816	155.970173520021	155.781046308814	156.234637724624	156.218717039679	156.208174444512	155.571077149845	156.035010128681	155.786500892603	155.881709743204	156.209612695512	155.24985332572	155.850673816969	156.258715393305	156.236197959895	155.777664133642	155.919775395533
155.95389920538	155.864961562029	156.132552412259	156.195317848541	156.110045369547	156.238789681628	156.098315307463	155.648042029593	156.19483300173	156.231316798801	155.618880121711	156.236848255283	156.058799285641	155.969970244001	156.104390462236	156.195361709549	156.19334472547	156.152686002086	156.009174078075	156.243096087013	155.977777766762	155.909886030749	156.127780133576	156.069512170561	155.79497615189	155.731367710469	156.213381850326	155.912978989089	156.095494253253	156.011578620663	155.936508307492	155.967425829911	156.101759140227	156.239436789931	155.877876607968	156.083758769988	156.206688685655	156.24126339232	156.070908644531	155.932300672155	156.240675016931	156.238526368915	156.007777113872	156.083403846976	156.241797584626	156.04248269881	156.248898349811	156.012258136763	155.898609815544	156.179643993964
156.268580962668	156.034117294762	156.182180041913	156.230540873762	155.977620158743	155.663652530472	156.171063370463	156.150757057257	155.723006222599	156.113049142327	156.012730478908	156.046151677824	156.097526061852	155.848274706168	156.193662227584	155.929169581854	155.88249568762	156.110886691309	156.038415341232	156.044218447247	155.839301803752	156.160979134973	156.057244819985	155.970245951263	156.270027359786	156.183197599212	156.169884754773	156.261517855777	156.183207987362	156.218918790396	156.219922892186	156.191355595799	156.120447421465	156.161726135958	156.109968619874	155.774548780521	155.625136738676	156.159642775006	156.242459814605	156.161766116508	156.199518693624	156.147410458961	156.197053860239	156.122395438481	156.23459729882	155.950141427711	155.987697262259	156.08903474794	156.25131493245	156.213932515087
156.220341406721	156.262084301734	156.264857484188	156.247327690127	156.268675527796	156.227864876289	155.992650136954	156.167732545476	155.91635369425	156.194819665502	156.021615899666	155.885735602489	156.239569967441	156.154608838979	156.12246666276	156.270411685783	156.018358428315	156.252431579453	156.268208634979	156.275399751604	156.040416742367	156.115748621007	155.921456224989	156.198464257576	155.933920458004	155.951348834013	156.133930775851	156.205296739412	155.997603807873	156.035133845874	156.219055533305	156.230055997411	155.837568202999	156.190711624475	156.018286379755	156.138733802049	156.079680642158	156.052360951729	156.107330264038	156.088976586281	156.233525331762	156.260250684109	155.946988007118	156.097200000277	156.186434248689	155.921876963094	156.124738814108	156.203563887789	156.071740462075	155.977291121326
156.112482834394	156.243349645128	156.220996849112	156.24341056409	156.23974306707	155.922375302584	156.186486419734	156.300388991779	156.179894211256	156.139385809525	156.248861767753	156.181322503526	156.210725643643	156.08752618135	156.211116078013	156.111372926962	156.278072704234	156.145176430889	156.284474184893	156.033319079066	156.03131945909	156.172827405341	156.294306012684	156.278641473501	156.143877589406	156.285715042661	156.106601451862	156.220122060917	156.153165027097	156.2175393389	156.000684962002	156.115885113363	156.091449007059	156.124525374322	156.259010475864	156.077153278071	156.197804418819	156.26545459367	156.031228376521	156.224905542992	156.29008323484	156.177872590967	156.168407534087	156.240966719221	156.256468659162	156.224483473593	156.258293317263	156.158098105649	156.258861040558	156.290286649887
156.302056773763	156.29060947386	156.197910154566	156.279245660111	156.243693299123	156.227821011542	156.157220350588	156.109683433294	156.256987242571	156.171514259746	156.177895206702	156.242181423994	156.184234654172	156.278231495328	156.10633802844	156.16821114937	156.03567691041	155.89380597605	156.232022110814	156.180600514892	156.239670617602	156.28371176085	156.090389233954	156.253591691805	156.166231780741	156.309152170011	156.275486855734	156.091454465165	156.021872078054	155.779094415341	156.225604430816	156.278575342044	156.162982288517	156.288959736382	156.215386435471	156.020980493279	156.162433046016	156.162724653484	156.137471869723	156.271242285048	156.240891392121	156.188082804494	156.101375983231	156.103505323579	156.099375933981	156.121720452987	156.29612497646	156.193222252053	156.075931725054	156.269806572954
156.156663950957	156.074022929492	156.256505925826	156.28934179523	156.050039416302	156.14640881975	156.234844420835	156.275517188	156.063094795297	156.233088982208	156.259862352277	156.283867137481	156.231782240812	156.306505585231	156.099456353351	156.243142152843	156.241531344157	156.081162675991	156.303303690349	156.292518113585	156.238168727863	156.2913787145	156.161866959342	156.215766985564	156.123006102727	156.137025181144	156.25372426426	156.067396551978	156.232525950856	156.149432170201	156.287084926951	156.177052981783	156.076917420126	156.284913911122	156.167195052884	156.27076693567	156.282207400087	156.158054607793	156.040038384742	156.163298792946	156.041993651781	156.280210915017	156.273826136297	156.246220694464	156.195095197032	156.262465659038	156.256738313082	156.240949896611	156.149385309352	156.24407949834
156.105781794316	156.287735820026	156.262279328521	156.244163910184	156.162219702401	156.282291753221	156.287893533081	156.206347896017	156.238066033638	156.312696965936	156.293446424831	156.263717502179	156.293376227066	156.286548185394	156.186823197155	156.273631515633	156.181763880732	156.065134106857	156.236658767173	156.042404538083	156.271738428654	156.165209799573	156.239719450248	156.253340633029	156.315945843673	156.172790124484	156.219003717159	156.085308225174	156.303179130062	156.204887486584	156.303543891355	156.278090582529	156.16811120346	156.313371776905	156.301951411695	156.175713963601	156.268214367317	156.273586689658	156.25402562677	156.270872692032	156.305403705848	156.123729102969	156.23035785187	156.246730244628	156.131987491645	156.184973435801	156.18183887431	156.284282738022	156.28803684278	156.171598667986
156.286193992879	156.063456498673	156.268974764612	156.221491352775	156.287287746625	156.320207397844	156.295821581095	156.101688614855	156.171988746362	156.230344141668	156.301656679953	156.215834637482	156.270130839256	156.297080649327	156.228856268831	156.306288445969	156.272897465867	156.281179878391	156.262222182705	156.297309957005	156.272845882459	156.270763155905	156.174738127165	156.278618489714	156.307707550963	156.189924976145	156.251153509611	156.188241900475	156.003664227172	156.306946871523	156.317420591364	156.255845993982	156.274667380434	156.170793961913	156.203402369807	156.309488437013	156.306113717082	156.274310818691	156.17430849407	156.216171893161	156.257090509789	156.139854073391	156.279463216359	156.117953192621	156.248505006853	156.26689646043	156.310510605582	156.244249818965	156.30492967329	156.281015179349
156.160805157223	156.216442517363	156.195781563364	156.289264718452	156.275490382863	156.268870720378	156.301587602551	156.065802235866	156.296338661447	156.300389300522	156.292224501214	156.305564147435	156.282776696984	156.26231062694	156.27382134921	156.294033686243	156.243468965318	156.271397045657	156.295320976083	156.246832322766	156.210562680178	156.302721791585	156.303892778212	156.246927571894	156.250351873865	156.293169461294	156.173721275231	156.242257744111	156.240543035224	156.241608942555	156.09312404408	156.272677404095	156.191085414946	156.22058229943	156.320393329183	156.214142196746	156.310338133166	156.306754214811	156.202565450205	156.290871763672	156.282604049652	156.082478977307	156.234453592925	156.192849319376	156.242516045284	156.298050979874	156.245919462725	156.226608597579	156.148573054038	156.245093139645
156.227580447303	156.218663294409	156.217502522611	156.251696533705	156.320292800842	156.265184169803	156.318476198615	156.298788774575	156.212637428153	156.287457440003	156.183044610307	156.324801068668	156.32200869531	156.2605735941	156.317818320273	156.298895178773	156.222595210071	156.238453279218	156.240243491685	156.294707376844	156.151808053757	156.220517607001	156.273004370517	156.299264976637	156.300825086573	156.252292160532	156.301813039054	156.329031898709	156.217758115389	156.248805658936	156.274952304235	156.213056817547	156.25081599232	156.213412758338	156.22392234048	156.298882181352	156.233966151244	156.299853642091	156.202273818544	156.306890223634	156.274222402983	156.192589166104	156.192486838056	156.199126468849	156.314393212447	156.304908075468	156.285492772648	156.168772390126	156.300802739671	156.262064369623
156.320570760115	156.296603433245	156.228294647568	156.247181894073	156.25479261626	156.211055098014	156.261800973865	156.312440286813	156.316992419331	156.293409474479	156.290230412279	156.267022976935	156.247360155638	156.31106788085	156.324976973892	156.270999626123	156.225689860438	156.286642739468	156.229083713104	156.257269139392	156.26982515614	156.231483423715	156.255691496772	156.271665461644	156.177541376211	156.245165465304	156.248476144485	156.232937389726	156.270879561153	156.281195918982	156.234255498618	156.274980703237	156.301572233935	156.309331205755	156.292791633562	156.284898088365	156.298791027942	156.279982515547	156.21968067123	156.260525338308	156.302460236146	156.27594619705	156.301024965409	156.157196658215	156.273141071536	156.276744332419	156.274634583704	156.320355897359	156.275472073288	156.271385989311
156.295138768806	156.316965578246	156.329818836029	156.269899052876	156.29908410033	156.334185833987	156.312204835544	156.219968721348	156.297748500341	156.301739048654	156.302151274791	156.310829907835	156.305320837716	156.217961544647	156.330826689135	156.247555193485	156.288793100246	156.25483131121	156.158841813506	156.282440511229	156.22480611371	156.287577840136	156.24555205222	156.303357853416	156.312421681519	156.229509976171	156.291519404173	156.224908086685	156.294790752711	156.193183164981	156.271685579507	156.299057438524	156.310491060142	156.324880130269	156.297980701912	156.258157986705	156.3047965637	156.280012637899	156.307438705153	156.311425435699	156.295651689361	156.277912426693	156.329073385378	156.282181321561	156.289527851683	156.329264541613	156.225747994721	156.290306883873	156.302268497355	156.318639946736
156.31363048164	156.307879170682	156.316080791276	156.287298964545	156.333900029534	156.256333913642	156.236922869165	156.316486899467	156.300112146216	156.250355306437	156.324904896963	156.270025915418	156.289664426696	156.284856205104	156.327970686333	156.332930195835	156.334655841106	156.266939705918	156.333364267114	156.316353321475	156.273908005871	156.30046846886	156.30533836013	156.324943448899	156.279917020974	156.305366477342	156.29651341474	156.213350658522	156.303702563175	156.298041466584	156.317549180277	156.262312575618	156.328172120156	156.33073580169	156.289523670799	156.323175772168	156.336098960837	156.213113713759	156.306980543416	156.299905375721	156.314520980611	156.330947820283	156.296924117621	156.264183988564	156.222928565665	156.28657456498	156.336274579766	156.276544955468	156.234865519484	156.28507288483
156.325400024446	156.303920777509	156.277848594519	156.330656111821	156.328513812272	156.328788794255	156.221809834654	156.319168573687	156.336567754878	156.283192043911	156.328725311291	156.279568946993	156.336998091161	156.288435016539	156.32497639371	156.329757932685	156.335353139871	156.32805760093	156.272153696025	156.25600544669	156.32921598993	156.323891478997	156.307772686415	156.304445551024	156.289749965227	156.31426964443	156.287277513087	156.261403267961	156.219538913595	156.301897724324	156.335131126904	156.328499830471	156.278342285092	156.24250078336	156.268441771467	156.251424589367	156.316122282412	156.322665308066	156.305766579565	156.243641625936	156.275181181883	156.321162028413	156.298568853787	156.294223931145	156.32391177818	156.295654824565	156.279977271076	156.315348743799	156.262974613557	156.301045596367
156.324312705453	156.326151625153	156.315578061395	156.307610155212	156.277932156678	156.301803292567	156.328350490217	156.328822177624	156.333232844663	156.286058578409	156.32174055511	156.278223382013	156.318671700999	156.298624156171	156.259262706377	156.322468425601	156.269758214045	156.276530300934	156.310117732681	156.31340638594	156.321718081322	156.288005279315	156.316560812535	156.298118983775	156.294069395423	156.282374734001	156.240024821093	156.328886196641	156.33124058854	156.335116707258	156.310740039755	156.325242633828	156.334384486319	156.264511062654	156.316855431127	156.266049960162	156.276962720813	156.32031054015	156.283366706247	156.298025865933	156.309694994467	156.28390084977	156.292153176632	156.286075115435	156.223554628125	156.335721642278	156.301464385111	156.321300033744	156.28351153824	156.317276420048
156.327103058696	156.330376350449	156.273928725262	156.328269573665	156.331318383317	156.330052443539	156.317059552124	156.271021565501	156.291738979439	156.332163114171	156.312800211641	156.273030638547	156.318795916758	156.298058282912	156.320084522112	156.314075718286	156.336530719744	156.305411975948	156.273433046317	156.336942764135	156.281718470667	156.302492607269	156.332923982645	156.33335808436	156.280116352902	156.328290845814	156.316154061633	156.264185079396	156.257078365446	156.304740758437	156.338469189207	156.320694972343	156.307780241363	156.315292504492	156.290250204738	156.333885965134	156.32641086029	156.280387219471	156.333510373958	156.322778281411	156.294189498818	156.311757416088	156.303244089028	156.310914831021	156.312808424226	156.334361428511	156.296152532071	156.343434712871	156.321319318809	156.300167584373
156.29584385245	156.289807714211	156.338453387467	156.336701872769	156.321659089561	156.323942386372	156.321978564671	156.338190297705	156.314902525143	156.330174400424	156.338625939793	156.331279901827	156.297516382657	156.330153812255	156.334588004021	156.306178314184	156.318588392449	156.307091919031	156.339389888812	156.258130204209	156.298494544346	156.332946309912	156.332384204108	156.291733936582	156.327753010136	156.32804345349	156.313219810769	156.31433211657	156.299195482231	156.334074657046	156.337164748692	156.31406122773	156.282157887707	156.26593371675	156.332944641213	156.33584137594	156.290256468052	156.31642288804	156.303702751417	156.285109747855	156.297658818911	156.313657695228	156.297827716446	156.291656327775	156.320417738771	156.294715670513	156.316813678745	156.297208791486	156.345875138115	156.334240706795
156.298040474819	156.328359550746	156.323139450095	156.332546240514	156.301883051839	156.323961256331	156.281792506132	156.344309335232	156.332446439838	156.317579400884	156.31963011885	156.316381967362	156.311897925648	156.3260809072	156.272926401821	156.328211205821	156.316925164327	156.327356264248	156.307986875851	156.335456399896	156.332815241242	156.270862023091	156.340564496525	156.289126208225	156.295217209695	156.329790036042	156.314413014953	156.326471780007	156.330894078076	156.329116177	156.318888695993	156.281184204989	156.297148524854	156.315562722509	156.310313199414	156.308761545825	156.292321892046	156.341905428367	156.340384171688	156.286744024575	156.33032441178	156.314323919439	156.3286392025	156.3432610539	156.319240105501	156.339687385476	156.324635727912	156.319901673785	156.315998334509	156.326360508871
156.339523888326	156.31635216041	156.310085968463	156.340372530381	156.338418036708	156.300935318641	156.329347944042	156.310765424835	156.313926318715	156.340880733143	156.33148759274	156.318516597622	156.315176220063	156.336520678807	156.34170586381	156.338152850039	156.334161080887	156.327028414724	156.343350641415	156.320822822063	156.341628352222	156.326734621521	156.335942618529	156.309398968839	156.312175244934	156.34111556858	156.336983338149	156.321660649801	156.327769584895	156.338147061978	156.327481999616	156.338582210868	156.333103197278	156.329163377251	156.342775279666	156.309772297167	156.333594316207	156.335291639803	156.310604862935	156.342863489221	156.304930762681	156.326568782767	156.328836368754	156.312898974941	156.33671811992	156.332884201014	156.338125883056	156.325630881386	156.296904459595	156.336447480697
156.337136380075	156.328614623957	156.315727828222	156.343548434143	156.327252609298	156.314630674415	156.323752681576	156.334870291906	156.328715673244	156.329108306075	156.320903060759	156.320839003067	156.317057762256	156.287677399606	156.298489266649	156.344212795985	156.348670881375	156.331977220997	156.336673001305	156.340710708813	156.345834273918	156.345893944488	156.317241435163	156.314064504637	156.341847452512	156.330942209384	156.316932076114	156.300184059916	156.343397398302	156.29989099644	156.304708531567	156.335759852314	156.321742343497	156.32109685771	156.317596068162	156.337241451432	156.328809949161	156.309491481953	156.332357729016	156.346517070213	156.310949206585	156.346797175081	156.303195699822	156.337132756526	156.34741978286	156.340084264303	156.318793957973	156.324266165841	156.331204923559	156.342970165207
156.300541398406	156.33135153508	156.34916015469	156.343639250549	156.340988692788	156.317863430701	156.295570864107	156.311775682613	156.344435184978	156.320972927765	156.334893194862	156.314391754664	156.315238373964	156.3028696748	156.33445349089	156.343662687422	156.339432092791	156.342430963035	156.328027100695	156.301075079097	156.336880211813	156.342489754219	156.338047283951	156.347132562557	156.324035881063	156.329987617465	156.338100676865	156.313977442913	156.342903020008	156.336659693802	156.341474398105	156.32343814084	156.318944988455	156.338856027351	156.307318857477	156.342747582031	156.341083596969	156.317551328303	156.340269616519	156.325850749808	156.340615971284	156.334131529489	156.328017265612	156.335997037459	156.331015924218	156.333262546406	156.302001409642	156.315655944696	156.326163012115	156.34595043205
156.342405503799	156.344275775008	156.337892526893	156.33020110304	156.322360615336	156.341309236495	156.346743714976	156.328465100329	156.326795854304	156.348032126432	156.33545863422	156.325547991982	156.341306583572	156.341894518104	156.32926336716	156.345183631496	156.323712268075	156.349524762506	156.337719329267	156.302863765446	156.343393035926	156.342378085495	156.3020367884	156.33975951766	156.343192082668	156.338200914232	156.331808476089	156.346794305115	156.34896884329	156.345937263291	156.324377063498	156.344054613828	156.344090943412	156.337936878205	156.329424345934	156.345341615515	156.345705130843	156.340578837928	156.340095438274	156.330611353275	156.328636454124	156.341332416271	156.342882754004	156.321585482842	156.33679157288	156.339222007735	156.308095678437	156.338413817722	156.308669597318	156.341537151072
156.34434682744	156.332766142527	156.316066053483	156.341244108088	156.347524123562	156.329785218119	156.321719745893	156.3328774012	156.342960193846	156.324627350467	156.342476446716	156.327494462673	156.330471199583	156.317629474212	156.33321106352	156.330207024435	156.34576127882	156.305848617295	156.337401285919	156.341469031476	156.339858238812	156.32480300241	156.340421392588	156.341808883222	156.328707030698	156.347080319294	156.332498461136	156.338732346048	156.349260246275	156.334452290645	156.316223417149	156.341775105907	156.340550026731	156.333312638449	156.332278821553	156.343376119279	156.337169032658	156.342840444859	156.34335598105	156.33204566816	156.329789204746	156.326727484379	156.343839217515	156.316872712906	156.325940419056	156.326657456777	156.317602110255	156.3296189602	156.340327802585	156.32253073331
156.342424010014	156.34651090074	156.321729355139	156.335277340914	156.345675029779	156.334242142241	156.326440142706	156.340043024641	156.341079053686	156.3384138608	156.331107466003	156.341217469245	156.347881311759	156.330661070841	156.329871425657	156.330007043768	156.33852494621	156.341370459653	156.337532010033	156.343050955154	156.342079449718	156.346669041997	156.332067385266	156.3231868098	156.345066470716	156.339424013699	156.345667021845	156.332980917338	156.324426411344	156.317706578417	156.343607772771	156.319572015178	156.315884884448	156.319659995154	156.3302572021	156.335805095539	156.336898709154	156.338552250855	156.346849878258	156.335834695048	156.342548961159	156.336791411958	156.350414874733	156.346713640805	156.342972096321	156.343911365141	156.34860785322	156.321671001893	156.343363544263	156.343190675517
156.349569417515	156.336304674222	156.343072657891	156.345496634822	156.341244611669	156.339891573892	156.343545641364	156.332818118123	156.342159989764	156.3338145562	156.324700641366	156.335045268503	156.33012663613	156.340156261376	156.342555731596	156.338138474426	156.33439633725	156.337624716388	156.341630176815	156.333913280708	156.326986260767	156.321831719506	156.329813835531	156.342795428991	156.335202590954	156.333131005367	156.332857961731	156.325301168943	156.334182401489	156.335572198471	156.331464434661	156.334458259488	156.336571093669	156.345099452606	156.346672672706	156.33209388023	156.322534724029	156.331709631469	156.321794553351	156.332191746144	156.324688205213	156.34461299732	156.344374918744	156.332980679489	156.344102493556	156.324079879904	156.336790163635	156.327725710092	156.342007525848	156.328996549272
156.341240729972	156.337229499844	156.329266656139	156.342693671624	156.332451975985	156.339142289685	156.343073154198	156.351155534116	156.329160364779	156.325130179648	156.328040912059	156.341205286134	156.326790464034	156.343375983536	156.335266910979	156.346162614091	156.349347632457	156.337461824938	156.335514398054	156.350539342548	156.344190370205	156.343481340367	156.336247361168	156.347623079171	156.350313284211	156.346123778901	156.341224944108	156.350099840452	156.342291626808	156.337176620865	156.342940545726	156.339786948678	156.349253728554	156.345078388983	156.342737636632	156.345007850837	156.342822854741	156.339053994142	156.350433360898	156.34558186637	156.319653970957	156.335430776667	156.335032737269	156.321515120255	156.346293345233	156.324139729686	156.336040530634	156.339657287194	156.342244602325	156.347368104105
156.346473637807	156.335007607302	156.349078339713	156.340092384459	156.334328799524	156.343470088276	156.330297697408	156.344468860386	156.338768990062	156.346632620134	156.343528012309	156.323723304309	156.329526818161	156.343634683523	156.334137694605	156.345572219131	156.350822376192	156.331974782915	156.329305630468	156.339436670049	156.33819894437	156.348855408994	156.350128503534	156.346757425667	156.343125695476	156.350600652315	156.342318499433	156.330777304618	156.344428373451	156.346894440933	156.331889348646	156.336859809487	156.33856507614	156.345147951279	156.337352490084	156.326220339694	156.350398799754	156.342044683288	156.33030490503	156.336393104051	156.324398086209	156.32365259023	156.345076786941	156.334650042981	156.328733670205	156.335911777461	156.33249428095	156.338173701975	156.338299496467	156.351572641007
156.3308664124	156.351723839467	156.342803948965	156.34482810409	156.338595778166	156.344805859269	156.330556460962	156.326715099174	156.339792949707	156.343861925907	156.344926253056	156.337385406928	156.333811342459	156.343178170395	156.340671738816	156.347266666014	156.338452642715	156.345283961203	156.347647905597	156.328026613091	156.351939266869	156.348342148819	156.337669681025	156.328544616447	156.344997824969	156.341407742006	156.346571361575	156.335544544717	156.348506717196	156.34304198182	156.32449431262	156.349919523996	156.348851065666	156.342394407411	156.335500719288	156.331126332024	156.34784185339	156.346339929701	156.340884429768	156.34463648103	156.33077330225	156.332523573125	156.3200086457	156.331986402232	156.333554137506	156.34313918196	156.343764653306	156.353741361967	156.34319978485	156.339529387241
156.351646591745	156.348167696537	156.343648986832	156.346091789533	156.343343889767	156.350607701242	156.351641521417	156.345703583447	156.34233561576	156.341035562458	156.351579440527	156.333976013888	156.340672461099	156.341501851316	156.344409352347	156.335996887477	156.341507012067	156.34626511667	156.341699953448	156.346631546209	156.330673449489	156.330209746988	156.339206317661	156.352429365335	156.335771016383	156.34725299187	156.345908988971	156.346230284044	156.342237380613	156.350834443219	156.344597866091	156.345317530951	156.346803249199	156.335824505752	156.33590670748	156.345744113331	156.351923424141	156.332163638901	156.345871254713	156.347829932328	156.322084296498	156.338226815021	156.336819594874	156.338051490898	156.35110639734	156.341115436338	156.342189756371	156.349389782971	156.341922558625	156.334770266305
156.343165381292	156.348218390289	156.337131049611	156.34944873061	156.348340652008	156.340774097459	156.349757682297	156.344789593319	156.348149357353	156.344697205971	156.343516409124	156.34369220324	156.345958769947	156.342190990444	156.344356364845	156.34588154193	156.343871256814	156.329900333071	156.342518858733	156.335867878608	156.350861352622	156.336850859383	156.344384815953	156.346877997665	156.349707545819	156.347437192032	156.336200595362	156.344538407563	156.344133778142	156.339681845382	156.347932742551	156.347731159596	156.332668542608	156.351009960592	156.343753779764	156.343947229038	156.344017120574	156.342936459047	156.34733771226	156.348289471373	156.343029292347	156.33649265978	156.343795769231	156.349856793424	156.345990720415	156.348981976677	156.34452787204	156.339052417833	156.34582507212	156.343332956104
156.345327007879	156.340441926096	156.348935578073	156.340490822019	156.354460569901	156.345119496445	156.352797836987	156.349059637149	156.344413356523	156.347739756174	156.339901172718	156.352434064774	156.354741474351	156.349266508707	156.350298567399	156.348600806416	156.342194204132	156.340046243557	156.344797371133	156.341499579709	156.340979123288	156.344326139018	156.352643738305	156.343655083568	156.34843621089	156.338796145408	156.348151170065	156.340793288729	156.344068427087	156.34963919875	156.342621202577	156.344872715182	156.344900182686	156.34605814045	156.338107502867	156.350905910711	156.34003681481	156.3395434311	156.339997212937	156.350865167964	156.350491130768	156.346008705565	156.346364029543	156.34172214411	156.337274663283	156.348550008132	156.353144742174	156.332283745901	156.34986906438	156.335857451455
156.336521279303	156.353771302646	156.333508004509	156.35205965978	156.345699718508	156.350272891902	156.338443968615	156.342765748491	156.350383920543	156.341399989408	156.346964526932	156.354003232786	156.346927645748	156.336583147805	156.345635715745	156.34182521902	156.34604170337	156.342076680682	156.337451256751	156.346138034064	156.350057228057	156.34526943357	156.351818380441	156.343094875045	156.340925106167	156.337136811006	156.347843487743	156.344530112393	156.346086319283	156.353427210849	156.339250595841	156.334839342439	156.347507168203	156.347052192502	156.352263421562	156.349207295518	156.351538617273	156.339103005608	156.348164866447	156.337622935477	156.352234254502	156.346915686773	156.344977847337	156.34059249599	156.341034368544	156.344178875253	156.344513116122	156.332718792419	156.342385458089	156.341032775767
156.346109057141	156.347279547037	156.352247014456	156.339817896767	156.341904384765	156.344924847899	156.345930466292	156.347875289036	156.347407215966	156.342435033171	156.35143186776	156.347598018674	156.347264154231	156.33845597364	156.348742009595	156.346873675445	156.353775148845	156.343933206316	156.348627213965	156.342705991028	156.345380079096	156.346067199044	156.344239608184	156.344931880345	156.346824068258	156.3450796913	156.352707954789	156.350208201001	156.342855187997	156.347493538179	156.351869287359	156.347314324232	156.351075255264	156.342190840545	156.348956161651	156.347016801476	156.344844987919	156.344045028694	156.347590848452	156.353085659335	156.347460253173	156.340391195458	156.349418314792	156.345420836992	156.348804925112	156.349511771165	156.347053290478	156.353263769255	156.34706048546	156.348335393408
156.342021154565	156.352654652122	156.341027929118	156.350366148467	156.348640328361	156.344613463107	156.34539208682	156.345521818698	156.344145202189	156.348454582252	156.344433019603	156.348992291903	156.353377927865	156.350336104669	156.347809346147	156.345070239778	156.347228956868	156.347530297471	156.349770427957	156.353143523919	156.344999403467	156.349888730557	156.349137264837	156.348350653228	156.35254446575	156.337539421812	156.346292938675	156.347185241746	156.341257010567	156.334630389682	156.348031345374	156.344247727004	156.348291025775	156.351271424343	156.340506058633	156.345681219353	156.345753749068	156.340575245986	156.343473557391	156.35177591298	156.349309452645	156.342391109518	156.336940773069	156.338161272688	156.354144688395	156.342082463213	156.348955818682	156.349350645631	156.351313311443	156.351463199248
156.350892128461	156.348986316948	156.349907830195	156.340842094848	156.337704729645	156.34829596157	156.351126186707	156.34595816765	156.340898237909	156.345242270019	156.342767278229	156.348481302286	156.345333015661	156.353396739066	156.353136584811	156.337367440779	156.35063836439	156.352234168038	156.341777108321	156.344787109889	156.348705727318	156.340049553354	156.342882385745	156.349138042969	156.346814071637	156.347000523034	156.339630273844	156.347257617053	156.344253872208	156.349444384844	156.345472442694	156.34714259824	156.354158528124	156.352369093255	156.35365159836	156.347847782348	156.353379211405	156.343011974355	156.351630974232	156.351665150706	156.347940209089	156.346207045464	156.344003253275	156.338890127331	156.346571731846	156.339180682995	156.345290392005	156.347154480823	156.351228865745	156.346745968203
156.348705278539	156.355715410761	156.355582955588	156.338904213364	156.345300386484	156.346619456114	156.342098331442	156.350474843071	156.353889565126	156.350938589701	156.343515575186	156.353455329189	156.353850541027	156.349563437412	156.342286319228	156.351780190325	156.353885538155	156.347833081589	156.341153406857	156.350217445056	156.352634024787	156.350183961484	156.348884969585	156.351723498352	156.352379124987	156.346498713885	156.353017571773	156.350664487054	156.348175790183	156.34435418223	156.349498692113	156.353828681301	156.334984535835	156.339972968065	156.354210712858	156.352890449929	156.339375411668	156.350388522196	156.356520940484	156.344325948382	156.345348116784	156.344745367264	156.348127808966	156.342727511217	156.350842394761	156.346004952575	156.344730697932	156.346760931778	156.350008160304	156.353311004667
156.353169958783	156.350188077048	156.352348891071	156.35008973178	156.35066021466	156.349593181212	156.3449406352	156.349492863502	156.348494194436	156.349082720008	156.350093984551	156.351353585093	156.344876280749	156.352414154337	156.346177841979	156.339375562518	156.353335857243	156.350211761388	156.35141780298	156.346976370192	156.348371871797	156.353766504116	156.350532898295	156.349827741523	156.350147561957	156.347081746494	156.349178532315	156.340421319007	156.350027101416	156.351641370024	156.348720607577	156.342935549581	156.351854254297	156.34365820787	156.344587843316	156.346363196801	156.34807609182	156.350367218759	156.345741599094	156.351719065878	156.34694041731	156.353001129942	156.34735945864	156.350588038356	156.349921387124	156.351477719329	156.348624034265	156.348003797474	156.345812992674	156.352319738548
156.349883815685	156.349433442381	156.350006117632	156.352156172403	156.343329581821	156.354431220155	156.351728659492	156.347235449934	156.350106369316	156.350354492322	156.348007230652	156.347856067468	156.352725402957	156.349112355449	156.351109673026	156.35358210115	156.347467873871	156.350784678823	156.346619381671	156.338771359512	156.346728989457	156.342344996623	156.353460684174	156.349813728671	156.338975952786	156.346781788109	156.349510104276	156.348010303428	156.354299654997	156.346434794876	156.346184964088	156.351789729562	156.348819293242	156.350229527136	156.349243140517	156.349060327739	156.348844679761	156.345882637392	156.350212509268	156.35608697984	156.346291696376	156.349350191247	156.344994004313	156.354815234705	156.348451922528	156.337799643871	156.35110779191	156.348630130268	156.351673553551	156.34329174394
