# Supplementary material for: The Neural and Computational Architecture of Feedback Dynamics in Mouse Cortex during Stimulus Report
Source: eNeuro. 2024 Sep 24;11(9):ENEURO.0191-24.2024. doi: 10.1523/ENEURO.0191-24.2024 (PMC11444237; doi:10.1523/ENEURO.0191-24.2024)
Supplement: Extended Data 1 — The file code.zip includes all code used to generate the figures and perform the analyses presented in this manuscript. The folder "./ephys analysis/" contains code and instructions concerning experimental data and Figure 1. The files "Figure2CDE.m", "Figure3AB.m" and "Figure3C.m" simulate the model in the nominal setup, and generate the corresponding figures. The file "Morphing.m" allows changing the connectivity strengths with respect to the nominal setup, and plotting the resulting trajectories. The folder "./Figure4/" contains instructions, code and data concerning Figure 4. Download Extended Data 1, ZIP file. [file eneuro-11-ENEURO.0191-24.2024-s003.zip › code/Figure4/isolatePFC/v1Int_a1.15.dat]

0.344826444934252	0.361365965798949	0.348442963545979	0.325274238965663	0.321789126619933	0.364584615456997	0.366085674298787	0.332790979293637	0.362284662615953	0.34090099510811	0.326476440705187	0.3663007598032	0.329230170976457	0.365618150891523	0.366494410447051	0.354997352823816	0.321009253676683	0.339414044566969	0.329484220410283	0.355519698078441	0.332758856170723	0.32407825109262	0.339124232420785	0.344258181166385	0.346692298721721	0.338996611122996	0.3425653750493	0.351724144658937	0.342618920548868	0.348763794214281	0.356520268139613	0.36718867840422	0.331950597624033	0.325376699954395	0.373252231483048	0.367499215420566	0.350988019514096	0.338074993571513	0.343258671896843	0.368146906891235	0.342838318508768	0.338959028385222	0.336490617449063	0.368108661108596	0.324406084323015	0.337197826940174	0.335894358910039	0.333937408684154	0.365620108168598	0.369367169772256
0.340126972903672	0.36344747052333	0.346522149727414	0.335054456485427	0.36611573413114	0.351964961488026	0.34412861409006	0.338440154643818	0.361482777471117	0.351861527463769	0.347997478126902	0.331014519624226	0.368248338000438	0.332840690051077	0.358314635341957	0.336556833764746	0.355420739451536	0.354493125721377	0.374869524300846	0.365560395421204	0.334383344292685	0.362523129667752	0.372024333189881	0.353412999425929	0.33337920215681	0.371892282809923	0.362414782179475	0.355198320146083	0.340954233988206	0.337433680947998	0.334212288676009	0.345809088029247	0.381671885968434	0.342620620638093	0.367451057943444	0.33358388294273	0.355723626345402	0.339197820233856	0.335666847906834	0.36116755574944	0.354848762488604	0.379592220691697	0.356739180058169	0.343299142660915	0.366623217122937	0.376701894232649	0.340694305514112	0.334070966979758	0.331006045663684	0.386596190615748
0.383625093545847	0.387751190774687	0.391568754822566	0.393504311509434	0.353393822465398	0.382456022478862	0.342110469469584	0.370406977526364	0.346297357508867	0.396581636805058	0.373798803263126	0.363048561552864	0.349858034230912	0.396232798629767	0.344182145446938	0.364560867881844	0.393388445595957	0.345405113126251	0.351781711999081	0.374562878209259	0.395410581260954	0.340496011677776	0.384996815680042	0.386811733045437	0.374724825958983	0.368063815296371	0.387086924379961	0.377609752585505	0.368636285627573	0.402334766197302	0.366653010739408	0.349943858211556	0.378267821911505	0.3502415135623	0.375534247689166	0.370527983554532	0.343498446445151	0.358968983963738	0.353509568613835	0.365818670339272	0.343137980407598	0.376499062266253	0.38320334796068	0.354991630758143	0.383728834866516	0.400734562726	0.373794924199649	0.342624755274787	0.350778131606794	0.342980695305807
0.359103325065033	0.40605255031759	0.38503265611926	0.41117716895851	0.422948947186223	0.415070516603636	0.364006130677534	0.414956571452901	0.371590542494473	0.42585204634461	0.383653007047307	0.390630065832263	0.382886242344926	0.358966220534554	0.409750193837024	0.392332419320065	0.411325497890331	0.360155753803697	0.395144149672462	0.365977235227754	0.363714735509123	0.397332802730206	0.393812835364891	0.399750396918885	0.35910596925467	0.408042341744834	0.407146769078292	0.388695932768053	0.365707385454628	0.417997679843705	0.403050980560346	0.378437493377677	0.399205767048587	0.421630181570175	0.393840491430833	0.367565861705945	0.403556949591539	0.380925016512734	0.373824731939258	0.35677755164556	0.419206639827845	0.388434385903458	0.35501054253506	0.375925046743767	0.385160778802718	0.39771010353479	0.366096049677825	0.38463794833751	0.383523050798946	0.370754059757429
0.43394185761929	0.368322194856348	0.379346037191447	0.376163223999093	0.434775850419865	0.426139555243422	0.441030464251029	0.396859569831054	0.402576000487481	0.383096875997779	0.421301525599361	0.398383457667544	0.409926060052147	0.390851345977635	0.419627079362383	0.389551450578382	0.381922381870051	0.433425921622112	0.3676342956559	0.378015740542693	0.392656482133102	0.374680180979678	0.403097466670381	0.440633095143344	0.382986961572148	0.382436183945887	0.36600170394672	0.411475659885586	0.397813673419873	0.42499999507986	0.422303500074733	0.421798136904629	0.392879090308306	0.410353164054312	0.408162306822355	0.388232382711716	0.393313644235247	0.370983569003513	0.438572512878884	0.368568701693418	0.381646746536835	0.436775123339686	0.397033272511238	0.428181522608278	0.383252997696357	0.368762023056944	0.391236354190929	0.435665316246585	0.424517453204297	0.381879227162101
0.397912405680758	0.45394132128785	0.400186729423691	0.389280128246823	0.440957601915006	0.418422226244489	0.428012859820925	0.452337136595218	0.387582913478865	0.464035678029427	0.448489433552613	0.381915192411655	0.402273672212901	0.384977022506899	0.392132975592888	0.388849775101109	0.39469280021966	0.387175237872621	0.453578857244453	0.391545300647158	0.420309602545258	0.419037053309295	0.410201353826065	0.404818936496243	0.390714185571357	0.462139498116235	0.40475286722855	0.43945043411306	0.404755354790367	0.416880945834177	0.392553448917545	0.387628832912408	0.416144545919551	0.446316590269502	0.440582804810876	0.422534565366508	0.383196712326946	0.461233887926668	0.390778808314032	0.427536275262039	0.456306710620465	0.430355142409053	0.410426072272126	0.445665143818823	0.433688050812059	0.465698530254497	0.406775732329905	0.394123510417674	0.441009060061309	0.436437816050588
0.436630514979795	0.469269646655534	0.395881430172907	0.480601850330872	0.400205720741633	0.447574735344179	0.414090166821888	0.419833726861857	0.427162549045626	0.45190640783126	0.486678370834317	0.421875722671995	0.400630715769182	0.448354679591303	0.42164128494698	0.41095083692447	0.477401200567274	0.403341441381728	0.45054964874978	0.445196901700177	0.402210742261728	0.487464331282446	0.488405203418844	0.430908583676142	0.436674236787596	0.437198589246119	0.404650602658757	0.405522122982826	0.457610649480022	0.401550089851875	0.466637837586631	0.427544497507572	0.422761517447577	0.411697424024099	0.401779400244524	0.493908649464107	0.467609084263268	0.445283999222194	0.407064150338728	0.404758047857403	0.447507637633495	0.438823175035848	0.458994355094493	0.463954711560826	0.395557321913241	0.443176544932951	0.454300417080165	0.475995504544211	0.418443371838675	0.406517280173214
0.454909967427836	0.454098406104018	0.433577075438784	0.451973521294318	0.525019860003031	0.520672891307211	0.478263404523647	0.446743383060975	0.429344320001748	0.443523386304476	0.507970913405037	0.440917836417383	0.451419229862478	0.469544802767531	0.429902204344554	0.457014565277265	0.422761527870917	0.442493743657419	0.47166588607276	0.45619119026038	0.50842061768674	0.434736848736397	0.502495561378004	0.449241239582906	0.502610001159497	0.42933658797243	0.486074666806087	0.497837648460393	0.517304753465879	0.493463951517835	0.417078183909743	0.423268451973212	0.422546980627247	0.43166574447513	0.515085919683222	0.496902598741758	0.433081951931747	0.448252915335031	0.458558844837366	0.463597430929534	0.461140713591529	0.498608542089892	0.477307707706915	0.460947403535491	0.421999487648805	0.483575875295066	0.515548928711698	0.426562155746996	0.420552554961361	0.427350165679701
0.445192124823699	0.479752814325194	0.445728728892838	0.546500819381851	0.469581597608607	0.45755155819129	0.454562972827377	0.510550944560106	0.473774500226391	0.506337359596323	0.521136065110567	0.455336217585857	0.510162374414967	0.504492280754137	0.535238471027897	0.488272803341721	0.488127542962908	0.542679594403384	0.461508771830385	0.539401201182862	0.513106974524068	0.526247729355425	0.452878694313824	0.463552485350976	0.476388591616317	0.509379018677883	0.460631987553977	0.441044979119218	0.467446411285229	0.457246904952715	0.545592006280156	0.465898520745081	0.504750998775156	0.50515247440987	0.543814681952907	0.502360165334217	0.528996596136989	0.552757640414562	0.550157098954888	0.501146108006286	0.519234504850232	0.474685418441397	0.483463834027562	0.466672546874585	0.450139992861665	0.495246564051086	0.515754581654437	0.470677563545792	0.526050608082386	0.442231447336439
0.467296335876696	0.566629846088716	0.526692108369542	0.514453686257549	0.510151343218936	0.545104330412658	0.536863993283576	0.505489022064776	0.483257963348065	0.547176521031329	0.567005032095813	0.563506143885796	0.503624456243004	0.549777891965446	0.534320757967337	0.554384775315903	0.550671690796568	0.515588422942657	0.578604456856027	0.554642109953448	0.521596703468058	0.561794988138715	0.55949149187217	0.524580551916359	0.518259760215082	0.485612240659843	0.589862369298528	0.478336727052573	0.463848821088728	0.565245078515131	0.571583583606345	0.473033421912938	0.526842695825873	0.494329965066212	0.535291956075862	0.462919683664617	0.505635186064285	0.534703870116173	0.47728915214793	0.590407539137716	0.528617917164304	0.527388780884834	0.561226529839234	0.467159918154563	0.503444899791586	0.512343030760322	0.57444312565794	0.539033050112651	0.482790436352783	0.475024247580725
0.536440069527207	0.588740981631798	0.590316694297104	0.624702879198059	0.503578964333713	0.604191856037352	0.525706243907196	0.502890631174449	0.539856408588303	0.552969213679009	0.511822502455534	0.50021583984558	0.588883953146209	0.591284755480891	0.541947440047148	0.51842137291446	0.517235311830217	0.565953940334724	0.52032981191326	0.613218356075582	0.644691974280101	0.551781401551863	0.57271591084839	0.548330397668344	0.522269187410064	0.497404837294369	0.591842362337906	0.579216926730329	0.535152541648997	0.518810805849732	0.600042575350538	0.542231808461912	0.507990933819136	0.577351963128497	0.508529268795582	0.592570361228708	0.540839714618624	0.519191284778356	0.532725258560612	0.576375791216735	0.498418264798786	0.521434971218264	0.618597993332868	0.620924705567306	0.556898118597472	0.551622790609094	0.5386449308609	0.533943529725863	0.492613654546919	0.640217722226103
0.605356571094267	0.65403648674536	0.590524463662844	0.610826129381977	0.619829223246159	0.569426892873344	0.683914973924899	0.575083409257819	0.631969230349556	0.597544338656531	0.572220265431315	0.659246529505158	0.660432758906543	0.586025807855472	0.631888914856988	0.584621024462568	0.680818879069775	0.579467037271694	0.652050179350759	0.578645274890957	0.625924135812593	0.620798628289429	0.560377307326469	0.649198235043343	0.5816746952806	0.551905876922846	0.616777073871	0.675401453480845	0.620484189480602	0.634511469099256	0.690841717219315	0.66090749101131	0.636173259884356	0.622050756138066	0.630129818386409	0.658311930327355	0.544641505220896	0.677764736697538	0.5763762929425	0.553067155550362	0.66314344908451	0.597504533691684	0.529310160122056	0.685063030826312	0.67964030523555	0.609553802836568	0.558521703912527	0.655257373330478	0.590637782110061	0.658315941917245
0.62343748463858	0.5832614608965	0.663399290794965	0.592801007206898	0.560595209212118	0.566052016161935	0.709392347442286	0.583893793777666	0.601232513209221	0.719108028870187	0.616163375720235	0.724308296507977	0.654650840556031	0.694878165393953	0.720793434237954	0.745143390405712	0.659827285130363	0.69676775946484	0.581486183511481	0.604870820353313	0.684029300876974	0.599464023889561	0.668182713918767	0.695908596499713	0.71378943051642	0.697997584003576	0.736407979593055	0.604524316470022	0.580889792938829	0.721978083105832	0.634070776039968	0.627888856138437	0.593800422522218	0.582211607795445	0.639150223630147	0.694040270151563	0.562675427327233	0.704446220576973	0.716081439892386	0.707227101983837	0.637802126044561	0.63612531715882	0.640098138671253	0.57531521668988	0.609120454460597	0.596811214104515	0.748339041728882	0.556477809884553	0.696167291888449	0.652884153230415
0.732432074036005	0.640123214956181	0.698902731108465	0.76552438988824	0.690016959123389	0.796777865700037	0.663839860643001	0.675699436539454	0.632070545683178	0.625087689780989	0.665491735051673	0.731244392400004	0.682299232833008	0.656130700863085	0.623826079213759	0.646124150391842	0.793708700062085	0.659399030300826	0.687709040871185	0.658851872153131	0.61087712612576	0.716621119141938	0.659256484484107	0.718297864032141	0.706638340459087	0.745763443899974	0.696512123150098	0.65053414474873	0.779045007726106	0.723459764211823	0.765813915516032	0.739262453775799	0.749765883725439	0.687439235475822	0.720070644748731	0.620739404837951	0.755222188319372	0.736425123194781	0.780455778623442	0.71745428828989	0.672121919617402	0.822754688064501	0.791754443926193	0.634710007370121	0.792377490044317	0.761741693675968	0.693298758770696	0.792285554961711	0.631855682594086	0.695966979774293
0.722415151339202	0.663687600378223	0.699661782079941	0.745131740620073	0.692665569684982	0.850378204539477	0.883066744061102	0.884384485914511	0.692505288571673	0.651831996534599	0.671280182344221	0.855682312772745	0.700314077549438	0.696120958398792	0.80534848444582	0.706709287510473	0.875793356211881	0.790474014094838	0.690928363510708	0.851541570510575	0.787106385561616	0.762974511726859	0.833009213827043	0.832008707243555	0.711917457309413	0.699709036214918	0.788705227713753	0.780644514395078	0.797659911656731	0.86521812697535	0.878228238032588	0.658233875901321	0.820190912927607	0.682168117278665	0.859049498171976	0.713760468666418	0.856527139184666	0.786078008967594	0.844392265604712	0.835492078919173	0.717903842869604	0.705028806620444	0.696755291381115	0.876373076545815	0.716422828272783	0.745858797480828	0.872131426547465	0.820240142196137	0.847062198156267	0.851195594717318
0.724495893018876	0.828966479680852	0.72037849628065	0.908200440966063	0.770829668098071	0.897672398472362	0.959073140096773	0.853184576769367	0.946205800137696	0.748860181056788	0.763360802833999	0.832294366337134	0.841714941263618	0.71849150747032	0.921710956310372	0.739838079486328	0.92232685901375	0.754681746790597	0.747881391549759	0.797837952841679	0.75128850455422	0.771634496653158	0.914874679768942	0.751543119423284	0.797479027674321	0.852635001191002	0.949575093674175	0.912263960763416	0.818445465599887	0.968962359656606	0.945217877857525	0.910317196685697	0.770642946978074	0.758571907241919	0.917415092333216	0.727586634701698	0.936055637670942	0.938400107790645	0.776542728416448	0.810594488683916	0.834411597540804	0.934807006152972	0.712831385023843	0.964027098350642	0.923058641596185	0.746266117251294	0.727973854280232	0.762908312421246	0.756734961692432	0.811820104407338
0.776905940972294	0.918613521713305	0.921295556379261	0.989037884773311	0.767101395580522	1.02117518883215	1.0330045711963	1.0094934364739	0.886900105435731	1.00620359892107	1.02589384423486	0.760796070669876	0.859552367984534	0.782805472516842	0.766749232108958	0.898207850559622	1.02518275446963	0.852228571442088	0.903351015124741	0.908423021798459	0.916594568556373	0.865624687449332	1.02170534932179	0.825298457653728	1.01128912956381	0.780192751473037	0.834358597590626	0.93651005541766	0.92511801288086	0.898150568499376	0.837597035672627	0.768569982327963	0.890995252736839	0.931346012720627	0.870859889868036	0.974450027491645	0.834258862941548	0.842518223272446	0.91353496678948	1.04848409448064	0.926239044431016	0.910442843621831	0.829171706000401	0.899851950923289	0.864082046415958	0.971954268453474	1.04789597713039	1.03773941490866	0.840197892335532	0.953864369799097
0.917205893953381	0.959207753248414	1.15914444369877	0.910439824465678	1.08031912611535	0.918050553485032	1.07895110193868	1.0618780930516	0.940780952565363	0.97222643306022	1.07062786922073	1.13032391293841	1.00576924169617	0.959837242021567	1.00536783414406	0.902304681852016	0.957175288205887	0.90126040505514	1.01610635956129	1.09151021462927	0.951210350516415	1.00557439121072	0.839369603761313	1.01979754693194	0.867507764638683	0.832643984617194	0.899345872247291	1.07687797607757	1.09649060475035	0.959158997127956	0.960950413242231	0.838748635534883	0.970341083334015	1.06999290293784	1.00008841343149	0.906864600032862	1.01585706011325	1.04242579194232	0.840382897532038	0.951372149965973	0.985379325685059	0.990143256014284	0.84133645797377	0.889796056877293	0.858919302885882	1.071597418856	0.933172189932639	1.08601470740805	0.855547642019675	0.909314779704915
1.00362772900229	1.23729113040831	0.945717410632553	1.03503391911564	1.05121651777205	0.908841553245055	1.2709695179541	0.930908701652437	1.22223152539442	1.05536089870233	1.13223958674852	1.00482464028058	1.01382690407061	1.05227111363003	1.23194177580913	1.12754661819973	1.12987671092188	1.08771811067843	1.04433258689246	0.967973678783949	1.10448115741699	1.29074351411226	0.905542761297432	0.928783320753297	0.92441449832904	1.10015707834801	1.22186588002757	1.25702679920267	1.04934448696161	1.21899317052764	1.05906902619794	1.24165862005304	1.13457113337892	0.97885098919931	1.10386146333083	1.20709699097255	1.18145031011763	0.918375304878052	1.15498960623717	0.966261926132179	0.936036849479688	1.19300719735192	1.14251412280126	1.20830119384412	1.13233069340579	1.04463516988352	0.941006547926881	1.02958678379013	1.12384739611088	1.22095704816885
1.39343532454524	1.18632871913941	1.02501692991634	1.01755433287161	1.2123484248247	1.38920697724108	1.33000875029319	1.27235648231187	1.20021628967992	1.00101923372027	1.25409044613651	1.00705316827798	1.11971499139269	1.16618490495176	1.34896156603446	1.39624802255215	1.35211891862057	1.00387470024488	1.21210350417304	1.13226569877424	1.34476734541547	1.34981871165203	1.26511243201078	1.35286871383694	1.04529676327672	1.00713655615941	1.20940056899863	0.99320569972979	1.41838406639123	1.1558539655131	1.12017032399096	1.09756639907885	1.01727924336272	1.01353964991797	1.24001696631043	1.01057130771323	1.42409106650105	1.21907294091622	1.23805531956973	1.04232033571909	1.36101643670339	1.35490682040387	1.19178896413549	1.40038585801264	1.05619304617519	1.11102662964729	1.41560020842016	1.00583328793136	1.33285859837756	1.27232026074575
1.57606307698546	1.19437609638497	1.17423984768233	1.44536024042796	1.41556390628941	1.35588357844564	1.46370420854078	1.42050507683716	1.24638947040406	1.41888672385198	1.54939189825168	1.10834434367665	1.10927096065215	1.39186397143285	1.30788963919511	1.56033205422334	1.46135092111798	1.12187185206633	1.38628726674416	1.1246811642779	1.07857570037026	1.4098633781336	1.30194551728925	1.11512004001507	1.13279419794604	1.49791906544783	1.10348971218838	1.5194986536937	1.43872984740102	1.46064069269423	1.5188362619514	1.18200095657203	1.20427681953639	1.31493384412283	1.40942363109565	1.23488333692208	1.32849830173205	1.53562560594549	1.11958700211725	1.47838322001517	1.17191326600633	1.12231786923678	1.30129027251452	1.17124871585809	1.56922605169227	1.16347680730701	1.14025608599355	1.11772163347121	1.15581434623171	1.2218260271293
1.49487204375059	1.34894655078847	1.24398412886864	1.43842365054314	1.26125401085572	1.54100402501101	1.36303593167251	1.67018326289994	1.40527629801504	1.71356728682836	1.5722662882851	1.35032152936315	1.57845733762187	1.25480373049047	1.3955470512583	1.29795152116963	1.38490421257818	1.54337543304881	1.40579491660679	1.54707863676255	1.74335199126719	1.70968127232174	1.26005719572563	1.34200995653519	1.77222503695248	1.5055493669512	1.3248423671697	1.40515047041237	1.5105488391574	1.46496814634029	1.41758332157332	1.42751513871507	1.72148738201414	1.24149890991739	1.49855048347115	1.25323298987742	1.38131645052553	1.25780546537787	1.71574294734747	1.62157148291341	1.23063906010113	1.45193126107357	1.51856804259632	1.25546126201437	1.69439200295726	1.66816147209119	1.6890730702176	1.51896230804091	1.4292440757882	1.21016562839512
1.76437130239788	1.52271504220764	1.90161649252064	1.51637518126809	1.87854452248735	1.81013866685788	1.3250906660111	1.34998130206484	1.53346919684065	1.44375947305331	1.51384710945496	1.4447444056777	1.76329707279046	1.53516299944746	1.79879979345504	1.3869863446516	1.90414036803152	1.4955703435238	1.50045635693365	1.46472498677357	1.90314102107418	1.83266913134078	1.36021922046424	1.4074676483899	1.80318232104759	1.58998406614134	1.67159749735057	1.52373911012504	1.49026209569638	1.35475437245586	1.75384204256412	1.54779161701164	1.4630331101277	1.51026374573254	1.73919364746925	1.68459691611763	1.90223894148381	1.45942685956878	1.63057712671218	1.44645019459912	1.89186065889201	1.45412240901813	1.42314263783134	1.60108601477902	1.97306657908251	1.41266525640959	1.53022095043891	1.36418819391704	1.48357034979401	1.36426399114671
2.05602652171149	2.14265766682861	1.616078779029	2.02708416731699	1.74075688696382	1.79870475946482	2.03349842074527	1.90960034252991	1.56219410433277	2.02604116264524	2.06631044773818	1.69643796570942	1.94692082041874	1.77759254559536	1.66023905148398	1.54533683288866	1.47110514654963	1.54229104710451	1.51980679438693	1.51299494314747	1.99930721826899	1.49431268529318	1.70904121713186	1.96827459960527	2.0196237492823	2.04883696971658	1.60354701701961	2.02165999690805	2.01893376950562	1.68943384873036	1.87917057081651	1.55529461702894	1.96513118638881	1.49177645145861	2.11503601577074	1.86132557661932	1.6178901053261	1.77405566145114	1.61564903721848	2.0887697430447	1.58467087609874	2.00844043121413	1.68380572237055	1.88545540439833	1.5479353757316	1.65920666890973	1.83453642782747	2.06241677989078	1.72187349994251	1.81496954714487
2.18301302923504	2.05655212485346	2.36393158492887	1.75250148475301	2.15662324326318	2.34828189177669	2.39919248729202	2.06374852554273	2.19088379137655	2.11274357325951	1.8212072889045	2.1487008435416	2.12377545380495	2.13827898630691	1.91984863612127	1.77684423739294	1.82853545521862	1.85449950750782	1.80022477078113	2.17525215882765	2.38602197052338	2.03338844126831	1.68080674509099	2.30654620979277	1.65645106859154	1.74408575141349	2.22630696561815	1.64684874731804	1.76339649196423	2.32642645760831	1.89482147633521	1.66969310764822	2.10687429180048	2.35361409051724	2.30720896063393	2.38194246361177	2.17192443182605	2.17636995339086	1.84303899506864	1.71936954357286	2.27806442231358	1.80875443779834	1.93737820110695	1.74424013505984	2.11032148782053	2.27357775584665	2.15065180071337	1.64273997546643	1.71414316320252	2.20026026202152
1.92034782182768	2.31653661782145	2.30273556498248	1.87372448994562	2.64471952203044	2.34752400571318	1.88736953004321	2.53135824996175	2.02024561902301	2.28863654899882	1.98307268293478	2.22373295688666	2.10089462926857	2.20928157464696	2.16005360944712	2.14351502546043	1.97147641281226	2.00153738996124	2.56899616781609	2.41856678972683	2.52631641951036	2.44123108172744	2.14982566585165	2.0026423139742	1.86767436060009	2.15025559054706	2.29984703386448	2.56762602915093	2.63444114372638	2.30752290112626	2.44727140290001	1.87930162462574	1.89520803032242	1.91414049601376	2.11901708665318	2.1725828364314	2.24160870798982	2.00313474883691	2.09423537254906	2.28077351584968	2.2576340540917	2.15838022835481	1.88995711863241	2.17716288733975	2.34294090285547	1.89378221100193	2.17901803946549	2.0249679188142	1.92593578797289	2.09364997598294
2.92327030588655	2.35684251105617	2.62251415422788	2.28388662290239	2.15703252149053	2.61440927016957	2.0426936845721	2.0402269414203	2.41507711814845	2.61268174889636	2.87583501932387	2.17557180445295	2.48241315399014	2.920275855481	2.72714740969299	2.59508455343733	2.2446131463333	2.14947707199454	2.65358108631372	2.45545500829026	2.11569583782535	2.263905635617	2.78579568450642	2.6546215126335	2.09723148855809	2.26661440673771	2.14384955499656	2.37775841759112	2.91473665674987	2.08759703925156	2.82961649128182	2.64296546118094	2.11332615525358	2.58356956767599	2.40705153811658	2.44799778759767	2.60561915462499	2.0930482633036	2.68075861203965	2.60422542233237	2.36686814449991	2.86679307218521	2.18575921081429	2.7407860190657	2.49859591069199	2.93719441103799	2.50839941002505	2.13144884090368	2.0504083028359	2.78879188811181
3.06859705217888	3.21319939361113	2.51035283948644	2.62996507586854	3.04935755996588	2.62835881437294	3.17639872713251	2.78196267533694	2.88232652357752	2.34821679480585	2.80093815474722	3.22336359540185	2.61208539404664	2.60757267848265	2.8648049951539	2.37211899291837	2.72596883536182	2.36061277935411	3.03917761852576	2.91880973076065	2.64556255810039	3.05694705756433	3.09490102229661	2.35526669424959	2.7474734857246	2.73728366473686	2.90447930292103	2.43042311470251	2.6890974773271	3.188173034354	2.27772331871815	2.50325766039256	2.42691579385675	2.78895610950053	3.13268991869241	3.17039001736494	2.8802560472701	2.59726995764392	2.94178443468862	3.21123937556556	3.19703548181617	3.16508728888227	2.46798928984575	2.6428064484911	2.27614193565247	3.06579689393019	3.10133301511621	2.78103952106123	3.03498901214188	2.55125586029235
2.83687090900172	2.62651058911185	2.52740088665862	3.06204455657662	2.65242945021821	3.3941603588757	3.012741099297	2.83854123329849	3.30625296923338	3.19178716400728	3.34309801241625	3.40753765676947	2.71322377508602	3.36056829998985	2.95780438231655	2.89727937357493	2.56960324020833	3.01336371695225	3.53353995799029	2.78199091547392	3.23537024581725	2.99166596273854	3.04085354032333	2.76875541204641	3.25421200141112	3.35142602036943	2.67000992876126	2.65851726698635	2.99441174590762	3.35654294361579	3.16787492325553	2.55478129368185	2.8370794786865	3.5285670237227	3.37565607060091	2.95833258808778	3.71712125621527	2.97611041985065	2.76080534703899	2.6991936288576	2.98224462911027	2.74312319510669	3.27715422369215	3.08923620127356	2.59718718208849	3.55092425181804	2.69889750087438	2.67241830545299	3.22320661129759	3.10154998926006
3.74193799923135	3.81627011310488	3.40642054140083	3.37280395139955	3.11005634708806	3.66911977999106	3.12869010426209	3.2438328891699	3.63350936927752	3.75931762647906	3.10506249728883	2.92315194491895	3.76110418161905	3.58249035167413	3.60444401443293	3.49287362731249	3.26942917849912	3.69032626766117	3.65645972729271	3.75246107624253	3.12167708128258	3.54899650515702	3.11319639448388	3.52314810975026	3.36354253372551	2.8316768980853	3.06241934014251	3.54514432129896	3.63892584171008	3.14529679338124	3.71233195957344	3.45286138281987	3.63054691536591	3.22385539510205	3.26505150516644	3.01711479377135	3.81340356680741	3.0992928343201	3.79712118186736	3.16032092450423	3.04316283958007	3.29997512038895	3.6483693615994	3.27585489593878	3.55559791387819	3.64742144372629	3.3006089564288	3.44553838285851	3.42558520539257	3.0793616866113
3.76458118591042	3.88340788781084	3.21643343105075	3.25088861749764	3.47522361706238	3.94045198521999	3.63334802914433	3.31171005127244	3.50653537223293	4.13786682555495	3.78580410794561	3.92399338396728	3.84413169147447	3.71078293189385	3.45797129208691	3.30137314781001	3.94088777724313	3.609104088552	3.97892965384879	3.86137686116845	3.50808714934716	3.85319087434812	3.32554834078566	4.1645385740492	4.03284754892059	4.03990919088622	3.73260136055621	3.86314001647314	4.02909863358397	3.71596355460684	4.10810388603918	3.62630271104885	3.67321528804567	3.38460751186145	3.32654247729481	3.51513479147806	3.79272975463912	3.89072471079894	3.86777713722789	3.62892857432468	3.72564761376472	3.92586378722855	4.00635391563711	4.02515460014247	3.87178959360754	3.703968955977	3.42696572530686	3.50531377231578	3.82683036966906	4.10399585094802
4.80232955035453	4.37523447490052	4.31121670868649	3.84213411152712	4.24595585771229	4.24343990895919	3.84797440442462	3.7425812767777	4.13798618472054	4.31067590769512	3.87767011204687	3.59952098005545	3.67098087643983	5.04640620887606	4.41762090028021	4.1714046896181	5.58894941432841	4.21909753323512	4.1359986412401	5.62221751524575	3.61028096091226	4.26247048534864	4.38855859114177	4.28756200223267	152.500331894627	4.32843308943619	3.77945309631485	152.589438352392	3.90999577278398	4.00992232625734	3.76348114459323	4.33659811110409	4.30153124020418	153.246654277478	4.30660599310289	4.42126869235202	3.78884244811344	4.24557936699619	4.21994966756029	3.66834299141317	3.73478544819232	4.29801365439193	4.25472441164723	4.34846471901048	3.58563424577133	3.87126407382187	4.23527950553926	3.90509442789067	4.11123667861431	4.23409703772767
152.020289865955	4.28305400806391	4.38945285977768	4.6510421824249	4.43354108488954	4.21915826684645	4.84686555052342	152.225197282364	4.22054814824861	4.38831946976545	4.54346084869943	4.60067846673702	4.50180503515903	4.20757719992984	4.04818156477775	4.56355785017653	4.50425118285486	4.64975375287605	152.038393337923	4.44546711896709	4.41193881592743	4.20655443542306	4.36303890033524	4.55875243462087	5.21875289085224	26.4970970939852	4.62243690329524	5.23965741186897	151.967385455915	4.57746323955453	4.36773328216708	4.6266463142414	4.47771514378132	4.63688803311053	4.25253351030563	4.18246214809662	152.283648507284	4.54489924220079	4.60024787119481	4.38795791464484	4.6611102816926	4.48297519897032	153.745263127221	4.98401621958452	4.52684523835128	4.55773118587101	4.60525378495013	4.99182116294606	4.56978689919936	4.08694719426886
4.64564527723669	4.88647505324793	153.187056283546	4.8279792577029	152.376344811557	4.90069476647469	4.82002370719134	4.82526205185363	4.92118370018311	151.784664862224	151.655914603021	5.52547222125237	4.87607776757608	4.91267701738717	5.16518997043201	4.6630378791912	151.612815354929	4.88855789804589	152.266018847974	152.186148643098	5.02260266127491	151.284366733909	5.11647314165079	4.79575665620777	4.84697043510336	4.59136992874945	4.890373891479	4.87782405507887	152.781642961019	5.00011073042279	4.91654601575318	151.815321332345	4.84852895795719	4.84140089349183	4.84887269988792	4.79769297794677	4.56300264068468	4.92098108922357	4.58474976764567	4.81548268344594	4.51067390071529	4.84142639506754	152.545262791462	4.46887105392593	4.97810583165166	151.932762379956	23.1231753342877	153.592528778237	4.87527257809324	152.763135027616
5.16160292002496	5.02031673471631	5.2297824964098	5.22178329553856	152.094638655274	5.23220494879237	5.23479317601413	153.396389429514	5.37966445746027	5.24760921916647	5.18933352259802	5.20167237082475	5.22571051184175	5.69358914459821	150.343197206817	5.4584424628798	5.18691077316435	6.37442218277009	6.1515265354718	5.26724395092646	5.31952482856067	5.20962692735787	152.81745985895	5.18200339771102	5.29326804531099	151.292880541837	5.14265948211434	4.99968182705777	151.982923957516	5.14480409296334	5.00260128177485	5.15368805179621	5.09593195957348	5.16050562626758	5.26273390265794	153.674008826634	5.17643712808013	5.22664813159101	151.482476333898	5.20686257952903	5.01024075492982	4.98263063781249	5.19526457644637	5.23231665185784	5.25661011871723	151.754068385067	5.14144340796314	5.22143943007329	5.20561617903262	5.13900429351562
5.50707520670955	150.854773212965	153.339555497699	5.4570583604696	5.49615867823854	152.533233292384	151.43580312918	5.51332363494599	148.745230442615	150.998098187809	5.50345053113624	153.097563059812	151.367088082268	5.52398554507776	150.790627626104	150.8025027766	152.844848501265	5.53632980580724	5.48178012516439	5.49655517308586	151.436129427586	5.53094498179746	5.75129623474664	150.994910494259	5.59846192370401	5.49987672117866	153.957155352568	153.725759700367	5.54172562280796	153.742580897103	151.812684821782	5.54145372333409	5.57643267688158	5.50956290421195	151.886218574639	5.56748542452194	152.995108729887	5.54391988287375	5.52528912551638	5.56273477091237	5.55893690339229	149.918699939504	150.912672867154	152.184690568924	5.51502216338863	5.56769757432269	5.56352094995965	5.51927605574844	151.020067105459	5.57521153656081
5.91177883801651	152.866725040198	153.18427070029	151.519942476557	151.73559421975	5.77698090266278	150.790087526316	153.513812611821	5.89356391781331	6.40836955911247	5.89307637883163	151.752565003676	5.83711551223132	5.9467532654158	5.94942102730763	152.256758051282	5.99035838633563	152.800048139456	153.383717124341	5.92849760995229	5.79990691809197	5.90891151697682	5.78131611377931	5.83695502391616	5.92027511109512	151.154127530459	5.81520423900701	5.84031764403895	153.707075355227	150.446480935479	5.82124909440377	5.86810521402057	5.92225572713124	151.704477779415	153.651734519282	152.430296013545	151.553582507536	5.9012903590396	153.389523848554	153.756191790188	151.020462783322	150.525132728407	150.528589314065	5.85854647331483	151.889809472445	151.874621761574	5.79024428138105	5.89925549009104	151.828709037149	5.81855960726878
6.36771429069398	150.859731249717	152.468636883742	151.260809378747	6.03040018693364	6.32272551003399	6.84321243294284	6.29996162637787	6.26612325916495	6.13424779975935	152.559388907725	150.658840298692	6.26205295834777	141.567765930541	6.19455855522463	6.05790860957202	152.328846733829	151.125077692076	6.17566010723735	6.15230645466641	6.12454187360078	6.32642926783725	150.774492520175	152.628733403038	6.0592274354498	6.11633863645714	153.540477477564	151.435692967637	150.31981470238	150.019853477605	6.11009756139778	150.995548450804	6.22972860779747	6.25798695144714	152.33996747854	6.30666806429439	152.452905315912	6.65035305338702	6.24447725574021	7.39471755201607	6.28066261752857	6.15595935679885	150.789449259658	6.30677940919022	150.951720603391	6.25729539224677	6.27089775922167	6.1586080554582	6.22731408000712	6.29547777990957
149.677032970308	6.68286201182415	150.823109501416	151.338461306163	149.809636066267	6.53119617343599	151.898575308926	6.43187728107688	153.376543134704	6.57114834118807	8.16213249706784	151.615661304204	6.52839756655576	151.453823573237	6.34873944246079	150.444771068078	154.020207260566	7.72431789440985	7.92343468775172	6.46808646329382	6.401239387495	6.43713325163494	6.43783594653036	6.32439895052669	151.021201092534	6.45940480104395	151.903454701955	151.62244287419	6.39422070599394	6.43731579812867	6.66330094198703	153.965311058988	6.53808873181901	150.078515508095	150.989702233908	151.955103057882	6.54551372136004	6.35371116685719	148.757347630812	150.239681191476	6.44590027054775	150.657304063111	153.225520514561	152.331298774114	6.53594789847419	150.693746746209	151.211985572513	6.69113739981234	154.113065378845	154.031222848237
150.6672642749	6.79679858225955	150.692537766069	152.910734429923	6.67381082244552	6.6726458652393	154.052997103798	150.152417408032	153.109698045657	150.955017810112	152.531935492576	6.62786730121734	154.133359320656	153.299497478106	152.566552721053	154.273458716323	150.162230826325	152.773000627806	6.70583602364532	153.369074962741	6.66573439897145	151.991225807115	151.91804424813	151.282148288362	152.010089027165	150.72133250807	153.583304182678	6.83307450865541	6.78050351861549	151.274192969748	6.63643414257002	6.70699962924496	151.454561039414	150.232713369684	6.94122091838611	150.418600608297	6.72830426790955	6.77336222111955	6.65826652472844	153.092631092912	6.65964351041291	6.91898549945659	6.8859425153062	153.610081961596	150.657849503388	6.84843094448722	149.781886325195	150.547848697078	7.59593252915399	154.567659234029
155.197878526134	153.830984349623	6.97946795967387	7.06581198119165	153.533787028677	154.208837267985	150.672136098058	29.8184809433781	6.96979030589982	152.382225494833	151.031819221399	150.965237136518	151.038059101698	27.3514914396309	149.97348409965	151.436432296933	151.682903831486	6.98677632303773	153.160574464883	7.1728530709016	152.836184166414	148.942183333322	154.206462172866	6.97796736371026	154.136769516882	151.629213098756	153.680483018566	154.270304495038	149.888788529921	154.216925713596	150.706461809171	152.994932306463	152.012311714366	152.265566600843	149.686720573645	148.883127478896	149.483713100194	6.93102996165811	6.96621775106057	154.845318288552	7.09163453806758	153.029057992677	6.90863644036554	151.130521366894	152.843078079873	6.98675796487412	6.99037845567725	7.12777862773658	7.05531539416548	154.71754362316
151.699988873039	152.979767007681	149.926585436614	154.974994309153	154.735990151304	149.930162498681	153.509284599617	150.192203260047	154.026216300645	154.63168949203	7.2507974283528	149.931675024384	149.682174043353	7.31969725318791	151.530317050441	149.263517808079	153.849477221982	155.006591538292	152.675240995989	152.830979044725	152.757185297187	153.713247287783	152.386548959939	153.596848445835	7.25829372601584	153.742083569034	7.53028697105799	154.960594835352	149.254316484721	154.295673655749	151.111985292983	154.169328591204	154.274670676748	150.106572495544	150.675188642431	153.422309219975	7.41170301140945	149.569113016594	7.27122662151924	150.916163517409	150.948199826017	150.050757950621	7.56148948384553	7.20856126658487	7.27971572530581	150.209679175504	7.27744508683257	150.589109631806	7.232789092404	149.852388311469
8.1642392563515	149.563282596954	154.975465091001	7.58639419803169	150.85300308459	151.407688808946	153.75991695329	154.160976535068	7.5375268592234	154.579841119224	152.785117680201	152.772729129436	149.707285375364	152.311650073651	154.410556889226	153.970589793503	7.47709317166769	150.009344957021	149.097343374925	151.831125952148	150.180012937722	153.393935261011	150.467915932749	7.86406389440694	153.244136808244	150.704181460251	154.839568674285	152.211833154159	153.513277803313	150.063252041873	7.49165370701194	149.595647496378	154.623383375354	7.51262074831756	151.200367652647	154.946238292296	7.45033229608449	155.419716220726	154.482385232129	153.637785199201	149.138816141672	7.47477669537911	154.562740534218	152.499437705165	154.422282847828	154.499329575421	151.341419893434	153.26809305463	152.935780940887	150.423934561435
150.092782562773	155.470662708738	150.455780078279	155.254498442594	154.882356796565	155.376953241915	151.834862602417	152.96124312519	153.950146169929	154.957398665666	149.374636139174	155.270861753205	7.7176077559111	153.016109811638	155.333291573502	155.150475122282	153.165430829477	154.914959529072	154.485492359211	150.984888462089	154.869881256579	150.949315529469	154.087785313869	153.036447783637	152.154170654826	148.68349863848	153.822965592133	148.805460749464	149.445756818874	151.087898962282	152.396120921429	155.189554806814	153.40497335006	152.941177038539	150.549363739394	155.036858676906	153.479634006493	154.791970528048	148.976911928209	154.855568017437	149.408676680774	151.999543529915	152.656945487801	152.874066953319	154.54613362982	154.956860945811	154.035828854416	150.336113235445	7.79811910240742	153.850150232799
153.776890233984	149.077624736913	150.988099960321	153.378115784281	153.298855832896	154.972945369843	153.611530767848	153.600170723841	150.438047710248	8.80872290675473	153.638062580792	155.344385987188	153.428941765661	154.815496515317	151.001220729332	153.364207585058	153.61096108904	152.64431978818	154.361084397893	153.193128046944	154.472061734705	150.130369748931	154.73901036731	155.123358867035	152.726724256517	149.363626608884	153.038235096137	148.963911139337	154.2808796377	154.743919396192	153.69671013835	150.903518496141	150.882978847139	7.97196463972342	154.583396576234	151.766362725469	153.666904081108	148.806618218085	155.502405286578	154.502862951721	148.816159559369	8.4221356004359	154.852010558951	155.246773110699	152.204839385224	149.050024129883	152.404828567841	153.768253028731	155.348555050768	155.510424229039
152.74136729816	153.102692640528	153.954983832903	155.172034175543	155.416567019335	154.858238568279	149.499217688852	155.157346253564	155.56628275736	155.303291002536	154.811264606748	154.951182374237	152.763141102119	151.975121437953	155.552684603793	149.021482126011	155.264891599426	154.828120715387	149.362441654317	152.233485117082	155.147315814681	153.099454268778	151.545587903651	148.874198521079	154.589829848128	154.672443062804	151.233177424204	150.217940661055	149.355897371936	152.966621538385	155.230905353802	153.594659031225	154.807705988019	149.452268657701	152.827634871255	149.613020524057	154.98180127322	154.842109101172	152.333691976342	151.279952548103	155.381453970358	152.064044378273	150.42051258873	152.310441591447	149.887009682187	154.201446039103	155.081321077867	154.769983313523	153.917897121169	155.21711883206
148.720841947768	152.050876368238	148.938984398606	152.507541413719	155.324127161662	155.286395113458	154.608781914858	155.016344973339	155.078459155602	155.558744210795	154.835536686364	149.575891392781	154.839570970746	155.274248021183	148.829090171675	154.47721788795	153.814592551783	151.469085228025	154.974143416151	151.359478739769	149.939358137215	155.227473365185	154.818220445811	153.991815109443	155.351300822469	149.096145011617	154.108914439955	148.99824015726	154.163026523338	153.460821308059	152.013124671231	149.086133920728	155.479609587737	155.60287650728	154.243866880549	155.280942477787	152.255342078321	153.437241125282	148.507029832074	155.458758891912	150.930654258967	155.715987826189	153.297457217445	155.860268867978	153.698203759177	155.51555538662	154.807954102286	149.185817403068	150.297142032315	151.987196253526
155.513781442568	153.500635781503	151.367298942574	154.940514541143	155.868972647726	149.619730736208	152.509601953965	149.013908977519	149.422004941604	155.740240176466	152.363281412929	148.813260932958	150.405326114292	155.23621546276	154.777279682467	154.117128118262	155.332450648427	155.108901996041	148.076421778003	155.292823335571	155.162814111642	153.627942354867	154.312361385525	148.58929472802	149.293107156727	155.432230924687	154.690492441176	151.002810620205	153.101510428012	154.637773161333	155.209939441354	148.224887403941	154.211313089907	155.60322788972	155.758277920336	155.566279027079	148.668499955067	153.4101136186	149.998955409216	154.390368558829	154.387588222462	153.100198573779	155.456315243739	155.530075143146	152.70961368006	155.703373843582	155.5713238114	148.33680940241	155.310067417769	153.310376851269
155.138966204131	155.59184912738	150.694360976507	155.387335455998	155.780503836708	155.587786864168	155.06833903637	151.92749664797	154.50649439249	154.854475983563	154.823050081525	150.254423634985	154.877419127986	151.531346410335	155.70004232083	154.538234583103	154.140883101833	155.760891448915	154.580535314721	155.009732497244	153.719370916338	154.027071445705	155.856374269207	149.166059130133	155.702061086725	155.655796065941	149.173904110571	150.032280232693	148.187093739004	155.466082816493	149.834442305292	155.512004360001	154.281672224489	148.776637227055	153.141508064631	154.907392145043	149.324059777891	148.670310396375	154.879367962706	151.795181716478	155.324209624748	155.730990184376	155.612056898778	155.02400461481	148.040442659941	154.658838488977	152.798236989146	150.142141750378	155.124686072505	151.379451905628
155.321715625677	155.194449864172	154.449874930302	154.353651334464	155.837085717462	149.205344320858	155.761743372543	154.935143443581	152.130469662982	150.889347951547	151.554877940624	154.928132486094	155.3691817511	155.118984679733	155.83668089674	155.659531950388	150.377114589425	154.618706510448	154.238596730188	155.635013371467	155.836878879205	154.772484232838	155.83922964165	155.961742412413	153.008506715488	155.901628714512	154.146808866832	155.349047104732	155.480269594361	155.683853563722	151.708866992172	155.782859111295	155.547015385973	155.658527511877	149.717134019882	154.677701887455	153.151604163987	150.759507170812	155.172655812259	155.757344460275	155.924157725279	155.449637615918	155.43674841875	152.002992241875	155.612341118956	155.386914767349	155.288014765729	155.901078312738	155.099254529963	155.828138792966
154.193655228741	155.806359227345	154.646934956641	155.248218660596	155.505353556431	155.688564623392	155.271162817153	154.02636938515	155.346226518654	155.916948876478	154.90859912676	155.619160150877	154.753014302627	155.930467294447	155.113197144329	155.640996215727	155.476606964194	152.65297748558	155.138268612634	155.844418323336	152.160913184373	155.817257561138	155.683713984544	153.336059059311	155.938474578496	155.207421622097	155.424063703051	153.061931281105	155.708215646468	155.834353293592	154.978790283543	155.872460808212	154.729659105685	154.34697344048	155.62380569154	151.324627167489	153.287526884309	155.662406016102	154.344043088079	151.151975131392	153.761902604634	155.471859755481	154.605328943945	155.419270340098	152.373410965236	155.606667655933	150.3519307917	151.075002045176	152.77937633968	155.586581133056
155.710607925923	155.31445440127	155.63882294112	155.396286525783	155.985191673325	155.783971057469	155.705095230799	154.29518416621	155.738946047559	153.206442510775	155.793643852609	155.190450957685	155.438476897665	154.970418135636	155.5392853919	154.67517481537	155.495872675811	155.90708667274	150.783498511075	154.990090090793	153.931731856088	155.749660753262	154.388322664811	155.732818265065	152.52181690063	155.435530545377	155.60276901969	154.211708373059	155.642255886171	154.037615386894	152.164220199182	152.425361282792	154.268752054476	153.712483784291	156.004732841826	155.18614110297	153.851979619506	154.505219888993	155.097619582814	154.582657671925	156.066099771259	155.290944692608	155.918778650079	155.401650086889	153.564207082193	155.763081205115	154.893290931742	156.073422812308	155.941842167432	155.905439755994
154.937226212803	155.378535048643	153.514498448936	155.952193140808	154.264018436279	149.469389416691	154.280220899687	156.074029895198	154.155810758272	155.879754630386	155.207207213903	155.684029816742	155.021713227058	155.240534522334	156.046725013315	152.772961537944	155.77375409952	155.776266568133	154.267700594451	155.563889484075	155.565493185345	155.509940537826	155.06360365205	155.811741111414	155.159033105042	155.809071474732	155.965491955933	153.044406668036	154.595528740229	155.031982702444	155.982697114205	151.973662957425	155.172931619151	155.834635555409	155.727820862862	155.60974975256	155.778727264924	155.877652855387	156.093684490199	155.833184640202	153.24760836216	155.326431062929	155.918810658634	155.714191920511	152.749648877295	153.819765866033	154.364051246474	155.900534227531	151.685395953722	155.628941594894
156.008293909943	155.79350926377	155.14008112405	155.752902214595	154.988064242391	155.921521541904	154.34707094182	155.763923383902	156.067293237496	155.976238894209	155.501198225412	155.387915026784	155.246023083928	153.786738545911	156.001911995283	156.00799154947	154.885544894904	156.12868150537	155.063860122556	155.874394990176	155.431772837967	154.325543786384	154.104850375984	155.304210428228	155.731388027995	154.912657745113	153.823449067143	155.991161694587	156.004992812335	155.99492862547	155.841652825533	155.690637094975	155.541023747434	153.745125917113	155.627439964894	156.011931495652	154.435569223715	154.274219124106	155.610367964614	155.055570670435	155.107394263571	154.83530097388	154.589058670013	155.123609140151	155.432372861063	156.161879399437	155.933457005021	155.299491082665	155.682210084992	156.058899202419
154.656798594014	155.80557446659	155.303361935049	155.133638047023	155.889012076624	156.057136080987	156.085971924008	155.560056646511	155.970266147969	155.844827626037	155.940310656628	156.058248721132	156.107539889122	156.068923245031	155.090260729972	155.682859362379	156.051314525388	155.607736775604	154.647510562005	155.895372167816	155.88011597297	156.020237539289	155.898224319992	155.232137670128	155.441231089225	156.021660664848	155.676299185897	155.774547256546	155.777225337094	155.789005648339	155.193215757051	155.392298786288	154.807337123658	156.047665295082	154.640414515885	155.926988655977	155.846042373348	155.340032447032	155.994294319378	154.7831278756	155.387671340909	155.965049510465	155.476016695321	155.800414666044	155.003717044453	155.68295530444	156.058309225641	155.663469551349	156.045633964845	154.92503938269
156.088974416976	155.588830502527	156.097569826224	156.038283527535	154.40140829522	155.994336919055	155.889354735083	156.087727752652	156.007908127192	155.859968010356	155.773834058106	155.683128816852	155.570116373226	155.517608826651	155.019743636423	155.168261840054	156.025029829635	155.676659668455	155.676110297569	155.792947258162	156.04408809866	156.034280783208	155.543914434918	155.556716586627	156.054812567042	155.627967265936	155.920894243276	155.586993409898	156.13533521551	155.725917232615	155.87441701325	155.591911445196	155.629617110185	155.707872065941	155.34742162261	154.997277679007	155.621273753539	156.088659735079	155.686174566487	155.653999034352	155.722309730225	155.651667739063	153.689702341055	155.57207124566	156.082758778348	156.04801059182	156.053690178723	155.91837832512	155.206029686574	155.563833399034
155.718528535357	156.044267237733	155.141855617732	156.071005528817	155.282285888407	156.128031398403	155.456697344543	156.086547072104	154.629789032036	154.46153616003	156.019308809651	155.785584090365	154.495652067838	156.18653716922	155.696394581669	156.18785214978	155.671503681653	155.990190428571	156.117535292547	155.763990676226	155.288357924251	155.310907759077	154.828314833024	155.852631643941	155.431488784107	155.215667471386	156.165742256626	156.128794709592	155.628364428264	155.189418516193	156.059552679151	155.158354238689	156.029080344773	155.200470376121	154.495917992572	156.17437067039	155.485842426492	155.957954583067	155.931900173881	156.197304713997	154.900188238881	154.96035450732	156.108044456804	155.811426038697	155.948123150886	155.499480704571	155.391145182227	155.810071378758	155.278971068156	155.352647938472
155.781581973342	156.004027998759	154.456130243203	156.121422643745	155.579721818455	156.021869987438	156.180611991154	156.197660920383	155.405320100481	155.869246805572	156.153314039327	156.051206110156	155.972387976316	156.107340421608	155.780911757487	155.880112226757	155.724445442205	155.400467160475	154.988195060018	155.560661332308	156.176777914252	155.623935152872	156.16768095527	156.171032215094	155.925411807432	156.084445716521	155.168330230202	155.665088955655	156.033818187867	156.037398197793	155.922009450024	155.492097365225	155.762730349269	156.172494353774	156.210176652445	155.526004223525	155.721762560607	156.079883671294	155.581531989576	155.743823333524	156.056828211199	155.707779229998	155.422298442046	154.954417582329	154.473908599293	156.214629586528	156.114338988216	154.954519588642	156.187874038599	155.725500139659
156.23279112746	156.187001577331	156.194920165202	155.804889881048	155.230107789693	156.137149697312	156.16289145231	156.151752738907	156.205994768241	156.151673270738	156.004157859013	156.155586772158	154.771540136613	155.613785142574	156.247629476044	155.844049707967	155.421594231289	155.705216307714	155.867845603118	155.695085055194	156.124572814281	155.784722819964	155.849152326544	155.708953372603	155.345901513142	155.852676362051	156.091922751673	156.043516600132	156.054207982994	156.20190648591	156.171455869454	155.537738768017	155.810906919838	155.730567762588	156.191976575999	156.083954714604	156.131785592329	156.079597902779	156.031230041338	156.050280436964	155.935243593616	155.694893779932	156.000763271836	155.539008552264	156.125671626271	156.240165674295	155.772252201043	155.464942850867	155.346426323782	155.824880374659
155.735973227619	155.794589175331	155.987551175941	156.192311883665	156.016008820264	155.919297663158	155.379958054822	156.19999368771	156.221121484462	156.0049488331	156.182066800921	156.040982444854	156.109544416433	155.99894588144	155.874174038047	156.225894461451	155.751389598092	155.851849559538	156.080578228523	156.040037856474	155.89592846876	155.566932593026	156.004475982375	155.897343536366	155.93255037075	155.917890624837	155.847446815458	156.145531646572	156.234143530544	155.948880525288	156.17323233551	156.203841746312	156.220607959265	156.070576892657	156.079683297445	156.117450059637	156.24561580521	155.876775585811	155.959220105205	156.254328186482	156.16539010227	156.15985954642	156.172842399819	156.222510788793	155.934200756351	156.104628004763	156.144908381616	155.911635257113	155.762102156843	155.9441429395
155.96916858331	156.150527176837	155.779858119535	155.552741544144	156.185710434818	156.077369054738	156.18919805906	156.183585477203	155.990879313898	155.758542587949	155.73353634807	156.066393215133	156.251779505629	156.052834158033	156.006609389848	156.226030833431	155.843407155998	156.135379884188	156.219653330985	155.908313579722	155.795211555366	156.130392111578	156.1249856606	156.127675655699	155.899709820507	155.999972630559	156.182392312174	156.250056781543	156.255924196476	156.266263131614	156.145649012281	156.166662075695	156.049836007558	156.172963784073	155.86986649601	155.605021258804	156.092283193305	155.810993521847	156.061812385422	156.231048436094	155.713744851653	156.105746510608	156.212386061122	155.693186555039	156.005393654797	155.996187128981	156.017746842273	155.627437549964	155.568860881633	156.255991666175
155.910692084565	155.815729434683	155.989710907114	156.117422125135	155.895687579026	155.765842996487	156.111690722839	155.919418362009	156.109043223552	156.171675639832	156.269574524245	156.163460159477	156.101042722298	156.236028463324	156.259478205422	155.829759006799	156.04943854313	156.248286623089	156.072576645875	156.127820869373	156.25027291106	156.225885001976	156.086541354911	155.755479557737	156.177672677275	156.14177772622	156.193553062274	155.995573006363	155.748575551021	156.062447606328	156.25449953341	156.182579761573	155.716718378773	156.250214177917	156.100110181343	156.263701290545	155.939231647837	156.197909612252	156.139214103012	156.008604372012	156.116204543176	156.063244426014	156.192492606819	155.871202440155	156.166216241542	156.245372108222	156.080231372696	155.860984642474	155.752533788075	155.584393530663
156.031457009289	156.100618303386	156.042117906959	156.264473817265	156.2174831541	156.251132320369	156.272170077713	156.116170821977	156.266979186666	156.135596431532	156.195566291081	156.039094425729	156.203400299626	156.13115061244	156.009655654077	156.186619262342	156.106846391185	156.163807007087	156.094359992115	155.819714721124	156.180214952811	156.218300548327	155.757577264754	155.823942212832	155.587518532379	156.135415725639	156.222139192112	156.172832951036	156.129506007426	155.838838819174	156.255982467321	156.273433146041	155.981490412061	156.151056031626	156.232744693926	156.078855214361	156.181371757031	156.25189674848	156.008098800084	155.8176964966	156.144724922053	156.036595974146	156.26037709952	156.136105427168	156.027340725049	156.21911247462	156.253766868343	155.959116675355	156.237991474414	156.230371932242
156.205235323407	155.954552420802	156.146836156179	156.147458532167	156.094684684826	156.156943515106	156.226804724347	156.172928765785	155.99473549934	155.893017438868	156.274165595705	156.228068379682	156.24150288377	156.196889932143	156.28131963272	155.999984308635	156.203902780372	156.08460371138	156.231180634208	156.267642497992	156.229979617709	156.288897353903	156.13443531987	156.106456369302	156.27281781264	156.147846693907	156.206987688099	156.053475355931	156.183378273559	156.238756214437	155.862727729179	156.097716683934	156.233892856872	156.277376730309	156.192420663939	156.089448899677	156.266380964938	156.247373644761	156.154718915514	156.225065411746	155.91861325468	155.932067603774	156.052815638642	156.227705227514	156.118240364479	156.133446282759	155.997431284774	156.179698459934	156.25922300136	156.273121905205
156.247630528519	156.202819028814	156.177712519189	156.119262389728	156.203213446778	156.285232458184	156.115769870367	156.144056924993	156.057042604586	156.037916505928	156.177785985246	156.016516541414	156.266987486893	156.218579647661	156.273933187598	156.186496791857	156.290588046671	155.995651623045	156.204192191011	156.007951959392	155.941441481583	156.06770009135	156.26384904811	156.115578412979	156.090955577851	156.267991053344	155.945117248316	156.274567019421	156.099999401356	156.122676599573	156.053907910109	156.221990037084	156.073269225231	156.255164108496	156.303012761066	156.266039808561	156.041323573732	155.994226835268	156.031131530054	156.283155678931	156.261177723281	156.057831819336	156.248753040852	156.015988310903	156.270703879366	156.088890709569	156.004254778467	155.985056350297	156.243519995279	156.280807865296
156.21364912975	156.305493900575	156.278461814367	156.126534796869	156.149657517106	156.056419627462	156.200984437086	156.044110480789	156.129462819615	156.20669539532	156.147472817132	156.044827709429	156.293096127702	156.272019913762	156.270064981205	156.244155606495	156.157846725186	156.214526920662	156.219726808178	156.166302962097	156.306303477216	156.226631214171	156.22199553791	156.123854768286	156.272088223988	156.276588290865	156.264603604689	156.121715497007	156.172307270163	156.271174722824	156.225177042549	156.239183510796	156.296455124447	155.937316807713	156.295119094118	156.037313390681	156.184598076159	156.291377074567	156.201889753986	156.153750619634	156.062810004351	156.28720294539	156.205021892064	156.131467025735	156.266685275091	156.286375860596	156.229679753325	156.26602488824	156.244805446054	156.168736386808
156.291631085589	156.238819772971	156.020491304648	156.062340466921	156.295827110832	156.214259026414	156.024650807425	156.12744943515	156.247625603652	156.226497411621	156.089705205372	156.297827246446	156.141569890592	156.176640676616	156.1941986629	156.288883733709	156.198473079171	156.196671268079	156.130418860157	156.281957562307	156.255237741774	156.301124179185	156.287243017308	156.007390039116	156.253854015702	156.272381117224	156.239462640453	156.271164780594	156.295568188734	156.306749152247	156.226951909204	156.128415998795	156.281582120851	156.138205715587	156.296676507079	155.987722740952	156.159926433772	156.23545435344	156.313212213943	156.259771653204	156.291292839229	156.255077580636	156.153804765429	156.271458562512	156.196863837987	156.293222497955	156.268379799339	156.290512407178	156.145843373052	156.211494922977
156.09998774808	156.202404318663	156.186586129904	156.304286354638	156.276831596133	156.321725874058	156.250542628843	156.292039980154	156.146105201596	156.162982878508	156.249295293244	156.143908181267	156.135795586663	156.317198500769	156.302890886185	156.249683738453	156.278455119462	156.287427445404	156.230974428353	156.291896213182	156.239855326775	156.228431513258	156.310550787551	156.235057477984	156.248387546092	156.237163656929	156.204006272269	156.307360703491	156.250791752011	156.281038464535	156.272143441514	156.137015716385	156.247370310018	156.214718407619	156.279781593585	156.126175875996	156.308951575414	156.027418851176	156.146552820967	156.225361291608	156.187848315292	156.313173736484	156.308128621496	156.178155327567	156.241855237066	156.307594883746	156.158704800618	156.179157755513	156.297646578682	156.125846775068
156.32348666611	156.301557864073	156.171162789707	156.29268982867	156.310070306768	156.288639182126	156.305648097211	156.199169082297	156.226494065265	156.235507182381	156.234659982728	156.323248232726	156.298952685494	156.321973263755	156.14167335242	156.235873428316	156.281938497641	156.300372426207	156.170248513626	156.22768590539	156.253321085459	156.302666802846	156.19486327407	156.166584512137	156.308644019175	156.236091811257	156.263596150975	156.223160526147	156.208483652964	156.281138458694	156.162323761126	156.154675514792	156.287462326186	156.125109158098	156.261348364884	156.214229231355	156.149018838707	156.050062221932	156.28135500533	156.277673172602	156.274327735075	156.202257023841	156.254647001366	156.247139923085	156.268492285827	156.289853463062	156.217544801433	156.194634861591	156.278979123595	156.215779840709
156.315231256801	156.216927136599	156.278105469795	156.223913621298	156.208356767737	156.291676539763	156.29447005503	156.218564393577	156.268579888899	156.302851625505	156.293304994107	156.152736780209	156.212390712165	156.24361553011	156.216694130142	156.227513140258	156.310061378028	156.295290806206	156.234604292284	156.249567498407	156.219226673495	156.236883217945	156.271369838806	156.2795454636	156.257801982073	156.205627959473	156.162196149462	156.294008191146	156.218638381279	156.281985189968	156.30507775846	156.199985114146	156.265824942096	156.307951278009	156.329950455541	156.155257584597	156.325463467273	156.326303786265	156.294849071158	156.318261017947	156.30281187881	156.255927304452	156.288294853085	156.30907053422	156.279244548802	156.229351357116	156.25722168254	156.293742476432	156.17662829847	156.254483770903
156.299659537497	156.205348350203	156.14374574848	156.268845295944	156.312048051556	156.198243633451	156.181853918476	156.268217812949	156.145848947219	156.277791469714	156.329039050411	156.251438199302	156.231318126357	156.203372598101	156.306077968147	156.219116456426	156.32250579027	156.327491149236	156.281961557876	156.276973514546	156.25844196945	156.298714754812	156.207016209875	156.31665852428	156.235449595167	156.308606491896	156.316813991204	156.309497176106	156.233028631748	156.306661477325	156.319963315237	156.252608643745	156.280464132949	156.32650218037	156.312208610908	156.268319142011	156.32353040949	156.202632712297	156.327827103634	156.303901259605	156.229182441744	156.177441470919	156.288718277502	156.317687103581	156.316663634668	156.270495464336	156.320368817024	156.257403012906	156.301692056516	156.293213345254
156.328450976397	156.186285935875	156.258159770735	156.308986572333	156.316723236445	156.23784725202	156.298332910235	156.322656617168	156.290045444322	156.237125936354	156.309090484911	156.327237000351	156.32392948375	156.199831742157	156.227868057209	156.241225764628	156.310311145441	156.181818611243	156.321319443456	156.215802518715	156.286953225911	156.327682284822	156.287799702209	156.254059219818	156.316972223883	156.19670613848	156.310097765305	156.296332903231	156.301946334415	156.193792633449	156.285972968091	156.241675242325	156.31379424503	156.249481080304	156.317560703875	156.327503096145	156.278321705678	156.196074348894	156.221845477371	156.31333413652	156.318961756147	156.28144960873	156.245473263434	156.303986248491	156.322812627088	156.256223245619	156.2915543309	156.257065478136	156.314195768028	156.24761688022
156.278503240986	156.268435643382	156.274994405756	156.322151198296	156.297287594069	156.3291204839	156.297675573801	156.306242541764	156.305832030739	156.234930620874	156.298361834675	156.227978030872	156.316163510736	156.29166541942	156.326131773912	156.315749530371	156.322120230282	156.281115343064	156.340701052331	156.294423416866	156.312256523724	156.269290208541	156.31110982903	156.279044971972	156.336110745071	156.301771738996	156.259948285494	156.259605233714	156.317725165449	156.283339826645	156.282393663567	156.233072667834	156.26313977798	156.32004945364	156.309264708643	156.239444704019	156.274507499641	156.253969276706	156.279755729715	156.277212057117	156.303375989049	156.318733786248	156.218010624683	156.246606695459	156.267904330282	156.274599815428	156.219667105017	156.283295032753	156.251508311889	156.287198263608
156.25912671963	156.282169600169	156.316240713936	156.314721332162	156.288499786071	156.33185610324	156.279836620683	156.324118681108	156.301673662567	156.299875066374	156.313836955038	156.242929288109	156.323276779118	156.330221684029	156.314363801923	156.323403408779	156.313826257296	156.306786863066	156.333839325293	156.300541997033	156.309732823601	156.323958051833	156.29889723573	156.343783295406	156.292486309011	156.318382926847	156.293172966599	156.281710356645	156.313215585036	156.329183943375	156.293337341235	156.313866085653	156.296135657347	156.255068084521	156.297681339665	156.290033383885	156.293283001397	156.32222104873	156.295022455853	156.286307469031	156.287706058195	156.292697762926	156.324350319717	156.321673079837	156.295242359601	156.284600844747	156.331624701637	156.319739488287	156.280922340961	156.281242434833
156.288708644296	156.335016195191	156.332520065396	156.325448685579	156.279761581248	156.305647367068	156.313290054491	156.33901276466	156.245894101292	156.265564239324	156.315242730121	156.328890818014	156.317116662102	156.302654412516	156.228159946917	156.333211352177	156.335953459542	156.287015452396	156.310533362207	156.3196428707	156.271866571217	156.296009367973	156.298995039887	156.308681061619	156.311790609654	156.333983181503	156.315953730781	156.284800622638	156.311750579939	156.304608126301	156.327806720792	156.321861150544	156.337581801381	156.338654384618	156.295082147228	156.336612861845	156.328407045663	156.320764526517	156.33369322168	156.305379105545	156.270216865384	156.210140127936	156.332794005759	156.333774538695	156.299525731817	156.317448267303	156.318490375016	156.321740040408	156.313695261397	156.285445605984
156.317160483001	156.332811112658	156.320231418408	156.29690315223	156.320663919662	156.320879241087	156.317897446736	156.326953611475	156.333396696581	156.325042748977	156.32783636864	156.31516608297	156.306448639825	156.312461215477	156.31588536026	156.333637532498	156.324752034887	156.276885014692	156.250112434587	156.310970028714	156.31644866967	156.325978383338	156.332857709085	156.254917759393	156.308273959985	156.335869491211	156.325293523071	156.272088105169	156.272197530711	156.255070565349	156.342494595419	156.319623709115	156.311417131992	156.337339489661	156.284570147621	156.334446972342	156.317574616141	156.343008444085	156.307804405519	156.338127106644	156.32595294032	156.335692762285	156.326163498378	156.281487550621	156.337366909565	156.279516335225	156.315394599611	156.327750360043	156.328349043029	156.329017621652
156.305276303312	156.336744755137	156.326983886761	156.298982465851	156.310649276263	156.323254791035	156.329888185109	156.309198357522	156.32541743186	156.27814507919	156.280950081645	156.338577601187	156.325445680063	156.307217040831	156.340491762578	156.302344065796	156.293943576614	156.341511823297	156.306054527289	156.304272385756	156.337103835756	156.312190419879	156.339035008191	156.305829807192	156.319104482637	156.3455025871	156.321610810678	156.326091816757	156.334187730757	156.3263522754	156.307273404149	156.303426766889	156.288476121758	156.318190002047	156.274638599771	156.321071852982	156.3254831017	156.344296313756	156.330263281203	156.289789030468	156.34379109569	156.338780100244	156.316669592506	156.336399207586	156.326750525177	156.337225874484	156.323766571548	156.297511953718	156.305698666095	156.292857783992
156.338819093184	156.334509413045	156.333287661264	156.326336920621	156.335815742189	156.330450094764	156.340844127101	156.334333611069	156.339978515621	156.278498447397	156.327139282179	156.341382278943	156.313939797188	156.284188985027	156.283261603406	156.310236348113	156.325413268003	156.290358662501	156.299374270895	156.3422382586	156.249781060833	156.34436755455	156.284080859979	156.322424145462	156.302182982549	156.31597736792	156.320884271777	156.332462281899	156.310567696883	156.335734990402	156.339314707631	156.299696532913	156.335341275694	156.314630195202	156.323787752119	156.340055697859	156.333343912157	156.326098583216	156.340125984736	156.313701384844	156.306004949407	156.294814990931	156.296851179401	156.302139011598	156.311142703582	156.331978263631	156.330267552597	156.281113087524	156.31269685263	156.285323191824
156.297810494226	156.325553942881	156.337218990975	156.33432912934	156.342585924008	156.322164858088	156.293724226376	156.335900078428	156.309108987516	156.326584236791	156.342537240156	156.307896846194	156.303807174347	156.341291919306	156.285367965436	156.339795230641	156.336321685151	156.313697516678	156.30952535779	156.339782403793	156.342949175115	156.304607870789	156.336472860435	156.310558275954	156.331693322564	156.332698944492	156.339846433983	156.304187680141	156.32293533193	156.29774201772	156.323156034942	156.329975979952	156.337611548326	156.321447557774	156.300468940741	156.318104739175	156.343757061969	156.345924151782	156.338781740733	156.333015609899	156.341375392356	156.345320232737	156.321940176244	156.307724562932	156.278582486468	156.333737350484	156.336538826597	156.329625274501	156.339094429454	156.304867367054
156.335028510998	156.334460475716	156.343008272735	156.297278235944	156.339122671903	156.316358448888	156.336609725191	156.337983663491	156.342163139654	156.299239071656	156.317827013663	156.306561454575	156.336169269213	156.342998097153	156.335397664434	156.329355199618	156.317290161142	156.342922422273	156.313238301577	156.314411337902	156.338703796967	156.342646165132	156.340146966477	156.347114352189	156.294819705295	156.332155352447	156.340841299393	156.314064024015	156.303972891697	156.303764904385	156.337340096947	156.338151939293	156.331822519231	156.339021357025	156.316485232453	156.332535864678	156.297990061555	156.329195058579	156.328113781879	156.3461405027	156.313112246801	156.34221266312	156.341997767655	156.347644801875	156.344963046791	156.301471775633	156.333242404977	156.329267213434	156.334090158408	156.34118451454
156.331180074768	156.336718445909	156.321514317325	156.328342633468	156.314950683424	156.324181689303	156.333730390519	156.342093712734	156.335999844401	156.328859429995	156.342808424365	156.345523935433	156.334812526792	156.313570791071	156.319675760728	156.3342689933	156.33514461013	156.324822781065	156.318340112722	156.331733640644	156.33938884619	156.32086766083	156.307966454892	156.340804579738	156.311988540509	156.348592544388	156.329175197539	156.31840978385	156.338536230918	156.341208689629	156.341668941147	156.290658611245	156.344351164945	156.315451821495	156.324328552089	156.318098697677	156.323313283542	156.345335880824	156.348041754422	156.350942249324	156.32166817966	156.341849737056	156.326138009207	156.338646390064	156.323957742157	156.312511611525	156.31232366304	156.327171325286	156.347152747833	156.336430213953
156.325432024595	156.344887921548	156.331320835705	156.338513147962	156.32570714854	156.325752382964	156.334960259608	156.344492781649	156.328663826568	156.314610564254	156.34397721993	156.33675803139	156.349656851617	156.337507804531	156.327744762856	156.342566905942	156.350021463562	156.322198104927	156.335702963863	156.299459980533	156.334164263464	156.337321860503	156.328929053627	156.333653298641	156.331514440351	156.330404017935	156.333740930193	156.339591168567	156.325713519317	156.338610635941	156.333189518817	156.341476955705	156.344155019999	156.338836782892	156.336248605752	156.349639458894	156.329967247785	156.345863233307	156.332066235967	156.332479663246	156.338956102776	156.347727303885	156.344061155564	156.319043176607	156.306323292438	156.329904384968	156.333935656527	156.346348710475	156.332893005596	156.330385450282
156.333157519655	156.344533242657	156.322481505886	156.345908372447	156.329186649113	156.345823176589	156.34409092976	156.342160298021	156.343138715634	156.341593664944	156.324933783297	156.338302124927	156.334199545328	156.343568813713	156.338246415476	156.33563381277	156.337977037907	156.324824061801	156.338075154345	156.349709087107	156.350097722055	156.321508998869	156.345203168325	156.34584218322	156.344497610141	156.311673488992	156.337691846054	156.333797007336	156.339452575328	156.320879783173	156.342078750604	156.342162827054	156.349845380838	156.339788317147	156.314290065873	156.348144035441	156.330448629961	156.3345296093	156.318349635984	156.349936785094	156.341212335434	156.328571394147	156.311232521231	156.322489231411	156.32581207566	156.341792464426	156.34732641974	156.330779452266	156.344506185405	156.344166039957
156.340532988637	156.345260783743	156.343589461668	156.332901184178	156.329660882939	156.323046152482	156.345682247726	156.322678609176	156.342165703146	156.321350596992	156.342767298187	156.347925709449	156.34706581078	156.343560881768	156.331531899457	156.331952879964	156.345474530969	156.336714556793	156.343057733655	156.323064458891	156.350796941895	156.342908098458	156.335478103307	156.343484652399	156.325106624937	156.349421446062	156.34420050757	156.320418430796	156.322304542916	156.322091179636	156.330750388811	156.348488766638	156.326195366834	156.342633425353	156.32655618475	156.330254129048	156.342938763777	156.328272379286	156.335162592041	156.330995473818	156.343064160696	156.319860292948	156.343963605302	156.315693724771	156.318027110369	156.324929187732	156.350885284667	156.332103855241	156.345677064431	156.347911087677
156.33474492393	156.330558576584	156.338250522225	156.326517988196	156.324804082414	156.34587148931	156.334911925693	156.320573468306	156.334743145668	156.334809584062	156.337789042833	156.34511959207	156.322385473739	156.348628167353	156.340375250783	156.323611093005	156.338289943198	156.345415213247	156.316040011668	156.347395500675	156.327918960406	156.35192628185	156.328713516961	156.334331109148	156.327657766715	156.353592414635	156.333849611247	156.318952211365	156.346754625484	156.341672138783	156.344053763644	156.343527550708	156.333619360211	156.31879984162	156.346055159774	156.34220502902	156.323615399742	156.347239172523	156.351225067978	156.343606653486	156.345804663918	156.335193474695	156.352311538442	156.349425836212	156.334474643679	156.332141629333	156.343161582203	156.332265557046	156.351734472306	156.345375997651
156.341149958375	156.346001161862	156.342573536219	156.340760476469	156.337411326115	156.346161800789	156.342100614857	156.34851750846	156.337796185099	156.354413554848	156.32769223375	156.33641698129	156.343341718755	156.347897445981	156.3394633567	156.335204475957	156.338103789165	156.329347543704	156.346389716497	156.353467720214	156.3339998503	156.349389175789	156.326186250486	156.347939549576	156.321601795201	156.33762595346	156.34144406355	156.333788873578	156.348933267335	156.343211024665	156.340094652216	156.325265003014	156.317961083688	156.342989099787	156.348526935306	156.343869972303	156.316201231517	156.344425231496	156.347340753678	156.331425335545	156.335810179145	156.328226924448	156.348573862455	156.335258472697	156.345837320889	156.342950416632	156.343749202242	156.348147175218	156.35211758955	156.347801208167
156.335997803031	156.346599299182	156.352390742441	156.339008793754	156.349973103654	156.353367687871	156.347239413802	156.347289357253	156.34958324267	156.351157837392	156.345443758208	156.341530759421	156.345948191036	156.327034496401	156.351237215715	156.347408866374	156.341668361065	156.335516150084	156.335481671357	156.34700013587	156.342399526782	156.346303468406	156.333847062222	156.347287525771	156.354406240596	156.343491165086	156.315998513286	156.348051383293	156.34838681024	156.350459549854	156.342820731359	156.345084955398	156.346253504064	156.340330378852	156.346632450823	156.3317868968	156.330388712007	156.343287203509	156.339116860963	156.351768623342	156.346865643205	156.338065927817	156.341048540592	156.335341394016	156.323146727616	156.336352169057	156.337764109021	156.336388994528	156.341490956119	156.330932116992
156.346353229443	156.353263997526	156.349703014555	156.337560756291	156.325955035041	156.338489133677	156.34514103772	156.343940664969	156.345934318339	156.341765057485	156.332899556716	156.335339817115	156.348225550219	156.339702670181	156.341979976386	156.330614263315	156.354800937346	156.33991831573	156.355111551438	156.338124711748	156.351392705135	156.350334403772	156.346135257148	156.354792143004	156.344648395325	156.34667439696	156.340083311539	156.344460568823	156.334651555565	156.327287854604	156.34813150046	156.34197990207	156.337708565816	156.34339328509	156.332791454839	156.348484272322	156.346097395499	156.344297248942	156.346626464683	156.341266465597	156.351546402442	156.34516979099	156.340745305707	156.349413274672	156.344851928235	156.330988427522	156.347737173172	156.350231238689	156.351459772171	156.339185135547
156.331445613351	156.338336682848	156.343345414233	156.337074529045	156.344563858521	156.347546517369	156.3534798195	156.351746932341	156.344633186714	156.341261466157	156.32871506417	156.350233872609	156.338799290958	156.339191904797	156.336863440389	156.348721534372	156.345996888176	156.338755907494	156.332004701035	156.330691115287	156.346253195099	156.349868301491	156.336439512249	156.352975537894	156.354957568201	156.340429158654	156.354285782288	156.353389163041	156.335063766186	156.333272363678	156.353770951517	156.344199005365	156.354781465391	156.349088483129	156.348783001092	156.344637843443	156.34844795383	156.350732357408	156.353169857203	156.337093726603	156.34721631743	156.349262681575	156.353893353677	156.335999636483	156.349267539434	156.345928415844	156.345814613553	156.344714942402	156.343223686867	156.350827796653
156.341439301566	156.351077213272	156.342628035317	156.353851941655	156.347703576684	156.352112988001	156.340564804106	156.354353689189	156.349835266077	156.348566348312	156.343384900641	156.351264406814	156.346476404088	156.34540684465	156.348810046983	156.339571530932	156.352495219093	156.346420332653	156.344366357699	156.353561933222	156.349507199555	156.333948237636	156.338056162846	156.340750814352	156.334557842904	156.343820993321	156.350467911737	156.345648389107	156.348270376874	156.350901016605	156.344178473535	156.34113451815	156.352078601598	156.347684038524	156.34284502471	156.349178447865	156.351343124104	156.342151575726	156.341229963898	156.348916562088	156.349085413224	156.34910849084	156.336349285513	156.34312564107	156.341255592709	156.340476428529	156.351429505137	156.351834805955	156.338994631688	156.345045131009
156.337399387902	156.355548790439	156.34894025644	156.351706373519	156.34719149847	156.348023510253	156.340666220974	156.353607942512	156.338796823824	156.348058358358	156.350617372432	156.349159474725	156.347402997024	156.351521338143	156.334121542511	156.346365928577	156.351366737951	156.354580925124	156.350319281431	156.35147177971	156.353023879728	156.351666730442	156.347265975866	156.345002902161	156.343973775145	156.342272664206	156.346523660462	156.335863138608	156.350317618025	156.345955680499	156.343657086577	156.344496986695	156.340915257325	156.343922362649	156.350963684658	156.345470309317	156.347594262107	156.339976125497	156.35025096334	156.344710881933	156.343560513548	156.345003109361	156.347558765346	156.348668247337	156.344498845463	156.3521471396	156.344834110083	156.348393207455	156.346328075033	156.343953573291
156.346467650938	156.350889337877	156.346565483783	156.3450959406	156.345996245375	156.352680239145	156.350216369912	156.350073005158	156.351206747754	156.349537867572	156.346141340396	156.349822032403	156.355122790332	156.353183263758	156.345795410211	156.331326810875	156.349442522508	156.344111321465	156.345626803159	156.344941367074	156.339563237223	156.339658144326	156.348596063369	156.349022221082	156.343454923264	156.346707206321	156.349629074011	156.349370724537	156.348481547715	156.340519640707	156.34709241537	156.348178282277	156.347755569434	156.347142081316	156.354862847985	156.336438676682	156.344658566052	156.349204844875	156.33657291706	156.344227072369	156.352212557171	156.344650116567	156.351023340484	156.354563525388	156.341801484584	156.349015888332	156.346365357185	156.347248399446	156.349348255621	156.350558996974
156.348126635991	156.34875442217	156.351608768251	156.349458528739	156.346758254499	156.344051309877	156.349459393589	156.35002958973	156.350208631784	156.34177568204	156.354089999398	156.349302046638	156.347338256282	156.350737793229	156.332993671256	156.352186207234	156.354073915286	156.343320326494	156.353084833613	156.352827094734	156.340666237299	156.352919569488	156.350651283352	156.350642268001	156.351677687099	156.347925450104	156.353668363618	156.35015808	156.347844696144	156.354806261156	156.347721133446	156.348742344369	156.350421277654	156.355794737754	156.347204762598	156.352074305399	156.348193786192	156.345095101598	156.352556399833	156.344440560892	156.351139798529	156.354996792444	156.343849093067	156.346433171686	156.343632911128	156.347398232298	156.355732708821	156.356770265045	156.338055322098	156.35569576149
156.349224586317	156.349472967656	156.346124918027	156.355913758586	156.350231067653	156.353965235209	156.352107327505	156.35033407496	156.342989624841	156.351187775375	156.3546372942	156.340514473689	156.35465138669	156.346305256581	156.352483876298	156.355395375302	156.344129664458	156.348282104556	156.335440900149	156.349765236858	156.347497100618	156.35288750736	156.347010159626	156.345970195155	156.354937445105	156.348631213468	156.3494674633	156.34840653477	156.352983699622	156.35531883648	156.3527740332	156.351307822213	156.354937402597	156.350490603132	156.345389438606	156.342222513532	156.345609588901	156.352937865608	156.352191440303	156.345020195434	156.351498435107	156.351855682727	156.351452915017	156.347635703259	156.349330250344	156.341164589006	156.348169460369	156.355507622623	156.354716825606	156.344840653461
156.348669007822	156.349990971804	156.349222563703	156.345407935457	156.355372723771	156.350372326132	156.354945609015	156.350464673571	156.349832586456	156.350730254674	156.34962170072	156.354260717165	156.351980354364	156.353773806008	156.345024308524	156.354032574259	156.348091850254	156.344367658325	156.348776630953	156.350443588155	156.346171180841	156.348062096569	156.348588597714	156.355688435935	156.35569109125	156.342484542769	156.353108739514	156.350577852363	156.353101472475	156.345139157006	156.356451124557	156.345253049069	156.350041881734	156.35630551834	156.347107373615	156.354691738404	156.355111216066	156.355079407543	156.34296900258	156.345530665194	156.348650413183	156.347939725788	156.353966862849	156.35085532562	156.3405437342	156.347759742603	156.340888390831	156.35265927772	156.35477680174	156.345732335019
156.342249926602	156.355467856135	156.346443872638	156.351681587957	156.349767887841	156.352821732132	156.351697306234	156.350419247586	156.348899617796	156.351591654044	156.352096797305	156.348524671677	156.34531179209	156.344721259863	156.353807075193	156.35576180483	156.348827422606	156.348181271514	156.342264590172	156.345681403502	156.350492621626	156.347731370192	156.348364036207	156.352149183677	156.349390063389	156.345977199406	156.352168222673	156.354245088085	156.351970097665	156.354286055823	156.354956015593	156.349411909652	156.351409354412	156.353951331939	156.352987131111	156.352939494154	156.349284568069	156.348945597287	156.356596172913	156.356486687671	156.349956878324	156.344682396731	156.351596392387	156.349446638695	156.353858569379	156.353358964912	156.351510648072	156.345705445932	156.350571577119	156.348346555797
156.353616833691	156.34628156316	156.338137002441	156.351631981001	156.349775699739	156.350955437143	156.355467028738	156.355966831918	156.345383046826	156.355769265925	156.355891549264	156.355408517768	156.352086493546	156.351962719238	156.352960636745	156.351203000313	156.353372478351	156.349712561469	156.356526748146	156.350806427695	156.351281220738	156.350337616533	156.352573715093	156.355750800982	156.35053197318	156.353457224544	156.357065307316	156.353760535738	156.345564090849	156.347697856978	156.35305204861	156.350738234864	156.348655448408	156.344843740354	156.351077972519	156.353306896827	156.354361862594	156.343159009174	156.350858011113	156.344778206408	156.345803623489	156.349748308091	156.352503793808	156.352184053164	156.3507465442	156.355668815399	156.349716331711	156.349240214181	156.345133275869	156.349563294635
156.34166991069	156.349320578249	156.353984771792	156.345887471845	156.349569165499	156.348938209405	156.350404449639	156.35058684514	156.339708634906	156.351437539684	156.353342517222	156.356595280573	156.355620977859	156.347725629531	156.352902736817	156.355273350516	156.352901276291	156.349015493208	156.351464892408	156.353974290081	156.346445972593	156.35153715602	156.3516480951	156.349665580253	156.34479694732	156.345055410744	156.350381815838	156.354188870282	156.353038261262	156.348126658765	156.35145005164	156.349228222186	156.354037684249	156.354915978215	156.353047813703	156.349952442947	156.351178533139	156.356821043075	156.352893962497	156.351154355852	156.351542276221	156.35209875119	156.354112882681	156.351770462534	156.351338966917	156.349563738334	156.347593437619	156.342788258592	156.354055151478	156.35280266092
156.3519219378	156.351533262466	156.348313142737	156.345884403343	156.349925791677	156.352348244792	156.356333319555	156.352412997499	156.355241327592	156.353421650318	156.352082468559	156.352856072516	156.353233895386	156.356687476451	156.354366904757	156.351841931522	156.351961390876	156.353139079156	156.35521298203	156.352760058793	156.346267376635	156.356363083728	156.350529340917	156.35410962909	156.350405830233	156.353544454974	156.346954767918	156.350953410244	156.349790114918	156.35559747988	156.352902895946	156.355409844197	156.355423046585	156.355323235878	156.351775809347	156.350265788687	156.351126557097	156.348657206319	156.350796344075	156.348218901457	156.35457122419	156.356518274467	156.354658310703	156.348955487688	156.350195203848	156.345014292813	156.342626783058	156.353180958858	156.349730340348	156.344733616005
156.352202502568	156.349836603263	156.353893360738	156.354071990278	156.353675120432	156.350171644717	156.348740376665	156.351649252507	156.349332887802	156.354100389358	156.350514294063	156.353789560529	156.352584689729	156.352295625817	156.353164347369	156.346879371573	156.355381619935	156.348663844639	156.34263027941	156.35306739415	156.349871949329	156.353616787051	156.356182159576	156.352194819439	156.349172884879	156.344387472548	156.347168662135	156.349328669723	156.35123693711	156.350214789246	156.351997629011	156.353114931675	156.356990072487	156.352723277698	156.354561045265	156.351683182336	156.351763080869	156.353510625315	156.352161344676	156.351394598835	156.348166994274	156.353543564027	156.356530783568	156.352185295428	156.349963956598	156.349078517131	156.355401786466	156.346025221105	156.353613947733	156.352472269911
