# Supplementary material for: The Neural and Computational Architecture of Feedback Dynamics in Mouse Cortex during Stimulus Report
Source: eNeuro. 2024 Sep 24;11(9):ENEURO.0191-24.2024. doi: 10.1523/ENEURO.0191-24.2024 (PMC11444237; doi:10.1523/ENEURO.0191-24.2024)
Supplement: Extended Data 1 — The file code.zip includes all code used to generate the figures and perform the analyses presented in this manuscript. The folder "./ephys analysis/" contains code and instructions concerning experimental data and Figure 1. The files "Figure2CDE.m", "Figure3AB.m" and "Figure3C.m" simulate the model in the nominal setup, and generate the corresponding figures. The file "Morphing.m" allows changing the connectivity strengths with respect to the nominal setup, and plotting the resulting trajectories. The folder "./Figure4/" contains instructions, code and data concerning Figure 4. Download Extended Data 1, ZIP file. [file eneuro-11-ENEURO.0191-24.2024-s003.zip › code/Figure4/isolatePFC/v1Int_a1.175.dat]

0.336358686185507	0.322200540353467	0.327847429165197	0.350403342566761	0.338688576518391	0.350081410165319	0.341514892843986	0.332285907014271	0.341694166219907	0.366367157483086	0.350461111364712	0.347400504283549	0.336209213634629	0.327166071529502	0.362209297627526	0.336252206455247	0.333564175590326	0.361234741302212	0.361236921466222	0.360011846237227	0.351977465364286	0.328028758364319	0.347352680178065	0.331217097144683	0.341691711121969	0.330581570067805	0.343472626504778	0.369834897792525	0.333242598538517	0.355879344542335	0.328676683914304	0.346126529002278	0.35880981208537	0.348974267162306	0.335517173379915	0.321002874442606	0.362565106057113	0.332969599394346	0.338707861050324	0.334573162403501	0.348047692058886	0.321797116780206	0.371176574752327	0.346482136197986	0.358680917948787	0.335257900795931	0.329814088296393	0.3611283380056	0.357158660843718	0.372972213725127
0.356890746317562	0.375220900678834	0.360892100535269	0.335374736650361	0.331553162267949	0.378744534849127	0.380493329428476	0.343671961524283	0.376248821367633	0.352601573380016	0.33673055825302	0.380741869002672	0.339716105477628	0.379975263828701	0.380858926263376	0.368202080459063	0.330737398380213	0.350952058625274	0.339975601699326	0.368772929288392	0.343649177018312	0.334102893492798	0.350627276949341	0.356344071498692	0.359012276028187	0.350488795304703	0.354455137686052	0.364567132856668	0.354487571060859	0.361289989755038	0.369909547237287	0.381691637401918	0.342722628206978	0.335556940055527	0.388451974781471	0.382015828068322	0.363723522026852	0.349518828125943	0.355202446566266	0.382724170427009	0.354704765624596	0.350437728876637	0.347744550986542	0.382762734267674	0.334426177295087	0.348513188859666	0.347109739189436	0.344900938266351	0.379959767548461	0.384061536219708
0.352050749355895	0.377819843011761	0.359071418028506	0.346465593685011	0.380746969088124	0.365044741730541	0.356487436453982	0.350216451193774	0.375726345531632	0.364988583113389	0.360765652095727	0.342062572253175	0.383213713930963	0.344033568766498	0.372092662437785	0.348188265862656	0.368921215684165	0.367932618482862	0.390566780863287	0.380207801724745	0.345742650683368	0.376813648991222	0.387376353480999	0.366764882994079	0.34459748459152	0.387218040777612	0.376703350840408	0.368640549196794	0.352943859798013	0.349117420150007	0.34556963461387	0.358331953915257	0.39798468227402	0.354789938261195	0.382258497145326	0.344960443543314	0.369352267387673	0.351060734934396	0.347210241427581	0.375259481687405	0.368318356050941	0.395791101403679	0.37039719637805	0.355534770618799	0.381314481102803	0.392559932524093	0.352675506620969	0.345400866963836	0.341995787485984	0.403541927314717
0.400424933156691	0.405129737161379	0.409419692166787	0.411480650560551	0.367060035569532	0.399221528695789	0.354561768779123	0.385788901849211	0.359181744071997	0.41503425899296	0.389606251285286	0.377720693207652	0.36315389216982	0.414600693271021	0.356884201041258	0.379407196234854	0.411507057907939	0.358199381881721	0.365308294097851	0.390479002487618	0.413591314399112	0.352802305657519	0.401975997359101	0.404124600477913	0.390616746338402	0.383290995639815	0.404375903944351	0.393836404529937	0.383914721318401	0.421397511176167	0.381714130950915	0.36316820427752	0.394644477788941	0.363534648302562	0.391634599180674	0.386009447235586	0.356143623023294	0.373279565367723	0.367143428023127	0.380770631008339	0.355690856785485	0.392603607403037	0.400077148709239	0.368844584670751	0.400605480107424	0.419601599890972	0.389680003964087	0.355083775140884	0.364136092358568	0.355499689538474
0.373669475983346	0.42585487237258	0.402413451571707	0.431464245941388	0.444671498323314	0.435850860274002	0.379149510403092	0.435672619289156	0.387466383788868	0.447887296900181	0.400914109292398	0.408679017429744	0.400059946693227	0.373573287225543	0.429925030044416	0.410645435533642	0.431649845784518	0.374888300394601	0.41365913543456	0.381309833906654	0.378796623677931	0.416140351848135	0.412215947467773	0.418721206772328	0.37364058661677	0.428051197910644	0.427014575800563	0.406530811286997	0.38102049869539	0.439130291121035	0.422487071845925	0.395072224289962	0.418151371049819	0.443175773149654	0.412282487632647	0.383020343595328	0.423090319968858	0.397825896013088	0.389953816243292	0.371121688061713	0.440469529290607	0.406192167273195	0.369178295006164	0.392332626497785	0.402559097906249	0.416438723934766	0.381404586222437	0.402070295329914	0.400836673396145	0.386532671446916
0.457321656068075	0.384193456789767	0.396473004826732	0.392988324324631	0.458250776032413	0.448435058416274	0.46528572404321	0.415824143780968	0.422242469091889	0.400542525053597	0.443187514837712	0.417544745604069	0.430507355126717	0.409228911189093	0.441303491760567	0.407809241493559	0.39937387460567	0.456708739803207	0.383471911678268	0.39497326326827	0.411249933758757	0.39126810279039	0.422902889646219	0.464797804129441	0.400411315560091	0.39985046616267	0.381554900967888	0.432266899958222	0.417011017123176	0.44734633519641	0.444281434725492	0.443727024815038	0.411525098101448	0.430989667338772	0.428475107964243	0.4063604533535	0.41195187075937	0.38715343864194	0.462464677461449	0.384553114937749	0.398964626339634	0.460547590533467	0.416130675571436	0.450772017090531	0.400749036667252	0.384706668672765	0.409598911551172	0.45928728142721	0.446658557812923	0.399266884897681
0.417387924849915	0.480057552975324	0.419977676129022	0.407856123775785	0.465429069421096	0.438535890839153	0.44938232262224	0.478269476074183	0.404197618381613	0.491308828120542	0.473843924220022	0.399510694745109	0.422269889968078	0.403033396004518	0.41094711528403	0.407308997373458	0.413827884811901	0.405559388674203	0.479607904815945	0.41036929539176	0.442338031742709	0.441017715123421	0.431026284396361	0.425021643902289	0.409400384107852	0.489157138636301	0.425057412362253	0.463784255409504	0.42507114404053	0.438623654716507	0.411454922633122	0.406043416042144	0.437753285028137	0.471309313709817	0.465151281532369	0.444856212247874	0.401060382046998	0.488209536057831	0.409482162130081	0.450371446422844	0.482722294835119	0.453606389696976	0.431323239559239	0.470765677297482	0.457345799960609	0.493085999309439	0.427301884540529	0.413238802363849	0.465545200617573	0.460509908352163
0.460896976100962	0.497474563608042	0.41055536939595	0.510207203111074	0.420220370517716	0.473096396945771	0.435779159175541	0.442211019758812	0.450358590176602	0.478055707854931	0.516892643142502	0.444530941557154	0.420906204250836	0.474088137435627	0.444192005823117	0.432284391155298	0.50652628078539	0.423813690807349	0.476533081592818	0.470506819542151	0.422559749969894	0.517847188757338	0.519041912205259	0.454593909189349	0.460992851144283	0.461648313845584	0.425280476188914	0.426243603041325	0.484272787285981	0.419771563274786	0.494545449429664	0.450863005369582	0.445476229243666	0.435057445803504	0.422032514997901	0.525125630920229	0.495552100682126	0.470632518460508	0.427966025455542	0.425437314959361	0.473048301993193	0.463465428655036	0.485964976978539	0.491523712176221	0.415136088571762	0.472631002632473	0.48063414208733	0.505032714657381	0.440611903845397	0.42733201413052
0.48167026847989	0.480747995501914	0.457927121191319	0.482076243234354	0.560324685075771	0.55556387015215	0.507844964797944	0.47267723765406	0.453215342541908	0.468964167353749	0.541223396724896	0.465971531752487	0.47791713414446	0.498138557841652	0.45375092755224	0.484099165673591	0.445788558603525	0.467857797284779	0.500485033837765	0.483152177949993	0.541721167283752	0.4591315801791	0.535094995030745	0.475409679334985	0.535242677544208	0.453161930516053	0.516691890904617	0.529827836890986	0.551690202301243	0.525034393314734	0.439401631710201	0.44628222165354	0.447842448037654	0.455728673987166	0.549325611636073	0.528775185974608	0.457271403306198	0.474411061542711	0.485799901706502	0.491432704846915	0.488611871774759	0.530721365839507	0.506831368725445	0.488444651277443	0.445041304103073	0.513760370492934	0.54967377279731	0.450977138850663	0.445231815333905	0.450879357173747
0.471246252090173	0.509932264244635	0.471809063741559	0.58476923493194	0.498442943323673	0.484864836706041	0.481651923623499	0.544478124947049	0.503293020966061	0.539619203138085	0.556246394951096	0.48250362941215	0.543832272397627	0.537762047630013	0.572038838045383	0.519468455249341	0.519170790686013	0.580598502978459	0.48935904382613	0.576959745538769	0.547288345784439	0.562080978101484	0.479773024241515	0.491691220522406	0.506105711720606	0.543036055827275	0.488462278316363	0.466642484095359	0.495966288986728	0.484645851704646	0.583817467815088	0.494307509142334	0.537959964585594	0.538301877996561	0.581808585649034	0.535281644624571	0.565181351932229	0.591809640802053	0.589078189371225	0.533829020253278	0.554198963987833	0.504165734701902	0.514098108986241	0.495187988474473	0.476739706646775	0.527363482172447	0.550352495825951	0.499717477679628	0.561810565449089	0.467876862582545
0.496398329951622	0.607919922360977	0.562723013322542	0.549145224426582	0.544233339355135	0.583640704374107	0.574323890133092	0.539036327392331	0.51408661094191	0.58590701160836	0.608209722407121	0.604339580527127	0.536999990879096	0.588790720220522	0.571459598270597	0.594048972309823	0.589904644473097	0.55042793583479	0.621286999264255	0.594252630238773	0.557155207875123	0.602263698958061	0.59973233151611	0.560512546834569	0.553370989540094	0.51689831827029	0.634014300965867	0.508586357901044	0.492348063917155	0.606293703209464	0.613279365477365	0.502700758929944	0.563021975411816	0.526462219825545	0.57259079449206	0.491369589327898	0.53931168870459	0.571914478411135	0.507433682985324	0.634645717249735	0.564935138676648	0.563593355172275	0.601647292994687	0.496040056638882	0.536834943088325	0.546722768611607	0.616595610271406	0.576817985065804	0.51357925164778	0.505007354248986
0.57411896200954	0.633105374470423	0.634830272521961	0.67352753669964	0.537277012932664	0.65055675314821	0.562135456988726	0.536371529628916	0.577891401283535	0.592647902877594	0.54639301971984	0.5335690489424	0.6330385256871	0.636001727718759	0.580501298669927	0.553988454663091	0.552610335245767	0.607444283610687	0.555949302339058	0.66048406865106	0.696364197433156	0.591566658645716	0.614933978053809	0.587690115133215	0.558348303896213	0.53025876185361	0.636461473632806	0.622132951748488	0.572762256768248	0.554412528640668	0.645827157899161	0.580658129286035	0.542122501372267	0.620160746995987	0.542783080847752	0.637299713860995	0.578988422416394	0.554598325545432	0.56996432998611	0.619078043290695	0.531457399956391	0.557402448752785	0.666873760570664	0.669118155578484	0.59710377519401	0.591257127051878	0.576740888792712	0.571404438322685	0.524889722019266	0.690871269793751
0.651979450395467	0.706930640840928	0.635359747736694	0.658138102201641	0.668334507365816	0.611558188796152	0.740601191694428	0.61793649556275	0.681752784125442	0.643211996341039	0.61460664567845	0.713036928129743	0.714166500819717	0.63026282554367	0.681899640313551	0.628724721106454	0.737436497781519	0.622873833441611	0.704827139669145	0.622124785860358	0.675272154869887	0.669388856602952	0.601459925270915	0.701486853647133	0.625474702292267	0.591749224896573	0.665033602126963	0.73110994019942	0.669066723923726	0.685001064631095	0.748637520920153	0.714673668995808	0.686867221003973	0.670816653566008	0.679898957381132	0.711676756013414	0.583744900086123	0.73368366359808	0.619448105407048	0.59305493202657	0.717218063910541	0.643183669091824	0.566457233116322	0.742088453030311	0.735935062507433	0.656743809274627	0.599288801483427	0.708196880619359	0.635339269761756	0.711569622039886
0.672705467816224	0.627602065846635	0.718049420283589	0.638296778746904	0.602011467159082	0.608172226697469	0.76982878974277	0.628163474295033	0.647587948396079	0.780895107802964	0.664632327998361	0.78670002207891	0.707816056678335	0.7531937987294	0.782734843085661	0.810062877421897	0.713556484717114	0.755311132703745	0.625331760122879	0.651817130129771	0.741106029323687	0.645742491809236	0.723204932907721	0.75443529957133	0.774719175217864	0.756863942369338	0.800441338230867	0.651560273596178	0.624886230532792	0.784192960027616	0.684741091553719	0.677760053901974	0.639363662146538	0.62642865722145	0.690403392829762	0.752365805123218	0.604282845153919	0.764316874601518	0.777564590166833	0.767226055660697	0.689023994596044	0.687032353243573	0.691569349381337	0.618740117187731	0.656571429351248	0.642662824983965	0.813701089605565	0.597208374008889	0.755017304646225	0.705952816263651
0.796152476075871	0.691994736336049	0.758185961654458	0.833430715461608	0.747937115820262	0.868992818734634	0.718635244591716	0.732074283405295	0.682759474496326	0.674840780973831	0.720495905099239	0.794830628443281	0.739276068004958	0.710069368784906	0.673408392808986	0.6984246880899	0.865552339473247	0.713573972953074	0.745590615129862	0.713080863819879	0.659006720440548	0.778198633232682	0.713383397877912	0.780249669907728	0.767085801143176	0.811022393651408	0.755342197686921	0.703511054422419	0.848657730264293	0.785694546724204	0.833928026139085	0.803890892624598	0.815825028747513	0.745318203274117	0.782134340669966	0.669863766863864	0.821756287280443	0.800820342294039	0.85034653579801	0.779123414482765	0.727929394917665	0.898360758574364	0.863312270038215	0.685824643904448	0.863673028339402	0.829433965353189	0.751990347035155	0.863741379690901	0.682586601072071	0.75491449375407
0.784890934808342	0.718827107714212	0.75923708894313	0.810830913718798	0.751418811469111	0.929909468728387	0.967133242317101	0.968311061990955	0.75111692464099	0.70520015588494	0.72734098541616	0.936201857268667	0.760069692695212	0.755524662556144	0.878761876873929	0.767558755112356	0.958941492344072	0.861778765514299	0.749376291428031	0.93091460832058	0.857885346993264	0.831009986181846	0.910147761411037	0.908993429112406	0.77340577179607	0.759576229373846	0.860044298357687	0.851036318244498	0.870450837819553	0.94670213180488	0.961053318289357	0.712386962435415	0.895202011959841	0.739621746901978	0.939700385128858	0.775340671958629	0.93693283033158	0.857281178996355	0.923149207596989	0.913183252504287	0.780090456552853	0.765752900504489	0.756080060711578	0.959122488809083	0.778570070677452	0.811373630714074	0.954723677907668	0.895560742765223	0.926221887159233	0.930584436152012
0.787630617821775	0.905937330901837	0.783227580745864	0.995675401353108	0.840002923892824	0.98361930547148	1.05343311168556	0.933407241618962	1.03915806406234	0.815283267431295	0.831564177327828	0.909560483261412	0.920466697631125	0.781141293100348	1.01137840647873	0.804673173042471	1.0119496854453	0.821633821583471	0.814251389751718	0.870626675411413	0.818080212102359	0.840979775699567	1.00362250122853	0.818050952853341	0.870254175658693	0.93273637677801	1.04272647284947	1.00017562597672	0.893966872271189	1.06472472666093	1.03755839578368	0.997856843377874	0.839816391388692	0.826275603599505	1.00632544541191	0.791111875272952	1.02730917638589	1.03002829255128	0.846364889680237	0.884918886006819	0.912088974609214	1.02578160834494	0.774441153363014	1.05882428119287	1.01271709550914	0.81235967069214	0.791555863740257	0.831270231531872	0.824483237040452	0.886547324558106
0.847127718233246	1.0079254069427	1.010777683149	1.0870994972738	0.83637082039231	1.12356374531071	1.13747880151756	1.11081450222879	0.97169271064158	1.10712336247828	1.12916507507781	0.829125446779248	0.940799904420094	0.854037375220387	0.83569768893514	0.984743123915724	1.128410678516	0.932628795978736	0.990538214861774	0.996010769473196	1.00552531764919	0.947908900453222	1.12451963865762	0.902016269135418	1.11274056145884	0.850929483781506	0.912302957166489	1.02783804703994	1.01505123740721	0.984420471182959	0.916114935206888	0.837786215554972	0.976308294015623	1.02183512981434	0.953827851666785	1.07058184449358	0.91188781547772	0.92155827108546	1.00199669420339	1.15504096325357	1.01619726729045	0.998434946135949	0.906608895059855	0.986514115238225	0.945978851251882	1.06820717078567	1.1539792628976	1.14285799158227	0.918742518957584	1.04772745947719
1.00658510153651	1.05374105252802	1.28091272718636	0.99859158641738	1.19131452145543	1.00688243145021	1.18933106526644	1.17021500172968	1.03361617563957	1.06854340205095	1.18000383231969	1.24759443483632	1.10685468009103	1.05496838791083	1.10632848026061	0.989518269546871	1.0514473403507	0.988427042894569	1.11821955391233	1.20420373783531	1.04446277728789	1.10621412054022	0.918268058497656	1.12243477363448	0.950179304800799	0.910366286341734	0.986189779602008	1.18729570561594	1.20952690820593	1.05434053445277	1.05593332256135	0.917632114864529	1.06662425929123	1.17937058765112	1.10043511780449	0.994752540867108	1.11826721759446	1.14810557990741	0.919421541607298	1.04519191149083	1.08375743219057	1.08908764965945	0.92061095785066	0.975662514826825	0.940253626970594	1.18117063695714	1.02470537545546	1.19756196195659	0.936553332056267	0.997574997030209
1.10464369368604	1.36956357858422	1.03915443222067	1.13996069115938	1.15819631599569	0.99698294688472	1.40782555340965	1.02250943161069	1.35249160225042	1.16335636439792	1.25033204450435	1.10575593374044	1.11628465202036	1.16031616526578	1.36366891215718	1.24494461525153	1.24756061796139	1.19985258981781	1.15059897218627	1.06397762442248	1.21910019578803	1.4296621267609	0.993478173726305	1.01949658832177	1.0148776123685	1.21382454958314	1.35199969353632	1.39146501311518	1.15623467348111	1.34840841958813	1.1675921135983	1.37438181213864	1.25279853581939	1.07644663552661	1.21828029881522	1.33565352466067	1.30585140085812	1.00809941143974	1.27620338031581	1.06240410377767	1.02778939301215	1.31901976477593	1.26215614189033	1.33634354493185	1.25012827478743	1.15118837598347	1.03338873660492	1.13369718010645	1.24088570646028	1.3512034601773
1.54635894413785	1.31160997272226	1.12895189369552	1.12092417871947	1.34147911677185	1.54125328517164	1.47468874097993	1.41014593028244	1.32812064183563	1.10206959757778	1.3892194550847	1.10835766180125	1.23690902883103	1.28915017547164	1.49690174124791	1.54977858038734	1.49909517144942	1.10537444882466	1.34189519998372	1.25087728586713	1.49157285422843	1.49778690751254	1.40167555297976	1.50124161630767	1.15206960934346	1.10899896031434	1.33833412338267	1.09316545542022	1.57509212277615	1.27724721180293	1.23719851821987	1.21134293716916	1.12058882468943	1.11632197125798	1.37290933239663	1.11297640642416	1.58092560910262	1.34933692384511	1.37106186141402	1.14875152566445	1.51038600106349	1.50243014794516	1.31868541603548	1.55527898630317	1.16454825316268	1.22685169272052	1.57281432501853	1.10711357078446	1.47817407275788	1.40936801111992
1.75290473727089	1.32186559999495	1.29872189138851	1.60571710843674	1.57187069816099	1.50517291324784	1.6269529072846	1.57763299470384	1.38049974825438	1.5764764087218	1.72366907563367	1.22354579352724	1.22504999103404	1.54532714984138	1.45046785177072	1.73560426570188	1.62435130635162	1.23953159212863	1.53902148739618	1.24293704145215	1.1900356890919	1.56585141771118	1.44349017065824	1.23184099995028	1.25210113703302	1.66552790606764	1.21797584786383	1.68950852089179	1.59841998379652	1.62302775539248	1.68884691623175	1.30797319994879	1.33277060329018	1.45840107102849	1.56538499230286	1.36754060371886	1.47335850543826	1.70802084856882	1.23649201513019	1.6431199291242	1.29621794048941	1.23981032044957	1.44304594509048	1.29535335597397	1.74576239667168	1.28657384990541	1.26061051897918	1.23510875228102	1.27763060977035	1.3525547113248
1.66240473458194	1.49699454206358	1.37862885739293	1.59827905265293	1.39847462001621	1.71499719878724	1.51398512918538	1.86017326215533	1.56091959245422	1.91077809065631	1.74987373000821	1.49913059483408	1.75698095781265	1.39047000965062	1.5500228264445	1.43985429345911	1.53852683329133	1.71760258663721	1.56160526038291	1.7218658182271	1.9428698290026	1.90528918064679	1.39683971447296	1.48906776277148	1.97437594952962	1.67452343818082	1.47020322042178	1.56075037184065	1.68018176322125	1.62859661885455	1.57556992760326	1.58678433163006	1.91682344160351	1.37560432980716	1.6668077761397	1.38883233001379	1.53388266326502	1.39418215833368	1.91142006156964	1.80598772691262	1.36360673859185	1.61403851702645	1.68979260192667	1.39132441241662	1.88674194614365	1.85796223867096	1.88119360778471	1.69015861205409	1.58910056819493	1.33994110812896
1.9673675345623	1.6952481654299	2.12035832856443	1.6881083456388	2.09418898206392	2.01865814220329	1.47095093975499	1.49901707748119	1.70741786503779	1.60518035053021	1.68461322342084	1.60621451740984	1.96572159800451	1.70933172072735	2.00706540316397	1.54058245824476	2.12309613757916	1.66411230812221	1.66919244556819	1.62958805524566	2.1236133670334	2.04355415847812	1.51005297989745	1.56439762509309	2.01092341526876	1.77151428197283	1.86286965072192	1.69631510561427	1.65809077163603	1.50465967710263	1.95514796292351	1.72335224928604	1.62771119592452	1.68112711092328	1.93931951030267	1.87769958937676	2.12142851347492	1.62382078323605	1.81730270813715	1.60801889059301	2.10998504297863	1.61702133351773	1.58285820242456	1.78279850464661	2.20063866051568	1.57042852664787	1.70333411360816	1.51523124896962	1.65068085498799	1.51484115837331
2.29578300128018	2.39061634781041	1.80135414753214	2.26159746864346	1.94199275771829	2.0077489243637	2.26974333145673	2.13209130829642	1.74036944261968	2.26026149303109	2.30475721966024	1.89200149066534	2.17388719798975	1.98374062737446	1.85154795191373	1.72190062861807	1.63789819046277	1.71810478566543	1.69233313755129	1.6850744726704	2.23128731966744	1.66350827739324	1.90691751697166	2.19664464402328	2.25331892994414	2.28693310057829	1.78700903687246	2.2559981922904	2.25420290603844	1.88402287891896	2.09816069982702	1.73278202651018	2.19289331272767	1.66121893410576	2.35826035439538	2.07841366188012	1.80336229087394	1.98046961868524	1.80060114487318	2.33132597091477	1.76658500275351	2.24084139581024	1.87867695754796	2.10559579857196	1.72422213241527	1.85089260539447	2.04794490472484	2.30284744192832	1.92069143604969	2.02542551508768
2.43977481729142	2.29802703600045	2.63157106702801	1.95669461799046	2.40825627666461	2.61706806901174	2.67311947735934	2.30696139212886	2.44603564463191	2.36058417375674	2.03421135112862	2.40021681162331	2.37401559514347	2.39017727841879	2.14647037741102	1.98528468913588	2.04328580759058	2.07194527482907	2.01095285915384	2.42876610257796	2.65446245022188	2.27258299391632	1.87622800145989	2.57155239230448	1.84769294387229	1.94750156270944	2.48305140630452	1.83747802187443	1.9695238695513	2.59361677219772	2.11874348411627	1.86355000797491	2.35353228092649	2.6247387530617	2.57315887105986	2.65316198678342	2.42670978893733	2.43212171627193	2.05909860104848	1.92003007733976	2.54474272568168	2.02028712824493	2.16489841201378	1.94718180409927	2.35794478720638	2.53683613278171	2.40247542146814	1.83240733915902	1.91301353874285	2.45757718169112
2.14811214943957	2.59090653818784	2.57570108384644	2.09555000076209	2.93593451731446	2.62464948713139	2.11065157577917	2.82276752261706	2.25983177402126	2.55991633192211	2.21833009178153	2.48804771272527	2.35051643556744	2.47213739638114	2.41621774107139	2.398427414954	2.20687388854898	2.24004274963498	2.86160917468326	2.70293633345589	2.81619986325364	2.72575590932225	2.40598589407807	2.24092302966262	2.08876174766126	2.40802062771317	2.57153356203813	2.85887360953982	2.9325597408588	2.58033167918359	2.73232458442032	2.10169906233352	2.11915416313863	2.14048242167732	2.37078446637559	2.43160860488771	2.50781817307545	2.24192134394113	2.3443915508821	2.55020682904296	2.5272258657322	2.41574717044927	2.11422657511361	2.43686133782911	2.61757759926337	2.11872981627355	2.43893950407369	2.26557659094998	2.15427971120587	2.34283345011529
3.24078645704288	2.63941416068455	2.92480585890475	2.55810483371102	2.41718174773001	2.9170661642497	2.28893141293125	2.28606236400024	2.70389802127846	2.9157965895055	3.18882865006058	2.4361561767491	2.77613140716437	3.24399930344796	3.03872127281223	2.89919211790876	2.51393477036603	2.40820456874705	2.95851456492967	2.74740536420381	2.37032691417334	2.537845221554	3.09295192520233	2.96159223729664	2.35015147613783	2.53873890820984	2.40019954462006	2.66399001650315	3.23037835455382	2.33866357629686	3.14152561366902	2.94667925862414	2.36756766968021	2.88822155720111	2.69617313679506	2.7397800725938	2.90994735482281	2.34555368719603	2.99039728548009	2.90912519259698	2.65162062741954	3.18157151645134	2.44948841936771	3.05215629997309	2.79518870123612	3.26160925459541	2.80528225411312	2.38815481276942	2.29671521584305	3.10402497258098
3.39528575223816	3.55471326553115	2.81571066779609	2.94656518337165	3.38376044695567	2.94386297630944	3.50481114817151	3.11116955669336	3.21061811519447	2.63300739170287	3.13060808784862	3.55951692134733	2.92647941583198	2.9227518065731	3.19657230377898	2.65971133588416	3.04978249869028	2.64758295931229	3.36662767147983	3.25066106967816	2.96391071677638	3.38438278343343	3.42610785429552	2.64265989903932	3.07307412783105	3.06172251655715	3.23847722336683	2.72634226019895	3.01107965939637	3.52180075234945	2.55537326549353	2.80720347808622	2.72233443886799	3.11446477574797	3.47020737690417	3.50192307130073	3.21376071197092	2.9107440226109	3.27315553709734	3.54640215741763	3.53092712798173	3.49772762942145	2.76799125366227	2.95991035049674	2.55337951513525	3.40043289275852	3.4318093721144	3.10641549705894	3.36687217671219	2.85836871503802
3.18093588299382	2.94747982643597	2.83943160233943	3.41830981757178	2.97759404352384	3.72884473908675	3.36409464668712	3.18293854937916	3.65179593634766	3.54605796920603	3.68821969850545	3.75681737625436	3.04551056439857	3.70382835319496	3.3065760743877	3.2429683783029	2.88532642910551	3.36750934960925	3.98068876627047	3.12035149069194	3.58054903571051	3.34636448074822	3.39357253796484	3.10506602137449	3.60356774779695	3.69494101757538	2.99746909231294	2.98198144143679	3.34681472351847	3.69196514338619	3.52891641625915	2.86799576776322	3.17979165708963	3.92908040972168	3.71277702979901	3.31177919846946	154.073032485365	3.32959661188433	3.09657913329052	3.02939909091902	3.33559356764121	3.07561757308669	3.62529872147183	3.44546458691629	2.91546874672505	3.98390448648972	3.02778696641529	3.001227979878	3.5779591760713	3.45779604790083
4.11079824548221	4.35409612264212	3.78867720977751	3.75171250404474	3.48631890639641	4.02085302703197	3.5045143220644	3.62380383944661	3.98768696933347	4.13782965458275	3.47878305410216	3.28342071812723	4.13290256615049	3.94183653099108	3.96693170147224	3.86274164435406	3.6515025892793	4.03839048663816	4.0177434486266	4.12083660816083	3.49599450164176	3.92156642247396	3.48647768029652	3.89391537293013	3.74602963075687	3.18157126261249	3.43450057258664	3.91344683785952	4.00095860300251	3.52119652570631	4.05401259664868	3.83272726531507	3.99781462332458	3.60357322291507	3.6496916707651	3.38519435321809	4.30446543926655	3.47025840299714	4.19646237832027	3.53775413747808	3.41052581779608	3.67992766447147	4.00678157894639	3.65729006997272	3.93091755303232	4.00342151751696	3.67965712359234	3.82030669236304	3.81130525552095	3.45320123614536
4.16505808508709	4.24462335346834	3.61135618312327	3.64776721869286	3.88445416381473	4.30085149402765	4.04610258152746	3.71233125267925	3.9193067628133	5.10795038407766	4.17943002977515	4.28193197956157	4.2285258211479	4.11022080647753	3.86265754807301	3.70136468300706	4.29272195323246	4.01886441372273	4.32712901127277	4.25495893622173	3.91210007145106	4.23099660142837	3.72598944289041	5.92400269380971	4.40094675232186	4.44223425540129	4.1288221697246	4.2383916280495	4.38661107052991	4.12047514659544	4.612013409817	4.03611903786261	4.07991450790947	3.79027102565234	3.73163335682776	3.92395895301603	4.18998983070711	4.24926605733137	4.23752551215381	4.03651811606457	4.13058416044805	4.29981295142388	4.35303161283934	4.38978575742846	4.26190887251821	4.11369911642087	3.83866222299425	3.91841759723691	4.22321169626269	4.6219875462294
153.653344083978	5.30997811812629	4.76934038101777	4.27965907412048	4.58984998952698	4.6078266697812	4.28950228648146	4.17987087425589	4.54461013373867	4.70229180086793	4.31508772102926	4.03297208382186	4.10608838421824	153.743700259162	7.33671451026073	4.57117303843748	152.890744856619	4.56909743426671	4.52675697596731	153.625371107832	4.04172817921448	4.63616466530245	4.95936368658988	4.7147330897844	152.747362213319	4.74696949222786	4.22098900877604	152.677293080108	4.34562900020214	4.43804368457717	4.19973762972059	4.73094914893993	4.68916711802428	152.724994319131	4.67631412395737	136.055657559396	4.21961841903566	4.6167825912288	4.61412892145936	4.10245513465654	4.17290121094644	4.64885853685363	4.60233228939569	4.77823168015286	4.0202663706549	4.30804738338335	4.60230274928044	4.34175331194006	4.53241936391158	4.58493707310391
153.27755024287	4.73748654112332	4.81056536402536	5.02116489834817	4.84657607524419	4.6865700543029	154.104846199128	152.896152793096	4.68206480048591	4.80871400769925	4.88380710045919	4.94723244293491	4.89185018686695	4.66888807768145	4.51666923942026	4.94907347946926	4.87817252548779	5.46110229942751	153.316578128558	4.85680259076876	4.82765808444435	4.66421420134387	4.80457985494542	4.92856513307931	153.47835554367	153.158527291001	4.98494881996596	153.638034607714	153.175280441161	4.91655388706059	4.81815114766317	4.98249752946448	4.89045429731627	4.99874501389402	4.70492249167533	4.64672712222358	152.989428488971	4.90920193001486	4.93782400206901	4.83571361745197	5.27947875267524	4.8910439308135	152.831141389	153.921975428448	4.89956993639092	4.92875557699384	4.99033236275332	153.461584201247	4.91618080091627	4.5552091193809
5.10497291540905	5.22661675993221	152.311717789881	5.20800606140971	153.082259472855	5.29327601311194	5.23384145968805	5.23597291833962	5.26498634522726	153.292469053584	152.714774999102	153.328625363183	5.19767198041044	5.2650851720352	153.704925834183	5.1313300576521	152.962032575577	5.23606939193219	153.832854347629	152.612282508097	154.023237241796	152.858582258287	153.979556800317	5.22303492105315	5.22722812087633	5.07316639080269	5.23549507130343	5.25431926114546	152.389521983944	136.805488776404	5.2456833393689	152.314036027262	5.17585114152673	5.21856328351532	5.21091794112566	5.21649817445196	5.0432954790531	5.2698075899983	5.05822563754227	5.22331539840196	5.00296668998898	5.235551844288	152.786398217481	4.96698294904707	5.83639423689471	153.559384878441	153.167007073553	152.557341290906	5.23231741062897	153.05643313884
5.58867544888886	5.49671080987673	5.66535622008508	6.05972788096134	152.203177389242	5.56340705052659	154.163690709526	152.70141950615	154.130585917265	5.90677115386469	5.55253306236944	5.55865935984611	5.59212462984087	153.753125527145	152.268265509427	153.752760213069	5.60750829228239	153.029503140235	153.325234749295	5.65865768809806	153.180961694657	5.59314195071745	152.876284444565	5.57991499313325	153.497612568092	152.31313584067	5.56999644084142	5.49252813118188	152.627013409668	5.54984413560505	5.48474512811877	5.78352089844309	5.5447687078987	5.47083135581009	6.05940937854273	152.738058218926	5.49333172769605	5.55231705823409	152.849349303313	5.58948678551894	5.49806006157173	5.46801403112048	5.51677170713396	5.61551275192195	5.61949130414585	152.521649674929	5.53874685173091	5.61033837729124	5.52532650652704	5.56420802333785
5.8050298701977	152.617946093118	154.511625108272	5.93267815215188	5.89608269219905	152.462592201589	152.934009981984	5.92121801749937	152.727066747505	152.834650050567	5.80956995381823	152.28138882067	153.341094403314	5.86714311316788	152.770271318939	152.518309738466	152.213172771373	5.84795533138594	5.8381111992918	6.40412182889516	152.054351197321	5.83685075979581	154.120313596387	152.144749307961	5.93595975503624	5.80944352783238	152.481249528351	152.484946744389	5.89287448182719	152.787000272711	153.013127712153	5.87016489582746	5.93064135496938	6.14207979761054	153.600204342875	5.88271947504953	152.13444811135	5.84903231214525	5.87619888939498	6.00298761910968	6.05992161776207	151.626263363636	152.4549834359	152.137290206441	5.94061551084565	5.96179121384941	5.92321315881137	5.85640454357368	152.813205220998	5.94829263211463
6.31685533635422	154.257384592299	154.441363358945	153.448237862624	153.556136587309	6.7445408025668	152.923205922653	151.745251434254	6.18836700726748	153.369685952554	6.1893280751382	153.532442590623	6.37127578241472	6.30995892876534	6.33542218038239	153.868789913403	6.34284558214648	152.269628765219	154.552261776658	6.22637041088117	23.8051988448735	6.21098524853139	6.07777894458682	6.16915635986232	6.32540482845016	153.092873845748	6.11171129624996	6.12287432968511	154.736218345423	152.648105239981	6.21587868004741	6.17288173981878	6.21147605584573	151.544609354998	154.710871326765	153.966642412133	153.33713826494	6.21513837856316	152.579974222544	152.274444950772	152.506281806094	152.340622709251	152.31488561668	6.14844919098238	153.707856731058	153.622034664527	6.07524561614499	6.20028354475113	153.556827634742	6.09964836397091
153.568299914372	152.909392047495	151.455900216977	153.282278766757	6.80647030122444	6.64913749125462	153.35555238898	6.65902708197603	6.54854894226454	153.14648958163	154.046261544534	152.583244707435	6.54118821225455	152.532396024177	6.46040621051462	28.1712316287328	152.841047865036	152.939382217044	6.55185167217523	6.44213089225828	154.132270445315	153.365966864396	152.666653297065	154.09918681121	144.572973347207	6.80856958483853	154.597952869547	151.709179184446	152.20427820937	151.93290609128	6.61142876501758	152.650182970891	6.50544564188645	6.53944763693866	153.90995884933	6.62548441320851	154.000529745116	153.356582319793	6.52558773685625	153.002604083131	6.58698420324971	6.43753002552329	152.892399911347	6.62252007006759	151.403247685781	6.52928514782509	153.702573074881	6.42320976451263	6.5140982469618	153.855632300733
152.058867274876	6.97423993674883	152.253782872812	153.05833716185	151.144400257116	6.78251293185822	153.671210332449	6.69504963865968	152.165066479599	6.82781577497135	152.862369841278	153.469881360543	6.77978343800985	153.466389015127	6.88483764349514	152.314516366353	152.481853497983	153.279674346148	152.691195097732	6.74524653922433	145.925339724379	6.69959492265596	6.72361869535658	7.23636762624131	152.790963667879	6.7489521098231	151.520117068556	153.468627701927	6.76272791226734	6.72751530476229	6.946424306266	154.886042866722	153.836563718827	152.51698428859	153.040330837952	153.717961413787	6.81174733150026	6.67512097424872	152.818079297664	151.526377706428	154.099718455695	152.113481814323	154.46555286721	153.983385986917	154.210031708349	152.85588842915	153.306888528974	153.409356572916	152.423230354796	152.226614734813
151.224508588092	7.03198689928657	152.780412349755	154.27417169369	6.950970050775	6.9442685769344	152.628871305421	151.604484365806	154.353487134409	151.748474525084	154.068919976513	7.03277793923966	154.97108786959	154.503948401148	154.121738072698	155.0540398058	152.105707781793	154.138992651731	7.02443808653705	154.542417818467	30.2454296035148	153.692999081262	153.735202846275	153.309690930224	153.75820153606	152.63678810385	154.658540302825	7.05743592764019	154.223513895408	152.028131418765	28.7470235307849	31.6652425004933	151.586618963535	151.206421223196	7.17409589651841	151.917622867757	154.546838244229	7.01276351229846	153.974028155819	154.365343674563	140.895714556955	7.14718641044083	7.11011948134384	152.537728679636	152.784672736776	7.08634790708148	152.122430382017	152.509584802968	153.246199532218	155.234855337258
155.597574758021	154.810381028922	7.24128038726297	7.31237732257154	151.466101024135	152.543233139034	152.80342357627	153.01334935987	7.45090646207183	151.372756567337	151.876497580583	153.060855938406	153.124378816078	153.24033126832	151.189188931154	153.452095240191	153.591092011908	154.500830673311	151.415544452641	154.1866157629	151.522569396217	151.009003118983	155.004793430975	154.479521949788	151.783055821756	153.520296139111	152.231501509662	152.091501523667	151.803422496608	155.016979694704	153.0163118372	154.322521364338	153.718979086541	151.688320683018	152.001083955688	151.21251583867	151.646436884491	7.28237622051332	7.36045598274265	155.386268795221	7.32948158593803	154.355664760552	7.27876352791573	153.254377838973	154.224034534889	7.2479666913137	7.2731752970958	7.35313042138204	154.620376968563	155.318657966123
153.52952350182	154.32460065709	152.452780091431	155.467223259988	155.317160210652	152.432830450069	154.616767757067	152.562940230411	151.671703902452	155.265108745574	7.61764223483978	152.095136975191	152.218515220015	7.56363169387227	153.4715093358	151.588921783998	154.808839071999	155.473079813205	154.178959568936	154.20121878668	154.199174077541	154.72720627316	153.974391438578	154.668848202248	154.45933071428	154.747316951113	153.890028265853	155.452376670734	151.342368771714	151.479411480464	151.44135361806	155.015736314532	151.656783203989	151.359352986675	152.951302015569	154.602081241884	153.527743168911	151.789657906149	7.64882045086286	151.660939068045	153.173187463403	151.422309450271	153.363979061934	7.53460863865939	7.62867235960479	152.646267616568	154.516058341703	151.489783895183	7.62441402894122	152.422620800038
153.595438797865	151.623284521624	155.471857083303	154.400279639047	150.685662807	151.262006534676	154.759112707944	154.983308097067	7.88652868150386	155.237709853419	154.196571682237	154.197548838599	152.104870341119	153.959773051783	155.138349738808	154.876416133574	7.89845347125837	152.477441172423	151.413827216874	153.687238575173	152.461512403626	154.535371331291	152.745077050757	152.824946466712	154.494334272791	151.010541230505	155.382600913392	153.931613513794	150.571309244203	150.850837299765	154.740161976824	150.629028924074	155.257335928092	154.719219948128	153.268183268231	155.441905293807	154.82858371213	155.736220190293	151.803842514424	154.693814012703	150.675594748685	7.95379288870038	155.200158933623	151.524463766888	155.14028829189	155.177440022098	153.396790573913	154.526021542283	154.323455303529	150.62591490697
151.214495833812	155.763174436708	152.770505050963	155.636162212864	155.405122274169	155.705309606797	153.728348904523	154.312749884248	152.23960796184	155.454670437336	151.975772706909	155.64139704994	8.0667998537521	154.33438553352	155.678096188582	155.55341753562	154.432834505522	155.418089289128	155.178581569661	151.063730742676	155.400350306385	153.09694460251	154.927673190041	154.358349715614	153.893464550751	151.312928360234	154.800538072337	151.051766721628	151.952598626225	153.282365335512	154.027649623524	155.588213609564	154.574114493549	154.313301657891	152.863141679107	155.494870522995	154.619272332346	151.745997927301	151.545757855545	155.387379047904	150.96185517961	150.516971475635	154.162229115833	154.28887593924	155.208677010486	155.450614852222	154.913616170987	152.760348987741	9.25822277207665	154.798457129818
154.764443166084	150.669022280518	153.221684100202	154.559518890716	154.504676972052	155.463354815782	154.711885232749	154.703799686155	152.873236156701	153.07609129765	154.700372816351	155.686140703085	154.597404435193	155.35253305742	150.318936070357	154.569907187619	154.682668931236	154.130629930491	155.11453411242	154.477642177436	155.175012138858	152.510520944381	155.31593324352	155.543681520361	154.182922100724	151.359096364415	154.372166409308	151.160321261048	155.064819529088	151.577548900093	154.718665571508	153.232933824558	153.180785918134	154.29380197062	155.233523792948	153.637548967301	154.716852059449	151.073334905981	155.784989074168	155.180310463846	150.025748189122	153.401476233716	155.388012431089	155.627831859001	153.939617475274	151.561644509553	150.318027926338	154.771639779777	155.682117599735	155.790898751377
154.220987009317	154.411817161339	154.89189506208	155.578366512899	155.730771156259	155.398786116914	152.269768899777	155.564692261531	155.828283435067	155.66034168575	155.370017684115	155.449780810953	154.205636547671	150.25416097844	155.816929777497	151.625705397764	155.637317073745	155.375420504308	151.833945899449	150.463664577885	155.555525605228	154.430389114869	153.585659275664	151.694843982404	155.250144603705	155.279294609809	153.317671310626	152.762114618602	152.057478047258	154.307828998543	155.614230483609	154.669134755013	155.357888237381	152.088549372256	154.290455931982	150.814741794297	155.46636587472	155.386068408537	154.032567747336	153.34108392953	155.705272309594	153.820674803768	152.843656843723	150.957246096494	152.496967980761	155.014666269815	155.523229374732	155.338861780255	154.870881697101	155.60450482622
151.476104334092	153.832647573034	151.755091978464	154.102597933442	155.675634693845	155.646114905368	155.24863547286	155.481478222619	155.521812474375	155.818824229018	155.374342316609	152.334817625644	155.378316419219	155.63848556237	149.952622071328	155.166607659811	154.805953834691	153.513462243502	155.462110538799	153.387439457596	152.430336032713	155.615034231245	155.367585293947	154.893599131105	155.685771994809	149.815093802375	154.954182450197	151.550304158738	154.991820846544	154.569646570391	153.842431877394	151.748858604274	155.773124581518	155.843619984814	155.05247855149	155.641496327641	153.952708699438	154.579786337956	151.110946124487	155.755200607122	153.18374027716	155.921627083118	154.514112892854	156.017117055663	154.741657757421	155.792274564461	155.365626004218	151.420770856297	150.677843415835	153.822893671553
155.787306248349	154.647085838935	153.40873564505	155.44584504725	156.02124016633	152.394239101354	154.099765404349	151.615895414882	152.260476090475	155.938878653198	154.058262777991	151.603049090486	152.846616075409	155.622386432646	155.34133139746	154.964943905618	155.676440354489	155.542775108665	150.587032099436	155.652634626359	155.567840406079	154.71956799231	155.087444728971	151.256748951333	152.035991381849	155.736904795265	155.297395776533	153.262020023791	154.41832361863	155.262615705026	155.595182339797	151.117230033513	155.004099557111	155.846455336178	155.946545641835	155.822914032663	151.258138255314	154.580647297443	152.63472467296	155.125805630104	155.109677007644	154.409001413846	155.745225737564	155.794610704814	154.192363985699	155.912261513294	155.825955976146	151.006757969848	155.660833513791	154.543538068764
155.556970747336	155.840596731281	153.003717880468	155.71078157897	155.962540675608	155.835285770723	155.504101436967	153.784012965054	155.202564876562	155.394097440574	155.379245390224	152.862802936963	155.403901677085	153.546097741962	155.910039773032	155.20587919598	154.99705073618	155.947472813922	155.240592926511	155.477838713446	154.750760395804	154.926212236283	156.015267708257	151.881363515815	155.912795293091	155.881432313559	151.98692666312	152.565343730147	150.766196186113	155.760311843062	152.515673726009	155.790613630254	155.059698460793	151.593947847316	154.436761237737	155.418726313246	152.054068061099	151.545613584217	155.40986580834	153.736353069777	155.66748742461	155.932313266811	155.852874271769	155.489212397588	150.858928736196	155.273844567662	154.243696870296	152.583533328976	155.543554628757	153.443658106438
155.672000690833	155.587657418547	155.159033426387	155.105924805928	156.000224806935	151.926867855114	155.94804740167	155.441354063788	153.898940281489	153.197143903984	153.522385367549	155.43171993362	155.697116132059	155.547666586498	155.998501973936	155.88232075217	152.899289780433	155.252818328919	155.051196317135	155.866775831759	156.003182439096	155.349786471613	156.002370041052	156.086455636055	154.401425866305	156.042496804196	154.99535388006	155.685686133037	155.764187398867	155.896693041065	153.662267336091	155.964728697018	155.809313809581	155.882237597343	152.300919924896	155.289231595293	154.469938490469	153.127116956965	155.58149661548	155.947346741822	156.063745160997	155.739246635057	155.735716982568	153.873852111986	155.85170080766	155.711298273851	155.650396788738	156.040735330854	155.533791323209	155.994076009732
155.010935480141	155.976428092717	155.268129649383	155.637862406807	155.779627205273	155.896956049263	155.63999365888	154.950310443175	155.680957863319	156.052052045965	155.431745650936	155.856794756036	155.332101627794	156.06211629372	155.545373776305	155.868225421474	155.762098563923	154.173883609582	155.560301085998	156.003232809873	153.893602812214	155.983460882058	155.896902833137	154.563315098633	156.066701042915	155.599929099766	155.728367466862	154.38927060404	155.913228321382	156.00249679603	155.459208027601	156.022186553514	155.320972152049	155.095880242567	155.859914522386	153.461082499374	154.525962774988	155.882431779603	155.088474154125	153.38027749899	154.778443174264	155.765004134856	155.238759143207	155.726879518067	154.086766151421	155.853241205205	152.831557259674	153.287087391756	154.285360589031	155.833601572823
155.9133105097	155.663583993138	155.870889479672	155.716266042488	156.098000271814	155.963763916716	155.916128816446	155.081928475678	155.937526442487	154.475565994746	155.961707613712	155.591226510591	155.740382317502	155.459770380671	155.798521539537	155.293093048305	155.775916384227	156.045053555272	153.057939190981	155.467131883306	154.885649736473	155.940316530922	155.125288046627	155.928959620623	154.120216220257	155.737430832224	155.845071222099	155.034919569968	155.866121487738	154.930394115199	153.937567062251	154.073078816844	155.066106824605	154.762206942069	156.113759345162	155.592412863788	154.851429305764	155.193691294149	155.53373383504	155.248199500067	156.154116802624	155.650006999529	156.060780509149	155.719505892136	154.696812761418	155.952884734341	155.415184470315	156.158930838438	156.068147604722	156.046356781022
155.439869051305	155.701902697808	154.665037732879	156.07937613665	155.041161526424	152.118900547112	155.076453641539	156.160274045311	155.028218763952	156.026155412563	155.599197942851	155.893170482306	155.489979894096	155.62332916147	156.142203415868	154.263914946271	155.953492937325	155.959069442279	155.071373305731	155.820669366587	155.819438864096	155.785857556956	155.512749142375	155.980254190616	155.563161884845	155.978948637569	156.084702701285	154.376541389957	155.232536535171	155.494546802746	156.096584055614	153.783113370227	155.574441410513	155.990631816129	155.926198881959	155.845791589548	155.956979292565	156.024387910829	156.173872610363	155.993229738445	154.503473962345	155.67568144606	156.05207441051	155.916136745735	154.233835963368	154.818891624996	155.112417074484	156.04109158501	153.65343028772	155.859410195383
156.112237144673	155.967001220905	155.561154323198	155.941282688025	155.461988139316	156.053031072639	155.089632801996	155.951086771657	156.152683009689	156.081948658466	155.779282714121	155.705768471579	155.610511296322	154.816182216969	156.109384125276	156.11260013842	155.400328025564	156.197811787858	155.512754272325	156.026855427616	155.731359241256	155.097651525505	154.975515845244	155.650469172476	155.925833549512	155.433011921131	154.807412776912	156.100716133372	156.111924779268	156.10396283535	155.996802287344	155.899088548788	155.797721970007	154.787415216211	155.863652912159	156.114491471465	155.147660786297	155.060771217579	155.848318539435	155.510664355645	155.535226697811	155.375569623456	155.23303761283	155.547497259311	155.734776361319	156.22173637872	156.057595049181	155.655379635789	155.892258481523	156.141780871926
155.284589541676	155.974778308045	155.661175751212	155.558201411429	156.031518140393	156.145489730799	156.166664642121	155.814998304886	156.077793440325	156.00267170617	156.064897693234	156.148346108356	156.181506315217	156.154914197353	155.530421572306	155.893970455311	156.135052648682	155.846488220334	155.28213520839	156.035087898645	156.031164424022	156.126689266751	156.031893282829	155.61297072943	155.728857496906	156.121681234434	155.89308985528	155.953926352397	155.956932875614	155.963361105356	155.590776458306	155.710794898756	155.376028307033	156.140955974706	155.281356896952	156.057962444684	156.003840131269	155.663821999097	156.102755010511	155.358072629796	155.694624211341	156.080319100276	155.765107413373	155.962248122459	155.47632395732	155.895147643387	156.146391623456	155.880529668727	156.132931966938	155.4286524396
156.169540173683	155.837623685572	156.1739879286	156.133066531685	155.14571928734	156.101712971651	156.033379040642	156.168206999524	156.113769526027	156.011746243591	155.952636284768	155.890057622191	155.818453842263	155.794395927999	155.486687880554	155.579154035605	156.124804220444	155.886632318867	155.890099797294	155.965167493666	156.141175478911	156.131605620967	155.803400998691	155.817372238436	156.146372527158	155.856413183312	156.053437930522	155.834180112505	156.202066854159	155.921078052707	156.022845501746	155.837662936802	155.860488653618	155.91659210042	155.683806657202	155.480649880282	155.856219291014	156.171416301617	155.895342706359	155.877377135397	155.911433379034	155.875342904478	154.7495140248	155.829730826298	156.164667457127	156.145561985459	156.143457170746	156.05194351293	155.600300747383	155.820099969405
155.916009419774	156.136494768998	155.557413574595	156.15688701869	155.640841206463	156.196376859651	155.752764164543	156.166725726245	155.267247581824	155.173592743765	156.118774872402	155.961923713599	155.198023778745	156.236446041598	155.90105853953	156.238647202277	155.882962500004	156.097906451513	156.188094412372	155.944540191826	155.645437125583	155.666863614261	155.380066625263	156.008085620285	155.73275623584	155.60524424204	156.223085100545	156.195603103851	155.859400788177	155.591768025885	156.147420321174	155.563937148864	156.124822341238	155.599645485927	155.194928006232	156.228493426022	155.772066448955	156.075342331293	156.058650836615	156.244452632701	155.420467811119	155.448250045582	156.178885771468	155.979855060027	156.071013786866	155.774997680698	155.707984815002	155.984751876366	155.62919665453	155.690755380502
155.956525508231	156.109078207594	155.174674232315	156.191362149515	155.829906349722	156.119292893046	156.230573679134	156.244105802915	155.71820613374	156.01747642919	156.213959328195	156.140842692534	156.077651748095	156.186961612335	155.953553377622	156.023904969491	155.920831587728	155.713597361547	155.469116559792	155.811782139698	156.232181338099	155.857600257274	156.223041720475	156.225771649442	156.055894535942	156.162784544376	155.568641123388	155.879278818913	156.128737493773	156.13099592812	156.042977869384	155.775611293441	155.947144606479	156.218987444376	156.254787330776	155.790386325788	155.920782185341	156.161385652454	155.822985068271	155.936682328231	156.143199613094	155.910077207859	155.726459984017	155.448526317413	155.183432330648	156.256298888468	156.186881720076	155.445739614763	156.237845272729	155.919375763054
156.266664255302	156.236281172054	156.242103051958	155.971624535731	155.609758089844	156.199949403206	156.218042383387	156.211734040185	156.250763467591	156.211628736246	156.10890836248	156.213814505314	155.349728228587	155.847135954311	156.281173379291	156.000109903269	155.726520351162	155.906398227279	156.015975060178	155.900980064797	156.191688112301	155.958281310463	155.993594409616	155.909812254495	155.686082446191	156.004738081116	156.169008535785	156.130179249087	156.146841687254	156.247803041667	156.225300975619	155.803388178601	155.978686612258	155.933789684003	156.238808038411	156.164015889393	156.202125643516	156.160430167	156.126887591841	156.141199155014	156.054812713784	155.903597908885	156.106278952378	155.801522789674	156.185127112107	156.274365791833	155.950009284717	155.754593040194	155.682467406041	155.987308621339
155.925202459842	155.967612914831	156.096356019733	156.24038351895	156.10679696658	156.049156611292	155.701414479839	156.246387717577	156.25498710559	156.107301307345	156.232835670076	156.13473218459	156.181702950338	156.104792530145	156.020313466397	156.263241438689	155.939114639888	156.003057981024	156.161789619748	156.131934959461	156.035333551101	155.81900971017	156.115141209748	156.026021681944	156.05816499604	156.0421578094	156.008094089646	156.199758701257	156.27053952415	156.069954836371	156.226025738514	156.248827236781	156.260494358781	156.154908707341	156.161611565416	156.186954920233	156.276038709847	156.022115643594	156.077292210585	156.28466320311	156.221473082895	156.221291908292	156.226135872702	156.262084922995	156.059792803635	156.17822488642	156.208589421664	156.044675037172	155.947201675961	156.054881505353
156.084601241147	156.210486620856	155.957159273346	155.809940940431	156.229425357353	156.160363622262	156.237427275741	156.233010335157	156.097809403972	155.942270441436	155.928714829286	156.148859356675	156.283101220013	156.132557404514	156.109998228282	156.264707558899	155.994943887563	156.200418963367	156.259405516743	156.041908974832	155.962746197841	156.196580174707	156.193238298882	156.194022781345	156.036180531539	156.104856026663	156.233975807783	156.279056153368	156.278040522113	156.292754248751	156.206693851144	156.222962204659	156.137952944237	156.226599926985	156.017844836902	155.840283940887	156.161789612434	155.97709025243	156.147491820208	156.267326900246	155.918252335924	156.179278330332	156.254398953997	155.898045035366	156.107787797529	156.102689638907	156.117663275431	155.856558587583	155.820690708241	156.287114132908
156.043384345369	155.981509672414	156.094980272412	156.186234539286	156.028305860692	155.9445038089	156.182551305098	156.049469019787	156.180110376783	156.226144497478	156.293038934577	156.21902693965	156.174824016617	156.271227573714	156.28782448081	155.988883088982	156.138158419533	156.279896219878	156.15469942384	156.196377472656	156.282805629947	156.264133735698	156.160607444613	155.940420847803	156.230168644415	156.205238884158	156.238979591242	156.100192970719	155.924150653157	156.147015984307	156.286480246437	156.233396688632	155.910993310819	156.281124342711	156.174381031694	156.291086711138	156.066188903722	156.243409744781	156.20273905008	156.111339611815	156.185304543563	156.146965637847	156.239173788398	156.016707019824	156.222547808006	156.282538632945	156.160253745888	156.009597972742	155.940210105201	155.827608601935
156.128274246545	156.169902963214	156.134033282429	156.292416948038	156.250249821229	156.281999571423	156.297991675142	156.184802529672	156.292885882408	156.198488836356	156.243088630533	156.129485563758	156.247483080597	156.19275473083	156.109651530337	156.238947505234	156.178234308617	156.218633262668	156.16885816605	155.982056528939	156.223101470467	156.250512743434	155.940204950663	155.983355594315	155.840155638744	156.199493489288	156.26084505241	156.225158814007	156.193391139886	155.996074314695	156.286216289325	156.297845047446	156.091596293373	156.209682747445	156.261407873055	156.151978936499	156.231549961319	156.288685039539	156.10934027482	155.979576468794	156.206210286587	156.129600127117	156.291334281837	156.19921146484	156.123286133556	156.251623316651	156.282376417634	156.07333871772	156.276125231663	156.26002382328
156.248558478514	156.071884090015	156.207113929952	156.207144842462	156.16987199701	156.213750998265	156.263541844242	156.224315602554	156.109101186754	156.017441569137	156.298487057188	156.264727986115	156.274735215144	156.244448975873	156.306924390192	156.096890413297	156.24730445011	156.154756673562	156.267122924228	156.288462249362	156.268801518397	156.309102627638	156.196999073069	156.17857873292	156.297023473723	156.208632565978	156.250204691202	156.136807562141	156.232121953182	156.272253686935	156.010738185972	156.172049966744	156.261688264257	156.296137326424	156.239776059073	156.165834907367	156.294079299401	156.277016108168	156.214370267501	156.262309466167	156.048725858043	156.057763566293	156.139315295856	156.270012729778	156.187299870957	156.197131818503	156.094103700375	156.231976870251	156.293310108908	156.297375622694
156.279003999547	156.244986695988	156.228114139939	156.188778491289	156.247465588743	156.307529430941	156.184408846243	156.204118334837	156.142030767391	156.130260646682	156.230269440192	156.114677262715	156.293953146625	156.259464540487	156.298418505024	156.235758672233	156.310016693521	156.101567602808	156.245154040799	156.108083262149	156.063939919435	156.153197012953	156.290982409775	156.183877425943	156.166448175628	156.294078428701	156.067431506533	156.298902252025	156.172196092721	156.18999847398	156.140559908325	156.259956801959	156.153638494782	156.284072519251	156.320318451859	156.293468308139	156.131191375238	156.099642179199	156.123005087971	156.304757842233	156.289514222788	156.140865087335	156.281312794661	156.115756244824	156.295451531029	156.165597520173	156.105725648446	156.091545934835	156.276897676199	156.297850571526
156.255916353744	156.322072453575	156.301969600813	156.191790382754	156.205178066218	156.142099693959	156.245588158922	156.128830919899	156.192869539002	156.248306258732	156.206155408329	156.134618417242	156.31710239751	156.295478674362	156.295517418232	156.267570558092	156.213876317931	156.255608220963	156.260053000128	156.215690322117	156.321258572848	156.265281521921	156.261429506761	156.189952155874	156.296849435755	156.292559803871	156.297507950017	156.185345821809	156.226399395794	156.299599236134	156.255456812014	156.272501183204	156.316791676282	156.059214173495	156.313940852884	156.12897223344	156.233039734332	156.311528761456	156.245513418189	156.211506004249	156.148538210982	156.30752270921	156.247681095597	156.193852252544	156.293133938024	156.306963723723	156.265819353657	156.293195475388	156.277250596328	156.221592037472
156.311155241423	156.271724610663	156.116135581955	156.13912932876	156.313596038718	156.254866174018	156.107318700289	156.195599379822	156.278533655241	156.263114084594	156.173839150694	156.315225258985	156.202758374311	156.227799917218	156.24142694536	156.309529074409	156.242994134615	156.244389039924	156.193727156966	156.30450835777	156.285225113913	156.318634416982	156.306671357588	156.106882052714	156.283206495327	156.29547867749	156.273294853194	156.295666193371	156.317786043107	156.323869905707	156.263554602218	156.181964729744	156.304763521259	156.200881623432	156.311670831486	156.092392572393	156.21447211319	156.269698676204	156.327333777451	156.287540481877	156.310456093476	156.283772130142	156.211357653686	156.298647812738	156.242010974193	156.313582877112	156.293451050027	156.309901066246	156.205871283803	156.250431917732
156.172327469355	156.246479522256	156.233303096592	156.31959913949	156.301320986707	156.333597716113	156.28115111006	156.310895094319	156.205736476233	156.218398404599	156.279592492263	156.203449845998	156.19806252498	156.328225368535	156.316967446304	156.279500332449	156.3009095499	156.307767452042	156.265990014239	156.311364958659	156.272718882853	156.264749646588	156.323431323147	156.271146063921	156.279614025401	156.271763754078	156.246945272435	156.315482736041	156.281342658277	156.300651634224	156.295723441869	156.198668951257	156.27978500635	156.256562624499	156.30439602216	156.189487372852	156.325128778094	156.119643424004	156.20162153227	156.255826463064	156.235232348094	156.324856223469	156.322344665599	156.228092298873	156.273896258537	156.320117878666	156.213788175173	156.230131099284	156.309423094592	156.192813133446
156.334604967278	156.318868690872	156.222608141714	156.312203778985	156.323915479582	156.312068232739	156.322498935083	156.241601913828	156.262298939578	156.269485417486	156.269948884335	156.332290883846	156.315762160682	156.331730233045	156.201957835746	156.268859160184	156.304528340291	156.316083428221	156.224212520149	156.263675613751	156.282855103964	156.318639437127	156.240546918993	156.220344373764	156.323308552458	156.269455928777	156.280495617589	156.261815830177	156.251905401735	156.30355412437	156.215569575768	156.21844056137	156.308904265622	156.190038903085	156.288509316918	156.254889020091	156.207077743522	156.134814705356	156.3026253347	156.298664295984	156.297335450042	156.244917805523	156.283029214943	156.277929782209	156.293124029869	156.308877832581	156.256709561781	156.24088307788	156.302239844532	156.254712974999
156.328846711729	156.255825073199	156.30032292553	156.261658025003	156.249293087989	156.313577064281	156.310223341642	156.255184628729	156.291324938978	156.319795277252	156.31373111892	156.209396220541	156.253774566486	156.276496897093	156.255648925036	156.263228811032	156.325218176659	156.315204355942	156.269179387585	156.279697587297	156.257985684562	156.270079146204	156.294321051626	156.303299994312	156.286609396315	156.247172446059	156.216545506049	156.311620661479	156.256909224361	156.304155703828	156.320230097397	156.243850814611	156.291136624904	156.322383712841	156.339432432115	156.212558377053	156.334855794154	156.336211194686	156.31391876186	156.331891037292	156.318572823852	156.284675416582	156.307765848518	156.323871152722	156.302458106275	156.264864189433	156.285716343644	156.312943403344	156.21507648548	156.282929500777
156.316972998457	156.24798288332	156.201317397679	156.294046091676	156.325900910364	156.2424857879	156.229684199665	156.293124905772	156.203695055065	156.299777028578	156.335882918429	156.281343441802	156.265944320532	156.245726644031	156.323611528101	156.258809081678	156.327693979209	156.336998036305	156.299872504742	156.299822925295	156.28568723128	156.315572264729	156.247741479764	156.329943867572	156.264077929208	156.324366154863	156.32857773706	156.324501693878	156.267945439418	156.321023120337	156.331995195674	156.281263750886	156.303871802447	156.337044495788	156.326238450422	156.292932894085	156.333053603148	156.244236625568	156.337472440558	156.312256422828	156.264641364246	156.223647205847	156.309376154444	156.329193640384	156.329585132869	156.294479813933	156.332249044532	156.283409006581	156.317359384946	156.317468605622
156.337236149037	156.233801324334	156.285929869112	156.320036563636	156.325855203681	156.272343005534	156.316657746577	156.330736684206	156.311726933836	156.271213317624	156.322908294148	156.341435315622	156.33508475819	156.243432457585	156.263645548991	156.27611846163	156.3235429139	156.229623569233	156.333267275744	156.254330314899	156.299167724998	156.334307759985	156.309153978449	156.280304394103	156.3285275052	156.240264637857	156.323516109525	156.316117021032	156.317724884003	156.236778330696	156.305611908601	156.273120926053	156.32698139359	156.280626550238	156.329124919156	156.335326993524	156.299910743366	156.239445418915	156.258211847819	156.32640695568	156.327484136359	156.304953959009	156.277485912123	156.318461023955	156.333075204625	156.284356631488	156.310083803349	156.289972413413	156.327497253205	156.277572105143
156.30144501314	156.292979325984	156.29788073663	156.332713502714	156.314521029807	156.335904345612	156.315241272666	156.320447692811	156.322165740594	156.26802413038	156.310905300067	156.264219899433	156.329860694558	156.309844586852	156.33719480358	156.327225930663	156.33168789107	156.303295817189	156.346074978677	156.307112166876	156.323750497666	156.294816532402	156.325822813491	156.300536003902	156.343404281113	156.318189689387	156.28780967071	156.284596661683	156.328981076003	156.303772002967	156.304362559395	156.267906616679	156.290065332089	156.33120021828	156.322679909802	156.27197723838	156.296990116593	156.286960249193	156.30628463625	156.299883381015	156.318874113593	156.332128826261	156.255447819202	156.279148331164	156.292530060392	156.29761654868	156.257059802192	156.304156076677	156.281628101663	156.306902392483
156.283469651218	156.302375015771	156.326855868405	156.328237925288	156.312785110205	156.340663995746	156.296322021783	156.336820907693	156.311642070269	156.31589097317	156.326658342466	156.275235993185	156.327684063025	156.339774146576	156.326979953063	156.333919468148	156.327693008948	156.321331222705	156.343888119383	156.316427494314	156.32250177209	156.334439995233	156.314997602194	156.348329541898	156.31156027802	156.329636824817	156.311326706464	156.303459134657	156.326279076894	156.337646067407	156.311603584167	156.324969212874	156.314164109512	156.28289624424	156.316065900665	156.309221594541	156.31122439046	156.337389747862	156.313687755643	156.307500568392	156.307482052861	156.310777845001	156.331956919723	156.333101670118	156.312906319758	156.304832790269	156.340952266388	156.330739377682	156.302696399622	156.294449175885
156.308319008741	156.341786450643	156.341011555663	156.334485013522	156.300437561011	156.322179121694	156.326777040967	156.345025984202	156.275761538103	156.290411083086	156.327282770109	156.338373921984	156.329385372858	156.320936494655	156.251516911028	156.340586147405	156.343820584685	156.308619209024	156.323839013906	156.330240929382	156.294753623788	156.312876115985	156.315199776774	156.323908872549	156.325154108917	156.339788972398	156.329766079952	156.30565156842	156.324989685887	156.320106816819	156.338289374697	156.332550727607	156.342666099043	156.345900630392	156.316541323836	156.345353480969	156.337591488651	156.323248962484	156.343108086118	156.319679995844	156.293844715548	156.249932718196	156.337084417451	156.342152912536	156.316701181531	156.327551420486	156.331894697235	156.333307694242	156.326321541945	156.305189494407
156.32979700314	156.340365653556	156.33160208639	156.313520564797	156.333125145743	156.331043146673	156.328220755365	156.335537538681	156.34042324933	156.335053304245	156.337882962447	156.328635013789	156.320489961904	156.326154528993	156.327562983323	156.340699293331	156.33447003812	156.300009808612	156.278628713017	156.324105781716	156.328083413699	156.334935294925	156.340834679625	156.284394212862	156.32245311972	156.342475551602	156.335777069142	156.296236828898	156.296637490517	156.285105132702	156.341240405771	156.333448289765	156.324231240148	156.345954854244	156.306035337737	156.342192615808	156.330181819975	156.348460153842	156.321711641025	156.345514635778	156.339815940515	156.338408278822	156.333058734925	156.302969403183	156.342677804099	156.300334498125	156.327251415451	156.330641289594	156.337036016812	156.338607791252
156.320775719665	156.343918975783	156.33567915334	156.317085846874	156.324423298746	156.334084727318	156.33671339984	156.323967671952	156.334607181314	156.2989242307	156.301558072149	156.346623875549	156.335884096206	156.322550602197	156.347076777304	156.318861267313	156.311207586865	156.34726724786	156.320141758416	156.318671852683	156.34583468027	156.330488660547	156.347435797736	156.319885867054	156.330055190605	156.348827979262	156.332852046429	156.335249757088	156.340659575056	156.333462621872	156.316361093686	156.319261097055	156.308253914187	156.32691324546	156.297317126638	156.332912197488	156.334618447496	156.349157426381	156.339162382705	156.308857701538	156.349322087615	156.34673402996	156.328005014874	156.342777701025	156.338339395037	156.344364131138	156.331591997706	156.313989126101	156.320702974694	156.312009552292
156.344203976773	156.3424974217	156.340173523258	156.330953824842	156.342011932265	156.337843352982	156.344602791095	156.341310159359	156.342402635017	156.301655117781	156.336410001226	156.347039429988	156.325937632488	156.303704303471	156.303086942572	156.324842444091	156.340407860691	156.31065667435	156.315254113027	156.34591600404	156.278123786159	156.351443658444	156.304454287813	156.331218126925	156.3182214519	156.329214585752	156.335370621585	156.339841084578	156.323752464083	156.343808164843	156.346337713306	156.316336070081	156.343918806863	156.317544566305	156.337201400088	156.339042213953	156.340921672985	156.336117881397	156.346327742323	156.328514944059	156.319464576675	156.311929122904	156.312312138618	156.31897342099	156.324819106039	156.340407500746	156.338320813732	156.302890842334	156.326593624154	156.304702597288
156.308282282076	156.335627606115	156.343131591894	156.333454907573	156.348603774843	156.332046990033	156.310822668634	156.34294858465	156.323411253547	156.335473236435	156.34735886161	156.321334769147	156.319948360253	156.347041158493	156.304978221565	156.342855118715	156.34314428469	156.32592741751	156.324272956176	156.345100998247	156.345755021661	156.321053834111	156.347149046868	156.322901021059	156.338772754803	156.341278458613	156.346417687617	156.319958134233	156.33494657778	156.314741245429	156.331828006267	156.338661261947	156.345282419195	156.331495706816	156.316025747922	156.327919480868	156.349539907903	156.350993303802	156.342042180748	156.33508924795	156.34798406146	156.349527809537	156.332490255466	156.321202283589	156.298073773514	156.34227169074	156.345757026042	156.336076253257	156.337625656147	156.320043894544
156.337588770777	156.341569464299	156.348786456195	156.313378332454	156.347209013579	156.328957067713	156.345409445266	156.344950012285	156.348703342737	156.314109067674	156.32869039563	156.322349850992	156.347789917487	156.344285377021	156.34177793709	156.337991571598	156.331772401472	156.34071252311	156.324418456846	156.327329906858	156.348418215841	156.351129732369	156.346607271876	156.351670319041	156.312348740686	156.3409562299	156.34597193059	156.326080149642	156.318195791021	156.318316517056	156.343923084991	156.343945509251	156.339282183906	156.346118077419	156.328125630294	156.338218686654	156.315483209591	156.338668167685	156.336927366244	156.350137075372	156.325188931014	156.343908334946	156.346748534627	156.351238501315	156.34880353698	156.31795923078	156.337807891259	156.337183260806	156.339334617347	156.34578939799
156.339086543153	156.342870771081	156.332354849073	156.336627587544	156.32777150057	156.334952760699	156.340384816104	156.348242512463	156.342690585118	156.330152671232	156.349561492637	156.349218404386	156.341763565563	156.316779363546	156.331956496966	156.34099311479	156.345250813488	156.334778720485	156.330638495868	156.340233620293	156.345267875528	156.331920684329	156.321494490235	156.337915044591	156.324913172095	156.352618549887	156.337159280869	156.329720882339	156.339596820923	156.346400136489	156.347868518528	156.298937960259	156.351492695385	156.328342254516	156.325200624141	156.328923136336	156.332836749678	156.349717744381	156.35078854626	156.350434915994	156.331519172105	156.348315332287	156.336489473643	156.342379112782	156.333328521814	156.325730862421	156.323520041138	156.333443466461	156.347311434885	156.342624221
156.336514412936	156.350514402118	156.339374954973	156.343969397706	156.334526756651	156.334530084872	156.341551303339	156.349848273047	156.338135240813	156.325385835466	156.349214436232	156.34484333182	156.35322208027	156.345333217951	156.336393509632	156.348182887757	156.351685387773	156.331126687867	156.343193965773	156.312539002678	156.340728798627	156.34519041706	156.337309901966	156.340468427013	156.339113475475	156.341264151967	156.339416101283	156.345883582198	156.335145875107	156.345611730726	156.341438877447	156.344606562005	156.348633425121	156.345139495962	156.342138301758	156.350134985503	156.338918439382	156.349394423071	156.33931408531	156.340548333774	156.345067519037	156.352347489118	156.349452617363	156.329534831456	156.319848784503	156.343804910037	156.332971295229	156.348990730386	156.343944485381	156.339656855997
156.335299039371	156.348510920819	156.339018848952	156.346257301824	156.337195535439	156.351133152157	156.349649262627	156.346573085151	156.349447927486	156.346390446665	156.334879632255	156.343932617498	156.341615592802	156.346932608098	156.343692356982	156.342036853969	156.335578936166	156.335055944162	156.339093046842	156.347360031385	156.347903608266	156.333597791768	156.35326070067	156.351513018037	156.349847333984	156.324401227123	156.344286442073	156.341317416115	156.345770797427	156.330523784313	156.347689574003	156.347359046403	156.352796030446	156.345768163219	156.317603505525	156.352939426593	156.33829477802	156.341103215246	156.318149242771	156.353874930727	156.346140096266	156.336585550456	156.325977518951	156.332189666491	156.334681334225	156.344586101047	156.350131891504	156.338332578805	156.34842561565	156.34950515943
156.346596553752	156.348803530197	156.345472994755	156.34096055587	156.336987255203	156.332434007508	156.350502655479	156.339806609231	156.346225477096	156.331124736019	156.341985757257	156.350291290466	156.351455718731	156.348411957949	156.337590853733	156.338619601417	156.34959157111	156.337297190628	156.346351661976	156.332515232363	156.354488150615	156.34859469228	156.332710551405	156.347730682318	156.328523352141	156.351506081315	156.348274412799	156.330549559821	156.324140627747	156.331723487118	156.339248396574	156.352580353559	156.33499213092	156.347088528456	156.33504745888	156.339151596138	156.347133115485	156.336810565088	156.342233932404	156.338224862603	156.348596784459	156.329910478325	156.347986701977	156.32826859735	156.328569731744	156.334577390404	156.353562147078	156.33982456891	156.34889741638	156.352402187335
156.342055640448	156.327535425092	156.341176511909	156.335051523597	156.330857559283	156.349649073825	156.341260058366	156.33713451194	156.339283712102	156.341245826097	156.343803013279	156.348976898729	156.333740612593	156.352518505726	156.345369785006	156.334239019982	156.345239227874	156.349070955675	156.326008058944	156.349335732233	156.338230082284	156.354544173987	156.336185773474	156.340740204145	156.338287175924	156.355019984006	156.339140395382	156.329653154701	156.350428226251	156.347654457346	156.348038597009	156.347752977669	156.341169093205	156.329037042779	156.350004917342	156.349703782955	156.334277755967	156.351384064907	156.352609419748	156.347884617353	156.349412543564	156.340147792963	156.355918003127	156.351677129265	156.33446792777	156.336577522643	156.348599137936	156.329241176092	156.35482420377	156.341613938504
156.34725553042	156.349988207516	156.348428013558	156.346157629464	156.347886632231	156.351074892371	156.349591998864	156.352911151247	156.343485341652	156.35269949476	156.33597421654	156.342548084442	156.347842379417	156.351296405827	156.345771108493	156.341591650509	156.343804918835	156.336260394582	156.351226730232	156.355922384071	156.342094335361	156.34973059357	156.336597356966	156.35024805095	156.332249465227	156.344468250399	156.346157059634	156.330800955299	156.35067304838	156.347376977679	156.347775516739	156.333872518087	156.326197307984	156.348112336733	156.352942177113	156.347871231595	156.327183412876	156.34359576334	156.351912863888	156.338601835468	156.341969004342	156.32620567401	156.353004986588	156.341036290316	156.350911286334	156.347435956687	156.348266741071	156.352596400421	156.35439099914	156.352503530744
156.347959771174	156.351685980069	156.353377462504	156.34635996301	156.351479468258	156.356600796512	156.350882359303	156.350852249061	156.353850564787	156.354902185846	156.354683384941	156.347170820848	156.349597719938	156.335318644922	156.35475095123	156.349145783592	156.34639624469	156.341647903128	156.342539467216	156.350656396417	156.347045405098	156.351514226223	156.34516503163	156.350644872563	156.350340128826	156.349256461245	156.32826256784	156.351130846841	156.35340274957	156.346788156181	156.348764735721	156.350508148785	156.349906498039	156.335650946344	156.35016418969	156.340416902268	156.340002005691	156.347511894834	156.345792208226	156.354242756161	156.35070886097	156.343691663711	156.35176006125	156.341963714987	156.338527914105	156.341868440679	156.344974001168	156.34917434634	156.348827827863	156.33962973565
156.3513336695	156.355343259503	156.35398706617	156.345826680549	156.333056946962	156.343696255631	156.351395552026	156.348220607079	156.350079609868	156.347380792903	156.339611042192	156.343042740126	156.351418827636	156.345460512692	156.345910849305	156.340016456248	156.350251376173	156.346669404026	156.3509782122	156.344667983328	156.347515760386	156.355756100464	156.351087112072	156.351897603794	156.351199532612	156.351592122711	156.344671442109	156.348479178509	156.3398859149	156.33713249948	156.352216065515	156.346785525717	156.343720194084	156.347684124761	156.341766092881	156.355055416018	156.342550088067	156.348799633169	156.351444907175	156.346121372423	156.354340570583	156.348915803647	156.346312318255	156.353132138378	156.351942252148	156.339993739273	156.351055521192	156.35212219912	156.35519573617	156.345285054605
156.339123605708	156.345337333325	156.341112774925	156.342733730304	156.348718503934	156.351709447388	156.354311114638	156.353798631218	156.348557945492	156.34613760702	156.342867288691	156.353082088803	156.344864880612	156.344443224875	156.342603648881	156.351885007932	156.349564451876	156.343577337789	156.340042014721	156.339780577629	156.351111232106	156.352097848187	156.34499728194	156.355143865051	156.355580879802	156.345332859307	156.354357977166	156.352239992985	156.346763563807	156.339884805356	156.35512381209	156.343209596067	156.356414385261	156.3522097863	156.35156086642	156.351493960258	156.35247032291	156.353442163509	156.355174655592	156.343127411996	156.350552096265	156.352373015404	156.355799748051	156.342072335734	156.352247606997	156.345865966274	156.350066951377	156.34870935242	156.349873815789	156.35471578207
156.345949037975	156.355488778062	156.348165285118	156.349135597626	156.351516936262	156.355070096804	156.345806884136	156.354024485171	156.351578498798	156.351644207696	156.347472718886	156.353228137819	156.349961953035	156.347834992106	156.354968108783	156.345752219081	156.355453240872	156.350867967099	156.35357308397	156.35582760146	156.353088832598	156.347578655864	156.343579041896	156.337093516104	156.340686652102	156.349275650975	156.350857265929	156.349433204356	156.354186551041	156.354509918708	156.34948427021	156.345818451876	156.355334227646	156.351365546173	156.348701429735	156.353112817945	156.354534080305	156.346980634578	156.346487945425	156.352884116209	156.352736245582	156.35115393469	156.342201287993	156.348728347235	156.346987344405	156.346913573708	156.355055677724	156.354757223044	156.34435320121	156.348831728179
156.342972290146	156.350931843544	156.355372611774	156.355417687698	156.353214510282	156.350820130256	156.345531315945	156.349409696401	156.34689002285	156.351926277416	156.353853487113	156.353081987113	156.351347749732	156.353764341154	156.340885043616	156.349918073209	156.355274189892	156.351872234475	156.354242373423	156.350622243019	156.348683105946	156.350707935593	156.351393041956	156.350141930102	156.348671636568	156.346702771442	156.351036926601	156.349318376518	156.352462575572	156.346389254741	156.338545598834	156.348271345332	156.343759319223	156.349203963324	156.354350647281	156.349088745946	156.35194362467	156.345016469149	156.352649219446	156.350778997816	156.354184705319	156.34882212437	156.350656484299	156.351541303439	156.348834378595	156.353306269997	156.348595240876	156.351572379686	156.349591055732	156.347370411486
156.350303721098	156.353399749403	156.351865745119	156.350438820484	156.349441399536	156.355812504139	156.356899443205	156.353991514732	156.356158716509	156.350935016564	156.350824862832	156.353341863166	156.356852612781	156.353808637935	156.35055334384	156.33854378437	156.353330149548	156.348190308325	156.349298403645	156.348566847648	156.344482496604	156.345320602852	156.353348603426	156.35236550908	156.347743882973	156.349769626559	156.352302301227	156.356988346452	156.35152274321	156.346602773586	156.353349415598	156.345587983002	156.342695998901	156.352504889297	156.358047296317	156.342429556213	156.351366183591	156.35285569297	156.347204047611	156.349869197329	156.355795491842	156.348546242264	156.353530355537	156.351089651182	156.347134248241	156.352046292209	156.340860123752	156.351671563345	156.353458895635	156.353043438301
156.351567076917	156.35259644616	156.354408180098	156.355298731247	156.35083332948	156.350995098627	156.352286398418	156.357503521559	156.353212530761	156.348340111306	156.355527957242	156.352039363736	156.35684406855	156.353072530197	156.33943652924	156.355568509101	156.349737352378	156.353747132676	156.349563361625	156.354783479841	156.34585697145	156.355578304686	156.350613091132	156.352194428002	156.356762962725	156.350988446241	156.352952842319	156.352547172108	156.351569822391	156.355946840639	156.354042893854	156.351686616921	156.353995026899	156.357613534979	156.351092759415	156.354169754542	156.352493738454	156.348809796048	156.355526500675	156.348318387477	156.354910966795	156.356535599632	156.347927862711	156.349818450583	156.347575755026	156.350857519376	156.352149372601	156.356577011611	156.347121217326	156.351917319918
156.352054859585	156.353911741208	156.349487273839	156.354684795175	156.353066470589	156.356669302547	156.355602239598	156.352714573889	156.348517356187	156.354621905033	156.35653396023	156.350075707059	156.354999142832	156.351601070119	156.354323848306	156.356303202616	156.348980796295	156.353350346847	156.350302464975	156.352411162229	156.350494724727	156.353276187515	156.350335352428	156.349496961727	156.349768322925	156.351439204865	156.355020175663	156.351401990606	156.355234804122	156.355931276021	156.355649777928	156.353321377186	156.356449497809	156.358567228227	156.35063163623	156.346269673272	156.349600994901	156.355847663114	156.35411846123	156.349386356587	156.353629106522	156.355955142754	156.353142351406	156.350794452891	156.352056013842	156.346700985299	156.351456197791	156.35799690727	156.355074945915	156.349044022019
156.351825677645	156.352760090451	156.345835098086	156.350745286691	156.356793636997	156.354722519861	156.356538760491	156.35388487347	156.352471826805	156.353144306112	156.352197141118	156.349422528501	156.353879887588	156.354325786889	156.348722940131	156.357251386425	156.351129304598	156.349236921306	156.351371170487	156.352459450423	156.350971029899	156.351192996789	156.353088393802	156.356971501836	156.355607965639	156.348271287793	156.356377282298	156.352789192323	156.356144811995	156.351871417906	156.356496326876	156.350482822615	156.352486095526	156.358025549706	156.350298418067	156.352709811376	156.35817652231	156.357081082349	156.350376487214	156.351045257672	156.352124778849	156.353898415383	156.356679944948	156.354551685249	156.347624220896	156.354415484953	156.344636802017	156.355563164203	156.35638479506	156.349384708937
156.348830292915	156.350570673447	156.351632103976	156.350259475436	156.352311634324	156.354567201834	156.354704464744	156.353372869855	156.351658682524	156.35403084444	156.355077461957	156.352311266261	156.350801687197	156.344572529694	156.356999561098	156.357113852392	156.351211763611	156.356529316945	156.348142011083	156.354016148998	156.353152814844	156.350743432485	156.35454733759	156.349929661067	156.352123772611	156.349491553941	156.355378541886	156.354692285285	156.355124171594	156.347635132711	156.355942787391	156.354143781043	156.350347532744	156.355043506598	156.356332822565	156.356104544164	156.351955736324	156.35298235094	156.35355388623	156.351286287318	156.352994553255	156.34613557726	156.358321212594	156.342004540883	156.354250139452	156.356588581473	156.354026947369	156.349382354799	156.35286278726	156.350956057734
156.353182972323	156.350049993816	156.350940548815	156.354855624795	156.352412054763	156.353702589779	156.356569747797	156.357819206413	156.350865431409	156.355855640588	156.352581109319	156.357886452139	156.3541487204	156.35160689904	156.355009154737	156.351643531423	156.355026321888	156.353484638658	156.357609826657	156.353257898415	156.35379396515	156.353398832575	156.354788097466	156.356999055445	156.342429677983	156.347452785253	156.356169812378	156.356349719932	156.348855395403	156.350793079531	156.355135638718	156.353005688278	156.351436746169	156.350675731652	156.353360463177	156.356428682677	156.354284469266	156.348146616342	156.346905337464	156.349356301577	156.354416966195	156.354255650271	156.355942979965	156.354093899605	156.352919554004	156.35809887223	156.354113037157	156.351908622952	156.350935353948	156.353488726094
156.352654539681	156.351908725365	156.357020580301	156.350842154375	156.353198242303	156.351202680523	156.353304855864	156.353399976954	156.347109976945	156.354734509352	156.355195142334	156.357780492093	156.356994790414	156.353808509935	156.346343620917	156.356275593154	156.354797938236	156.3517510018	156.355077789038	156.358627401042	156.35034506596	156.353541798617	156.350635364535	156.354462525707	156.349453875197	156.350525512142	156.352588731456	156.358163370022	156.350809542644	156.351736546861	156.35530594981	156.351951723891	156.356077147736	156.355730027623	156.353669428082	156.35270863369	156.353587067645	156.353200333698	156.356012980435	156.353280183139	156.35366549628	156.354972064722	156.357084782674	156.35466686778	156.354129870699	156.352192917484	156.350699885963	156.348059221595	156.356384334407	156.353019176332
156.353972596577	156.353585728046	156.351264435806	156.353384328882	156.352377188892	156.354927079262	156.358319884291	156.354482572616	156.358567649333	156.355270479234	156.35415049501	156.354773741698	156.355807309455	156.352534501296	156.357230190847	156.355483130639	156.344123259811	156.352952395971	156.358121529902	156.354636516222	156.349471692395	156.354240112114	156.352791929842	156.357064029929	156.3528425595	156.356179989888	156.351733787448	156.353219189221	156.352265061997	156.356962562667	156.355845644054	156.357145541166	156.357337226209	156.357177534369	156.354133166715	156.349970307632	156.354253988179	156.3566642478	156.35306797128	156.352171706039	156.356522432413	156.357696724456	156.357248589242	156.354229027359	156.352553008182	156.349420439714	156.348920202865	156.355188199175	156.352152982456	156.349321466977
