# Supplementary material for: The Neural and Computational Architecture of Feedback Dynamics in Mouse Cortex during Stimulus Report
Source: eNeuro. 2024 Sep 24;11(9):ENEURO.0191-24.2024. doi: 10.1523/ENEURO.0191-24.2024 (PMC11444237; doi:10.1523/ENEURO.0191-24.2024)
Supplement: Extended Data 1 — The file code.zip includes all code used to generate the figures and perform the analyses presented in this manuscript. The folder "./ephys analysis/" contains code and instructions concerning experimental data and Figure 1. The files "Figure2CDE.m", "Figure3AB.m" and "Figure3C.m" simulate the model in the nominal setup, and generate the corresponding figures. The file "Morphing.m" allows changing the connectivity strengths with respect to the nominal setup, and plotting the resulting trajectories. The folder "./Figure4/" contains instructions, code and data concerning Figure 4. Download Extended Data 1, ZIP file. [file eneuro-11-ENEURO.0191-24.2024-s003.zip › code/Figure4/isolatePFC/v1Int_a1.2.dat]

0.339313127473116	0.362185075532504	0.344555052259995	0.352919992296509	0.321609591946368	0.354417489622838	0.363008983156077	0.346941566952486	0.356122923592686	0.362970974712998	0.323263681583548	0.345866111096419	0.32221472951526	0.322549950865096	0.364807875672648	0.352685198982964	0.34161082336817	0.364824468424397	0.359430728889892	0.374270567738593	0.33553510930218	0.356565118759091	0.332581041294015	0.372140066710952	0.34561138612279	0.355594191129667	0.370589037714045	0.322242649662105	0.367284713551495	0.367072545210072	0.334598502635886	0.33233839952155	0.334037721984103	0.363168799962752	0.330166541570255	0.322258732455708	0.336632994693152	0.330070916374393	0.365245033579798	0.327241046768314	0.354802218581078	0.32262643692983	0.341347431839735	0.351069011593571	0.366526629903335	0.35321068052436	0.340806306169852	0.328064784830497	0.326741025693593	0.341272133950181
0.366347606824852	0.383673761308682	0.368358626530642	0.358260434596503	0.339243433623425	0.364588972051836	0.364394771200993	0.348359879051697	0.339557401244663	0.331985826881614	0.387307435385807	0.360712433639363	0.367544840277997	0.360087351446834	0.347918077500092	0.331916587832048	0.336414324526144	0.34630410373969	0.375419724155125	0.347854283706637	0.367715819338638	0.349255071339651	0.34383093664543	0.339653437964596	0.341997375650112	0.335874325168498	0.370653521818049	0.36443982141413	0.346218102324415	0.333717881276701	0.340951798882997	0.372924143604391	0.377079980332639	0.386705931434812	0.328544029020751	0.365644809121191	0.357384039643553	0.378966328765982	0.366146315317621	0.346079755074813	0.358986134822216	0.340588440330903	0.336685087847725	0.352191870178637	0.34295855369396	0.3481080364121	0.330572434421342	0.332397622149451	0.349875236177537	0.334241010598833
0.370101667562038	0.369874934782317	0.377897659496613	0.383277292965072	0.36922510015348	0.366940810357884	0.382041256487169	0.384715817142478	0.364955730797642	0.340118869738141	0.346296762593595	0.351842017625118	0.351356336406143	0.360489740164558	0.351592774966408	0.391134234370842	0.340061072714455	0.353372128500802	0.393230161725301	0.343218994731868	0.396849747002256	0.389643799551839	0.346554806753804	0.368410914214736	0.373162360073617	0.379252524883312	0.380066721219571	0.395649657151005	0.371284976971797	0.40501883494267	0.342982818028565	0.39247851156128	0.368686397138383	0.398089051355322	0.371418620878641	0.354454204484595	0.405315342096281	0.344173638100067	0.361181380268686	0.382220568126515	0.342514026823408	0.348361797519215	0.37900912201389	0.357236816964911	0.374428158531909	0.403626752147879	0.383429384707966	0.348895806747487	0.354985055782925	0.347901027242293
0.400930744137522	0.408701146753958	0.369410355571808	0.39640290355168	0.371509574529535	0.368148842348357	0.358502625603264	0.367919911931276	0.374555481247695	0.407514340781955	0.364494483212974	0.36658777152205	0.352799783155174	0.39501494476988	0.38960692082062	0.397036872462662	0.402142820237482	0.359711651525042	0.398114269795899	0.375041600076668	0.372767795572115	0.388535349898068	0.352414669797672	0.380301788125097	0.357186425088961	0.35991994142319	0.351615574969248	0.379679443070174	0.376584115909229	0.374960810750109	0.398982335907889	0.409423715526505	0.373453580974666	0.364160586238961	0.375329992774614	0.363023269151189	0.410066324594773	0.393579162045361	0.414878320004403	0.35943620831819	0.351540527992714	0.365221861962851	0.366982064733892	0.388512711943906	0.351703739349938	0.370338626737965	0.417830579438173	0.365373871814566	0.409255816442921	0.359118913733927
0.426467941418775	0.369927243535098	0.440170853495433	0.413742743897423	0.398461107700969	0.366917596931271	0.423067011597042	0.405657186991807	0.438655314698782	0.43127721678795	0.384114836282124	0.416970306820278	0.376556811459284	0.412635658059924	0.41094863143778	0.407324411581399	0.444283571717678	0.426504245964053	0.37736501869946	0.416579871072337	0.410568682363931	0.440239721027001	0.393510771835834	0.373409485500477	0.442977242871757	0.42118184771711	0.37731871459031	0.385791364227144	0.415946391318932	0.394935860740775	0.394372818187922	0.391901298332855	0.422083050838239	0.388305016344426	0.403343245871951	0.415320647440471	0.430894562139386	0.394991573240466	0.409598704250755	0.425175973592803	0.375096917269721	0.385680106786676	0.397905068225689	0.376577931018994	0.372399779539861	0.388452761672043	0.411381455774482	0.407163011154462	0.375343348895562	0.408762314975964
0.397403919524948	0.407525244948329	0.430179683684826	0.382946775973031	0.397861677166639	0.445116545502376	0.417408056593357	0.434738025145554	0.415111158228056	0.390232135552017	0.428940357971402	0.404078829273776	0.416466050214772	0.447646344925586	0.415516342273492	0.411843336363764	0.45840120341643	0.421679235252069	0.41828431959681	0.43069478192951	0.466196525158465	0.419817238045653	0.399365255002215	0.398364895705051	0.398670353868171	0.414196276690151	0.464178248283972	0.381947395338614	0.42374512060441	0.418323724087226	0.409811036912957	0.402547571232677	0.419192970726214	0.406475907425936	0.415549044432563	0.407032027808294	0.406283129592368	0.448323262487129	0.447925352397514	0.440010870508893	0.418810630204096	0.428892462897665	0.387578202090033	0.457266433430724	0.418824928930807	0.404870715608626	0.386401489462005	0.402102732065102	0.436682456424506	0.455278575007338
0.423547468359079	0.401788271338454	0.436695974828429	0.406719003935031	0.457746086262309	0.479708021067949	0.431801713331399	0.480597781175829	0.480501081192502	0.45372851726945	0.438598776137901	0.4816486777949	0.464345092610149	0.418529479486487	0.417640435707404	0.486100972310358	0.43255083844885	0.46109577955186	0.443932783889212	0.426143716424035	0.48234297654007	0.404281400283452	0.417393319687261	0.407743195677744	0.483829031391669	0.404604049493047	0.452525312312902	0.483544565918031	0.401401170898467	0.424602196250031	0.444313547243918	0.484455944597469	0.439992953109527	0.489787680715207	0.432529655946426	0.468347775146398	0.469949721787231	0.489600723770775	0.489525820274613	0.459673506298145	0.433874768636455	0.416067023583201	0.462003078078001	0.465022255720577	0.488006109388931	0.433925044949186	0.447183714427521	0.479370007856378	0.471072643013016	0.456264891147421
0.44752809158711	0.475592990926047	0.452582624576423	0.457265165505225	0.421338652855567	0.462175676132101	0.459341415284301	0.428958603562805	0.485586520482956	0.512044023901802	0.52776301922613	0.476020391207696	0.453037601738435	0.468995611257676	0.507273679211671	0.451179914227022	0.507854124906187	0.430741399967667	0.437767587553467	0.486715537906486	0.500180988170226	0.475499928770869	0.480250549912604	0.466650084541046	0.478433672757039	0.440596939320439	0.49136986637582	0.434062589197638	0.506027534268933	0.511201202553986	0.422698944012934	0.426635800872141	0.527026579385294	0.513040888637575	0.474919727995215	0.449799878602162	0.446271435011337	0.427166771655832	0.423076491689599	0.474588115238147	0.434257221512781	0.522086146460533	0.489834707646777	0.473531584751617	0.470506380061183	0.481759371801179	0.503132944508095	0.493651831168961	0.453740208185882	0.500080176785516
0.450116039527354	0.4535095742229	0.514945896931135	0.520312858490869	0.445396709313647	0.529740904779498	0.504409541502966	0.522530334205564	0.558820917927857	0.510194215883268	0.538023989576668	0.542540794940574	0.514526310875808	0.467256127910906	0.455794328094806	0.442789359641951	0.45634168870615	0.554943630740559	0.497986189735685	0.455441837002257	0.452853196446866	0.477486470846115	0.520891634987568	0.545856803914766	0.510862585405142	0.495394936424732	0.447838774540268	0.457839963302035	0.463415115601886	0.548143446379216	0.543246784589937	0.457807105911682	0.486308510948201	0.443128563206746	0.502369957189951	0.506732372703525	0.513486269418235	0.447732160211818	0.458024223118227	0.535968206563394	0.454235541884188	0.458858809565243	0.508241056899129	0.453483458820801	0.544191451871368	0.45308185164617	0.48170464084324	0.446535818985068	0.464581293318536	0.515922338158482
0.472316579849291	0.497167601808566	0.487363708028198	0.534466025850116	0.575913389595777	0.524840918682329	0.504210672378521	0.507416245425065	0.520361609319219	0.559325156836405	0.487799537185445	0.513653852098263	0.492355926587568	0.484077985344347	0.469038202643491	0.513574835795861	0.476907207631825	0.468929330632954	0.527189724100747	0.481512427552298	0.476855236357545	0.56818709209943	0.568391947293537	0.558853040764794	0.601955925111067	0.537816222978159	0.470219314087051	0.463820506704519	0.474873026173012	0.484572725393174	0.529231071692269	0.599238267821996	0.526257286620409	0.468592584055549	0.586771215011555	0.554387388491751	0.589616957193362	0.483507132575579	0.504171851691001	0.480051134386529	0.480593349336443	0.569873200518337	0.485158950292631	0.469291152427384	0.51073173947709	0.510333278855064	0.579194120298419	0.50184155092941	0.546163889903759	0.559151366975346
0.490188987754684	0.528784025023787	0.587007269629286	0.641288819763184	0.5891581197327	0.522585033705893	0.647944712223612	0.635740473431953	0.592096885226342	0.562972520284532	0.519986771839473	0.537422559733258	0.515848329643624	0.593476065672374	0.502845845266327	0.52451488534686	0.631398526229975	0.566111933030521	0.56276201305503	0.554906408505238	0.491293550367616	0.570255668702213	0.523281981574922	0.554606926006858	0.604729491613613	0.616380741531782	0.573440384472413	0.520438911328318	0.501995470031342	0.625894513260131	0.635244172633048	0.587409012316414	0.523983838988491	0.523385461877326	0.639033450571184	0.569263142814255	0.552278485329117	0.61619154008277	0.606681491892066	0.507320478234225	0.516111218141557	0.580204820171396	0.506236546201075	0.558299263439204	0.563171449680865	0.539459217105175	0.526482021383213	0.576229936864701	0.61778723600509	0.601203391329235
0.646183655828228	0.556819730531031	0.56510722616438	0.546662105509838	0.596947048632804	0.588522610531068	0.565775530075813	0.60055876984162	0.54285711727568	0.622289036270214	0.625768653806061	0.66710390138693	0.635818536774357	0.648889103199759	0.634382163573893	0.583302616259234	0.561060632342436	0.565249801201239	0.642915368523937	0.525319346060483	0.655917231247725	0.613916977483346	0.528287377537593	0.628660389637391	0.684500061294199	0.595885168249296	0.680443026128299	0.67267462550991	0.685386791744127	0.531567300029361	0.616356137287156	0.654704774258243	0.683339811248079	0.546195070129823	0.691875594449142	0.560261426111602	0.54616011100616	0.657452828851584	0.524939545387101	0.551311595776913	0.567743386519333	0.637524004916035	0.530718333099356	0.568051218704399	0.553010177962928	0.652525967508453	0.593595897614938	0.62283255192871	0.570347917960176	0.59957723082219
0.676063293376502	0.699618108427435	0.678095703183974	0.721298233189192	0.601518645559617	0.727216513926954	0.654564811001341	0.702029385684522	0.579975708656608	0.607573274580805	0.585775132293753	0.580217386140262	0.697311177265597	0.712409205517667	0.746890683659773	0.715509308540354	0.730411475633964	0.709545284519532	0.629193390079623	0.72384697039917	0.617069823808505	0.62684693035403	0.666337616413994	0.642481148372878	0.569210361527648	0.759616588476566	0.603491890296105	0.663619888714097	0.571992647375849	0.639488955110978	0.578411743611507	0.741460602367872	0.595607803175259	0.596272519252014	0.658775641460956	0.665337648610898	0.564141245650828	0.658547352891955	0.723317409056515	0.581415498623288	0.718129066066088	0.568318560554022	0.603660285827559	0.715578263049237	0.755550563251198	0.64160266736753	0.693928948858783	0.709490093712266	0.6870206897022	0.737646176154119
0.738122028220388	0.699091753106467	0.641299857969974	0.795498107048593	0.6532412782429	0.645553537558054	0.82469823719474	0.626583568659691	0.684527376283727	0.723977125374527	0.781737940970503	0.82479242564504	0.619074208507967	0.805639073932612	0.732372860758093	0.626138508560787	0.802920680263576	0.614825716940782	0.603816589671893	0.677633129431686	0.621925619795875	0.608508639790149	0.808640160015001	0.739356282120194	0.704178091568468	0.648119821773487	0.734020924982995	0.692965508409662	0.792911805866662	0.642820520466654	0.756040749882117	0.724218582700054	0.821607558557035	0.643182780041256	0.614578799664437	0.770986233035836	0.671587096704222	0.756141899376	0.783611961387026	0.703576353111785	0.699892280711043	0.761070723198805	0.667018434093152	0.620703647956204	0.823908130662931	0.610674271894084	0.683746230258389	0.794250362448779	0.626579699633533	0.811130675603795
0.730776594870356	0.846228070815925	0.807667434173612	0.875198966914384	0.709861741629298	0.755891536073825	0.869885613861928	0.785776695182169	0.689231187995332	0.731219187348794	0.673251919442059	0.792505545967676	0.878437529797917	0.759649642063095	0.811306128319484	0.766980826416449	0.780532304582002	0.705020655486188	0.830162405287528	0.841821958330802	0.72245516732714	0.726182089133696	0.667392730601202	0.834680372965072	0.641770473439938	0.780580984578227	0.781069035999149	0.723956381070643	0.781512975126543	0.758760397728412	0.775347371956946	0.741847861952163	0.684150693058784	0.676936775917831	0.854899901521455	0.72020851804321	0.715885605827908	0.677008898115747	0.76988999588202	0.841489084778254	0.672927731776027	0.755172384984957	0.814308020961812	0.885379077074472	0.705752445388768	0.847672673900609	0.689948514929343	0.860653286136846	0.77451859343065	0.66531391423461
0.74241299843967	0.776119912251663	0.866590172627686	0.74731509153561	0.928297946289102	0.780187367281608	0.846637504027147	0.971069878559138	0.750153870776692	0.717737971784807	0.699129987061032	0.922213306225344	0.75402233125449	0.827449294583578	0.722392024327409	0.862763570751011	0.897566831841255	0.966030968295604	0.767054896168498	0.804655298805366	0.863547058785911	0.792799578470413	0.792550217593521	0.790421377686483	0.947183750437952	0.746229548580214	0.756021389802176	0.980594959212712	0.94295829214614	0.729744528667763	0.786078771225291	0.793560172112316	0.882175122259605	0.814273160655495	0.768312469604884	0.878722492316292	0.837753574912578	0.925617659033083	0.759538111572076	0.790802756263925	0.979918852415654	0.76559324785865	0.763352592294413	0.801432213894734	0.703446031449552	0.917015387923859	0.739552570470126	0.917707602269588	0.739637242932575	0.726983186732388
1.04907631813829	1.01453875278598	1.06333325905339	1.056266047062	0.81650966937586	0.781559833673921	0.926730538057355	0.846223827857143	1.05314739361431	1.0486636991939	0.810908650596446	0.777655169620513	0.930977978233961	0.848186552887265	0.96391796977744	0.911929990927194	0.802942118200583	0.807863833392476	0.857515164645304	0.809370555637472	1.01170946550924	0.810716536774866	0.832232792915349	0.823721263045692	0.884690565457438	0.801758504241798	0.882570864188795	0.807797864357316	0.825728252741027	0.978894763092983	0.89949813275615	0.761666435811484	0.816918051877351	1.05252588071643	0.764620663668118	0.965516280506765	0.966665519234133	1.03444791520309	0.964942434753051	1.01581149049359	1.01969516269246	0.826353485046091	0.815207036054947	0.944076275512359	0.923413445160822	0.843556273041908	0.861667882295236	0.891874792088052	1.01754693804088	0.974697766292605
0.842918293828965	1.14111911542087	1.13873665683072	1.13336371428446	1.06688881246913	0.967391031793245	0.903609182026631	0.862515792306224	1.17521880633758	1.10258543003405	1.16739745208739	1.07110296213464	0.85167657067559	0.845796095685044	1.01781082622501	0.960135342817431	1.11681478440907	1.12222748732587	0.887018735339415	0.906106801682934	0.93524247527779	1.00071968841842	1.16135843211075	1.03408070613166	1.13167663700599	0.85848616860009	0.849210004084263	0.972578456923904	1.15255989061417	1.01915688045915	1.05378099970688	0.935386727693212	1.03651076872843	0.985175182958462	0.961871357473462	0.854379649079102	0.990689029820809	1.04519136516408	1.02378888177146	0.90932674044562	0.919286464112461	0.92318487004847	1.00494680949383	0.847820851511272	0.862560392303484	1.00461695106924	1.16895570255017	1.03524815334112	1.01719004747796	1.16336165961569
0.932588613534441	0.908079198390228	1.21499658666289	1.28612852676352	0.941060990953888	0.997413280737225	0.978067992116805	1.02665476517002	1.20421291152093	0.997041210623964	1.14994354380708	0.991806900884732	0.944881171841275	0.922656106306028	0.912554773116143	1.13743872656527	1.18149751365923	0.919166904588126	0.935675114089746	1.28422978039113	0.977542852154298	0.911250344782966	1.28970993268328	0.92580189260149	1.17502306004575	1.26627019884335	1.25431889107447	1.00490217908483	1.27065550601608	0.944596631140763	1.26469552625954	0.998173261266284	1.12823740939419	1.21612213828082	1.00090380575787	1.04515732854287	1.08583729528443	1.0738672686318	0.980040797276487	1.12288966561344	1.27526717574362	1.06960024600893	1.26195480963951	0.971826519935119	0.99715106835872	1.07807908381119	1.01031027410433	0.958388288130624	1.15063430220912	1.27413527776456
1.32531787554715	1.12262426949869	1.33881663463378	1.27734286542867	1.13109950749653	1.0379871297692	1.13186144205995	1.26675626492389	1.16335943864015	1.26862072184803	1.35828815755641	1.10462177895027	1.26705205241081	1.22062643515929	1.26531977188724	1.27367271807878	1.05040285819106	1.21020932881055	1.28898559927331	1.34715359621381	1.08965912354247	1.09576714752247	1.20289044626544	1.18504054059897	1.39776991078654	1.16205017977891	1.2236286623552	1.38272737290956	1.16970938902423	1.21396530969607	1.12554023122774	1.26558417466804	1.3615497543448	1.12978137396966	1.18400987505576	1.33642614395298	1.38163133962325	1.33152484875341	1.2840783671013	1.31185506218202	1.08066444756867	1.24734051652056	1.26967738089331	1.38962164169555	1.37133590072356	1.09869591383871	1.14199920452356	1.19000010224882	1.28399301039675	1.29178526326431
1.0977437350345	1.39115408833987	1.09783129890794	1.5737594949496	1.47229520203376	1.47124805970042	1.12597815346694	1.40503057593865	1.10752959986721	1.49513320586175	1.45262932931194	1.35182179379196	1.38187920127353	1.12534132872105	1.38389855166684	1.48501794940548	1.4051546319829	1.31323665738492	1.56157533062982	1.18168071716923	1.18963725895553	1.51801745682338	1.4804905732293	1.08406865466303	1.28655388418501	1.27540778735763	1.20350984195325	1.10607971770556	1.1575651475487	1.25941927850965	1.29264317452816	1.37439061556579	1.35460131808772	1.26042944434688	1.48172688268571	1.35473753291471	1.13153397810928	1.3991768811861	1.36514324983762	1.38649215903912	1.38412465374845	1.46539896937321	1.221007126188	1.35678923093929	1.4874495073232	1.33810996475192	1.36137742492187	1.22046624480362	1.22668647171499	1.12741799460947
1.26188164235011	1.38983316647401	1.46039085879263	1.43393047441737	1.20544270203155	1.29920621986776	1.32424677010034	1.37814234216062	1.43367512841363	1.33944716666921	1.46415718572101	1.55311398737445	1.34595380404167	1.73914618297771	1.33335436195652	1.47686318197477	1.71322994782463	1.69179912189987	1.46885222264241	1.41778999374563	1.69428153513484	1.31169954759292	1.27056851384317	1.25397846137501	1.33538908895	1.47123057538657	1.23513379910055	1.32809613966664	1.31810289919157	1.23946726858728	1.32739626187527	1.48478835193277	1.76706301309825	1.3643947134761	1.65475712547455	1.44344810080899	1.5292923089411	1.33001236537604	1.32968495386141	1.28364696706995	1.22400790744179	1.76871708889297	1.54175606373827	1.50875792353091	1.59968197983956	1.35847350742205	1.56880495679249	1.24895937252361	1.31084068884466	1.45149650873321
1.49934161471868	1.51250947265949	1.55596982191171	1.58984143864962	1.87373121243268	1.5042966650934	1.77796503589736	1.69308608460241	1.34160531980748	1.50127125396848	1.81390777275449	1.67590428430835	1.61936890777628	1.80403253131707	1.59756227006989	1.44148776607893	1.32358708438256	1.38887946366138	1.82077965190323	1.68221377334351	1.47134597693423	1.71125542400514	1.39903133953806	1.69623007198033	1.71934351701874	1.74297991792909	1.57377259345811	1.68970713490015	1.38774705268123	1.98117513849631	1.63255758123053	1.72522374212267	1.88382199420467	1.86173245144667	1.77261540492177	1.52081583155455	1.39862286085558	1.77186832167326	1.46105400293562	1.95598908800245	1.36295264821866	1.37784733796418	1.81379292024564	1.5586992798354	1.87452568802538	1.80898012824068	1.32842753877719	1.43804501989491	1.37977752369407	1.78127952416103
1.9159209821729	1.52071317571835	1.8625249905802	1.9212418472539	1.81349229378993	1.7113079664967	1.51123860589502	1.55809797047126	1.64343194560859	1.49782861277351	1.99044804157965	1.76036656908052	1.63090603624256	1.90706934787651	2.14597371524004	1.6945428624628	2.00786553005403	1.76480952858055	1.50647169456524	1.83779804771723	1.69523507390685	1.99884994184681	1.63589409314491	1.66015976820381	1.84590068541373	1.7484787320294	2.12441252707296	1.49449842949727	2.1792351757991	1.60746137148756	1.78433150621852	1.59460339668955	1.96063864994471	1.70214477848541	2.0121139843314	1.80697373147751	1.77242994007089	2.0655589479239	1.55218420264256	1.55582627678949	1.51769703780489	2.08536273554741	1.59622593928261	1.76027684801959	1.49844270123042	1.95203039318928	2.20455446039646	2.1447517268775	1.51475796687215	2.08963680161554
2.26270431858638	2.44543810324199	1.9023066910442	1.72387790888919	2.21150031175745	1.92353737589705	2.17654446950099	1.77386830638861	2.16247570454992	1.72494181344046	2.25312488930294	2.04978014741991	2.38197330187682	2.04990851613583	1.65309630551499	1.99094194564426	2.26148616812537	2.15150285407177	2.16420596203027	2.02312455059898	1.82059971012977	1.88816408813578	2.03634706713186	2.32416720693851	1.99855235185924	1.6379401223106	2.36213325964319	2.28044503082148	1.8365282810282	2.02724329328534	1.90097037774251	2.17158890979129	2.18810859806993	2.3539009759368	2.12227086003585	2.3543858747873	2.37441403303888	1.93358995855842	1.71861310722634	2.12410933726005	2.27340798027625	1.96345163436178	1.97029977416689	2.32032447969885	2.17790931661969	1.86446099114459	1.671179668864	1.68104174133525	2.04034166581462	1.66607476375981
2.01356612318338	1.89050047757288	2.35230753334424	2.07882549019939	1.90567406159704	2.02221161981527	1.88105735752807	2.69760655259691	1.96457121961668	2.09685575111486	1.86021376974001	2.3431940341998	2.0469202083273	2.49969899100507	2.15508540137333	1.87448617291487	1.98696366781039	2.67506458830841	1.940781375028	2.50774905782318	2.1543969133027	2.64300405604444	2.36248831908234	2.35230694795533	2.51324516351507	2.53971618980979	1.97393093657178	2.52334739761688	2.290806730823	2.17938555151185	1.97067659962706	2.62910515647779	1.82583918398094	2.26318152282599	2.51772131826674	2.03595453511503	1.94427805769318	2.39204168419596	2.58049857334457	2.1230593563593	2.25002282417257	2.30918984964663	2.14389091911516	1.91333256711589	2.37931420691136	2.58458109986826	2.09239071844185	2.26117996886281	2.61198603150994	2.37071062782973
2.26056968249187	2.69276601221828	2.5715768430591	2.34968392241015	2.46910030073129	2.38394853000344	2.29669622661502	2.90642324144672	2.50497658185214	2.65524764509035	2.47881177438203	2.91818198252095	2.02307716397729	2.04754581722987	2.98339730402157	2.50151699509089	2.11449210221099	2.5463615620868	2.39016677967814	2.27396421063828	2.06342636134879	2.64851654546409	2.89219009020536	2.59501267913394	2.8645322188961	2.24298566439627	2.79921718957318	2.4606073925328	2.85359497697266	2.90055364938375	2.82148516953236	2.90347387438783	2.7921046020679	2.4166060790802	2.24889974448071	2.38060139257114	2.15279585174824	2.8982902214712	2.38380813704135	2.48368657852145	2.9100970194664	2.5673458135184	2.12994353890697	2.82149969691321	2.41000180266846	2.74537862795866	2.40901572730296	2.94098583584643	2.10692517608619	2.45316449651348
2.66216766487738	2.37275688588182	3.02219582197817	2.38172548151192	2.62408379006877	2.287887297211	2.49989149622833	2.92508789670533	2.38921154612345	3.11004222737464	3.09598847134104	3.23744853409621	2.7602115747492	2.70757823316106	2.49814660299484	3.13734994227823	2.52462177736759	3.24501451674276	2.78773228241174	2.39613229899802	2.95281982003796	2.46695481929292	3.3019835728134	3.14446428533943	2.64747551386143	3.0632962784481	2.59477773423378	2.33858806309327	3.04438529175539	2.51751154475252	2.98629787228776	2.53701274257116	2.63812172536833	2.92189495773499	2.51009675248429	3.16211092482251	2.78299275088959	2.42289133092	3.12545681165144	2.54940306484864	3.01205926055922	2.50647033917346	2.9866752869413	3.13691882494413	3.05017997621017	2.70714286721479	2.61584268867374	2.2915835208021	2.56017859388353	3.0973693935705
2.73376400587497	3.3938048075214	3.51239121247634	2.69334734903458	2.81756114935623	3.01131809138991	2.89393047536981	3.40842379289918	3.4888828475192	3.13016397174033	3.42568088437155	2.57667129009267	2.61716721209951	3.58937354902925	2.67270930858318	3.34215170520551	3.22688078990657	3.13589650359423	2.92524577258154	2.73986021410046	3.25498988161035	3.35767017721716	2.90898805408624	3.44987000321874	2.70733025188574	3.66286887058108	2.92218299498794	2.71822463165411	3.49826344573954	3.63586777588496	3.07904869323228	3.14697008891915	3.49476138974228	2.86834251188491	3.29236241165902	3.04772108374618	2.94978223733694	3.29544820101331	3.10455047580445	2.75845121244295	3.50650309356544	3.28900994243236	2.9229674103081	2.78227337484583	3.48071268817005	2.7002856212044	3.3375314613352	2.90778364061724	3.1814620117316	3.04268836778219
3.37887473910185	3.84177695710973	3.52000582813813	2.91899490689782	3.89556030931656	3.49997906236166	3.18112997777546	3.16677722759851	3.08393588057594	2.93967117271194	3.16089178656784	3.68559857853315	3.31615156193634	3.3437762183628	3.08288330161624	2.98894832937621	3.49165661941169	3.03738794889121	3.02658028212359	3.13639316726901	3.60597586704048	3.76115172300225	3.22412085589378	3.83155919550371	3.841159766418	3.30475808774764	3.38700151346726	3.69695980486365	3.71346852796515	3.67312773250833	4.05736580329809	3.17004791067562	2.92880217293275	3.61323087256878	3.43207050120324	3.19180956232892	3.51742482804397	2.84834146827883	3.59961058348765	2.92417711904396	3.20122214824181	3.4601016999261	3.58457326429797	2.97757939543447	3.00339917346965	3.04993888940065	3.56118575126043	3.63933330695048	3.94559946410101	3.54641647850694
4.16668412605551	3.96235276429859	3.95455430622385	3.83579125545807	3.63527326862979	3.34900548041398	3.98097959029086	3.87742000143934	3.68502332453836	4.29548448167374	3.64263517293314	3.85604485283353	3.57705397237627	4.13462557651378	4.27329335141211	3.91160530785585	3.99787938386145	4.00980748464642	3.29566092805402	3.46695698158202	4.03918330393715	3.34523881538015	4.1251940073574	3.81058411976776	3.60393199453123	4.0193631622898	4.01878796750439	4.10098408973784	3.44028372318577	3.54585074011477	3.89957932477993	3.85420968059904	3.40339507865944	3.23369365773013	3.60794107213322	3.96286817249028	3.71910448343404	3.96430970934378	3.93904441120885	4.12321181952468	4.08114247980809	3.80816533381293	3.41976047494221	4.03535518752719	3.67986475596264	3.82349412381802	3.68122344193013	3.63199335746166	3.66708390335961	3.25236680395442
4.6454827107638	4.40830610961742	4.32974896249982	4.35126253923192	4.53345351400938	3.773026776905	4.02057896605284	3.61070536204243	4.36190257945704	4.18761538913636	4.14115476834318	153.876080925796	4.28368556015654	4.13539342920647	3.71594737032367	5.29442103920884	4.27487859747416	4.00719111000517	4.25682014404526	3.9102975028737	153.787595472753	4.33953073365788	4.35053580820553	4.22089937604419	3.63452820463108	4.19902202668686	3.71540249607017	3.70684488148771	4.22892870259303	3.98924963252469	4.33735060712272	4.21129555645763	4.10577929727121	4.0212588418892	4.27412001334795	152.063667478934	5.03176241209183	4.16878352525462	4.28531280326686	153.993382734225	4.3477238761647	4.42482239555714	4.51391618326612	3.87855858375227	154.250308887093	4.21633924131884	4.33379360363997	3.89045080671051	150.746996318511	4.22493352694489
4.33621155249387	4.43676180278583	4.45731834295382	4.27556601332138	4.64366891840946	5.86530020661405	153.835317178471	4.37520000463479	4.40259753140323	154.194817245839	4.08196840110407	4.5698322626169	5.39469050993632	4.18244813656553	4.69784331815457	4.61061767208857	4.54182816846646	4.27944343949049	4.66158011240579	4.52913615201047	4.80669674305751	4.53429763242248	4.32232363224667	4.76662629990586	4.51996499915017	4.23942583850887	4.62980292138677	4.60918218268173	4.11239510427945	4.09411028083854	4.15530972664727	4.43241263578371	4.49946198753012	4.64941419057801	4.17856635402342	153.649354652775	4.71551736533636	154.332294298393	153.603141728845	4.57492638499208	154.408385779889	4.49738042346747	4.1489245249748	154.15151403008	5.44668458751498	4.59448970229701	4.08511593665571	5.12632189649934	4.66364880542489	154.368236961156
4.77119198107058	5.05763931775183	4.60974365541532	153.656944494878	4.8038820489232	4.94728596163598	153.649562414493	5.01405949235302	4.97374841327571	4.70873232444271	4.84229232254143	4.96117856119079	4.92891535246005	4.87255865300642	4.97701516582047	4.55970682500027	5.52408081328819	154.378744184749	4.88082214841541	4.85143982075882	4.97096717752261	154.029924776466	4.62743190856617	4.58238184165689	4.8620237175644	154.313980646631	154.034355381729	4.7450000444149	4.96107486360386	4.97204599058146	4.88555692588805	4.81858887442212	4.82323683694117	5.00421667907663	4.97681886779535	5.02442041323959	6.88614725779354	5.07947247593868	4.94910417814986	4.89045643924059	4.9316411520329	4.74152327189835	4.8348756778897	4.60541617594485	4.90643177477968	153.862827248113	4.88608393770503	4.53365600427489	4.9862497411473	4.48528039748685
5.13340902132942	154.377081375467	5.23971276419657	5.04979353563529	5.0782200248146	153.58623809599	5.30906101276855	5.22022756939683	5.25872234692808	153.375601568427	5.20182860257175	153.95555743564	154.068490573176	5.1751703900901	5.24866361636572	5.29422702136139	5.3174123559178	5.01840326883907	153.926631322497	5.21259109439246	5.45153389557793	5.27589926557047	5.34555728006547	5.27214352908563	153.834253554244	5.27891848032939	5.19682946046493	5.29228609356052	5.25071457682343	4.99446261702296	5.77635563003821	5.26474049319089	5.28382588341604	153.659840972752	153.80480570523	154.458208956588	153.817012029834	5.29245370956863	5.20618482175586	5.237831438029	153.518594773898	5.22494274940985	5.24480966778639	5.22047976770964	5.23898246119721	153.897649458374	5.11090459142936	5.31560380520043	5.22329397446857	5.06648688125305
5.65652382257969	154.75161308577	5.59389184225743	5.46833328055922	153.322606746157	6.92087890092301	5.65453246165759	5.58370659458607	5.52573963874454	5.5646881138933	5.5182152631227	153.520076162541	5.48956499762014	153.459696056301	154.083977470342	5.99040420355297	153.993697555362	5.56608660820067	6.24289917946154	5.58662215464131	5.63220269354867	153.747166769051	153.756566879844	5.526585185535	153.937522436511	5.72613100898699	153.408698408355	5.54410963169119	153.887204785337	5.58438770110015	5.51519275077729	154.48016908543	5.59624854913242	5.57484174230842	154.363611449374	153.821682425899	154.258357482119	5.59831663096035	5.65787454114469	5.74127159913136	5.53229466814155	153.5508737764	153.82036152023	153.89147543764	5.60073299792604	153.65479034289	153.544071909233	153.521314748656	154.298535266179	153.67240727507
154.019127532726	154.532695360584	154.192117078705	5.84681632605848	5.92714025261167	5.95524448051312	5.88433639545057	5.9530620381954	153.885256209047	153.515338959809	154.087532974888	5.89108854212361	153.318097027396	154.304460905775	153.558555312138	5.9207255418685	153.696359156023	5.8653271433662	5.83837868879918	5.94227430014665	5.90521668103814	5.90945905221315	154.286889186022	154.561395971724	5.95410043362702	5.97172566715659	153.612478479327	154.197941814031	153.4476610208	5.9457809423023	5.94349336985103	5.92532982333996	154.033413072594	153.657077352245	153.987958749109	5.94408680782183	6.00203204478752	5.87553386026038	5.92650170944372	5.92298493242346	153.710505909706	5.92363121060058	5.87224453576178	5.98504394050149	154.047029873133	154.461467062864	153.892516886952	5.89151918815616	153.8128388331	5.96456141157448
6.23375385707813	6.09441120238733	153.817288060402	6.305057938286	6.15928927426011	153.732160405023	153.169822733084	154.302859337685	153.127395410034	154.008656051064	153.895835594194	6.22968432817527	6.21436318933599	6.29055964610385	6.30074692815648	154.521596854246	153.970779262712	153.533534974622	6.18955718459656	154.267004849003	6.21822696582608	153.485965662453	153.619215465018	153.661610917105	6.22721182486444	153.645418837726	154.390129163081	6.27440345773067	6.26842935317711	154.13549108354	154.490602201878	6.31849787627064	6.3063958869784	6.41395308535179	153.512778551496	145.648820872346	153.805743125869	154.361963332586	6.2212627725545	153.442608385583	153.591498118157	154.667101141473	6.32741797894917	154.164751384211	153.934577946455	154.024285644148	153.655558373336	153.629581707071	6.27183347827005	6.24234126353698
154.410681974991	154.779701286366	154.265709633739	154.671465169704	6.59088900479061	153.946950649273	154.506347584618	154.355280707381	154.426460624302	6.52168133512094	154.726360098256	6.57092016257425	6.63885894250014	154.890610274412	153.140662774282	154.955490814282	6.63135010936853	154.614701813	153.857834958818	154.809711262831	6.46614521462148	154.845112748255	152.527591814987	6.45619520947672	6.51767691996496	6.55433451641884	6.61271119653878	6.67579531779265	153.108013016475	153.14778628776	6.62526568282871	155.102177696801	6.54859809181818	6.60867728082706	153.764836516494	32.3320938400153	6.66743003918629	153.072946605096	6.55810783042214	153.882207230409	153.615081462383	6.6585357502191	6.6071386668309	154.799138207885	154.061875333741	154.507426687284	6.71549368080189	154.139958309559	6.44026600210938	6.54457486310635
6.93712070499944	155.463504575231	154.648335256535	152.882284589809	154.7793294344	155.158377970049	153.41366822216	155.070567206207	6.92573693685668	6.99335421368166	154.10016551949	18.2786047262611	154.996342363659	6.80164358473768	153.535925830059	6.75176201945931	6.88490487519611	154.729855109115	154.369636535826	155.010325320009	153.533968047939	154.879128152221	155.072045581563	152.782740013184	6.76489594868427	152.882655750352	6.87154873865099	154.469654748139	155.213884461769	6.83554413243365	6.80858595670622	154.217006395585	153.398090510879	6.73249713145074	155.251589655833	6.81865811355401	7.04421799432468	155.270378542491	6.87516436803771	152.975034565284	154.319722289558	154.472358484462	152.833972623322	6.8650137457108	154.278394236067	153.228526739756	154.872468688203	6.77516991141368	154.898725692937	6.82037803683434
155.315724341801	154.386138086124	7.45855347369337	7.12012021372944	153.210219007864	153.735280660233	154.838343097644	154.977827004316	153.103926425805	7.08370265194768	152.762061329067	153.483901158999	152.800557661054	7.19201416004243	155.024620207704	153.061191295587	7.06331998133621	154.578414148355	154.541353236083	155.275671862983	7.32702530544298	154.047893056428	154.701940422736	154.58367769508	154.426530852868	153.240751735168	152.363771399329	154.905640043344	153.999539883815	152.61561751037	7.06491118354272	153.099025878825	152.861669677869	153.261933375788	7.08700332397311	153.996977774241	7.07009390377244	153.59157893674	154.620104561802	155.464784110788	152.703524731266	7.36722022365175	154.938081856543	154.511626900206	7.2257840984961	152.57012807996	7.0953684279124	152.455044822958	153.490353625808	155.040534055938
154.025338507331	154.307538786319	153.502970759019	155.551024247377	7.28248287119691	154.546185597187	155.228151814689	154.523758755625	153.25200974268	154.999721263131	153.286335172748	152.986194947693	153.784145942014	154.844273388514	154.601106798243	154.939308388727	153.813061868488	155.610787022046	7.31468529343596	154.519558391659	7.34345735541436	153.076367072341	155.334781537913	152.597523597686	154.537320263537	7.4918432727451	154.549342719231	7.33272089556201	154.700125339985	153.33286897001	7.8023445505837	7.35522995450662	154.640214500877	7.3562827727283	7.39778549247914	152.687046500755	152.85607170976	154.553590136248	155.621732907075	154.992913397622	153.166639031897	155.492201938057	154.41392416084	154.038659978107	153.118224618594	152.40349804991	154.442087630536	154.571110116984	152.541077231347	153.390880937365
153.701594294303	153.021693156318	153.210049243987	155.163028585526	7.82205336985089	153.401684594003	154.677998824203	154.514101214594	154.440879826018	7.61789912925067	152.304162124472	155.323757801905	154.414389106262	152.438566428239	154.631648151897	154.296891377984	153.72672669569	31.9121073715688	154.367693263092	154.211546030212	153.079484266005	155.089325026393	153.723977605645	155.218027406903	153.310873356179	153.402030223762	153.905768622499	152.961297248904	153.920881885047	155.357317378165	152.966149931049	155.455312383457	155.263074211037	153.672758766202	153.414228015481	152.589468180731	152.854777469096	155.265291511213	154.191896071015	155.402353180691	154.613294920827	154.845305409339	7.76644157114222	155.556204262563	7.73557199519674	155.501304196193	152.819141203525	152.945177055066	152.592088241098	153.627666418107
153.683237053283	154.873605790115	153.910631371496	155.400402744971	153.594318046111	152.495257427322	7.95645238223759	152.513150609975	152.358154278123	153.502126104363	155.608393617718	25.9953351943079	153.537596185837	153.05228917377	152.403782653106	154.444768839595	152.153878292802	155.613292506217	153.893498891326	155.56025726579	155.682797872239	155.211595582283	154.200327273873	155.250201258983	152.598301976474	152.880639015498	154.40345045773	155.461465918827	153.5112102705	152.827917885937	154.958409994978	155.037511809718	153.310648003254	152.691698169205	153.460235058039	152.893835546597	154.925098350565	152.825600018903	155.199055568288	155.116827793118	152.112501177411	153.085853895097	153.666226349657	153.778454088365	8.01204717639854	155.718996105752	152.898324302369	152.550940310174	155.815596479083	152.711630324094
152.310792676169	155.057061453901	153.337879184441	153.968815958634	153.596163720229	152.868854492182	153.137838122143	153.722935130753	152.84319600497	153.110118031887	152.943603049573	154.536929365329	151.880381570777	155.194383587217	152.438425199136	154.057744282146	152.793696585318	152.34454943685	154.921776121984	153.822474774968	152.506546341498	152.048096142387	153.27377748793	154.744550192885	152.291826175895	152.218850673887	152.217311523222	154.351185883066	153.802508880016	154.239919903761	154.304017200214	155.602655994686	155.171458420985	153.84318532875	154.268143004434	152.656746055014	155.707257948791	155.513411093699	152.413428332177	154.436265112449	155.94110618055	155.19175495215	155.044557509707	154.813912596249	154.73794769621	155.785242473541	152.873143506367	155.03554207254	155.600882085192	152.599539092471
155.833060792865	154.057916610075	153.286656944669	155.378989741354	152.194079755685	154.975824447033	152.470313476267	154.366843976381	152.746831374281	154.674539172922	152.681381981763	154.620652221209	155.176723164181	151.637136323136	153.036143672208	152.148133559465	153.930818692115	154.224750334946	153.28054998556	155.496792761341	155.385661107022	155.903658027013	152.745415408944	155.552885685271	151.730078878008	155.106323013319	155.343428848135	155.663302215879	154.42722899791	155.8762139314	154.493469119945	155.149858919713	153.64158073998	155.466092672319	153.400200223261	152.990943006118	154.239983912828	154.479722991147	154.689360183201	154.191676174693	155.277200016696	155.695078044982	155.367191025226	155.506291949525	155.849562170091	155.617288932788	153.265215522588	153.751172726592	152.546465622642	154.231772019887
152.271782435961	155.35208988167	154.358406299843	155.835668700216	154.948090088717	154.595163376018	152.140407117737	155.512517441966	152.432172985474	152.181504350985	152.678717254146	155.321462664584	154.99200352887	155.871538182894	155.695742498334	155.460511751161	155.21372808264	152.578895618699	153.877554414884	153.078442593702	153.479974163279	156.025692952316	154.964530240154	154.811198226664	154.335324499147	154.172309077041	156.046039224139	155.151096074084	151.984914134997	152.363832044962	155.196922190652	154.697322464157	155.641039338307	155.191759592994	153.656829693157	154.862718213755	151.906828538256	155.74161347409	154.820502724791	152.386482101844	155.291292828147	153.937682842835	152.205085155792	155.540137925927	154.047709300683	155.811473164573	154.385143078137	152.773236036558	155.342736864472	153.400529588321
154.872354608052	153.992991833613	155.727576679865	155.030003959855	154.250893087752	154.161076315498	154.716058198276	152.088704270193	155.889277965833	155.549700385152	154.840104643948	155.292444941806	156.040623488177	154.169307699365	155.759479740173	151.101981942692	154.278106049217	154.346952308076	154.590077298819	155.965417705051	151.240984944644	155.902939346204	153.231111487171	155.194022422717	154.549016856677	155.62631215693	155.528829840912	154.435681994419	154.454342905476	155.360564248909	155.516857045951	152.670189795375	155.784670236056	155.516992468467	154.989618990962	152.037784417492	155.715490242279	155.97805841883	153.05683017905	155.961063974024	155.531601261321	155.421040449838	155.742542336925	155.19758303224	156.034729310882	155.92237774033	155.236189944991	155.078833208489	154.65104218766	154.858090200564
154.951559548916	155.820673069823	155.767668583974	156.023172435032	153.017911752297	155.332296438669	152.432849058623	155.763865396331	155.174931372589	155.727043151827	155.506057525516	153.520417439639	155.805042797353	155.815214092133	155.09186237769	155.035034020018	154.099979601431	151.663762095496	155.713230349334	154.899166885913	154.479703578379	155.890073118775	155.405389563692	155.574264023529	153.888091987674	154.329209356859	155.916311693587	155.349331237635	155.996889556201	154.170312704141	155.169237101076	155.811345888951	152.303463079598	155.014026200736	155.903600469244	156.045354322643	155.455845330708	151.419140361388	154.353329765504	153.066696943297	154.083986908778	155.990302668141	154.470750446493	155.719625303639	156.014192750717	155.546546948097	155.833001855258	155.907651607431	153.121369764893	151.833405857615
155.653645338828	153.810477095629	155.472784621603	155.302748997114	156.092614285096	155.540167829944	155.755426885182	155.831126103495	155.462163293915	155.916921726867	156.005541087769	155.683720755992	155.905459018285	155.573862245762	152.591804801267	155.844849778256	156.089620620124	154.833034205975	155.358386141662	155.343739659523	154.66971265454	156.10498006987	155.685504757338	155.790841035494	153.842812323541	154.792823641982	154.652567113235	155.311083216836	155.995623624448	155.915362937945	155.972669250694	155.119358293782	154.601952950722	156.057392542687	155.958699181576	155.863603332389	155.768538215901	154.887266154527	155.17022413201	155.843068137465	156.089835915395	156.096470482324	155.828374356812	155.977623277495	155.628558922597	155.159854170174	155.86404448444	154.848105768759	152.779518935687	155.81497432967
154.26817327404	155.907648208162	155.99804559315	154.182453116673	155.742284754921	155.322502965761	155.050631081203	155.962221945589	156.057261482	155.422683313746	154.859518498389	154.139040149866	155.908687129315	155.458137867996	152.368795326752	155.839880530169	153.011475037752	152.688689550829	155.336388778989	155.460142666196	154.689513475379	156.127331716624	155.815183303298	155.917462361672	156.014670820766	155.718453743798	155.904160188993	155.846549864903	156.098753462991	154.373657577253	155.485795851889	155.794212300366	153.967673598872	155.751153048135	154.893261199526	155.864004237791	155.892732872004	154.531271080985	156.062010726471	155.411635862496	155.965473551827	155.947063662399	155.559265743028	155.515490471975	155.640268154836	155.883938135908	155.788988756186	156.055382786955	155.438098463611	155.970285201757
154.294507066686	155.863305965926	155.263565101322	154.631006316348	154.881588092685	156.058400026431	156.10355400019	154.301046405418	156.051043209383	156.03262318036	155.081406744443	155.99217168447	156.071360858762	155.501497208693	155.728720995134	155.948592338322	155.799685261572	153.666486045221	155.853130893855	154.752859289526	155.838151933565	154.604693416651	156.110803301046	154.352769133698	155.999583470565	155.584647253429	156.200524295346	155.924935860973	155.622438047458	154.450966261043	155.925687571443	155.875029970856	156.08328792852	155.539587916034	155.972482110916	155.590309819393	156.167923527947	154.724219803241	156.095262006055	156.077474606301	155.462371338432	156.025282700569	155.054961853664	155.265072745598	155.941856463277	154.779733641847	156.004718451458	155.939240130895	155.955452497905	155.251196248713
155.409728069348	155.483666727882	155.788960433456	155.591375988707	155.773485850879	155.919522736937	155.761023345019	155.914747132559	155.895604122434	155.881532156037	156.189902692936	154.770576732336	156.157894009046	155.863839684834	155.669503828299	156.204475366763	155.299859858921	156.105274139631	155.750551837556	155.796787069586	155.823321565977	156.166677442839	155.894060479348	156.080969747039	156.156013731731	156.117105076715	155.902199059387	155.886917950884	155.66792132247	156.171221866892	154.886590363212	155.488884935457	155.959580175271	155.620817923852	155.708495378056	155.561523870516	155.056772511733	156.171104000571	155.078829304441	154.713286568879	155.949656211826	156.060616989282	155.578980818333	156.130899525784	156.087982597697	155.572204121125	155.992147021586	155.258486218773	155.481676542409	155.735335905213
156.17058746567	156.049568097303	155.942211157625	156.18475930041	156.112127711576	155.63444643537	156.174810822765	155.590094658027	155.933341170068	156.069258205275	155.810532496002	155.814423336124	155.997926928824	155.87718218465	155.261690445387	155.69973893678	155.903016702051	155.103787887877	155.987433751042	155.950569830414	156.043974168022	156.20120258261	155.479289290539	155.208309661733	156.136524294669	155.443948252319	156.080568721952	155.695545119026	155.885613628546	155.542759229408	156.052836120802	155.283639683144	155.913296037988	156.095534991682	155.931580307601	155.998261708138	155.918527891143	156.024365127688	155.494632554114	154.824232517144	155.860984166882	155.98887813378	154.8182894289	156.064252235764	156.053605987244	156.166253650708	155.553428482785	155.415321082628	155.971796146132	156.120755534147
156.05546196269	155.938872836334	154.619665932644	156.076896233793	155.660836433291	156.17100998722	155.710511126575	155.612844064696	156.095789944986	156.205742810643	155.693356785771	156.16897227751	156.074911962473	155.553367861373	155.097864757062	156.238918513099	155.689399712266	156.153506089792	155.821502371783	156.005076949524	155.981189207771	155.865239663721	155.291956922405	155.625084047874	154.787943560385	156.195537733901	156.01262758634	155.513724053032	155.633718204697	155.264935019741	154.869745366685	155.80716030422	156.048803247345	156.186956186795	156.011873136863	155.650463562869	156.1576666206	155.507600481033	155.737223640181	156.178292045783	154.658234052417	156.167343990909	156.012805573787	156.096342419317	156.062380806849	156.055172929531	156.137185119446	156.179324064971	155.977067178757	156.084850649081
155.612527015294	155.611446548148	155.860201360134	156.217407969825	155.807062827096	156.242678375206	156.166149580829	156.05068450153	156.245403669136	155.482255214927	155.600036758309	156.137629087524	156.242443105475	156.065050126833	155.921554908741	156.130713143354	154.618460589564	155.520043344648	156.135167340391	155.852345771412	155.908026358084	155.737909557759	156.139746137737	156.239202274727	155.181053184189	156.166538494748	156.032959621227	155.73903235189	156.037447763999	156.002884657578	155.593685299209	156.170806248054	156.049957947514	155.560340883469	155.961121017169	155.821959615103	156.186027461063	155.897120614512	156.178125739612	156.027668699046	156.22064638039	155.906550624443	155.066293413271	156.184302818466	155.433660954553	155.956995226718	156.187509779697	155.801279709492	155.806914270808	156.13588641923
156.05278397791	155.831894745633	155.580956103174	156.23988739917	155.641305891985	156.021288610657	155.971162916351	156.093680895813	156.102562684473	155.811723466721	156.25569716159	156.025977522012	156.03048218896	156.206430553654	156.10757526193	155.81749988564	156.205786432259	155.742499453225	155.777349491374	156.072825430816	156.174515446823	156.172843270847	156.267767560285	156.107720841828	155.634937704236	156.042310718479	156.218207447248	156.164579202144	155.353623560321	155.65296667672	156.275068127942	156.240952130247	155.750274910805	155.790568384868	156.099697277307	156.188785594713	156.122432642608	155.825759083873	156.184116978652	155.811852302225	155.690115695179	155.959887017174	156.240029934041	156.021845102875	156.092995256597	155.81457011024	155.915905183734	156.097439699516	156.107878505745	156.180802017876
156.234506020476	155.511328680406	156.09696435304	155.914871912235	156.248681075457	155.99940069694	156.17422256719	156.240674310994	155.826046215262	156.051347397352	156.194679014006	156.060752018836	156.1505397699	156.126573367189	155.863182344182	156.231984663404	156.064356134156	156.100961883055	156.205539012125	156.188272069854	156.093862367726	155.9017996186	155.893016566372	155.918005101733	156.037502741985	156.211187539784	156.216617052733	156.274603363436	156.187134485299	156.258019008138	156.199784141132	155.749971392246	156.042046675329	156.252627462939	156.167736466874	155.75468974291	155.961463036791	156.179088090004	155.703120461458	155.873961856785	156.102863835277	156.250605708544	156.243436615811	156.285717125639	155.868619112639	155.640091528074	156.1328186842	155.310221215288	155.41199760812	156.090859881075
155.846458899837	156.158655371035	156.111750612081	156.138964051844	155.990811844532	155.794574931125	156.013986060024	156.113789596808	156.237900792758	156.05230869539	156.087031252639	156.118595139105	155.896928561178	156.067283919294	156.187961336185	156.125892055664	155.899933616333	156.250787670616	156.074223030657	155.832395043315	156.252199038686	156.224931636507	156.196493119813	155.900928603781	156.072345367916	156.154470384084	156.271855474415	156.23813061543	156.11654861814	155.855919004421	156.253889749357	155.979652516532	156.277010919538	156.054586023892	156.247820544103	156.20419803342	156.253624171129	156.071669595816	156.278149758212	156.197961976705	156.201185682161	156.201120173605	155.72943898115	156.251265678752	156.165430102991	156.131429238203	155.900468203663	156.170582728396	156.062461162138	156.247657877955
156.245076456271	156.261690754601	156.183630657319	156.159879945902	155.638196220818	155.960434155314	156.071443057795	156.197779806256	156.227914941592	155.919692128726	156.294202895396	156.228500356079	156.24871410624	156.195672759786	156.04567624594	156.082487832792	156.2140840577	156.299318242848	155.964731499262	156.132124949351	156.142401989361	155.944792395199	156.146760520515	156.228374180288	156.111728634949	156.084425952776	156.286239592884	156.17006041687	155.999703273946	156.263756922014	156.098486158479	155.817698771577	156.245384301819	156.194602204462	156.155697145842	156.255169207707	156.268774520974	156.234234739407	156.010868794739	155.780010565569	156.187574772713	156.178089241718	156.086507141144	156.067324825006	156.03799827706	156.105772925801	156.201585140921	156.14896502426	155.968919944944	156.185879825582
156.172368274544	156.100842619276	156.024162893051	156.238233129614	156.168280268525	156.184156640997	156.160885465529	156.099606189583	156.284268859262	156.2148407544	156.05255210502	156.220813760668	156.153179476049	155.916522833006	156.125874474826	156.169267591311	156.070025029101	156.071700260349	155.985923835371	156.234832934721	156.222833027319	156.245120656199	156.055233394823	155.852808171636	156.122121454377	156.194705998166	155.958002475981	156.10472667542	155.921241105192	156.271064037811	156.153227539984	156.283013652435	156.254490212386	155.87702906178	156.237739588005	156.174478877308	156.111192701596	156.170557746444	155.928682745463	156.02185171646	156.08817943736	156.208580019358	155.890769677475	156.20826682002	156.001149512096	156.05638890368	156.244107163167	156.115016161614	156.025707621032	156.066154179551
156.271991096677	156.111542519778	156.252263465551	156.285120701078	156.095733306883	156.245285458957	156.099880053596	156.153427048743	156.01285405295	156.244239849822	156.259011333955	156.265406325364	156.236160637115	156.24198317613	156.257333116178	156.277074485514	156.249615489397	156.231544881271	156.054088181539	156.066313677785	156.297633025184	156.236993305174	155.910682125473	156.293851668225	156.129175396829	156.156383655338	156.303888137339	156.220332282898	156.118364698491	156.255358907267	156.223045106554	156.272509990009	156.141590911136	156.288245866182	156.27786508672	156.217212487574	155.984382204537	156.217482194157	156.211265673042	156.132323190471	156.264450804916	156.225510273424	156.282324433548	156.23783317523	155.904478317219	156.200750813274	156.293995256187	156.03070398507	156.303445983917	156.282703170313
156.290000959521	156.164444776379	156.292045938114	156.220641828193	156.127907315828	156.058488155956	156.065890099571	156.193560201681	156.215956614777	156.158680679114	156.135277739183	156.174309378978	156.306346862123	156.099966039734	156.259825012227	156.273647939924	156.194362386919	156.279476208696	156.290042367293	156.064914381506	156.230961072729	156.111394424715	156.270831880192	156.317838415449	156.269162364698	156.302164749466	156.049646045457	156.270778344158	156.203657185955	156.167694576089	156.246153076744	156.178221553736	156.040943504434	156.288310950794	156.158458043162	156.265038336456	156.244490042951	156.219792463448	156.25542659798	156.041839017509	156.093706289644	156.236669334345	156.256066728116	156.301961137161	155.928981830615	156.280621541144	156.125057531275	156.278162883622	156.148722202584	156.057406294216
156.24281492723	156.141898120745	156.235435955373	156.233011715372	156.23877415749	156.279838332134	156.309715054275	156.248164814994	156.205023045414	156.22028274885	156.119467803083	156.120166318657	156.180427734657	156.276874961139	156.019442642338	156.224121690693	156.196418999526	156.28057336401	156.202990290297	156.130175699488	156.252856577784	156.290692250557	156.124707352474	156.174111491754	156.296282061292	156.310119058832	156.123738195008	156.094181394294	156.161796463181	156.220109961798	156.179650142191	156.199291214543	156.319984902311	156.282179535686	156.214653827436	156.073040764029	156.299432271447	156.134225413773	156.261861187489	156.259175420522	156.279515734908	156.265834065003	156.060476622995	156.234869573376	156.281232077299	156.313469722456	156.047743660715	156.046552696064	156.079465549513	156.241573326422
156.241373649704	156.292524061576	156.31885036384	156.273237664654	156.210527901627	156.284609205873	156.222951414012	156.239800705567	156.239095488497	156.236147167752	156.210589977554	156.179955654034	156.238665224943	156.277904230702	156.310247998033	156.104626421994	156.141623876398	156.297565401415	156.261107104859	156.305303270397	156.213609877948	156.19937725095	156.211814951501	156.302446418529	156.268254621806	156.177321416164	156.257170407394	156.131838964886	156.153412576311	156.153070455816	156.246426727135	156.245802868537	156.149464500923	156.262671322623	156.291050709342	156.282917024985	156.285529451729	156.296637465463	156.311466134876	156.204169686716	156.185266835012	156.263319082637	156.298046862093	156.125538812659	155.988090496826	156.307215089609	156.164235889243	156.2921398417	156.303062796712	156.292419076534
156.202257768633	156.306166624145	156.307126896174	156.276841869869	156.30893484074	156.077039023033	156.289906877994	156.297430301002	156.276041735629	156.289813834096	156.106517383011	156.224136807586	156.205603972768	156.264143509167	156.177820645542	156.264595179018	156.290544506782	156.134804841802	156.175503318522	156.290151268963	156.326781859187	156.308681437719	156.290975598065	156.327777081707	156.319774315674	156.205481841187	156.147004225243	156.264018373648	156.322439671234	156.227974518949	156.252590857384	156.229226848734	156.232552124078	156.326677827197	156.298805333595	156.231670954452	156.278882374619	156.255957937571	156.184850078413	156.317611119828	156.273695345943	156.288293151219	156.282796517499	156.19791273796	156.284945620355	156.28138990791	156.196558895457	156.258632095843	156.304387928357	156.220506025975
156.194426786277	156.279102378993	156.321977860539	156.310238546744	156.169167009962	156.1744183519	156.268114776327	156.108667336941	156.312627840146	156.295627401492	156.283872790655	156.262083748443	156.208728844867	156.318630372739	156.206091052989	156.255200405022	156.31050613777	156.255581702146	156.300949008053	156.29100132056	156.321111860949	156.239505906858	156.232725385286	156.237120121641	156.321934335228	156.329897725869	156.290606781179	156.315167297833	156.207638193973	156.280508549194	156.19702401011	156.296639538161	156.31420418603	156.299496914175	156.289473836657	156.317415120986	156.175552628181	156.253695881827	156.302523893369	156.33243379762	156.274857641321	156.318782880927	156.261120676536	156.303477833162	156.270241238258	156.315505475102	156.296055460771	156.295731176042	156.224019138955	156.310094821218
156.309970459443	156.235799286077	156.274478867345	156.306007331387	156.328139680788	156.309840722311	156.300743886153	156.255691801226	156.273906319306	156.306684860825	156.21457939328	156.299444163124	156.320457847541	156.288192145352	156.322769243551	156.317940646369	156.31401017533	156.153296157647	156.304018176253	156.321492298797	156.255670147691	156.19947957948	156.25339035236	156.244716022068	156.306860293325	156.31925084791	156.319663332662	156.332677412709	156.214200795329	156.235342030962	156.271051215015	156.238273347961	156.26039023891	156.325297669281	156.28698627526	156.319295460892	156.317951667772	156.173278083445	156.240092977699	156.295599407313	156.302230347949	156.312099593407	156.245582650098	156.302620960977	156.311483754187	156.264164640899	156.313033411311	156.297417303872	156.194241980802	156.219563545002
156.332911263583	156.335604364543	156.203775641595	156.251936931933	156.32846093089	156.177792560362	156.272426879684	156.289567881138	156.325747457483	156.302039417437	156.306214277731	156.313018164359	156.306825048587	156.330744314104	156.283268632267	156.28971242032	156.2579535065	156.25571700505	156.307897729265	156.210332541166	156.280137480264	156.329509667284	156.247353440218	156.269813527105	156.207511711843	156.255869681027	156.270934546125	156.297508302878	156.236867389759	156.263231125478	156.313342449252	156.211418856729	156.248484113733	156.310301753158	156.303345218169	156.284058994236	156.271749561311	156.294137887762	156.196829633311	156.310252253859	156.286038760571	156.320581307016	156.273828837897	156.283062473842	156.266617317857	156.317917687289	156.332334509354	156.229942501602	156.310181439778	156.311402378751
156.279647704245	156.326115287186	156.236708253873	156.237247439715	156.279129853447	156.309306619198	156.323604024535	156.318563978935	156.242709414516	156.325724157757	156.252309567971	156.324905066746	156.335395190471	156.321951280816	156.298035423039	156.316197359233	156.283945890209	156.230706986779	156.217616343622	156.310688335784	156.302094807878	156.325997601367	156.303124971218	156.246732670021	156.294102298961	156.281473011451	156.303710852553	156.335630203488	156.261448415383	156.332226270432	156.285935682537	156.298717456322	156.333876018654	156.308077734003	156.278456640544	156.311180188896	156.244248268698	156.261614987333	156.319638498581	156.243191077864	156.296851633149	156.315029778286	156.232496793528	156.285888090445	156.324582055101	156.322290219313	156.277514902702	156.31956635492	156.262508680079	156.251645589028
156.319273498396	156.32950078167	156.32947744078	156.328896947031	156.269770599674	156.3304416418	156.329066663843	156.334152674871	156.290811995938	156.340985607693	156.2954441602	156.299558386049	156.316885507726	156.314710643308	156.268187990662	156.262944085308	156.315159723859	156.288388420884	156.291429032632	156.2757079878	156.314940566351	156.281999092984	156.333110228292	156.331853101587	156.300227922047	156.196834266384	156.221512712192	156.338575363961	156.299732928095	156.329038007273	156.337298429483	156.305483738496	156.339933773676	156.247784039192	156.324921613372	156.297123644961	156.253874576148	156.328029787796	156.281123923125	156.292706979966	156.338808462339	156.333217165358	156.294997660554	156.309287715688	156.25208361124	156.203277080931	156.247950930214	156.301232822803	156.256390189022	156.316914269985
156.317362406112	156.243415751436	156.325832044764	156.309184684691	156.326188493304	156.312780831206	156.290496526249	156.327993369043	156.269271036354	156.2677006457	156.327252685072	156.27210542546	156.333621439212	156.306308602654	156.324921352767	156.308556850217	156.330749743182	156.3382259647	156.323674837882	156.307467428115	156.323379194896	156.290698392072	156.336495115286	156.319580707346	156.31665827459	156.328018014483	156.339950240447	156.327563396632	156.335217438366	156.329332064537	156.338046033488	156.33938278121	156.285268201091	156.305936491858	156.277264602889	156.332504088641	156.328501417996	156.270025854241	156.288701059716	156.324469676551	156.297215817023	156.312792481282	156.285348970235	156.242804455448	156.273743371184	156.245186610168	156.294985986279	156.319117719738	156.326150026909	156.217299964952
156.304013080109	156.338008717868	156.32192996214	156.301319964	156.307167220271	156.321436252241	156.336541602146	156.302063671479	156.331730871108	156.225010450146	156.333148980803	156.325761834857	156.336985241293	156.34240716044	156.340147203567	156.270339607306	156.314905819866	156.288617163066	156.313343239679	156.309515433368	156.339051655374	156.32811623097	156.335963760871	156.335568967907	156.260882023179	156.342090936698	156.337495408384	156.325140197114	156.296367793423	156.340101687499	156.336561219121	156.3258445742	156.344504261495	156.281104888623	156.330779395907	156.30746331795	156.328006565316	156.316731022701	156.310049192708	156.333190847127	156.328721403425	156.327591254595	156.336934666953	156.325274205532	156.32039663269	156.329811097974	156.336058837482	156.289380183517	156.279887544568	156.335312330173
156.341152192592	156.263785874649	156.333082930663	156.341411878763	156.319335194534	156.283895411015	156.283964155879	156.320108895615	156.331629474366	156.310840228113	156.307865577467	156.324591493352	156.276548903306	156.333570687382	156.285711930042	156.332115713725	156.337016365397	156.275004190626	156.341910462123	156.305810514121	156.330309333959	156.329536567859	156.334034234847	156.340681045846	156.334048264992	156.345622251373	156.328236274621	156.26904628022	156.317749765042	156.325186464632	156.301105331557	156.330934390139	156.332771359473	156.290536205465	156.342834833449	156.318305464522	156.34491334034	156.332315676183	156.284407368466	156.269083016135	156.341591556101	156.304419942351	156.335588633035	156.345895325244	156.336592500781	156.340730349647	156.324756472596	156.319884106705	156.315403899975	156.345950503442
156.310109454779	156.310616758882	156.346336556378	156.324166958951	156.320287339363	156.336216465248	156.339017290123	156.331540025316	156.284573001933	156.31311849655	156.34015226511	156.306167387502	156.30317276818	156.314918567794	156.310366111929	156.310335602781	156.343204294927	156.340005428448	156.297247546659	156.319327370289	156.326719616216	156.337978994479	156.335590174663	156.342652446204	156.335238105749	156.338184028799	156.338209875285	156.346945314341	156.328768385705	156.327719696139	156.34300280504	156.297842913304	156.322560946659	156.332448001207	156.328218444454	156.283439148572	156.280035080008	156.320023611374	156.342722545949	156.317741333977	156.299330495453	156.31709049038	156.31936130784	156.334426719333	156.303007989969	156.350245846191	156.292794822906	156.288694754529	156.341009505339	156.338924266594
156.28363741056	156.329240497014	156.33371532829	156.337744862795	156.348822089849	156.350022356822	156.335327624648	156.28775108247	156.33335920224	156.339745681747	156.328470734183	156.326468787219	156.337847569689	156.335209972696	156.306837710553	156.338523913317	156.326879430744	156.330021332389	156.324176077165	156.329959176065	156.325124580318	156.342396264631	156.303464159301	156.304392157785	156.31591357749	156.336308934589	156.333117632009	156.348305703172	156.327992272435	156.339767461967	156.315532562004	156.335956707374	156.315550725389	156.282782725452	156.330790264894	156.332155668544	156.335943881541	156.332833537648	156.324009875822	156.346909703357	156.335405798023	156.273155751566	156.347065329298	156.322727179034	156.32718138481	156.333118198453	156.287519926072	156.328241203081	156.335493121445	156.338496281611
156.351620078096	156.327384019116	156.321346309922	156.312372991956	156.331159369982	156.345698732104	156.336424537606	156.334301433756	156.343463356832	156.335159387936	156.349826392976	156.337127898775	156.313971962762	156.315387897874	156.305321691976	156.320819068711	156.324734080123	156.299157379846	156.3291807001	156.33019525469	156.32438592198	156.341745918843	156.337778933763	156.340318118367	156.338777608593	156.329466087104	156.305977856354	156.320738618424	156.335675487981	156.346940448243	156.318243096992	156.349074770615	156.312434602254	156.338097791665	156.320721524154	156.33431106344	156.314422472318	156.346244644007	156.309045270553	156.347191447702	156.332427372111	156.301568487052	156.320565375029	156.33252608274	156.33946480855	156.309244913529	156.345005136304	156.328974404498	156.338647897644	156.333257583258
156.333168308981	156.329426790836	156.344232208252	156.317260054922	156.300597084421	156.346286736861	156.346064739195	156.34506734794	156.326588592683	156.310302258861	156.344755661618	156.352957497659	156.326434265707	156.332325904887	156.34524183175	156.316818814703	156.31992049832	156.333217120707	156.307638982995	156.33241707103	156.337693701059	156.33072888071	156.344098960884	156.344414826245	156.334713037202	156.346191029743	156.343114214347	156.345077143175	156.326913859096	156.34130357636	156.334505860496	156.337718676976	156.298110720767	156.343604610723	156.32757655912	156.326356123993	156.352171946343	156.346333059889	156.348419607323	156.331932842125	156.336684010103	156.334758646713	156.322768538414	156.332351072234	156.319391326934	156.348012330372	156.318871649751	156.337870295947	156.333001957123	156.306381338352
156.314384885034	156.320686889997	156.342008064581	156.352762212965	156.311728533207	156.332425904964	156.328191566375	156.33430123052	156.342361373417	156.308084213393	156.340713742081	156.34859665256	156.327602567193	156.345240299928	156.339402944663	156.344954210346	156.353191734332	156.307010632373	156.328701295744	156.346602225551	156.334705062013	156.348027038308	156.328848232259	156.352511591619	156.33800415401	156.34595737971	156.321315178116	156.349458993091	156.320291227899	156.337101672128	156.347310790686	156.347793833352	156.343933044952	156.347847014745	156.346855320017	156.341957476404	156.346769291899	156.326305589613	156.333785632431	156.337266112666	156.331202802143	156.339027443273	156.342550060907	156.345205346561	156.322254039587	156.348895388153	156.348433251637	156.353290847404	156.307640583681	156.336498922411
156.324920860611	156.346247168585	156.348485303215	156.349806778919	156.317853302463	156.324017524739	156.338701719838	156.343133370194	156.352230755329	156.330608866367	156.337817460079	156.330050019006	156.331099654162	156.349537386701	156.342643607936	156.327390189655	156.3295686113	156.344723781642	156.34714448752	156.312863045055	156.345795947289	156.330688642858	156.344934389093	156.347086778613	156.347517267025	156.349317964169	156.34552349493	156.337228250956	156.334671725679	156.335161356401	156.351936904198	156.343546709035	156.328194079858	156.32124142697	156.346443941777	156.342770258304	156.341691025337	156.347851323709	156.338615139366	156.349342388927	156.335741637983	156.332802322482	156.345744267254	156.339271674284	156.338523812264	156.33123593698	156.353414520024	156.344101230755	156.348125264846	156.35161222071
156.342709992344	156.332242556844	156.346529033324	156.342262026765	156.351975070739	156.318314851332	156.342110104181	156.350974758345	156.34948686428	156.335726102993	156.332458137685	156.342148625076	156.322880703686	156.341708166543	156.325049268908	156.323825917262	156.344080222518	156.346738314638	156.347348146055	156.344608486604	156.350910697166	156.345862928269	156.352724958195	156.349025851241	156.334113932914	156.349040682181	156.348030665323	156.315568596237	156.341308223183	156.351584080229	156.317350209436	156.347280707547	156.348922282187	156.344213626791	156.344452356517	156.32869446266	156.350679587609	156.338149125152	156.347566989767	156.333809393091	156.348173275141	156.348654067236	156.348958664791	156.334056981245	156.338175054753	156.347205489307	156.344699149002	156.344638594909	156.338463378476	156.333739803354
156.330603041714	156.352268279045	156.346405563003	156.348811532039	156.33644767111	156.349246565157	156.34814870004	156.344474069349	156.352149000364	156.336848277111	156.338450171386	156.346865989613	156.339543104285	156.333912487002	156.336805107417	156.337766673352	156.352669541718	156.337870451355	156.317941040965	156.344443454338	156.352846923436	156.329258777262	156.337512008479	156.351816084502	156.337698221927	156.347696612575	156.331144640239	156.339341392181	156.351266937243	156.346624364084	156.3531490058	156.348600927111	156.326998677313	156.344371312629	156.346947435084	156.351152206274	156.330790983408	156.34260428872	156.344243791631	156.343250284139	156.341351850264	156.344544435755	156.333066543062	156.327798509627	156.350739005149	156.341025308561	156.349402080165	156.351180697376	156.344967795856	156.347479052649
156.334652661649	156.339529203051	156.344306226744	156.33556713857	156.353508168524	156.353886354932	156.347650545312	156.343039797768	156.35025376499	156.337972339604	156.342977714998	156.353055406799	156.341018128692	156.341764097484	156.351015905566	156.350913320325	156.336958950731	156.34720895298	156.344175119412	156.355268070519	156.340618368449	156.35355089849	156.344618465224	156.337957292013	156.350163848798	156.353036206005	156.347536406662	156.331653545371	156.338342438551	156.338936251311	156.352478346842	156.34608726547	156.345534825941	156.342640667047	156.351499094897	156.340332227302	156.354325783885	156.346347698162	156.348049396706	156.349261367819	156.330591971689	156.351976689857	156.346224852216	156.347384347622	156.330282807342	156.350529700465	156.339230504272	156.348744833898	156.350030895439	156.352509156562
156.353856830108	156.343350913611	156.35204159951	156.348558998026	156.351982518069	156.344805146082	156.352809787876	156.329475415383	156.355360779237	156.347434892366	156.349572075468	156.336793079814	156.346705839244	156.349031914178	156.341917936201	156.34238775763	156.350861114964	156.332687421756	156.344769535109	156.345673768651	156.340543148435	156.35351413971	156.352161089751	156.344991360601	156.343502814942	156.351148935787	156.343820046341	156.339939260085	156.348867461399	156.349850577514	156.35367239519	156.352127850228	156.349031363357	156.344879423091	156.33463720932	156.355118312845	156.347363158086	156.34590508325	156.35374773973	156.351603576793	156.35621730924	156.354726672603	156.345544919095	156.350724007198	156.344991672604	156.334100851443	156.34616711169	156.336811423803	156.342533914451	156.342681800488
156.345354064569	156.341908255006	156.345475372654	156.340416054497	156.341003926989	156.34712958652	156.351003840556	156.349070007431	156.343128201073	156.349731330842	156.342885919528	156.349453154553	156.349118120901	156.355701948902	156.336308060263	156.351141848705	156.348024043005	156.353889174662	156.354295240052	156.347051960728	156.335317906657	156.355870899039	156.346783365802	156.3513114534	156.339170638466	156.345211137272	156.351466802917	156.349926008444	156.348990996642	156.340716449417	156.352585225661	156.352693977829	156.337860271108	156.343064658123	156.354362912523	156.343343148743	156.346169768685	156.352519524571	156.343855055919	156.335568141562	156.352352027829	156.342738601367	156.354020370634	156.333402321276	156.353334831777	156.339015355794	156.356510361661	156.354840734847	156.354249034148	156.352736152216
156.351147322776	156.352807310445	156.349864436594	156.347579643962	156.351799744828	156.356431314751	156.351276592304	156.350900879369	156.354475943429	156.351390691449	156.356800204239	156.341370457136	156.344767510846	156.354616599031	156.33141208	156.353587262018	156.348201236344	156.349893024345	156.345879561207	156.352365876796	156.350111317569	156.343195639452	156.353169527401	156.348973563781	156.343854747794	156.352706882221	156.351585849367	156.35527901548	156.330312131805	156.355223300147	156.351808022317	156.345863443759	156.348558910137	156.349608961686	156.345077196061	156.345765542691	156.35344520572	156.347857975968	156.35346775564	156.340770357852	156.344342901255	156.354697090799	156.351755812336	156.344809094131	156.348609235651	156.350575150767	156.347480379314	156.345503423888	156.350549523943	156.337291973592
156.347897078646	156.342408081965	156.344189700701	156.354293835306	156.353391704584	156.352963919964	156.354128251479	156.344851435357	156.341222843241	156.345932805351	156.352421831806	156.349592558238	156.349893926687	156.351096542932	156.340769268415	156.352701382637	156.349505913951	156.352656362382	156.343661729881	156.334747925122	156.340583897915	156.3503220917	156.354112388531	156.353541881979	156.340182699225	156.340472464338	156.347157068768	156.351396271412	156.341090831619	156.348666437249	156.34290492988	156.353066256719	156.349561129529	156.339310335891	156.341019235634	156.34679038579	156.351290607627	156.355182373224	156.353312787325	156.340365230969	156.343465818727	156.351588762918	156.354790867685	156.353458415706	156.350805736479	156.352351729347	156.343429996053	156.332057010977	156.354556977756	156.347130570743
156.353184885086	156.351720830048	156.352926576642	156.349520188464	156.351545460173	156.347049368059	156.34680630004	156.355041299832	156.34749169093	156.338663963375	156.345591813013	156.346165886567	156.355284141361	156.34976823152	156.346207498471	156.350218110836	156.344077863593	156.353829346913	156.349793603083	156.333223590843	156.353389877454	156.343620371981	156.354211935586	156.353264653633	156.350187325439	156.355935213882	156.356311956229	156.355937753451	156.351311046266	156.348509342477	156.350994246695	156.345437521237	156.337914509574	156.350101678125	156.344252728146	156.347961902256	156.35583943112	156.352358445217	156.349162368112	156.353935196543	156.34798565492	156.349910657208	156.340977061918	156.34628361873	156.337371758068	156.350939752988	156.351999530867	156.347699513617	156.353703744976	156.348037813039
156.352452140818	156.346062390965	156.353212160745	156.353055725517	156.349752124551	156.352637671079	156.347863868859	156.355747106163	156.356628810616	156.33696450342	156.354224496767	156.356265264649	156.352635932177	156.352820014877	156.351839151201	156.352167723539	156.350476499051	156.345477035112	156.353232307053	156.351404779619	156.352140810986	156.350805346924	156.348587986048	156.351238938666	156.349668070871	156.353382876758	156.355226800122	156.34834525159	156.354206892295	156.353034844129	156.351787308466	156.344790456556	156.349113469401	156.351052488291	156.346384463603	156.355602113063	156.344724891224	156.34682248491	156.355981446663	156.349118571004	156.355630508321	156.346924156629	156.342762272414	156.335420307722	156.346700095039	156.351728902345	156.345233945486	156.351568062123	156.347894741867	156.35400437745
156.344088931268	156.346004178102	156.347704479235	156.350305962617	156.352857689365	156.350158338194	156.356695379174	156.349331747614	156.348595313443	156.351842790937	156.346856656634	156.356936322972	156.351505759705	156.34755410092	156.351459346489	156.352697124178	156.352129271016	156.349782177848	156.349207676281	156.353985268082	156.354012705583	156.351921341781	156.349802528097	156.355378394529	156.343418384945	156.345928456802	156.349124697497	156.353339617042	156.354226913999	156.34484745818	156.347593649146	156.35461136605	156.341246875392	156.350507320752	156.349696104117	156.346572387687	156.350408274841	156.35204223129	156.349420921869	156.34568486734	156.355238006781	156.35154080808	156.356228748346	156.345159328238	156.351029447115	156.352663677909	156.353876732765	156.353645796251	156.353955871008	156.355316352654
156.347899569505	156.356391386858	156.356849934183	156.348504963923	156.353107548455	156.35331213288	156.344029180881	156.353921714915	156.353786625396	156.35387833344	156.35369858989	156.352736135196	156.345424819848	156.350378671897	156.353164655861	156.353363426074	156.355035502489	156.352110937063	156.347002827694	156.348841920463	156.356882989539	156.352397608819	156.346610072285	156.350932493162	156.35678065377	156.350587717826	156.349626957853	156.349073047811	156.353141234838	156.352802466352	156.35739771319	156.357420520287	156.357217011641	156.355022972763	156.353838187574	156.345388083708	156.354688263773	156.342889534757	156.346176627919	156.354211202289	156.343708263606	156.357826669791	156.354297061502	156.350009983605	156.348090688877	156.346107876	156.348455149443	156.353209674575	156.357474613397	156.340886219569
156.354144543624	156.353893111216	156.351666678641	156.358306821932	156.351568570662	156.349709676533	156.352304004978	156.354007835326	156.352605926802	156.35726882143	156.351961776403	156.351166947604	156.351814649064	156.347685147468	156.350993936683	156.349260992828	156.350833077245	156.355018653743	156.350707308878	156.348796649889	156.357495000725	156.341823954206	156.354980255337	156.356817969155	156.348171703232	156.34711488447	156.347607990686	156.356422619111	156.352618108199	156.349893376255	156.355814738642	156.347671104189	156.352677120444	156.354104794783	156.354638680792	156.352827627103	156.350411125458	156.354868767741	156.350859679581	156.350524383569	156.347888539288	156.350191987731	156.357443307674	156.355262366553	156.352312595791	156.353565649107	156.353611856637	156.353837310466	156.352807278635	156.34926558858
156.351519601151	156.350935093475	156.351467189335	156.354223975778	156.353254756623	156.350877087362	156.352535511517	156.350108579361	156.357621256567	156.352043757769	156.353148391077	156.352956775967	156.352535210042	156.355370226727	156.353856564963	156.354855221055	156.353614823429	156.344408258182	156.356931295619	156.356993580748	156.349592572226	156.344152267173	156.351030519611	156.356677243775	156.35318227916	156.352807430923	156.347732409186	156.347628823446	156.34848960144	156.357264522746	156.347431034769	156.34779511647	156.350542539736	156.353420086543	156.35629097166	156.357085527243	156.352491141844	156.353860028429	156.357718432331	156.347098972166	156.353159368923	156.354824702579	156.35618662262	156.354621907683	156.355867503501	156.353271778867	156.349890312189	156.35559416442	156.3504411939	156.348239748731
156.354358583171	156.355479821164	156.355212393129	156.348731018556	156.349108501139	156.348809444071	156.353938845412	156.351453537956	156.352239156835	156.355141222409	156.357127630768	156.356664488949	156.357554193988	156.353994469131	156.355991418248	156.352034356332	156.357941317205	156.348983254022	156.355307588087	156.354076161096	156.351518544209	156.355829311461	156.357627426691	156.35098065327	156.35359605081	156.353559998374	156.349871956184	156.352604195157	156.350925593215	156.358073319379	156.356829717231	156.357014822835	156.354931306548	156.357059160421	156.35521390514	156.355755349617	156.354385107695	156.353660002614	156.352575026642	156.356764435667	156.358512266731	156.357066354575	156.353492432783	156.351727492885	156.351831594105	156.354142519728	156.349458618608	156.352826378188	156.354643139732	156.355227014825
156.357945974806	156.352554632531	156.348184525243	156.35015265297	156.354388380127	156.354432010658	156.357108315566	156.353001920875	156.354060698176	156.351523423351	156.356199307485	156.351002922891	156.352986498654	156.357404802169	156.357702722566	156.353699164744	156.35471422691	156.350287910594	156.357102668796	156.348557596853	156.356874586601	156.353893786473	156.354393652704	156.349801469362	156.351741012203	156.351313447751	156.354297899721	156.353797958726	156.357368324279	156.352217294486	156.357791123274	156.35154930299	156.353960104795	156.354069073001	156.352311922747	156.35712752112	156.355547344324	156.355664191655	156.355589439801	156.352748730301	156.353725391192	156.35094069053	156.352833532751	156.349087022604	156.35474862041	156.352550622566	156.352003027567	156.351210957755	156.358552923465	156.355293445112
156.355743628454	156.357912403791	156.35484148447	156.353853285284	156.354874249076	156.357560043624	156.354148980189	156.357128224215	156.35761724633	156.354429533686	156.355106507316	156.354288975194	156.35309848197	156.352800778061	156.357114865742	156.352900020911	156.35338820258	156.35514611615	156.350652755816	156.357547421802	156.352286920303	156.354445498449	156.355086496624	156.357770197731	156.35353174687	156.357318831655	156.348391854145	156.354706342771	156.357535368719	156.358111386897	156.352759203687	156.352020912642	156.34970589832	156.354564971214	156.358774525559	156.357718316052	156.348749431212	156.355094276573	156.355526165369	156.353235312301	156.349829876881	156.351475899639	156.354382591611	156.351286799607	156.35350774763	156.345533008709	156.353649315168	156.354446605712	156.357846903485	156.355959105661
156.356066832919	156.349836586761	156.353329093055	156.354592809871	156.355706876229	156.355258345288	156.354584177406	156.357309137656	156.354670222525	156.356681796851	156.350601163126	156.357810161068	156.355125784988	156.350353536016	156.354127938185	156.353906597168	156.357377397988	156.348451171193	156.351118519453	156.35405515429	156.35833547706	156.353887719498	156.352637712891	156.35590687925	156.357394713683	156.353443701538	156.353452059909	156.353806476202	156.358658137493	156.357441194832	156.354371592779	156.354749291155	156.353316923575	156.358886930922	156.353941165846	156.355655395258	156.35315804333	156.353402241119	156.356034757515	156.35485568523	156.357008646061	156.358295570166	156.357284865313	156.356509619914	156.355036307549	156.352526505677	156.350477442326	156.355780957686	156.352607981305	156.353447937408
156.356016016568	156.357565693121	156.355291802028	156.358969314272	156.355932452271	156.351301954085	156.351742201861	156.356916847316	156.354470698511	156.358348870448	156.354111462833	156.352993214266	156.353274829308	156.354990519017	156.355008022882	156.356838475646	156.35482691931	156.353429708373	156.354763883194	156.355770236356	156.355301662881	156.353095982166	156.355995294063	156.356422765954	156.354848964217	156.352851432616	156.353978072988	156.351457640055	156.357430104261	156.355187520441	156.352670581369	156.354018064656	156.355631104281	156.358402640188	156.352508962068	156.353434692332	156.356387086855	156.356714634265	156.354381016476	156.359273352926	156.353917884105	156.352096358886	156.35788601676	156.354235686808	156.357845972161	156.354291941961	156.357893277145	156.351419042769	156.353922696086	156.354355245011
156.35421553419	156.355365972415	156.354054391082	156.35457401708	156.356068823814	156.355846291239	156.357887745953	156.358079084141	156.353692962843	156.355270383906	156.356154064268	156.357349998344	156.355232149548	156.356950753613	156.353280261513	156.358309009435	156.355341679454	156.357556925749	156.353115126678	156.356021954291	156.357959139184	156.35499598984	156.353420165369	156.357791835518	156.359282846041	156.35507479947	156.355222781592	156.357115972882	156.353209172432	156.354128148001	156.354340176181	156.357950728578	156.354682553825	156.353054781469	156.357089254693	156.358703268806	156.356639603657	156.355549419768	156.353492809525	156.353910574874	156.356057664886	156.356262741775	156.358093385217	156.353616589176	156.354255887204	156.357517755736	156.356196031466	156.351027187812	156.352827504038	156.356808814602
156.356509368586	156.354707847412	156.356040272536	156.357281498353	156.358861723005	156.357030837695	156.357791500506	156.353293320513	156.349408652341	156.349581721223	156.355527252388	156.358084135974	156.356168847009	156.355217252953	156.356021082685	156.358131559531	156.354083256236	156.355377040638	156.355135967365	156.351528785703	156.35816388069	156.353861748413	156.354790145836	156.353997011145	156.355154183778	156.357306656792	156.354859006904	156.35756023304	156.354623575607	156.355743626091	156.354669701608	156.35258554709	156.353019166773	156.351396089534	156.349583971897	156.358153859832	156.35597057438	156.355479493879	156.356205609204	156.355312505646	156.356365842709	156.356093158919	156.356395987671	156.354861828526	156.354653142518	156.353353315951	156.356226768198	156.355545191195	156.355884473654	156.358199542693
