# Supplementary material for: The Neural and Computational Architecture of Feedback Dynamics in Mouse Cortex during Stimulus Report
Source: eNeuro. 2024 Sep 24;11(9):ENEURO.0191-24.2024. doi: 10.1523/ENEURO.0191-24.2024 (PMC11444237; doi:10.1523/ENEURO.0191-24.2024)
Supplement: Extended Data 1 — The file code.zip includes all code used to generate the figures and perform the analyses presented in this manuscript. The folder "./ephys analysis/" contains code and instructions concerning experimental data and Figure 1. The files "Figure2CDE.m", "Figure3AB.m" and "Figure3C.m" simulate the model in the nominal setup, and generate the corresponding figures. The file "Morphing.m" allows changing the connectivity strengths with respect to the nominal setup, and plotting the resulting trajectories. The folder "./Figure4/" contains instructions, code and data concerning Figure 4. Download Extended Data 1, ZIP file. [file eneuro-11-ENEURO.0191-24.2024-s003.zip › code/Figure4/isolatePFC/v1Int_a1.225.dat]

0.326211275840157	0.323276027680127	0.365939012787506	0.374711110180215	0.350158330079222	0.330149703210215	0.349985354264402	0.334907855411119	0.327469935685946	0.358608019326535	0.322024192273985	0.353346777652625	0.337350711386695	0.344789679077908	0.355766206977638	0.326328712490744	0.367217342301529	0.327712209002676	0.33283509430244	0.331202787903442	0.351705981507699	0.330139387069182	0.361444147968552	0.339939004858799	0.332348416668433	0.344556080880313	0.339164370914462	0.33303532672037	0.339504593196891	0.325079754320131	0.343460984412714	0.348917853200749	0.361712030917395	0.344386034818959	0.343906335817214	0.328484092328541	0.336101237601993	0.333290719465043	0.337397033503579	0.360591756712346	0.321274407969232	0.357479602408378	0.36856318936769	0.327252928057728	0.324019785798697	0.344103857020615	0.356478699171823	0.349452544756549	0.355804657462468	0.342863268234671
0.350825158005357	0.376095233634686	0.356612077606662	0.365840381618438	0.331411345680208	0.3674744656425	0.377031869435288	0.359228305986106	0.369439132319363	0.377003224029893	0.333208565476496	0.358075557708727	0.332014752649903	0.332395131787672	0.379043193260829	0.365585045343512	0.353367097663031	0.379021405684777	0.373065005757038	0.38954527534681	0.346631635109402	0.369845548711302	0.34341575133057	0.387161176090716	0.357842025376306	0.368782122836281	0.385458203550888	0.332046077433459	0.381741427266173	0.381513649854627	0.345605830385271	0.34314956664855	0.344956981689831	0.377190754894267	0.340718971639381	0.332051639397619	0.347887887848204	0.340690236810997	0.379482249258966	0.337556991090578	0.367946953507603	0.332458389001664	0.353085777078975	0.363768473551298	0.380885336931085	0.366159467293134	0.352506140079283	0.338422752559612	0.336990607329089	0.353023995910631
0.381095182212957	0.400226855823669	0.383205919946527	0.372054519686886	0.351106053352708	0.379152422153663	0.378847417858924	0.361198297212302	0.351388500872045	0.343085880643661	0.404382613132865	0.374823723182648	0.382388322651258	0.374082280301705	0.360626032996415	0.342981349860929	0.347947832840645	0.358867075383062	0.391027601050738	0.360585443631727	0.382599809292024	0.362104018903742	0.356065470056359	0.351498562045807	0.354069149135807	0.347351798233636	0.385812162608924	0.378868057202094	0.358742162222084	0.344956864439192	0.352947161680269	0.388387755126266	0.392867980483883	0.40365557884803	0.339263355349578	0.380238158934271	0.371101703104724	0.395126899510119	0.380753823473313	0.35859460982324	0.372859019115538	0.352541770224448	0.34822249384805	0.365367128029348	0.355185123438261	0.360821957790126	0.341506711642947	0.343530657477347	0.362784621009977	0.345551327898986
0.385472412674389	0.385299410366097	0.394222119278669	0.400136379071953	0.384563048263472	0.381982741462344	0.398822658940275	0.401726057077043	0.3797772614761	0.352312522512574	0.359217882898072	0.365328928430395	0.364722353222045	0.374880073633502	0.365091098941157	0.408884662784967	0.352302754587775	0.366957209907368	0.411161776822991	0.355721339838364	0.415325369551157	0.407189271910005	0.359452410084695	0.383645316801399	0.388937595080828	0.395662086188223	0.396612095937887	0.413935876790299	0.386840098244596	0.424370345252734	0.355530652884985	0.410386318770891	0.383991982265413	0.416650235883371	0.386927641623434	0.368132584163921	0.424746257148913	0.356765306147117	0.375608529155708	0.398997102533434	0.355007164124654	0.361508955298726	0.395336820286734	0.371274003091833	0.390340049426397	0.422766964144848	0.400384946029529	0.362040465896734	0.368727161725856	0.360873973971678
0.420130234989051	0.428727458184154	0.385037640669201	0.415029331057424	0.387390551920787	0.383645766294007	0.372973122182793	0.383400974082503	0.390730176475569	0.427415212638701	0.379605544075317	0.381901248270502	0.366656546818248	0.413511414413246	0.407406766554786	0.415807047219219	0.421456219564945	0.374338358226187	0.416990739941241	0.391311251549779	0.388815685938571	0.406289818889353	0.366262098348727	0.397213193076274	0.371503936577044	0.374549149855544	0.365377815118319	0.396422548313341	0.393047082360587	0.391175751939409	0.417927273518543	0.429554488628418	0.389584341968481	0.379213101961469	0.391618519092595	0.377975395191142	0.430322751251743	0.411861270589786	0.435641616120197	0.374020916442505	0.365305138549717	0.380426395579142	0.382360140128886	0.406260812438626	0.365510998353602	0.38612294806045	0.438938370898282	0.380616703860432	0.429398446252613	0.373714925610939
0.448863116024797	0.386002817179195	0.464271271967834	0.434686502510702	0.417659639000964	0.382647779141858	0.445189248258469	0.425700406539523	0.462469194388537	0.454275727157293	0.401681121084295	0.438264172961068	0.393309800427889	0.433513840143454	0.431578835389829	0.427511045204277	0.468817101496502	0.448905078656482	0.394169199860703	0.437902512360626	0.431120159237436	0.464332315631588	0.412172486769614	0.389769094216814	0.467416668331196	0.442978623210599	0.394184969645216	0.403540799221207	0.437179544718756	0.413718926498299	0.413127707115081	0.410382443820583	0.444034102979872	0.406390078532465	0.42321248189724	0.436449085904442	0.453888478181057	0.413829796702741	0.430022415859873	0.44748889747858	0.391676458622314	0.403453411115008	0.417090940036015	0.393313967910003	0.388707035568708	0.406572466126601	0.43201842712705	0.427351766662546	0.391908604779114	0.429197460744505
0.416763560905347	0.428069338549222	0.453306586913673	0.400735676550939	0.417319688718331	0.470080338931336	0.439189004455083	0.458553133382258	0.436567877537475	0.408886408407289	0.451951277124003	0.42427355621276	0.438212681839635	0.47302110852225	0.437007459583535	0.43297355861791	0.485027375181442	0.443901767694082	0.440093897022414	0.453891862670828	0.493717805239708	0.441808397307115	0.41908657925778	0.417950403355839	0.418214615083811	0.435579074653829	0.491383526102527	0.399666857862188	0.446222127401055	0.440133445747206	0.43060781675359	0.422513276137759	0.441041036391324	0.426902064120034	0.436934412849401	0.426358006179121	0.426761280656193	0.473643693112708	0.473189098816777	0.464389484294042	0.440746525795221	0.4519841479085	0.405882660122641	0.483676158684735	0.440672709358778	0.425049046183174	0.404593995160149	0.421951808374685	0.460640288058639	0.481457762398775
0.446210459138109	0.422050362896574	0.460917371280677	0.427501244463446	0.484419953857018	0.50921729431448	0.457559565777786	0.510199031286713	0.510090725342942	0.479988190053375	0.463133663475453	0.511249347485996	0.49186004991205	0.440809008861659	0.439669645374191	0.516405309970088	0.456388945282399	0.488200154414418	0.469102489325358	0.449257553805278	0.512169933138789	0.422465233235902	0.439424655372608	0.428647357556407	0.513765483931429	0.425202624062823	0.478655249904624	0.513488226218015	0.418978096096246	0.447511381166114	0.469530248684509	0.514544367901162	0.46463741819433	0.520568677570973	0.456273856385558	0.496341056956323	0.498152732986194	0.520260590405437	0.520317344094414	0.486700642310531	0.457851661258297	0.437994088542333	0.489328168780986	0.492640787711438	0.51844408977595	0.460072293039851	0.472809555434024	0.508874475510652	0.499484452618245	0.482910058445516
0.473456268185911	0.504813608743389	0.478944649260272	0.484350731315689	0.444261589440034	0.489752242833936	0.486582905906049	0.452701590484067	0.516060234969611	0.545956904349506	0.563532835840887	0.505267316542178	0.479534731312603	0.497446397283479	0.5404320687419	0.477596613709996	0.541147999277107	0.454644984981866	0.462543513848705	0.51733297720373	0.532511373074381	0.504728618504568	0.50996627670715	0.494893987942335	0.508022797620968	0.465758009386776	0.522696977285892	0.45838091740133	0.539001927274016	0.544867208495364	0.445640232115021	0.449939050079497	0.562838649889206	0.546909911816231	0.504179403618148	0.476084586542308	0.472024295173989	0.450777276718851	0.446172861482659	0.503742565317437	0.458578130851857	0.557105992127114	0.520756864282322	0.502544292134741	0.498998458590198	0.511642663140983	0.535807616789452	0.525133340464522	0.48037116113153	0.532310511060333
0.476836739737457	0.480488123467042	0.549315964587278	0.555400619840532	0.471443633093045	0.565939979227431	0.537523120597993	0.557928991388351	0.598618708911195	0.544049009461717	0.575096073733072	0.580443053952671	0.548844450795542	0.49578978359989	0.483040791734626	0.468475214452428	0.483644792560054	0.594258712153944	0.530260774094781	0.482588814477949	0.479719492176011	0.507276451117109	0.556039886732865	0.584007078457613	0.544658731425869	0.527433650016874	0.474023221840595	0.485330553328281	0.491500035570745	0.586862951458828	0.58128397913404	0.485302572628203	0.517295169606738	0.46890958816409	0.535185106449697	0.540105713638708	0.547678543578868	0.473918397200178	0.485440191292459	0.572999888890302	0.481300560517482	0.486468473828742	0.541917748946137	0.480545071114753	0.582340342455976	0.47996637669367	0.512013624772086	0.472670021575268	0.492729424348082	0.550495217070364
0.501859482048928	0.529740725250659	0.518577130305697	0.571697404885718	0.618199228674216	0.560791806687353	0.537599523551268	0.541192328847085	0.555674125262782	0.599570407235152	0.51910879621058	0.548293654752931	0.524290946732604	0.51509976882155	0.498254135609845	0.548167932147921	0.507022131814229	0.498068342363622	0.563432023674557	0.51227309487014	0.506834953782712	0.609684943364984	0.609789235865301	0.599096367171149	0.647692742047399	0.575301492882265	0.499537024227603	0.492343590209025	0.504733930562144	0.51561711130745	0.565790616837038	0.64466178451819	0.562329092897966	0.497696491688783	0.630498816479764	0.594100360486921	0.633571550706932	0.514399940516534	0.537558306918599	0.510562537079281	0.511147354026469	0.611447655304787	0.516215815965104	0.49849807449614	0.54505914086414	0.544452808299985	0.62201080836508	0.534965075783461	0.584664723266835	0.599492375079214
0.522149493172246	0.565460449485423	0.631210500377476	0.692454966861307	0.633504108474672	0.558590448715071	0.699774954379635	0.686014034431611	0.636821700722237	0.604064283706013	0.555624809015631	0.575186032214703	0.551015251756277	0.638382301247961	0.536484472803085	0.560684603446841	0.681144662521999	0.607560909086775	0.603730170909843	0.594894010690964	0.523524583257201	0.6122527230243	0.559364333095762	0.594421725694529	0.650903841997888	0.664064572395228	0.615934884785997	0.556148409278904	0.53548526003326	0.674917780002291	0.68553629227124	0.631598328756509	0.560075976563676	0.559517969852782	0.689944584248285	0.611057989589706	0.591873339343298	0.663926913474119	0.653082340298624	0.541470378033903	0.551355624019425	0.623539084437778	0.540131400483353	0.59868300199953	0.60413018650869	0.577511348134274	0.562814664934715	0.618861870340191	0.665641160076583	0.647057965391281
0.698042998304122	0.597378540428455	0.606706654038173	0.586053373223775	0.642694319220812	0.633018265222439	0.607319125740296	0.646593424701854	0.581599903895112	0.670978225510018	0.67512454547567	0.721606847952398	0.68629704271791	0.700912505168613	0.684691041820482	0.627383768139563	0.60214916296146	0.606928687059429	0.694310978828509	0.562106884430787	0.708948224614724	0.661690378053842	0.56520384480734	0.678335063897903	0.741449286794234	0.641252061868923	0.736648668733969	0.727978485740211	0.742691127697647	0.56895403163799	0.664311312650169	0.707575579347304	0.740224685364413	0.585442701138706	0.749998715097121	0.601148266593141	0.585344813361109	0.71075371621742	0.561409817124608	0.591391288325967	0.609588870110796	0.68843959223859	0.568131923887245	0.610047323347196	0.593071688556624	0.70520905133555	0.638665140512077	0.671772750353628	0.612553297385059	0.645435921186943
0.732088629603111	0.758841889177058	0.734410774999645	0.783342836567238	0.648200397203125	0.790039563896768	0.707883158450004	0.761495182917592	0.623687945133047	0.654966898877655	0.63025263884424	0.623834212968427	0.75602699604894	0.773248910990402	0.812349698444964	0.776772278589152	0.793597280736271	0.769944826165663	0.679143471793853	0.786080046934929	0.665462752146836	0.676530750871356	0.721116881794333	0.694116912143665	0.61166607049245	0.827088089456987	0.650381747390792	0.718070964791215	0.614813710909613	0.690951083576415	0.622030239734839	0.806083943531904	0.641226711722821	0.642199812324244	0.712656377882982	0.719874452786211	0.606099362413974	0.71221906491832	0.785373639076308	0.625366198106811	0.779632657200938	0.61055932304975	0.650220101212766	0.776754824230403	0.822157063627094	0.693282050245841	0.7523920487264	0.770109768731772	0.744548417221469	0.80189170861173
0.802242850040998	0.758610963866074	0.693134204696349	0.867725124123037	0.70653726385018	0.69781201484856	0.900833024005037	0.676704841280027	0.741741858702882	0.786562695937489	0.851848423247043	0.901176684853694	0.668112153804877	0.878829154300858	0.796097049289417	0.676085736504211	0.875858385056758	0.663128548731547	0.65084416248249	0.734112683264081	0.671589103994793	0.656089182793008	0.882350293941323	0.804034422386467	0.764201107465749	0.701023042473624	0.797971841273286	0.751215020126361	0.864717353816637	0.694737393057972	0.822787683764594	0.786569484340457	0.897018370132246	0.695435248666279	0.663141462997691	0.839805887235462	0.727303883690519	0.823039053175833	0.854073105968352	0.763432546863786	0.759404756170608	0.828444891300742	0.722176200884271	0.669829509289211	0.899863033031382	0.658727452618667	0.741117170500074	0.866106478607822	0.676784892464445	0.885177931128165
0.794501647854571	0.925197493637332	0.881422508769199	0.958291798796883	0.770909914888698	0.823132542916239	0.952117271454232	0.856652250939303	0.747566869162607	0.795075142671225	0.729606628602587	0.864261444254261	0.96188812913254	0.827097885998331	0.885486881350022	0.835328953684268	0.850831302402891	0.765432342568056	0.906933046997958	0.920186068922324	0.785047829342606	0.789192089719351	0.722842341867952	0.912035552126213	0.694005144054515	0.850496306402344	0.851518166301264	0.786893740401716	0.85189446430378	0.826084820573865	0.844656946492696	0.807155773157678	0.741960884733046	0.733674235233841	0.935340400316686	0.782515497932116	0.777733138812384	0.733910766166577	0.838571958707893	0.920237301437531	0.729149124180944	0.821911894659649	0.888884713038036	0.969905429659644	0.766221076041055	0.926993884025327	0.748326257977974	0.941457230982553	0.843958964184827	0.720372766158043
0.807994077367377	0.845785479459277	0.948509454109998	0.813608467449268	1.01855705579951	0.850519809754349	0.925924060399783	1.06722407548786	0.81673316813996	0.780292142532533	0.759146853867616	1.01122169370305	0.821154358728206	0.904020335980255	0.785048292430111	0.943863471265937	0.983301216660449	1.06151017192084	0.835775229536501	0.878261345619327	0.944940555513491	0.865145843198512	0.864869493643129	0.862266531898392	1.03981644806327	0.812400011407208	0.823286358986114	1.07774570924422	1.03529532151557	0.793763655152144	0.857588783257418	0.865811807611283	0.966185683110589	0.889281919865394	0.837216107507416	0.962236884053258	0.915943998923038	1.01534971294427	0.827260027707485	0.862473698014918	1.07675347401016	0.834016875436728	0.831544103687845	0.87485667510904	0.764027465296501	1.00580116047261	0.804824710483234	1.00618209838685	0.804880883312587	0.790512425101206
1.15576648050826	1.11661172244991	1.17172860245074	1.16424540146581	0.892106998558658	0.852682166194943	1.01690594530077	0.925914328625787	1.16043467164363	1.15533832677173	0.885945924849961	0.848175077108401	1.02143108857403	0.927717967377937	1.05930473868615	1.00021176363593	0.876579388284587	0.882516119389332	0.938075017186093	0.88410554345177	1.11342989131034	0.885625058616624	0.90971542475607	0.900174500198877	0.969230010111209	0.875446590691044	0.966969076190419	0.882391254521964	0.90258803478946	1.07617095981324	0.985980301042177	0.829832726596616	0.892520706124574	1.15951276868324	0.833562091391344	1.06073467704509	1.06236726942905	1.13909809829221	1.06005670817965	1.11801772056126	1.12254293593396	0.902985295286472	0.890481266406949	1.03668878002888	1.01309351826289	0.922679175534033	0.943105585604835	0.977414103343578	1.12042629683109	1.07109119493195
0.922296811918406	1.26030337085943	1.25744760641143	1.25180253208789	1.17636168450948	1.06326108478682	0.99090880428376	0.944374149834157	1.29877116808721	1.21696689285509	1.29052018656958	1.1811334562499	0.931942879710826	0.925341943440025	1.12070922099667	1.05525467465077	1.23293282876508	1.23861465714272	0.971914362598995	0.993572347125379	1.02677915044357	1.10115295240828	1.28308266529352	1.13909240390731	1.24951704663947	0.940173144174603	0.929379007837022	1.06928403434123	1.27341324095184	1.12191314097888	1.16119602426505	1.02694573689889	1.14154449830664	1.08371551002396	1.05663162496401	0.935005362419173	1.08959387244518	1.15180109844495	1.12704491940376	0.997365718926168	1.0085939325815	1.01290718337415	1.10572283675556	0.927352387672002	0.944743453292392	1.10553781752821	1.29298233607388	1.14036020401996	1.11972804500783	1.28638524910031
1.02400969742739	0.996492322589149	1.34492654690052	1.42535087273307	1.03347629567824	1.09756131986727	1.07600601747853	1.13028407186511	1.33222270993374	1.09718697065543	1.27065667662336	1.09126822353221	1.03808396967116	1.0129583104218	1.00152741765827	1.25638153970203	1.30645312997889	1.00872611608575	1.02754530569977	1.42335614343791	1.07504369367184	0.99981791209329	1.42992594444462	1.01646237092956	1.29902331775309	1.4023877905367	1.38856194383477	1.10646277969353	1.40833034348746	1.03775456418687	1.4003344667744	1.09824202454113	1.24552103987751	1.34637745324557	1.10165077986105	1.15180163420845	1.19816737096826	1.18402553745943	1.07771585921257	1.24058433392002	1.41325128320457	1.17956457445285	1.39783127161624	1.06877114424711	1.097028797405	1.18914698147476	1.11217765178803	1.05335921230843	1.27154508172642	1.41181666713477
1.47023881278816	1.23989710422804	1.48569673219712	1.41572605985094	1.24992170261824	1.14426664060989	1.25026997227393	1.40338931645473	1.28650226268365	1.40570116250862	1.50739429893984	1.219639095067	1.40377932643126	1.35143395100784	1.40224148202889	1.41150304265185	1.15801403145549	1.33952695018182	1.42812879792412	1.49450738162907	1.20261479148306	1.20953191480587	1.33095523353209	1.3104689389283	1.55178383937911	1.28506195889565	1.35417404463164	1.53524799385064	1.29362300594711	1.3435164289687	1.24304491178621	1.402210681985	1.51128666650631	1.24815159482412	1.30921273555746	1.48262855174584	1.5331875288647	1.47674862267606	1.4226401574017	1.45490890975047	1.19232630804225	1.38158615962935	1.40666514952404	1.54353105717859	1.52202965979763	1.21256094575937	1.26168324040661	1.31652894805963	1.42276625807226	1.43177524516763
1.21217188269541	1.54511753951447	1.21223159940302	1.75122512148986	1.63681428922177	1.63604765820329	1.24359175668648	1.56057836607169	1.22327058543146	1.66261045687043	1.61455451998236	1.49969194026724	1.53479406759882	1.24380996037473	1.53703093197406	1.65103686513694	1.56103191710209	1.45646647231108	1.7382784524222	1.30755651839272	1.31611222371916	1.68883863038377	1.64614942701338	1.19666056972492	1.42596784628984	1.41395099774576	1.33229696048163	1.22121602060314	1.27958993279269	1.39543741528205	1.4329649562171	1.52617864946603	1.50337995482867	1.39655036492112	1.64716303846392	1.50335849907804	1.25035698138906	1.55413675342903	1.51471632828453	1.54034142486039	1.53688885981066	1.62890154855977	1.35188381259238	1.50583505007358	1.65424317265543	1.48423231405799	1.51124608854236	1.35169494255642	1.35872442518775	1.24554035922911
1.39841281830443	1.54333701005728	1.62366416902333	1.59408266925382	1.33411071671167	1.44150613607096	1.46926115188089	1.53048104796523	1.59378924654368	1.48688982548234	1.627472471148	1.72958473374972	1.49493689726764	1.93796668770346	1.48012394820668	1.64205156183005	1.90925634403263	1.88534981387311	1.63337755105776	1.57563894768013	1.88851160868041	1.45527656663884	1.40877723627554	1.38918596416093	1.48216469965684	1.63619137303168	1.36834922491411	1.47423887851575	1.46224630321499	1.37300281276142	1.47334328916451	1.65178299708673	1.97220145386199	1.51468403104557	1.84274536912005	1.60460004136517	1.70169923859416	1.47608334555052	1.47568097535175	1.4237986761962	1.35528934162278	1.97109678018048	1.71592140600924	1.67859832482757	1.78125712540972	1.5083948159895	1.74662669140496	1.38409946582594	1.45443658625884	1.61393608055767
1.6685219067221	1.68411540468587	1.73286936403314	1.77106067159197	2.09103461922164	1.67427562454744	1.98353412113449	1.88842716229874	1.48983449304463	1.67054661580289	2.02436250386062	1.86858290440086	1.80378622764083	2.01304959827979	1.78014488974422	1.60289693578164	1.46970332009211	1.54326353763672	2.03088842036885	1.87489848502315	1.63673004240478	1.90847491362381	1.55471448785542	1.89145288452928	1.91810457581769	1.94431092575199	1.75303864775038	1.88381443721083	1.54217769968798	2.21109254814079	1.82024670211043	1.92462884889225	2.1019981501417	2.07819057364904	1.97603052402751	1.69323614295895	1.55424534908083	1.97619817678864	1.62475824981936	2.18221341872258	1.51385794537697	1.53079870542834	2.02348494424989	1.73606797152258	2.09042714217995	2.01734978803188	1.47423069091924	1.59915738104235	1.53260483325319	1.98649949160886
2.13913991349421	1.69357319575669	2.07970265142225	2.14448120790223	2.02518204076715	1.9096621094489	1.68302758403157	1.73607033334467	1.83304306581205	1.66745277085613	2.22389746332975	1.9653509177242	1.81827427512634	2.13034215435612	2.3965341732725	1.89032446422677	2.24278050869644	1.97022179894529	1.67751033898725	2.0523627924261	1.8918437239458	2.2315765739291	1.82431463436612	1.85178117837536	2.06235998810684	1.95142049313996	2.37018378691888	1.66370537658837	2.43461747787974	1.79185184405506	1.99216308666487	1.77749650771459	2.18997276262484	1.89900052191917	2.24718421524901	2.01713064171228	1.9789162786137	2.30580661691341	1.72945686726772	1.73338943657901	1.68941356922743	2.33027640798871	1.77933137060428	1.96496321883753	1.66777859990306	2.18010599730413	2.45972914010166	2.39564287771871	1.68663233378678	2.33345832322531
2.52756958148005	2.72842475018573	2.12563784555896	1.92504020081239	2.46918279269777	2.14984788847517	2.43225273326158	1.9819302285332	2.41804763165011	1.92518467768355	2.51664076743573	2.29278692615319	2.65585196578254	2.29272448448045	1.84406797510641	2.22592957944725	2.52443954266198	2.40675204633749	2.41897016751802	2.2628127125533	2.03406823271539	2.11084003846148	2.27564810296898	2.59416396468453	2.23534301871083	1.82790056425759	2.63563329178465	2.5485521353879	2.05278790076522	2.26667910761754	2.12444173892702	2.42664818795802	2.44752839352063	2.62539360323228	2.37178165701797	2.62554165916197	2.64622734509404	2.16205307466606	1.91866598532521	2.37496312965208	2.53830327613981	2.19478405919412	2.20276362380863	2.59441615076754	2.43177508429662	2.08389855821615	1.86516591536095	1.87607485405885	2.28182933937238	1.858666514231
2.25395034156897	2.11452252421638	2.63161411162646	2.32738892505385	2.13190006516114	2.26329677431876	2.10441859072147	3.01285064470109	2.19715258530626	2.34768199678698	2.07998403477024	2.61957258343979	2.29141354222135	2.78686614398744	2.41309353380615	2.0966106208938	2.2234135603916	2.98311504303878	2.17179445178569	2.80139724634193	2.41121316144173	2.95166232079531	2.64286004356366	2.62972416291679	2.80190987769263	2.8308863545907	2.20954109022496	2.81534663302179	2.56405007980599	2.44044107766254	2.20430395978627	2.92577837811846	2.04018470382516	2.53222332229257	2.80990711878569	2.27926147378496	2.17518395396691	2.67557638244162	2.87827214988956	2.37691654013756	2.51736128930739	2.58281313959952	2.39960008100906	2.13941375918767	2.66133331215015	2.87716418707288	2.34241689691593	2.52933474567345	2.90783469774146	2.65149410005253
2.53323581478679	3.00427188617352	2.87585088188436	2.63207505810273	2.76372886639434	2.66980839185969	2.57401969230855	3.23089508830115	2.80329725739831	2.96436304155337	2.77615596689127	3.24144665466077	2.26640917185015	2.29286209583331	3.32884501592925	2.80016358189331	2.36969978327545	2.84829982500832	2.67754351611363	2.54824093961587	2.31109199508403	2.95885683510367	3.20963366100303	2.9000895881281	3.18949362527386	2.51403696401875	3.11678078118357	2.75497904587282	3.1776003721813	3.22554123348617	3.14000991665548	3.22490875839856	3.10416078624064	2.70589570899367	2.52072702680616	2.66598206975776	2.4126190021633	3.2236699001156	2.66928202285605	2.78049413769568	3.23866375795824	2.87415432796602	2.38675752521755	3.13890650576257	2.69943926767856	3.06103830779939	2.70002449234562	3.26714297819274	2.36097788608864	2.74660526002278
2.98297297464336	2.66173104211959	3.36324416479872	2.67239574140206	2.94171093942904	2.56707356559967	2.80520067955167	3.25843353743496	2.68046551814539	3.45295259940798	3.4329930726028	3.60862864773608	3.08944268652419	3.03225319609584	2.80334219004891	3.48699046939473	2.83124454386402	3.59731525647845	3.11713624932165	2.68755743374941	3.2898837957341	2.76732766046931	3.72702128057217	3.47634793516196	2.96685744336067	3.40334601458613	2.90922673511601	2.62427606785225	3.38847269012233	2.82437007112431	3.32180582426232	2.84415222442764	2.95538878773322	3.25637644546028	2.81559924596784	3.50859566689579	3.11567345538394	2.71751412029016	3.46665140977885	2.85777572796558	3.3428480869864	2.81213228293439	3.32527014823322	3.47846445842645	3.39523162327466	3.03101381939975	2.93331082902192	2.57028803985558	2.87088696356751	3.4321922818265
3.0675828116741	3.75231362485122	3.87297182473439	3.02501552989179	3.16147430358564	3.36611519612796	3.24294957920418	3.76708799334757	3.86162050288597	3.49115967935526	3.78245259430352	2.89342515150075	2.93877909917782	4.07626803818076	3.00008994402303	3.69891613930906	3.58748312438502	3.49969291205272	3.27593832852854	3.07490930073165	3.61346186398442	3.71878710536851	3.25800189676753	3.79865342649267	3.03852879801377	4.59850517253146	3.27130772184417	3.0496437511339	3.86406109530067	4.24504288244279	3.4339236769568	3.51170083150124	3.87993455290072	3.21534755682235	3.6538144005997	3.40803590671284	3.303234734804	3.65579486233052	3.45976581561974	3.09459442696907	3.9035094443365	3.65358490795482	3.27432589361153	3.12099788848194	3.8495677269803	3.0309742675194	3.69279384638337	3.25578578983839	3.54335286950661	3.39921753338024
3.76682635699818	4.42269064492852	3.90728079954368	3.27900139193205	4.55185076358779	3.87668354406863	3.56238760974004	3.5434601727111	3.45596718494419	3.30226861557873	3.54033286135485	4.05504119953043	3.70459137807797	3.72940418227985	3.4548316401265	3.35639621836512	3.87613709366406	3.40798016511176	3.39647745446209	3.51440760171822	3.97482095255091	4.13953096334257	3.60746230508618	4.34497579517591	4.35366457494595	3.68690525829178	3.77134715326297	4.06920462199792	4.08012552936993	4.04935304586418	154.461684899888	3.54939028365245	3.28910790468518	3.98497304710052	3.81713525810463	3.5736811625787	3.89843538803541	3.20064298665216	3.96889945978331	3.28408922790688	3.58192975405978	3.85064587365898	3.95087291713281	3.34340519330835	3.37031586173713	3.42207136846362	3.93277862709401	4.00593837748804	4.99901097074576	3.92867487151366
5.14612859799034	4.33795121886654	4.32598919335549	4.23426916688124	4.0511998258029	3.75493867118062	4.34873535570193	4.26058207430208	4.09610388837866	149.871932000258	4.05648071541638	4.24843153223298	3.99248278076384	4.70148826620241	154.0163905888	4.30607569587221	4.37380384762022	4.39388948559711	3.69612627722235	3.88100927502209	4.40211504591273	3.74875630520099	5.14954450850189	4.2043947730378	4.01986432111533	4.39370384399439	4.40190643572551	4.50915535826587	3.84756488099077	3.95857000600214	4.29880018025964	4.2310264943078	3.81158657983607	3.63276270390827	4.0213932208196	4.34068744775126	4.12398306804521	4.35235323356305	4.31806190648795	4.6920964353559	4.52143164068611	4.20942943126026	3.82822272798552	4.41159017416442	4.08529369116853	4.2207872106635	4.0946132917763	4.04078430413855	4.07702925583082	3.65085576569901
154.617004888686	4.86460918730052	4.71655680223904	4.79971638700238	154.358034038982	4.21163523344694	4.44766978153696	4.04649339037561	4.74821517833388	4.60217613287982	4.54962350543564	154.529238392831	4.66413899742039	4.54662255796081	4.15651086604941	154.60412386375	4.66025233058922	4.44338867790615	4.64465680035943	4.34170891283349	154.536768414036	4.73828865056335	4.79648928507259	4.59910639290051	4.07318696099774	4.59291670393849	4.16035541884154	4.14791649520015	4.59812843328168	4.42657881491079	4.76457462866575	4.59944465297444	4.53026245085036	4.45461283581519	4.65669558664619	154.411155008484	154.655545117951	4.58146713394456	4.68134669402337	154.396449702694	4.83966583218594	4.96405809246516	153.812268502952	4.31855443452617	154.477142321164	4.5981482893683	4.73012420149915	4.33170890976987	154.285664695545	4.60842150132608
4.77725986842478	4.86581371340664	4.86844609476959	4.73946592240342	5.006326110053	154.547045567115	154.282889960383	4.83231357716386	4.84760287291749	154.34373673685	4.55104138815295	4.9563040371098	154.420414488937	4.65057075923623	5.42334847418216	5.03895235017356	4.94021214083214	4.74320054978893	5.05729361854638	4.92629973796058	6.04555222389791	4.94477859289608	4.77270789281175	5.64672606737775	4.90201881719738	4.70099328211853	5.0110578784722	4.97223363756105	4.58107334969755	4.56502154028183	4.6225608937834	4.87019348295708	4.90905319364	5.27738704172183	4.65184633565602	153.998230202991	5.54903285708059	154.260583715732	154.36936633197	4.94936838547334	154.217852870815	4.90770060611696	4.61853869967435	154.470458452926	154.457500270965	4.97345717609706	4.55945693313251	154.539794140032	5.08917641354776	154.342168111168
5.22698002002021	153.801897609777	5.0935677249772	154.321521390399	5.23915965793517	5.31293376024002	154.476440830099	5.69637993355447	6.03311446160547	5.16009770568514	5.25993300866996	5.3589314893155	5.30986915584813	5.23278419963123	5.50289865039854	5.04778739616858	154.573523290602	154.385890014302	5.23416035535904	5.2586384237349	5.34217071353644	154.239924308787	5.10539132993644	5.06428231559368	5.28499755335219	154.330926747999	153.994862170454	5.20215390531827	5.33333930602532	5.34133295017491	5.30490587590695	5.24411822237549	5.26364243982898	5.37221914767516	5.90511707722395	5.56547278296099	154.444141863836	154.206371229372	5.62092171572325	5.25005240809437	5.30833109645912	5.19136494232652	5.25790474537158	5.08847075687378	5.2965707272701	154.571697798167	5.23688222854937	5.02061945271631	5.4659153942433	4.981852675015
5.54990892394309	154.286922032713	5.613727395568	5.53913771084002	5.53248358211696	153.927718434263	5.78924776170059	5.61129650066476	5.64628614926909	154.309605066566	5.54044964254117	154.732354818711	154.853662948697	5.59617627963103	5.63837025966565	5.70316900536626	5.67465176022531	5.5118499470639	154.73115592088	5.63697749909284	154.727456284628	5.66059914247429	151.274504068249	5.74772715768434	153.913857250739	5.67826464982562	5.53139718906634	5.65930221212941	5.60423592694682	5.4911121332668	154.543852131412	5.7495740478358	5.63593676666117	154.525634390399	154.065083383705	155.132931909316	154.143029652725	5.81480643815644	5.60377328418301	5.59426977316414	154.213030060877	5.64004678538651	5.82810731156061	5.60476518087756	5.63623191076103	154.366387866607	5.56861855818132	5.80258003405275	5.5688029293208	5.54304907314738
153.389616497911	155.303777112263	5.98964051568186	5.95268395962356	154.320112467271	154.087106719394	154.071130972894	5.91226522235002	6.22365400845787	5.9290032068952	5.97198990740455	154.123106080804	5.91672342435495	154.272125389325	153.956176709069	154.602252672619	154.772959264037	5.91280485073049	154.475479802766	5.92228061795798	6.00687534581889	154.650321077981	154.625040112029	5.98154685998839	154.807863240571	154.677719316404	154.202391502993	6.00468972021406	154.274592630749	5.99282686045129	5.91664774946865	154.184015984496	5.94226251944374	5.99211758709993	154.160087268247	154.699523201758	154.121139117384	5.95038355517738	145.025231099639	154.59447274351	5.98617499366857	154.503870232387	154.646114930778	154.3884015693	7.24487481171903	154.512208900132	154.372444867919	154.067272841244	155.019166925558	154.364315827467
153.774692329971	155.157105810756	154.94724257303	6.95275559674015	154.475860986999	6.30036337381399	136.844001547054	6.29725307868967	154.064782415017	154.393344829984	154.168965774902	6.27804322893109	153.782896345779	155.021202889747	154.469089176033	25.4828709867864	154.593786277457	6.2042128747775	6.16178607589015	6.3239584654806	148.395618145918	6.22823879736328	154.061616437931	155.167280207134	6.28932938454614	6.38718890542728	154.494882541259	154.968777090551	154.348222524227	6.28752018015736	6.36190490083458	6.24232961958295	154.847545180262	154.574816450343	153.976854478388	154.798025298372	6.35930110102711	6.20959394408129	6.25826132946906	6.23104703184061	154.51024403955	6.27055357506976	6.24243539640342	6.33441572444961	154.844589476828	155.131259395921	154.711344142138	6.41386123855279	153.71674442343	6.35300043507115
6.91433059246608	6.75309283202355	154.734838920699	6.61012115827798	6.54134916170943	154.638213110106	154.143002188726	154.082418090546	153.992287272514	153.56836254609	154.771286074166	6.56952568608633	6.63531698112697	6.59242247532034	6.60010967861402	155.18217944839	154.171774536799	154.360812231346	152.899977779512	154.984662432332	6.5687005828325	153.836348029765	154.560333236937	153.910970914913	150.263434661108	154.54344934822	155.101287953865	6.58072856845334	6.58738111427872	154.90450362415	155.149202377416	6.62485902473675	153.752441414961	154.701428388265	154.33928720223	154.132912136337	154.70012551394	155.050201166936	6.61162506741294	154.362664731573	154.561212929476	155.276504850487	6.63988648255144	153.98158541905	154.727787942455	154.063417026396	154.62307458827	154.563847791809	6.58761047426251	6.52830011016923
155.068195259375	155.318195946991	153.952394232421	155.261344165432	6.86414136488323	154.775093333075	155.161341205027	155.055449043225	155.120797022003	131.166346349957	155.277157102818	154.802252174249	6.9146355908995	155.398267141058	154.201367842134	155.444184184749	6.90006241352475	155.223054270457	154.742630821789	155.346174673814	6.89497008661043	155.36771747637	153.578369125374	6.80245523618797	6.85288999606332	7.48915796510431	154.579156863134	154.553919135951	154.056214539135	154.183841871571	6.90089954331821	155.525964075247	7.42154850132725	6.90581773594547	154.665387925138	153.937930363717	6.94041588310035	153.967324839324	6.83284516768037	154.790016459324	154.540405321394	6.93808630833063	6.87970647104694	155.323434714499	153.926151596114	153.761814230596	154.705566814509	154.907266225427	7.27978295586332	6.81393945245776
7.18840069459488	155.758066588984	155.251363010168	153.494463790607	155.333749535556	155.566405971328	154.475700420941	155.515065234404	7.16479889088388	7.24457458032833	154.876876511019	154.488115683676	155.46126309421	7.06942966098125	154.538132081083	7.03904569532099	7.14461599892232	155.284968590986	153.812944897557	155.480660745638	154.544114850366	155.386002294779	155.506177960469	153.894109293394	7.12038191263949	153.804514483989	7.12211250327146	155.143232815412	155.59630556537	7.13049897559332	8.94236404043723	153.75459229338	154.485958744047	8.12239043077072	155.623488119407	7.12428766515677	154.73599435304	155.636079236884	7.13083048429048	154.036505873139	155.044565034334	155.132940162864	153.842189551439	154.696449685727	154.995621612909	154.180819733294	155.383635393595	154.232091687678	155.384877633158	154.756516379074
155.672043195396	153.65530869441	154.321964574019	7.46476004270934	154.314463616031	154.652612681756	155.358115860096	155.443769424943	154.282215466636	145.468368863689	153.980071336696	154.524551088433	154.016351124816	7.42710697532509	155.485242026621	153.626384249191	137.01892370014	155.192617084991	155.197455143587	155.63093632073	154.661080909523	154.845524036378	155.286079479093	153.720373379146	155.123577648974	154.37178068633	153.682455363927	155.402674799999	154.840074050621	153.751315502606	7.45214022672838	154.103469430124	153.700910291715	154.345665536005	7.34244710800897	154.869951791105	8.15030031833136	153.619971104131	154.022277538155	155.75857968572	153.610685208106	154.577000408757	155.415592720687	155.162915918657	154.381835889476	153.842837252857	7.50883435246406	153.312306344704	154.486629841753	155.48205022548
153.590419680413	154.135484342968	154.510310071674	155.814741758043	143.454773440244	155.189443595118	155.609262356549	155.171992258304	153.52115990263	155.467148326984	154.335984983746	153.728261688664	153.462037841025	155.364575966448	155.209338452966	155.429250854906	153.527809317204	155.858054904874	7.6256344161712	155.157727841169	7.62423892972728	153.518863758293	155.672107602027	153.66657932653	153.717718403014	154.848580760202	155.185943396257	133.376430575547	155.274753760827	154.433524124716	154.638552066312	142.73484231288	155.255316832234	7.95126261181671	154.334468316159	153.851079770595	154.1218996176	155.173105370647	155.856922247096	155.447818892871	153.878604338909	155.77758777613	153.377363779244	154.875310083915	154.267782929699	153.534297233951	155.128988446492	155.186100700986	153.694993021015	154.469944771597
154.66688643389	153.610547720163	154.317380317408	155.559866684174	154.424610033033	154.480098397347	155.275580925989	155.166495528689	155.131403924431	17.7265814961649	153.693618061084	155.665672094142	155.105228353945	153.729746929217	153.653961408057	155.029430976292	154.660491168348	154.049267697145	155.06847386676	153.335833410439	154.22705259208	155.510142421396	154.664973943632	155.604459799499	154.343618125927	154.460850928271	154.809391227124	154.078304768853	153.440386627185	155.691151801279	154.208376829774	155.746697648882	155.627827849245	154.643652460501	154.448183387181	153.312355976013	153.983247422408	155.622877790879	154.973547995505	155.718147007052	155.230391613442	155.368813775711	154.904270483217	155.812027621361	154.982752990828	155.775824016168	153.214452153016	154.096306351181	153.555484575026	153.464662989604
154.685569886964	155.376300440721	154.836480045422	155.709950693823	154.611323751136	153.881865270025	155.051307318378	153.90409709379	153.193981790613	154.539172138889	155.844628973878	154.208491543692	154.615241582918	154.262433879722	153.584644997634	153.228158777447	153.2256458759	155.855831111873	154.81371190367	155.812848898462	155.897998515314	155.59388419039	154.981177131476	155.627314724567	153.891056623809	153.068372730598	155.10207047197	155.763670869813	154.529698187644	154.148062000103	155.444085099949	155.494142644745	154.416012013187	153.734741107137	154.541454350431	154.04311457635	155.416040475131	153.993535796183	155.593564991346	155.539684982439	153.137325690033	154.216616478831	154.644872511886	152.994455213922	155.057177391523	155.921105784326	153.446044271386	153.583115288167	155.986124117864	153.99685018058
153.373195186501	155.491127277283	154.465864529534	153.234506082188	154.63532795144	154.104547550277	154.363574085116	154.7189254913	154.182743358571	154.252273658573	154.222868972844	155.200319323312	153.138107248216	155.583286514716	153.126842225493	153.428268577868	154.120082131449	153.798020287507	155.417917696074	152.990017134147	153.6310026496	153.260263760614	154.470585808547	155.298157923389	153.515578562586	153.113663361787	153.067042776243	155.061416782886	153.075071418112	154.986115282515	155.049074572493	155.842696744496	155.569482797048	153.339864217049	155.028945713007	153.929907975745	155.914769508897	155.787321259994	153.849072070919	155.120207541602	156.067232668637	155.587438776675	155.493670199975	155.346283973204	155.295622633182	155.96327773173	154.062609669916	155.479910152842	155.837919307458	153.896598413533
155.991899128718	154.892541385105	154.444527073186	155.706985010131	153.129336119325	155.460620569996	153.960574307949	155.101278766427	153.931673298744	155.277134045418	152.678870213708	155.21756397606	155.574170165903	153.041440182447	154.295391095658	153.614228819042	154.821453307063	154.983576748623	154.411272000449	155.773145070958	155.708215050225	156.044383806194	154.085032939927	155.80899527536	153.067987337611	155.530236851902	155.676589814278	155.885380322011	155.141350822469	156.026091301399	155.146925409135	155.551932658298	154.619709534073	155.763598326886	152.698912655468	154.249673671217	155.013952861219	155.164089205121	155.283241595548	154.96837345796	155.637068511382	155.903402661501	155.687501035314	155.781200394101	156.007262342125	155.854126456416	152.974735961304	154.727809462709	153.793842830415	155.002688993589
153.795290665812	155.688400958764	155.062453908461	156.002541520625	155.437754582158	155.219968965944	153.078602680548	155.784147518886	153.872959978984	153.69967291284	153.982770160303	155.664062186649	155.45881411766	156.021054869097	155.905503526279	155.756142011655	155.593923561912	153.92446408657	154.805452124928	154.257838050689	154.597751649194	156.126031129401	155.45235977806	155.364078940401	155.072247184261	154.968052627845	156.141121710784	155.5537094542	153.461532136097	153.685148562007	155.5836313201	155.294637051657	155.868157498054	155.57378285606	154.641555400415	155.377947008479	153.296335368856	155.93813455973	155.360027603502	153.77137336125	155.642812933513	154.836424825969	153.516198041405	155.808237203637	154.889524206811	155.982529902032	155.086307613622	154.08369417537	155.67553777229	154.484922749069
155.38549082776	154.889763334138	155.928622296492	155.478306246955	155.01718057232	154.968887057298	155.297529933232	153.5368380162	156.032135258927	155.807463765409	155.367397679636	155.644693143539	156.136510410169	154.984759740586	155.945648661832	152.743527953773	155.018631056156	155.083601259799	155.222961729083	156.084021423556	152.852144675669	156.04189738331	154.396526421381	155.584872107928	155.201286079224	155.858176724383	155.794375300454	155.138852420494	155.142514547074	155.691619380786	155.788067637277	154.071532270095	155.962672964604	155.787896938205	155.454473134648	153.596208315293	155.915270588991	156.093631024286	154.328391481513	156.082679433007	155.800833324841	155.715016947099	155.936008117557	155.591961977076	156.131396907694	156.055266925	155.607011106839	155.510324855289	155.269786106177	155.395008659974
155.433543149345	155.987648504287	155.9501267621	156.122884516425	154.288562024057	155.672837244519	153.93933669102	155.946799541197	155.565529247563	155.927319423201	155.786318813735	154.570053302615	155.973951378475	155.990201066641	155.528146657914	155.483845067904	154.933491066674	153.436984090399	155.914988074977	155.413797608191	155.154501017344	156.033923809408	155.720783904282	155.824925447562	154.830883201479	155.058832791446	156.045927033013	155.67893139554	156.106221363281	154.981226026796	155.571080563162	155.978197290427	153.887005217253	155.47444603772	156.046030291356	156.143420748546	155.747078828273	152.962854379001	155.077695362797	154.359285864104	154.920203042699	156.102180603205	155.157782136566	155.918247348219	156.118073814621	155.803482322633	155.993272112582	156.046297379088	154.377888409373	152.466831118721
155.875540492466	154.763211505323	155.754635942507	155.65103826334	156.167789955763	155.796733217327	155.944061182033	155.992068133783	155.75227295448	156.051302698905	156.11124007036	155.892609975824	156.042399215807	155.821534816391	154.031802592937	156.001816930033	156.170226127386	155.370656060859	155.689784488695	155.679138021135	155.280154233395	156.181300566507	155.898925557449	155.965625934284	154.796095461904	155.341871311589	155.27740562516	155.656181065497	156.104676092978	156.050450946462	156.088422251337	155.535413972791	155.216386554062	156.147371979832	156.080525290652	156.015507069493	155.945203608425	155.397530462207	155.580051346938	156.002720815454	156.170418986355	156.173888855218	155.99316881869	156.09642815145	155.858113851189	155.556330257766	156.01178805798	155.354026053711	154.097744222941	155.982200510265
155.049754158232	156.042536645248	156.106152328138	154.986342908831	155.932635479454	155.656457399854	155.492754967078	156.082088516194	156.141667669925	155.724849077435	155.371273325158	154.958563730506	156.045290198737	155.747622802226	153.890981190251	155.997614023556	154.320997690781	154.084377207749	155.67018536038	155.748902645931	155.300383642023	156.195313024911	155.980813352911	156.050491541648	156.116725632954	155.917497810844	156.040933098326	156.001700534808	156.178722161052	155.115760534004	155.755310868973	155.967470512866	154.879981416967	155.938806912525	155.396027213902	156.016188216039	156.026101110673	155.178706298028	156.15001659758	155.720170700647	156.083192169357	156.07171999318	155.812346930694	155.781150410512	155.86719525264	156.031290376211	155.962754478673	156.145107554634	155.736004420479	156.087260036786
155.065903099414	156.009186915292	155.633169772506	155.245054356338	155.382505127568	156.146961714226	156.181393474125	155.057574043374	156.140217200622	156.129731176435	155.517173025479	156.100781987671	156.15844034609	155.777069438307	155.92780175721	156.064952268518	155.970139315229	154.708308499851	156.011124738351	155.325726711821	155.994856350068	155.233473719152	156.18561232588	155.096836057029	156.106272490433	155.829616953323	156.247441225237	156.054688052446	155.852597389487	155.142243656437	156.056106366838	156.021828730623	156.164404213876	155.802555654011	156.08702316543	155.835354110349	156.22461917057	155.316986095257	156.17302804809	156.156205033571	155.753750345011	156.124794636321	155.491865747654	155.626807972625	156.06607503086	155.32961323913	156.1146801413	156.065428078181	156.076013283525	155.622267361963
155.713995895439	155.754504771753	155.962318294118	155.832704710991	155.953698388657	156.050615203258	155.942444681712	156.047274159654	156.03499165402	156.026904536446	156.239321859053	155.331664924542	156.21655189588	156.015427252715	155.885440701491	156.245451810577	155.652092362181	156.179006013061	155.935781279615	155.97017873445	155.986525490921	156.223803941115	156.033099041983	156.162563996006	156.216601607917	156.188362237128	156.038562963838	156.028976829944	155.886233590494	156.222169063811	155.396706930404	155.770668025649	156.073869931441	155.855137586776	155.911502517491	155.813385169738	155.498439405408	156.229273232957	155.519548434273	155.296484552545	156.070848858329	156.149001996528	155.825362889647	156.199423540506	156.167428535735	155.815185650144	156.101436092298	155.626878316415	155.768196957435	155.92666156098
156.226459659513	156.142842656157	156.065878746081	156.23485398867	156.182477224632	155.863293807703	156.231264431482	155.832416364855	156.060627770811	156.15422581846	155.980379980565	155.980464517434	156.102388467769	156.020743103914	155.622269178396	155.905810389239	156.036909007463	155.526947134813	156.097211729185	156.07248291056	156.136141077197	156.247679456433	155.759670606471	155.59441335974	156.204342444078	155.73692534864	156.163876819966	155.902273412925	156.027421085671	155.807143615712	156.141472263337	155.645567024789	156.048002705961	156.172258610347	156.057834351662	156.105790855108	156.047244328681	156.122569848818	155.773108631587	155.35699814667	156.010137348777	156.096865504728	155.37061926917	156.150300537892	156.14371598587	156.223689353027	155.805276655826	155.722344006828	156.085672923721	156.19051833394
156.144439999481	156.065034203002	155.249316880715	156.159525776951	155.873598423408	156.225712819102	155.902601576092	155.846317611375	156.171005725914	156.251272012476	155.900406055268	156.225006129939	156.158030260389	155.810577160105	155.526403465013	156.272732146055	155.895771409461	156.213091937299	155.985057970346	156.109030757077	156.093158742631	156.014746501578	155.644152239151	155.856196863418	155.348226539101	156.243935113247	156.112999640872	155.780942523512	155.86183869311	155.633997828462	155.380311216587	155.973627822896	156.139065653093	156.236743444142	156.114222844609	155.873514544683	156.216148166193	155.777243440292	155.926828453914	156.230174096334	155.265135117917	156.223173739455	156.11548179774	156.172266757777	156.148317552273	156.144648231628	156.201510160566	156.230036825028	156.0892015182	156.16453844023
155.846099376035	155.844450058378	156.010097606376	156.258455894571	155.970545334405	156.27685038685	156.222076514514	156.142923001488	156.277331645923	155.77025496526	155.842461998404	156.200893202094	156.276187438185	156.150145351722	156.051974981256	156.197368010295	155.252467326739	155.790270571049	156.199791916967	156.004538805688	156.04233822911	155.930874233934	156.205165359806	156.276464300284	155.577864966773	156.217084043428	156.123262632891	155.930175989762	156.132638557066	156.106599595721	155.834855828498	156.226343606198	156.137220500135	155.809317746374	156.076976987279	155.982987542948	156.237714260216	156.03326364245	156.231125019952	156.124977794491	156.260443545487	156.041034809892	155.50738964186	156.234921078182	155.732789968796	156.075048236411	156.23226241474	155.979858103721	155.969392269926	156.20165878117
156.146204611659	155.989662026851	155.831174145548	156.275130318522	155.867330840442	156.11820149113	156.08557866705	156.170538752579	156.175524641843	155.976038124022	156.285247604547	156.122780893543	156.126842496964	156.249462261758	156.178361105426	155.979962925858	156.248871030217	155.931856985522	155.954884183722	156.1562699663	156.227115095163	156.225916500439	156.295439150555	156.18052103202	155.858615274572	156.134464099601	156.262149731725	156.220614408772	155.68062314139	155.871635631911	156.297378614208	156.278422859705	155.936721920454	155.962662592901	156.174269466072	156.238110017151	156.190428359153	155.985596560175	156.233619538596	155.975567909432	155.893239773157	156.078426332848	156.275303081715	156.119390900285	156.169346910064	155.978717364975	156.039407279395	156.17224835338	156.182391416642	156.231666573549
156.271019568091	155.781072204867	156.171449650586	156.048152568196	156.280301200667	156.105763886344	156.22565377733	156.272474274973	155.98502524412	156.139680541622	156.240855203617	156.139181585053	156.210318764237	156.190655792196	156.011367248171	156.268868657922	156.14940842276	156.176171765052	156.249097813976	156.236615784357	156.169511418229	156.036728048847	156.028813230393	156.046866946435	156.130923386279	156.247645127512	156.256912011366	156.299697896702	156.236202204365	156.287457438432	156.246104440172	155.935803882598	156.133644247092	156.278118614359	156.223225637097	155.938350606323	156.078141562488	156.22962625217	155.90176589092	156.011090864156	156.176468613147	156.281569724146	156.275926707121	156.303123504209	156.019692340418	155.860566140798	156.199195212337	155.655538629551	155.720673895753	156.167868451187
155.99974103121	156.212166003149	156.181734712366	156.201944255095	156.097943372453	155.971078789972	156.112730729648	156.181735958571	156.272855486319	156.139969849089	156.164342380878	156.187205473927	156.03251991304	156.151414174443	156.237475334178	156.191914967305	156.030614904924	156.28085217057	156.1567656107	155.985176015046	156.2824771278	156.263191318366	156.243520504091	156.041535588864	156.154643977719	156.215131494863	156.298874336723	156.273417696795	156.186595453074	156.003496762578	156.284948595676	156.089873880287	156.300684274482	156.141673248963	156.279536789694	156.248173611799	156.284792097983	156.155586863286	156.301518619777	156.24411370134	156.246055584539	156.245620172621	155.923723848556	156.282692610567	156.220151638561	156.195321215936	156.035098887639	156.217919462486	156.147538989979	156.281388643332
156.272740815675	156.288545732688	156.226306434733	156.215415943954	155.860901863663	156.081537480898	156.154431761589	156.243973973193	156.264378006987	156.050980190427	156.313257105217	156.26555246514	156.278353446303	156.240548530364	156.136019458839	156.161409365779	156.255071362896	156.317378592729	156.081058874468	156.196758544585	156.203807606639	156.070978922879	156.207504173007	156.26612127144	156.187359250826	156.161191965845	156.30462941148	156.226982289462	156.10293871879	156.290467466961	156.171048830238	155.982317013794	156.277565237007	156.242324955199	156.213474138659	156.288444020129	156.294265118144	156.26926822983	156.112783639704	155.953815781327	156.237315045671	156.22998150469	156.164406855393	156.149050507102	156.130623951266	156.177032974606	156.244398242962	156.204918270742	156.082034899972	156.236207013054
156.224379129603	156.174174423791	156.118312177145	156.271444478835	156.221692753272	156.233485119282	156.216711816205	156.17205687314	156.307017330809	156.255382705333	156.139036882257	156.259981964131	156.211147325559	156.044946552333	156.190588672956	156.222136123464	156.143573713635	156.152998704977	156.089347170282	156.267181436179	156.261329924296	156.277109694512	156.139552309109	156.002787507282	156.188597393637	156.24086668156	156.075744700776	156.177478544987	156.050076454593	156.29137193887	156.211322490593	156.303331034442	156.283893289213	156.019439470404	156.267906118464	156.226219214152	156.181197922234	156.224248833928	156.054981175372	156.127077213278	156.163571002183	156.250283223766	156.025950368322	156.250709243319	156.104804794303	156.143509739382	156.27710624454	156.184281375747	156.1207052808	156.150875886557
156.296503119907	156.182022479441	156.277605608841	156.301840714745	156.169927598382	156.279841696499	156.173043001476	156.210171969976	156.110832303694	156.274827627206	156.287088561772	156.289137781524	156.270288953949	156.268348753026	156.287450700209	156.300331514524	156.280141693523	156.264760812147	156.141448042965	156.151479801766	156.31587233263	156.271401508974	156.041660630179	156.312287548995	156.193162721254	156.212722863094	156.320356367732	156.258870205009	156.181497673118	156.284490315746	156.260615039376	156.29673285392	156.201787220011	156.309066285757	156.300951560989	156.256626474505	156.095364532788	156.258216053672	156.252747179253	156.196657261033	156.289578216601	156.262689910883	156.303981706392	156.271819599607	156.044848642763	156.244955080595	156.311569926387	156.123532443476	156.318166202757	156.304471640098
156.309090071981	156.21890018043	156.31081859656	156.259349573574	156.192268825177	156.151070047003	156.14113812298	156.240525657684	156.256377838848	156.213766699568	156.198558988079	156.231361142215	156.320824686262	156.17404523431	156.287830454388	156.297761314614	156.23849723128	156.301919353372	156.310204757713	156.148352067179	156.26715019694	156.181562149038	156.295565535206	156.329735825755	156.294223306724	156.318022494763	156.135454136299	156.295397188143	156.246612426504	156.219293422006	156.279163863087	156.228061351752	156.130971454543	156.308177146511	156.214254614805	156.290393997389	156.274122145601	156.258408831724	156.284023830858	156.126966694307	156.167717402607	156.265003862478	156.286437462337	156.313273609474	156.052922917698	156.302634834927	156.191808060296	156.301901952635	156.207023252419	156.14263623574
156.275428312244	156.20265319286	156.264573181574	156.268346599416	156.271141091905	156.302029435138	156.324632516378	156.278093554649	156.248067171444	156.260668507561	156.189039696007	156.185625659304	156.232094010507	156.300167331685	156.118043129891	156.261465351472	156.24146737475	156.302252963559	156.245278087948	156.195167891764	156.282071030485	156.310479036445	156.18902396384	156.224636961815	156.315029485081	156.324158024184	156.194090431624	156.165631791639	156.215764110901	156.255139545581	156.228828395811	156.243288947143	156.331363374357	156.303305674496	156.25479339381	156.153708995962	156.316496298325	156.192649164635	156.28876208296	156.287411336651	156.301507797873	156.286107272017	156.144624078997	156.269199068457	156.30331708784	156.327506673698	156.134702521244	156.134065085431	156.158302150623	156.269731644571
156.275186349062	156.307274328311	156.330434928214	156.296876209567	156.25136907797	156.302456413365	156.259913784883	156.273819449806	156.27218185351	156.269977736241	156.25184425532	156.229524629179	156.272116827255	156.294034811329	156.324202037476	156.177019721803	156.201930137571	156.315891275614	156.28879503872	156.321893461013	156.253064257477	156.242982586678	156.251944038234	156.317827852167	156.294096283527	156.231809011159	156.285065810078	156.191377463548	156.20988558901	156.204191766389	156.277597363296	156.275745385683	156.207937296071	156.289300471762	156.310114976075	156.304747143349	156.306780776649	156.315138316636	156.324881596593	156.242235387507	156.232725193701	156.289611832003	156.310193206256	156.190954450477	156.085327854912	156.321931135436	156.218669944035	156.309310570332	156.318625846334	156.308175275712
156.24559380597	156.321770152371	156.320613215857	156.293892490955	156.322858112144	156.153733234223	156.308942668441	156.314530689815	156.29998627795	156.308696480898	156.176639338923	156.261778361243	156.247866857437	156.289949675884	156.227431056139	156.284772721274	156.309564981845	156.197333656246	156.225163903047	156.30928519237	156.336240281276	156.322851970777	156.309071624918	156.33689889984	156.332462866896	156.247180916764	156.207581724418	156.285917613198	156.33381315192	156.257070856714	156.282565453171	156.264743438826	156.267938285399	156.337157361829	156.318435530102	156.266014769028	156.301063041833	156.284215888258	156.233498433718	156.329374534778	156.298342034795	156.307659093394	156.304980042579	156.241947872054	156.301028021193	156.303891304335	156.241026484309	156.287161342229	156.319680684453	156.259539322057
156.239407870877	156.303573924106	156.333938664184	156.32391546907	156.220986156014	156.225270562684	156.293054384577	156.178046829373	156.326005927314	156.31310764679	156.303812425083	156.288186134357	156.25066132337	156.328188311058	156.248260305894	156.284466217539	156.323866585349	156.283047062288	156.317123186215	156.310658028076	156.333041998926	156.272858168354	156.266992525802	156.270197033452	156.333714204258	156.339236477046	156.311627490228	156.325478076238	156.248110554514	156.30285331619	156.241290550126	156.313491409133	156.327301402568	156.315682929636	156.31044840925	156.328880484033	156.227724017421	156.282087260911	156.31899861821	156.340369934122	156.299041622524	156.324562639757	156.287976374574	156.318791606353	156.295043708787	156.329952309128	156.314057966669	156.313156622689	156.260205858212	156.323641562522
156.325375129208	156.268166360337	156.298569722207	156.324156297472	156.337130354381	156.323343163819	156.318882579435	156.284314933907	156.297083867149	156.32149977368	156.255020185401	156.316780546672	156.332004677596	156.307806374884	156.332933948758	156.330513487472	156.327050915558	156.208852105829	156.319788693437	156.330346756698	156.283254692636	156.242754572361	156.278625548341	156.275173041858	156.321358182513	156.327031708152	156.330725170647	156.338310821384	156.254518176364	156.268402072756	156.294879199456	156.270839695656	156.28005079569	156.334666779555	156.307396762083	156.330399994569	156.329247349631	156.224949543647	156.267354321635	156.312852430859	156.317844222293	156.323014392106	156.276284125974	156.31866627511	156.324513979808	156.291207564691	156.324522112666	156.314931321489	156.239065932874	156.256855349789
156.341009111776	156.344397523786	156.24554554942	156.280767912658	156.338224046784	156.225761490782	156.290130140894	156.309038772013	156.336338605965	156.317876332571	156.316375281172	156.325537247334	156.321295607164	156.33967622441	156.303004126516	156.302402118022	156.28389102157	156.283332645167	156.322186413221	156.249846504319	156.301753935596	156.339063607923	156.27746806431	156.291479031108	156.248500556788	156.284332450945	156.292006545826	156.315205172689	156.269685823826	156.288934980355	156.325997731734	156.250952997613	156.278591232927	156.323732676548	156.318464315925	156.305319470586	156.296040092856	156.311710925459	156.241593229582	156.323711507532	156.306277185091	156.334278145845	156.297224274168	156.303383588387	156.295705383637	156.32916826774	156.340996749297	156.265309116727	156.31866821111	156.324319229384
156.300985598319	156.33610439534	156.269359532957	156.269878130282	156.300445137003	156.322666449083	156.335540702779	156.329768689777	156.27504349056	156.334930252454	156.2809115348	156.334374900195	156.343082550103	156.332459996912	156.314431223803	156.328384473627	156.304157192934	156.271802794615	156.255068409547	156.324675721824	156.318322007836	156.33607386104	156.317843365644	156.276653113583	156.311969123628	156.302764643861	156.312650060682	156.338898398132	156.288190299702	156.3397444432	156.305561301626	156.315162097941	156.341866378534	156.321799597074	156.301415361144	156.324822885494	156.275784632484	156.28787876268	156.330507269636	156.273720182644	156.314076313375	156.321601819312	156.267040713653	156.304386723225	156.333664284532	156.332914960809	156.295427081761	156.328685805329	156.288446370928	156.28042858024
156.329941676351	156.338537820805	156.337877436889	156.33586889994	156.295728973652	156.338131927812	156.338153265547	156.337649235936	156.308668354369	156.344707558887	156.307667022607	156.316134505985	156.329629228717	156.324447714618	156.292583447967	156.288427091835	156.327057089796	156.307269759577	156.309403793961	156.298320926187	156.327211647924	156.302500062725	156.341527964513	156.339745789533	156.316895708505	156.240670758851	156.257873259382	156.345138174659	156.315587532318	156.337409177946	156.343800723278	156.318533901739	156.34748587148	156.277224460852	156.330535212643	156.316988549587	156.282688646475	156.33392781727	156.302143106392	156.313646469974	156.344985196245	156.341625704732	156.312045089131	156.323132167869	156.280821349682	156.245307550853	156.272606653029	156.316846981872	156.282727426297	156.323048670024
156.333189497264	156.275741278289	156.329878194639	156.326193832834	156.335332359163	156.326865405048	156.309135085956	156.337051649582	156.292826782415	156.291239346095	156.335989275075	156.295301300362	156.339684133077	156.320254097816	156.334747509112	156.32345603042	156.339581494171	156.345723225448	156.333756110296	156.320181085978	156.334104240467	156.308809568592	156.342780016261	156.331045590815	156.328599229765	156.33657125626	156.345637544546	156.33636021222	156.342465779749	156.337424235777	156.340747716924	156.347079804554	156.303093749229	156.320937120789	156.298810265863	156.340511203509	156.337537750993	156.294442587058	156.307410050117	156.334379602405	156.311058568013	156.326230212179	156.30518719302	156.2756083508	156.296252794216	156.274560036616	156.312167817234	156.330098732357	156.336014848497	156.25518895659
156.319255955059	156.344789309267	156.332838736911	156.316480453721	156.31933142602	156.332243828751	156.343397959258	156.317224070999	156.339258784075	156.260284671461	156.341952561883	156.336235530113	156.344211726618	156.346301117568	156.346055428435	156.293681058625	156.326817579889	156.305780809361	156.325703395845	156.323176634437	156.342539413198	156.337222711129	156.343116685317	156.344657386365	156.286776730028	156.347083784066	156.340112874181	156.334492987951	156.312710401662	156.346408528477	156.342801787639	156.334840820976	156.348899274967	156.302886707345	156.337947880125	156.321041086753	156.337664171729	156.329295898786	156.323064245978	156.340301730218	156.338212551293	156.337583719722	156.338315013366	156.334359993728	156.335085760342	156.337826701936	156.342386944161	156.307823234241	156.301229510245	156.341879454202
156.346486658337	156.289429039584	156.340297315136	156.344159356862	156.333663936063	156.301140013026	156.304498308178	156.324317738369	156.339128313028	156.323827374259	156.326097664468	156.333828353399	156.299757102024	156.342374209217	156.304221067753	156.339561429129	156.338835122863	156.296935316956	156.347793305741	156.321171691688	156.333300582403	156.339318007672	156.342207377127	156.344101763605	156.341589735658	156.346412087372	156.33751962752	156.292410292633	156.328683291001	156.33457647811	156.316649035907	156.338846633498	156.339877173509	156.310357754207	156.34759757452	156.328774270678	156.349160891266	156.339900846529	156.30383915454	156.293109846903	156.346802144773	156.319740773499	156.34306433189	156.34927067535	156.339759186145	156.344878809842	156.334169961621	156.328582305371	156.330049624876	156.350069357704
156.322957572189	156.322207771318	156.350326494106	156.333662762423	156.330688959136	156.342419614649	156.345474109946	156.339543711029	156.303940770442	156.325786801618	156.345839186876	156.319397995355	156.318967371936	156.327240857214	156.319556463154	156.324290662197	156.348805909739	156.345409687601	156.313881276799	156.329790064995	156.3363387325	156.344534610864	156.34137336798	156.347528387716	156.338118560119	156.343885267101	156.344412404566	156.346334171446	156.338926114592	156.336171313183	156.348484961158	156.306278934985	156.333176811322	156.340671262104	156.333219393779	156.304965249974	156.293182921825	156.330282210635	156.348608119341	156.329589202326	156.315271408435	156.328286935855	156.329989222617	156.341081616162	156.317642916794	156.353764197048	156.310121483592	156.306190068187	156.348571105939	156.344624216962
156.303294726278	156.337826649079	156.342643569895	156.343672332839	156.352011318456	156.352786000814	156.341883468813	156.306325687261	156.344228473486	156.345372340409	156.336869580588	156.338995743836	156.344559618858	156.339786162931	156.32049839265	156.344681865999	156.340610676727	156.336784682464	156.333825815784	156.338679815643	156.328825647643	156.349888068926	156.317939222195	156.316532665052	156.326649992794	156.342241140142	156.340145414269	156.350385672988	156.336280323965	156.34533772403	156.326959961128	156.342742161831	156.327888310146	156.302372367456	156.338274156802	156.340034586508	156.343632619003	156.339974618495	156.32728874207	156.351295538036	156.341821744194	156.295382576978	156.34900783006	156.332677249412	156.334645883843	156.33984345473	156.306400430432	156.336064929502	156.342217485871	156.344124016883
156.353998705043	156.33675194991	156.331660336835	156.324406498947	156.341852730809	156.350211292663	156.343244923275	156.341070498407	156.349023050197	156.34269162645	156.353445861739	156.337655640878	156.326516394788	156.327349049286	156.32022633286	156.330711281313	156.334963243911	156.313924540375	156.33762245439	156.338612242403	156.333954960639	156.347266047806	156.345037926662	156.345595559463	156.344203664491	156.337714639504	156.320018607097	156.331685024345	156.341882071462	156.350823394648	156.330487635059	156.352213148127	156.324655993041	156.344793054445	156.330768231213	156.342055265731	156.323830046738	156.350949390936	156.315865818497	156.351605400118	156.341108220605	156.316403981709	156.332288152922	156.340720659891	156.345393467178	156.322542074512	156.349622350595	156.330154721822	156.345633443964	156.340202855443
156.339963973183	156.337226678438	156.347872541056	156.329696917165	156.31563025152	156.34934448966	156.351844259242	156.348981016362	156.335674246791	156.323003163998	156.348747509791	156.351723729052	156.335950334799	156.333150099003	156.349592701303	156.327593956617	156.330165313107	156.340817531108	156.323094308032	156.339795870274	156.345686964258	156.338312981057	156.348238541126	156.34965348514	156.342105266113	156.352038346424	156.347541409737	156.348996017321	156.336591462016	156.346225573031	156.341192443019	156.343889192669	156.313121136617	156.34775602281	156.337105610226	156.334658544988	156.350926057485	156.351027115585	156.352658466046	156.339058868622	156.341272420664	156.34221460016	156.334370094146	156.343138454435	156.322845181849	156.35383948183	156.329302037739	156.341987693211	156.341022902733	156.311718111953
156.323770134035	156.330516451173	156.347255362321	156.352135808532	156.324032739492	156.340684992669	156.334459040833	156.339698791895	156.347377453407	156.321436885121	156.344256422424	156.350712112101	156.33744699049	156.34981573696	156.343284169443	156.349356639707	156.351261076179	156.320835281433	156.336939758299	156.350363696198	156.341655523994	156.351779813411	156.335861714052	156.354241108462	156.346614382274	156.350859463918	156.33300803904	156.352407718668	156.330322662191	156.343096448069	156.350575972307	156.350913288027	156.34806250435	156.352500428747	156.350558110886	156.347624962693	156.352397467295	156.333650189623	156.340951351999	156.343425488919	156.33848512034	156.344296895678	156.347053134939	156.349079351804	156.331490505548	156.3521902759	156.352375512784	156.355173044697	156.320806487776	156.343586591218
156.336310137527	156.350799313306	156.35218075889	156.353525938187	156.329447381843	156.334109030262	156.343963214481	156.347390002526	156.355049822819	156.33933351718	156.343328446423	156.338016131225	156.339831486089	156.34761786755	156.347052808784	156.336652230295	156.337303820542	156.348790113052	156.353065186978	156.324558589085	156.350499608017	156.338198943814	156.348962554151	156.350595415772	156.347287621915	156.35219616106	156.349224060083	156.34471519897	156.340891415322	156.342767181675	156.35473441651	156.347808086996	156.336152005668	156.332758682718	156.349937871805	156.348132002932	156.346961468967	156.351378205627	156.342558970849	156.353429661468	156.342032837182	156.339873361243	156.349574712534	156.344150764667	156.343921615485	156.339729497684	156.35520916684	156.349417319248	156.353092907478	156.353348413367
156.347963720843	156.340687598525	156.344785019999	156.347580790988	156.354528180379	156.329848809116	156.346377272264	156.353474978622	156.3529270189	156.343557668028	156.340287570347	156.346433762726	156.332465203057	156.343246795987	156.33363801664	156.332966260535	156.34743654016	156.345952447867	156.351508943041	156.350442050606	156.354508639624	156.351506762862	156.351232084607	156.353737059195	156.340535541402	156.352279565672	156.352016274052	156.326654963736	156.34672359051	156.354420649351	156.328261124995	156.351146524263	156.352598052742	156.349179077056	156.347009197391	156.340549012017	156.353322701183	156.344258117721	156.351202489589	156.339583338214	156.353380824506	156.35333193375	156.353082930418	156.33616743179	156.343498886958	156.346360019091	156.350304713792	156.343333428897	156.344886680323	156.340367390973
156.34137855093	156.355282360913	156.345668665816	156.354928397726	156.34209746338	156.352064803119	156.346011400887	156.34943566648	156.354380313774	156.343505257725	156.344386339741	156.350928044301	156.344670680317	156.341404072518	156.343420835015	156.34392616397	156.354747181183	156.344566804858	156.331083533837	156.34871652393	156.354960482929	156.338323946189	156.343218367885	156.354727299166	156.343261937804	156.346061162205	156.337955709203	156.345241187371	156.354177833625	156.351520559313	156.355378750602	156.352487618117	156.335364780795	156.348324679391	156.349239834653	156.352999740625	156.34008554326	156.341322491866	156.348212689976	156.348444991612	156.346361973182	156.348444623512	156.334455064727	156.327239093084	156.348195769835	156.3482368604	156.35164010387	156.353675438105	156.349159021305	156.352568736779
156.341713702921	156.345542292659	156.349969691534	156.341731449776	156.355832711118	156.355649222343	156.35172826637	156.348222740291	156.353828526686	156.344350907378	156.347207580145	156.356592705844	156.345535649716	156.346359512604	156.3528835979	156.348917624205	156.346486745146	156.350299660553	156.349129789512	156.356758513739	156.345452242709	156.355832219465	156.348560033005	156.345278901184	156.353739843419	156.354980045335	156.351419149661	156.340429634376	156.344310007442	156.34568912682	156.355684496344	156.349441178023	156.348263296274	156.34703906306	156.352918428151	156.349382097855	156.355997744062	156.350536978672	156.351627329046	156.352526544572	156.337888373639	156.354284324603	156.349679173608	156.349872663555	156.338319459264	156.353836452195	156.345459898108	156.352449072368	156.353246666838	156.355344647802
156.353706885287	156.348191306715	156.354772737636	156.352480602934	156.352916367499	156.349476193027	156.353717541606	156.338032407966	156.353388769445	156.344042671391	156.352283227009	156.342857029069	156.350157128913	156.350134422553	156.346461539143	156.346803941121	156.348592637824	156.340159801611	156.350146238163	156.350006703921	156.345154854927	156.356346417172	156.355175387739	156.348537563814	156.34811314931	156.354416591515	156.347940564837	156.346583350071	156.351744633507	156.352283640056	156.353192378186	156.355304094602	156.351855533697	156.348623804546	156.342968951963	156.357156968684	156.351748731019	156.34310589183	156.355286124233	156.3541975961	156.35385012514	156.351764920482	156.349119370383	156.353124129951	156.34953572068	156.343138770312	156.349566700172	156.337559195995	156.346967579944	156.350231295082
156.349120351961	156.34693466045	156.350862742848	156.346141777144	156.345667892191	156.347996568334	156.353297928525	156.351850658191	156.347172018203	156.347106467614	156.342313111739	156.355270687418	156.352535212408	156.356834951475	156.343295453585	156.354040091843	156.346234265018	156.353836537446	156.356167616624	156.350383575481	156.341952001528	156.356204951037	156.350194212551	156.353148098527	156.344312989014	156.350113489899	156.355026560863	156.355124574994	156.350730501287	156.347694428003	156.353517044886	156.354252309812	156.343340476486	156.347148662772	156.355743399332	156.348302088036	156.349875858981	156.355444200735	156.349369826144	156.342347534583	156.355306931135	156.347165784133	156.356074560498	156.346798684143	156.350357524998	156.345412676922	156.354585098123	156.357357908264	156.355957991564	156.35404597358
156.353442373545	156.355410856429	156.353309842966	156.35207123284	156.353901166039	156.357491425083	156.355782804234	156.354729439386	156.35424491702	156.356504861819	156.356776496825	156.346483662954	156.348472835657	156.356978510931	156.339449464892	156.356608215179	156.351448744456	156.352846101363	156.349430304278	156.352159128083	156.346580058748	156.348510502329	156.350646968075	156.351708314049	156.348841693981	156.354981003315	156.352536990787	156.356820198598	156.341547381588	156.352070173794	156.356462982219	156.34841064499	156.348020457486	156.353349476401	156.3487228404	156.345717914538	156.356170219511	156.351911710963	156.356374140768	156.346650309649	156.348545597918	156.356265668107	156.35379750759	156.349384738178	156.351978753332	156.347373878064	156.350553260781	156.349335173492	156.353139636587	156.343554429264
156.351628083956	156.346709684813	156.348084669984	156.355891214821	156.35597363521	156.355424722567	156.353781399468	156.349460329463	156.345799016861	156.351031561296	156.355173765241	156.352850934788	156.352799797417	156.353910275197	156.345983940935	156.349676603889	156.350368896889	156.354573078154	156.347901379302	156.340804021298	156.345222201238	156.353147599486	156.355451765399	156.355803956421	156.345751520455	156.345104418563	156.350235174487	156.35364059447	156.347203470392	156.352324202906	156.348087458103	156.355938222397	156.354485056361	156.345352684356	156.34777125601	156.351162153163	156.353126389568	156.356652855003	156.354796187038	156.339439358683	156.348723280942	156.354928860816	156.3567097956	156.356752531485	156.353392501126	156.352531514244	156.34821296948	156.339690053151	156.355273077239	156.35033199778
156.355118944394	156.354943942798	156.354373511337	156.35214777113	156.354623972821	156.352372041019	156.349926952095	156.352175873052	156.350766840156	156.344647944421	156.349080971466	156.349728112724	156.356839047731	156.353440282846	156.343488557456	156.353879915717	156.349490448064	156.356922208145	156.352417198701	156.336524546818	156.35462687722	156.348884618642	156.358683950316	156.356146760429	156.354641209584	156.358185910945	156.357502051442	156.353129081496	156.354547982745	156.352214196572	156.353278840126	156.35014745211	156.343262925556	156.353627097674	156.348028445006	156.351239340073	156.351882172354	156.354239997477	156.351537533176	156.354311828366	156.350951534162	156.352335571323	156.347369066204	156.349573168498	156.341007915522	156.347549388674	156.354900781208	156.347348491436	156.356405468078	156.351732406753
156.354272667664	156.349464444524	156.353776184863	156.356887394693	156.353192461958	156.358106884782	156.351884078435	156.357055444719	156.353138536411	156.342518711107	156.35655636812	156.356461376055	156.355571953222	156.355221538107	156.35379346068	156.354794267701	156.352955053587	156.348822456869	156.354139248068	156.353421512948	156.354156703668	156.352945998809	156.355536592952	156.356799831676	156.348923785248	156.354996351513	156.357236726129	156.35115170972	156.356715323335	156.3545743261	156.352354705241	156.348460326609	156.353675320043	156.354083698064	156.350614532724	156.357632826645	156.348822445925	156.349924019649	156.356329305255	156.353632305886	156.353182668894	156.35006305424	156.346843064463	156.342166503884	156.349807694136	156.352774848134	156.348850585688	156.354736611958	156.350942242732	156.356238854741
156.34779393657	156.350379219313	156.350647137114	156.35219786953	156.35479516993	156.353238494289	156.357366502612	156.352605674808	156.345930468656	156.354401883856	156.350222268991	156.353777055009	156.355064417914	156.350490946931	156.355112454047	156.355152749041	156.354103477991	156.352493799316	156.351515905754	156.356632842628	156.356703542655	156.353353994827	156.352933010917	156.357464045038	156.347488083332	156.350648043888	156.352704867808	156.354980773193	156.356395792284	156.340062817217	156.352410380438	156.356676810855	156.346450278023	156.354587762568	156.352099381088	156.353946096256	156.353544019028	156.353812139277	156.35336669434	156.350675653402	156.356619606982	156.353577035784	156.357604504118	156.350243712903	156.35333770853	156.355349888028	156.355460308248	156.357533186177	156.357089620333	156.357369037446
156.350805451266	156.357518554948	156.352429851543	156.351061236494	156.355631142881	156.355739470453	156.348593437434	156.355417376157	156.355270404438	156.356895717251	156.355253002205	156.354632580975	156.350162502183	156.350471876158	156.356760960134	156.356048264625	156.357370438346	156.353869420353	156.350943138117	156.352675042417	156.357743424862	156.354855686157	156.349789211131	156.353535527327	156.358449157911	156.355046924448	156.356386706263	156.353568985733	156.354274931835	156.354532972576	156.355477307817	156.357305526154	156.357892203432	156.357708652933	156.355885957923	156.348621392124	156.357099226831	156.349007268151	156.349683156758	156.355706514432	156.349362874207	156.358371273462	156.355825474322	156.352751245172	156.352644337177	156.350408264797	156.351506303236	156.354901561202	156.35377430272	156.348821176505
156.355723612146	156.355427720349	156.353948596989	156.356378086078	156.353595781734	156.350593574285	156.354182457926	156.349171763084	156.354424470578	156.358022899773	156.354768916786	156.35327378782	156.354259035602	156.3502525776	156.353721000725	156.351577651799	156.353557762199	156.358136037633	156.352916278422	156.352307817485	156.35839788692	156.347842543705	156.35522435089	156.35714958907	156.35181991145	156.354592188872	156.351511383894	156.358067345315	156.35522240767	156.354530191458	156.357759024679	156.350455983588	156.354525590066	156.356162533393	156.35667899895	156.354509449785	156.352601277979	156.356179157774	156.353776845704	156.345532953307	156.351997508285	156.356481923234	156.357228658276	156.357780664363	156.354134526864	156.357709266272	156.355121363687	156.349234751846	156.347357655749	156.352418121374
156.353952038628	156.353072987795	156.355128769653	156.356291834129	156.355847794259	156.354445123559	156.356069628242	156.352474651852	156.358436046461	156.347094195757	156.354621284535	156.354907727502	156.354364100937	156.357465773762	156.355505506805	156.356266384686	156.349800654234	156.354534003598	156.357922370292	156.357968956605	156.353012390178	156.348328117179	156.35304041822	156.355750207907	156.354879753576	156.35491570688	156.351515717973	156.352219339934	156.352884853061	156.358207419671	156.35448246051	156.350775935775	156.353870802964	156.354729140922	156.358310657359	156.358017675743	156.357796725611	156.355497395263	156.358644595735	156.350455361518	156.355313866801	156.358059249147	156.357367205628	156.356299159444	156.357911433879	156.352103725187	156.353168980406	156.357312508602	156.352706944449	156.351022693126
156.355631229762	156.357265091978	156.35803768353	156.351383036153	156.353619160544	156.352700495131	156.355275172142	156.35360231687	156.357804853887	156.357202308058	156.358900885056	156.357745294938	156.358218233985	156.352497271667	156.356556806153	156.353963250058	156.354264066495	156.352463490363	156.349692628806	156.356311481317	156.354787403451	156.357498524417	156.358662883762	156.353467832234	156.355096494089	156.355004485554	156.353302351722	156.353981618195	156.355378178452	156.358048555831	156.358078320338	156.357887860721	156.35675410671	156.357769615594	156.357525047268	156.357858290021	156.355785651734	156.358675946416	156.355689877001	156.353139226015	156.355549837125	156.357926919268	156.355120796625	156.35454239085	156.35528867714	156.355473962949	156.352306617919	156.347005944605	156.355942118965	156.356505448192
156.358757743171	156.355306630229	156.35181332315	156.353679706798	156.352701006131	156.358054580196	156.358072883629	156.355667104951	156.35842877703	156.355182350735	156.357925041479	156.353598850242	156.354744436253	156.35804986546	156.358411602197	156.351068752489	156.350534802892	156.352938731548	156.358010256476	156.352776340017	156.35798208995	156.356064483174	156.355293414364	156.352054777385	156.354170137563	156.354236512291	156.355555687191	156.355533200602	156.358813315782	156.356250921309	156.35853532685	156.3550184792	156.358754498053	156.355614326893	156.355897467166	156.357972914273	156.357287697685	156.357228445945	156.350527001928	156.354326383395	156.354824273353	156.353084212428	156.354008255622	156.352398517261	156.357071865144	156.355440818381	156.354321879276	156.353159709264	156.354686239472	156.357098240208
156.357845841929	156.358591013161	156.35619619614	156.351540198319	156.355375782357	156.358560037055	156.355106590403	156.357969965891	156.358877774812	156.349117339254	156.35634971606	156.356649634396	156.355426731494	156.354491698259	156.356190388579	156.355528692449	156.354818559623	156.356839951419	156.352761890568	156.357345777748	156.354564846912	156.355794103157	156.349020971192	156.358545608211	156.355213683852	156.358487547343	156.351309692642	156.357061292752	156.357713599771	156.358530094019	156.356165592812	156.356493040545	156.353507340992	156.356992240195	156.357999195642	156.359637781914	156.35171140538	156.355387168418	156.357856442794	156.355022862756	156.352529230434	156.353333151647	156.355639646884	156.351116317657	156.356079941148	156.349903470147	156.355129682151	156.355819426434	156.359240209596	156.357234521332
156.354763100448	156.354125658481	156.358660282436	156.355728158874	156.358023350705	156.356466902734	156.355786016351	156.358818575766	156.35647759114	156.358507747999	156.353448667891	156.35887790683	156.355371321358	156.352895058483	156.355375981107	156.35923652559	156.358239836035	156.351157713962	156.353682486995	156.355533805945	156.359608281394	156.35530014744	156.354340855153	156.356320403831	156.358216517512	156.355799153418	156.357077552178	156.356845069809	156.359673591881	156.358333658495	156.355715738462	156.356754842082	156.354877196394	156.354985326705	156.356034672835	156.356877444703	156.355133021175	156.355038328204	156.358446261275	156.357090158701	156.358624928513	156.35970730857	156.358774518407	156.351534079162	156.356193006829	156.355360887922	156.354626002331	156.358088270635	156.35432729122	156.354959698481
156.357989085686	156.352330950889	156.357147197875	156.354479322349	156.35707373175	156.354580686358	156.354719006642	156.359100188283	156.356902050558	156.356299173553	156.355404641059	156.354150644953	156.359061545087	156.355956017806	156.356799580589	156.358404093856	156.356039001911	156.359519435494	156.356609153905	156.354525147746	156.350291598417	156.354753578348	156.354098729528	156.357498980577	156.356021836123	156.35454807776	156.357105017694	156.357653562784	156.357286811378	156.35896730067	156.354421515493	156.355544244848	156.357353099781	156.359340634833	156.35495193472	156.355790436118	156.35858907288	156.355366005183	156.355708601927	156.357086610685	156.348957333523	156.356089621938	156.359588064113	156.348752855484	156.358922395365	156.355530348956	156.358360914341	156.354796231712	156.355234600799	156.356386168072
156.35628007748	156.356351225057	156.356745073643	156.356009770206	156.358151234634	156.354175917547	156.359694089179	156.358497110665	156.356360206097	156.35516733871	156.357661238774	156.358905084409	156.35642509533	156.358885197516	156.355278893064	156.359360700046	156.355921989342	156.358845725413	156.355135591023	156.358855665595	156.359707818809	156.352976067038	156.355384906487	156.358525349396	156.356896601276	156.3570390217	156.35659050264	156.35794566584	156.354149457729	156.356117939775	156.355673158904	156.358614990022	156.355859585681	156.355004607152	156.358700191112	156.359578946553	156.354356741706	156.357279064901	156.355060166594	156.355546630235	156.356545983109	156.358325592983	156.358477101376	156.355309773717	156.356829377422	156.358955360966	156.353957505478	156.357080211516	156.350003810814	156.358415887419
