# Supplementary material for: The Neural and Computational Architecture of Feedback Dynamics in Mouse Cortex during Stimulus Report
Source: eNeuro. 2024 Sep 24;11(9):ENEURO.0191-24.2024. doi: 10.1523/ENEURO.0191-24.2024 (PMC11444237; doi:10.1523/ENEURO.0191-24.2024)
Supplement: Extended Data 1 — The file code.zip includes all code used to generate the figures and perform the analyses presented in this manuscript. The folder "./ephys analysis/" contains code and instructions concerning experimental data and Figure 1. The files "Figure2CDE.m", "Figure3AB.m" and "Figure3C.m" simulate the model in the nominal setup, and generate the corresponding figures. The file "Morphing.m" allows changing the connectivity strengths with respect to the nominal setup, and plotting the resulting trajectories. The folder "./Figure4/" contains instructions, code and data concerning Figure 4. Download Extended Data 1, ZIP file. [file eneuro-11-ENEURO.0191-24.2024-s003.zip › code/Figure4/isolatePFC/v1Int_a1.25.dat]

0.340554602280898	0.331210502694475	0.344464925149162	0.327922018490208	0.353706314068331	0.337570267881647	0.364035912959884	0.337477596890371	0.32904936535748	0.32191054559287	0.340548562697391	0.366676250826308	0.367584410995699	0.351481652925112	0.321529724648683	0.357392539213949	0.329676055009761	0.354804644897437	0.327564157050643	0.35205325218475	0.374699477463992	0.324976089470733	0.325815811951824	0.372064648807037	0.361109031152802	0.338918552732976	0.365943549995915	0.321306831056108	0.336357269706341	0.343533750425627	0.338514915439721	0.333911745593432	0.320700263593002	0.357344772403612	0.320892888169532	0.320151607382148	0.323269133365758	0.329430261979126	0.328706993123941	0.35945830305444	0.37161453129266	0.34280196871889	0.348055230368084	0.328849233811536	0.369071918148639	0.35214534696282	0.341320837488541	0.337319823514037	0.360459294358752	0.325804071072592
0.346168464324567	0.34413353529274	0.333008011588263	0.372857903259875	0.347532091789904	0.359942922815012	0.347991711986853	0.368297814002989	0.373818584811564	0.346847516103416	0.342761594990391	0.387526087377936	0.360975641585695	0.333868263808004	0.362386864025979	0.342306620886856	0.377721661542466	0.382506507560568	0.381124569267611	0.337594889519321	0.330240086243687	0.358093600442804	0.367593676202359	0.351560905873361	0.362932711430645	0.340319071408719	0.385020633026819	0.334035157822914	0.358190376924832	0.346226959681724	0.357547665096386	0.372208337769824	0.381883628976533	0.373932762135763	0.357788239957208	0.344158709881691	0.334834181596382	0.367068841801785	0.341806261399063	0.384356860806218	0.342574742196722	0.351846466237128	0.372244389294793	0.37002568354658	0.361948571243009	0.360747615021949	0.335639271000583	0.363575718572415	0.343328268357599	0.370115632927142
0.357595454507851	0.344846736351207	0.361872069817988	0.382562422649575	0.351332258131466	0.399318779088043	0.362389683859234	0.374807178392264	0.359557609634651	0.355693351588262	0.377895259565262	0.38747655387997	0.34211202178981	0.358238769738357	0.397895109789399	0.356160492105624	0.401322910915848	0.354628735806326	0.359551148165985	0.36577973037972	0.403129809697382	0.349022307935325	0.388384918913928	0.381931270325664	0.391277540833455	0.355490740948423	0.363783488590057	0.399993837057377	0.341778344513626	0.396656108536597	0.38101210940489	0.357720078925733	0.388053097081077	0.353643208819143	0.349678877668406	0.385721992873835	0.341716296727044	0.370805024173417	0.377122122500671	0.380404568049749	0.384391489437993	0.376844041253761	0.351452705515494	0.353061095257334	0.36481624679102	0.386600318640195	0.39955002385068	0.350553883010243	0.390354368422366	0.379229944497711
0.418013860192265	0.35928245844358	0.360700253808731	0.372196188107071	0.396756902673599	0.368657977781951	0.37484942130233	0.398817354670466	0.364597694926607	0.351984694524811	0.389610809346812	0.353921561435586	0.401187297964769	0.389737305829059	0.38367552620598	0.358746103523783	0.396674052219533	0.360528110609889	0.417237711285085	0.379600240703405	0.408175307835615	0.392978870539881	0.377530027540139	0.361920350210646	0.366334683906463	0.387424308375743	0.369985825474656	0.426059949197842	0.375912630667838	0.400351418459217	0.393329162519845	0.362540833487766	0.408671944381252	0.409638799312083	0.39036785150474	0.370029224977698	0.391015793156638	0.351148478985936	0.368413275324023	0.403842053946717	0.424905723721977	0.404530382062925	0.418202591635031	0.369963351798951	0.413944609925587	0.400353123114852	0.412439880626789	0.374862657216499	0.416000215930598	0.359050779232108
0.404097070975379	0.428513504594094	0.386868597196887	0.381211350884941	0.411236682446786	0.368653290394568	0.36825985046932	0.401191832716984	0.414625151742871	0.383064068635829	0.426776528297363	0.405195484033043	0.441907602241224	0.445332850679705	0.371927072580714	0.38372400895831	0.436375734172258	0.403797391000645	0.412204802057568	0.403336951241485	0.4011581189831	0.427728496369171	0.395284990891685	0.421274084777203	0.437526849157526	0.388425602271054	0.406639320589756	0.37818901456785	0.423265368351094	0.403239656736441	0.409099171715456	0.380523504175191	0.419033888570067	0.433842844022737	0.394553880117278	0.402153699159938	0.38795285826169	0.399033997916891	0.418110766373784	0.367454179189151	0.408794272231074	0.389908436645078	0.444014890716152	0.4117910819302	0.401540448832298	0.421414425050416	0.430059079356614	0.366905083466037	0.405026296868815	0.387207802699135
0.417156866143901	0.385678962906589	0.389193985422674	0.392490329232845	0.44193631084201	0.471210654310094	0.457067250569463	0.420612905699831	0.434885535515139	0.387422711803186	0.457404758443216	0.396261338508327	0.449401503020564	0.388585537966832	0.383144691358295	0.438961814953551	0.423393289036359	0.461185520744773	0.428362383741	0.385477422460853	0.415868780285405	0.453802288579309	0.383631858283009	0.403519785329478	0.412384062197417	0.453062445342453	0.42310641941019	0.44238752669552	0.391319571693454	0.435654463738576	0.392763425514627	0.427379634564294	0.399160024454208	0.437785983909968	0.40176932206497	0.394380226567518	0.448090545273217	0.450997703667734	0.458119775553131	0.404165437200868	0.450992055927807	0.450489295463107	0.429874041212081	0.388982032844383	0.451996862079218	0.386017649863401	0.4256825561289	0.3816089362017	0.47215168044138	0.383276676142535
0.39884192557662	0.412948369647178	0.444175676111551	0.475994461149492	0.486445162619625	0.480670957267393	0.487696179185518	0.454130537561818	0.466097656015979	0.409868312897502	0.445530190450053	0.41898809187647	0.398686547737278	0.482473404908409	0.482503205836848	0.429146315956854	0.428790433430279	0.420020774888353	0.446083382997406	0.480292771835549	0.448935665054943	0.445534017004978	0.421816003319968	0.415358485187603	0.439113662177699	0.41532878070693	0.414313309469033	0.458849413752397	0.410144653154653	0.417309886650684	0.438874198175472	0.459678436424725	0.463435140177057	0.492894665748161	0.430879534273631	0.420017185931132	0.453668152346967	0.45782721709861	0.410673865200074	0.401834532091734	0.448641197277466	0.413113295568351	0.406907813443284	0.483598245444919	0.424296024512978	0.404794641137938	0.457584454566319	0.423405211610177	0.430438787122406	0.406922745094693
0.450511589963237	0.4222712124023	0.455578742685907	0.485012075327311	0.445184739680686	0.505436530532863	0.478140811265614	0.50717629617777	0.489952878024756	0.459108176324624	0.442473731608604	0.442064299408226	0.526200621948394	0.47544112822877	0.44136389110329	0.510176122716044	0.456879392565893	0.46250777381636	0.442264435413008	0.472369871952451	0.486356492264819	0.510245388165526	0.450745781153875	0.422467192672297	0.52098126834804	0.524521401487581	0.426433770810294	0.420420488143158	0.501947500221153	0.527652604472116	0.481026194508449	0.419062124705261	0.479035413450749	0.429985327293307	0.471833265114763	0.453644964009455	0.435225930285771	0.444937518718216	0.437817629194975	0.440501770142377	0.514861394857	0.508750309635655	0.45021125978745	0.443413123239419	0.461667480627741	0.418261771270248	0.478220718926862	0.4713618989505	0.458552682681598	0.491174604747702
0.466507855107742	0.470036387025383	0.452746179530602	0.561159913557508	0.54719934048431	0.456767729198446	0.503808304952267	0.52486786203342	0.516875090045701	0.458906305471329	0.527497909043278	0.457502273544197	0.519904342511311	0.540711334314815	0.487005597663498	0.482304018783891	0.476858553301061	0.450000929669969	0.467488205775049	0.549288731250713	0.541458965900333	0.469889112317085	0.551391659107448	0.514146307429835	0.519768543423272	0.494417450610804	0.491204071890676	0.507657721947267	0.469608133733622	0.502465153249605	0.462519496444929	0.464122964916239	0.491446838484392	0.482530264908137	0.463750563929824	0.550300847633216	0.44437690863225	0.45717827862203	0.460356795020455	0.516974523202258	0.484618123126239	0.549629972454738	0.535391788305288	0.470193763764869	0.486038913841287	0.497012033404418	0.455393221433829	0.512281481936391	0.514749496534242	0.530068528871648
0.581178602387507	0.55615130456001	0.509497930395919	0.474949226226355	0.46925263977447	0.507237807235073	0.474389638352119	0.539181112205708	0.497716299432562	0.537611274844154	0.50787233990196	0.547329637515202	0.568398785134006	0.595061471260842	0.543163124618422	0.586125919358112	0.563037771072096	0.5655413803537	0.490189865829873	0.493647287895003	0.524453824396018	0.502420922497313	0.534816096342321	0.603863075243035	0.501864307373878	0.571107256762567	0.563709018349794	0.478107421474174	0.514717648225801	0.596053617986519	0.597244686314052	0.468118241070574	0.471824529462965	0.568630012445637	0.46647702157553	0.474931688456917	0.470437346759566	0.491787434880962	0.466215834339599	0.493442888974564	0.493131912239954	0.479351192092518	0.501762807152471	0.467390721979961	0.608284675298761	0.522751319986837	0.515517321803087	0.541644886705097	0.515557102150004	0.576583364648876
0.49412198460988	0.51718225158852	0.626220802704673	0.639285493406251	0.520784605655743	0.547348212424819	0.636663850200911	0.532943105162783	0.497242708010086	0.517002690240652	0.554341539008574	0.539139215412391	0.52827162354797	0.582967866426736	0.544648513314826	0.556722202345704	0.543875320273413	0.544366150474203	0.585736958695654	0.498123333835254	0.609577877062443	0.526780548579214	0.615485031989782	0.511205802993311	0.513183973964375	0.495375776800637	0.514428656839174	0.581029502709467	0.581993782011025	0.532583659550661	0.528270745854351	0.586918773534561	0.579110890051632	0.634165755698529	0.646903246307589	0.509127993342229	0.593191053367475	0.567353057911854	0.600344041383495	0.601307716696415	0.536906078207187	0.536320533160052	0.546668338832044	0.631373470200416	0.55114893310426	0.571438638968812	0.608808794090743	0.600583648058703	0.520963314033467	0.538089421478971
0.53306154055901	0.678135181660108	0.55029035527931	0.689208063227279	0.593985419048856	0.565101086656781	0.524659441033503	0.564913967784346	0.551362738106168	0.664724727585805	0.606105479932243	0.600974362478261	0.641619861170959	0.570606299736354	0.607714630680099	0.565944229972734	0.624105254244665	0.598495772229725	0.558232337021653	0.617794137681857	0.580596227927691	0.586137710592655	0.528118112479908	0.586535328161299	0.548895716295925	0.643319131115916	0.567536735598392	0.620145705002794	0.606998054313368	0.580128637461157	0.645511968115501	0.530430890042942	0.555801450994646	0.686711029126189	0.551190792147467	0.646174098922622	0.599819913125559	0.702401196520897	0.671788793931903	0.697380017141244	0.680505762176529	0.671373424538596	0.629771969828429	0.651256768647156	0.573777975743766	0.643670306276832	0.540124049185401	0.555092409976076	0.594744166509568	0.539735720057602
0.646959046172864	0.602801675179563	0.676244774689504	0.570833516734202	0.619259104844498	0.658546624427616	0.699839398650183	0.660337649541424	0.633275843955957	0.56439213775843	0.594019051739709	0.619831193893886	0.661053501679455	0.588829757460575	0.701578360114831	0.617352734536246	0.693658904733145	0.75090603345551	0.737489417278118	0.644583152717769	0.731282670270725	0.702275873510733	0.559417485938189	0.631413047885202	0.571150523695856	0.604250901301974	0.689939222875616	0.594022054530165	0.654453412573552	0.570939004899273	0.613210762640502	0.634846821685338	0.597085657079522	0.640180663765064	0.61483966544841	0.594546441240484	0.573601895315733	0.627007880403263	0.62655068148719	0.611519082746012	0.639607701386979	0.7446288209611	0.74519673105679	0.714180106940335	0.573722444125705	0.623733211996895	0.76088433488916	0.584349276031742	0.720049580968514	0.57797073867314
0.646187108490572	0.764051495438176	0.744216707120096	0.71092309981719	0.792055264000583	0.61593519086998	0.721393853078131	0.683838206115926	0.668315982011165	0.737347538365026	0.684356848783618	0.814565940465854	0.774526315720049	0.615354057441822	0.697561265033452	0.631182152675583	0.67377173420412	0.645712971051714	0.822028288465702	0.643562590187663	0.620047903756044	0.607347957003771	0.731255096255806	0.674332189714326	0.751369785145875	0.648827160152846	0.669023798481259	0.667639392478176	0.682572022644278	0.6016641391358	0.663340506930236	0.657246527699245	0.683700844582172	0.668554675265778	0.739401791176708	0.68679909138807	0.675974981283378	0.723531877252134	0.672826968799493	0.691109995900336	0.695650374752511	0.635145211749251	0.671144529864274	0.634004652434069	0.814410670196882	0.743470605421744	0.816529131821433	0.690362397245675	0.80469914342498	0.660306030669984
0.703438075052721	0.67708502376368	0.734652800227232	0.721289541421539	0.66955637483379	0.733096815025429	0.857193785045228	0.77618796004241	0.756203381738575	0.751864559183002	0.848389851459742	0.860258943433442	0.658760156598156	0.86545545337979	0.684705149252189	0.664300213192995	0.833625882983714	0.699105834513565	0.715418694429822	0.803572364548021	0.731249514178341	0.752251770651615	0.722359404465076	0.872861644802708	0.770203874943889	0.703102806895912	0.762186837957873	0.677654820165409	0.876106531373954	0.738677713638103	0.659159881800765	0.699054422094981	0.682842594069991	0.804351672750846	0.695018931858628	0.734305075324329	0.671376441207511	0.788782655439012	0.646679733311479	0.776990986575137	0.881083840638474	0.883494566454208	0.762816956651339	0.659593237429894	0.660708687498085	0.736387234909742	0.673925198943528	0.87631325212111	0.767509256379891	0.663124727561713
0.714539049094339	0.819501051452365	0.816729533114704	0.874604013389907	0.85416214440803	0.972536905042263	0.787466420552578	0.862092358900165	0.926312012122414	0.794776333795184	0.929404297408578	0.977252256334799	0.760042343726414	0.960648566888309	0.897858646467271	0.936280125650716	0.715668232192708	0.729283985862385	0.857024329164287	0.711860754112642	0.855377882715752	0.898065117342237	0.969470514460443	0.715674426205249	0.980967380646845	0.970555689585556	0.743347648747412	0.822394569961031	0.807108417890128	0.953622860484034	0.802595713719533	0.72917086153379	0.828319413411412	0.873544021951163	0.816117867885821	0.820975365302077	0.94629590813901	0.887379324948451	0.858737346685649	0.834133450539125	0.850721142847592	0.781400229778668	0.750713858813124	0.809010888207894	0.790563182914647	0.771680188204379	0.936292241433285	0.937546774807144	0.832395280565474	0.834908021936029
1.0373761069669	0.789866743823195	0.950725533125453	1.01929316460542	1.00293377021022	0.945687443318679	0.867585489061312	0.966026725457251	0.784577405145727	0.905762291600577	0.91426029058925	0.77901261680172	0.804293084604328	0.811594633309234	0.75353373419	0.963172992116735	0.921273053897795	0.868604868238696	0.840062826138482	1.03332613066687	0.951744589467192	0.993322800262134	0.922728719859104	0.930417913997517	0.824706473747261	0.776341152133913	0.897490848808614	1.03884476899724	0.817957708335121	0.982722564317725	0.789424076020826	0.90605282664866	0.882269620330895	0.897080105878563	0.940298537094895	0.85095505890678	0.792464544830258	1.06342991619906	0.893478246441229	0.774770664359736	0.783431932207744	0.980834107847678	0.907043499434317	0.982570127154059	0.920407272698358	0.860225709316892	0.839085820407416	0.874800263426886	0.823934703388588	0.897910340947845
1.04543182407624	1.11446639074612	1.0197104066392	1.14543233039341	0.905715918337952	0.960829517260973	0.874075197535963	0.983800157811997	0.944841463111961	0.917254815915468	0.836491420149628	1.13853703280777	0.998428643264686	1.12237243163189	1.09607056394285	1.05932454244746	1.00660150392502	1.14458448283285	1.1658239715122	0.868406764689798	1.00911806883611	0.981268079660853	0.994841501880011	0.893284927356091	0.989803529073016	0.911738253753827	0.979541036462633	0.827037955951377	1.11103650940307	0.844142940621711	1.05280520618739	0.867166686111278	0.998898058680598	0.886440877111401	0.968256577166349	1.13861326286164	0.971427967053084	0.881710418653707	0.839154174301871	1.12858986209567	1.09818981015055	0.940470238251575	1.14707594233755	0.887475725442089	0.827974404267063	1.14307301596252	1.07863913410601	1.02254067981611	1.11122099485802	0.933994623228194
1.09512660892198	1.21585900547347	1.0083080720498	1.08718272405651	1.16014619085337	1.18127243911684	1.06534142362437	1.00521014791502	1.00069297927501	1.27413177091345	1.26065202431815	1.00655734840045	1.1390785651539	1.10751966376073	0.981958863860205	0.942943735737209	1.28969341772994	1.07185319008695	1.27522311314462	1.07792398284351	1.12366125276314	0.989946772231949	0.972767469558293	1.22962641639339	0.929577531206932	0.934466504166175	1.12222760765868	1.05443452111984	0.958983359261179	0.943711290634558	0.974232140161613	1.03435085793891	1.09474104690193	1.20547057286926	1.12449340904861	0.937876541154725	0.933110954905699	1.25296605385147	0.957606220147088	1.10474354558189	1.23686894252487	1.09701722591542	1.25112844247905	0.961238270396126	1.16766133011919	1.19927160207545	1.00161668852743	0.946660640593345	1.20584998901671	0.938592996198921
1.01377101096885	1.25662800270858	1.23889038792285	1.10271775672386	1.30641584501376	1.39884404132408	1.18495233944528	1.17460324767626	1.29528554230249	1.36343585562416	1.22126143504667	1.20478263028901	1.00600806980637	1.18079708074071	1.23175748353258	1.13387754155974	1.43331849939033	1.28752279158382	1.26952219092711	1.39942573753857	1.25746734628185	1.07972708258798	1.10500900122657	1.41385752338535	1.06188379692353	1.37062554639609	1.16682099522398	1.23884979296229	1.04214295731929	1.25916150966935	1.22745486460011	0.992915471252281	1.17470770881963	1.23641692812547	1.19643848783928	1.3974090964889	1.07176709011354	1.40718620974388	1.28125026688075	1.1272461772312	1.41619999513795	1.07436671746711	1.24302169395158	1.11435139980154	1.180787775661	1.07852732298735	1.39416129468285	1.34429255689057	1.23790509146447	1.06343915959224
1.12196706026041	1.58824678940186	1.55002518906898	1.58137799694652	1.50277680302259	1.09764258946253	1.42849563516315	1.58198063537737	1.24093977182461	1.31032193683838	1.20139156020778	1.1883410476853	1.53038250373213	1.19393657318264	1.37496762626611	1.20464148783303	1.17074704080402	1.08923228571567	1.15431335183472	1.23688511343535	1.09419395826327	1.45426925898149	1.46232092693183	1.25848369132156	1.13319271196238	1.18334466871163	1.17184498555983	1.26752823700132	1.35625549030995	1.11112999225607	1.54893244653254	1.50264095777973	1.56442380666601	1.26609120583456	1.42543992244345	1.35502094533039	1.4492884909821	1.2658060418045	1.56536886633424	1.37475843034762	1.30383743777003	1.46825223617463	1.31704482215665	1.17948131540308	1.34238813865447	1.27379130506355	1.21420250335548	1.19532413275461	1.21557772993263	1.24229113496534
1.72822615149449	1.44459868978239	1.32197231848092	1.24901347453681	1.5657781785641	1.51760754205877	1.60994852767949	1.31318293575305	1.25026196054104	1.31712237575797	1.32739738534336	1.2227172748224	1.60943828887459	1.55693074137986	1.2870517224314	1.54481571651247	1.54272218700869	1.67645566247726	1.19136345319301	1.40647673075873	1.42506375797118	1.51705469842796	1.52306731785527	1.59122169616312	1.70248102998601	1.52135484836937	1.77577078094735	1.69764500999239	1.19539119216063	1.8031977795725	1.56307413845477	1.28810498231583	1.25706986230869	1.60579868167166	1.21697460213174	1.47282886519824	1.35941889069007	1.28898990838508	1.3070890014335	1.58646857731473	1.35930596005714	1.45035170146835	1.62569074066626	1.260096983057	1.60020860921128	1.55004277535045	1.55009650028192	1.47523893713587	1.2746235673071	1.66247229381892
1.60097137521835	1.71765136406525	1.98287527985505	1.52871315818047	1.88079807345573	1.64352458621243	1.8403063113013	1.72496953987722	1.87971646695087	1.50201186973701	1.50435572473078	1.35534843748773	1.6525585027278	1.82566943341884	1.85782644902143	1.94604377047724	1.53122327211912	1.68033870477962	1.67893013642256	1.4092094270938	1.38628376367579	1.82135107545296	1.40725522262788	1.88725060718166	1.83595137334552	1.76365741626558	1.85071037625534	1.4707164527507	1.67341140106173	1.42810490978161	1.75508629498345	1.44459202249958	1.34183813006221	1.40143683337873	1.57568618196776	1.43886891457077	1.84613029004766	1.55694578695609	1.79945115063865	1.49777836076731	1.37289374493513	1.36325252797787	1.4025910064828	1.8357760303501	1.42277071542482	1.61432787029589	1.92496266900021	1.72814603977139	1.98474996191814	1.76776483652848
1.89474580315429	1.68035954872547	1.55237649531255	2.04966278612682	2.00452998456328	1.46353074894034	1.48948511007066	2.04885262272488	1.63748027380931	1.84700780938851	2.10474924405162	1.91302803923348	1.74064632955921	1.83640068064617	1.55799404190269	1.82233731575314	1.52205735501845	1.55460083557614	1.90787901000896	1.52866298092279	1.51782939620157	1.87451431310573	1.76742900290896	1.99109230083345	1.7218956881852	1.57378678960681	1.63622911586346	1.7101294254206	1.53384594402125	1.65499209688336	1.71083212964505	1.94028302739451	1.94987863708359	1.47693500943258	2.01914387753139	2.11001491591772	1.56733652593312	1.5040783571622	1.82999987021088	1.89809621726007	1.72572012470082	1.7102740551196	1.83897051320599	2.09740798059181	2.00921312536852	2.16972893825755	1.49820968136254	1.52183330341317	1.62802039160319	2.19453185558087
1.77580411678474	2.40586745679325	1.87220383234233	1.82978421440357	2.1063582522905	2.42635854609788	1.6876086957765	1.71822398688187	2.41155807002043	1.89789493374088	1.86391762326882	2.29626539832426	1.79607597569986	2.32140179847523	2.27204062859106	1.70863312371402	2.13579996718676	2.29377357372331	1.95823190492629	1.72403380440366	1.73778246979663	2.09076020598226	2.21231139940107	1.96843242317567	2.15202529003334	1.73092123960537	1.92116458967785	1.8655338818458	1.79599086082131	2.23304953536746	1.68209298934396	1.78226436547587	1.82382253956597	1.68324301794826	1.66619842931814	2.25351225892736	2.03109632152113	2.17215234567117	2.15700026999089	1.86516181815089	1.9595348989022	1.84740510659041	1.6866618888424	1.72643067215551	1.78299354048715	1.89715277289804	2.31898333547715	2.04640208473887	1.68507118605135	2.09584088660503
2.70377893128705	2.4881635940521	2.2621244217551	2.07625877265518	2.02165814363719	2.47283502504505	2.29980504723014	2.01340047456847	2.24998914734082	1.89055236873422	2.0092639975	2.41964783265572	1.86226316295246	2.14942058197453	2.10184838639016	2.15036578743487	2.48475846538245	2.2696146772549	2.38985403613722	2.28539232380723	2.33044072015553	2.1278531305833	2.31508272841743	2.23189146571506	2.07634922566345	1.9838868455286	2.15281719678159	2.10399774517627	2.13793442089592	1.83061907415571	1.94491320834312	2.39245382312735	1.91575788576236	1.93412449068825	2.53646626186719	2.03719293712928	2.12998194263288	1.96680195431538	2.46617297267071	2.1391490232162	2.0959943589901	2.08840594819184	2.42058963444565	2.53456319246392	2.53150893813233	2.37120001749655	2.61053810841303	2.60297791183208	2.75778659048228	1.88197448971958
2.50143915850884	2.46665753623886	2.17682404042359	2.04936108727548	3.01580149584597	2.52322471499564	2.4663501241152	2.56906293706222	2.67668908137307	2.15117985582088	2.07391022985254	2.63105749780061	2.78412118740393	2.52469077081297	2.24762919064227	2.75309127760628	2.549774585912	2.25253331804827	2.28694586273903	2.65603004783308	2.60689610137669	2.0508835074163	2.85703747871092	2.86782833381794	2.41034336275397	2.54942554245141	2.33446478015719	2.55013586937431	2.21829238383207	2.78956027744128	2.87951126950801	2.45584214261887	2.60130341644346	2.30838109525383	2.32932481246554	2.85640703213235	2.38122771566004	2.33715614324697	2.14611478263814	2.15784699026047	2.48517644047516	2.69949739822865	2.92890828544461	2.21552649492885	2.06640835211726	2.65837472403918	2.23998550047223	2.17437742295078	2.62054603154142	2.23808043918786
3.35727793180488	2.91027062449346	2.46142241960089	2.37971337521958	2.636097133951	3.35385066389216	3.26041676464033	2.9665742183318	2.81353349503134	2.39715089766495	2.40414307134625	2.94642537580028	2.66905949859479	2.27533929185241	2.44727554592262	3.15414293951906	2.35193572104685	2.26429353617859	2.51794188527714	3.25637658198318	3.18355941782228	3.07427568938445	2.48111127895629	3.03447557485837	2.86639428770628	2.86582002521406	2.39694426821891	2.61753569637007	3.04769931818711	3.04848095635242	3.12842305717337	3.07203841212409	2.38455683107666	2.4862355914342	2.31386353273028	2.67500380896581	3.02476591137746	2.28786770810066	2.42198035048291	3.13457295327498	2.48668730169337	3.10728908699149	3.15858217528889	2.27118495539032	2.51085174863914	3.06032542250242	3.10894396570931	2.46756389049289	2.58833795563755	2.50333862591684
3.26081322295484	3.41924390297729	3.5438062842537	3.69957702862455	3.3266590373641	3.23549540003273	2.6974546421579	3.32923488379256	2.66590867591334	3.73685965806612	3.3994132636592	3.6324103941407	2.9595295325392	3.02754297500703	3.17542994688199	3.448534287569	3.19242651601964	2.99120089503639	2.56226214775437	3.53726184539238	3.43622443033976	3.53589130494132	3.68237141059256	3.23595578924508	3.57626691187814	2.84813746177667	2.90970833085223	2.63201225751581	3.51968778914251	3.72150645816349	3.1729055917991	2.89346285095288	3.59175634667553	3.00326339376198	3.07946041732667	3.03424303721154	2.76909840558712	3.5610895503367	2.87382308993312	2.73477229789105	3.47160925548893	2.61902146387674	2.73069232186983	2.69613795668681	3.2389649495773	3.41176017107202	3.70885580764627	3.35722357300339	3.00922244454192	3.36169867549171
3.19857276896237	3.80946091773166	3.75295774123793	3.4572301231556	3.03188961720509	4.38975716528229	3.17825053065674	3.72593622006545	3.80270872625782	3.76011174340467	3.75303971520324	3.25170969617242	3.87026690006038	3.53637632114511	3.99333217972185	3.96524180855484	3.70630675345014	3.59757536168995	3.35213480637602	2.96391226092222	3.91891259781814	3.71025408017913	4.539151660113	3.9486167236903	2.98629886015765	4.07031777034822	2.93650844123276	3.82113036710983	3.64779111193718	3.34013751899053	3.3082926839879	2.99179981913522	3.31418309288355	3.06795112382463	3.3140806397451	3.87592766906575	3.02865653031174	3.53563536243057	3.48023473536229	3.21494829778045	3.41132139978381	3.44671778826228	2.96219876921469	3.86351071524698	3.17361226992868	3.05217437502785	3.04577686446036	3.53915588652534	3.1421941219738	3.09061215358641
4.3398916908293	3.35942295034704	3.22840426095811	3.76435053290517	3.55291026947964	3.82679993911678	3.96954201924432	4.12593735925553	3.881547028283	5.65478610387919	3.48154317913128	3.64221068936354	4.14869882346693	4.0660342446467	3.62680024218569	4.28707167356089	4.07730828803055	3.83526409895364	3.27657590626933	3.67690248675503	3.4128985594314	4.0339408602658	3.86462591655454	4.00780191555729	3.45715493019961	3.88213403937844	4.86539528624979	3.8486456951684	4.29941720271901	3.36752856198913	4.02562134715535	3.31216761341563	3.66895345993679	3.54008450614821	3.9094151189884	4.08214616725617	4.00010733206152	3.51973279035161	3.51366219831024	4.14480385276697	3.79736332651281	154.306631486179	3.47378659378182	3.45158386562011	3.63115057484148	4.00912260455165	3.55496602840338	3.67103549298694	4.82026334082996	3.94902204933492
4.22774665891051	4.10357568536075	154.786721591808	150.820693216482	4.35813941522987	4.32953173936994	154.89431464363	3.80026308116128	4.45066078959886	4.36720771743594	3.65584528925504	3.81221822881492	4.3255435634443	154.935024385049	4.49636216640658	4.15397739466014	3.85153276377455	4.346315458356	4.29406307822628	3.79348056251494	3.72027090756089	4.14479529893042	154.805657353537	3.74998530423902	5.39509690618288	4.26135065902726	4.0139321557015	3.91544194745401	4.13735606988079	3.81227026196914	4.29109592314152	155.006289770867	3.7990432378772	4.04941878638917	154.87564690574	4.18791037507201	3.76031233158865	3.84322307892482	4.2889069516039	4.22859250792412	3.9325811550947	4.26161292575888	3.95143277589603	4.37587954990277	3.78067442717236	4.39637323789392	154.876828915182	3.68238008092408	4.37724837312963	5.12007923775349
154.968326826594	4.7339093457663	4.53790558404418	4.54397333124524	154.748180932201	154.865332358018	4.50099827797313	4.39835376755969	4.15936431748595	154.451197897593	154.777238355223	4.24140868917557	4.36249206520788	154.811895570986	4.36897066395586	154.604012263552	4.10315475293307	4.48208121519525	4.36085071312843	4.38093968638709	4.41084520296861	4.64868270193085	4.31235707011659	4.18581602787299	4.66828640618332	4.15479454184752	5.02510119298625	4.25343309998261	4.85007937493609	153.438545614647	154.931712743954	4.30274958595481	154.850373338024	4.07226905022549	4.52296708501395	4.43433031502485	4.95899386716665	4.42903866993141	4.33972257549464	4.63217240066668	5.02632312489897	4.11179726039419	4.46300140267446	149.636656891027	154.87105342113	154.668303350962	4.80941538835749	4.29636473904686	4.33073379368145	4.74805144120625
4.96597589826965	4.90658729737913	4.7829707886209	4.72014480170866	4.86667467770772	4.82930287334035	4.90776720347509	4.74825824104548	154.803044209932	4.69696726799942	4.68128820650024	4.6735392946317	4.76643507395236	154.854712164595	4.63545788232216	154.940905817464	154.898135533132	4.815146406895	154.855539483653	5.18816512574971	4.62845027417081	154.754848638473	5.02545558663075	154.66707753009	4.64309151469179	154.861049406058	4.93483308696266	154.595181441172	5.07819532271054	5.00672281048394	4.59007457778577	4.61851838454173	5.13571203828713	154.715364643359	4.65999262417007	4.66715171520099	154.926265555098	154.994054617057	6.4977012608451	154.248374197299	4.67634859052671	4.56798153912803	4.74657379000338	4.85769780458662	5.01737850135043	4.91292052687415	154.677839050637	4.82553258105697	4.67442165659658	5.26547918270578
5.24161375975948	5.30113344336846	154.70984079428	5.09218524053255	154.624315015055	154.883341534851	5.02922416190771	5.27585560747273	5.39347208014382	5.19149765616174	5.29772861450451	5.05895140368187	5.25774734452341	5.46816828533387	154.414236245725	5.38103141519638	154.83614728232	140.245565488921	154.784228152984	5.34555130039012	5.09273414770031	154.490395679951	5.23717204745657	5.62919335233427	154.730067799984	5.31402164742331	5.14826912791325	5.2286435564371	5.22033875268585	5.30671614905424	154.667320179198	5.31246566424218	6.85989451062249	5.14717413671755	154.619074033299	5.37583599325948	155.084487619437	5.20003866930661	5.30999567470649	5.21106752935385	155.097596776574	5.17340359118651	5.34060669439949	6.22869507648344	154.869782000602	5.2869020524063	154.864771578415	5.27650082367615	5.03572971320563	5.33668869070613
5.6364695427006	154.683208901244	5.68884489468191	5.54887106659099	5.5997653151938	5.61650865553657	154.732873401467	5.65412044427071	5.54623264305596	5.60718708602765	155.418187836969	5.60954960193051	5.85373707790641	154.996856368679	154.832314222295	5.59419814492964	154.887523200536	5.85331876696353	154.945672698879	5.67421770844305	154.631186768001	5.60832206257731	5.49171514450717	5.64103708219737	5.65105291742722	5.72268025555155	154.777058380848	5.64504038295387	5.6885559256476	154.734234039124	154.400267828916	5.67499223170031	5.61206870985796	5.62221699620596	5.61786445033382	5.54450093934717	5.61856451439077	5.63852740435689	6.27002926795839	154.845571315517	154.638639042563	5.6519323201048	154.583626207683	154.709826458369	7.16186949463178	154.63402804718	154.716987742359	154.86118672979	154.889833975678	5.64348170733969
154.552799908518	154.729076837508	5.98163265116106	155.072937305943	5.99804670808575	6.00712022668053	5.93748398894834	155.192961249238	6.42798162575023	155.095296459026	5.97438355419636	6.1982832935845	6.16588462276271	5.98832232430821	6.01901397214804	5.93823797733698	6.09512861367136	6.10887582212049	5.98775862454935	5.95858484450712	154.843576181607	5.99374010747114	6.1390776059255	5.99868417637098	5.98377724411356	6.00488051463241	154.995489818937	154.886999888439	6.0805400780824	6.0031936030969	155.540329875865	6.20741777127079	6.02442035673985	154.845289500985	154.882177356838	154.902712728706	154.515194371587	6.01849097471177	5.94395942255918	6.06455293919962	5.98917649748369	154.68003797118	6.00404382415313	154.696484174276	154.568067468779	155.106986055329	5.98389763701554	154.904114644069	154.956310139094	5.92611393357114
6.26886360634432	141.690610587085	6.63590589619616	6.31905488680341	6.25466669523225	154.425053321987	6.41784042759112	154.929364183612	6.31521439493034	154.814746629854	6.38368164583359	6.31683196086645	155.385674210405	6.28672406153923	154.819056205825	6.3619528442508	155.043965138269	6.35113121241593	6.36218251282176	154.430325466062	155.266332023947	6.48916209336593	154.426805892357	6.39603420629812	155.265941778261	155.358214505642	154.596894669176	6.25960141922162	6.3932998536344	154.676487445261	154.999689280649	7.12431037484244	6.24782359623275	6.53916863241052	6.29184102313361	155.355962272172	154.893303569452	6.35938135834001	155.242289097166	154.586500864698	6.37667098050216	154.676887794782	154.621582920519	155.234221839665	154.436234404757	6.35798997342344	6.23719863528312	6.27356540584589	154.558727757135	155.143066177461
154.91014741016	6.73632293725564	6.67942821832364	154.136443053486	6.60202851324508	6.5868597407813	155.03149764744	154.636996365689	155.684674791822	154.38637299261	154.920297540377	154.295498907103	154.73862964247	6.70350843098053	6.89394463169589	154.764686979164	6.68603552245376	6.65570767947217	155.50829200051	6.74869395670472	6.76399152529345	154.896151236613	6.67199410596235	154.495364192668	155.095797959892	154.286221940762	154.557580242837	154.409205582627	6.5519822026614	154.955780517226	154.658894131264	6.56031599538079	154.254256200733	6.64354181887195	154.929750541726	154.431607110184	155.313754203256	6.65919279581329	155.518939426244	154.823550881986	155.127174400197	155.523786344487	154.554334475753	155.323532933856	155.653110362547	154.762991010412	155.662621599559	154.621219699358	154.799466219281	155.21639857742
6.86230521807702	155.009945863927	6.89700338127623	155.687385762407	155.663464410179	154.37537675672	154.204879012052	154.774807411854	155.209513428552	154.238593346515	155.683428052288	154.795233371772	6.86425291925913	154.491644523496	154.335524103471	6.81416405664348	7.10292241962398	6.8855675292658	6.8608702131799	154.744390906794	154.40570759466	155.097582995915	155.598970381076	6.97031239321202	155.611640872784	154.923845369655	155.407353837084	155.828431636887	155.057860579283	154.880999824451	154.787588086619	155.399157216768	154.586380100292	155.421057223892	154.527506849072	154.214318973442	154.577026440075	154.575740239034	155.312865909877	154.303727100128	6.90076763246153	154.918288463624	155.432784889564	154.697175397337	6.9585676964487	155.396472782095	155.088784472883	155.477311442106	154.663973173246	6.93589005403498
154.384574669537	154.696362044537	155.674714187131	154.221688327375	154.539923401679	154.326618118205	154.929736361095	154.293632357166	154.988695880845	154.358540187983	155.401391780541	154.053916890623	154.694413943806	154.361790485095	155.236510722636	7.48080969680536	155.624869938886	7.30320872351057	7.19244518627634	155.704991186954	154.17351312597	155.71528088788	155.443050057258	155.764923331497	155.795816313974	155.051381246366	155.584309259771	155.626539621634	154.251168634115	155.459342501301	7.20834783717977	154.350489754474	7.11145120138904	154.725052093085	7.44086284268155	154.556820742435	7.11366999706555	152.810311905341	155.452245529835	7.27131854481261	155.680998280996	155.660595193923	7.2814343151942	155.269341391345	7.16057149402415	155.794297954183	7.45097119608739	155.638049921997	152.163885786062	155.016803841402
154.406773230785	154.889284506328	155.618126439885	154.522588450121	154.98773706846	154.816354217762	154.573207286883	155.663371278523	154.754454674806	154.909140618951	155.281577281417	155.204308302213	7.71057449490748	7.46673793396738	155.239238551143	7.5021910046235	154.195908809715	155.342159349381	154.94453074806	154.111560300258	155.142929585108	155.012688175715	154.908773847018	7.58493046886526	7.50060106724749	149.953326104495	154.629201687918	8.43504328535236	154.342507461881	154.679394908097	154.979862177617	155.415181811193	155.28224242426	154.265492872837	154.978650982605	155.260613641871	155.674518103574	154.284612969253	154.434864608968	155.594170635613	155.699235490945	154.077287611352	155.266808033851	155.539337529842	155.253359596313	155.36860203619	154.14123223309	155.576998023624	155.40981915612	155.001689931211
155.570068696604	155.714107176421	155.361361178757	155.884197858272	155.661019708257	155.429897182509	155.460229346958	154.144919718592	7.69510479642994	155.79897854892	154.097679251819	154.538499648887	135.325905546518	154.141484207489	155.547415598637	154.814028550633	154.269160455049	155.640176544332	155.033869550086	7.73785220221563	155.696745459118	154.322070700209	8.19137949114018	155.046315744111	154.981009256205	154.035843815186	155.436931033646	155.107174387974	155.315444424244	155.102568574609	154.135897329323	154.046014879605	154.752076910162	155.826777383294	154.38015627962	7.87558950748871	155.793379164339	7.86531661472565	155.019625113871	155.905409479714	156.000974830396	153.87774153595	154.244021974519	155.704335033559	155.43821350922	154.380991767561	155.671872385415	155.442491995309	155.387969503204	7.83668341591069
154.55112419198	154.051324592557	153.78836891967	154.765683802126	155.18506540068	155.072587092012	156.003470594342	155.726358388149	155.534748811421	154.867025070612	155.820635854684	156.00599341295	154.900023618172	153.868601710872	155.927354534632	154.852903112494	154.537126841661	10.139108567644	155.709202283574	155.844050919151	154.809375802395	8.21324738622504	155.907809560171	154.601476414483	153.862574291521	155.784725454555	155.44682820414	155.429031028554	155.564627357686	154.858799856137	143.158311387859	155.494478764855	154.919410453266	155.928333508574	154.54977898002	155.894691456572	154.032972367938	154.125142036758	155.767896554281	154.904197713557	155.394710083195	156.001231304063	154.199022181052	155.228792467908	155.259254184934	155.678383091845	156.064200870855	155.727553520347	155.153379707416	155.461606047272
154.953349642694	155.829272566619	155.910184247517	154.206749341081	154.919332648142	153.969738706712	155.957872813432	154.345952522406	153.963802107665	155.830996759971	155.270746514706	155.820022151729	155.660991256435	154.527177600473	154.048830051659	155.94343344038	155.250985990465	153.748275642543	155.992517352332	155.942048887151	155.294989406408	155.895294494421	156.08043300041	155.048981736831	156.03775466369	154.438680289508	154.67087830062	154.930632059867	155.381642265434	154.43254667949	155.441803953599	155.800291630635	155.322453313679	154.852583608103	155.604666855874	154.255420719755	155.402282040065	155.708853940911	154.045056803729	155.734690642946	155.357978919119	156.001401204482	155.769352891729	155.177733972364	154.957932771553	154.454104553072	154.033595604702	154.661103956359	155.653519842874	155.589554696522
156.054223664848	156.058821301693	155.912374565775	156.061185476991	155.692153685944	155.368966667397	154.731206585879	154.093745585533	155.778447218214	154.057920401603	155.748153632457	155.537083563284	155.257770245639	155.60327981544	154.861203788702	155.868330773315	154.561682765905	155.182533420895	154.996536111738	154.945596011771	155.887436961837	155.094011257853	154.680384681299	155.135691153213	155.749646811373	155.591427780909	154.748441411274	155.619285685239	155.129434594474	156.018385040085	156.046545661077	155.870231953325	155.950555198797	155.835693303834	155.251387463309	155.476366932795	153.86443380816	156.025376655512	154.842999886783	155.129189227114	155.677360510035	155.873550335604	153.879557492638	153.97869820444	154.883000088032	153.68240700935	154.984722490998	155.39987799487	155.806596406419	155.875933545765
155.709330974936	155.708332496068	156.032922708251	154.630218460464	155.699924701291	156.01886452068	155.477801899415	155.893445519332	156.06074042865	154.373860345573	155.140276238952	154.088639263202	155.294569972103	155.609027167899	156.001020829767	155.922723610261	155.925612401604	155.46795253832	156.025554777046	155.547137777832	153.942048508987	155.599934133877	155.303740299567	155.168477146083	155.940888309922	155.548657856722	155.969212814343	156.048080744053	154.754368151631	155.345308830621	155.671778895802	156.06796957278	156.053588478128	154.539618872348	155.959779528015	155.559346229602	154.066985315905	155.094163737075	154.044396440131	155.288461165552	155.134562452165	154.83642604492	155.695110716204	155.845414523513	154.648594405558	154.938908014588	156.036522754793	155.034234535512	155.987346180242	156.01121828412
155.424741179736	155.208910920047	155.547738788483	155.889265954972	154.315268349895	155.657621728247	155.596474128489	155.980760396462	155.552541063518	155.829318698121	156.094504299653	156.028500354522	156.016890831402	155.65618816141	156.072561451557	155.008969585219	156.030637196988	155.721930443391	154.889627635521	155.988065044171	155.66309557638	156.063373198858	155.78313196671	155.362988185091	155.289794439067	155.433516884464	155.277183333358	154.011566962894	155.64834508174	154.611757577726	155.55453585181	156.064582835414	154.284703677953	155.506433852126	154.813233632043	153.551072905864	155.915993538608	155.082453883201	155.388159939639	155.611482201006	156.143117061244	156.059368734597	154.6919987146	155.653210388025	154.344135262021	155.713971687177	154.946344036211	154.58909778254	154.461572770611	155.595907884814
156.114939710862	154.424501002088	155.942998992352	156.072090339776	155.774439097476	156.011456727892	156.172272356543	156.1873562746	156.058146551934	155.916504305717	154.50793446607	155.723704472786	156.001747525892	154.626131863654	155.51101794594	156.00403784758	156.002019476813	156.043625444129	155.184938019209	154.707900206441	155.924899466476	156.142806511971	155.773755943258	155.762538731491	156.14558206933	155.976322979886	153.944902528892	155.156516091959	155.967501075705	155.966277150345	155.778820347741	154.613243299607	154.417383937352	155.760160893145	153.852485073015	155.237350242909	155.652392099083	156.05754188229	156.112120792421	156.103324639125	156.154201499553	154.883941452303	154.011920422758	156.030753346508	155.97361133356	154.380309457518	155.392928682651	156.083625098458	154.968291342155	156.083705500438
155.954523149427	155.134992677412	155.872018449268	156.126480918278	155.35515407381	155.788388406664	155.841912223582	155.365593752955	156.146486103098	155.092272349896	155.124414346743	156.057686881227	156.153390506797	155.734061467349	156.083474133773	155.899218138821	155.006110282748	155.670783591912	155.99215835194	155.853026181788	155.907489430838	155.871961896544	156.046959103222	155.052742863467	155.050595745447	154.684037737107	155.990459951206	156.158283451488	155.168207476204	156.211220061891	156.152524586532	155.254345918047	155.341347823974	154.86788483229	154.798387779838	156.191860236627	155.571266462055	154.354453864679	156.145513162151	155.128204070345	154.541127638747	156.099392624072	155.142686841915	155.665191310898	156.073239604821	155.964930188407	155.612180415827	154.730616460523	155.37557727239	156.028670958808
155.528841985535	156.131131022338	156.210048053952	154.845565484561	156.209747172151	155.523281593063	155.013884076128	156.153882142815	155.840350611536	155.872589942884	155.4756435822	154.919332988433	155.992856228612	156.13541290154	156.003734363961	155.996515288279	155.419548780968	156.241911166557	155.080815455836	155.5431011946	155.510781093463	156.089856184879	155.819803143184	156.168743791471	155.864424433387	156.117798387569	156.103238293069	155.080071227585	156.030221147488	155.909442931942	155.590208410882	155.988671195943	155.835581238129	156.091622801886	155.353720325136	155.991152791102	156.145825812914	154.495326120143	155.697482750454	155.861269631552	155.613780628083	155.160949302655	155.723033895537	155.675801402508	155.831487575143	156.140894143069	156.089037138514	156.036353445905	156.043913127631	155.943449240697
156.176791533211	156.110971673292	156.223072665034	156.043517170644	155.257025261289	155.881867906059	156.245312335297	156.011675316953	155.408773794902	155.990079355815	156.005837671741	156.140680200543	156.191708574692	156.105808378399	156.139121352339	155.839849659093	156.229361101417	155.925219034813	155.623640412072	156.20386567849	156.204217730733	155.71992114906	155.694952170668	155.655924747654	155.770210703392	156.20024358979	155.626740999784	155.612108718304	156.031501776301	156.044576010783	156.141658539154	156.175132505497	155.70876028126	155.892311616319	155.797691225829	154.676398203876	155.603619097824	156.011926924286	156.080555168777	155.204126900055	155.767281081478	156.087116339641	155.050566255006	156.068563555478	156.108043312034	155.863326866063	155.38326841083	155.852957711696	155.798785638058	156.172000900969
156.094283002704	156.151387261747	155.651465676033	155.91510004297	155.247916581725	156.029226466161	156.207829810741	155.834729907344	155.814510583286	156.12655603568	156.028387263442	156.256160673588	156.114031629814	155.748432370531	156.208560071351	156.15547070195	155.335999779355	156.216124235659	156.107622560644	156.123569739478	155.996855189358	155.365993392562	156.146942137745	156.194515301596	155.382201110081	156.007790710982	155.269715781765	156.119970383109	156.036029636602	156.148332474899	156.189699939231	156.068283620762	156.06451397184	156.099741405855	156.1241915198	156.093893571542	156.13376157396	155.826682244309	156.186015621584	156.092579002908	156.038540857597	155.583798939124	155.521442418193	155.224010897479	155.817697324833	155.777199653023	155.778728429179	156.223433027266	156.172105560785	156.154928438556
155.750697098003	155.599449203561	156.095039225355	156.184073364267	156.179833785143	156.171040582954	155.696544124002	156.017096496715	155.5864752561	155.810805773324	154.871644033739	156.253747120053	156.20493924523	156.040858757593	155.814877632374	155.961991756358	156.001933681017	155.925973295136	155.860012703342	156.205388365978	155.619874553392	155.861767522115	156.272197627956	155.937636082774	155.985172330218	155.917169973218	156.235242309761	155.620385029038	155.896731821713	156.198450856455	155.948098754229	156.030992113535	156.196539939877	156.177030740131	155.501470276565	156.138149248226	156.253982389961	156.218362712452	155.973284089822	155.350184751071	155.959492324404	156.254089008834	155.665772657969	156.166107600518	156.158495351569	156.213330262172	155.981135109349	155.73373865503	155.806502500963	155.857942732934
156.07608247777	156.202198007641	156.14786304235	155.974308161303	155.942883500474	156.193858928622	156.238656245396	155.995232481453	156.25739555988	156.135911479437	155.830043714683	156.264398970293	156.273841527942	155.913424918226	156.188636872855	156.208035798699	156.140345984746	156.180044504878	155.859600130889	156.252317079753	156.20186689847	156.065260936902	155.965706692657	156.257038801106	156.224079272797	156.221248535812	156.262319195945	156.195017427131	156.020967013844	155.863627120109	155.90917179246	156.17339260856	155.919861179898	156.161510893168	156.103903995937	156.269335630437	156.03610533104	156.204452506871	155.675933714495	156.081643552005	156.18792833101	156.205162777557	156.220935584966	155.994214236292	155.987093335965	156.216174382955	156.188616945589	156.218782678904	156.075525845045	155.847443797571
155.917141049655	156.236934744531	156.119490098107	155.773986516028	156.26609628164	155.881259061837	155.888276310912	156.082250377078	156.029855547986	156.162189888117	156.272822427761	156.205449194416	155.973011142264	156.259731531614	155.698223776843	156.235568120601	155.725319128498	155.942601547224	156.142433995528	156.1954159182	156.229629780091	156.116631567966	156.179169949285	156.118714113648	156.263138453435	155.969467341515	155.991669689594	156.074690622576	156.118248353345	155.997645361206	156.28255735551	155.715812612451	156.019897944822	156.042834352007	156.27808971358	156.203058947777	156.09476046451	155.520607598218	156.032793860059	155.889303483277	155.53239872085	156.002129768201	156.271253874197	156.165536739182	155.703767656634	156.101073345911	156.156852851322	155.928744546732	156.140868316239	156.231281650672
155.93916244948	156.105103517113	156.245741373555	155.988601034416	156.194378328899	156.246858248461	156.251070653433	156.151727315916	156.21469160866	155.876207060569	155.601312115946	156.23560184422	156.248629546472	156.271302029468	156.005929964579	155.964161914792	156.291315597176	156.091809486744	156.181299387876	156.195348855147	156.150181016492	156.2422125321	155.956426263051	156.250914724279	156.01842211459	156.271309098652	155.936526924412	156.140141143237	156.218143773159	156.188513722747	155.997404037939	156.178815631244	155.776868199865	156.238895856577	156.152111305135	156.281871354562	156.256086631694	156.212843315985	155.946469871229	155.847811516112	156.077559325335	156.073675323426	156.244037303396	156.223161718472	156.23907909483	156.284208270755	156.212833394937	156.241429266127	155.925618146165	156.067178328654
156.170932774477	156.119188926838	156.054072939851	155.915973399159	156.122160416038	155.973113114259	156.257060558276	155.743764553635	156.262911690976	156.161196889373	156.275302252448	156.190591443455	156.127475636677	156.281934176892	156.271540718844	156.029814564068	155.750735104811	155.942027848137	156.022117568429	156.224890787335	156.073419390219	156.205007208818	156.260602119221	155.832809993856	156.304663286593	156.261709449242	156.064665084224	155.97976597125	156.271500361789	156.013647761633	156.228843263623	156.142112224263	156.146765054274	156.086916811852	156.29734007746	156.03478790714	155.972790770697	156.215991103913	156.301627526581	156.240518795737	156.28594240742	156.284666438077	155.947867824917	156.244456937832	156.178478283128	156.110344295873	156.201200221234	156.303692308566	156.080970125952	156.272579886474
156.162694156869	155.858213435805	156.036423766557	156.079448903943	156.275289582628	156.203892698745	156.280511212075	156.281180562403	156.298866788414	156.15461969216	156.294365755888	156.08142122957	156.288717166854	156.163382587811	156.185651438008	156.304317598541	156.218281141832	156.036370230125	156.176780672207	156.079201237107	156.096638916818	155.915972212225	156.239824895538	155.850822123574	156.268641148698	156.304392459268	156.249299820005	156.219983080426	156.268389487544	156.098572477464	156.206345910579	156.197537857415	156.129087280203	156.217806971358	156.217039275834	156.160614425939	155.97636400685	156.250300005254	156.287032613721	156.303268032482	156.091211248369	155.808070097805	156.186161741348	156.247039283488	155.935876862054	156.125026919212	156.175785385325	156.197285152751	156.277301783178	156.274637712426
156.301792315199	156.10956307227	156.189525081349	156.270680306556	156.253211923873	156.277337987261	156.290226596121	156.21565892427	156.169863956366	156.315673093326	156.28104476142	156.036215895144	156.180688500301	156.204271262113	156.165656156984	156.186776946024	156.301452298389	156.04770801365	156.19275216559	156.215865954947	156.008342917611	156.175815199463	155.991523057867	156.265765988707	156.181742824585	156.23748471203	156.017675159771	156.262338676119	156.179167477258	156.164970091385	156.282110023617	156.210810794769	156.300696351103	156.288895101694	156.28997132654	156.294717536629	156.276475047194	156.154475238197	156.280835936652	156.309430626962	156.228583683235	156.237854876887	156.273282823546	156.084450041485	156.246715488154	156.20291396198	156.081947028849	155.990414935528	156.193527601664	156.005189478574
156.311731748348	156.287198289746	156.240008408871	156.266328858378	156.300882394395	156.099386054805	156.288973633975	156.277544426497	156.237369484931	156.171170335503	156.23705462015	156.080241243096	156.235987348097	156.315400531521	156.196966883956	156.262326232059	155.957749642389	156.133695391741	156.01000138775	156.172966539564	156.303377541755	156.31065593081	156.281488361651	156.003750958033	156.183920589462	156.303506839689	156.291027767753	156.139804260748	156.252409249928	156.141249222012	156.169251060437	156.310814990924	156.282339882816	156.260380828018	156.275551768455	156.315055018084	156.301868431919	156.28867448766	156.286481856947	156.304755214972	156.282063591592	156.307307606062	156.300795117668	156.255550487701	156.307433962534	156.247522788265	156.234313947048	156.196665684813	156.285842786163	156.191957203611
156.271594021167	156.100176024293	156.261753217433	156.290444963459	156.165060493378	156.246405314441	156.315376670641	156.24515782247	156.229442150244	156.318228109324	156.265355120856	156.309631387437	156.324744247264	156.269141242031	156.073722738352	156.114476432124	156.281913932146	156.117801165848	156.294338419947	156.250053743287	156.300426605579	156.318136727947	156.332102446233	156.27533952955	156.243602871815	156.283537866235	156.189321227227	156.319173217837	156.252867876417	156.234995317982	156.076640101022	156.265034786503	156.284557934233	156.232424819977	156.28494746659	156.184188024608	156.187996285296	156.020979018726	156.315216494876	156.300705241401	156.122902748457	156.189233992235	156.272353573269	156.107296006424	156.062486891401	156.183712550018	156.241507549325	156.271191911377	156.277827944386	156.27922276742
156.164774286545	156.296941048596	156.30425850853	156.290154676914	156.283550094966	156.230981935261	156.331486841965	156.168894039787	156.189347370423	156.253767899523	156.312153906427	156.272008614111	156.304026124935	156.288480406109	156.272224848651	156.278977284013	156.305240974732	156.315259863017	156.213536288511	156.240310882087	156.219207339222	156.300373062262	156.166146191938	156.253393420078	156.205653246992	156.295583146123	156.302032150376	156.156808901896	156.137159107286	156.169886151655	156.214742785471	156.230354167676	156.317540661042	156.125611064714	156.081237928527	156.297806657852	156.311731292155	156.258541970826	156.27555215056	156.216340494125	156.320449837585	156.067491928615	156.315509643537	156.296374798509	156.204088503238	156.231403846464	156.30176671917	156.301264298494	156.275994179621	156.268863796595
156.307215793302	156.24849981342	156.283410791041	156.291850362711	156.33565720001	156.311112681867	156.308942514844	156.174113418128	156.333174401123	156.257155087956	156.276876382356	156.289379378269	156.291131207247	156.274560212099	156.279316854943	156.302401940852	156.311247370296	156.158634768867	156.244671623385	156.310416302864	156.273181801977	156.245644170965	156.326233991251	156.267938702896	156.289362962623	156.315161706947	156.222625528318	156.230935085988	156.306330387861	156.166094151754	156.32407244729	156.149208807354	156.31301342091	156.243364955643	156.153137808955	156.321638469078	156.192465992709	156.325387722159	156.305819977952	156.30201953699	156.302114273116	156.300292963379	156.315222201905	156.247281757334	156.297917400384	156.310123860756	156.320305463148	156.202001020078	156.293239086523	156.278272964419
156.321245695425	156.268938823947	156.232688204014	156.286645375435	156.333802472146	156.226672476875	156.264857690521	156.307664646317	156.299548821645	156.319086870942	156.33058087391	156.197961382795	156.323267916521	156.316752884461	156.205060386251	156.319130791662	156.241001112517	156.211918413887	156.335759122513	156.204799647202	156.317205614443	156.309366747814	156.332335160011	156.297191748982	156.320850202272	156.230088301214	156.255831981677	156.324467645232	156.311710400343	156.221468748037	156.257565432316	156.232000585644	156.31324586877	156.192260931849	156.217714238223	156.320078501019	156.312261741318	156.267203443533	156.270780623019	156.308511656735	156.206487072669	156.2787907376	156.278193818994	156.280117595866	156.23391375102	156.196861030886	156.292866418477	156.317078078482	156.325202963447	156.325189396499
156.170474951169	156.2114838989	156.298697461282	156.231137493207	156.299520516773	156.308946715221	156.188756742125	156.297471206258	156.330844102295	156.336372439099	156.291756628207	156.295176420641	156.3335941272	156.262252945513	156.31517457672	156.247568255033	156.128103408519	156.272788194096	156.273016361296	156.282019578073	156.25347382852	156.286523220386	156.324602397371	156.266302364098	156.308588411083	156.29372468366	156.338078559093	156.249991124464	156.309675341869	156.295661102539	156.323349232942	156.252003006262	156.314247866457	156.285512554892	156.296291832586	156.189593158372	156.321043069962	156.311051094948	156.330218386941	156.303997091284	156.302364879268	156.25980205664	156.251609837372	156.246409114109	156.30173006336	156.254292014139	156.336550897167	156.287188287172	156.27091227926	156.230038833656
156.330770875712	156.295826206512	156.221011355511	156.278154131938	156.32381161407	156.296166948753	156.305110056591	156.266471537829	156.181927740141	156.288463796805	156.213365249194	156.29883187132	156.320474909166	156.233186673523	156.262938220473	156.26785613968	156.337225875465	156.337846741958	156.250203598466	156.214564184041	156.178358177836	156.31641683241	156.317019703957	156.240912678524	156.302115285622	156.259606728507	156.340420379453	156.229768494001	156.286888699804	156.299081218299	156.28640077575	156.213647648164	156.311024825867	156.33849223903	156.28035753396	156.334800999431	156.307953732542	156.303535736148	156.258361405674	156.31920779494	156.29542968152	156.245925950163	156.30773020876	156.309713057627	156.290144140911	156.269506124353	156.320731369588	156.337111663718	156.328760861485	156.335937153028
156.340320650415	156.343146699935	156.334997337401	156.314589230724	156.300098602822	156.259811363727	156.319303588777	156.325137630892	156.291249058567	156.279904056695	156.323467576275	156.309547340576	156.337135310657	156.318380122251	156.298070709725	156.34256116669	156.268166393541	156.327336218904	156.257563228778	156.274481343978	156.280189761176	156.31935677994	156.340947027159	156.280353762914	156.271894333231	156.258177359922	156.324052527861	156.342737595523	156.320095129631	156.278620113311	156.277376342228	156.275805790199	156.298119324414	156.301470394801	156.317227309615	156.309630666777	156.331455549097	156.329384206412	156.278211753246	156.333893252468	156.294785494378	156.326063649364	156.296765153948	156.21755511321	156.24245589758	156.329054898141	156.321283969808	156.334314689187	156.293756441758	156.277723968674
156.333631417142	156.335778051651	156.275824581337	156.281670974706	156.313973266497	156.287399652363	156.325408435238	156.250117561484	156.311606003779	156.327395604742	156.249794288936	156.301667005494	156.32519257407	156.333235942402	156.303540604778	156.249070239034	156.307437533836	156.334925346915	156.253712543086	156.298516223318	156.249637554898	156.285673190244	156.269202756222	156.3063350959	156.320228189405	156.307964286833	156.252138257208	156.303565158733	156.29094899507	156.322262724925	156.304582835337	156.343026807281	156.324085737119	156.251919878107	156.320200379705	156.305393250307	156.215523462603	156.267708297141	156.291307063939	156.345948421556	156.27754572196	156.336950720701	156.32912010388	156.272848712756	156.275461863026	156.287452384558	156.277225832532	156.293913586715	156.346750926683	156.336146400021
156.281001213609	156.241504921974	156.331331348367	156.280385383575	156.280268712221	156.315992597783	156.324735422905	156.335482780373	156.328925903358	156.329172569607	156.273176241632	156.321688650442	156.303384381186	156.340745198869	156.332001732147	156.292653915257	156.320340246073	156.291730682171	156.332879997274	156.326112092797	156.319743872826	156.344806404311	156.311105312478	156.342855215785	156.323270446788	156.344446991584	156.321875853282	156.331004195301	156.321000915924	156.256932314888	156.325666859905	156.329648117114	156.340707873741	156.294837754034	156.330600836172	156.320873555393	156.331607829188	156.322533887543	156.323714840147	156.288310709772	156.341192246685	156.279240888626	156.288304423204	156.339176045752	156.314311108622	156.304582115392	156.344098099893	156.321346207371	156.341590610706	156.320572927253
156.328503578647	156.339552045174	156.320795530582	156.265288370277	156.292593857433	156.283638569661	156.311784396697	156.318764001191	156.306075990663	156.33653510733	156.291225486505	156.328877591864	156.317847194286	156.325733104534	156.343846820375	156.315594583548	156.341882741881	156.333340586352	156.283785133122	156.338150275969	156.320955757078	156.300518558984	156.336857087936	156.346275510127	156.284888068398	156.346855842129	156.323242303731	156.291798588373	156.308470000629	156.334706426265	156.303187526267	156.307610991633	156.304025342118	156.339206028442	156.327293275683	156.340440849753	156.326866633642	156.330570261332	156.313159447591	156.301504986502	156.292471712932	156.34020903036	156.336812198784	156.340994575947	156.340758531945	156.329939611035	156.308946408238	156.33567124191	156.339561230514	156.336066044923
156.333645258744	156.324496930291	156.345702693531	156.343513065636	156.316462327223	156.341847343066	156.338752940405	156.313869508093	156.349050889384	156.330538180316	156.335619903098	156.305540779795	156.317581553217	156.314555279178	156.31387070351	156.344306215721	156.31804635172	156.273723557116	156.34244142744	156.326038699069	156.306194335009	156.337620711123	156.346490560018	156.344911155792	156.316107926902	156.308392909041	156.288503957278	156.315249453164	156.348494385056	156.34562609193	156.34577758049	156.332178269046	156.338389145744	156.312899064948	156.347011403452	156.308560474063	156.344922365348	156.297862633534	156.344921701717	156.325220056628	156.341208250175	156.331391178499	156.335538599909	156.305785423182	156.280292753159	156.335243993803	156.350845455548	156.333850420297	156.301348896893	156.298101675052
156.340344439048	156.343885360754	156.27723254895	156.346722093935	156.326840946646	156.294926692501	156.340303215074	156.349717912287	156.336879188123	156.35335898198	156.337188481771	156.327313134079	156.322787902641	156.352651605598	156.31522983348	156.342895810098	156.335097179537	156.331239118278	156.314896526875	156.324098050072	156.324549851639	156.327623918733	156.332203584765	156.339388274598	156.303020753499	156.341861249338	156.33617164937	156.345596371006	156.300034167556	156.340168731875	156.321669615148	156.325995698218	156.335468777812	156.33701194743	156.333402394654	156.296889124175	156.331618879031	156.3165272572	156.29805449506	156.35121975033	156.326522621306	156.300574539525	156.331525863853	156.293746970684	156.302342766755	156.3351271297	156.348238195846	156.32188821808	156.303864732728	156.330418197102
156.349352315332	156.344345798333	156.348695196617	156.341024441084	156.350866768311	156.338914678446	156.310127923343	156.348686676133	156.311465305778	156.33011067944	156.315302171888	156.320123645945	156.301089399968	156.332197281766	156.342257423123	156.312707021656	156.345388177994	156.349439415277	156.343988782954	156.308594070406	156.335723166798	156.343514198475	156.310206532146	156.321832071327	156.338410019056	156.321966749605	156.345027851632	156.329328794172	156.328689302741	156.342378594506	156.298153486897	156.346542065456	156.350842350503	156.317137527957	156.348255277514	156.346743468934	156.330855019835	156.329398311985	156.351745896636	156.340051381326	156.344563071812	156.340334413408	156.349930215873	156.301220754076	156.349034032163	156.350842135753	156.338069531389	156.334720028539	156.343491700929	156.348700022365
156.308428132549	156.320388052459	156.336399638081	156.34714026014	156.326297398461	156.316138945008	156.317985683644	156.33461161437	156.341818497553	156.348614097962	156.352212264951	156.307621592131	156.332250789683	156.318646485134	156.35067266509	156.350702282454	156.336580890624	156.344378166731	156.319234887637	156.321527187749	156.352551707797	156.330327225639	156.344293590774	156.341828225063	156.348581663216	156.332452477047	156.344350580225	156.324230839514	156.33497567857	156.345290931657	156.325729368891	156.342608513623	156.35090306585	156.337868362254	156.31324132643	156.314206613252	156.340333655361	156.335659312873	156.324302145773	156.347215781758	156.319131983127	156.346890467199	156.330497648341	156.34833794258	156.347258851468	156.335989906013	156.318869635585	156.337599732579	156.352976198083	156.326520728285
156.345024501413	156.353362784431	156.346225110712	156.297005735212	156.322224146887	156.324692779034	156.304909351293	156.35245447174	156.316544901563	156.349557868676	156.34264200165	156.316627538378	156.336320010495	156.325606282216	156.346647316918	156.331381668733	156.340364200192	156.3432014105	156.326185657319	156.33984232538	156.346378410179	156.343374162779	156.343827349043	156.330429827537	156.326696341355	156.338551450342	156.34255398817	156.341131057351	156.330671806282	156.343469661901	156.340578663118	156.349493791563	156.33318002245	156.332477631336	156.352957299859	156.343796319599	156.337412458551	156.349729321704	156.350776302797	156.349609800183	156.330435097131	156.329361080224	156.348715362567	156.345804228346	156.342928421208	156.347814732623	156.349044133683	156.347761548881	156.328528613098	156.309506134898
156.347296953967	156.349099983108	156.336411451891	156.334665537361	156.334645593046	156.337375693357	156.345569748094	156.343253643565	156.327029870196	156.333720477957	156.312618798922	156.333381625147	156.319785736126	156.33815585638	156.341760709241	156.352943922944	156.336637729464	156.346696702925	156.315512276249	156.324095401498	156.327418600061	156.340888274347	156.34786325721	156.349546477263	156.352781731761	156.321561456087	156.329897896615	156.337385380354	156.351911942637	156.352323132052	156.336464892081	156.338789571648	156.34235858298	156.327339042188	156.343875917446	156.305547450513	156.353720234599	156.349694721605	156.327086830189	156.348415210647	156.341214884036	156.349277166972	156.333993131311	156.34343208294	156.349121453713	156.345026260609	156.351737653184	156.326614310301	156.342198300955	156.354783652009
156.326170423841	156.335459648043	156.325040386277	156.340873272165	156.351283090026	156.350530208866	156.347267166882	156.343476144622	156.352036943964	156.343307422989	156.331804700993	156.351877532522	156.345521550046	156.350730319933	156.341986225227	156.340436860342	156.334351539361	156.352455698422	156.347925657265	156.348561137855	156.345359256096	156.340942226396	156.321423318951	156.326814133297	156.351851316967	156.324448452749	156.347013815204	156.348986289775	156.338914602923	156.34773661635	156.344644120874	156.318851957083	156.344525169849	156.353807749662	156.338172574143	156.345716838149	156.354194239987	156.322972941063	156.350262658284	156.342585547905	156.339088297278	156.349524554403	156.332992980733	156.338513819028	156.337426761729	156.348248984196	156.347387471292	156.340392061386	156.354574284209	156.344009323451
156.343853689549	156.349963881304	156.339228775881	156.340290249265	156.342105199017	156.355125855865	156.354191417309	156.334432963996	156.341302090511	156.336982750841	156.347283390176	156.351920602671	156.345668678668	156.326271853589	156.332202180888	156.353068506724	156.355426603895	156.336305105958	156.33014453525	156.341342022337	156.344182874222	156.346215834306	156.353479023583	156.337292524963	156.349078308262	156.349073328657	156.336677184987	156.34702691352	156.350247073312	156.344228865059	156.34327221548	156.34749662737	156.35160822597	156.345954126965	156.345608411045	156.34577908749	156.340034519948	156.345882887513	156.33750244664	156.34939332483	156.349105562901	156.353823723814	156.33500112722	156.346866755734	156.347893508393	156.350057426101	156.351472080107	156.344139271045	156.337067556672	156.334722192638
156.332269429034	156.348990606236	156.346686215836	156.351312217542	156.355898439486	156.340921039835	156.349052604729	156.355835796326	156.354807642709	156.330276123306	156.337249504203	156.344238973397	156.35104376942	156.347734493665	156.347459879885	156.343790523231	156.349607270388	156.353070135856	156.34641423653	156.343557097429	156.347619968127	156.343463544772	156.353349207153	156.349826717457	156.326236799145	156.349384851482	156.348161439415	156.330548747195	156.324445350998	156.352161819449	156.343006054494	156.351495372007	156.333704770963	156.347650986142	156.338549350632	156.355177223287	156.353590031635	156.339877797294	156.348480632782	156.345569246284	156.353028255046	156.350616852155	156.353950456166	156.342748663358	156.335763455768	156.325997863123	156.356762838296	156.34943072091	156.341054226327	156.348542135697
156.351494608464	156.32681304906	156.344887832983	156.35131317146	156.349292856514	156.346924391632	156.355670639806	156.343417610751	156.355810850867	156.352352985357	156.337032976069	156.330365303988	156.343252793096	156.342802764787	156.343201482286	156.347341454322	156.342671593986	156.34808216883	156.33377886576	156.328372118016	156.352055281091	156.351516872809	156.35384501915	156.334432049677	156.334387981607	156.340478888586	156.339509757254	156.352348388524	156.348634447269	156.355104959026	156.349413168455	156.342945580954	156.345829807079	156.355071774404	156.356192405725	156.351216549179	156.351938184574	156.331807165638	156.341589776194	156.35029131744	156.350001307171	156.349772843137	156.349956180257	156.349702575697	156.34613380991	156.347108759705	156.350198312205	156.34938929022	156.349184183353	156.34235614095
156.347485140615	156.349668234251	156.353301651323	156.343733536488	156.35665956029	156.355541503801	156.336252739785	156.343020999521	156.351486622382	156.352281265578	156.352625467094	156.330270582097	156.3425675126	156.338332275335	156.343568903256	156.348088922477	156.348720642553	156.346975543186	156.350658091816	156.343565744045	156.350996796186	156.355064846782	156.350456298885	156.341461007037	156.352360019686	156.352949064815	156.350634762218	156.355589691436	156.344153854291	156.329963941521	156.35471703642	156.353028818732	156.346801788382	156.347540099755	156.326319076436	156.337942388867	156.357265653699	156.354422103263	156.353229199796	156.348903028045	156.345655431222	156.34975604371	156.352147666318	156.35475178749	156.352731690042	156.351835517171	156.349286320793	156.352162182273	156.350378055509	156.340224610987
156.345887099692	156.340733622529	156.357097641231	156.342846185162	156.347373800432	156.357916237572	156.357092496179	156.351283539077	156.349830125623	156.350074515131	156.338876856358	156.349959968593	156.34874981026	156.345448659379	156.352512872582	156.353052581991	156.339451062522	156.343546497001	156.356181166302	156.350870314948	156.356655012689	156.351283801533	156.347986456748	156.353551306804	156.355204682879	156.35402384513	156.351956544697	156.355552684637	156.353143680537	156.355800338673	156.348287770164	156.350724512055	156.345500900979	156.353752546064	156.351285463732	156.355134543208	156.348277323901	156.354638295513	156.351774566257	156.354541266143	156.356837671758	156.335721743904	156.351539860426	156.342731955067	156.356164082535	156.353336904203	156.349668274905	156.345275808188	156.354579568212	156.352511901114
156.353634350657	156.349972281774	156.346921198437	156.354779561595	156.345114815141	156.349557582217	156.347507461243	156.343972543222	156.342726817714	156.351625669289	156.333701792292	156.337701993295	156.350405751779	156.345470434992	156.348053453742	156.355450218099	156.354189052499	156.34996962354	156.347788811847	156.346442635775	156.34147995508	156.355751206379	156.346271886423	156.350220234057	156.339162111793	156.339857061585	156.351703712655	156.351870264257	156.352891278874	156.355885862832	156.355187198563	156.348277864921	156.355131786304	156.342981104893	156.341707086756	156.35123343667	156.34372588928	156.35546305507	156.339376175977	156.347737431611	156.354842243808	156.355990551345	156.336892296287	156.344257079656	156.350122319553	156.349320826575	156.353145355062	156.348670785323	156.351258603524	156.347496493834
156.34767597565	156.347998501023	156.348851458918	156.343333946062	156.35221608347	156.356357183656	156.354781411277	156.341279109571	156.346968486138	156.357613708949	156.349025445867	156.35755564098	156.352406653229	156.35036001381	156.34613451189	156.353299802702	156.342348810248	156.350987378685	156.346391893601	156.344660669084	156.35473076098	156.355085913732	156.346766718567	156.355593165106	156.349578936947	156.354113424561	156.352185852724	156.358029968469	156.356117173844	156.357440266427	156.351189229077	156.356608136366	156.346180811901	156.34338893404	156.345008334843	156.345502696016	156.350816811492	156.355005157649	156.354744436166	156.347478865817	156.35256786131	156.347180683701	156.354043054447	156.350755608911	156.356234956163	156.356371970266	156.356469564128	156.34023217584	156.350331091117	156.356815888132
156.353875705298	156.355970783267	156.356205949409	156.358421171019	156.354186389843	156.35307029085	156.34884706516	156.353490301332	156.356484449545	156.35536856856	156.35246654753	156.354411284231	156.35177576426	156.344355688799	156.354277632139	156.34260453385	156.349454755105	156.345786252035	156.351577057347	156.355013830401	156.354925101662	156.357786103555	156.357125589159	156.35731810912	156.355717416529	156.354921467122	156.354422314741	156.352077946001	156.356039345195	156.353929442828	156.348471969786	156.350370229028	156.351741024303	156.343336213952	156.356582147493	156.356550417116	156.348693998051	156.356588372276	156.357604269515	156.349176066555	156.350594691509	156.352398661385	156.347742218165	156.350273594661	156.353477579217	156.356704871096	156.35552897854	156.343396262014	156.356412276927	156.354125420934
156.353807327941	156.357145050052	156.346811598824	156.355298228371	156.352715408662	156.353628393308	156.353148904707	156.356879195992	156.355459153697	156.352148937559	156.355507053244	156.355575729837	156.355164826294	156.348358405169	156.351504639674	156.354086957269	156.347133477265	156.351934192112	156.355145840813	156.351430241115	156.354236839538	156.353255730726	156.357185795662	156.347261519972	156.354798653344	156.354288448786	156.35423408292	156.35637915389	156.342046870968	156.355885891908	156.35337936861	156.350640839523	156.355917624732	156.356162372091	156.349294039203	156.357767599133	156.3551068444	156.356964507929	156.350659387536	156.356647030699	156.355184527583	156.352830000005	156.349365246579	156.357256013674	156.351664710876	156.355362778229	156.349503752855	156.355917990874	156.353948552474	156.355763263533
156.353823494294	156.358226048545	156.353610412382	156.358594450522	156.358010994841	156.350135042271	156.349605448497	156.354940762665	156.357874460714	156.35712145953	156.356216094938	156.355293181711	156.358090665511	156.352930493989	156.352028430809	156.349538729245	156.352214156551	156.346856149239	156.35748646012	156.347065708627	156.347641016557	156.354353031221	156.346295982326	156.34331291263	156.352074438477	156.35625588217	156.351791873342	156.35182125164	156.353513076075	156.353886125547	156.352120959432	156.352777809065	156.351142312795	156.356405555635	156.356620522703	156.353615934236	156.355835796092	156.355525338721	156.350832920354	156.348493804716	156.357988050517	156.356722543701	156.358240169351	156.343839673563	156.351393079421	156.355334046497	156.35821106564	156.351173332006	156.357020397642	156.344681194447
156.356717364445	156.357402409153	156.353716433108	156.351791312845	156.352395742829	156.351963530759	156.351304224005	156.344772888202	156.358085256097	156.352886810318	156.349602966609	156.358119903992	156.355299566024	156.355270342786	156.357130856309	156.355225494444	156.346781063569	156.351765184863	156.357283762373	156.35468405264	156.347435477638	156.357832182393	156.353457200642	156.356242927332	156.354656906001	156.354698996671	156.352115657772	156.35172735188	156.355095160701	156.351753986647	156.355104679858	156.351885520809	156.353006896919	156.355467573605	156.353931017155	156.35269512953	156.355153743083	156.351677332464	156.357934865582	156.352391726022	156.353635219743	156.357479295234	156.346914798816	156.355772518015	156.349928664366	156.350285989971	156.35493210435	156.357305668314	156.358441104546	156.3572735336
156.352732592229	156.348312548096	156.353861841986	156.353075985388	156.3562490451	156.352823379295	156.353885201552	156.355599509131	156.356419853814	156.354591218054	156.357977689339	156.352641914016	156.358423085704	156.355312139473	156.352997067318	156.349066927281	156.359089468012	156.355537116781	156.350380427767	156.35765086344	156.354348213001	156.357739886017	156.355995884568	156.358895170388	156.3541417211	156.357514615784	156.350934139918	156.352063125229	156.356813176845	156.352752349679	156.352932916307	156.355997881323	156.357302630985	156.357710567073	156.352254914464	156.358546736713	156.354611353567	156.346998665651	156.353923223317	156.35173123548	156.350421344215	156.35414344815	156.358125607079	156.357401939765	156.351883543764	156.349326525483	156.350751106839	156.348282069591	156.348978021024	156.357758263557
156.357233754133	156.352332583166	156.353457060991	156.354615561476	156.354918467577	156.357742028569	156.346449332122	156.355289736684	156.358593962313	156.356411944625	156.356121876205	156.353032494655	156.358644757476	156.356697210963	156.358720316587	156.347076761572	156.355977904041	156.352836592855	156.352453822971	156.356942737089	156.354835025651	156.355539366715	156.356444774605	156.352940133806	156.349217946998	156.353844781283	156.357596375393	156.35778436489	156.353877100595	156.351576855299	156.352216840277	156.358379375796	156.355352632577	156.357706182449	156.35538712443	156.355790742291	156.358780724671	156.354841527405	156.354305935992	156.35011645238	156.35395684889	156.356459444182	156.357401571279	156.355937057386	156.356426369585	156.358116303788	156.357967364745	156.355694986773	156.354436117342	156.354845592978
156.351911627784	156.356074741888	156.356137558469	156.357254513109	156.354975349587	156.353786427912	156.353988719405	156.355454407842	156.357688876765	156.356163481702	156.356438761634	156.357949901336	156.357521413997	156.356722775948	156.357333085316	156.34987640321	156.358833628687	156.356761546439	156.353309883226	156.358567395637	156.356462431536	156.353160728989	156.354148506367	156.35732182866	156.349026247296	156.357874843419	156.35265815111	156.355512856105	156.358487841191	156.350631070246	156.358237483892	156.353704289615	156.355402387907	156.354877182308	156.352864166146	156.357437176674	156.352896814944	156.356025479173	156.357220727029	156.351839761872	156.354210865539	156.353735813954	156.354003219391	156.358975546518	156.350909765659	156.356340082668	156.357922247328	156.353820852437	156.356497805585	156.358271514637
156.357551297804	156.352947255273	156.35826619118	156.355786396891	156.357738588876	156.356009946385	156.358363214932	156.358280436466	156.357678960313	156.358007120714	156.354119268877	156.35633804787	156.356256443327	156.349668931929	156.356601291133	156.356252168051	156.355214708679	156.358069677184	156.358175004072	156.350861149592	156.352029631315	156.352370432831	156.356718143104	156.356221551765	156.354454436136	156.350951506315	156.347546854504	156.356817646548	156.359112822657	156.354540105003	156.354941584012	156.358078610512	156.353015008681	156.357413940037	156.3561045966	156.35888866795	156.358033438756	156.358484502389	156.352027367083	156.3564414114	156.356602588384	156.355733113694	156.357771080337	156.358435672496	156.351432218025	156.354536911455	156.355468209709	156.354820180357	156.357168665682	156.357406530004
156.356073970827	156.355972655126	156.353927896339	156.355843717196	156.355947417444	156.351588048221	156.358173973902	156.355107397792	156.358566637641	156.358091087633	156.357119177743	156.355711569057	156.357001905656	156.350143956879	156.356518543009	156.357201724817	156.352358770317	156.355663097741	156.354231145837	156.356129918913	156.358349226326	156.358708173579	156.358242399881	156.359040648829	156.356892715279	156.358579715074	156.351020576897	156.354422369331	156.358109194978	156.353291142095	156.358901173544	156.355418438001	156.358722215439	156.356084813339	156.356328729	156.3590924183	156.352312632195	156.358935165952	156.355360145212	156.356728810547	156.354340683412	156.355766640283	156.353732617062	156.354830769104	156.353732695658	156.356465178037	156.35505239587	156.356711717958	156.352199283765	156.354825007706
156.355801264714	156.352499339398	156.353758979299	156.358560064216	156.353822921901	156.352159325436	156.359542652618	156.35489090555	156.356859093551	156.357507245105	156.355477794198	156.351142004752	156.358597935687	156.356774699658	156.354662156541	156.356916515557	156.354908838059	156.354783392604	156.357620601835	156.358265117578	156.353109871683	156.354499633274	156.356472594646	156.35835213611	156.358758774276	156.358454052096	156.354508031627	156.358093797532	156.35452561293	156.355594255853	156.355168275949	156.353538415415	156.358172985043	156.356447573197	156.349037116573	156.358555530633	156.356463556553	156.356047253221	156.357850529395	156.356079708342	156.353921831478	156.357846781659	156.358753085337	156.356421512658	156.354402223979	156.353687386624	156.357164742982	156.354693928483	156.35867106703	156.355052216434
156.359389193162	156.354315787938	156.356360807126	156.355481675517	156.356077912328	156.350880423248	156.358589941492	156.355522161301	156.356564274202	156.351192554446	156.356956145223	156.356888155629	156.358385816639	156.355448454356	156.358615591824	156.35605326216	156.355894142114	156.356432837171	156.359346440744	156.357391769385	156.353158336417	156.357375180005	156.352971674041	156.354051227925	156.350681920886	156.355190933365	156.358821409366	156.358988125257	156.354556878777	156.352269825934	156.355585647734	156.356396405037	156.357353299665	156.359109415019	156.356137832228	156.355029562394	156.355583807231	156.35661816202	156.354960766305	156.356619050108	156.351959120785	156.355095753563	156.35741249226	156.356603303847	156.357385013762	156.358388379985	156.356590922209	156.358153328577	156.35833962883	156.352244771493
156.358454693845	156.354168677767	156.35594071988	156.359484635335	156.357392712393	156.35632875896	156.356137484146	156.355461740056	156.358804938795	156.357108890707	156.352395881815	156.355579958921	156.355290251496	156.352290297681	156.358448826334	156.358651046896	156.355477814388	156.355229392337	156.355657607062	156.35116913825	156.358911555182	156.358321121595	156.357252585445	156.357213903791	156.356742410841	156.356001932545	156.357330031612	156.356437251666	156.357393807596	156.359329335352	156.355985204955	156.357092639008	156.356379553196	156.357022612724	156.358850286675	156.35514247483	156.356250810404	156.35507730567	156.35872982586	156.358019394283	156.353896124801	156.358143383653	156.356131568763	156.357972295525	156.356806233204	156.358773051331	156.356202200146	156.354276418035	156.357584573364	156.357012120593
156.356228564849	156.355446594018	156.359204863098	156.35675620376	156.358174820708	156.358140013976	156.3587323942	156.354995304886	156.355611715458	156.355439949762	156.357838824237	156.359142206119	156.356287840409	156.358039032987	156.356890913762	156.356786050225	156.359545912819	156.356235075465	156.357442320683	156.354500694643	156.356468156131	156.359080225589	156.357450180554	156.358729060786	156.357307132227	156.357195432833	156.356792778052	156.358388509595	156.352774617685	156.360111178755	156.357289119038	156.357298604097	156.358554481197	156.355571484831	156.357301578186	156.356757966318	156.355562091035	156.358370409012	156.356982246216	156.35706059993	156.356032063032	156.355629690781	156.351120363463	156.357112625896	156.358925787252	156.359328772145	156.356469950445	156.355110665326	156.357141340371	156.352630877146
156.356165440288	156.356096029601	156.356551241747	156.356185057144	156.355253120628	156.357950318161	156.35702211425	156.356930595617	156.356799194521	156.359204490707	156.355511156827	156.35885508093	156.355320901814	156.357168580181	156.355170570013	156.355111593845	156.355350182857	156.358830336219	156.360224292485	156.356913259688	156.355559282787	156.35910397876	156.357671663866	156.359250935381	156.353476749999	156.358860931216	156.356892635642	156.357908888573	156.355131203452	156.357102130527	156.356143775242	156.358925772158	156.359802169296	156.358374048884	156.359050939741	156.36011374544	156.352982602525	156.353088448791	156.35942529536	156.358674410145	156.358076016466	156.357289357552	156.357242119604	156.358713597373	156.355801564999	156.352939141527	156.358893628847	156.355520086648	156.356899973746	156.359056530529
156.359753466936	156.354199146567	156.358941241047	156.356802630923	156.359364543525	156.359423988516	156.351806135117	156.357731435327	156.358640427216	156.356440835676	156.357887659188	156.355431365895	156.35765748337	156.358302565301	156.355237585253	156.358829583545	156.356451058433	156.359292648443	156.355812538554	156.356399702449	156.360201471528	156.356991266637	156.358255134014	156.355577379974	156.356863129546	156.354211514775	156.358748845111	156.351023997504	156.357647727825	156.358518056131	156.357541552595	156.35517640038	156.354897427351	156.357334183011	156.356732078528	156.356123086459	156.356252309291	156.359533460368	156.358888480953	156.357043615306	156.357083895467	156.353233684815	156.355612306101	156.357882171578	156.357078319102	156.359992889993	156.356699595358	156.359415362393	156.357837880159	156.35912605025
